# Supplementary material for: Body size-dependent energy storage causes Kleiber’s law scaling of the metabolic rate in planarians
Source: eLife. 2019 Jan 4;8:e38187. doi: 10.7554/eLife.38187 (PMC6320072; doi:10.7554/eLife.38187)
Supplement: Figure 1—source data 1. [file elife-38187-fig1-data1.xlsx]

## Sheet: Sheet1
Wet mass (mg)	Dry mass [mg]
0.09	0.051
0.101	0.064
0.139	0.088
1.176	0.324
1.506	0.417
2.486	0.592
5.452	1.446
4.434	1.231
7.726	2.022
14.834	3.976
16.124	4.259
10.379	2.637
12.827	3.388
5.92	1.574
0.815	0.254
0.091	0.03
0.07	0.035
2.957	0.798
0.185	0.084
0.288	0.114
0.536	0.16
2.199	0.604
4.3	1.149
7.97	2.001
11.192	3.082
16.003	4.387
17.25	4.604
13.389	3.469
readability of balance: 0.001 mg
