# Supplementary material for: Body size-dependent energy storage causes Kleiber’s law scaling of the metabolic rate in planarians
Source: eLife. 2019 Jan 4;8:e38187. doi: 10.7554/eLife.38187 (PMC6320072; doi:10.7554/eLife.38187)
Supplement: Figure 1—figure supplement 1—source data 1. [file elife-38187-fig1-figsupp1-data1.xlsx]

## Sheet: B-MetabolicRateDryMass
Mass (mg)	Metabolic Rate uW (NaN means no fit possible)
0.040424	0.18755
0.011773	0.061356
0.024375	0.11143
0.42538	1.1548
0.39411	1.1073
0.087879	0.19134
0.070855	0.095303
0.024692	0.15207
0.33761	NaN
0.47792	NaN
0.3941	NaN
1.322	NaN
2.9039	NaN
0.024618	0.11576
0.038811	0.16584
0.035521	0.15628
0.34789	NaN
0.27885	NaN
2.1973	5.4845
2.8563	7.0762
2.3926	NaN
0.010393	0.057349
0.0099535	0.056498
3.7526	NaN
3.5053	5.0238
0.48339	1.2299
0.46258	1.1898
0.00648	0.046636
0.14188	0.48688
0.83063	2.1292
0.31142	0.95596
0.33158	0.97717
0.01346	0.076539
0.10011	0.35622
0.1389	0.49102
0.28375	0.91013
0.4205	1.2002
0.01285	0.068323
0.01098	0.060024
0.12378	0.47623
0.32018	0.93472
0.46108	1.3152
0.78975	1.8083
1.9372	3.2378
0.010312	0.065526
0.07758	0.29241
0.078615	0.3282
0.26947	0.8634
0.2217	0.86594
0.4735	1.7428
0.45333	1.3393
3.2355	NaN
3.946	NaN
0.070663	0.070484
0.026183	0.12982
0.67092	1.5063
0.63967	1.455
1.0641	1.9546
3.401	NaN
3.1836	4.6853
2.7763	4.2509
3.9504	5.9846
0.10166	0.37547
0.070731	0.24429
4.9917	NaN
4.0168	NaN
4.2185	NaN
4.1678	NaN
0.19156	NaN
0.1856	0.58769
3.5538	5.0695
4.9857	NaN
4.2166	NaN
5.989	NaN
4.22	NaN
3.9902	6.2887
5.9495	8.5328
5.558	8.0165
1.3126	2.7191
3.908	5.3381
5.5437	7.8309
4.432	6.1953
5.2207	7.7118

## Sheet: MetabolicRateControl
Heat production for empty vials (controls), several measurements of different length
Time (h)	Heat production (uW)				Time (h)	Heat production (uW)				Time (h)	Heat production (uW)			Time (h)	Heat production (uW)			Time (h)	Heat production (uW)			Time (h)	Heat production (uW)			Time (h)	Heat production (uW)			Time (h)	Heat production (uW)			Time (h)	Heat production (uW)			Time (h)	Heat production (uW)		Time (h)	Heat production (uW)		Time (h)	Heat production (uW)		Time (h)	Heat production (uW)
2	1.1934	1.2581	1.0092		1.05	3.7493	4.8232	5.0946		1.15	3.0133	5.2397		2	2.3684	1.7144		1.1667	1.0919	1.3245		1.1667	1.2756	1.0804		1.3333	1.949	1.7757		1.1667	2.0995	1.9124		1.3333	2.2808	1.4335		3.8333	0.4312		1.3333	1.0286		1.6667	1.066		1.6667	-55.6879
3	0.9599	1.0099	0.7071		1.0667	3.7576	4.8247	5.0914		1.1667	2.9916	5.2115		3	1.5618	1.2193		1.3333	0.9344	1.1487		1.3333	1.0784	0.9411		1.5	1.8791	1.69		1.3333	1.8598	1.7421		1.5	2.1299	1.2923		4	0.3613		1.5	0.9475		1.8333	0.9979		1.8333	-49.9061
4	0.8942	0.9458	0.6571		1.0833	3.7616	4.8396	5.1077		1.1833	2.9775	5.1645		4	1.0349	0.8329		1.5	0.8273	1.0031		1.5	0.9043	0.7993		1.6667	1.8227	1.5945		1.5	1.7109	1.5858		1.6667	1.9555	1.0626		4.1667	0.3544		1.6667	0.948		2	1.034		2	-48.0624
5	0.6602	0.6969	0.4483		1.1	3.7345	4.773	5.075		1.2	2.968	5.0947		5	0.8124	0.6529		1.6667	0.7484	0.9601		1.6667	0.8422	0.7284		1.8333	1.7038	1.4601		1.6667	1.6494	1.4571		1.8333	1.8118	0.9673		4.3333	0.3342		1.8333	0.8643		2.1667	0.8438		2.1667	-47.115
6	0.7093	0.7649	0.4482		1.1167	3.6955	4.7271	5.0377		1.2167	2.9507	5.0539		6	0.7567	0.5867		1.8333	0.5438	0.7745		1.8333	0.8984	0.764		2	1.4972	1.3093		1.8333	1.5272	1.3846		2	1.6814	0.8381		4.5	0.3524		2	0.817		2.3333	0.7746		2.3333	-46.282
7	0.5344	0.6065	0.342		1.1333	3.6833	4.6557	4.9626		1.2333	2.9582	5.0107		7	0.5935	0.4971		2	0.4722	0.705		2	0.7746	0.6635		2.1667	1.4026	1.2331		2	1.3749	1.2252		2.1667	1.5638	0.7173		4.6667	0.3578		2.1667	0.7767		2.5	0.7381		2.5	-45.408
8	0.4171	0.5157	0.3132		1.15	3.6226	4.6444	4.9374		1.25	2.9509	4.9414		8	0.3785	0.3609		2.1667	0.5914	0.7446		2.1667	0.7326	0.6161		2.3333	1.2929	1.1091		2.1667	1.3979	1.218		2.3333	1.6516	0.7908		4.8333	0.3303		2.3333	0.7006		2.6667	0.7014		2.6667	-44.4878
9	0.358	0.4397	0.2675		1.1667	3.6197	4.6236	4.9221		1.2667	2.9173	4.9179		9	0.4017	0.3336		2.3333	0.5312	0.6574		2.3333	0.7135	0.5716		2.5	1.2958	1.0837		2.3333	1.3963	1.2252		2.5	1.4996	0.6928		5	0.3256		2.5	0.694		2.8333	0.725		2.8333	-43.4787
10	0.3808	0.4216	0.2169		1.1833	3.6009	4.6285	4.8889		1.2833	2.9495	4.8685		10	0.3534	0.2905		2.5	0.5651	0.645		2.5	0.6738	0.5218		2.6667	1.194	1.0014		2.5	1.1029	1.0103		2.6667	1.5724	0.733		5.1667	0.3177		2.6667	0.7312		3	0.6393		3	-40.0133
11	0.3471	0.3867	0.2169		1.2	3.5788	4.5655	4.8797		1.3	2.9377	4.8253		11	0.3523	0.2776		2.6667	0.5579	0.6339		2.6667	0.6199	0.4759		2.8333	1.2223	1.0025		2.6667	1.0237	0.9917		2.8333	1.3937	0.5698		5.3333	0.3572		2.8333	0.6951		3.1667	0.5331		3.1667	-12.6104
12	0.3554	0.4831	0.2732		1.2167	3.5644	4.5585	4.8525		1.3167	2.9163	4.7821		12	0.2153	0.2028		2.8333	0.4716	0.6148		2.8333	0.6377	0.4715		3	1.1356	0.9359		2.8333	1.0878	1.0037		3	1.4142	0.5511		5.5	0.3132		3	0.6699		3.3333	0.5458		3.3333	-3.8972
13	0.386	0.4836	0.2539		1.2333	3.5633	4.5392	4.8551		1.3333	2.8994	4.7672		13	0.1777	0.1633		3	0.457	0.5591		3	0.5166	0.4079		3.1667	1.1772	0.9503		3	1.025	0.9285		3.1667	1.3585	0.5398		5.6667	0.3836		3.1667	0.6078		3.5	0.5638		3.5	-1.4893
14	0.1872	0.2196	0.0678		1.25	3.5454	4.5105	4.8243		1.35	2.8932	4.7322		14	0.148	0.1249		3.1667	0.4378	0.5386		3.1667	0.5408	0.3766		3.3333	1.1229	0.9256		3.1667	0.9174	0.8609		3.3333	1.2558	0.454		5.8333	0.2838		3.3333	0.6752		3.6667	0.5222		3.6667	-0.6595
15	0.4587	0.5397	0.2958		1.2667	3.5401	4.5036	4.805		1.3667	2.9132	4.7039		15	0.1348	0.1201		3.3333	0.2769	0.4499		3.3333	0.4988	0.3166		3.5	1.096	0.8687		3.3333	0.9123	0.8396		3.5	1.2991	0.462		6	0.3013		3.5	0.6272		3.8333	0.5543		3.8333	-0.319
16	0.2815	0.4104	0.1822		1.2833	3.5368	4.4873	4.7843		1.3833	2.9448	4.6915		16	0.1343	0.1438		3.5	0.2382	0.3787		3.5	0.5324	0.3741		3.6667	1.1095	0.8719		3.5	0.8515	0.7661		3.6667	1.2805	0.4699		6.1667	0.2897		3.6667	0.6015		4	0.5506		4	-0.1158
17	0.2995	0.4361	0.226		1.3	3.5223	4.4992	4.7735		1.4	2.929	4.6573		17	0.005	0.074		3.6667	0.2551	0.3658		3.6667	0.5635	0.4096		3.8333	1.119	0.8531		3.6667	0.8742	0.7983		3.8333	1.3246	0.5221		6.3333	0.3045		3.8333	0.6679		4.1667	0.4821		4.1667	-0.0372
18	0.2708	0.3739	0.2075		1.3167	3.5349	4.4949	4.7717		1.4167	2.9059	4.5953		18	0.0414	0.0637		3.8333	0.1768	0.3381		3.8333	0.5514	0.3611		4	1.0256	0.8102		3.8333	0.8372	0.7891		4	1.2537	0.4592		6.5	0.3292		4	0.6195		4.3333	0.5063		4.3333	0.0658
19	0.3011	0.4189	0.2464		1.3333	3.553	4.4212	4.7378		1.4333	2.9154	4.5688		19	0.0709	0.0981		4	0.234	0.3391		4	0.4316	0.295		4.1667	1.0361	0.7897		4	0.8498	0.7373		4.1667	1.1084	0.3219		6.6667	0.3004		4.1667	0.6345		4.5	0.4461		4.5	0.1542
20	0.2024	0.3094	0.1073		1.35	3.5227	4.4088	4.7196		1.45	2.9022	4.5644		20	0.0628	0.0703		4.1667	0.2624	0.3303		4.1667	0.3397	0.2702		4.3333	1.0205	0.7674		4.1667	0.7779	0.6975		4.3333	1.0606	0.278		6.8333	0.3175		4.3333	0.6236		4.6667	0.4887		4.6667	0.2248
21	0.1969	0.2527	0.0822		1.3667	3.512	4.3849	4.6812		1.4667	2.8909	4.5028		21	0.0056	0.0641		4.3333	0.1985	0.3181		4.3333	0.3845	0.2407		4.5	0.9675	0.7248		4.3333	0.8596	0.7359		4.5	1.0864	0.3232		7	0.2355		4.5	0.648		4.8333	0.5067		4.8333	0.2815
22	0.1871	0.2833	0.1219		1.3833	3.4906	4.3513	4.6389		1.4833	2.8626	4.4611		22	0.0151	0.0233		4.5	0.1425	0.2488		4.5	0.3397	0.2271		4.6667	1.0027	0.7464		4.5	0.7808	0.6612		4.6667	1.0919	0.2814		7.1667	0.293		4.6667	0.5615		5	0.4918		5	0.308
23	0.1889	0.2837	0.135		1.4	3.4848	4.3459	4.6402		1.5	2.8532	4.4507		23	0.0591	0.0719		4.6667	0.2958	0.3838		4.6667	0.351	0.2285		4.8333	1.0345	0.7618		4.6667	0.6757	0.604		4.8333	0.9629	0.2175		7.3333	0.2839		4.8333	0.5654		5.1667	0.4328		5.1667	0.355
24	0.2834	0.418	0.221		1.4167	3.468	4.3343	4.624		1.5167	2.8461	4.4382		24	-0.039	0.0239		4.8333	0.2255	0.3109		4.8333	0.2613	0.1628		5	0.918	0.6933		4.8333	0.5762	0.5294		5	0.9336	0.1782		7.5	0.2686		5	0.5655		5.3333	0.4705		5.3333	0.3585
25	0.1741	0.2706	0.1347		1.4333	3.4715	4.3463	4.6189		1.5333	2.8847	4.4317		25	-0.0933	-0.002		5	0.1911	0.2788		5	0.1421	0.0907		5.1667	0.8643	0.6353		5	0.6303	0.5395		5.1667	0.9246	0.1411		7.6667	0.2497		5.1667	0.5962		5.5	0.4283		5.5	0.397
26	0.2954	0.3711	0.2249		1.45	3.4451	4.3387	4.5984		1.55	2.8833	4.4049		26	-0.0287	-0.0044		5.1667	0.204	0.2612		5.1667	0.349	0.2175		5.3333	0.9475	0.6767		5.1667	0.616	0.5575		5.3333	1.0789	0.2888		7.8333	0.216		5.3333	0.5762		5.6667	0.4082		5.6667	0.426
27	0.2092	0.3242	0.1783		1.4667	3.4677	4.3157	4.6068		1.5667	2.8584	4.3551		27	-0.0669	0.0096		5.3333	0.2165	0.2991		5.3333	0.4203	0.2662		5.5	0.9073	0.6667		5.3333	0.6443	0.5474		5.5	0.9496	0.2237		8	0.221		5.5	0.5813		5.8333	0.394		5.8333	0.4975
28	0.2004	0.3011	0.1425		1.4833	3.4716	4.2951	4.5681		1.5833	2.8415	4.325		28	-0.0205	0.0338		5.5	0.1356	0.2548		5.5	0.4203	0.2482		5.6667	0.9294	0.6689		5.5	0.6304	0.5488		5.6667	0.9699	0.1889		8.1667	0.2518		5.6667	0.5385		6	0.3972		6	0.458
29	0.2388	0.3316	0.1672		1.5	3.4523	4.3027	4.5519		1.6	2.8296	4.2736		29	-0.0715	-0.0168		5.6667	0.1951	0.2787		5.6667	0.2566	0.1632		5.8333	0.9082	0.6278		5.6667	0.6303	0.5247		5.8333	0.9158	0.1794		8.3333	0.2016		5.8333	0.5512		6.1667	0.3026		6.1667	0.4677
30	0.2093	0.3432	0.1695		1.5167	3.4391	4.2839	4.5243		1.6167	2.8163	4.2471		30	-0.106	-0.0197		5.8333	0.1996	0.2444		5.8333	0.2676	0.1562		6	0.9937	0.7167		5.8333	0.6147	0.4843		6	0.9143	0.1608		8.5	0.1824		6	0.5345		6.3333	0.2717		6.3333	0.4758
31	0.2126	0.3209	0.1624		1.5333	3.481	4.2532	4.4919		1.6333	2.7705	4.2372		31	-0.0317	0.0122		6	0.22	0.3102		6	0.2547	0.1258		6.1667	0.9657	0.6908		6	0.5983	0.5173		6.1667	0.943	0.2033		8.6667	0.2729		6.1667	0.5794		6.5	0.3148		6.5	0.4603
32	0.1431	0.2287	0.1024		1.55	3.4431	4.2408	4.4958		1.65	2.7531	4.1683		32	0.2054	0.1216		6.1667	0.1754	0.2648		6.1667	0.3669	0.1902		6.3333	0.8782	0.637		6.1667	0.5958	0.5116		6.3333	0.9394	0.1888		8.8333	0.1702		6.3333	0.5409		6.6667	0.3398		6.6667	0.4528
33	0.1717	0.2867	0.1327		1.5667	3.4456	4.2524	4.4973		1.6667	2.7257	4.16		33	-0.1174	0.0089		6.3333	0.1891	0.2786		6.3333	0.3096	0.1796		6.5	0.9066	0.6745		6.3333	0.7075	0.5751		6.5	0.8895	0.1495		9	0.1498		6.5	0.4744		6.8333	0.3833		6.8333	0.4828
34	0.2283	0.2835	0.1017		1.5833	3.4202	4.2018	4.4629		1.6833	2.7242	4.1522		34	-0.1925	-0.072		6.5	0.2197	0.2755		6.5	0.2936	0.1776		6.6667	0.8794	0.6389		6.5	0.604	0.5099		6.6667	0.8891	0.1511		9.1667	0.0316		6.6667	0.4934		7	0.2939		7	0.44
35	0.3041	0.4267	0.216		1.6	3.4157	4.1879	4.434		1.7	2.7111	4.1167		35	-0.2751	-0.1326		6.6667	0.1636	0.2661		6.6667	0.3482	0.2165		6.8333	0.8117	0.6029		6.6667	0.5634	0.4501		6.8333	0.8694	0.1426		9.3333	0.0838		6.8333	0.4453		7.1667	0.3345		7.1667	0.4221
36	0.1891	0.3166	0.1883		1.6167	3.4212	4.1849	4.3981		1.7167	2.7308	4.1005		36	-0.1084	-0.0698		6.8333	0.0973	0.2223		6.8333	0.3523	0.2269		7	0.8327	0.6035		6.8333	0.5821	0.4548		7	0.8488	0.1631		9.5	0.1046		7	0.4797		7.3333	0.301		7.3333	0.4564
37	0.1111	0.1944	0.0623		1.6333	3.3804	4.157	4.4058		1.7333	2.6994	4.0853		37	-0.137	-0.1062		7	0.0781	0.1671		7	0.3206	0.2292		7.1667	0.8056	0.5821		7	0.5194	0.3773		7.1667	0.8348	0.141		9.6667	0.1046		7.1667	0.4368		7.5	0.3508		7.5	0.428
38	0.2516	0.3385	0.1304		1.65	3.3634	4.1518	4.3647		1.75	2.6965	4.0735		38	-0.1804	-0.1426		7.1667	0.237	0.2587		7.1667	0.2124	0.1241		7.3333	0.8282	0.6112		7.1667	0.5716	0.4549		7.3333	0.7928	0.1107		9.8333	0.0669		7.3333	0.4417		7.6667	0.3222		7.6667	0.4718
39	0.2155	0.3166	0.1781		1.6667	3.3531	4.1365	4.3509		1.7667	2.6847	4.0136		39	-0.1614	-0.1329		7.3333	0.2458	0.2956		7.3333	0.1314	0.0497		7.5	0.899	0.6246		7.3333	0.5434	0.4096		7.5	0.8569	0.1597		10	0.0286		7.5	0.4753		7.8333	0.2319		7.8333	0.3924
40	0.2078	0.3201	0.1783		1.6833	3.343	4.1443	4.3299		1.7833	2.6851	4.0388		40	-0.102	-0.0799		7.5	0.1282	0.2188		7.5	0.0584	-0.0061		7.6667	0.8146	0.6281		7.5	0.5547	0.4363		7.6667	0.8564	0.1632		10.1667	0.0381		7.6667	0.4394		8	0.252		8	0.4214
41	0.1809	0.2816	0.1406		1.7	3.3152	4.1285	4.307		1.8	2.6901	3.994		41	-0.1424	-0.1192		7.6667	0.1626	0.2601		7.6667	-0.036	-0.0115		7.8333	0.7858	0.5829		7.6667	0.5607	0.4052		7.8333	0.8231	0.1261		10.3333	-0.003		7.8333	0.4243		8.1667	0.3477		8.1667	0.4486
42	0.1515	0.2359	0.0546		1.7167	3.2989	4.0953	4.2942		1.8167	2.6605	4.0089		42	-0.1998	-0.1393		7.8333	0.1801	0.2632		7.8333	-0.0223	-0.0131		8	0.8198	0.6116		7.8333	0.5766	0.4538		8	0.8594	0.1629		10.5	0.0355		8	0.3903		8.3333	0.3344		8.3333	0.4237
43	0.2072	0.2905	0.1764		1.7333	3.289	4.0389	4.2734		1.8333	2.6491	3.9757		43	-0.0624	-0.0595		8	0.1186	0.2114		8	0.1552	0.0331		8.1667	0.7873	0.5805		8	0.5502	0.4032		8.1667	0.8016	0.0922		10.6667	-0.0213		8.1667	0.345		8.5	0.3369		8.5	0.4144
44	0.1277	0.2226	0.1162		1.75	3.2731	4.0297	4.2696		1.85	2.637	3.9188		44	-0.1119	-0.1161		8.1667	0.0361	0.1859		8.1667	0.1519	0.0634		8.3333	0.7584	0.5482		8.1667	0.608	0.4279		8.3333	0.8201	0.121		10.8333	0.0277		8.3333	0.3626		8.6667	0.3415		8.6667	0.4051
45	0.1531	0.2569	0.1029		1.7667	3.2426	4.0045	4.2622		1.8667	2.6219	3.8953		45	-0.1077	-0.0632		8.3333	0.0115	0.1477		8.3333	0.0724	0.035		8.5	0.722	0.5532		8.3333	0.6779	0.524		8.5	0.8131	0.1079		11	0.0137		8.5	0.27		8.8333	0.2696		8.8333	0.4699
46	0.1663	0.3179	0.1771		1.7833	3.2327	3.9972	4.2527		1.8833	2.6014	3.8867		46	-0.0261	-0.0454		8.5	0.1036	0.1989		8.5	0.1241	0.0302		8.6667	0.7511	0.5823		8.5	0.5778	0.4837		8.6667	0.7805	0.1154		11.1667	0.0612		8.6667	0.3118		9	0.2956		9	0.4271
47	0.1333	0.2333	0.1443		1.8	3.2387	3.9842	4.2421		1.9	2.5998	3.9014		47	-0.0483	-0.0531		8.6667	0.1345	0.1961		8.6667	0.2231	0.0926		8.8333	0.7738	0.5631		8.6667	0.5875	0.4393		8.8333	0.7592	0.0851		11.3333	0.0448		8.8333	0.3222		9.1667	0.2727		9.1667	0.4661
48	0.1282	0.2048	0.1033		1.8167	3.2348	3.9681	4.2342		1.9167	2.6109	3.8559		48	-0.0177	-0.027		8.8333	0.1096	0.2322		8.8333	0.2778	0.1293		9	0.8372	0.6255		8.8333	0.573	0.4519		9	0.8407	0.1259		11.5	0.0204		9	0.2593		9.3333	0.2796		9.3333	0.424
49	0.2619	0.3616	0.1962		1.8333	3.2306	3.9687	4.1961		1.9333	2.569	3.8098		49	-0.1162	-0.0428		9	0.0319	0.1888		9	0.1671	0.0468		9.1667	0.8516	0.6129		9	0.6008	0.4617		9.1667	0.6987	0.0341		11.6667	-0.0056		9.1667	0.2714		9.5	0.3302		9.5	0.4739
50	0.3161	0.4322	0.2412		1.85	3.202	3.9591	4.1693		1.95	2.5506	3.8084		50	-0.2552	-0.1321		9.1667	0.0666	0.1743		9.1667	0.1066	-0.0036		9.3333	0.7891	0.5899		9.1667	0.5436	0.4236		9.3333	0.6827	0.0259		11.8333	-0.0435		9.3333	0.3764		9.6667	0.192		9.6667	0.5279
51	0.2079	0.3421	0.2218		1.8667	3.1869	3.9326	4.1387		1.9667	2.5297	3.7776		51	-0.0875	-0.0449		9.3333	0.1152	0.1815		9.3333	0.1426	0.0601		9.5	0.7853	0.5493		9.3333	0.6133	0.4645		9.5	0.7151	0.0725		12	-0.0028		9.5	0.3602		9.8333	0.25		9.8333	0.4567
52	0.1564	0.3089	0.1907		1.8833	3.1725	3.9137	4.1185		1.9833	2.4823	3.7536		52	-0.0822	-0.0643		9.5	0.1003	0.1973		9.5	0.2393	0.1208		9.6667	0.7991	0.5789		9.5	0.5345	0.4557		9.6667	0.7818	0.1316		12.1667	-0.0319		9.6667	0.2929		10	0.2158		10	0.4792
53	0.1368	0.2359	0.1368		1.9	3.1338	3.8866	4.1224		2	2.496	3.7514		53	-0.1921	-0.1014		9.6667	0.1044	0.183		9.6667	0.2842	0.1756		9.8333	0.7449	0.5581		9.6667	0.6177	0.4449		9.8333	0.7922	0.0856		12.3333	-0.0125		9.8333	0.3565		10.1667	0.1731		10.1667	0.5615
54	0.1435	0.2344	0.1228		1.9167	3.1394	3.8517	4.0938		2.0167	2.4849	3.7398		54	-0.1468	-0.091		9.8333	0.1187	0.1918		9.8333	0.2207	0.086		10	0.7007	0.5607		9.8333	0.4402	0.4163		10	0.7638	0.0482		12.5	0.0998		10	0.3321		10.3333	0.2036		10.3333	0.599
55	0.1314	0.1681	0.0394		1.9333	3.1387	3.8638	4.0769		2.0333	2.4842	3.7312		55	-0.1323	-0.0695		10	0.1273	0.2252		10	0.1541	0.0993		10.1667	0.7125	0.5199		10	0.5557	0.4356		10.1667	0.7811	0.0976		12.6667	0.0021		10.1667	0.2773		10.5	0.2323		10.5	0.5851
56	0.1111	0.2023	0.0509		1.95	3.1461	3.8577	4.0623		2.05	2.4729	3.7206		56	-0.1849	-0.1051		10.1667	0.1007	0.1974		10.1667	0.2233	0.0943		10.3333	0.6584	0.509		10.1667	0.5881	0.4584		10.3333	0.6792	0.0437		12.8333	-0.0031		10.3333	0.2679		10.6667	0.2715		10.6667	0.5254
57	0.2468	0.3563	0.1807		1.9667	3.1127	3.845	4.0445		2.0667	2.4638	3.6964		57	-0.2082	-0.1532		10.3333	0.0654	0.183		10.3333	0.2104	0.1143		10.5	0.7009	0.5146		10.3333	0.5546	0.4697		10.5	0.7288	0.0648		13	-0.0166		10.5	0.2359		10.8333	0.3116		10.8333	0.5752
58	0.1824	0.2807	0.1448		1.9833	3.1382	3.8352	4.0391		2.0833	2.4524	3.6914		58	-0.2101	-0.1752		10.5	0.0809	0.1773		10.5	0.1686	0.1028		10.6667	0.7539	0.5199		10.5	0.5677	0.4427		10.6667	0.7577	0.0547		13.1667	-0.0003		10.6667	0.3108		11	0.2578		11	0.5759
59	0.138	0.2115	0.0733		2	3.1162	3.8191	4.037		2.1	2.475	3.6814		59	-0.0868	-0.0882		10.6667	0.1492	0.1941		10.6667	0.1363	0.0713		10.8333	0.79	0.5395		10.6667	0.5626	0.4152		10.8333	0.6798	0.0372		13.3333	0.0206		10.8333	0.3319		11.1667	0.2519		11.1667	0.5317
60	0.1939	0.2878	0.113		2.0167	3.0805	3.7514	4.0082		2.1167	2.4545	3.6786		60	-0.2799	-0.225		10.8333	0.161	0.2409		10.8333	0.2075	0.0868		11	0.7344	0.5324		10.8333	0.5449	0.4077		11	0.7925	0.124		13.5	0.108		11	0.344		11.3333	0.2729		11.3333	0.5602
61	0.226	0.2776	0.1409		2.0333	3.0355	3.7402	3.983		2.1333	2.4282	3.639		61	-0.1154	-0.1334		11	0.0687	0.1769		11	0.2671	0.1859		11.1667	0.6495	0.4894		11	0.4725	0.3865		11.1667	0.6856	0.0499		13.6667	0.0755		11.1667	0.338		11.5	0.2344		11.5	0.5891
62	0.1301	0.2281	0.1185		2.05	2.9807	3.6921	3.9661		2.15	2.4186	3.612		62	-0.153	-0.1436		11.1667	0.0251	0.1299		11.1667	0.2056	0.1154		11.3333	0.6999	0.4808		11.1667	0.4509	0.3989		11.3333	0.6376	0.0235		13.8333	0.0726		11.3333	0.2493		11.6667	0.2591		11.6667	0.5865
63	0.1846	0.2784	0.1242		2.0667	2.9701	3.6571	3.9541		2.1667	2.4123	3.6187		63	-0.1417	-0.1282		11.3333	0.0174	0.1287		11.3333	0.3004	0.1573		11.5	0.6537	0.477		11.3333	0.5534	0.4381		11.5	0.685	0.0121		14	0.0514		11.5	0.2445		11.8333	0.2307		11.8333	0.5721
64	0.1846	0.2535	0.0931		2.0833	2.982	3.6503	3.9099		2.1833	2.416	3.5818		64	-0.1315	-0.1002		11.5	0.0854	0.1601		11.5	0.2435	0.1528		11.6667	0.6731	0.5026		11.5	0.4571	0.3485		11.6667	0.6703	0.0215		14.1667	0.0525		11.6667	0.2897		12	0.2479		12	0.5803
65	0.2264	0.2962	0.1698		2.1	2.9457	3.6402	3.8648		2.2	2.4076	3.5908		65	-0.224	-0.2339		11.6667	0.1346	0.1974		11.6667	0.1793	0.0951		11.8333	0.7209	0.4878		11.6667	0.4717	0.3445		11.8333	0.7062	0.0552		14.3333	0.1116		11.8333	0.2643		12.1667	0.2274		12.1667	0.5666
66	0.2282	0.3362	0.1907		2.1167	2.9128	3.6144	3.8887		2.2167	2.3661	3.5216		66	-0.1854	-0.177		11.8333	0.0927	0.1475		11.8333	0.1994	0.0479		12	0.6995	0.4944		11.8333	0.4796	0.401		12	0.6899	0.0804		14.5	-0.0035		12	0.3017		12.3333	0.2727		12.3333	0.5564
67	0.1718	0.2576	0.1501		2.1333	2.9025	3.6384	3.8465		2.2333	2.3502	3.5187		67	-0.1551	-0.1671		12	0.1143	0.1884		12	0.128	0.0524		12.1667	0.6779	0.4815		12	0.467	0.3605		12.1667	0.7572	0.1234		14.6667	0.0289		12.1667	0.2883		12.5	0.2499		12.5	0.6213
68	0.184	0.2924	0.1506		2.15	2.8807	3.6379	3.8343		2.25	2.3786	3.5244		68	0.0259	-0.066		12.1667	0.0307	0.1708		12.1667	0.0918	0.0494		12.3333	0.6564	0.4652		12.1667	0.4682	0.3755		12.3333	0.6881	0.0534		14.8333	0.0283		12.3333	0.3218		12.6667	0.1616		12.6667	0.612
69	0.2338	0.3088	0.1959		2.1667	2.902	3.6047	3.8433		2.2667	2.3562	3.5091		69	-0.2846	-0.2209		12.3333	0.0509	0.148		12.3333	0.0699	0.0018		12.5	0.6692	0.4842		12.3333	0.508	0.4154		12.5	0.6202	-0.011		15	0.055		12.5	0.3358		12.8333	0.2021		12.8333	0.6237
70	0.2156	0.3061	0.182		2.1833	2.8891	3.5728	3.8462		2.2833	2.3449	3.5022		70	-0.09	-0.1225		12.5	0.1056	0.1787		12.5	0.04	0.0152		12.6667	0.6718	0.4768		12.5	0.559	0.4438		12.6667	0.4625	-0.1674		15.1667	0.0687		12.6667	0.2966		13	0.1799		13	0.5818
71	0.1614	0.2366	0.1148		2.2	2.854	3.547	3.822		2.3	2.327	3.5051		71	-0.0234	-0.0463		12.6667	0.0389	0.1256		12.6667	0.0751	0.0282		12.8333	0.7012	0.5199		12.6667	0.4199	0.3795		12.8333	0.4932	-0.1226		15.3333	-0.0008		12.8333	0.2311		13.1667	0.2262		13.1667	0.6018
72	0.1784	0.2757	0.1236		2.2167	2.8685	3.5511	3.8053		2.3167	2.31	3.4933		72	-0.1489	-0.0828		12.8333	0.067	0.156		12.8333	0.097	0.0286		13	0.6889	0.4902		12.8333	0.4417	0.3601		13	0.5911	-0.0162		15.5	0.0892		13	0.2052		13.3333	0.1601		13.3333	0.6565
73	0.1947	0.3427	0.1915		2.2333	2.848	3.5461	3.8053		2.3333	2.3174	3.4553		73	-0.2044	-0.1334		13	0.0558	0.1599		13	0.0891	0.0082		13.1667	0.727	0.5114		13	0.4095	0.3344		13.1667	0.6326	-0.0109		15.6667	0.0637		13.1667	0.2864		13.5	0.206		13.5	0.6296
74	0.1824	0.3104	0.2011		2.25	2.8475	3.5458	3.7839		2.35	2.3069	3.4441		74	-0.118	-0.0913		13.1667	0.0957	0.1597		13.1667	0.1634	0.0429		13.3333	0.7245	0.5154		13.1667	0.4888	0.3559		13.3333	0.7166	0.0425		15.8333	0.0015		13.3333	0.2593		13.6667	0.1606		13.6667	0.6422
75	0.2049	0.3325	0.1917		2.2667	2.8544	3.5195	3.7739		2.3667	2.2975	3.4383						13.3333	0.057	0.1657		13.3333	0.2896	0.17		13.5	0.7462	0.4921		13.3333	0.4514	0.3563		13.5	0.7146	0.0646		16	0.0227		13.5	0.2547		13.8333	0.1727		13.8333	0.6033
76	0.0716	0.2443	0.1193		2.2833	2.8238	3.5204	3.7837		2.3833	2.2961	3.4525						13.5	0.0648	0.1685		13.5	0.2112	0.056		13.6667	0.6305	0.4272		13.5	0.4117	0.344		13.6667	0.6434	0.003		16.1667	0.0694		13.6667	0.248		14	0.1909		14	0.6122
77	0.1345	0.2744	0.1473		2.3	2.8144	3.5052	3.7699		2.4	2.2834	3.4082						13.6667	-0.014	0.0926		13.6667	0.0518	-0.0189		13.8333	0.5965	0.4144		13.6667	0.3292	0.3105		13.8333	0.6178	-0.028		16.3333	0.0853		13.8333	0.336		14.1667	0.2336		14.1667	0.634
78	0.0644	0.181	0.0666		2.3167	2.7987	3.5294	3.7496		2.4167	2.2771	3.3897						13.8333	0.0954	0.1437		13.8333	0.2417	0.1239		14	0.6597	0.4696		13.8333	0.3546	0.2597		14	0.586	-0.0443		16.5	0.0702		14	0.2989		14.3333	0.2687		14.3333	0.6357
79	0.1735	0.2681	0.1311		2.3333	2.795	3.508	3.7514		2.4333	2.2613	3.3923						14	0.1427	0.2266		14	0.1333	0.0931		14.1667	0.7187	0.497		14	0.3889	0.3079		14.1667	0.4133	-0.1699		16.6667	0.0425		14.1667	0.3639		14.5	0.2437		14.5	0.6218
80	0.0929	0.1874	0.0645		2.35	2.7738	3.5266	3.7324		2.45	2.2357	3.3682						14.1667	0.0458	0.1487		14.1667	0.1614	0.0637		14.3333	0.7407	0.5156		14.1667	0.37	0.2949		14.3333	0.5111	-0.1117		16.8333	0.0166		14.3333	0.4752		14.6667	0.2149		14.6667	0.6655
81	0.0707	0.1568	0.0188		2.3667	2.7779	3.4882	3.7275		2.4667	2.2265	3.352						14.3333	0.0459	0.1321		14.3333	0.1473	0.0287		14.5	0.6858	0.4635		14.3333	0.3428	0.2554		14.5	0.4871	-0.1312		17	0.0641		14.5	0.4271		14.8333	0.2017		14.8333	0.667
82	0.209	0.2883	0.107		2.3833	2.769	3.4771	3.7158		2.4833	2.2158	3.3465						14.5	0.0732	0.1575		14.5	0.0661	0.0358		14.6667	0.6158	0.4172		14.5	0.3949	0.3231		14.6667	0.5086	-0.0977		17.1667	-0.0081		14.6667	0.2817		15	0.1857		15	0.6401
83	0.33	0.3818	0.1724		2.4	2.7562	3.4641	3.6922		2.5	2.2424	3.3427						14.6667	0.1034	0.1607		14.6667	0.0341	0.0037		14.8333	0.7573	0.5223		14.6667	0.4392	0.3252		14.8333	0.6381	-0.0208		17.3333	0.0201		14.8333	0.0883		15.1667	0.2038		15.1667	0.7153
84	0.1775	0.2646	0.1148		2.4167	2.7164	3.4502	3.667		2.5167	2.218	3.3352						14.8333	0.0406	0.1417		14.8333	0.103	0.0412		15	0.7659	0.4812		14.8333	0.3474	0.294		15	0.5234	-0.0922		17.5	0.0113		15	0.052		15.3333	0.2156		15.3333	0.6932
85	0.1637	0.1703	0.0225		2.4333	2.7061	3.4334	3.656		2.5333	2.197	3.3229						15	0.0487	0.1147		15	0.1296	0.0486		15.1667	0.7155	0.4767		15	0.3695	0.2747		15.1667	0.5814	-0.0531		17.6667	-0.0039		15.1667	0.1068		15.5	0.1712		15.5	0.6456
86	0.2443	0.2865	0.0975		2.45	2.6789	3.4158	3.656		2.55	2.2191	3.3245						15.1667	0.0281	0.146		15.1667	0.1706	0.0428		15.3333	0.7142	0.4897		15.1667	0.3944	0.3056		15.3333	0.603	-0.0461		17.8333	0.0244		15.3333	0.1322		15.6667	0.236		15.6667	0.6479
87	0.2908	0.3376	0.1296		2.4667	2.6711	3.4007	3.6329		2.5667	2.2032	3.3111						15.3333	0.024	0.1218		15.3333	0.1246	0.029		15.5	0.6433	0.441		15.3333	0.4834	0.3392		15.5	0.6351	0.004		18	0.0233		15.5	0.1824		15.8333	0.2429		15.8333	0.6533
88	0.2079	0.3207	0.1456		2.4833	2.6892	3.4074	3.6191		2.5833	2.2001	3.3075						15.5	0.0882	0.1679		15.5	0.007	-0.0393		15.6667	0.6516	0.4449		15.5	0.4989	0.3506		15.6667	0.7019	0.0611		18.1667	0.0433		15.6667	0.1804		16	0.2558		16	0.6592
89	0.1107	0.1684	0.0388		2.5	2.6598	3.3702	3.6311		2.6	2.1676	3.3015						15.6667	0.0682	0.1684		15.6667	0.0588	0.0049		15.8333	0.6293	0.4502		15.6667	0.5332	0.3705		15.8333	0.7585	0.0748		18.3333	0.0261		15.8333	0.2095		16.1667	0.2657		16.1667	0.6372
90	0.2504	0.3097	0.1619		2.5167	2.6515	3.3247	3.588		2.6167	2.1342	3.2682						15.8333	-0.0271	0.1025		15.8333	0.1102	0.0396		16	0.6605	0.4635		15.8333	0.5379	0.3855		16	0.7198	0.0714		18.5	0.0192		16	0.194		16.3333	0.2099		16.3333	0.6527
91	0.2367	0.315	0.1714		2.5333	2.6472	3.3128	3.5958		2.6333	2.1697	3.2755						16	0.004	0.081		16	0.0753	0.0522		16.1667	0.6726	0.436		16	0.5224	0.3914		16.1667	0.7689	0.1128		18.6667	0.0339		16.1667	0.215		16.5	0.1669		16.5	0.6969
92	0.1919	0.3023	0.1747		2.55	2.6529	3.322	3.5536		2.65	2.1663	3.2598						16.1667	0.1242	0.164		16.1667	0.0742	0.0126		16.3333	0.5549	0.4117		16.1667	0.4956	0.3748		16.3333	0.73	0.0746		18.8333	0.0127		16.3333	0.2623		16.6667	0.2357		16.6667	0.6244
93	0.2083	0.3466	0.224		2.5667	2.6329	3.3409	3.5678		2.6667	2.1191	3.255						16.3333	0.1344	0.1633		16.3333	0.1317	0.0457		16.5	0.7484	0.5065		16.3333	0.3997	0.3179		16.5	0.6178	-0.0251		19	0.0088		16.5	0.3957		16.8333	0.1702		16.8333	0.705
94	0.1493	0.2598	0.1289		2.5833	2.6067	3.3247	3.5664		2.6833	2.1075	3.2502						16.5	0.0127	0.1187		16.5	0.1288	0.065		16.6667	0.6678	0.4668		16.5	0.3835	0.3059		16.6667	0.6017	-0.0139		19.1667	0.0719		16.6667	0.3765		17	0.1988		17	0.6407
95	0.1228	0.2661	0.108		2.6	2.5771	3.3005	3.5405		2.7	2.0981	3.2471						16.6667	0.0172	0.1321		16.6667	-0.013	-0.0503		16.8333	0.5659	0.3932		16.6667	0.4379	0.3471		16.8333	0.6037	-0.0188		19.3333	0.0345		16.8333	0.2919		17.1667	0.2679		17.1667	0.7316
96	0.1697	0.3247	0.1478		2.6167	2.5587	3.2431	3.5175		2.7167	2.076	3.2225						16.8333	0.0739	0.1554		16.8333	0.057	-0.0079		17	0.7458	0.4647		16.8333	0.4286	0.3297		17	0.7498	0.0953		19.5	0.0366		17	0.1872		17.3333	0.1963		17.3333	0.7292
97	0.2203	0.3285	0.1772		2.6333	2.5722	3.2135	3.4752		2.7333	2.1032	3.2						17	0.1221	0.1677		17	0.0755	0.0151		17.1667	0.7272	0.4555		17	0.368	0.2861		17.1667	0.672	0.0403		19.6667	0.0687		17.1667	0.2048		17.5	0.2164		17.5	0.757
98	0.2135	0.3153	0.1489		2.65	2.502	3.2042	3.4605		2.75	2.0763	3.1895						17.1667	0.0232	0.1283		17.1667	0.1062	-0.0248		17.3333	0.6706	0.4757		17.1667	0.3985	0.3182		17.3333	0.7064	0.0664		19.8333	0.0531		17.3333	0.2459		17.6667	0.1911		17.6667	0.6731
99	0.2578	0.3924	0.1959		2.6667	2.4694	3.1747	3.4512		2.7667	2.069	3.2085						17.3333	0.0683	0.157		17.3333	0.0435	-0.0278		17.5	0.6499	0.4583		17.3333	0.3608	0.2759		17.5	0.6947	0.0752		20	0.0729		17.5	0.3071		17.8333	0.1839		17.8333	0.6809
100	0.1584	0.2593	0.1388		2.6833	2.464	3.177	3.4574		2.7833	2.0712	3.1919						17.5	-0.0126	0.1235		17.5	0.0975	0.0293		17.6667	0.7677	0.5274		17.5	0.3661	0.2645		17.6667	0.6521	0.0422		20.1667	0.0346		17.6667	0.2589		18	0.1687		18	0.6859
101	0.2183	0.3281	0.1289		2.7	2.4717	3.163	3.4152		2.8	2.0492	3.1855						17.6667	0.0907	0.1603		17.6667	0.0973	0.0413		17.8333	0.7082	0.4948		17.6667	0.3454	0.2604		17.8333	0.5878	-0.0439		20.3333	0.0341		17.8333	0.2974		18.1667	0.1671		18.1667	0.6925
102	0.2091	0.3141	0.0975		2.7167	2.4743	3.147	3.4049		2.8167	2.0493	3.1922						17.8333	0.0808	0.1966		17.8333	0.0469	0.0063		18	0.7308	0.5104		17.8333	0.4513	0.3215		18	0.5566	-0.0726		20.5	0.04		18	0.3719		18.3333	0.1602		18.3333	0.6818
103	0.2233	0.3219	0.0953		2.7333	2.4719	3.1098	3.3767		2.8333	2.0323	3.1643						18	0.0116	0.1268		18	0.0776	-0.0284		18.1667	0.6586	0.4322		18	0.3739	0.2666		18.1667	0.5632	-0.0375		20.6667	0.0496		18.1667	0.3116		18.5	0.1398		18.5	0.6549
104	0.1967	0.2719	0.0992		2.75	2.4844	3.1258	3.3858		2.85	2.0364	3.1151						18.1667	0.001	0.085		18.1667	0.0929	-0.0193		18.3333	0.6777	0.4541		18.1667	0.3863	0.2813		18.3333	0.5386	-0.0832		20.8333	0.0208		18.3333	0.2985		18.6667	0.1819		18.6667	0.6908
105	0.2471	0.307	0.1361		2.7667	2.4493	3.0978	3.3719		2.8667	2.012	3.1088						18.3333	0.0742	0.1722		18.3333	0.0284	-0.0236		18.5	0.606	0.4433		18.3333	0.4845	0.3685		18.5	0.6799	-0.0072		21	0.0144		18.5	0.2504		18.8333	0.183		18.8333	0.659
106	0.1218	0.2411	0.0703		2.7833	2.4286	3.0874	3.3583		2.8833	2.0187	3.1287						18.5	0.0588	0.1343		18.5	0.067	-0.0086		18.6667	0.629	0.4297		18.5	0.4605	0.3438		18.6667	0.6011	-0.0255		21.1667	-0.0097		18.6667	0.2543		19	0.2958		19	0.661
107	0.0746	0.0955	-0.0011		2.8	2.4222	3.051	3.348		2.9	2.0027	3.1329						18.6667	0.0003	0.1542		18.6667	0.0517	-0.0187		18.8333	0.6006	0.4182		18.6667	0.4107	0.3139		18.8333	0.6	0.0021		21.3333	-0.0277		18.8333	0.2392		19.1667	0.2259		19.1667	0.7466
108	0.194	0.249	0.0792		2.8167	2.4017	3.0471	3.3508		2.9167	2.0074	3.0949						18.8333	0.0682	0.1549		18.8333	0.095	0.0078		19	0.6657	0.4185		18.8333	0.4516	0.3672		19	0.592	-0.0138		21.5	0.0156		19	0.2712		19.3333	0.2494		19.3333	0.6802
109	0.1419	0.2247	0.0856		2.8333	2.3807	2.9955	3.3178		2.9333	1.9669	3.0985						19	0.0851	0.1986		19	0.0973	0.0244		19.1667	0.5943	0.4158		19	0.505	0.3883		19.1667	0.7078	0.073		21.6667	0.0507		19.1667	0.2718		19.5	0.2529		19.5	0.7095
110	0.1816	0.2958	0.1302		2.85	2.3548	2.9869	3.2926		2.95	1.9607	3.1024						19.1667	0.0666	0.1636		19.1667	0.1836	0.0552		19.3333	0.556	0.3639		19.1667	0.494	0.3214		19.3333	0.7114	0.0693		21.8333	0.0391		19.3333	0.2562		19.6667	0.2491		19.6667	0.6458
111	0.1666	0.2055	0.061		2.8667	2.3513	3.0078	3.2968		2.9667	1.9634	3.0994						19.3333	-0.031	0.0889		19.3333	0.1812	0.0721		19.5	0.656	0.4035		19.3333	0.4209	0.3126		19.5	0.6368	0.0197		22	0.0679		19.5	0.2424		19.8333	0.1776		19.8333	0.609
112	0.0349	0.1167	0.0035		2.8833	2.3484	3.0063	3.2718		2.9833	1.9085	3.0459						19.5	-0.0511	0.0707		19.5	0.2294	0.0774		19.6667	0.6471	0.4259		19.5	0.4478	0.3062		19.6667	0.5182	-0.0572		22.1667	0.0622		19.6667	0.2085		20	0.2002		20	0.6063
					2.9	2.3295	2.9714	3.2211		3	1.8923	3.0648						19.6667	-0.0471	0.0461		19.6667	0.3038	0.16		19.8333	0.6398	0.4195		19.6667	0.4834	0.3605		19.8333	0.6225	0.024		22.3333	0.07		19.8333	0.27		20.1667	0.1362		20.1667	0.6307
					2.9167	2.3022	2.9256	3.2328		3.0167	1.9043	3.0381						19.8333	-0.0135	0.1333		19.8333	0.197	0.0443		20	0.5878	0.4193		19.8333	0.4199	0.3048		20	0.6986	0.0415		22.5	0.0134		20	0.2136		20.3333	0.2037		20.3333	0.668
					2.9333	2.2953	2.9114	3.1989		3.0333	1.8903	3.0322						20	0.0144	0.1036		20	0.1731	0.0416		20.1667	0.7433	0.4525		20	0.4841	0.32		20.1667	0.6334	0.0247		22.6667	0.0373		20.1667	0.2479		20.5	0.2381		20.5	0.7145
					2.95	2.3062	2.9237	3.2001		3.05	1.9271	3.0003						20.1667	0.0405	0.1056		20.1667	0.0508	-0.0075		20.3333	0.6717	0.4401		20.1667	0.4839	0.3484		20.3333	0.5826	-0.0007		22.8333	0.1096		20.3333	0.2057		20.6667	0.2275		20.6667	0.7057
					2.9667	2.2808	2.9272	3.2059		3.0667	1.907	3.0078						20.3333	0.0287	0.138		20.3333	0.1463	0.0234		20.5	0.6451	0.4138		20.3333	0.5049	0.3661		20.5	0.631	0.0021		23	0.0434		20.5	0.2466		20.8333	0.2138		20.8333	0.7307
					2.9833	2.2788	2.8974	3.1968		3.0833	1.8973	3.0008						20.5	0.0057	0.1033		20.5	0.1052	0.0497		20.6667	0.6456	0.4091		20.5	0.5499	0.4059		20.6667	0.6076	-0.0121		23.1667	0.0262		20.6667	0.2433		21	0.2155		21	0.7344
					3	2.2874	2.925	3.189		3.1	1.8778	2.9636						20.6667	0.0621	0.126		20.6667	0.0608	0.0254		20.8333	0.7278	0.476		20.6667	0.4224	0.3139		20.8333	0.6626	0.0456		23.3333	0.0391		20.8333	0.2272		21.1667	0.2633		21.1667	0.7011
					3.0167	2.2979	2.9526	3.2062		3.1167	1.8701	2.9348						20.8333	0.0783	0.1618		20.8333	-0.0103	-0.0391		21	0.7009	0.4601		20.8333	0.4573	0.3556		21	0.5944	-0.0129		23.5	0.0248		21	0.2386		21.3333	0.2302		21.3333	0.666
					3.0333	2.307	2.9724	3.2108		3.1333	1.8563	2.9478						21	0.0382	0.1278		21	-0.0407	-0.0907		21.1667	0.7568	0.4918		21	0.5409	0.3757		21.1667	0.5601	-0.0451		23.6667	0.0206		21.1667	0.2443		21.5	0.2659		21.5	0.6616
					3.05	2.3123	2.9607	3.1923		3.15	1.8761	2.9537						21.1667	-0.0292	0.113		21.1667	0.0148	-0.046		21.3333	0.7161	0.4861		21.1667	0.5026	0.378		21.3333	0.5547	-0.0759		23.8333	0.0625		21.3333	0.2188		21.6667	0.2054		21.6667	0.6807
					3.0667	2.3137	2.9465	3.203		3.1667	1.8684	2.9228						21.3333	0.0387	0.1364		21.3333	0.0359	-0.0467		21.5	0.7066	0.4711		21.3333	0.5271	0.3855		21.5	0.6555	0.0211		24	0.0911		21.5	0.2261		21.8333	0.2692		21.8333	0.6252
					3.0833	2.2837	2.91	3.203		3.1833	1.8906	2.9042						21.5	0.0377	0.1485		21.5	-0.0182	-0.0603		21.6667	0.7955	0.5536		21.5	0.4497	0.3505		21.6667	0.5355	-0.056		24.1667	0.0495		21.6667	0.3036		22	0.2624		22	0.6433
					3.1	2.2804	2.9005	3.202		3.2	1.8843	2.9099						21.6667	0.012	0.1479		21.6667	-0.0623	-0.1318		21.8333	0.7159	0.4542		21.6667	0.4202	0.3361		21.8333	0.5764	-0.0372		24.3333	0.041		21.8333	0.2839		22.1667	0.295		22.1667	0.6572
					3.1167	2.2586	2.8726	3.1643		3.2167	1.8781	2.9224						21.8333	0.0446	0.1641		21.8333	-0.002	-0.0848		22	0.8043	0.5375		21.8333	0.3585	0.323		22	0.5711	-0.0421		24.5	0.0402		22	0.2462		22.3333	0.2264		22.3333	0.6904
					3.1333	2.259	2.8785	3.1573		3.2333	1.8448	2.8985						22	0.0676	0.2058		22	0.1005	0.0103		22.1667	0.7632	0.521		22	0.4996	0.3687		22.1667	0.7006	0.0697		24.6667	0.0405		22.1667	0.259		22.5	0.2421		22.5	0.6759
					3.15	2.2247	2.8911	3.146		3.25	1.8764	2.8602						22.1667	0.1075	0.2157		22.1667	0.1486	0.0232		22.3333	0.7216	0.4838		22.1667	0.3878	0.3388		22.3333	0.5881	0.0141		24.8333	0.0412		22.3333	0.3074		22.6667	0.1784		22.6667	0.6684
					3.1667	2.2354	2.8866	3.1407		3.2667	1.8564	2.8537						22.3333	0.1939	0.2395		22.3333	0.1746	0.0414		22.5	0.7626	0.5319		22.3333	0.3154	0.2721		22.5	0.5468	-0.029		25	0.0047		22.5	0.1936		22.8333	0.2455		22.8333	0.6282
					3.1833	2.2556	2.9238	3.1449		3.2833	1.8138	2.8246						22.5	0.0169	0.1809		22.5	0.0956	-0.0033		22.6667	0.7454	0.5438		22.5	0.4328	0.35		22.6667	0.605	-0.0041		25.1667	0.0897		22.6667	0.1948		23	0.2245		23	0.6714
					3.2	2.2624	2.8994	3.1408		3.3	1.8039	2.8315						22.6667	0.0591	0.2004		22.6667	0.1776	0.0775		22.8333	0.7448	0.5334		22.6667	0.474	0.3884		22.8333	0.6663	0.0529		25.3333	0.0507		22.8333	0.2972		23.1667	0.2114		23.1667	0.6243
					3.2167	2.2724	2.8781	3.125		3.3167	1.7925	2.82						22.8333	-0.0265	0.1559		22.8333	0.2407	0.1234		23	0.8137	0.5799		22.8333	0.446	0.3489		23	0.6059	0.0082		25.5	0.0424		23	0.2894		23.3333	0.2268		23.3333	0.6094
					3.2333	2.2672	2.8998	3.1349		3.3333	1.7736	2.8093						23	-0.005	0.1517		23	0.2286	0.1247		23.1667	0.7691	0.5224		23	0.3824	0.3241		23.1667	0.5164	-0.0638		25.6667	0.0548		23.1667	0.3067		23.5	0.2223		23.5	0.629
					3.25	2.242	2.8615	3.1038		3.35	1.7526	2.8105						23.1667	0.0198	0.1512		23.1667	0.1323	0.1171		23.3333	0.7637	0.5568		23.1667	0.3097	0.2597		23.3333	0.5966	-0.0124		25.8333	0.0286		23.3333	0.2269		23.6667	0.2133		23.6667	0.6376
					3.2667	2.2349	2.8519	3.0806		3.3667	1.7283	2.8015						23.3333	-0.0446	0.1204		23.3333	0.1427	0.0838		23.5	0.7273	0.5894		23.3333	0.3012	0.2566		23.5	0.5515	-0.0247		26	0.053		23.5	0.1906		23.8333	0.231		23.8333	0.6587
					3.2833	2.1937	2.8023	3.0542		3.3833	1.7559	2.7905						23.5	0.0483	0.1512		23.5	0.1945	0.1251		23.6667	0.7519	0.5522		23.5	0.2782	0.276		23.6667	0.6733	0.0279		26.1667	0.0605		23.6667	0.1728		24	0.2319		24	0.6426
					3.3	2.2119	2.8131	3.0671		3.4	1.7514	2.7676						23.6667	0.0352	0.1427		23.6667	0.2075	0.1282		23.8333	0.6649	0.4829		23.6667	0.4276	0.3617		23.8333	0.6333	0.0144		26.3333	-0.0044		23.8333	0.1813		24.1667	0.2239		24.1667	0.685
					3.3167	2.1757	2.8029	3.0602		3.4167	1.7305	2.76						23.8333	-0.0417	0.1079		23.8333	0.3944	0.2324		24	0.7299	0.5203		23.8333	0.3723	0.3373		24	0.6278	0.0205		26.5	0.0163		24	0.2377		24.3333	0.2218		24.3333	0.6213
					3.3333	2.1882	2.8222	3.0629		3.4333	1.7132	2.7493						24	-0.0433	0.1226		24	0.3457	0.2241		24.1667	0.7343	0.5772		24	0.3513	0.286		24.1667	0.6181	0.0338		26.6667	-0.0232		24.1667	0.2334		24.5	0.2148		24.5	0.6526
					3.35	2.1996	2.8492	3.0843		3.45	1.7037	2.733						24.1667	-0.0735	0.0881		24.1667	0.1804	0.1428		24.3333	0.5909	0.4518		24.1667	0.2758	0.2513		24.3333	0.5578	-0.0282		26.8333	0.0013		24.3333	0.2121		24.6667	0.2201		24.6667	0.662
					3.3667	2.2012	2.8405	3.0538		3.4667	1.6548	2.7292						24.3333	-0.0527	0.0688		24.3333	0.0086	0.0485		24.5	0.6109	0.4339		24.3333	0.3628	0.3146		24.5	0.7146	0.0967		27	0.0038		24.5	0.1981		24.8333	0.2363		24.8333	0.6939
					3.3833	2.2195	2.8887	3.0837		3.4833	1.6502	2.7263						24.5	-0.0087	0.1069		24.5	0.0587	0.0858		24.6667	0.6093	0.4526		24.5	0.2727	0.2899		24.6667	0.5912	0.002		27.1667	0.0003		24.6667	0.2451		25	0.2273		25	0.6796
					3.4	2.2644	2.8891	3.0826		3.5	1.6375	2.7116						24.6667	-0.0071	0.0852		24.6667	0.1058	0.1002		24.8333	0.6145	0.462		24.6667	0.3373	0.2961		24.8333	0.5385	-0.0727		27.3333	0.0008		24.8333	0.2703		25.1667	0.194		25.1667	0.6955
					3.4167	2.2974	2.8947	3.0978		3.5167	1.6578	2.7352						24.8333	0.0253	0.1105		24.8333	0.139	0.155		25	0.6747	0.47		24.8333	0.2629	0.2742		25	0.5357	-0.0246		27.5	0.0149		25	0.2238		25.3333	0.1672		25.3333	0.6509
					3.4333	2.303	2.885	3.0965		3.5333	1.6661	2.7339						25	-0.1011	0.0449		25	0.0266	0.0925		25.1667	0.649	0.4596		25	0.1987	0.2142		25.1667	0.7635	0.1157		27.6667	0.0087		25.1667	0.2495		25.5	0.1853		25.5	0.6707
					3.45	2.2642	2.8665	3.0973		3.55	1.6463	2.7084						25.1667	-0.0323	0.0538		25.1667	-0.0407	0.0082		25.3333	0.641	0.4447		25.1667	0.2772	0.2382		25.3333	0.609	0.015		27.8333	-0.004		25.3333	0.2462		25.6667	0.1773		25.6667	0.6458
					3.4667	2.2312	2.8386	3.024		3.5667	1.6523	2.6944						25.3333	-0.0153	0.0659		25.3333	-0.0327	0.024		25.5	0.6423	0.4623		25.3333	0.3336	0.2868		25.5	0.5971	0.0193		28	0.0459		25.5	0.2057		25.8333	0.2257		25.8333	0.6246
					3.4833	2.1948	2.8008	3.0113		3.5833	1.6202	2.6744						25.5	-0.0442	0.0727		25.5	0.0169	0.041		25.6667	0.7078	0.5105		25.5	0.2768	0.2614		25.6667	0.5511	-0.0252		28.1667	-0.0082		25.6667	0.1957		26	0.2615		26	0.675
					3.5	2.1995	2.8307	3.029		3.6	1.6058	2.6705						25.6667	0.0107	0.105		25.6667	0.0736	0.0692		25.8333	0.6434	0.4814		25.6667	0.1829	0.2018		25.8333	0.6085	0.0029		28.3333	-0.0011		25.8333	0.182		26.1667	0.3007		26.1667	0.6125
					3.5167	2.2374	2.8229	3.0261		3.6167	1.6121	2.6434						25.8333	0.0083	0.0744		25.8333	0.0031	0.0371		26	0.6549	0.4916		25.8333	0.2666	0.2301		26	0.6244	0.0096		28.5	0.0142		26	0.1155		26.3333	0.2593		26.3333	0.6806
					3.5333	2.2216	2.8542	3.0151		3.6333	1.6127	2.6537						26	-0.0299	0.0555		26	0.0099	0.0611		26.1667	0.6348	0.4543		26	0.2535	0.2172		26.1667	0.6331	0.0222		28.6667	-0.0393		26.1667	0.1585		26.5	0.3059		26.5	0.6886
					3.55	2.2236	2.8563	3.0252		3.65	1.6059	2.6576						26.1667	-0.0144	0.0751		26.1667	-0.0602	0.054		26.3333	0.6601	0.4641		26.1667	0.3159	0.2771		26.3333	0.5234	-0.0685		28.8333	0.0284		26.3333	0.1226		26.6667	0.2689		26.6667	0.7017
					3.5667	2.2523	2.8886	3.0594		3.6667	1.6157	2.6417						26.3333	0.0245	0.1234		26.3333	-0.068	-0.0152		26.5	0.6798	0.4747		26.3333	0.3454	0.3212		26.5	0.4395	-0.1339		29	0.0038		26.5	0.1434		26.8333	0.3069		26.8333	0.6716
					3.5833	2.2626	2.9103	3.0492		3.6833	1.6119	2.6504						26.5	0.0172	0.109		26.5	-0.042	-0.0025		26.6667	0.7123	0.504		26.5	0.257	0.2576		26.6667	0.5816	-0.024		29.1667	-0.0024		26.6667	0.2103		27	0.311		27	0.6797
					3.6	2.2559	2.8847	3.0506		3.7	1.606	2.6513						26.6667	-0.0456	0.0881		26.6667	-0.0911	0.0043		26.8333	0.7099	0.5297		26.6667	0.1834	0.1824		26.8333	0.6269	0.0253		29.3333	-0.0113		26.8333	0.2528		27.1667	0.2738		27.1667	0.6656
					3.6167	2.1968	2.8265	3.0167		3.7167	1.6242	2.6704						26.8333	0.0188	0.1315		26.8333	-0.1083	-0.0352		27	0.6803	0.5034		26.8333	0.2124	0.2316		27	0.6238	0.0156		29.5	0.0673		27	0.2351		27.3333	0.2331		27.3333	0.5979
					3.6333	2.1986	2.7859	2.9803		3.7333	1.6181	2.6527						27	-0.0331	0.0751		27	-0.0608	0.0301		27.1667	0.694	0.5172		27	0.2769	0.26		27.1667	0.5813	0.0083		29.6667	0.0416		27.1667	0.2329		27.5	0.2701		27.5	0.6206
					3.65	2.1482	2.7508	2.9619		3.75	1.6215	2.647						27.1667	0.0282	0.1256		27.1667	-0.0255	0.0352		27.3333	0.6653	0.5081		27.1667	0.3226	0.2974		27.3333	0.4967	-0.0736		29.8333	0.0101		27.3333	0.1596		27.6667	0.2087		27.6667	0.6442
					3.6667	2.1653	2.7494	2.9599		3.7667	1.6183	2.6295						27.3333	0.0444	0.1397		27.3333	-0.0871	0.0037		27.5	0.781	0.6211		27.3333	0.3159	0.2601		27.5	0.5441	-0.0582		30	0.0036		27.5	0.1674		27.8333	0.2201		27.8333	0.6374
					3.6833	2.157	2.7388	2.9732		3.7833	1.6212	2.6264						27.5	-0.0182	0.0835		27.5	-0.0316	0.0208		27.6667	0.7831	0.5881		27.5	0.3254	0.2578		27.6667	0.5753	0.0026		30.1667	0.0048		27.6667	0.1993		28	0.2521		28	0.6776
					3.7	2.1569	2.7203	2.9612		3.8	1.6493	2.6165						27.6667	0.029	0.1217		27.6667	-0.0579	-0.0092		27.8333	0.6854	0.5384		27.6667	0.3474	0.2904		27.8333	0.5957	-0.0465		30.3333	-0.016		27.8333	0.2285		28.1667	0.3166		28.1667	0.6599
					3.7167	2.1817	2.7469	2.959		3.8167	1.6423	2.6205						27.8333	-0.0523	0.0658		27.8333	-0.0243	0.0409		28	0.7492	0.5926		27.8333	0.3311	0.2507		28	0.5837	-0.0224		30.5	0.0651		28	0.2586		28.3333	0.253		28.3333	0.6338
					3.7333	2.164	2.7522	2.9645		3.8333	1.6195	2.6162						28	-0.0416	0.087		28	-0.0715	0.0136		28.1667	0.7053	0.5522		28	0.3367	0.3107		28.1667	0.6536	0.043		30.6667	0.0955		28.1667	0.2087		28.5	0.2766		28.5	0.6198
					3.75	2.177	2.7611	2.9465		3.85	1.6172	2.5998						28.1667	-0.0652	0.0527		28.1667	-0.0848	-0.0051		28.3333	0.6737	0.546		28.1667	0.446	0.3554		28.3333	0.5175	-0.0602		30.8333	0.0468		28.3333	0.2705		28.6667	0.2252		28.6667	0.6625
					3.7667	2.1625	2.7515	2.9575		3.8667	1.5992	2.5996						28.3333	-0.0295	0.0507		28.3333	-0.1349	-0.0497		28.5	0.7379	0.6068		28.3333	0.3387	0.2719		28.5	0.4614	-0.1254		31	0.0582		28.5	0.2226		28.8333	0.2026		28.8333	0.6805
					3.7833	2.1446	2.7249	2.9173		3.8833	1.6337	2.598						28.5	-0.0162	0.0608		28.5	-0.0196	-0.0142		28.6667	0.6666	0.586		28.5	0.2779	0.2534		28.6667	0.5879	-0.0343		31.1667	0.0361		28.6667	0.1325		29	0.2393		29	0.6996
					3.8	2.1277	2.7167	2.9376		3.9	1.612	2.5987						28.6667	0.0683	0.0863		28.6667	0.0119	0.0764		28.8333	0.7232	0.614		28.6667	0.2235	0.1722		28.8333	0.5629	-0.0212		31.3333	0.0255		28.8333	0.1112		29.1667	0.2293		29.1667	0.6486
					3.8167	2.1218	2.6799	2.9209		3.9167	1.6158	2.5796						28.8333	0.067	0.1206		28.8333	-0.0521	0.0146		29	0.7352	0.6439		28.8333	0.2869	0.2455		29	0.5471	-0.0154		31.5	0.0368		29	0.0927		29.3333	0.3252		29.3333	0.5634
					3.8333	2.1127	2.6826	2.9021		3.9333	1.6022	2.5773						29	-0.0446	0.0699		29	-0.0923	0.0267		29.1667	0.7004	0.638		29	0.2767	0.2533		29.1667	0.5814	0.0053		31.6667	0.0671		29.1667	0.1682		29.5	0.2713		29.5	0.6242
					3.85	2.0748	2.6682	2.8699		3.95	1.6256	2.5733						29.1667	0.0425	0.1045		29.1667	-0.2088	-0.074		29.3333	0.7458	0.6256		29.1667	0.2509	0.2166		29.3333	0.5947	0.0141		31.8333	0.095		29.3333	0.135		29.6667	0.252		29.6667	0.6403
					3.8667	2.1058	2.7008	2.8883		3.9667	1.617	2.608						29.3333	0.0031	0.0735		29.3333	-0.1289	-0.0587		29.5	0.7175	0.6516		29.3333	0.1609	0.163		29.5	0.5693	-0.011		32	0.1057		29.5	0.0772		29.8333	0.2192		29.8333	0.6978
					3.8833	2.1043	2.7174	2.8719		3.9833	1.5917	2.6154						29.5	-0.04	0.0372		29.5	-0.0985	-0.0097		29.6667	0.7683	0.6549		29.5	0.3283	0.2233		29.6667	0.5737	-0.0227		32.1667	0.1054		29.6667	0.1072		30	0.2654		30	0.6616
					3.9	2.0762	2.6983	2.8683		4	1.6083	2.5971						29.6667	0.0059	0.0947		29.6667	-0.0611	-0.0057		29.8333	0.7418	0.6512		29.6667	0.2885	0.2188		29.8333	0.6216	0.0167		32.3333	0.1041		29.8333	0.1316		30.1667	0.223		30.1667	0.6456
					3.9167	2.0838	2.6882	2.8659		4.0167	1.5903	2.593						29.8333	-0.0229	0.0979		29.8333	-0.1247	-0.0501		30	0.7001	0.6543		29.8333	0.3195	0.1906		30	0.6023	-0.0044		32.5	0.0232		30	0.1247		30.3333	0.2417		30.3333	0.713
					3.9333	2.0778	2.6449	2.8707		4.0333	1.5645	2.5917						30	-0.0605	0.0839		30	-0.0433	0.0228		30.1667	0.7262	0.641		30	0.352	0.2286		30.1667	0.5795	-0.0195		32.6667	-0.0122		30.1667	0.213		30.5	0.2371		30.5	0.6154
					3.95	2.0417	2.6473	2.8672		4.05	1.5908	2.5664						30.1667	-0.0917	0.0691		30.1667	-0.1689	-0.0919		30.3333	0.6869	0.6825		30.1667	0.3341	0.2318		30.3333	0.5465	-0.0289		32.8333	-0.0044		30.3333	0.1947		30.6667	0.2233		30.6667	0.6559
					3.9667	2.0122	2.6135	2.8419		4.0667	1.5995	2.5849						30.3333	-0.0323	0.0396		30.3333	-0.1273	-0.0563		30.5	0.7334	0.7052		30.3333	0.3404	0.2424		30.5	0.6239	0.0442		33	-0.0262		30.5	0.2253		30.8333	0.2786		30.8333	0.6028
					3.9833	1.9765	2.6088	2.8311		4.0833	1.6078	2.5775						30.5	-0.0595	0.0294		30.5	-0.109	-0.0289		30.6667	0.7118	0.6769		30.5	0.2782	0.2167		30.6667	0.7315	0.1218		33.1667	-0.0373		30.6667	0.207		31	0.2329		31	0.5874
					4	1.9736	2.6111	2.8407		4.1	1.6315	2.6039						30.6667	0.0394	0.1157		30.6667	-0.0669	-0.0309		30.8333	0.7011	0.7045		30.6667	0.229	0.1417		30.8333	0.6274	0.0041		33.3333	0.0093		30.8333	0.2026		31.1667	0.2268		31.1667	0.5298
					4.0167	1.9971	2.6312	2.8698		4.1167	1.6539	2.6061						30.8333	0.0003	0.099		30.8333	-0.1722	-0.0763		31	0.6486	0.6769		30.8333	0.3535	0.2363		31	0.5413	-0.0124		33.5	-0.049		31	0.1926		31.3333	0.2758		31.3333	0.5929
					4.0333	1.9829	2.6281	2.8495		4.1333	1.6489	2.6417						31	0.0051	0.1071		31	0.008	-0.0015		31.1667	0.7313	0.72		31	0.3794	0.2603		31.1667	0.4381	-0.1024		33.6667	-0.1029		31.1667	0.1038		31.5	0.3152		31.5	0.569
					4.05	1.9967	2.6035	2.7963		4.15	1.681	2.6442						31.1667	0.0337	0.1216		31.1667	0.0093	0.0119		31.3333	0.6879	0.7035		31.1667	0.2958	0.2298		31.3333	0.4189	-0.1063		33.8333	-0.0167		31.3333	0.1405		31.6667	0.2409		31.6667	0.5669
					4.0667	2.0095	2.6323	2.809		4.1667	1.6718	2.6381						31.3333	0.0033	0.1022		31.3333	-0.1012	-0.0172		31.5	0.5991	0.6345		31.3333	0.3279	0.2203		31.5	0.5499	-0.0224		34	0.0062		31.5	0.1449		31.8333	0.2677		31.8333	0.5332
					4.0833	2.0071	2.5817	2.8177		4.1833	1.6528	2.6247						31.5	0.0405	0.1226		31.5	-0.0559	0.0125		31.6667	0.6621	0.6955		31.5	0.2529	0.1638		31.6667	0.5139	-0.0537		34.1667	-0.07		31.6667	0.1402		32	0.2823		32	0.4921
					4.1	2.025	2.6015	2.835		4.2	1.6813	2.6157						31.6667	0.026	0.1218		31.6667	-0.1236	-0.0401		31.8333	0.6776	0.7129		31.6667	0.3591	0.2133		31.8333	0.5522	-0.0539		34.3333	-0.0473		31.8333	0.1187		32.1667	0.2913		32.1667	0.4764
					4.1167	2.0165	2.6088	2.8268		4.2167	1.6815	2.616						31.8333	-0.0353	0.0702		31.8333	-0.1178	-0.0526		32	0.7183	0.7413		31.8333	0.3594	0.2143		32	0.6008	0.0066		34.5	-0.0788		32	0.0637		32.3333	0.2847		32.3333	0.5125
					4.1333	2.0239	2.6229	2.8251		4.2333	1.6734	2.6276						32	-0.0562	0.0456		32	-0.1668	-0.0703		32.1667	0.7031	0.7561		32	0.3243	0.1848		32.1667	0.562	-0.0089		34.6667	-0.1021		32.1667	-0.0627		32.5	0.21		32.5	0.5001
					4.15	2.023	2.5868	2.8141		4.25	1.7021	2.6269						32.1667	0.0014	0.1036		32.1667	-0.1082	-0.0337		32.3333	0.6797	0.7016		32.1667	0.3222	0.1698		32.3333	0.5515	0.0017		34.8333	-0.0781		32.3333	-0.0307		32.6667	0.2659		32.6667	0.4967
					4.1667	1.9974	2.562	2.7684		4.2667	1.6743	2.6098						32.3333	-0.048	0.0521		32.3333	-0.0827	-0.0254		32.5	0.6326	0.7208		32.3333	0.2622	0.1443		32.5	0.5431	-0.022		35	-0.0476		32.5	0.1216		32.8333	0.2323		32.8333	0.5075
					4.1833	1.9726	2.5594	2.7761		4.2833	1.6742	2.6163						32.5	-0.0853	0.0523		32.5	-0.0592	-0.049		32.6667	0.6273	0.6958		32.5	0.3799	0.2954		32.6667	0.5449	-0.0177		35.1667	-0.0374		32.6667	0.0913		33	0.2554		33	0.5275
					4.2	1.9474	2.5133	2.7418		4.3	1.6749	2.5833						32.6667	-0.0387	0.068		32.6667	-0.0964	-0.0362		32.8333	0.5478	0.665		32.6667	0.2793	0.1992		32.8333	0.5205	-0.0162		35.3333	-0.0443		32.8333	0.1029		33.1667	0.3136		33.1667	0.5191
					4.2167	1.9716	2.5065	2.736		4.3167	1.677	2.6076						32.8333	-0.134	0.0174		32.8333	-0.0568	-0.0107		33	0.5127	0.6429		32.8333	0.3959	0.2712		33	0.5105	-0.0495		35.5	-0.0572		33	0.0856		33.3333	0.2447		33.3333	0.5213
					4.2333	1.958	2.4802	2.7517		4.3333	1.6779	2.6271						33	-0.0575	0.0218		33	-0.0321	0.0128		33.1667	0.5269	0.6397		33	0.4997	0.3466		33.1667	0.5752	-0.0141		35.6667	-0.07		33.1667	0.086		33.5	0.2969		33.5	0.5156
					4.25	1.9217	2.4448	2.7274		4.35	1.6872	2.6015						33.1667	0.0492	0.0937		33.1667	-0.1346	-0.0372		33.3333	0.6202	0.7064		33.1667	0.5239	0.3416		33.3333	0.5253	-0.0487		35.8333	-0.0582		33.3333	0.1722		33.6667	0.3961		33.6667	0.5263
					4.2667	1.9281	2.4507	2.6968		4.3667	1.6786	2.6168						33.3333	-0.0155	0.081		33.3333	-0.1103	-0.0422		33.5	0.7263	0.7583		33.3333	0.5193	0.337		33.5	0.5576	0.0236		36	-0.0637		33.5	0.0959		33.8333	0.3696		33.8333	0.4597
					4.2833	1.9132	2.4212	2.702		4.3833	1.6921	2.6137						33.5	0.0014	0.0549		33.5	-0.0087	0.0243		33.6667	0.6182	0.7441		33.5	0.4271	0.3082		33.6667	0.5768	0.0126		36.1667	-0.0731		33.6667	0.0327		34	0.2676		34	0.4584
					4.3	1.8931	2.417	2.6826		4.4	1.6671	2.6003						33.6667	-0.0068	0.0534		33.6667	-0.0794	-0.0215		33.8333	0.6705	0.7316		33.6667	0.3253	0.2226		33.8333	0.5255	-0.0154		36.3333	-0.0319		33.8333	0.0192		34.1667	0.2556		34.1667	0.479
					4.3167	1.8865	2.4026	2.6928		4.4167	1.6486	2.6039						33.8333	-0.0324	0.1065		33.8333	-0.0374	-0.0223		34	0.6881	0.7834		33.8333	0.3498	0.2357		34	0.3914	-0.1347		36.5	-0.0398		34	0.0971		34.3333	0.3105		34.3333	0.493
					4.3333	1.8899	2.3844	2.687		4.4333	1.6193	2.5594						34	0.0579	0.1106		34	-0.1406	-0.0741		34.1667	0.6323	0.7512		34	0.3553	0.224		34.1667	0.3825	-0.1513		36.6667	-0.0854		34.1667	0.1741		34.5	0.3576		34.5	0.4379
					4.35	1.9064	2.3882	2.6966		4.45	1.6205	2.5868						34.1667	-0.0219	0.0708		34.1667	-0.1524	-0.0534		34.3333	0.6742	0.7771		34.1667	0.3883	0.2637		34.3333	0.5073	-0.0566		36.8333	-0.0873		34.3333	0.1633		34.6667	0.3488		34.6667	0.4175
					4.3667	1.8881	2.4468	2.69		4.4667	1.6188	2.5556						34.3333	-0.02	0.0727		34.3333	-0.1248	-0.0506		34.5	0.5703	0.703		34.3333	0.4153	0.2556		34.5	0.518	-0.0755		37	-0.0525		34.5	0.1636		34.8333	0.3266		34.8333	0.4789
					4.3833	1.9268	2.4721	2.6878		4.4833	1.6157	2.5363						34.5	0.0019	0.0627		34.5	-0.0286	0.0365		34.6667	0.5727	0.7181		34.5	0.3943	0.2507		34.6667	0.576	-0.0112		37.1667	-0.054		34.6667	0.1149		35	0.3488		35	0.475
					4.4	1.9378	2.4901	2.7064		4.5	1.6128	2.5643						34.6667	-0.0009	0.0834		34.6667	-0.141	-0.039		34.8333	0.6314	0.7684		34.6667	0.3987	0.275		34.8333	0.4903	-0.0447		37.3333	-0.0481		34.8333	0.1177		35.1667	0.3517		35.1667	0.5459
					4.4167	1.9552	2.5061	2.7146		4.5167	1.61	2.5456						34.8333	-0.0522	0.0708		34.8333	-0.1372	-0.0209		35	0.6539	0.7625		34.8333	0.4295	0.2744		35	0.4605	-0.0875		37.5	-0.035		35	0.0956		35.3333	0.3324		35.3333	0.4651
					4.4333	1.9649	2.5216	2.7246		4.5333	1.602	2.5314						35	0.0075	0.0823		35	-0.1559	-0.0616		35.1667	0.614	0.7543		35	0.4303	0.2756		35.1667	0.5087	-0.0287		37.6667	-0.0446		35.1667	0.0875		35.5	0.3499		35.5	0.4937
					4.45	1.9913	2.5171	2.6956		4.55	1.6034	2.5701						35.1667	0.048	0.1271		35.1667	-0.0816	-0.0121		35.3333	0.5782	0.7276		35.1667	0.3956	0.2492		35.3333	0.654	0.049		37.8333	-0.0036		35.3333	0.1042		35.6667	0.2925		35.6667	0.5141
					4.4667	1.9948	2.4929	2.716		4.5667	1.6012	2.5269						35.3333	-0.0293	0.0894		35.3333	-0.0898	-0.0028		35.5	0.5095	0.6872		35.3333	0.2955	0.2187		35.5	0.6461	0.0694		38	-0.0738		35.5	0.1275		35.8333	0.3421		35.8333	0.5358
					4.4833	1.9682	2.4713	2.6939		4.5833	1.5785	2.5358						35.5	-0.0444	0.0716		35.5	-0.0929	0.0048		35.6667	0.6185	0.7574		35.5	0.3371	0.2205		35.6667	0.5307	-0.0428		38.1667	-0.0798		35.6667	0.1378		36	0.3236		36	0.5243
					4.5	1.941	2.4598	2.6577		4.6	1.5906	2.5393						35.6667	-0.0143	0.0848		35.6667	-0.1099	-0.0219		35.8333	0.6222	0.7966		35.6667	0.3129	0.2196		35.8333	0.4999	-0.0497		38.3333	0.0258		35.8333	0.1205		36.1667	0.3803		36.1667	0.5301
					4.5167	1.9301	2.4693	2.6556		4.6167	1.5913	2.5356						35.8333	-0.069	0.0477		35.8333	-0.0753	0.0049		36	0.5044	0.7056		35.8333	0.442	0.3163		36	0.4228	-0.1322		38.5	-0.0493		36	0.16		36.3333	0.3391		36.3333	0.5358
					4.5333	1.9111	2.4412	2.6704		4.6333	1.5841	2.52						36	-0.0119	0.0486		36	-0.1144	-0.013		36.1667	0.6268	0.7675		36	0.4052	0.2404		36.1667	0.3848	-0.1431		38.6667	-0.0732		36.1667	0.1533		36.5	0.3718		36.5	0.4905
					4.55	1.9212	2.4414	2.6378		4.65	1.5652	2.4917						36.1667	-0.0125	0.108		36.1667	-0.1148	-0.0108		36.3333	0.6767	0.8205		36.1667	0.3552	0.2298		36.3333	0.4274	-0.1307		38.8333	-0.0302		36.3333	0.146		36.6667	0.3704		36.6667	0.5069
					4.5667	1.8969	2.3987	2.6532		4.6667	1.5573	2.5011						36.3333	0.054	0.1288		36.3333	-0.0893	0.0048		36.5	0.6263	0.7802		36.3333	0.4251	0.2756		36.5	0.4438	-0.0904		39	-0.0542		36.5	0.1563		36.8333	0.4007		36.8333	0.4867
					4.5833	1.8656	2.4161	2.6131		4.6833	1.5381	2.477						36.5	-0.0367	0.081		36.5	-0.1743	-0.058		36.6667	0.6816	0.8203		36.5	0.3532	0.2231		36.6667	0.5383	-0.0266		39.1667	-0.0336		36.6667	0.1031		37	0.4218		37	0.5189
					4.6	1.8925	2.4075	2.6416		4.7	1.5234	2.4802						36.6667	-0.0595	0.0776		36.6667	-0.0954	-0.0066		36.8333	0.6843	0.837		36.6667	0.4191	0.2842		36.8333	0.4862	-0.0276		39.3333	-0.0587		36.8333	0.0678		37.1667	0.4112		37.1667	0.5439
					4.6167	1.8911	2.455	2.6559		4.7167	1.5241	2.4676						36.8333	-0.0766	0.0487		36.8333	-0.0955	-0.0234		37	0.6643	0.8221		36.8333	0.4505	0.2959		37	0.4581	-0.0746		39.5	-0.0382		37	0.0894		37.3333	0.3576		37.3333	0.5172
					4.6333	1.9248	2.4458	2.6494		4.7333	1.5213	2.4447						37	0.026	0.113		37	-0.0561	0.0003		37.1667	0.6516	0.8019		37	0.3634	0.2297		37.1667	0.483	-0.0506		39.6667	-0.0834		37.1667	0.1027		37.5	0.3706		37.5	0.5111
					4.65	1.9033	2.4599	2.6747		4.75	1.4957	2.4518						37.1667	0.0218	0.0829		37.1667	-0.0788	-0.0177		37.3333	0.6212	0.7682		37.1667	0.3891	0.2488		37.3333	0.4425	-0.1034		39.8333	-0.0093		37.3333	0.0812		37.6667	0.3999		37.6667	0.5135
					4.6667	1.8901	2.4383	2.6725		4.7667	1.4821	2.423						37.3333	0.0187	0.0903		37.3333	-0.2442	-0.107		37.5	0.6167	0.7729		37.3333	0.2878	0.235		37.5	0.517	-0.06		40	-0.0341		37.5	0.0652		37.8333	0.4015		37.8333	0.5819
					4.6833	1.8994	2.4234	2.66		4.7833	1.4454	2.3822						37.5	-0.0281	0.0783		37.5	-0.2095	-0.0706		37.6667	0.5979	0.7454		37.5	0.3678	0.2868		37.6667	0.4203	-0.0802		40.1667	-0.0276		37.6667	0.0977		38	0.3877		38	0.5147
					4.7	1.8792	2.4076	2.6489		4.8	1.413	2.3594						37.6667	-0.0468	0.0602		37.6667	-0.1777	-0.0516		37.8333	0.6376	0.7832		37.6667	0.3485	0.2506		37.8333	0.4224	-0.1184		40.3333	-0.0495		37.8333	0.0848		38.1667	0.3817		38.1667	0.5513
					4.7167	1.8658	2.3876	2.6603		4.8167	1.405	2.389						37.8333	-0.0483	0.0502		37.8333	-0.1373	-0.0611		38	0.6116	0.7654		37.8333	0.4637	0.3108		38	0.4692	-0.0596		40.5	-0.0209		38	0.0882		38.3333	0.4127		38.3333	0.4816
					4.7333	1.8511	2.4393	2.6555		4.8333	1.4141	2.3627						38	-0.0097	0.0955		38	-0.137	-0.0689		38.1667	0.6865	0.8098		38	0.3909	0.274		38.1667	0.4341	-0.1043		40.6667	-0.0358		38.1667	0.0244		38.5	0.383		38.5	0.5038
					4.75	1.86	2.4347	2.6561		4.85	1.4387	2.3946						38.1667	-0.0631	0.0478		38.1667	-0.122	-0.0437		38.3333	0.6436	0.7731		38.1667	0.4354	0.2835		38.3333	0.5262	-0.0341		40.8333	-0.0143		38.3333	0.1051		38.6667	0.4465		38.6667	0.5167
					4.7667	1.8653	2.4424	2.6406		4.8667	1.4509	2.3914						38.3333	0.0307	0.0782		38.3333	-0.1166	-0.0264		38.5	0.6122	0.7843		38.3333	0.347	0.2222		38.5	0.4411	-0.1039		41	-0.0399		38.5	0.1107		38.8333	0.4315		38.8333	0.5691
					4.7833	1.8012	2.3947	2.6475		4.8833	1.4192	2.3929						38.5	-0.0285	0.0333		38.5	-0.1348	-0.0239		38.6667	0.6277	0.7586		38.5	0.4082	0.2633		38.6667	0.4358	-0.1062		41.1667	-0.0292		38.6667	0.1422		39	0.4312		39	0.5203
					4.8	1.8213	2.3931	2.6178		4.9	1.4536	2.3945						38.6667	0.0191	0.1082		38.6667	-0.0914	-0.0067		38.8333	0.6792	0.7959		38.6667	0.4374	0.298		38.8333	0.5034	-0.077		41.3333	0.0008		38.8333	0.1359		39.1667	0.5186		39.1667	0.5506
					4.8167	1.8195	2.3785	2.6063		4.9167	1.41	2.3776						38.8333	-0.0682	0.0667		38.8333	-0.0841	-0.033		39	0.6107	0.7881		38.8333	0.4124	0.3242		39	0.501	-0.0686		41.5	-0.0434		39	0.1247		39.3333	0.3625		39.3333	0.5488
					4.8333	1.859	2.3611	2.602		4.9333	1.4032	2.3589						39	0.0136	0.0976		39	-0.0439	-0.0043		39.1667	0.5685	0.7401		39	0.4132	0.2689		39.1667	0.4334	-0.0985		41.6667	-0.0321		39.1667	0.159		39.5	0.4008		39.5	0.537
					4.85	1.7988	2.3367	2.5638		4.95	1.3962	2.357						39.1667	-0.0357	0.0807		39.1667	-0.1246	-0.0625		39.3333	0.578	0.7176		39.1667	0.3636	0.2762		39.3333	0.4552	-0.0969		41.8333	-0.0185		39.3333	0.1669		39.6667	0.4236		39.6667	0.5378
					4.8667	1.8085	2.3186	2.5559		4.9667	1.3744	2.3545						39.3333	-0.0148	0.1001		39.3333	-0.0827	-0.0546		39.5	0.5767	0.7259		39.3333	0.3698	0.2786		39.5	0.4597	-0.104		42	0.0097		39.5	0.1594		39.8333	0.3969		39.8333	0.5539
					4.8833	1.7646	2.2718	2.54		4.9833	1.3762	2.3351						39.5	0.0089	0.0789		39.5	-0.0801	-0.0382		39.6667	0.6715	0.8006		39.5	0.3572	0.2377		39.6667	0.4261	-0.1334		42.1667	-0.0801		39.6667	0.1165		40	0.3943		40	0.465
					4.9	1.7657	2.281	2.5317		5	1.3806	2.3263						39.6667	0.0131	0.0966		39.6667	-0.1191	-0.0705		39.8333	0.6673	0.7963		39.6667	0.2556	0.204		39.8333	0.3443	-0.1816		42.3333	0.0113		39.8333	0.1746		40.1667	0.3399		40.1667	0.5216
					4.9167	1.7635	2.3096	2.5426		5.0167	1.3719	2.3458						39.8333	0.0038	0.0712		39.8333	-0.0224	0.0113		40	0.6488	0.7991		39.8333	0.2846	0.2002		40	0.338	-0.1891		42.5	-0.0328		40	0.1635		40.3333	0.414		40.3333	0.4522
					4.9333	1.7504	2.3008	2.5568		5.0333	1.3833	2.3615						40	0.0017	0.0861		40	-0.1375	-0.0489		40.1667	0.6069	0.7673		40	0.2888	0.1933		40.1667	0.4428	-0.1206		42.6667	-0.0823		40.1667	0.16		40.5	0.4117		40.5	0.4941
					4.95	1.7465	2.2921	2.5355		5.05	1.3515	2.3264						40.1667	-0.0196	0.055		40.1667	-0.0376	-0.0081		40.3333	0.651	0.759		40.1667	0.2972	0.1997		40.3333	0.4597	-0.101		42.8333	-0.0094		40.3333	0.0868		40.6667	0.4201		40.6667	0.4389
					4.9667	1.7339	2.2599	2.5186		5.0667	1.3361	2.3528						40.3333	0.0701	0.1177		40.3333	-0.0396	0.0274		40.5	0.666	0.8076		40.3333	0.3207	0.21		40.5	0.4966	-0.0763		43	-0.0287		40.5	0.0828		40.8333	0.4289		40.8333	0.5277
					4.9833	1.7301	2.2701	2.5007		5.0833	1.3872	2.3345						40.5	-0.1018	0.04		40.5	-0.0194	0.027		40.6667	0.6313	0.792		40.5	0.3097	0.1967		40.6667	0.6476	0.0692		43.1667	-0.0043		40.6667	0.0922		41	0.4606		41	0.486
					5	1.7272	2.2612	2.4755		5.1	1.3695	2.3321						40.6667	-0.0561	0.0425		40.6667	-0.0431	0.0333		40.8333	0.5438	0.7059		40.6667	0.3339	0.2276		40.8333	0.6207	0.0252		43.3333	0.0147		40.8333	0.1195		41.1667	0.4185		41.1667	0.5254
					5.0167	1.7325	2.295	2.524		5.1167	1.3686	2.3412						40.8333	-0.0029	0.0681		40.8333	-0.0168	0.0667		41	0.6539	0.7499		40.8333	0.3409	0.2448		41	0.5803	0.003		43.5	-0.0036		41	0.1561		41.3333	0.3564		41.3333	0.5276
					5.0333	1.7638	2.3277	2.5381		5.1333	1.3944	2.3194						41	-0.0078	0.0725		41	-0.0134	0.0676		41.1667	0.6268	0.7569		41	0.2726	0.1909		41.1667	0.5252	-0.0109		43.6667	-0.0755		41.1667	0.1139		41.5	0.4671		41.5	0.5613
					5.05	1.7909	2.348	2.5512		5.15	1.3952	2.3309						41.1667	-0.0253	0.0348		41.1667	-0.0899	-0.0349		41.3333	0.6974	0.8078		41.1667	0.3504	0.2224		41.3333	0.4102	-0.0811		43.8333	-0.0724		41.3333	0.1311		41.6667	0.4078		41.6667	0.5226
					5.0667	1.771	2.3863	2.5733		5.1667	1.4204	2.3425										41.3333	-0.1355	-0.0372		41.5	0.6818	0.7927		41.3333	0.383	0.2633		41.5	0.326	-0.2036		44	-0.0835		41.5	0.1289		41.8333	0.3521		41.8333	0.4858
					5.0833	1.8106	2.3839	2.5623		5.1833	1.4074	2.3609										41.5	-0.1319	-0.0499		41.6667	0.798	0.861		41.5	0.336	0.2312		41.6667	0.4281	-0.1307		44.1667	-0.0346		41.6667	0.1256		42	0.3917		42	0.4428
					5.1	1.783	2.3783	2.5448		5.2	1.4296	2.3777										41.6667	-0.0736	-0.0203		41.8333	0.6879	0.804		41.6667	0.3044	0.187		41.8333	0.4283	-0.1235		44.3333	-0.0545		41.8333	0.0845		42.1667	0.4188		42.1667	0.5141
					5.1167	1.8069	2.3622	2.558		5.2167	1.3929	2.3533										41.8333	-0.0219	0.0736		42	0.6753	0.7928		41.8333	0.3814	0.2317		42	0.5735	-0.0018		44.5	0.0024		42	0.1313		42.3333	0.4135		42.3333	0.5044
					5.1333	1.7901	2.3526	2.5248		5.2333	1.4276	2.358										42	-0.1	0.0017						42	0.3157	0.1817		42.1667	0.5826	-0.002		44.6667	-0.0448		42.1667	0.1427		42.5	0.5025		42.5	0.4518
					5.15	1.8074	2.335	2.5383		5.25	1.4022	2.3711										42.1667	-0.1127	-0.0119						42.1667	0.3688	0.2464		42.3333	0.6188	0.0668					42.3333	0.0872		42.6667	0.4754		42.6667	0.5103
					5.1667	1.7836	2.3059	2.5353		5.2667	1.3859	2.3454										42.3333	-0.0638	0.0152						42.3333	0.3712	0.278		42.5	0.5975	0.0252					42.5	0.1269		42.8333	0.4216		42.8333	0.5233
					5.1833	1.7507	2.3176	2.4947		5.2833	1.4035	2.3539										42.5	-0.137	-0.0298						42.5	0.3122	0.2213		42.6667	0.5118	-0.0165					42.6667	0.1476		43	0.4106		43	0.4606
					5.2	1.7436	2.3078	2.5153		5.3	1.3834	2.3345										42.6667	-0.1466	-0.0349						42.6667	0.3775	0.2669		42.8333	0.4244	-0.1196					42.8333	0.1688		43.1667	0.4236		43.1667	0.4596
					5.2167	1.7154	2.2948	2.5174		5.3167	1.3605	2.3271										42.8333	-0.1189	-0.007						42.8333	0.4044	0.2703		43	0.279	-0.1979								43.3333	0.4326		43.3333	0.4925
					5.2333	1.7221	2.2941	2.5046		5.3333	1.3443	2.33										43	-0.1424	-0.0255						43	0.4108	0.2786		43.1667	0.3751	-0.1578								43.5	0.4398		43.5	0.5167
					5.25	1.7002	2.3078	2.5067		5.35	1.3368	2.314										43.1667	-0.069	0.0243						43.1667	0.306	0.175		43.3333	0.4112	-0.1422								43.6667	0.4314
					5.2667	1.7502	2.3167	2.5251		5.3667	1.316	2.3128										43.3333	-0.0774	-0.0019						43.3333	0.3145	0.186		43.5	0.4513	-0.0925								43.8333	0.4056
					5.2833	1.7842	2.3496	2.5278		5.3833	1.3184	2.3321										43.5	-0.1069	-0.0442						43.5	0.4043	0.2895		43.6667	0.5807	-0.0163								44	0.3659
					5.3	1.7977	2.3765	2.5257		5.4	1.3207	2.2975										43.6667	-0.1509	-0.051						43.6667	0.3571	0.275		43.8333	0.6916	0.1009								44.1667	0.3587
					5.3167	1.7947	2.3737	2.5436		5.4167	1.299	2.2751										43.8333	-0.2772	-0.1216						43.8333	0.4033	0.2463		44	0.6327	0.0984								44.3333	0.4103
					5.3333	1.8039	2.3858	2.5315		5.4333	1.3185	2.2428										44	-0.2472	-0.1028						44	0.3726	0.2057		44.1667	0.6163	0.0299								44.5	0.4308
					5.35	1.8031	2.3925	2.5564		5.45	1.321	2.2643										44.1667	-0.1736	-0.0548						44.1667	0.4407	0.2446		44.3333	0.5441	-0.0289								44.6667	0.4494
					5.3667	1.8292	2.3966	2.5661		5.4667	1.3152	2.2497										44.3333	-0.1038	-0.0371						44.3333	0.3697	0.2364		44.5	0.4702	-0.0747								44.8333	0.4063
					5.3833	1.8128	2.3892	2.5586		5.4833	1.3154	2.2392										44.5	-0.0657	-0.0063						44.5	0.3292	0.2192		44.6667	0.3147	-0.1679								45	0.4227
					5.4	1.8204	2.3978	2.5645		5.5	1.3234	2.2415										44.6667	-0.1443	-0.0799						44.6667	0.4325	0.2897		44.8333	0.448	-0.1159								45.1667	0.4088
					5.4167	1.8083	2.345	2.549		5.5167	1.3353	2.2757										44.8333	-0.2021	-0.0999						44.8333	0.4317	0.2646		45	0.394	-0.1339								45.3333	0.4597
					5.4333	1.7933	2.3594	2.5452		5.5333	1.3055	2.2896										45	-0.0772	-0.013						45	0.4157	0.307		45.1667	0.4825	-0.0774								45.5	0.4333
					5.45	1.794	2.3586	2.5402		5.55	1.2873	2.2438										45.1667	-0.1044	-0.0363						45.1667	0.3798	0.2485		45.3333	0.4481	-0.0887								45.6667	0.4192
					5.4667	1.7899	2.3685	2.5464		5.5667	1.2733	2.2406										45.3333	-0.1102	-0.0748						45.3333	0.4709	0.3232		45.5	0.5542	0.0144								45.8333	0.4241
					5.4833	1.7614	2.3357	2.5257		5.5833	1.2656	2.2222										45.5	-0.0684	-0.0255						45.5	0.4782	0.345		45.6667	0.5754	0.0219								46	0.4404
					5.5	1.7666	2.3087	2.5136		5.6	1.2518	2.2217										45.6667	-0.092	-0.0295										45.8333	0.4559	-0.0494								46.1667	0.4304
					5.5167	1.7508	2.2598	2.4939		5.6167	1.2415	2.197										45.8333	-0.0936	-0.0261										46	0.472	-0.0579								46.3333	0.4466
					5.5333	1.7252	2.2689	2.4897		5.6333	1.2434	2.1851										46	-0.0536	-0.0288										46.1667	0.4482	-0.0582								46.5	0.4045
					5.55	1.7117	2.2619	2.4885		5.65	1.2135	2.1925										46.1667	-0.0429	-0.0202										46.3333	0.3195	-0.1779								46.6667	0.4092
					5.5667	1.7152	2.2594	2.4906		5.6667	1.2267	2.1646										46.3333	-0.0791	-0.0056										46.5	0.4291	-0.1379								46.8333	0.4197
					5.5833	1.7377	2.2473	2.4832		5.6833	1.2167	2.148										46.5	-0.0502	0.0246										46.6667	0.4337	-0.0707								47	0.4403
					5.6	1.7191	2.2789	2.467		5.7	1.1871	2.1311										46.6667	0.0021	0.034										46.8333	0.5575	0.0064								47.1667	0.4299
					5.6167	1.7155	2.2593	2.4838		5.7167	1.2037	2.1233										46.8333	-0.0543	0.0521										47	0.4833	-0.0448								47.3333	0.3984
					5.6333	1.6933	2.2556	2.4935		5.7333	1.2088	2.1337										47	-0.112	-0.0144										47.1667	0.6239	0.0348								47.5	0.4217
					5.65	1.6486	2.2025	2.4293		5.75	1.2147	2.1147										47.1667	-0.0676	0.0503										47.3333	0.5195	-0.0155								47.6667	0.4029
					5.6667	1.6642	2.1799	2.4255		5.7667	1.2226	2.1103										47.3333	-0.0491	0.0322										47.5	0.4685	-0.0637								47.8333	0.3913
					5.6833	1.6421	2.1955	2.389		5.7833	1.2017	2.1144										47.5	-0.0117	0.0694										47.6667	0.4602	-0.087								48	0.4618
					5.7	1.654	2.1954	2.3918		5.8	1.2011	2.1226										47.6667	-0.0614	0.039										47.8333	0.4513	-0.0485								48.1667	0.4344
					5.7167	1.6782	2.183	2.3731		5.8167	1.2447	2.168										47.8333	-0.0178	0.0667										48	0.3835	-0.129								48.3333	0.411
					5.7333	1.6839	2.1708	2.4101		5.8333	1.2828	2.154										48	-0.0662	0.0466										48.1667	0.4889	-0.0729								48.5	0.3668
					5.75	1.6686	2.1945	2.3996		5.85	1.2569	2.1512										48.1667	-0.0553	0.0362										48.3333	0.4821	-0.0521								48.6667	0.375
					5.7667	1.673	2.1683	2.3852		5.8667	1.2639	2.1673										48.3333	-0.1517	-0.0404										48.5	0.5	-0.0479								48.8333	0.405
					5.7833	1.6448	2.1758	2.3846		5.8833	1.2784	2.1734										48.5	-0.1845	-0.0198										48.6667	0.4156	-0.1024								49	0.4583
					5.8	1.6838	2.1926	2.3783		5.9	1.2884	2.1737										48.6667	-0.1673	-0.011										48.8333	0.4446	-0.0744								49.1667	0.4698
					5.8167	1.6812	2.1655	2.405		5.9167	1.2857	2.1506										48.8333	-0.1085	0.0016										49	0.4245	-0.1031								49.3333	0.4177
					5.8333	1.6817	2.1742	2.4149		5.9333	1.2519	2.1346										49	-0.1332	0.0169										49.1667	0.4466	-0.0811								49.5	0.4175
					5.85	1.6671	2.1845	2.3786		5.95	1.2443	2.1322										49.1667	-0.0976	0.0151										49.3333	0.4447	-0.0721								49.6667	0.4122
					5.8667	1.6944	2.189	2.4094		5.9667	1.2325	2.1214										49.3333	-0.0912	0.0382										49.5	0.5214	-0.0246								49.8333	0.3802
					5.8833	1.6693	2.24	2.4371		5.9833	1.1789	2.0906										49.5	-0.1305	0.0107										49.6667	0.4816	-0.0365								50	0.4215
					5.9	1.707	2.2068	2.4522		6	1.2045	2.1136										49.6667	-0.1392	0.0027										49.8333	0.4907	-0.0517								50.1667	0.4184
					5.9167	1.6674	2.2481	2.4205		6.0167	1.2215	2.0992										49.8333	-0.0766	0.0633										50	0.4833	-0.0367								50.3333	0.3775
					5.9333	1.6901	2.2373	2.4443		6.0333	1.2117	2.1173										50	-0.1823	-0.0274										50.1667	0.444	-0.0834								50.5	0.3793
					5.95	1.669	2.2171	2.4085		6.05	1.2098	2.1148										50.1667	-0.1266	-0.0066										50.3333	0.4427	-0.0775								50.6667	0.359
					5.9667	1.6809	2.2146	2.4118		6.0667	1.1949	2.146										50.3333	-0.1642	-0.0675										50.5	0.3547	-0.1623								50.8333	0.3878
					5.9833	1.6279	2.175	2.3813		6.0833	1.2016	2.1324										50.5	-0.1947	-0.1043										50.6667	0.4357	-0.1309								51	0.3973
					6	1.6022	2.1273	2.3627		6.1	1.1849	2.1111										50.6667	-0.1562	-0.0392										50.8333	0.5518	0.0147								51.1667	0.3908
					6.0167	1.5818	2.123	2.3469		6.1167	1.1874	2.092										50.8333	-0.0523	-0.0119										51	0.4977	-0.0607								51.3333	0.3544
					6.0333	1.5817	2.1028	2.3161		6.1333	1.1572	2.073										51	0.0025	0.0295										51.1667	0.414	-0.1349								51.5	0.3634
					6.05	1.5819	2.0838	2.3463		6.15	1.1225	2.0599										51.1667	-0.064	-0.0029										51.3333	0.392	-0.101								51.6667	0.4078
					6.0667	1.5706	2.0922	2.332		6.1667	1.1086	2.0221										51.3333	-0.0348	0.0402										51.5	0.4322	-0.1161								51.8333	0.3553
					6.0833	1.5665	2.0724	2.315		6.1833	1.1024	2.0046										51.5	-0.1231	-0.0367										51.6667	0.5139	-0.0654								52	0.3319
					6.1	1.571	2.0428	2.3033		6.2	1.1137	1.9842										51.6667	-0.0957	0.0133										51.8333	0.459	-0.087								52.1667	0.3701
					6.1167	1.5406	2.0443	2.3408		6.2167	1.0788	2.0095										51.8333	-0.0735	0.0202										52	0.4527	-0.0931								52.3333	0.3278
					6.1333	1.5395	2.0372	2.3287		6.2333	1.1067	2.0156										52	-0.0334	-0.0014										52.1667	0.3313	-0.1791								52.5	0.3574
					6.15	1.5169	2.0532	2.2957		6.25	1.1289	2.0235										52.1667	-0.0344	0.0341										52.3333	0.3247	-0.1455								52.6667	0.3527
					6.1667	1.5265	2.0198	2.2732		6.2667	1.1214	2.0204										52.3333	-0.0145	0.0568										52.5	0.3296	-0.1915								52.8333	0.3483
					6.1833	1.537	2.0369	2.284		6.2833	1.1537	2.0389										52.5	-0.09	0.0078										52.6667	0.4261	-0.1058								53	0.3225
					6.2	1.5205	2.0426	2.3019		6.3	1.1458	2.0502										52.6667	-0.1633	-0.0214										52.8333	0.5056	-0.0451								53.1667	0.2923
					6.2167	1.5413	2.0534	2.2954		6.3167	1.1883	2.0819										52.8333	-0.0021	0.0453										53	0.5412	-0.0201								53.3333	0.328
					6.2333	1.5264	2.0351	2.2785		6.3333	1.172	2.0543										53	-0.0347	0.0552										53.1667	0.4404	-0.1165								53.5	0.3845
					6.25	1.5321	2.0064	2.2999		6.35	1.1615	2.0238										53.1667	-0.1106	0.0194										53.3333	0.2855	-0.2259								53.6667	0.308
					6.2667	1.5231	2.031	2.2724		6.3667	1.1312	2.0557										53.3333	-0.1563	-0.0541										53.5	0.3889	-0.1401								53.8333	0.2927
					6.2833	1.4888	2.0597	2.2822		6.3833	1.1556	2.0527										53.5	-0.2571	-0.077										53.6667	0.4541	-0.1023								54	0.3334
					6.3	1.5087	2.0727	2.2991		6.4	1.1484	2.0712										53.6667	-0.1062	-0.0153										53.8333	0.4894	-0.0625								54.1667	0.3098
					6.3167	1.5154	2.0734	2.3067		6.4167	1.1315	2.0749										53.8333	-0.0895	-0.0328										54	0.489	-0.0509								54.3333	0.3311
					6.3333	1.5254	2.0513	2.2703		6.4333	1.1273	2.0379										54	-0.0876	-0.0168										54.1667	0.4028	-0.1549								54.5	0.342
					6.35	1.5402	2.0825	2.2928		6.45	1.1709	2.0651										54.1667	-0.1579	-0.0506										54.3333	0.3905	-0.142								54.6667	0.3329
					6.3667	1.5486	2.0555	2.3057		6.4667	1.1661	2.0535										54.3333	-0.1948	-0.0582										54.5	0.5084	-0.058								54.8333	0.3013
					6.3833	1.5549	2.05	2.3035		6.4833	1.1906	2.0438										54.5	-0.1645	-0.0277										54.6667	0.495	-0.0672								55	0.3218
					6.4	1.5511	2.022	2.2915		6.5	1.1649	2.0432										54.6667	-0.1769	-0.0853										54.8333	0.5289	-0.0191								55.1667	0.3293
					6.4167	1.5117	2.0424	2.2995		6.5167	1.1383	2.032										54.8333	-0.1217	-0.077										55	0.6081	0.0486								55.3333	0.2704
					6.4333	1.5097	2.0565	2.2843		6.5333	1.1128	2.0283										55	-0.1625	-0.0547										55.1667	0.4655	-0.0697								55.5	0.2925
					6.45	1.5333	2.0575	2.3124		6.55	1.0902	2.0177										55.1667	-0.155	-0.0914										55.3333	0.4442	-0.1031								55.6667	0.2902
					6.4667	1.5192	2.0398	2.3089		6.5667	1.1071	1.9994										55.3333	-0.2512	-0.1074										55.5	0.5013	-0.0716								55.8333	0.276
					6.4833	1.5272	2.0315	2.2921		6.5833	1.0981	2.0122										55.5	-0.233	-0.1163										55.6667	0.5179	-0.0349								56	0.292
					6.5	1.5313	2.0542	2.3189		6.6	1.1033	2.0092										55.6667	-0.1905	-0.1033										55.8333	0.5885	0.0162								56.1667	0.2787
					6.5167	1.5448	2.0762	2.3264		6.6167	1.0885	2.0054										55.8333	-0.1867	-0.1044										56	0.4636	-0.0684								56.3333	0.3246
					6.5333	1.524	2.0715	2.3166		6.6333	1.0925	1.9911										56	-0.1292	-0.0924										56.1667	0.4108	-0.1143								56.5	0.2447
					6.55	1.5453	2.081	2.3161		6.65	1.0894	1.9899										56.1667	-0.1026	-0.0651										56.3333	0.4534	-0.0997								56.6667	0.2786
					6.5667	1.5407	2.0792	2.3192		6.6667	1.0888	1.9708										56.3333	-0.1018	-0.0632										56.5	0.4995	-0.029								56.8333	0.2653
					6.5833	1.5727	2.0872	2.3237		6.6833	1.0906	1.964										56.5	-0.116	-0.0742										56.6667	0.5578	-0.0003								57	0.2359
					6.6	1.5606	2.0791	2.3183		6.7	1.0771	1.9793										56.6667	-0.1092	-0.0665										56.8333	0.5228	-0.0302								57.1667	0.2905
					6.6167	1.5553	2.0974	2.316		6.7167	1.0866	1.9875										56.8333	-0.1457	-0.0618										57	0.4417	-0.1118								57.3333	0.2249
					6.6333	1.58	2.1118	2.338		6.7333	1.0775	1.9715										57	-0.1428	-0.072										57.1667	0.3388	-0.1678								57.5	0.2344
					6.65	1.5708	2.0835	2.3207		6.75	1.0537	1.9641										57.1667	-0.1266	-0.0526										57.3333	0.3729	-0.1588								57.6667	0.1935
					6.6667	1.589	2.0525	2.3059		6.7667	1.0905	1.9543										57.3333	-0.0199	0.0087										57.5	0.4409	-0.1187								57.8333	0.243
					6.6833	1.5664	2.0661	2.2937		6.7833	1.0761	1.9522										57.5	-0.1076	-0.0426										57.6667	0.4967	-0.0532								58	0.2619
					6.7	1.5623	2.0789	2.2782		6.8	1.0486	1.9246										57.6667	-0.1245	-0.0507										57.8333	0.5411	-0.0348								58.1667	0.1822
					6.7167	1.5591	2.0645	2.2691		6.8167	1.0593	1.9262										57.8333	-0.1163	-0.0465										58	0.531	0.0086								58.3333	0.2006
					6.7333	1.5701	2.052	2.2649		6.8333	1.0654	1.8896										58	-0.1325	-0.0851										58.1667	0.4664	-0.0814								58.5	0.2221
					6.75	1.5178	2.0723	2.2582		6.85	1.0548	1.9128										58.1667	-0.0958	-0.0382										58.3333	0.4079	-0.1166								58.6667	0.2147
					6.7667	1.5489	2.075	2.268		6.8667	1.0257	1.9219										58.3333	-0.141	-0.0281										58.5	0.438	-0.095								58.8333	0.2267
					6.7833	1.5603	2.0788	2.2538		6.8833	1.072	1.9282										58.5	-0.0006	0.031										58.6667	0.4393	-0.0961								59	0.2372
					6.8	1.5386	2.0453	2.269		6.9	1.0771	1.9232										58.6667	-0.1305	-0.0548										58.8333	0.4725	-0.0582								59.1667	0.2231
					6.8167	1.5332	2.0513	2.2638		6.9167	1.0851	1.9172										58.8333	-0.055	0.0086										59	0.4553	-0.1094								59.3333	0.2103
					6.8333	1.5026	2.0439	2.2696		6.9333	1.092	1.9094										59	-0.1691	-0.056										59.1667	0.4802	-0.0823								59.5	0.2066
					6.85	1.5513	2.0484	2.2363		6.95	1.0783	1.9422										59.1667	-0.0315	0.0166										59.3333	0.4921	-0.062								59.6667	0.2613
					6.8667	1.5215	2.0555	2.2481		6.9667	1.0838	1.9529										59.3333	-0.0167	0.0156										59.5	0.4272	-0.1016								59.8333	0.2773
					6.8833	1.49	2.0735	2.2563		6.9833	1.116	1.9315										59.5	-0.0808	-0.0067										59.6667	0.4367	-0.1209								60	0.2345
					6.9	1.5221	2.0377	2.2195		7	1.0865	1.9452										59.6667	-0.0662	0.0302										59.8333	0.5017	-0.0489								60.1667	0.184
					6.9167	1.5094	2.0307	2.223		7.0167	1.092	1.9414										59.8333	-0.1268	-0.0155										60	0.4939	-0.0609								60.3333	0.1799
					6.9333	1.5088	2.0506	2.2564		7.0333	1.0882	1.9385										60	-0.0364	0.0188										60.1667	0.3781	-0.1329								60.5	0.2053
					6.95	1.4948	2.0586	2.2579		7.05	1.1023	1.9329										60.1667	-0.0898	0.0231										60.3333	0.4894	-0.0432								60.6667	0.2378
					6.9667	1.5024	2.0418	2.2493		7.0667	1.133	1.9647										60.3333	-0.0959	0.0196										60.5	0.5389	-0.0287								60.8333	0.1887
					6.9833	1.5085	2.0095	2.257		7.0833	1.1315	1.9527										60.5	-0.0852	0.0119										60.6667	0.324	-0.1741								61	0.2082
					7	1.5116	2.0187	2.2312		7.1	1.1162	1.9417										60.6667	-0.1113	-0.0032										60.8333	0.4033	-0.1417								61.1667	0.255
					7.0167	1.5037	1.981	2.2256		7.1167	1.1361	1.9821										60.8333	-0.0962	-0.0187										61	0.4491	-0.0849								61.3333	0.2397
					7.0333	1.4888	1.9828	2.1961		7.1333	1.1451	1.9525										61	-0.0503	0.0125										61.1667	0.4985	-0.0207								61.5	0.1975
					7.05	1.4723	1.9806	2.2052		7.15	1.1235	1.9517										61.1667	0.0013	0.0693										61.3333	0.4577	-0.0722								61.6667	0.2254
					7.0667	1.5056	1.9837	2.2158		7.1667	1.0726	1.9493										61.3333	-0.1419	-0.0031										61.5	0.4937	-0.0727								61.8333	0.2141
					7.0833	1.4695	1.9803	2.2056		7.1833	1.1116	1.9709										61.5	-0.1266	-0.0276										61.6667	0.4885	-0.0572								62	0.1765
					7.1	1.4526	1.9279	2.1863		7.2	1.1146	1.9434										61.6667	-0.1444	-0.0262										61.8333	0.4818	-0.0486								62.1667	0.1586
					7.1167	1.4521	1.928	2.184		7.2167	1.1061	1.9222										61.8333	-0.1661	-0.0614										62	0.4721	-0.0645								62.3333	0.1969
					7.1333	1.4342	1.9184	2.1876		7.2333	1.1042	1.9295										62	-0.0764	-0.0192										62.1667	0.4607	-0.0705								62.5	0.2259
					7.15	1.398	1.9031	2.1476		7.25	1.0855	1.9256										62.1667	-0.2047	-0.067										62.3333	0.4389	-0.0813								62.6667	0.2835
					7.1667	1.3833	1.8905	2.1593		7.2667	1.0492	1.9053										62.3333	-0.2085	-0.087										62.5	0.376	-0.1166								62.8333	0.2222
					7.1833	1.4029	1.8763	2.1318		7.2833	1.0262	1.8796										62.5	-0.2205	-0.0827										62.6667	0.4043	-0.123								63	0.2164
					7.2	1.3913	1.8573	2.1096		7.3	1.0384	1.8608										62.6667	-0.1574	-0.0664										62.8333	0.4381	-0.0911								63.1667	0.2319
					7.2167	1.3615	1.8627	2.1072		7.3167	0.9697	1.8734										62.8333	-0.1024	-0.001										63	0.4842	-0.0862								63.3333	0.2165
					7.2333	1.3818	1.8844	2.0918		7.3333	0.9683	1.8617										63	-0.1429	-0.0543										63.1667	0.5742	-0.0153								63.5	0.2149
					7.25	1.3519	1.8709	2.1		7.35	0.9694	1.8466										63.1667	-0.1499	-0.082										63.3333	0.3957	-0.1197								63.6667	0.26
					7.2667	1.3547	1.8686	2.0908		7.3667	0.9425	1.834										63.3333	-0.0974	-0.0326										63.5	0.4081	-0.1133								63.8333	0.2131
					7.2833	1.3731	1.8359	2.0865		7.3833	0.9317	1.8466										63.5	-0.1053	-0.0211										63.6667	0.4015	-0.1008								64	0.2464
					7.3	1.3387	1.8455	2.1023		7.4	0.9424	1.8494										63.6667	-0.1221	-0.0091										63.8333	0.4555	-0.0978								64.1667	0.2476
					7.3167	1.3114	1.8247	2.0628		7.4167	0.9994	1.8255										63.8333	-0.1697	-0.0498										64	0.4872	-0.0567								64.3333	0.2517
					7.3333	1.3304	1.7873	2.0578		7.4333	1.0157	1.8474										64	0.006	0.0586										64.1667	0.5553	-0.0012								64.5	0.1725
					7.35	1.3303	1.8106	2.0466		7.45	1.0219	1.8409										64.1667	-0.0786	0.0297										64.3333	0.5379	-0.0131								64.6667	0.1911
					7.3667	1.3205	1.814	2.0503		7.4667	1.0407	1.8869										64.3333	-0.15	-0.0365										64.5	0.5801	0.0524								64.8333	0.156
					7.3833	1.3276	1.8159	2.0605		7.4833	1.0348	1.8764										64.5	-0.0212	0.0261										64.6667	0.5759	0.0208								65	0.171
					7.4	1.3485	1.8368	2.0887		7.5	1.0758	1.8966										64.6667	-0.1308	-0.0275										64.8333	0.5499	0.0059								65.1667	0.1498
					7.4167	1.3676	1.8519	2.0858		7.5167	1.094	1.8801										64.8333	-0.1377	-0.0565										65	0.5354	-0.0214								65.3333	0.1752
					7.4333	1.3669	1.867	2.0895		7.5333	1.1133	1.9011										65	-0.1274	-0.0289										65.1667	0.4681	-0.0601								65.5	0.1758
					7.45	1.3616	1.8776	2.109		7.55	1.0877	1.8928										65.1667	-0.1219	-0.018										65.3333	0.5278	-0.0252								65.6667	0.2106
					7.4667	1.3887	1.8566	2.0964		7.5667	1.103	1.8806										65.3333	-0.1151	-0.0283										65.5	0.5901	0.0253								65.8333	0.2397
					7.4833	1.3819	1.8587	2.0907		7.5833	1.0798	1.8764										65.5	-0.1984	-0.0869										65.6667	0.571	0.0399								66	0.2867
					7.5	1.3864	1.8681	2.0893		7.6	1.0488	1.8841										65.6667	-0.1097	-0.0297										65.8333	0.5449	0.0126								66.1667	0.1539
					7.5167	1.4352	1.9222	2.1181		7.6167	1.0511	1.857										65.8333	-0.085	-0.02										66	0.5414	0.0028								66.3333	0.1812
					7.5333	1.4392	1.943	2.1268		7.6333	1.0389	1.8837										66	-0.1261	-0.0598										66.1667	0.4441	-0.0614								66.5	0.2206
					7.55	1.4608	1.956	2.1602		7.65	1.0306	1.8841										66.1667	-0.0487	-0.0162										66.3333	0.4635	-0.0397								66.6667	0.2583
					7.5667	1.5078	1.9655	2.158		7.6667	1.0294	1.8887										66.3333	-0.0869	-0.0233										66.5	0.3656	-0.1421								66.8333	0.2754
					7.5833	1.4847	1.9802	2.1437		7.6833	1.007	1.833										66.5	-0.181	-0.0686										66.6667	0.4391	-0.0772								67	0.1666
					7.6	1.5091	1.9946	2.1431		7.7	1.0237	1.8228										66.6667	-0.0858	-0.0079										66.8333	0.3797	-0.1387								67.1667	0.1828
					7.6167	1.4877	1.9433	2.139		7.7167	1.0238	1.8465										66.8333	-0.0653	-0.0061										67	0.54	-0.0282								67.3333	0.2762
					7.6333	1.4524	1.9347	2.1172		7.7333	1.0501	1.8492										67	-0.2382	-0.0922										67.1667	0.6487	0.1155								67.5	0.2429
					7.65	1.4639	1.9507	2.1091		7.75	1.0373	1.8319										67.1667	-0.1524	-0.0519										67.3333	0.5364	0.0092								67.6667	0.2639
					7.6667	1.4698	1.9477	2.1293		7.7667	1.0377	1.8472										67.3333	-0.0829	0.0182										67.5	0.5515	0.0112								67.8333	0.2018
					7.6833	1.4866	1.9504	2.1352		7.7833	1.0374	1.8433										67.5	-0.0831	-0.0048										67.6667	0.4831	-0.0068								68	0.2297
					7.7	1.4641	1.9606	2.1264		7.8	1.0338	1.8307										67.6667	-0.0383	0.0112										67.8333	0.2488	-0.2277								68.1667	0.2243
					7.7167	1.4861	1.9698	2.1338		7.8167	1.0202	1.855										67.8333	-0.0514	0.0123										68	0.3256	-0.1934								68.3333	0.1503
					7.7333	1.4945	1.9521	2.1473		7.8333	1.0225	1.8772										68	-0.0508	0.0698										68.1667	0.3264	-0.1926								68.5	0.1951
					7.75	1.48	1.9743	2.1416		7.85	1.0448	1.8523										68.1667	-0.0555	0.0203										68.3333	0.4787	-0.0503
					7.7667	1.4816	1.9691	2.1383		7.8667	1.0469	1.8732										68.3333	-0.1547	-0.0281										68.5	0.4584	-0.0863
					7.7833	1.5014	1.9477	2.1558		7.8833	1.0507	1.8783										68.5	-0.1309	-0.0197
					7.8	1.4665	1.9683	2.133		7.9	1.0342	1.8617										68.6667	-0.0683	0.028
					7.8167	1.4431	1.929	2.1311		7.9167	1.0221	1.8697										68.8333	-0.0762	-0.0157
					7.8333	1.445	1.9345	2.152		7.9333	1.0172	1.847										69	-0.0993	0.0062
					7.85	1.4435	1.9049	2.1413		7.95	1.0464	1.8674										69.1667	-0.0624	0.005
					7.8667	1.4266	1.8935	2.1162		7.9667	1.0287	1.8384										69.3333	-0.0898	0.0156
					7.8833	1.4406	1.9089	2.1347		7.9833	1.0151	1.8272										69.5	-0.1714	-0.0266
					7.9	1.4693	1.9244	2.1208		8	1.0103	1.807										69.6667	-0.21	-0.0775
					7.9167	1.4769	1.9338	2.1391		8.0167	0.984	1.7903										69.8333	-0.1078	0.0015
					7.9333	1.5054	1.9245	2.1329		8.0333	0.9689	1.8217										70	-0.1184	-0.0052
					7.95	1.4693	1.9035	2.1252		8.05	0.9524	1.787										70.1667	-0.0986	0.0071
					7.9667	1.4655	1.9205	2.1269		8.0667	0.9483	1.7499										70.3333	-0.1351	-0.036
					7.9833	1.4503	1.9172	2.1379		8.0833	0.9544	1.7992										70.5	-0.1527	-0.052
					8	1.4532	1.8986	2.101		8.1	0.9423	1.7582
					8.0167	1.4324	1.837	2.0743		8.1167	0.9152	1.7514
					8.0333	1.4369	1.8397	2.0532		8.1333	0.9182	1.7389
					8.05	1.4054	1.8696	2.0596		8.15	0.92	1.7277
					8.0667	1.3831	1.8611	2.0459		8.1667	0.9152	1.7268
					8.0833	1.3988	1.8416	2.0789		8.1833	0.9329	1.745
					8.1	1.3622	1.8257	2.0694		8.2	0.9223	1.7611
					8.1167	1.3885	1.8243	2.0308		8.2167	0.9462	1.7518
					8.1333	1.3804	1.8267	2.0229		8.2333	0.9369	1.7589
					8.15	1.3897	1.8287	2.0152		8.25	0.9251	1.778
					8.1667	1.3502	1.8148	2.0126		8.2667	0.9233	1.7415
					8.1833	1.3416	1.8021	2.0011		8.2833	0.8789	1.7445
					8.2	1.3347	1.768	1.9877		8.3	0.8461	1.7149
					8.2167	1.3502	1.7608	1.9745		8.3167	0.8511	1.7206
					8.2333	1.3318	1.7774	1.9723		8.3333	0.8333	1.7397
					8.25	1.3252	1.8131	2.0126		8.35	0.8422	1.7205
					8.2667	1.4012	1.8333	2.0052		8.3667	0.8615	1.7216
					8.2833	1.3979	1.8587	2.005		8.3833	0.8691	1.7426
					8.3	1.3855	1.8465	2.0249		8.4	0.8459	1.7591
					8.3167	1.3967	1.8195	2.0306		8.4167	0.8736	1.7624
					8.3333	1.365	1.8076	2.005		8.4333	0.8924	1.7328
					8.35	1.3637	1.8165	2.0025		8.45	0.8861	1.7416
					8.3667	1.3788	1.8334	1.993		8.4667	0.8727	1.7135
					8.3833	1.3719	1.8063	2.0088		8.4833	0.8974	1.6997
					8.4	1.3649	1.8188	2.0007		8.5	0.925	1.7002
					8.4167	1.3914	1.8092	1.9946		8.5167	0.9373	1.7091
					8.4333	1.4012	1.8532	2.0322		8.5333	0.934	1.7303
					8.45	1.4071	1.8781	2.0099		8.55	0.9436	1.7057
					8.4667	1.396	1.8767	2.013		8.5667	0.9464	1.7178
					8.4833	1.4044	1.8502	2.025		8.5833	0.9486	1.7137
					8.5	1.3755	1.8296	2.0226		8.6	0.9102	1.704
					8.5167	1.4102	1.8362	2.003		8.6167	0.916	1.6985
					8.5333	1.382	1.8083	1.9967		8.6333	0.8999	1.6892
					8.55	1.3902	1.8269	2.0191		8.65	0.9051	1.7015
					8.5667	1.4415	1.8667	2.0434		8.6667	0.8846	1.6768
					8.5833	1.4245	1.8505	2.0183		8.6833	0.8501	1.6582
					8.6	1.4059	1.8409	2.0256		8.7	0.8443	1.6432
					8.6167	1.4112	1.8409	2.0107		8.7167	0.8822	1.6686
					8.6333	1.396	1.8689	2.0128		8.7333	0.9043	1.6734
					8.65	1.4352	1.8758	2.0165		8.75	0.9108	1.6641
					8.6667	1.4265	1.8747	2.0573		8.7667	0.9198	1.6753
					8.6833	1.3874	1.8563	2.0407		8.7833	0.923	1.6947
					8.7	1.3484	1.8537	2.0483		8.8	0.9371	1.6651
					8.7167	1.3754	1.8691	2.0406		8.8167	0.9041	1.6573
					8.7333	1.3999	1.8999	2.0453		8.8333	0.9146	1.6683
					8.75	1.4066	1.888	2.0555		8.85	0.9231	1.684
					8.7667	1.411	1.8621	2.0228		8.8667	0.9216	1.7093
					8.7833	1.3632	1.8501	2.0063		8.8833	0.9562	1.6933
					8.8	1.3825	1.8388	2.0008		8.9	0.9612	1.7026
					8.8167	1.3918	1.8316	1.987		8.9167	0.957	1.673
					8.8333	1.38	1.8297	1.9767		8.9333	0.9479	1.6818
					8.85	1.3746	1.8305	1.9957		8.95	0.904	1.6739
					8.8667	1.3467	1.8197	1.9873		8.9667	0.8798	1.6801
					8.8833	1.3322	1.7924	1.944		8.9833	0.884	1.6558
					8.9	1.3253	1.7553	1.9244		9	0.8536	1.6668
					8.9167	1.3427	1.7605	1.913		9.0167	0.8681	1.6727
					8.9333	1.3204	1.7463	1.9184		9.0333	0.8783	1.6611
					8.95	1.3205	1.7334	1.8956		9.05	0.8663	1.6587
					8.9667	1.3043	1.7416	1.9334		9.0667	0.8568	1.6403
					8.9833	1.2963	1.7515	1.9263		9.0833	0.8421	1.6126
					9	1.309	1.754	1.9614		9.1	0.835	1.6072
					9.0167	1.3123	1.7694	1.9423		9.1167	0.8497	1.6281
					9.0333	1.3053	1.7512	1.932		9.1333	0.8515	1.6218
					9.05	1.3004	1.7488	1.9423		9.15	0.8568	1.6392
					9.0667	1.2883	1.716	1.9446		9.1667	0.8716	1.6325
					9.0833	1.2879	1.6948	1.9378		9.1833	0.8851	1.6511
					9.1	1.2698	1.7211	1.9326		9.2	0.9239	1.6726
					9.1167	1.2724	1.7325	1.9616		9.2167	0.9048	1.6706
					9.1333	1.2692	1.7411	1.9271		9.2333	0.8855	1.635
					9.15	1.317	1.7579	1.9499		9.25	0.8666	1.6542
					9.1667	1.3278	1.7655	1.9593		9.2667	0.8834	1.6471
					9.1833	1.3262	1.7778	1.958		9.2833	0.8846	1.632
					9.2	1.3105	1.8038	1.9631		9.3	0.8767	1.6231
					9.2167	1.3177	1.7513	1.9533		9.3167	0.8716	1.6581
					9.2333	1.3301	1.7077	1.9327		9.3333	0.8705	1.6454
					9.25	1.2851	1.6991	1.9124		9.35	0.8701	1.6038
					9.2667	1.2696	1.7021	1.8954		9.3667	0.8813	1.625
					9.2833	1.2665	1.681	1.8634		9.3833	0.9025	1.6407
					9.3	1.2752	1.6968	1.8777		9.4	0.8959	1.6437
					9.3167	1.2695	1.7088	1.9042		9.4167	0.9318	1.6369
					9.3333	1.2392	1.7011	1.9238		9.4333	0.9146	1.656
					9.35	1.2304	1.6991	1.9152		9.45	0.9138	1.6252
					9.3667	1.2452	1.6747	1.8985		9.4667	0.8617	1.6219
					9.3833	1.2511	1.6796	1.8857		9.4833	0.8504	1.6193
					9.4	1.2491	1.6793	1.8874		9.5	0.8473	1.5928
					9.4167	1.2493	1.6548	1.8756		9.5167	0.822	1.5834
					9.4333	1.2411	1.6769	1.8893		9.5333	0.8051	1.5679
					9.45	1.2389	1.6637	1.8825		9.55	0.796	1.5611
					9.4667	1.2245	1.6381	1.874		9.5667	0.7822	1.5687
					9.4833	1.2168	1.632	1.8699		9.5833	0.7761	1.5714
					9.5	1.2079	1.6672	1.854		9.6	0.8007	1.5666
					9.5167	1.1936	1.6256	1.8711		9.6167	0.8452	1.565
					9.5333	1.2	1.6208	1.8858		9.6333	0.846	1.5871
					9.55	1.2259	1.6205	1.8776		9.65	0.8685	1.5827
					9.5667	1.2176	1.6272	1.8559		9.6667	0.8551	1.5794
					9.5833	1.1769	1.6077	1.8954		9.6833	0.8663	1.5927
					9.6	1.238	1.6287	1.8738		9.7	0.9106	1.6021
					9.6167	1.2337	1.6271	1.8735		9.7167	0.9212	1.6171
					9.6333	1.225	1.628	1.8771		9.7333	0.8958	1.6283
					9.65	1.1999	1.6196	1.8521		9.75	0.9257	1.6263
					9.6667	1.2001	1.6214	1.8444		9.7667	0.9182	1.6511
					9.6833	1.236	1.6262	1.8458		9.7833	0.9368	1.638
					9.7	1.2418	1.6599	1.8676		9.8	0.9238	1.663
					9.7167	1.2738	1.6879	1.8817		9.8167	0.9416	1.6372
					9.7333	1.2641	1.6901	1.8794		9.8333	0.9289	1.635
					9.75	1.2668	1.7042	1.889		9.85	0.9307	1.6642
					9.7667	1.2912	1.7193	1.9209		9.8667	0.9228	1.653
					9.7833	1.2952	1.744	1.947		9.8833	0.9084	1.6054
					9.8	1.2748	1.7536	1.9194		9.9	0.9159	1.6207
					9.8167	1.2905	1.7432	1.9265		9.9167	0.9122	1.6055
					9.8333	1.2921	1.7257	1.9052		9.9333	0.9186	1.6092
					9.85	1.2916	1.7136	1.8804		9.95	0.9248	1.6353
					9.8667	1.288	1.712	1.8719		9.9667	0.9051	1.6232
					9.8833	1.2858	1.7232	1.9053		9.9833	0.9142	1.6072
					9.9	1.306	1.7268	1.9007		10	0.8728	1.5702
					9.9167	1.3268	1.7398	1.8956		10.0167	0.8906	1.5939
					9.9333	1.3035	1.7456	1.9212		10.0333	0.9154	1.6143
					9.95	1.2887	1.7241	1.8913		10.05	0.893	1.6223
					9.9667	1.2967	1.7145	1.8832		10.0667	0.8849	1.6043
					9.9833	1.316	1.7321	1.9099		10.0833	0.862	1.5973
					10	1.298	1.7216	1.8912		10.1	0.8441	1.5587
					10.0167	1.3123	1.7393	1.9116		10.1167	0.84	1.577
					10.0333	1.3309	1.7476	1.9063		10.1333	0.834	1.5746
					10.05	1.328	1.7074	1.889		10.15	0.841	1.5875
					10.0667	1.2894	1.6856	1.8714		10.1667	0.8498	1.6062
					10.0833	1.2835	1.7107	1.8638		10.1833	0.8652	1.5862
					10.1	1.2764	1.705	1.8602		10.2	0.8342	1.5716
					10.1167	1.3046	1.7254	1.8867		10.2167	0.8708	1.5753
					10.1333	1.3066	1.7385	1.9035		10.2333	0.8585	1.5716
					10.15	1.3135	1.7549	1.9211		10.25	0.8591	1.5699
					10.1667	1.313	1.7626	1.8921		10.2667	0.8588	1.5741
					10.1833	1.3184	1.7691	1.8967		10.2833	0.8699	1.5852
					10.2	1.3143	1.7657	1.883		10.3	0.8519	1.5778
					10.2167	1.2994	1.7282	1.8798		10.3167	0.8622	1.5857
					10.2333	1.2598	1.7326	1.8664		10.3333	0.8704	1.593
					10.25	1.2662	1.7123	1.8787		10.35	0.8763	1.5877
					10.2667	1.2857	1.7296	1.8867		10.3667	0.8929	1.5869
					10.2833	1.3015	1.7023	1.9011		10.3833	0.8904	1.6123
					10.3	1.263	1.7316	1.8854		10.4	0.9191	1.5997
					10.3167	1.2433	1.6832	1.8307		10.4167	0.8896	1.5828
					10.3333	1.2607	1.6936	1.8528		10.4333	0.9057	1.5791
					10.35	1.2668	1.6928	1.854		10.45	0.8896	1.5806
					10.3667	1.2654	1.6791	1.8705		10.4667	0.8882	1.5826
					10.3833	1.2577	1.6729	1.864		10.4833	0.9159	1.5986
					10.4	1.2435	1.6746	1.8516		10.5	0.9071	1.601
					10.4167	1.2362	1.679	1.8452		10.5167	0.8661	1.5799
					10.4333	1.242	1.7079	1.8798		10.5333	0.8653	1.5752
					10.45	1.2544	1.7184	1.9058		10.55	0.865	1.5659
					10.4667	1.2846	1.7124	1.8982		10.5667	0.8747	1.5532
					10.4833	1.2698	1.698	1.8954		10.5833	0.8516	1.547
					10.5	1.273	1.698	1.875		10.6	0.8626	1.5591
					10.5167	1.2796	1.7113	1.8898		10.6167	0.8479	1.5423
					10.5333	1.2788	1.7274	1.8983		10.6333	0.8759	1.5448
					10.55	1.266	1.6891	1.8806		10.65	0.8885	1.5661
					10.5667	1.2782	1.6961	1.8913		10.6667	0.9281	1.5638
					10.5833	1.2618	1.6761	1.8729		10.6833	0.9108	1.5745
					10.6	1.2312	1.6619	1.8469		10.7	0.915	1.5988
					10.6167	1.206	1.6513	1.8451		10.7167	0.909	1.5654
					10.6333	1.1854	1.6528	1.8439		10.7333	0.9029	1.6063
					10.65	1.2015	1.6575	1.8626		10.75	0.8995	1.5911
					10.6667	1.1967	1.6711	1.8474		10.7667	0.9034	1.5812
					10.6833	1.1823	1.6348	1.8698		10.7833	0.8816	1.5737
					10.7	1.1966	1.6447	1.8559		10.8	0.8685	1.5555
					10.7167	1.2142	1.65	1.8376		10.8167	0.8407	1.5537
					10.7333	1.2146	1.6344	1.8359		10.8333	0.844	1.5387
					10.75	1.2153	1.6608	1.8509		10.85	0.848	1.5326
					10.7667	1.2219	1.691	1.8311		10.8667	0.862	1.5339
					10.7833	1.2118	1.6637	1.8365		10.8833	0.8981	1.5642
					10.8	1.1989	1.6245	1.8269		10.9	0.8892	1.5481
					10.8167	1.2201	1.6303	1.8341		10.9167	0.8679	1.5541
					10.8333	1.2081	1.6127	1.8164		10.9333	0.8726	1.5706
					10.85	1.181	1.6136	1.8123		10.95	0.866	1.5531
					10.8667	1.2181	1.6431	1.8261		10.9667	0.8478	1.5415
					10.8833	1.2439	1.6424	1.8324		10.9833	0.8515	1.5373
					10.9	1.2262	1.6413	1.8499		11	0.8484	1.5419
					10.9167	1.2401	1.6514	1.8523		11.0167	0.8222	1.539
					10.9333	1.2599	1.6579	1.8421		11.0333	0.843	1.5376
					10.95	1.2321	1.6717	1.8203		11.05	0.8515	1.5356
					10.9667	1.2212	1.6415	1.8407		11.0667	0.8525	1.5584
					10.9833	1.2173	1.6497	1.8643		11.0833	0.8519	1.5613
					11	1.1687	1.631	1.829		11.1	0.8607	1.5489
					11.0167	1.1794	1.6172	1.8177		11.1167	0.8564	1.5706
					11.0333	1.1996	1.6048	1.8094		11.1333	0.8864	1.5541
					11.05	1.1698	1.6279	1.824		11.15	0.8435	1.5494
					11.0667	1.1598	1.6104	1.7979		11.1667	0.8104	1.5463
					11.0833	1.1599	1.6152	1.8381		11.1833	0.8165	1.5352
					11.1	1.1692	1.6365	1.8066		11.2	0.8204	1.5225
					11.1167	1.2027	1.6555	1.8043		11.2167	0.8217	1.5432
					11.1333	1.2031	1.63	1.8057		11.2333	0.8638	1.5509
					11.15	1.1866	1.6288	1.8065		11.25	0.9064	1.5902
					11.1667	1.1996	1.6477	1.8156		11.2667	0.9092	1.6002
					11.1833	1.1769	1.6429	1.8222		11.2833	0.882	1.605
					11.2	1.1914	1.6545	1.8432		11.3	0.8761	1.5719
					11.2167	1.1809	1.6506	1.8409		11.3167	0.902	1.563
					11.2333	1.1986	1.6264	1.8405		11.3333	0.885	1.5547
					11.25	1.1891	1.642	1.8277		11.35	0.8643	1.5722
					11.2667	1.1907	1.6291	1.8296		11.3667	0.8734	1.5398
					11.2833	1.1955	1.6347	1.8005		11.3833	0.8538	1.5243
					11.3	1.206	1.608	1.8166		11.4	0.8689	1.5294
					11.3167	1.1798	1.602	1.7805		11.4167	0.8778	1.5723
					11.3333	1.1848	1.608	1.8017		11.4333	0.9107	1.5833
					11.35	1.2019	1.5952	1.7757		11.45	0.8994	1.5805
					11.3667	1.1935	1.611	1.8123		11.4667	0.9219	1.5899
					11.3833	1.1867	1.6547	1.8163		11.4833	0.9077	1.5655
					11.4	1.2158	1.6431	1.8123		11.5	0.8666	1.5538
					11.4167	1.1804	1.621	1.8202		11.5167	0.8556	1.5196
					11.4333	1.1917	1.6106	1.8127		11.5333	0.8434	1.5114
					11.45	1.1979	1.6201	1.8265		11.55	0.8436	1.506
					11.4667	1.2003	1.5953	1.8115		11.5667	0.8518	1.5089
					11.4833	1.1896	1.5763	1.7822		11.5833	0.8327	1.4935
					11.5	1.1693	1.5615	1.7938		11.6	0.8104	1.4963
					11.5167	1.153	1.5708	1.7408		11.6167	0.8217	1.4975
					11.5333	1.1408	1.522	1.7494		11.6333	0.798	1.4869
					11.55	1.1488	1.51	1.7448		11.65	0.7891	1.4675
					11.5667	1.1085	1.5049	1.7368		11.6667	0.7979	1.4579
					11.5833	1.0851	1.5217	1.7199		11.6833	0.7828	1.4657
					11.6	1.1116	1.5003	1.7366		11.7	0.7765	1.468
					11.6167	1.1091	1.5275	1.7388		11.7167	0.772	1.4771
					11.6333	1.0849	1.5334	1.7365		11.7333	0.7891	1.4918
					11.65	1.112	1.5225	1.7366		11.75	0.7941	1.5043
					11.6667	1.0992	1.4934	1.7153		11.7667	0.822	1.513
					11.6833	1.1158	1.4825	1.7305		11.7833	0.8431	1.5269
					11.7	1.0941	1.4726	1.7072		11.8	0.8685	1.5274
					11.7167	1.0849	1.4943	1.6986		11.8167	0.8178	1.4939
					11.7333	1.1021	1.48	1.7076		11.8333	0.8298	1.475
					11.75	1.0643	1.4694	1.7048		11.85	0.8184	1.485
					11.7667	1.0683	1.4496	1.6609		11.8667	0.8216	1.4656
					11.7833	1.0402	1.441	1.6705		11.8833	0.8142	1.4741
					11.8	1.0469	1.4214	1.653		11.9	0.8459	1.5061
					11.8167	1.0481	1.4043	1.6651		11.9167	0.8594	1.5116
					11.8333	1.0176	1.4077	1.6422		11.9333	0.8542	1.5469
					11.85	1.075	1.4414	1.6874		11.95	0.8732	1.5343
					11.8667	1.1038	1.4571	1.6885		11.9667	0.8601	1.5482
					11.8833	1.0977	1.4703	1.6935		11.9833	0.8281	1.5512
					11.9	1.0988	1.4831	1.6973		12	0.8082	1.5615
					11.9167	1.0953	1.518	1.7323		12.0167	0.843	1.5407
					11.9333	1.1473	1.5241	1.711		12.0333	0.862	1.5533
					11.95	1.1269	1.4928	1.7026		12.05	0.8563	1.5418
					11.9667	1.1436	1.5029	1.7077		12.0667	0.8756	1.4946
					11.9833	1.1109	1.4944	1.6998		12.0833	0.8474	1.4977
					12	1.111	1.4888	1.7372		12.1	0.8424	1.5349
					12.0167	1.1139	1.4685	1.7337		12.1167	0.8417	1.5247
					12.0333	1.1358	1.4712	1.7098		12.1333	0.8227	1.5208
					12.05	1.1095	1.4555	1.6846		12.15	0.8026	1.5022
					12.0667	1.0647	1.4676	1.6776		12.1667	0.785	1.5092
					12.0833	1.106	1.4544	1.6821		12.1833	0.8016	1.4886
					12.1	1.0806	1.4435	1.6625		12.2	0.8496	1.4921
					12.1167	1.0905	1.4365	1.6493		12.2167	0.8371	1.5298
					12.1333	1.0926	1.4457	1.6555		12.2333	0.832	1.5022
					12.15	1.0826	1.4343	1.6441		12.25	0.8345	1.5159
					12.1667	1.0873	1.4436	1.6627		12.2667	0.8498	1.5018
					12.1833	1.0831	1.4244	1.6455		12.2833	0.8494	1.4823
					12.2	1.045	1.4065	1.6868		12.3	0.856	1.4646
					12.2167	1.0596	1.4222	1.6702		12.3167	0.8398	1.4539
					12.2333	1.05	1.3837	1.6275		12.3333	0.8072	1.4437
					12.25	1.015	1.3768	1.6107		12.35	0.7883	1.4544
					12.2667	1.052	1.4032	1.6166		12.3667	0.7816	1.4755
					12.2833	1.0605	1.4084	1.6193		12.3833	0.776	1.4442
					12.3	1.0679	1.4191	1.6287		12.4	0.7515	1.4879
					12.3167	1.082	1.4194	1.6155		12.4167	0.7855	1.4876
					12.3333	1.0913	1.4086	1.6306		12.4333	0.8441	1.4946
					12.35	1.0874	1.4136	1.6329		12.45	0.8446	1.5093
					12.3667	1.0643	1.4412	1.6403		12.4667	0.8467	1.5399
					12.3833	1.0874	1.4521	1.6318		12.4833	0.8525	1.5065
					12.4	1.0739	1.4507	1.6513		12.5	0.8235	1.4952
					12.4167	1.0745	1.4554	1.641		12.5167	0.8116	1.486
					12.4333	1.0997	1.451	1.637		12.5333	0.8225	1.4709
					12.45	1.0902	1.4073	1.6364		12.55	0.8419	1.484
					12.4667	1.0746	1.3922	1.6316		12.5667	0.8072	1.4576
					12.4833	1.0792	1.4195	1.6242		12.5833	0.7938	1.472
					12.5	1.0821	1.4385	1.6618		12.6	0.7921	1.4714
					12.5167	1.0739	1.4698	1.6205		12.6167	0.7891	1.4868
					12.5333	1.0736	1.4334	1.6289		12.6333	0.7949	1.4668
					12.55	1.0686	1.4635	1.6366		12.65	0.8296	1.4786
					12.5667	1.1087	1.4365	1.6401		12.6667	0.8421	1.4675
					12.5833	1.0801	1.4144	1.617		12.6833	0.8346	1.502
					12.6	1.0632	1.4121	1.6228		12.7	0.85	1.4848
					12.6167	1.0369	1.3966	1.6126		12.7167	0.8592	1.4951
					12.6333	1.0249	1.4	1.6198		12.7333	0.8492	1.4787
					12.65	1.0489	1.3992	1.6084		12.75	0.8406	1.4739
					12.6667	1.0055	1.3697	1.6225		12.7667	0.8322	1.5083
					12.6833	1.0191	1.3605	1.6074		12.7833	0.8311	1.4783
					12.7	0.9916	1.3227	1.5909		12.8	0.8205	1.4882
					12.7167	0.989	1.3174	1.5891		12.8167	0.8494	1.5271
					12.7333	0.9922	1.3279	1.6055		12.8333	0.8394	1.4932
					12.75	0.9756	1.3494	1.5913		12.85	0.826	1.5286
					12.7667	1.0268	1.3619	1.622		12.8667	0.8611	1.5428
					12.7833	1.0356	1.3921	1.6115		12.8833	0.8437	1.5469
					12.8	1.0331	1.3616	1.6014		12.9	0.8408	1.5324
					12.8167	1.0189	1.3535	1.565		12.9167	0.8603	1.5345
					12.8333	1.0485	1.3713	1.5903		12.9333	0.8894	1.5475
					12.85	1.0469	1.408	1.607		12.95	0.8962	1.5711
					12.8667	1.03	1.3963	1.616		12.9667	0.9483	1.5695
					12.8833	1.0357	1.4089	1.603		12.9833	0.9448	1.5726
					12.9	1.0123	1.3916	1.5695		13	0.9237	1.5789
					12.9167	1.0078	1.3684	1.56		13.0167	0.9236	1.5932
					12.9333	0.9777	1.3503	1.5526		13.0333	0.9243	1.5812
					12.95	0.9591	1.3316	1.5915		13.05	0.8955	1.5531
					12.9667	1.0126	1.3717	1.5831		13.0667	0.8759	1.5467
					12.9833	1.0162	1.3789	1.5801		13.0833	0.8777	1.5359
					13	1.0439	1.3935	1.5873		13.1	0.8661	1.5206
					13.0167	1.0545	1.4179	1.6308		13.1167	0.8265	1.5147
					13.0333	1.1025	1.4264	1.6232		13.1333	0.8489	1.5328
					13.05	1.0849	1.4427	1.6305		13.15	0.8417	1.5469
					13.0667	1.1153	1.4398	1.6335		13.1667	0.8366	1.5424
					13.0833	1.0746	1.4145	1.6083		13.1833	0.849	1.5181
					13.1	1.0689	1.4296	1.5981		13.2	0.8292	1.495
					13.1167	1.0735	1.4257	1.6364		13.2167	0.7942	1.4843
					13.1333	1.0759	1.4454	1.6014		13.2333	0.7817	1.481
					13.15	1.0651	1.4043	1.6204		13.25	0.7751	1.4756
					13.1667	1.051	1.4215	1.5887		13.2667	0.8069	1.4654
					13.1833	1.0366	1.3824	1.5629		13.2833	0.7817	1.4866
					13.2	1.0105	1.3886	1.5698		13.3	0.7714	1.4684
					13.2167	1.0275	1.4011	1.5904		13.3167	0.7363	1.4363
					13.2333	1.0268	1.4073	1.5867		13.3333	0.6964	1.4371
					13.25	1.0383	1.4221	1.6273		13.35	0.7021	1.4294
					13.2667	1.0665	1.4361	1.6239		13.3667	0.7157	1.4228
					13.2833	1.0525	1.4076	1.6244		13.3833	0.7198	1.4174
					13.3	1.0527	1.3907	1.6321		13.4	0.7102	1.4292
					13.3167	1.0452	1.3913	1.6202		13.4167	0.7505	1.4368
					13.3333	1.0373	1.406	1.6256		13.4333	0.7513	1.4745
					13.35	1.0494	1.4267	1.629		13.45	0.7582	1.4668
					13.3667	1.0604	1.4046	1.6096		13.4667	0.7579	1.4475
					13.3833	1.0444	1.4421	1.6179		13.4833	0.7339	1.4347
					13.4	1.0751	1.4466	1.633		13.5	0.7353	1.4185
					13.4167	1.1019	1.4673	1.6418		13.5167	0.7234	1.4271
					13.4333	1.1035	1.4921	1.6555		13.5333	0.7122	1.419
					13.45	1.1151	1.5055	1.6763		13.55	0.7163	1.4034
					13.4667	1.147	1.4861	1.6586		13.5667	0.7502	1.4113
					13.4833	1.1341	1.4995	1.6849		13.5833	0.7826	1.4445
					13.5	1.1165	1.4987	1.641		13.6	0.772	1.451
					13.5167	1.11	1.4849	1.6588		13.6167	0.7758	1.432
					13.5333	1.1282	1.5273	1.6783		13.6333	0.797	1.4479
					13.55	1.123	1.5121	1.6784		13.65	0.7962	1.4772
					13.5667	1.1302	1.4977	1.6734		13.6667	0.7924	1.4827
					13.5833	1.1163	1.4851	1.666		13.6833	0.7814	1.4952
					13.6	1.1266	1.4934	1.6729		13.7	0.7541	1.458
					13.6167	1.1061	1.4678	1.6579		13.7167	0.7564	1.4568
					13.6333	1.0984	1.4534	1.6828		13.7333	0.7319	1.4407
					13.65	1.0845	1.4443	1.6367		13.75	0.7399	1.4107
					13.6667	1.0651	1.4014	1.6387		13.7667	0.73	1.4064
					13.6833	1.0605	1.3732	1.6229		13.7833	0.7319	1.4231
					13.7	1.0585	1.3904	1.6115		13.8	0.7359	1.396
					13.7167	1.0702	1.3846	1.6139		13.8167	0.7162	1.3892
					13.7333	1.0522	1.4096	1.6102		13.8333	0.703	1.3881
					13.75	1.0726	1.4056	1.6152		13.85	0.6954	1.3593
					13.7667	1.0583	1.4114	1.6051		13.8667	0.694	1.3363
					13.7833	1.0748	1.4265	1.6196		13.8833	0.7099	1.345
					13.8	1.0664	1.4421	1.6177		13.9	0.7052	1.3627
					13.8167	1.0947	1.4585	1.6428		13.9167	0.7215	1.3895
					13.8333	1.0795	1.4707	1.6281		13.9333	0.7128	1.3859
					13.85	1.0679	1.4769	1.6157		13.95	0.7321	1.4264
					13.8667	1.0726	1.4948	1.6251		13.9667	0.752	1.4104
					13.8833	1.0885	1.4718	1.6473		13.9833	0.7083	1.3937
					13.9	1.0855	1.4462	1.6449		14	0.7183	1.3862
					13.9167	1.0865	1.4807	1.6303		14.0167	0.7235	1.3789
					13.9333	1.08	1.5126	1.6685		14.0333	0.7442	1.3978
					13.95	1.1115	1.5246	1.6616		14.05	0.7396	1.3819
					13.9667	1.1225	1.5273	1.6746		14.0667	0.7358	1.405
					13.9833	1.1469	1.5536	1.6524		14.0833	0.7328	1.3702
					14	1.1219	1.5476	1.6972		14.1	0.7175	1.3959
					14.0167	1.131	1.5631	1.7073		14.1167	0.7085	1.3893
					14.0333	1.1493	1.5628	1.7249		14.1333	0.6922	1.3624
					14.05	1.1544	1.5279	1.6775		14.15	0.7227	1.3771
					14.0667	1.127	1.4871	1.6695		14.1667	0.7419	1.3836
					14.0833	1.1199	1.4761	1.6554		14.1833	0.7358	1.3481
					14.1	1.0658	1.4733	1.6337		14.2	0.757	1.3735
					14.1167	1.0781	1.4926	1.6285		14.2167	0.7426	1.3569
					14.1333	1.0823	1.4757	1.6307		14.2333	0.7638	1.3626
					14.15	1.0825	1.4669	1.6184		14.25	0.7825	1.4003
					14.1667	1.1107	1.4407	1.6134		14.2667	0.7901	1.4014
					14.1833	1.0824	1.4557	1.656		14.2833	0.7909	1.3994
					14.2	1.0949	1.4757	1.6562		14.3	0.7924	1.3989
					14.2167	1.0999	1.4751	1.6437		14.3167	0.7927	1.3867
					14.2333	1.0962	1.4708	1.6355		14.3333	0.7978	1.4172
					14.25	1.0776	1.4467	1.6368		14.35	0.7719	1.4045
					14.2667	1.0569	1.4279	1.6385		14.3667	0.733	1.3584
					14.2833	1.0442	1.4	1.5984		14.3833	0.7219	1.3572
					14.3	1.0579	1.3817	1.5901		14.4	0.7329	1.3702
					14.3167	1.0026	1.3982	1.5674		14.4167	0.7231	1.345
					14.3333	1.0023	1.371	1.5759		14.4333	0.7081	1.3241
					14.35	0.999	1.3878	1.5756		14.45	0.7038	1.3337
					14.3667	1.05	1.4178	1.5586		14.4667	0.6824	1.3282
					14.3833	1.0565	1.4612	1.5622		14.4833	0.6931	1.3495
					14.4	1.0762	1.4585	1.5935		14.5	0.7235	1.3423
					14.4167	1.0892	1.4665	1.6054		14.5167	0.7008	1.3575
					14.4333	1.0865	1.46	1.6232		14.5333	0.6994	1.345
					14.45	1.047	1.4421	1.608		14.55	0.6931	1.3134
					14.4667	1.0527	1.4301	1.6062		14.5667	0.6798	1.3373
					14.4833	1.0572	1.4419	1.6227		14.5833	0.6463	1.3254
					14.5	1.0933	1.4423	1.6247		14.6	0.6581	1.3548
					14.5167	1.0634	1.4591	1.633		14.6167	0.6871	1.3321
					14.5333	1.107	1.4709	1.6513		14.6333	0.6685	1.3228
					14.55	1.1332	1.4795	1.661		14.65	0.6898	1.2955
					14.5667	1.1042	1.4966	1.6317		14.6667	0.6889	1.2986
					14.5833	1.1094	1.4869	1.6473		14.6833	0.6857	1.312
					14.6	1.0788	1.4878	1.6508		14.7	0.6829	1.3268
					14.6167	1.1013	1.5074	1.6622		14.7167	0.6579	1.3179
					14.6333	1.1212	1.4771	1.6627		14.7333	0.6659	1.3093
					14.65	1.1308	1.4682	1.6526		14.75	0.6501	1.3183
					14.6667	1.0693	1.4513	1.6241		14.7667	0.6507	1.3188
					14.6833	1.0617	1.4117	1.5711		14.7833	0.6677	1.303
					14.7	1.0596	1.4207	1.5928		14.8	0.672	1.3224
					14.7167	1.0648	1.4247	1.6229		14.8167	0.7094	1.3412
					14.7333	1.0344	1.4335	1.5896		14.8333	0.69	1.3354
					14.75	1.0747	1.4253	1.6143		14.85	0.7052	1.3389
					14.7667	1.0662	1.4328	1.6301		14.8667	0.732	1.3433
					14.7833	1.0958	1.4581	1.6413		14.8833	0.7274	1.322
					14.8	1.0914	1.4603	1.6183		14.9	0.7407	1.3155
					14.8167	1.0778	1.4735	1.6391		14.9167	0.7103	1.3155
					14.8333	1.1292	1.4815	1.644		14.9333	0.7094	1.3186
					14.85	1.09	1.4975	1.6235		14.95	0.7214	1.3342
					14.8667	1.1019	1.5026	1.6365		14.9667	0.727	1.3403
					14.8833	1.1127	1.4962	1.6288		14.9833	0.7385	1.3573
					14.9	1.1078	1.4865	1.6201		15	0.7336	1.3429
					14.9167	1.0892	1.4755	1.6199		15.0167	0.7185	1.3249
					14.9333	1.0917	1.4357	1.5942		15.0333	0.7128	1.3305
					14.95	1.0835	1.3747	1.6115		15.05	0.7365	1.3288
					14.9667	1.0676	1.3713	1.5904		15.0667	0.7177	1.3151
					14.9833	1.0357	1.3546	1.5616		15.0833	0.7112	1.3364
					15	1.0058	1.3814	1.55		15.1	0.6952	1.3207
					15.0167	1.0094	1.3551	1.53		15.1167	0.7071	1.3208
					15.0333	0.9784	1.3408	1.5421		15.1333	0.6806	1.316
					15.05	0.9903	1.3639	1.5136		15.15	0.6871	1.3388
					15.0667	0.9852	1.3716	1.5348		15.1667	0.7167	1.318
					15.0833	0.9744	1.3552	1.5461		15.1833	0.7038	1.3298
					15.1	0.9825	1.3505	1.5453		15.2	0.6737	1.3315
					15.1167	0.9974	1.3551	1.5411		15.2167	0.7065	1.3179
					15.1333	0.9875	1.3391	1.5472		15.2333	0.7009	1.3079
					15.15	0.9773	1.343	1.5373		15.25	0.7008	1.3135
					15.1667	0.9871	1.3161	1.5152		15.2667	0.6851	1.3095
					15.1833	0.9722	1.3243	1.5279		15.2833	0.7252	1.3173
					15.2	0.9724	1.3188	1.5335		15.3	0.7033	1.3224
					15.2167	0.9733	1.3413	1.5135		15.3167	0.7034	1.3044
					15.2333	0.9967	1.3543	1.5627		15.3333	0.7348	1.3236
					15.25	0.99	1.3477	1.5253		15.35	0.687	1.3166
					15.2667	1.0005	1.3507	1.5504		15.3667	0.7048	1.3023
					15.2833	1.012	1.4038	1.5401		15.3833	0.7051	1.3208
					15.3	1.0596	1.4343	1.5748		15.4	0.723	1.3051
					15.3167	1.0569	1.4074	1.6		15.4167	0.7182	1.3059
					15.3333	1.0506	1.4021	1.6189		15.4333	0.7224	1.3087
					15.35	1.0534	1.4057	1.6131		15.45	0.6986	1.3058
					15.3667	1.0583	1.4269	1.6039		15.4667	0.7216	1.3415
					15.3833	1.053	1.4469	1.6011		15.4833	0.7374	1.314
					15.4	1.0848	1.4731	1.6405		15.5	0.7528	1.3337
					15.4167	1.0916	1.4938	1.623		15.5167	0.7467	1.3418
					15.4333	1.057	1.4717	1.6301		15.5333	0.7615	1.3325
					15.45	1.0306	1.4457	1.6087		15.55	0.7389	1.3485
					15.4667	1.0487	1.4334	1.6098		15.5667	0.7821	1.3358
					15.4833	1.0345	1.4365	1.5769		15.5833	0.8009	1.3323
					15.5	1.0226	1.4554	1.6079		15.6	0.8064	1.3381
					15.5167	1.0105	1.4515	1.589		15.6167	0.7901	1.3693
					15.5333	1.0587	1.4549	1.598		15.6333	0.7624	1.3488
					15.55	1.0158	1.4483	1.6044		15.65	0.7305	1.3487
					15.5667	1.0251	1.4754	1.5952		15.6667	0.7542	1.3743
					15.5833	1.058	1.4264	1.6115		15.6833	0.7623	1.3868
					15.6	1.0209	1.4346	1.5995		15.7	0.7536	1.3362
					15.6167	1.0022	1.4302	1.5845		15.7167	0.755	1.3389
					15.6333	1.039	1.4185	1.5812		15.7333	0.746	1.3197
					15.65	1.0214	1.4133	1.5662		15.75	0.7281	1.3537
					15.6667	1.0417	1.4132	1.5449		15.7667	0.7307	1.3303
					15.6833	1.0417	1.416	1.5737		15.7833	0.7381	1.3217
					15.7	1.0143	1.4286	1.5902		15.8	0.7483	1.3396
					15.7167	0.9803	1.4	1.57		15.8167	0.7471	1.3325
					15.7333	0.9697	1.363	1.58		15.8333	0.7405	1.3253
					15.75	0.9807	1.348	1.559		15.85	0.7394	1.3054
					15.7667	0.9877	1.3697	1.5439		15.8667	0.7603	1.3266
					15.7833	1.0205	1.3924	1.5503		15.8833	0.7535	1.354
					15.8	1.0021	1.3944	1.5636		15.9	0.7541	1.3338
					15.8167	0.9783	1.3601	1.5465		15.9167	0.7609	1.3435
					15.8333	0.9871	1.3839	1.5935		15.9333	0.7946	1.3682
					15.85	1.0021	1.4047	1.5609		15.95	0.7926	1.3359
					15.8667	1.0059	1.3778	1.5507		15.9667	0.7846	1.3471
					15.8833	1.0121	1.3763	1.5622		15.9833	0.8017	1.3565
					15.9	0.9638	1.3625	1.5526		16	0.7941	1.3538
					15.9167	0.969	1.3346	1.5776		16.0167	0.78	1.3637
					15.9333	0.9871	1.3368	1.5615		16.0333	0.7851	1.388
					15.95	0.9482	1.3289	1.528		16.05	0.7992	1.353
					15.9667	0.9554	1.3203	1.5196		16.0667	0.7519	1.336
					15.9833	0.9499	1.3473	1.5406		16.0833	0.7446	1.3221
					16	0.9813	1.3611	1.5394		16.1	0.7398	1.3402
					16.0167	0.9989	1.3662	1.546		16.1167	0.7414	1.3562
					16.0333	0.986	1.338	1.5144		16.1333	0.7238	1.3412
					16.05	0.9971	1.349	1.5143		16.15	0.7314	1.3305
					16.0667	1.0276	1.3674	1.5338		16.1667	0.7335	1.338
					16.0833	0.9842	1.4044	1.5489		16.1833	0.7234	1.3631
					16.1	1.007	1.3698	1.5344		16.2	0.7214	1.3419
					16.1167	0.9721	1.3634	1.5311		16.2167	0.7288	1.3238
					16.1333	0.9893	1.3469	1.5144		16.2333	0.7207	1.3261
					16.15	0.9379	1.3395	1.5084		16.25	0.6933	1.3542
					16.1667	0.9283	1.3384	1.5248		16.2667	0.7112	1.3491
					16.1833	0.9457	1.3035	1.5295		16.2833	0.6805	1.3663
					16.2	0.9385	1.3101	1.5195		16.3	0.6764	1.3331
					16.2167	0.9403	1.3308	1.5009		16.3167	0.6875	1.3073
					16.2333	0.9575	1.3283	1.518		16.3333	0.6818	1.2988
					16.25	0.9505	1.3143	1.5103		16.35	0.6821	1.3127
					16.2667	0.9228	1.324	1.5193		16.3667	0.6857	1.3302
					16.2833	0.9345	1.3144	1.5326		16.3833	0.6755	1.3433
					16.3	0.9477	1.3397	1.5211		16.4	0.7052	1.3285
					16.3167	0.961	1.3298	1.503		16.4167	0.7557	1.3427
					16.3333	0.941	1.3337	1.4982		16.4333	0.73	1.3399
					16.35	0.9008	1.3243	1.5274		16.45	0.7223	1.331
					16.3667	0.9098	1.3199	1.5233		16.4667	0.696	1.3413
					16.3833	0.9648	1.3307	1.5434		16.4833	0.6988	1.3175
					16.4	0.9767	1.3153	1.5219		16.5	0.6965	1.3274
					16.4167	0.9473	1.2892	1.5284		16.5167	0.6687	1.3385
					16.4333	0.9364	1.2785	1.514		16.5333	0.6866	1.3352
					16.45	0.9466	1.2686	1.5029		16.55	0.7028	1.3414
					16.4667	0.9424	1.2701	1.507		16.5667	0.6866	1.3492
					16.4833	0.9597	1.2833	1.5041		16.5833	0.667	1.3237
					16.5	0.9589	1.3033	1.4884		16.6	0.6686	1.2925
					16.5167	0.9541	1.2864	1.5051		16.6167	0.6457	1.2898
					16.5333	0.9398	1.3166	1.5002		16.6333	0.6572	1.2904
					16.55	0.9325	1.3027	1.5304		16.65	0.6734	1.268
					16.5667	0.9227	1.2907	1.4889		16.6667	0.6545	1.2876
					16.5833	0.9224	1.2742	1.5021		16.6833	0.6681	1.2903
					16.6	0.9543	1.2919	1.509		16.7	0.6583	1.2821
					16.6167	0.9707	1.2606	1.4853		16.7167	0.6581	1.2885
					16.6333	0.931	1.2742	1.4798		16.7333	0.6488	1.2244
					16.65	0.9351	1.2233	1.4529		16.75	0.6473	1.264
					16.6667	0.9143	1.2337	1.4784		16.7667	0.6226	1.2582
					16.6833	0.9264	1.2279	1.4789		16.7833	0.6412	1.2706
					16.7	0.9314	1.2461	1.4518		16.8	0.6671	1.2799
					16.7167	0.9368	1.2237	1.4537		16.8167	0.6646	1.2928
					16.7333	0.9226	1.2185	1.4708		16.8333	0.6839	1.314
					16.75	0.9352	1.2162	1.4317		16.85	0.6949	1.3114
					16.7667	0.9269	1.2268	1.4112		16.8667	0.707	1.3495
					16.7833	0.9525	1.2279	1.448		16.8833	0.7103	1.3289
					16.8	0.9318	1.2281	1.4433		16.9	0.7107	1.3181
					16.8167	0.9565	1.2621	1.4421		16.9167	0.7022	1.2975
					16.8333	0.9646	1.2456	1.4605		16.9333	0.7037	1.3136
					16.85	0.9923	1.2491	1.4332		16.95	0.6851	1.2964
					16.8667	0.9315	1.2267	1.4625		16.9667	0.6919	1.3045
					16.8833	0.9074	1.2343	1.4409		16.9833	0.6637	1.3061
					16.9	0.894	1.2291	1.4556		17	0.6711	1.2671
					16.9167	0.9155	1.252	1.4755		17.0167	0.6676	1.2966
					16.9333	0.9379	1.2962	1.468		17.0333	0.6952	1.3185
					16.95	0.9702	1.3293	1.496		17.05	0.703	1.3
					16.9667	0.9571	1.3534	1.5204		17.0667	0.6908	1.2982
					16.9833	1.0019	1.3599	1.5253		17.0833	0.7092	1.2991
					17	1.0301	1.3646	1.5339		17.1	0.6874	1.3159
					17.0167	1.0472	1.387	1.5317		17.1167	0.7127	1.312
					17.0333	1.0442	1.355	1.5322		17.1333	0.72	1.3402
					17.05	1.0484	1.3653	1.5293		17.15	0.7479	1.3286
										17.1667	0.721	1.3458
										17.1833	0.7132	1.3366
										17.2	0.711	1.3009
										17.2167	0.7058	1.3059
										17.2333	0.7042	1.3123
										17.25	0.7063	1.3144
										17.2667	0.731	1.3277
										17.2833	0.7708	1.3436
										17.3	0.8233	1.3566
										17.3167	0.8136	1.3376
										17.3333	0.7919	1.3179
										17.35	0.7587	1.3073
										17.3667	0.7388	1.3003
										17.3833	0.7304	1.3164
										17.4	0.7179	1.3339
										17.4167	0.7647	1.3402
										17.4333	0.7409	1.3206
										17.45	0.7422	1.3229
										17.4667	0.7348	1.3365
										17.4833	0.744	1.3277
										17.5	0.7417	1.3229
										17.5167	0.7691	1.3296
										17.5333	0.7444	1.3487
										17.55	0.7668	1.38
										17.5667	0.7689	1.3544
										17.5833	0.7611	1.3591
										17.6	0.7294	1.3477
										17.6167	0.7423	1.3081
										17.6333	0.7302	1.3541
										17.65	0.7665	1.348
										17.6667	0.7793	1.3794
										17.6833	0.778	1.37
										17.7	0.7759	1.3425
										17.7167	0.7736	1.3631
										17.7333	0.7349	1.342
										17.75	0.7099	1.3325
										17.7667	0.7293	1.3546
										17.7833	0.7427	1.323
										17.8	0.7187	1.3267
										17.8167	0.7118	1.3479
										17.8333	0.7518	1.3739
										17.85	0.7604	1.3658
										17.8667	0.7336	1.3335
										17.8833	0.6948	1.3492
										17.9	0.7089	1.3482
										17.9167	0.7131	1.333
										17.9333	0.6873	1.3516
										17.95	0.7228	1.3589
										17.9667	0.7235	1.3647
										17.9833	0.6967	1.3556
										18	0.716	1.3579
										18.0167	0.7012	1.3368
										18.0333	0.7186	1.317
										18.05	0.6754	1.3346
										18.0667	0.652	1.3435
										18.0833	0.6704	1.3321
										18.1	0.6505	1.3225
										18.1167	0.6547	1.315
										18.1333	0.6554	1.3218
										18.15	0.6493	1.3104
										18.1667	0.6644	1.286
										18.1833	0.6819	1.3147
										18.2	0.6887	1.3249
										18.2167	0.6853	1.3509
										18.2333	0.6752	1.3356
										18.25	0.6591	1.3439
										18.2667	0.6651	1.3431
										18.2833	0.6611	1.3506
										18.3	0.6858	1.3306
										18.3167	0.6822	1.3495
										18.3333	0.7053	1.3427
										18.35	0.7035	1.3507
										18.3667	0.7105	1.3524
										18.3833	0.7266	1.372
										18.4	0.7259	1.3816
										18.4167	0.748	1.3819
										18.4333	0.6881	1.3537
										18.45	0.6922	1.3698
										18.4667	0.6981	1.3516
										18.4833	0.7365	1.3344
										18.5	0.7337	1.3535
										18.5167	0.7267	1.3413
										18.5333	0.7046	1.3519
										18.55	0.7114	1.3475
										18.5667	0.7229	1.3493
										18.5833	0.747	1.3331
										18.6	0.714	1.3449
										18.6167	0.6949	1.3332
										18.6333	0.6441	1.3104
										18.65	0.6297	1.3009
										18.6667	0.6371	1.3052
										18.6833	0.642	1.3203
										18.7	0.6882	1.3191
										18.7167	0.6703	1.3295
										18.7333	0.6617	1.2895
										18.75	0.617	1.281
										18.7667	0.6063	1.2701
										18.7833	0.6237	1.2568
										18.8	0.6352	1.2768
										18.8167	0.6388	1.2928
										18.8333	0.6392	1.2993
										18.85	0.6492	1.2926
										18.8667	0.6467	1.3175
										18.8833	0.6281	1.288
										18.9	0.6198	1.2762
										18.9167	0.5759	1.2738
										18.9333	0.5792	1.2638
										18.95	0.5625	1.2302
										18.9667	0.5439	1.2368
										18.9833	0.5075	1.2083
										19	0.5349	1.2109
										19.0167	0.5412	1.2133
										19.0333	0.5165	1.1969
										19.05	0.5121	1.1989
										19.0667	0.522	1.189
										19.0833	0.5356	1.2019
										19.1	0.5325	1.232
										19.1167	0.5815	1.2077
										19.1333	0.595	1.2214
										19.15	0.5832	1.2349
										19.1667	0.5777	1.2172
										19.1833	0.6018	1.2317
										19.2	0.5965	1.2335
										19.2167	0.6127	1.255
										19.2333	0.6283	1.2508
										19.25	0.6255	1.263
										19.2667	0.5921	1.2588
										19.2833	0.5417	1.2379
										19.3	0.5618	1.226
										19.3167	0.5944	1.2409
										19.3333	0.5733	1.2522
										19.35	0.5556	1.2209
										19.3667	0.5895	1.2542
										19.3833	0.5998	1.2437
										19.4	0.602	1.2344
										19.4167	0.6256	1.2378
										19.4333	0.6334	1.2368
										19.45	0.6305	1.2504
										19.4667	0.6174	1.2341
										19.4833	0.6185	1.2154
										19.5	0.628	1.247
										19.5167	0.6416	1.2529
										19.5333	0.6447	1.2485
										19.55	0.6389	1.259
										19.5667	0.624	1.2515
										19.5833	0.6385	1.2311
										19.6	0.5965	1.23
										19.6167	0.5826	1.2139
										19.6333	0.5795	1.1938
										19.65	0.5484	1.2046
										19.6667	0.565	1.1943
										19.6833	0.5484	1.2061
										19.7	0.5396	1.1978
										19.7167	0.5611	1.1971
										19.7333	0.5841	1.227
										19.75	0.579	1.2509
										19.7667	0.5968	1.2465
										19.7833	0.6255	1.2624
										19.8	0.636	1.2655
										19.8167	0.6356	1.2828
										19.8333	0.6443	1.2697
										19.85	0.6401	1.2775
										19.8667	0.6394	1.2565
										19.8833	0.6334	1.2542
										19.9	0.626	1.2323
										19.9167	0.6469	1.238
										19.9333	0.6611	1.2451
										19.95	0.6857	1.2589
										19.9667	0.6994	1.2541
										19.9833	0.6941	1.2928
										20	0.6937	1.3005
										20.0167	0.6903	1.2897
										20.0333	0.6721	1.2918
										20.05	0.7138	1.2893
										20.0667	0.7019	1.2805
										20.0833	0.6649	1.278
										20.1	0.6882	1.2549
										20.1167	0.6943	1.2671
										20.1333	0.694	1.2694
										20.15	0.6688	1.2535
										20.1667	0.6951	1.258
										20.1833	0.7233	1.273
										20.2	0.7263	1.2647
										20.2167	0.713	1.2609
										20.2333	0.6949	1.2723
										20.25	0.7072	1.2704
										20.2667	0.7386	1.2781
										20.2833	0.6968	1.2769
										20.3	0.679	1.2833
										20.3167	0.6663	1.264
										20.3333	0.6549	1.2307
										20.35	0.64	1.2532
										20.3667	0.6702	1.2675
										20.3833	0.6992	1.2703
										20.4	0.7358	1.276
										20.4167	0.7157	1.2828
										20.4333	0.6894	1.2854
										20.45	0.6905	1.3072
										20.4667	0.7014	1.301
										20.4833	0.6845	1.2992
										20.5	0.6983	1.2744
										20.5167	0.6966	1.2845
										20.5333	0.6883	1.2565
										20.55	0.6762	1.2675
										20.5667	0.686	1.2778
										20.5833	0.7183	1.2854
										20.6	0.6803	1.3003
										20.6167	0.6847	1.3058
										20.6333	0.6632	1.3264
										20.65	0.6772	1.3234
										20.6667	0.6997	1.3383
										20.6833	0.6991	1.3076
										20.7	0.6882	1.2915
										20.7167	0.6926	1.2865
										20.7333	0.7066	1.2891
										20.75	0.6976	1.2833
										20.7667	0.653	1.2887
										20.7833	0.666	1.2869
										20.8	0.6527	1.2789
										20.8167	0.6692	1.2945
										20.8333	0.6961	1.2961
										20.85	0.6667	1.3033
										20.8667	0.6338	1.2796
										20.8833	0.6502	1.2838
										20.9	0.6252	1.2817
										20.9167	0.6675	1.2626
										20.9333	0.6578	1.2796
										20.95	0.6685	1.2963
										20.9667	0.6586	1.2736
										20.9833	0.6629	1.2767
										21	0.6366	1.2663
										21.0167	0.6023	1.2814
										21.0333	0.6038	1.2607
										21.05	0.6109	1.2553
										21.0667	0.6228	1.2734
										21.0833	0.6292	1.2779
										21.1	0.6278	1.2904
										21.1167	0.6239	1.2993
										21.1333	0.6721	1.3182
										21.15	0.6656	1.2889
										21.1667	0.6553	1.2898
										21.1833	0.6575	1.2842
										21.2	0.6508	1.2905
										21.2167	0.6537	1.3341
										21.2333	0.6444	1.3262
										21.25	0.6272	1.3142
										21.2667	0.6477	1.3074
										21.2833	0.6056	1.2954
										21.3	0.6028	1.2877
										21.3167	0.5784	1.295
										21.3333	0.6025	1.2816
										21.35	0.6183	1.2495
										21.3667	0.6463	1.2859
										21.3833	0.6467	1.2815
										21.4	0.6814	1.2938
										21.4167	0.692	1.3031
										21.4333	0.6994	1.326
										21.45	0.6879	1.2971
										21.4667	0.6799	1.2773
										21.4833	0.6787	1.2648
										21.5	0.7023	1.2695
										21.5167	0.6604	1.2783
										21.5333	0.6519	1.2724
										21.55	0.6337	1.2855
										21.5667	0.6304	1.2705
										21.5833	0.62	1.2476
										21.6	0.5997	1.2562
										21.6167	0.5798	1.2416
										21.6333	0.5987	1.2725
										21.65	0.6293	1.2592
										21.6667	0.6114	1.2437
										21.6833	0.6166	1.2571
										21.7	0.629	1.2693
										21.7167	0.6475	1.2603
										21.7333	0.6444	1.2543
										21.75	0.6427	1.2868
										21.7667	0.6157	1.284
										21.7833	0.6008	1.2964
										21.8	0.5937	1.283
										21.8167	0.5967	1.2679
										21.8333	0.5865	1.2562
										21.85	0.5749	1.2648
										21.8667	0.5788	1.2657
										21.8833	0.5732	1.2723
										21.9	0.6141	1.2651
										21.9167	0.6049	1.2739
										21.9333	0.6001	1.2778
										21.95	0.6159	1.2885
										21.9667	0.6189	1.2958
										21.9833	0.6205	1.2917
										22	0.6385	1.2637
										22.0167	0.6296	1.2698
										22.0333	0.6074	1.268
										22.05	0.5842	1.2492
										22.0667	0.5651	1.2188
										22.0833	0.5777	1.2408
										22.1	0.5788	1.2317
										22.1167	0.5699	1.2288
										22.1333	0.5455	1.2074
										22.15	0.5577	1.1986
										22.1667	0.5493	1.1821
										22.1833	0.5503	1.1739
										22.2	0.5515	1.2115
										22.2167	0.5618	1.2184
										22.2333	0.5729	1.218
										22.25	0.5835	1.1973
										22.2667	0.5804	1.2025
										22.2833	0.593	1.2032
										22.3	0.5965	1.2305
										22.3167	0.6362	1.2337
										22.3333	0.6206	1.2504
										22.35	0.6287	1.2558
										22.3667	0.6308	1.2488
										22.3833	0.6422	1.261
										22.4	0.626	1.2628
										22.4167	0.6366	1.2453
										22.4333	0.6588	1.2549
										22.45	0.6492	1.2418
										22.4667	0.6202	1.2642
										22.4833	0.6206	1.2728
										22.5	0.6199	1.2558
										22.5167	0.6171	1.269
										22.5333	0.6034	1.2709
										22.55	0.5999	1.2682
										22.5667	0.5637	1.2362
										22.5833	0.5924	1.2402
										22.6	0.6042	1.2465
										22.6167	0.5812	1.2583
										22.6333	0.6047	1.2396
										22.65	0.5606	1.2419
										22.6667	0.567	1.2213
										22.6833	0.5494	1.214
										22.7	0.5708	1.2262
										22.7167	0.5683	1.2007
										22.7333	0.5651	1.2145
										22.75	0.5682	1.2315
										22.7667	0.565	1.2105
										22.7833	0.5619	1.2216
										22.8	0.5411	1.1902
										22.8167	0.5563	1.1769
										22.8333	0.5506	1.2081
										22.85	0.5467	1.1962
										22.8667	0.5448	1.1973
										22.8833	0.5609	1.1925
										22.9	0.5597	1.1844
										22.9167	0.5693	1.1924
										22.9333	0.5761	1.1848
										22.95	0.6204	1.2095
										22.9667	0.6365	1.2011
										22.9833	0.6035	1.1956
										23	0.5944	1.1871
										23.0167	0.5881	1.1757
										23.0333	0.5839	1.1931
										23.05	0.5646	1.2075
										23.0667	0.5731	1.2004
										23.0833	0.602	1.2193
										23.1	0.6131	1.221
										23.1167	0.6109	1.2308
										23.1333	0.6155	1.2265
										23.15	0.5941	1.1877
										23.1667	0.5571	1.1812
										23.1833	0.5505	1.2104
										23.2	0.6035	1.2303
										23.2167	0.6073	1.229
										23.2333	0.5972	1.221
										23.25	0.5929	1.2104
										23.2667	0.5874	1.2172
										23.2833	0.574	1.1908
										23.3	0.601	1.1969
										23.3167	0.5802	1.208
										23.3333	0.6087	1.2167
										23.35	0.5939	1.2013
										23.3667	0.5803	1.1859
										23.3833	0.6108	1.2004
										23.4	0.5937	1.2074
										23.4167	0.6042	1.2224
										23.4333	0.6314	1.2232
										23.45	0.618	1.2447
										23.4667	0.6166	1.2125
										23.4833	0.5673	1.2065
										23.5	0.5628	1.1912
										23.5167	0.5772	1.1803
										23.5333	0.5825	1.2052
										23.55	0.5866	1.1835
[truncated: 4 more columns]

## Sheet: MetabolicRateRawData
Heat production for worm measurements of different length
Vials were filled with variable number of worms (depending on the size of the worms), vials were excluded if worms were dead, injured or sick after the measurement:
	56	56	56	12	12			56	56	56	12	12	12	3	3			56	56	56	12	12	3	3	3			56	56	3	3	12	12			100	40	8	12	12			100	80	30	12	12
Time (h)	Heat production (uW)						Time (h)	Heat production (uW)									Time (h)	Heat production (uW)									Time (h)	Heat production (uW)							Time (h)	Heat production (uW)						Time (h)	Heat production (uW)						Time (h)
2	16.9663	7.2282	10.6724	23.2143	-126.357		1.05	15.3036	10.3573	14.3889	20.7012	27.0835	24.6007	26.8576	26.2568		1.15	12.7073	15.7385	14.8194	19.998	18.7419	23.5841	32.5297	28.7323		2	5.8556	-27.8252	22.5742	9.6373	21.0355	-151.004		1.1667	7.4783	30.4302	23.5595	20.3848	19.1549		1.1667	9.6161	41.664	23.139	1.0817	23.7765		1.3333
3	15.9244	6.6059	9.4221	23.0411	-126.87		1.0667	15.2633	10.3531	14.3269	20.5735	26.9344	24.54	26.7686	26.1425		1.1667	12.6232	15.6738	14.7417	19.9664	18.7008	23.628	32.4677	28.5243		3	5.3324	4.7713	24.0306	21.0285	20.6836	-133.2		1.3333	7.1864	29.3915	22.7627	19.8517	18.1143		1.3333	9.4331	39.3929	22.0663	8.5135	22.896		1.5
4	14.8208	5.9965	8.4498	22.4012	-71.5901		1.0833	15.2543	10.3417	14.3128	20.4757	26.7697	24.4664	26.6852	26.0912		1.1833	12.5753	15.5692	14.6715	19.9358	18.6996	23.647	32.3925	28.38		4	4.9538	4.6539	25.4978	22.2037	20.4186	-118.81		1.5	7.0642	29.641	22.8085	19.6262	18.1132		1.5	9.2247	39.0213	21.469	10.8621	22.1888		1.6667
5	13.4707	5.2943	7.8345	20.3085	-41.3659		1.1	15.1911	10.2906	14.2697	20.3323	26.6559	24.3659	26.5305	26.053		1.2	12.5045	15.5005	14.6357	19.9067	18.7056	23.6609	32.3822	28.2271		5	4.7165	4.4935	26.2695	22.2908	20.1817	-110.772		1.6667	6.9477	28.838	22.4985	19.0654	17.7787		1.6667	9.0284	41.4699	21.0774	12.1234	21.4993		1.8333
6	13.261	5.0152	7.514	19.1332	-32.1231		1.1167	15.1235	10.1789	14.2285	20.2124	26.485	24.1999	26.4053	26.0045		1.2167	12.4411	15.4166	14.6034	19.7729	18.6793	23.6602	32.3601	28.0884		6	4.5611	4.3316	22.257	22.2917	20.1607	-104.03		1.8333	6.5794	27.7173	23.5208	18.4469	17.1862		1.8333	9.1498	38.1855	21.6093	13.4237	21.1365		2
7	12.9141	4.6218	6.88	17.9455	13.1248		1.1333	14.9953	10.1245	14.1477	19.96	26.2897	24.0326	26.326	25.8667		1.2333	12.3589	15.3376	14.6087	19.5801	18.6859	23.609	32.4588	27.9905		7	4.3753	4.1094	21.2638	21.7307	19.6714	-98.2598		2	6.5329	27.4063	24.0926	17.6266	16.8065		2	9.2009	38.09	21.0439	14.3038	19.3207		2.1667
8	12.341	4.017	7.646	17.8898	15.4329		1.15	14.9813	10.0418	14.0837	19.7762	26.1332	23.8763	26.2713	25.7934		1.25	12.3274	15.2823	14.5647	19.5014	18.6332	23.5773	32.5108	27.9373		8	4.0488	3.8516	22.3978	22.1093	19.2973	-92.6869		2.1667	6.5672	27.1489	23.7577	17.4714	16.6709		2.1667	9.0711	37.9022	21.6523	13.5639	20.3503		2.3333
9	12.1584	4.0618	7.221	17.5857	15.9964		1.1667	14.9644	9.9897	14.0137	19.6392	26.0056	23.8263	26.1789	25.7313		1.2667	12.3175	15.2363	14.5707	19.5826	18.6488	23.5653	32.5348	27.8715		9	3.9322	3.7531	25.3692	25.4345	18.3076	-90.1491		2.3333	6.5499	26.7231	24.4396	17.2622	16.4954		2.3333	9.0179	36.2598	21.9395	14.1205	20.2162		2.5
10	12.9432	3.9021	7.0603	17.1331	15.6096		1.1833	14.8945	9.9534	13.9903	19.5659	25.8103	23.8034	26.1538	25.7267		1.2833	12.3224	15.1801	14.5866	19.6726	18.6698	23.6268	32.5558	27.7364		10	3.7131	3.6407	24.2756	22.1509	18.9931	-85.3513		2.5	6.5837	27.767	23.9826	17.4593	15.2221		2.5	8.9862	38.0264	21.337	13.8057	21.0057		2.6667
11	11.6061	4.0099	7.1803	17.4444	15.7958		1.2	14.8222	9.9411	13.9641	19.6337	25.6682	23.7345	26.1639	25.6928		1.3	12.3332	15.1557	14.601	19.7323	18.6596	23.527	32.5042	27.5506		11	3.6998	3.5286	27.5462	19.6426	18.8727	-81.7048		2.6667	6.6489	27.6049	23.4904	17.5148	16.6186		2.6667	9.0835	37.466	21.2432	14.2983	20.0389		2.8333
12	11.6674	4.1156	6.5136	17.1285	15.3783		1.2167	14.7601	9.9292	13.9306	19.5698	25.5214	23.6871	26.2747	25.6072		1.3167	12.2992	15.0727	14.5778	19.6609	18.6142	23.4244	32.4486	27.3353		12	3.7998	3.7896	25.683	22.1256	18.1304	-78.7823		2.8333	6.5276	27.5091	23.5372	16.9206	16.1354		2.8333	8.9374	36.5036	20.0142	14.2509	19.0927		3
13	11.7863	4.0171	6.8381	16.8204	15.019		1.2333	14.6812	9.9073	13.8771	19.4674	25.4657	23.701	26.2251	25.5217		1.3333	12.3005	15.0343	14.5223	19.641	18.5497	23.2852	32.3695	27.2006		13	3.7757	3.5437	22.3702	20.4891	17.9558	-76.5694		3	6.4699	26.671	22.9759	16.6585	15.9959		3	8.7745	35.963	19.4871	14.3202	21.8931		3.1667
14	11.2857	3.624	6.5331	16.34	15.2428		1.25	14.6115	9.9228	13.8673	19.4009	25.3897	23.6466	25.8495	25.4446		1.35	12.2851	15.0043	14.4579	19.5271	18.4817	23.1667	32.2428	27.1116		14	3.7796	3.4866	22.6566	21.4052	17.0209	-72.9969		3.1667	6.4493	25.8231	22.6849	16.31	16.0678		3.1667	8.7	33.5668	19.3104	14.9851	20.8631		3.3333
15	11.7619	3.9942	7.1194	17.1494	15.131		1.2667	14.5767	9.8437	13.8389	19.349	25.3363	23.5748	25.6355	25.3939		1.3667	12.2675	14.9926	14.3871	19.414	18.5533	23.103	32.1813	27.055		15	3.7699	3.6279	21.4181	18.9044	16.5345	-68.484		3.3333	6.1658	24.8295	22.851	16.4176	15.7062		3.3333	8.5907	35.0957	23.1976	15.3035	20.214		3.5
16	11.3434	3.4683	6.5564	16.4595	15.1939		1.2833	14.555	9.8301	13.8246	19.3289	25.4976	23.5093	25.4967	25.3508		1.3833	12.2152	14.9141	14.3699	19.3465	18.4879	23.0338	32.0985	27.0564		16	3.6927	3.7454	22.4341	18.9018	17.5216	-65.7508		3.5	6.0683	25.7	22.5953	15.5706	15.2948		3.5	8.6907	35.1005	23.1542	16.6288	20.513		3.6667
17	11.4698	3.5254	6.8207	15.9191	14.772		1.3	14.5697	9.8001	13.8569	19.2995	25.5319	23.4403	25.4371	25.3248		1.4	12.1564	14.8399	14.3609	19.2974	18.4387	22.9561	31.9293	26.9997		17	3.7674	3.4027	22.2288	18.7203	15.0231	-64.4891		3.6667	6.1472	26.5888	23.0547	16.5479	15.7635		3.6667	8.7004	36.1992	21.3324	14.344	20.562		3.8333
18	11.8263	3.8016	6.6182	15.6831	15.2766		1.3167	14.574	9.7795	13.8493	19.2594	25.5158	23.3724	25.3341	25.2585		1.4167	12.1246	14.8051	14.2637	19.2383	18.4221	22.9401	31.6896	26.9857		18	3.5777	3.5306	20.1784	21.6629	17.6603	-61.2526		3.8333	6.0923	25.6365	22.4838	16.9918	16.0774		3.8333	8.4836	34.3628	21.4235	14.2654	19.8116		4
19	11.2436	3.9396	6.6075	16.3778	14.3815		1.3333	14.5424	9.7324	13.8067	19.1976	25.4353	23.3435	25.2068	25.2125		1.4333	12.0771	14.6977	14.1439	19.1355	18.3463	22.9288	31.4466	26.9521		19	3.8347	3.4302	19.7065	18.9781	17.5764	-57.1849		4	6.2055	25.4017	21.9244	17.2569	15.0773		4	8.4119	33.5919	20.6352	15.2838	20.9274		4.1667
20	11.6064	3.6839	6.1767	15.6106	14.1619		1.35	14.5236	9.7531	13.7746	19.1713	25.2984	23.2944	25.1406	25.1451		1.45	12.0521	14.5561	14.0512	18.9727	18.3674	22.9055	31.2249	26.889		20	3.8572	3.5673	21.1273	17.3944	17.3462	-53.6515		4.1667	6.2217	24.7195	22.9281	17.1527	14.7375		4.1667	8.1212	32.6378	21.3082	15.5657	19.4934		4.3333
21	12.0404	4.0736	6.1721	15.7257	14.6717		1.3667	14.5121	9.7424	13.7058	19.1955	25.1341	23.2623	25.0685	25.0784		1.4667	11.9872	14.513	13.9489	18.8796	18.4028	22.9182	31.0395	26.8265		21	3.6957	3.6257	22.474	18.2832	16.6148	-48.9151		4.3333	6.0908	23.4619	23.0994	16.7866	15.3328		4.3333	8.0437	31.6446	20.9259	13.9701	18.2582		4.5
22	11.9505	3.7777	6.6122	15.706	15.2016		1.3833	14.4782	9.7431	13.7079	19.1862	25.0419	23.2965	25.0252	25.0396		1.4833	11.9308	14.4917	13.7907	18.7856	18.3823	22.9007	30.8256	26.8237		22	3.9257	3.5029	20.7494	16.6559	15.7614	-41.9097		4.5	6.0361	24.5147	23.1169	16.1874	14.9895		4.5	8.2613	32.5057	21.2613	13.5114	18.7311		4.6667
23	12.2129	3.622	6.7865	15.6003	15.1169		1.4	14.4735	9.7405	13.7193	19.175	24.9214	23.2895	24.9188	24.9604		1.5	11.9312	14.4599	13.7444	18.667	18.3305	22.8202	30.6494	26.7853		23	3.7337	3.4828	21.0521	15.9828	16.5623	-30.7919		4.6667	6.1308	25.852	22.55	15.8931	14.4873		4.6667	8.1901	33.5733	19.0091	16.0921	19.4066		4.8333
24	12.1121	3.8448	6.5929	15.9296	15.2585		1.4167	14.4726	9.722	13.6846	19.1603	24.7767	23.5522	24.8249	24.8585		1.5167	11.93	14.4091	13.7549	18.5645	18.2812	22.7717	30.5053	26.7514		24	3.7043	3.4965	21.8022	17.5393	16.1928	-20.5031		4.8333	6.0824	25.1688	22.5992	15.9709	15.3472		4.8333	7.9969	31.0181	19.395	15.8654	17.1037		5
25	11.3823	3.9422	6.5652	15.3913	14.2981		1.4333	14.487	9.7019	13.6069	19.1085	24.7496	23.553	24.7199	24.8181		1.5333	11.9612	14.341	13.7668	18.4893	18.1998	22.7039	30.2785	26.6735		25	3.5634	3.6578	23.3686	13.8803	16.4737	-13.2183		5	6.1335	23.6422	22.2888	15.1982	15.4194		5	7.9118	29.6798	18.9958	14.6976	17.041		5.1667
26	12.5941	4.112	6.6838	15.4681	15.3224		1.45	14.4712	9.682	13.5878	19.0434	24.7286	23.4977	24.601	24.8572		1.55	11.9441	14.2394	13.7823	18.515	18.1545	22.6301	30.0879	26.6238		26	3.691	3.2486	21.7235	19.3518	16.3166	-2.9663		5.1667	5.9934	24.1458	22.7995	15.4034	15.526		5.1667	7.932	30.7422	19.039	14.9291	16.2685		5.3333
27	11.4777	3.9489	6.6117	15.1005	14.538		1.4667	14.4578	9.6718	13.5786	19.0092	24.6558	23.482	24.4732	24.8564		1.5667	11.8831	14.1895	13.7449	18.4983	18.0738	22.5766	29.8025	26.6077		27	3.6627	3.521	21.5507	17.327	16.489	2.0349		5.3333	6.0411	24.4047	22.3594	15.7779	15.7264		5.3333	8.0959	33.0589	19.3523	15.0714	18.684		5.5
28	11.1489	3.8971	6.7921	15.1012	14.4498		1.4833	14.5018	9.6369	13.5119	19.0433	24.5795	23.4484	24.3828	24.8545		1.5833	11.8575	14.183	13.6968	18.5589	17.9405	22.487	29.5117	26.5642		28	3.6748	3.8182	21.6013	16.5591	16.602	5.7849		5.5	5.9414	22.4544	22.7813	15.1561	15.5542		5.5	7.8963	33.7358	18.8969	14.6125	18.9687		5.6667
29	11.6372	3.8832	6.3357	15.5495	14.0869		1.5	14.5082	9.593	13.4874	19.0901	24.7387	23.429	24.2601	24.7671		1.6	11.7926	14.2371	13.6597	18.5957	17.8347	22.4016	29.2793	26.4769		29	3.658	3.4516	20.5849	18.9245	16.7149	8.5776		5.6667	6.1163	22.4648	22.9743	15.7953	15.5628		5.6667	7.7794	30.1444	20.0839	15.3644	17.8862		5.8333
30	11.5163	3.8126	6.5707	15.1122	14.707		1.5167	14.4759	9.5684	13.4566	19.0153	24.9659	23.4029	23.8262	24.7702		1.6167	11.7375	14.229	13.5886	18.6952	17.6872	22.3217	29.1393	26.3851		30	3.5428	3.2025	20.3534	18.9091	17.3821	11.4735		5.8333	6.1196	22.8027	23.424	16.0606	15.1546		5.8333	7.9975	30.436	18.4314	14.5735	17.8786		6
31	11.7888	3.9216	6.5931	15.2197	14.4009		1.5333	14.4628	9.5469	13.4454	18.9433	25.1529	23.3408	23.2557	24.7688		1.6333	11.7349	14.0831	13.5107	18.7199	17.6378	22.2526	29.0251	26.2709		31	3.4775	3.3371	20.7896	18.2721	16.6641	12.1803		6	5.9603	22.8846	23.1247	16.342	14.8517		6	7.9978	29.0738	18.0574	13.5882	17.0085		6.1667
32	11.6385	3.9836	6.3626	14.8955	14.2214		1.55	14.4506	9.5258	13.4713	18.8697	25.1735	23.4168	22.643	24.7873		1.65	11.7243	14.0147	13.4544	18.7076	17.6802	22.2082	28.9231	26.1844		32	3.7527	3.5092	20.0401	17.714	16.1643	13.547		6.1667	5.837	22.0723	23.0974	16.2074	15.1996		6.1667	8.0513	31.9324	17.6039	15.6119	17.8386		6.3333
33	11.2605	3.7361	6.649	14.6969	13.7982		1.5667	14.4394	9.5081	13.4797	18.8747	25.0669	23.3837	21.999	24.7566		1.6667	11.7109	13.9219	13.4498	18.5729	17.7279	22.1267	28.771	26.2049		33	3.5742	3.3851	20.413	17.2481	17.3918	12.0219		6.3333	5.7759	21.8626	22.6336	15.9479	14.6001		6.3333	8.0506	29.8013	18.8767	15.4334	17.2571		6.5
34	11.707	3.9789	6.663	15.0665	14.0278		1.5833	14.4443	9.4818	13.4325	18.8113	24.9978	23.2724	21.7308	24.6824		1.6833	11.6891	13.8265	13.4425	18.4732	17.7357	22.1693	28.6323	26.2454		34	3.3011	3.1417	18.4289	17.6673	15.8406	13.4897		6.5	5.7786	20.023	23.0533	15.4877	14.8903		6.5	7.8231	29.6059	19.0751	16.1352	18.5124		6.6667
35	11.9124	4.0074	6.5932	14.7592	13.7635		1.6	14.4462	9.4991	13.4027	18.7665	24.9395	23.1321	21.7526	24.7159		1.7	11.6857	13.7808	13.4838	18.4308	17.6929	22.1649	28.5341	26.2014		35	3.3544	3.2422	20.6354	20.1189	16.187	13.162		6.6667	5.7668	20.8181	22.9108	15.4381	14.464		6.6667	8.1369	28.4763	18.9978	15.0893	18.0982		6.8333
36	11.8104	3.7378	6.7718	14.6564	13.2957		1.6167	14.4396	9.4952	13.406	18.818	24.8196	23.06	22.2541	24.7546		1.7167	11.6687	13.8765	13.4216	18.3154	17.6214	22.2127	28.3937	26.1224		36	3.1387	3.2715	18.0227	17.6709	16.2917	14.4262		6.8333	5.6649	23.1904	22.3683	15.0642	14.3236		6.8333	7.9151	30.2644	18.8546	13.6903	16.7748		7
37	11.7564	3.6356	6.6017	13.7071	14.6897		1.6333	14.4055	9.4741	13.4254	18.9872	24.6957	23.0274	22.8141	24.7609		1.7333	11.6696	14.0011	13.3512	18.2252	17.5383	22.263	28.1911	26.1672		37	3.4252	3.1686	18.5286	16.5781	16.0583	13.8494		7	5.586	22.7621	22.7309	14.4046	14.2336		7	7.7624	27.1149	18.5125	15.4556	16.7774		7.1667
38	11.7281	3.8653	6.6908	14.4172	14.1393		1.65	14.4252	9.4544	13.4376	19.0917	24.6616	22.9985	23.2403	25.0698		1.75	11.6402	14.0234	13.3335	18.1514	17.4285	22.319	28.2014	26.1255		38	3.1954	3.1072	19.9938	16.6849	16.1771	14.5453		7.1667	5.7909	20.9311	22.9745	14.7978	14.8473		7.1667	7.5074	30.3163	18.922	14.7835	16.7715		7.3333
39	12.0276	3.733	6.6506	13.6172	13.8856		1.6667	14.425	9.4479	13.4614	19.0832	24.4955	22.9178	23.4819	25.244		1.7667	11.6228	14.0845	13.3351	18.0526	17.3516	22.5897	28.1457	26.0245		39	3.3298	3.3766	18.6421	15.3272	16.0379	13.9321		7.3333	5.8198	21.6189	22.4456	14.5793	14.8878		7.3333	7.5741	28.1545	19.4089	12.7404	16.8053		7.5
40	11.659	3.7129	6.8679	14.5529	13.9669		1.6833	14.4365	9.4557	13.4564	19.1094	24.3853	22.8923	23.6692	25.1303		1.7833	11.5982	13.9492	13.3117	18.0018	17.2975	22.6178	28.0464	26.0018		40	3.3052	3.1685	20.9401	16.2869	16.2963	14.9245		7.5	5.636	22.6769	22.1477	13.8043	14.575		7.5	7.4225	29.3106	18.2202	16.7562	18.3585		7.6667
41	11.6565	3.7476	6.4918	14.1696	13.5614		1.7	14.4195	9.4114	13.4394	19.1719	24.3783	22.895	23.7838	25.0061		1.8	11.5473	13.8347	13.2215	17.958	17.214	22.6795	27.9118	26.0445		41	3.1238	3.1761	20.779	15.2872	15.9969	13.8717		7.6667	5.4254	21.5581	21.9315	15.1168	15.6418		7.6667	7.3626	29.5332	17.7033	15.9037	17.0907		7.8333
42	11.0714	3.6989	6.4656	14.2943	13.6511		1.7167	14.3589	9.3757	13.4419	19.2925	24.5808	22.846	23.9331	24.8129		1.8167	11.5123	13.8403	13.1889	18.0184	17.1578	22.7399	27.6623	26.071		42	3.2004	3.1913	19.3917	18.2866	14.9419	14.8945		7.8333	5.6794	19.6135	21.9951	15.5588	15.1101		7.8333	7.2547	28.6097	18.627	15.2698	17.1594		8
43	11.1806	3.4333	6.4512	14.8301	12.1151		1.7333	14.282	9.3399	13.4145	19.391	24.7977	22.8848	24.065	24.5845		1.8333	11.4901	13.8446	13.2357	18.0072	17.1035	22.645	27.3145	26.0157		43	3.2969	3.0684	18.6833	17.4159	14.9799	15.4401		8	5.5934	19.8366	21.6645	15.3888	15.4421		8	7.3356	27.3164	18.0992	15.05	16.0117		8.1667
44	11.4913	3.5139	6.7953	14.1346	13.3739		1.75	14.2468	9.3085	13.3734	19.6354	25.0173	22.7625	24.1108	24.3493		1.85	11.4184	13.6825	13.2406	17.9404	17.1181	22.551	26.8925	25.9366		44	3.3264	3.1198	17.4998	15.8069	15.1754	14.5344		8.1667	5.5733	23.0297	21.8674	14.6661	14.8225		8.1667	7.5025	28.9542	17.7856	15.0822	18.9216		8.3333
45	11.2356	3.8645	6.6162	14.2944	12.8012		1.7667	14.2777	9.3036	13.3337	19.7897	25.4219	22.6694	24.1911	24.2283		1.8667	11.4035	13.5226	13.1414	17.9065	17.0968	22.3977	26.7477	25.9052		45	3.2684	3.1573	17.5628	14.4818	14.5386	13.8415		8.3333	5.5478	22.3193	21.3162	14.3037	14.6053		8.3333	7.8949	28.3328	17.8182	15.6125	19.0827		8.5
46	11.9354	3.4493	6.7205	12.7386	12.9473		1.7833	14.3063	9.2967	13.3512	19.8202	25.5704	22.6559	24.2197	24.2288		1.8833	11.4192	13.4784	13.0456	17.9095	17.0531	22.2497	27.04	25.9314		46	3.2888	3.2297	20.308	16.5954	15.035	14.4334		8.5	5.6722	21.249	21.953	14.2477	14.9301		8.5	7.4813	26.1812	16.6836	13.8208	18.2976		8.6667
47	10.9622	3.4455	6.5665	13.6546	12.7071		1.8	14.3094	9.2961	13.3638	19.7395	25.4366	22.6786	24.2112	24.2454		1.9	11.4091	13.4436	12.9836	17.8537	17.0784	22.0673	27.3226	26.0611		47	3.356	3.2047	16.7026	13.9146	15.7036	14.4321		8.6667	5.5796	19.4264	22.3434	15.0914	14.9716		8.6667	7.6869	28.0557	19.3432	13.5247	16.9522		8.8333
48	11.4446	3.5162	6.6556	14.1897	13.3305		1.8167	14.3213	9.2877	13.3839	19.5687	25.2386	22.9443	24.2142	24.2454		1.9167	11.3971	13.5572	12.9116	17.819	17.0772	21.9333	27.7798	26.6029		48	3.3763	3.2262	17.0429	16.1018	13.9768	16.0145		8.8333	5.4272	20.4888	22.4943	14.4012	13.9698		8.8333	7.5545	28.4475	19.0128	13.0467	19.6103		9
49	11.8471	3.7101	6.5339	14.4775	13.7573		1.8333	14.3219	9.3013	13.3516	19.4159	25.1436	22.934	24.2664	24.2653		1.9333	11.3386	13.666	12.8444	17.9167	17.0346	21.7959	28.2621	27.0973		49	3.3915	3.289	15.6579	14.0246	14.9942	14.9394		9	5.4397	23.75	21.9342	14.4941	13.1024		9	7.7193	29.8243	18.2727	12.8931	17.8458		9.1667
50	11.4312	3.7833	7.0344	13.935	13.6128		1.85	14.2493	9.2905	13.372	19.3207	25.0616	23.1723	24.2313	24.1965		1.95	11.2906	13.6119	12.8005	18.0657	16.995	21.6428	28.5561	27.7362		50	3.0905	3.0428	17.5906	12.8683	14.843	14.5332		9.1667	5.3705	22.2445	21.9792	14.4212	13.6937		9.1667	7.5143	29.0796	21.1802	11.239	16.488		9.3333
51	11.331	3.6062	6.8192	14.3682	13.1372		1.8667	14.2851	9.2883	13.3694	19.2196	24.9108	23.5814	24.1774	24.1707		1.9667	11.2668	13.4801	12.7887	18.1215	17.0395	21.4607	28.8998	28.0733		51	3.2323	3.322	17.2573	12.4757	15.306	14.087		9.3333	5.4151	21.2765	21.9579	14.2223	14.1792		9.3333	7.5207	27.8774	20.6	14.7911	14.8674		9.5
52	11.3274	3.7539	6.4261	14.3699	13.6264		1.8833	14.2469	9.3167	13.3417	19.1773	24.8332	23.7276	24.1935	24.2019		1.9833	11.2554	13.3848	12.7412	18.1102	17.0406	21.3584	29.1327	28.207		52	3.204	3.25	12.1859	12.174	14.8744	14.5803		9.5	5.386	19.8605	21.672	13.2094	13.2683		9.5	7.9345	28.1006	18.9679	14.536	18.6535		9.6667
53	10.8613	3.4808	6.4462	13.5596	13.7493		1.9	14.2348	9.3112	13.3068	19.1044	24.765	23.7804	24.0597	24.1007		2	11.2314	13.3803	12.7456	18.1163	17.0573	21.2415	29.3679	28.1953		53	3.1849	3.1108	17.4544	13.0544	15.1796	14.2989		9.6667	5.5238	17.3146	22.0228	15.6334	13.3774		9.6667	7.7262	26.8338	18.7369	13.4797	17.3023		9.8333
54	11.0862	3.5778	6.3797	13.6456	13.4889		1.9167	14.1984	9.2929	13.2647	19.1142	24.687	23.7454	23.8658	24.0054		2.0167	11.2346	13.3124	12.7946	18.0868	17.0211	21.1652	29.586	27.846		54	3.1022	3.1825	14.5862	13.8771	14.5571	15.4349		9.8333	5.3914	18.7338	22.9575	15.7208	14.0045		9.8333	7.6126	27.5814	19.0006	12.843	15.2874		10
55	11.772	3.681	6.3987	13.5981	13.4684		1.9333	14.2032	9.3212	13.2445	19.0931	24.5879	23.622	23.7706	23.9049		2.0333	11.207	13.2505	12.839	18.226	16.9957	21.0599	29.7303	27.4737		55	3.0575	3.1989	16.6083	17.0625	15.8877	14.4058		10	5.3594	18.7002	22.5505	15.5579	14.2799		10	7.6157	29.7692	19.0881	14.5616	17.5472		10.1667
56	10.6527	3.5752	6.3088	13.3407	13.1848		1.95	14.2638	9.3198	13.2508	18.9935	24.3906	23.5536	23.8612	23.7955		2.05	11.2347	13.1636	12.7742	18.4226	17.003	20.9524	29.8272	27.2598		56	3.2191	3.3151	12.2982	18.9331	15.2627	14.5116		10.1667	5.3612	21.0454	22.6899	15.1915	14.6507		10.1667	7.798	24.1721	18.3959	13.1535	18.0839		10.3333
57	11.582	3.8415	6.7371	14.2013	13.65		1.9667	14.333	9.3229	13.2344	18.9122	24.2919	23.5893	24.0899	23.74		2.0667	11.2696	13.1836	12.6783	18.4287	16.9286	20.9126	29.8938	27.0701		57	3.1745	3.1557	15.0962	18.108	15.1789	15.6474		10.3333	5.3394	23.0368	21.8572	13.8297	14.5661		10.3333	7.5583	27.1193	17.9388	12.7304	17.6787		10.5
58	11.1842	3.614	6.4955	13.8366	13.0675		1.9833	14.3555	9.3274	13.2424	18.9502	24.4827	23.6191	24.3062	23.6277		2.0833	11.2781	13.1035	12.6085	18.3155	16.8329	20.8508	29.8919	26.8982		58	3.0983	2.8962	17.3282	15.1127	14.713	15.3525		10.5	5.2296	22.3652	22.0653	13.5205	13.8116		10.5	7.5319	28.2144	19.5067	13.3231	15.2577		10.6667
59	11.1253	3.3606	6.3752	13.1237	12.6372		2	14.3052	9.3201	13.2369	18.9791	24.5503	23.7307	24.4909	23.6076		2.1	11.2108	13.0716	12.6184	18.3341	16.6994	20.7787	29.83	26.7594		59	3.2248	3.1336	12.3263	20.9593	14.7746	14.5848		10.6667	5.4109	20.7347	22.8005	14.6497	13.9362		10.6667	7.4802	27.9041	20.2835	13.3859	16.8851		10.8333
60	10.8481	3.638	6.4127	13.6814	12.7842		2.0167	14.2644	9.2788	13.1964	18.9825	24.502	23.575	24.6208	23.6062		2.1167	11.182	12.988	12.5913	18.3096	16.5328	20.7164	29.7923	26.5952		60	3.1489	2.9358	12.1022	15.4756	15.1562	15.3497		10.8333	5.4398	20.4085	22.719	15.5078	14.7985		10.8333	7.3755	25.3929	20.6879	11.6257	18.6034		11
61	11.2684	3.4046	6.3944	13.4056	12.8633		2.0333	14.2517	9.2194	13.1242	19.0388	24.4325	23.3682	24.6562	23.4947		2.1333	11.1134	12.8364	12.5078	18.2376	16.5111	20.6986	29.7458	26.4485		61	3.2196	2.8532	19.7892	16.3896	15.5721	14.8448		11	5.2608	19.3187	21.8317	14.9836	14.7526		11	7.8939	26.0847	18.7914	13.2494	17.6819		11.1667
62	11.227	3.5464	6.4762	13.6417	13.2087		2.05	14.179	9.2361	13.0857	18.8971	24.3753	23.1826	24.6437	23.4375		2.15	11.0885	12.7997	12.4394	18.1064	16.6393	20.6681	29.6309	26.3209		62	3.2035	2.9716	17.8175	19.5697	15.1063	14.6514		11.1667	5.2323	18.4864	21.6299	14.6969	13.6818		11.1667	7.5184	25.3422	16.9315	12.6949	19.2558		11.3333
63	11.0205	3.4686	6.435	14.0138	13.0912		2.0667	14.1507	9.2441	13.0354	18.9086	24.311	23.0697	24.6411	23.3616		2.1667	11.0834	12.7665	12.3949	17.9576	16.6284	20.6331	29.5637	26.2303		63	3.0682	3.0172	17.6295	14.426	14.2302	14.5896		11.3333	5.3549	20.0949	21.1388	14.7887	13.6937		11.3333	7.5526	25.9726	18.9338	13.9416	18.7276		11.5
64	11.2815	3.4235	6.2511	14.2444	12.2261		2.0833	14.1489	9.1965	12.9597	18.9283	24.3338	22.9545	24.6267	23.3201		2.1833	11.041	12.7032	12.336	17.8645	16.6631	20.5765	29.5194	26.0881		64	3.3678	3.1039	14.519	15.6323	14.7629	13.891		11.5	5.2974	21.8144	21.8191	15.4337	14.1571		11.5	7.5439	26.665	18.9812	12.2898	18.3628		11.6667
65	11.5428	3.4831	6.5857	14.0406	14.6693		2.1	14.1207	9.2153	12.9079	18.8806	24.5465	22.9318	24.6244	23.3387		2.2	11.0264	12.7075	12.2385	17.724	16.614	20.5447	29.4681	26.0087		65	3.1491	2.9055	11.5403	13.8091	14.1401	14.2038		11.6667	5.203	20.9385	21.4234	14.0995	14.2604		11.6667	7.4029	28.7062	20.0206	14.184	18.2525		11.8333
66	11.4745	3.7536	6.4576	14.2788	13.98		2.1167	14.0807	9.1634	12.8683	18.8631	24.6747	22.9485	24.5638	23.3012		2.2167	11.0102	12.8423	12.185	17.5879	16.5177	20.539	29.4335	25.9347		66	3.122	2.9688	13.2018	12.4837	14.1805	13.5785		11.8333	5.2034	20.7333	21.2736	14.3746	14.4028		11.8333	7.2712	28.3274	17.5588	13.4176	13.6752		12
67	10.8074	3.4063	6.1645	13.8704	13.9384		2.1333	14.0351	9.1526	12.8378	18.8541	24.7107	22.9926	24.5497	23.2457		2.2333	11.0393	12.9273	12.1836	17.4536	16.4886	20.5723	29.4429	25.8366		67	3.0201	2.857	14.1151	12.2819	14.2949	13.3138		12	5.1536	21.5457	22.4716	14.806	14.1592		12	7.0971	25.2479	18.1356	11.2242	17.7853		12.1667
68	11.0732	3.5375	6.4721	14.1972	13.1151		2.15	14.1068	9.1632	12.7904	18.964	24.7067	23.0248	24.4768	23.1884		2.25	11.0441	12.9497	12.2857	17.4508	16.4918	20.6787	29.4113	25.7924		68	3.1768	2.9007	13.7702	12.6751	14.7613	13.6265		12.1667	5.0689	20.8841	21.241	14.9707	14.1424		12.1667	7.2351	27.3226	21.2023	12.7879	16.8771		12.3333
69	11.2814	3.8027	6.4655	13.9514	12.9527		2.1667	14.1494	9.137	12.8067	19.0778	24.6874	23.0846	24.377	23.1735		2.2667	10.9284	12.9455	12.4132	17.5147	16.5377	20.7516	29.3701	25.7343		69	2.968	2.6555	10.7223	13.4299	14.39	13.4517		12.3333	5.0176	22.5071	20.7976	14.6575	14.0238		12.3333	7.3907	26.4644	18.5001	13.9111	15.1716		12.5
70	10.7675	3.5487	6.3788	13.7758	12.3926		2.1833	14.1887	9.0961	12.7858	19.1178	24.5796	23.0746	24.2219	23.1661		2.2833	10.8697	12.9668	12.5434	17.5288	16.5581	20.7745	29.3631	25.6934		70	3.1356	2.9307	14.1098	16.3774	15.0257	13.6702		12.5	5.0507	20.0589	21.0776	15.3243	13.5289		12.5	7.942	26.4709	17.7355	13.1609	15.9523		12.6667
71	10.4958	3.5191	6.3615	13.2739	12.4747		2.2	14.1854	9.0895	12.7792	19.1041	24.4361	23.0209	24.2414	23.1701		2.3	10.8332	13.1071	12.5728	17.5597	16.5902	20.7093	29.346	25.6347		71	3.1498	3.1608	14.4479	14.5483	14.0969	13.5865		12.6667	4.9845	17.3891	21.2464	15.722	13.3403		12.6667	7.4204	25.2431	17.0692	11.616	18.5857		12.8333
72	10.8091	3.5015	6.214	12.706	13.4819		2.2167	14.1613	9.035	12.8037	19.0759	24.3367	22.9369	24.3059	23.1581		2.3167	10.8189	13.2071	12.5331	17.5553	16.572	20.7666	29.3689	25.61		72	3.2202	3.0411	12.9513	13.5903	14.1112	13.88		12.8333	4.9921	18.8601	21.2752	15.4515	13.4232		12.8333	7.75	27.2798	15.2533	12.9471	19.2353		13
73	11.0123	3.5427	6.1009	13.1076	12.9885		2.2333	14.1658	9.0372	12.858	19.0618	24.3265	22.8589	24.3243	23.1053		2.3333	10.7741	13.2671	12.477	17.526	16.5933	20.8561	29.425	25.5687		73	3.184	3.9243	10.1715	15.1747	13.4679	13.3157		13	4.9214	17.2388	21.555	16.3342	11.8795		13	7.5125	26.1869	18.774	12.0895	17.2087		13.1667
74	10.7462	3.4176	6.1562	13.1419	12.5271		2.25	14.1804	8.9934	12.9176	19.037	24.2465	22.7806	24.3379	23.1659		2.35	10.7369	13.2539	12.4643	17.5534	16.7306	20.9596	29.4178	25.534		74	3.2731	3.9679	9.6928	16.5338	14.0155	13.5653		13.1667	5.1768	19.9795	21.5153	16.301	13.1762		13.1667	7.7434	29.1027	18.5933	13.9917	16.5326		13.3333
75	10.6383	3.3996	6.228	13.084	13.8473		2.2667	14.1813	8.9622	12.9684	19.0089	24.1361	22.7174	24.2772	23.0908		2.3667	10.7245	13.1451	12.465	17.6465	16.6713	21.0654	29.4144	25.5309										13.3333	5.1237	20.7741	21.3215	15.2448	13.6484		13.3333	7.5377	26.5933	14.3204	12.994	20.1033		13.5
76	10.58	3.3137	6.1118	12.8744	13.4448		2.2833	14.2077	8.9733	12.952	19.0142	24.0764	22.6677	24.1917	23.0043		2.3833	10.6997	13.0767	12.4735	17.6864	16.5783	21.1151	29.4407	25.4959										13.5	5.06	18.1475	21.0705	14.9246	13.6655		13.5	7.6273	29.8756	17.189	12.0711	19.8575		13.6667
77	10.8537	3.3681	6.1695	13.0833	13.7053		2.3	14.186	8.9514	12.9154	18.9684	23.9019	22.6326	24.1081	22.9272		2.4	10.6854	13.0346	12.4622	17.7363	16.4991	21.0954	29.4934	25.4392										13.6667	5.0187	19.1967	21.1339	12.8165	13.4176		13.6667	7.4502	25.3816	16.3943	11.5895	17.939		13.8333
78	10.667	3.3334	5.9895	12.9917	13.2783		2.3167	14.1069	8.9544	12.846	18.8741	23.7035	22.5541	23.9376	22.8648		2.4167	10.7037	12.9385	12.3868	17.886	16.4614	21.1073	29.5478	25.452										13.8333	5.1502	20.5434	21.426	13.0296	13.3131		13.8333	7.6133	25.4226	18.4164	11.6155	16.6015		14
79	10.4876	3.3221	6.2426	12.415	13.668		2.3333	14.0518	8.9611	12.838	18.6508	23.618	22.5371	23.8994	22.8031		2.4333	10.7091	12.8924	12.3825	17.8754	16.5487	21.1805	29.5433	25.4237										14	5.2138	20.6847	21.3877	13.4298	12.8522		14	7.2574	26.6664	18.9744	11.7643	17.1068		14.1667
80	10.5499	3.3185	6.203	12.9153	13.5521		2.35	14.0483	8.9259	12.7727	18.4767	23.4921	22.46	23.8829	22.6914		2.45	10.7155	12.8822	12.3162	17.8329	16.5909	21.2155	29.5463	25.3679										14.1667	5.1062	18.8098	21.0796	13.2121	13.4916		14.1667	7.5279	28.0678	15.9143	10.1749	16.0444		14.3333
81	10.5274	3.176	6.1033	13.3535	14.2947		2.3667	13.9999	8.8947	12.7298	18.3659	23.3221	22.4364	23.8865	22.5823		2.4667	10.6918	12.8326	12.2251	17.7131	16.6172	21.2508	29.5064	25.307										14.3333	4.9556	19.9925	21.4314	12.2051	13.3239		14.3333	7.5515	27.7299	17.7281	13.3221	17.2152		14.5
82	10.4642	3.5446	6.2631	14.1636	13.9562		2.3833	14.0054	8.886	12.6769	18.2683	23.1989	22.4155	23.8322	22.5133		2.4833	10.7722	12.7219	12.1544	17.7129	16.5802	21.3114	29.4059	25.2422										14.5	4.9399	19.1152	21.2711	14.0626	11.6546		14.5	6.9694	26.9948	19.3498	12.192	16.3842		14.6667
83	10.3554	3.7624	6.1951	13.7754	15.0224		2.4	14.0135	8.8868	12.6204	18.2688	23.1136	22.4431	23.7443	22.4479		2.5	10.746	12.5763	12.1072	17.6756	16.5473	21.2998	29.3024	25.156										14.6667	5.063	20.0811	20.9997	14.9032	13.1552		14.6667	7.3412	26.1806	17.2429	10.4718	16.2401		14.8333
84	10.2177	3.5213	5.925	14.8371	15.008		2.4167	14.0051	8.8781	12.5719	18.2769	23.0008	22.5679	23.6124	22.3461		2.5167	10.7221	12.3957	12.0745	17.652	16.4894	21.2413	29.2974	25.0524										14.8333	5.0223	19.0986	20.7428	13.4423	13.8797		14.8333	7.3961	25.6897	14.7455	11.1782	16.4046		15
85	10.191	3.3742	6.1103	15.2245	14.3657		2.4333	14.0256	8.8759	12.5751	18.4978	23.1508	22.4788	23.5029	22.2534		2.5333	10.6752	12.2149	12.0316	17.5844	16.4614	21.2165	29.3215	24.9961										15	4.8042	20.2508	21.1165	12.9196	12.8776		15	7.2315	25.8479	16.3224	11.1141	17.2675		15.1667
86	10.2298	3.4027	6.3048	15.076	15.0085		2.45	13.9113	8.8825	12.5815	18.6498	23.3502	22.455	23.4811	22.1319		2.55	10.6645	12.139	12.0108	17.4964	16.4055	21.255	29.3462	24.9339										15.1667	4.7733	21.4784	21.055	13.5786	12.3438		15.1667	7.5328	28.8573	16.518	11.3894	17.0834		15.3333
87	10.3647	3.4778	6.252	14.0752	13.273		2.4667	13.7975	8.8629	12.6136	18.8172	23.3916	22.6348	23.6077	22.0352		2.5667	10.6299	12.1798	11.9457	17.3875	16.2988	21.2173	29.408	24.8849										15.3333	4.9714	22.1177	20.5653	13.1015	12.6047		15.3333	7.3319	27.4796	14.4797	10.6144	16.3488		15.5
88	10.8834	3.4071	6.0433	14.9801	12.8165		2.4833	13.7192	8.8356	12.6666	19.0226	23.3519	22.701	23.7856	21.9485		2.5833	10.5849	12.2806	11.804	17.2964	16.1765	21.103	29.4874	24.827										15.5	5.0689	21.4004	21.7654	13.8564	13.0394		15.5	7.1185	26.8256	14.9207	10.3897	15.1375		15.6667
89	10.3631	3.2216	6.3134	13.7388	13.8679		2.5	13.6676	8.8119	12.718	19.2201	23.654	22.4937	23.923	21.971		2.6	10.5526	12.3276	11.7752	17.1453	16.0903	21.0017	29.5539	24.723										15.6667	5.0128	19.9151	21.0994	12.7322	11.6557		15.6667	7.2146	28.3527	15.9742	12.3326	14.2326		15.8333
90	10.443	3.4925	6.4767	12.886	13.0926		2.5167	13.6844	8.7953	12.7609	19.4938	23.913	22.3037	23.9894	22.1174		2.6167	10.5342	12.3171	11.7844	17.0535	16.0052	20.9473	29.5403	24.6536										15.8333	4.8626	20.0032	20.3242	11.8455	11.9045		15.8333	7.0574	28.2332	13.3129	11.3517	15.9051		16
91	10.5548	3.5692	6.3508	13.7865	12.3743		2.5333	13.723	8.7578	12.7774	19.6057	24.0981	22.3133	24.3654	22.2933		2.6333	10.5569	12.3225	11.7927	16.9953	15.9127	20.8648	29.4165	24.5987										16	4.8219	20.5763	19.9085	12.5613	13.277		16	7.0685	28.1769	16.0299	9.4753	17.2409		16.1667
92	10.2776	3.4701	6.1594	13.4382	13.1529		2.55	13.7773	8.734	12.754	19.6701	24.4489	22.3145	24.5071	22.4822		2.65	10.5694	12.308	11.7522	17.0079	15.8066	20.7684	29.2167	24.5915										16.1667	5.0147	21.2516	20.5424	11.918	13.4868		16.1667	6.6958	27.4714	14.9653	10.0499	16.0925		16.3333
93	10.2671	3.5933	6.2379	13.8469	13.586		2.5667	13.7997	8.7312	12.7311	19.584	24.6822	22.297	24.3432	22.5858		2.6667	10.5374	12.2828	11.7341	17.0372	15.655	20.667	29.0633	24.569										16.3333	4.9328	19.3796	20.6124	10.1781	11.784		16.3333	7.1892	29.0075	14.604	10.8164	14.5723		16.5
94	10.2068	3.4511	6.4765	13.1839	12.7877		2.5833	13.7782	8.7259	12.6816	19.375	25.0224	22.2349	24.0765	22.6335		2.6833	10.5678	12.3121	11.7095	16.9276	15.6425	20.6105	28.9378	24.5697										16.5	5.0351	18.5671	19.8114	10.8005	11.245		16.5	7.0674	29.5318	15.3708	11.1961	16.3376		16.6667
95	9.7775	3.4568	6.3326	13.1043	13.1857		2.6	13.693	8.7042	12.6172	19.196	25.285	22.1421	23.9052	22.8218		2.7	10.5393	12.3367	11.7431	16.7063	15.5679	20.5742	28.8834	24.5928										16.6667	4.9142	18.9668	19.9663	11.7056	10.956		16.6667	6.8373	28.8091	16.6129	12.4373	15.7509		16.8333
96	10.3975	3.4547	6.5295	13.7099	12.7374		2.6167	13.6655	8.6787	12.5806	19.008	25.375	22.1224	24.0176	22.8593		2.7167	10.5158	12.3874	11.7426	16.5263	15.556	20.5153	28.8606	24.5807										16.8333	5.0623	19.8453	20.1942	11.2394	11.5648		16.8333	7.1891	28.9473	14.8489	11.2708	17.7871		17
97	10.6287	3.5505	6.1568	13.2487	12.8306		2.6333	13.6085	8.6595	12.5482	18.931	25.2032	22.1582	24.2118	22.9581		2.7333	10.4779	12.4476	11.7353	16.4746	15.5429	20.4903	28.9051	24.5498										17	5.1674	19.6024	19.9812	10.9456	12.4432		17	7.2399	26.8968	14.2536	11.0311	17.4881		17.1667
98	11.5483	3.468	6.2612	14.7036	13.0528		2.65	13.5996	8.6679	12.5011	18.8221	25.2318	22.2141	24.3868	23.1905		2.75	10.42	12.5424	11.7445	16.3133	15.4786	20.5118	28.9465	24.5302										17.1667	5.1456	19.4789	21.0944	11.4897	12.648		17.1667	6.7762	28.0468	17.1898	10.9893	16.4745		17.3333
99	11.8604	3.5168	6.0659	13.5759	12.3055		2.6667	13.5468	8.6711	12.4744	18.7888	25.1071	22.2409	24.4795	23.2619		2.7667	10.4036	12.6453	11.6809	16.0752	15.4971	20.5804	29.0471	24.4953										17.3333	5.0365	20.367	19.9804	11.5781	11.5927		17.3333	7.1079	27.9554	15.4188	11.8971	15.9984		17.5
100	11.1774	3.4153	6.1399	13.3822	12.3999		2.6833	13.5323	8.6359	12.4363	18.7666	24.9113	22.3055	24.5759	23.3143		2.7833	10.3862	12.701	11.6949	15.9485	15.5545	20.6274	29.0862	24.4873										17.5	4.8783	19.2451	19.7538	12.2702	10.6707		17.5	7.0787	28.3186	14.6886	11.2556	13.2756		17.6667
101	10.3713	3.4854	6.0433	12.9041	13.6594		2.7	13.5261	8.6237	12.4385	18.703	24.6978	22.2765	24.6929	23.2447		2.8	10.3994	12.7431	11.6373	15.887	15.5749	20.6875	29.0339	24.4745										17.6667	4.8096	19.6092	19.6498	12.4893	10.532		17.6667	7.2863	26.7697	15.5775	11.7013	14.8491		17.8333
102	10.4941	3.3546	6.1722	14.0986	12.1961		2.7167	13.5483	8.5875	12.4328	18.6336	24.4966	22.3024	24.6981	23.2932		2.8167	10.4329	12.7245	11.62	15.7781	15.5762	20.7563	28.995	24.4486										17.8333	4.8236	19.8829	19.0477	10.9778	11.4696		17.8333	6.8328	25.2392	15.8429	12.3517	14.7368		18
103	10.6021	3.5274	6.1176	12.6376	12.2897		2.7333	13.5018	8.5729	12.4237	18.6353	24.3298	22.3692	24.835	23.3347		2.8333	10.4253	12.6732	11.6334	15.8031	15.6735	20.8223	28.9734	24.384										18	4.8149	19.7552	19.1931	10.782	12.2645		18	7.0682	27.3744	15.6606	12.1942	17.7654		18.1667
104	10.9307	3.3525	6.1718	14.5781	12.3556		2.75	13.4076	8.5613	12.4012	18.5476	24.1566	22.4802	24.9026	23.4069		2.85	10.3435	12.5934	11.5909	15.8463	15.689	20.9299	28.969	24.3445										18.1667	4.8891	18.865	20.7621	9.5385	11.75		18.1667	6.8636	26.7179	15.069	12.2632	18.1961		18.3333
105	10.758	3.4471	6.2716	14.1489	12.1847		2.7667	13.3862	8.4904	12.3863	18.3678	23.8121	22.5227	24.8099	23.4754		2.8667	10.3084	12.4441	11.5578	15.9084	15.7246	21.0502	29.0086	24.3225										18.3333	4.8831	18.7817	19.2938	10.0123	10.3719		18.3333	6.8897	25.3443	13.5315	11.3969	15.7772		18.5
106	10.4645	3.4012	6.157	13.9079	13.3599		2.7833	13.399	8.4283	12.3507	18.2159	23.6253	22.5261	24.5439	23.4936		2.8833	10.2863	12.298	11.5249	16.0465	15.9313	21.2692	29.1104	24.3376										18.5	5.0356	17.8742	19.3537	10.1404	10.2046		18.5	7.1325	26.243	15.8856	11.1859	15.1043		18.6667
107	10.2671	3.4454	5.9516	13.7023	12.6992		2.8	13.3391	8.3808	12.3697	18.1947	23.4864	22.4766	24.2651	23.4891		2.9	10.2976	12.2639	11.4882	16.2022	16.1053	21.3807	29.1405	24.3189										18.6667	4.857	18.7958	19.6489	9.5972	8.5952		18.6667	7.2373	27.9334	15.2733	10.3397	14.3938		18.8333
108	10.1834	3.5665	6.2094	15.6204	13.576		2.8167	13.3188	8.3603	12.3568	18.1134	23.3715	22.4225	24.0847	23.466		2.9167	10.2805	12.1476	11.4639	16.3329	16.1582	21.5106	29.1551	24.2373										18.8333	4.8653	17.9253	19.6961	10.9125	10.6099		18.8333	6.7926	26.3841	14.349	11.11	14.4908		19
109	10.4773	3.3764	6.6174	14.7204	14.3013		2.8333	13.2508	8.3497	12.3557	18.0438	23.354	22.3516	23.9455	23.5666		2.9333	10.2915	11.9666	11.411	16.6789	16.1877	21.5616	29.2032	24.2567										19	4.9532	18.0483	19.9674	10.8517	11.4714		19	6.7307	29.2064	16.1397	11.1256	15.5353		19.1667
110	10.3328	3.4266	6.7238	15.453	14.3561		2.85	13.273	8.3343	12.3521	17.969	23.2717	22.2527	23.7612	23.7176		2.95	10.3227	11.8407	11.3517	16.9652	16.2026	21.709	29.3125	24.2274										19.1667	5.0678	17.0047	19.6347	11.7701	10.5331		19.1667	7.1709	29.857	16.1165	10.341	15.1685		19.3333
111	10.3187	3.4811	6.5537	14.7767	12.8823		2.8667	13.2524	8.3321	12.3503	17.8875	23.1262	22.1118	23.5913	23.8506		2.9667	10.3021	11.8354	11.3577	17.1751	16.1997	21.7532	29.4798	24.1953										19.3333	4.8846	18.4219	19.8839	12.6749	9.2154		19.3333	7.2355	29.01	13.2801	10.2864	15.0186		19.5
112	10.1305	3.3205	6.7302	14.7939	13.9762		2.8833	13.3069	8.2823	12.3533	17.7941	22.9902	22.0425	23.4125	23.9814		2.9833	10.2478	11.9154	11.2861	17.2566	16.185	21.6517	29.5526	24.1949										19.5	4.8523	19.5438	19.2571	12.8979	12.4891		19.5	6.9692	28.8392	15.1398	10.1094	15.488		19.6667
							2.9	13.338	8.2985	12.3443	17.724	22.9215	22.0243	23.1905	24.0562		3	10.2005	12.0178	11.2323	17.262	16.0907	21.5801	29.5632	24.1943										19.6667	4.8923	18.8781	19.0664	11.6155	12.9556		19.6667	7.5279	31.0093	16.7106	10.6961	13.804		19.8333
							2.9167	13.3496	8.274	12.3121	17.6763	22.9153	21.9223	22.9628	24.0705		3.0167	10.1741	12.0227	11.2322	17.2534	16.0945	21.5326	29.5933	24.2111										19.8333	4.9564	19.8228	19.7903	9.8777	12.4284		19.8333	7.7613	29.8961	13.9306	10.0179	14.9528		20
							2.9333	13.3223	8.2476	12.3109	17.6069	22.8329	21.8747	22.786	24.0854		3.0333	10.2128	12.0144	11.2495	17.2786	16.0803	21.5717	29.587	24.2505										20	4.9611	20.1874	19.8518	9.0305	11.7994		20	7.5409	29.1257	14.1371	13.4323	14.1257		20.1667
							2.95	13.3332	8.2805	12.3509	17.5891	22.6794	21.8082	22.629	24.1221		3.05	10.2783	12.1017	11.2705	17.1805	16.0284	21.6098	29.5872	24.2473										20.1667	4.9576	20.784	18.7825	11.4779	10.5759		20.1667	6.7912	28.1661	17.0071	13.7187	14.1179		20.3333
							2.9667	13.4022	8.2978	12.3931	17.5837	22.5286	21.8429	22.5325	24.107		3.0667	10.271	12.1213	11.3136	16.9623	15.9262	21.5369	29.5858	24.2267										20.3333	4.7631	19.1311	18.2667	10.812	10.7311		20.3333	7.1943	25.9731	15.9545	10.7361	15.2716		20.5
							2.9833	13.4357	8.2678	12.3842	17.5882	22.3728	21.9118	22.4383	24.1607		3.0833	10.2632	12.1008	11.2934	16.7859	15.7936	21.3262	29.5371	24.151										20.5	4.824	19.8058	18.7432	10.2967	10.4287		20.5	6.7567	28.3571	13.4594	10.8736	13.9803		20.6667
							3	13.4206	8.2817	12.3712	17.5691	22.3519	21.9093	22.3574	24.2713		3.1	10.2445	12.2469	11.3148	16.7166	15.6765	21.1083	29.5187	24.0797										20.6667	4.9653	19.4891	18.6222	11.4262	11.2333		20.6667	7.0052	28.052	17.6067	9.8403	11.954		20.8333
							3.0167	13.3231	8.2526	12.3496	17.5396	22.4833	21.8922	22.326	24.3361		3.1167	10.1868	12.419	11.3491	16.6573	15.6795	20.9093	29.4807	24.0334										20.8333	4.9982	18.7624	17.998	11.6432	12.2076		20.8333	7.1709	25.7353	16.059	11.1863	15.8747		21
							3.0333	13.2298	8.2716	12.3179	17.5402	22.7841	21.8904	22.3228	24.3423		3.1333	10.1362	12.5849	11.3171	16.5615	15.6018	20.7457	29.5117	23.9752										21	4.9629	19.5331	17.7303	11.1622	12.4408		21	7.1738	25.8458	13.9571	9.6715	14.2919		21.1667
							3.05	13.2402	8.2867	12.2994	17.4602	23.1036	21.8994	22.3327	24.3524		3.15	10.1215	12.7051	11.2891	16.4863	15.5505	20.6259	29.5003	23.9032										21.1667	4.9531	20.1967	18.4929	11.5788	11.7298		21.1667	6.7296	27.3099	14.5953	10.5677	11.3718		21.3333
							3.0667	13.2201	8.305	12.2931	17.3807	23.3163	22.0654	22.2748	24.3355		3.1667	10.1167	12.7886	11.2534	16.3157	15.4826	20.5299	29.4834	23.8539										21.3333	4.9237	19.1262	17.8135	11.3816	10.9486		21.3333	6.7241	28.8007	15.6672	11.1943	14.6961		21.5
							3.0833	13.2241	8.2762	12.2431	17.3294	23.3608	22.0117	22.2381	24.391		3.1833	10.0811	12.8013	11.3142	16.2032	15.44	20.4384	29.514	23.7948										21.5	5.0112	18.4452	17.7538	11.0854	11.3172		21.5	7.6415	29.7433	16.8714	12.1248	13.2905		21.6667
							3.1	13.2261	8.2619	12.1722	17.224	23.3191	22.0358	22.2354	24.4132		3.2	10.0389	12.7452	11.3555	16.1465	15.3789	20.3614	29.4831	23.7456										21.6667	4.9142	19.6402	17.8954	12.2699	12.0985		21.6667	7.0987	28.315	16.067	10.2823	11.6109		21.8333
							3.1167	13.2413	8.2292	12.1519	17.1671	23.2468	22.0984	22.2161	24.4846		3.2167	9.9365	12.6593	11.3627	16.0488	15.2425	20.2726	29.4249	23.7114										21.8333	4.9991	18.819	18.3202	13.468	11.9496		21.8333	7.1687	28.3742	16.1186	8.7938	11.8913		22
							3.1333	13.2907	8.2391	12.1199	17.0766	23.1736	22.0948	22.2355	24.5154		3.2333	9.9177	12.603	11.3497	15.9589	15.1648	20.1766	29.409	23.6075										22	5.0147	17.4952	18.2636	13.1599	10.6019		22	7.3305	26.7871	15.5823	9.3436	10.8571		22.1667
							3.15	13.3019	8.1972	12.126	17.1207	23.0946	22.1111	22.3043	24.512		3.25	9.9064	12.4883	11.3182	15.8631	15.1317	20.0843	29.4318	23.5616										22.1667	5.0724	18.3718	18.4874	13.4596	11.3752		22.1667	7.2482	26.5992	13.3914	9.5163	15.174		22.3333
							3.1667	13.3066	8.2281	12.1325	17.2173	22.8677	22.108	22.3204	24.5573		3.2667	9.9199	12.3979	11.2851	15.7437	15.1017	20.0034	29.4485	23.5174										22.3333	5.157	19.1321	17.7601	12.9833	10.9059		22.3333	7.232	26.1853	17.2263	10.3454	17.151		22.5
							3.1833	13.3897	8.2289	12.1429	17.2457	22.5809	22.0701	22.271	24.6681		3.2833	9.9713	12.3305	11.2495	15.5882	15.1118	19.9604	29.4615	23.4828										22.5	4.9206	19.3974	17.3351	11.9517	10.9078		22.5	7.3162	26.4769	16.456	10.0895	14.2681		22.6667
							3.2	13.3301	8.249	12.1149	17.2207	22.4984	22.0434	22.2961	24.7193		3.3	10.0376	12.275	11.1618	15.524	14.9977	19.937	29.5005	23.4674										22.6667	4.93	19.3449	17.1437	11.4195	10.2572		22.6667	7.574	26.6121	14.6368	9.5116	11.8945		22.8333
							3.2167	13.2148	8.2182	12.0627	17.2485	22.5539	22.04	22.3373	24.6977		3.3167	9.9675	12.2319	11.1611	15.4738	15.0102	19.8993	29.5601	23.4498										22.8333	4.891	18.2494	16.2074	10.9904	10.4567		22.8333	7.5182	27.5219	15.667	9.4434	9.7803		23
							3.2333	13.1566	8.2168	12.0482	17.3427	22.5272	21.9639	22.3341	24.6475		3.3333	9.9334	12.2117	11.1701	15.4593	15.0543	19.8498	29.6374	23.4013										23	4.7729	17.4884	15.6349	14.3159	11.5266		23	7.3664	26.0956	17.5194	9.3081	14.6011		23.1667
							3.25	13.0841	8.2432	12.0491	17.4824	22.3699	21.8906	22.416	24.6179		3.35	9.9068	12.225	11.1772	15.5061	15.0121	19.8144	29.6271	23.3984										23.1667	4.7943	17.5686	16.0638	13.406	10.6481		23.1667	7.6955	29.7165	17.6846	9.2157	13.83		23.3333
							3.2667	13.0386	8.1837	12.0665	17.6241	22.3236	21.8571	22.5451	24.6332		3.3667	9.9097	12.2844	11.1006	15.5217	14.9542	19.7797	29.6007	23.3805										23.3333	4.7379	19.9008	16.4537	11.5372	10.3537		23.3333	7.3853	28.1388	17.2689	9.0525	12.7125		23.5
							3.2833	13.016	8.1569	12.0482	17.8526	22.3755	21.7911	22.5306	24.6339		3.3833	9.9164	12.3516	11.0038	15.4736	14.9201	19.7848	29.6028	23.3847										23.5	4.7682	19.5106	16.3105	10.5291	10.8595		23.5	7.2982	29.9399	14.8039	9.3346	11.7329		23.6667
							3.3	13.0115	8.1232	12.0065	17.8736	22.2605	21.769	22.5271	24.6973		3.4	9.8759	12.3095	10.9026	15.3523	14.8981	19.7532	29.5132	23.3824										23.6667	4.6447	20.2497	16.1465	12.0853	10.2248		23.6667	7.3709	28.4716	15.3553	9.0932	12.1576		23.8333
							3.3167	13.046	8.1183	12.0033	17.8559	22.1224	21.7541	22.5393	24.8321		3.4167	9.843	12.244	10.849	15.1681	14.8581	19.7918	29.3974	23.3557										23.8333	4.4735	18.1766	15.2302	12.624	9.662		23.8333	7.5585	28.1922	14.1167	10.6166	15.8625		24
							3.3333	13.0892	8.1033	12.0048	17.8778	22.1868	21.7903	22.5631	24.9484		3.4333	9.834	12.1907	10.8207	15.004	14.8508	19.7855	29.2804	23.1344										24	4.5614	18.204	15.2252	13.3923	8.6873		24	7.3866	26.3685	13.6044	11.0611	15.8211		24.1667
							3.35	13.0988	8.1383	12.0035	17.9419	22.2262	21.8153	22.5677	25.0283		3.45	9.8185	12.1063	10.9082	14.8369	14.7862	19.743	29.1297	23.1316										24.1667	4.7066	19.7846	15.2664	12.6736	9.7708		24.1667	7.618	25.1631	14.311	10.8524	11.4687		24.3333
							3.3667	13.0948	8.149	11.9895	17.9736	22.0973	21.7987	22.6034	25.1185		3.4667	9.7833	11.9788	11.0867	14.7713	14.6892	19.7175	28.9457	23.1068										24.3333	4.5729	18.6213	14.9532	10.2671	9.4085		24.3333	7.4383	24.9551	12.247	9.5713	16.9261		24.5
							3.3833	13.0756	8.1635	11.9974	18.0338	21.9075	21.7364	22.6287	25.1517		3.4833	9.7524	11.7793	11.1094	14.8475	14.6823	19.7246	28.7833	23.0333										24.5	4.6392	19.222	14.7239	9.9561	8.0562		24.5	7.3647	27.8427	14.7024	7.9591	16.6773		24.6667
							3.4	13.0698	8.1558	11.9694	17.9749	21.7493	21.7065	22.6755	25.1832		3.5	9.7263	11.6297	11.0951	14.9321	14.6336	19.6681	28.6714	23.1037										24.6667	4.6676	18.1741	14.2918	13.4553	10.3383		24.6667	7.6785	26.7525	15.3769	11.3649	13.3216		24.8333
							3.4167	13.109	8.1523	11.9551	18.0023	21.6989	21.7134	22.7545	25.2218		3.5167	9.6652	11.5504	11.0586	15.1212	14.598	19.6473	28.5816	23.1819										24.8333	4.675	20.8938	15.754	13.503	11.8013		24.8333	7.3415	28.2452	13.8082	12.1776	13.5901		25
							3.4333	13.1076	8.1386	11.9809	18.1482	21.5641	21.7411	22.7945	25.2847		3.5333	9.6026	11.538	11.073	15.2985	14.4494	19.6046	28.4419	23.3257										25	4.5441	21.4226	15.8394	13.221	10.8763		25	7.6269	27.2168	13.7018	11.0031	16.035		25.1667
							3.45	13.0436	8.1718	11.9596	18.2643	21.4232	21.6877	22.8638	25.3573		3.55	9.577	11.5676	11.0927	15.3808	14.3549	19.6136	28.2698	23.4462										25.1667	4.6488	19.4362	15.4895	12.1174	10.2855		25.1667	7.0934	28.2305	13.3808	9.1498	13.9541		25.3333
							3.4667	13.0321	8.1827	11.9632	18.2224	21.3623	21.7053	22.8134	25.415		3.5667	9.5741	11.5464	11.0514	15.4144	14.204	19.5841	28.1107	23.5398										25.3333	4.7254	18.0432	16.6078	11.9823	9.9713		25.3333	7.0922	28.7111	13.6431	10.4132	14.455		25.5
							3.4833	13.0396	8.1631	11.9678	18.2579	21.2469	21.987	22.6976	25.4889		3.5833	9.5356	11.4619	11.0134	15.3915	13.978	19.5263	28.0231	23.6287										25.5	4.586	17.8076	16.7224	12.0556	8.7896		25.5	7.4344	29.7084	13.3048	10.894	16.6305		25.6667
							3.5	13.1082	8.161	11.9802	18.4472	21.0623	22.1606	22.7623	25.6213		3.6	9.4422	11.4151	10.9706	15.3184	13.8258	19.463	27.9582	23.7653										25.6667	4.6516	17.4431	16.6271	11.7685	13.3255		25.6667	7.5502	30.0455	13.5442	10.8788	16.0772		25.8333
							3.5167	13.1651	8.1628	11.926	18.4863	20.8096	22.3183	22.8851	25.7695		3.6167	9.3423	11.437	10.9439	15.2968	13.9028	19.5142	27.8794	24.0031										25.8333	4.5892	18.3067	16.3389	10.1583	13.4183		25.8333	8.253	29.1981	13.4342	11.7171	13.5496		26
							3.5333	13.1699	8.1418	11.9155	18.5017	20.7497	22.2978	22.8922	25.9268		3.6333	9.3066	11.4274	10.936	15.3669	14.0945	19.5081	27.7767	24.1558										26	4.5991	16.6146	16.8881	9.9365	11.3705		26	8.3731	28.6588	13.4723	10.2161	15.2219		26.1667
							3.55	13.116	8.1164	11.9097	18.5338	20.7577	22.1219	22.9602	26.0604		3.65	9.3125	11.3893	10.9335	15.4433	14.2784	19.4978	27.698	24.2615										26.1667	4.674	17.2868	16.554	10.0097	10.5219		26.1667	7.8349	24.8775	11.5575	10.4859	13.3531		26.3333
							3.5667	13.0663	8.1545	11.902	18.4802	20.9593	22.0204	23.0434	26.2649		3.6667	9.3204	11.3365	10.9402	15.4249	14.5661	19.5255	27.6085	24.388										26.3333	4.637	17.8346	16.4006	10.3987	9.7158		26.3333	7.7204	26.0961	12.5713	10.5775	14.2925		26.5
							3.5833	13.0773	8.0812	11.8801	18.4862	21.1561	21.9557	23.1621	26.5521		3.6833	9.3273	11.2831	10.936	15.3825	14.8254	19.5266	27.5492	24.4889										26.5	4.6699	16.8712	15.4255	12.1749	10.7995		26.5	8.4795	27.7416	15.0297	11.0404	11.6245		26.6667
							3.6	13.0429	8.0143	11.7987	18.4448	21.4659	21.8685	23.2664	26.8648		3.7	9.3015	11.2221	10.9622	15.2291	15.0437	19.5953	27.4901	24.5699										26.6667	4.5622	17.3406	18.2251	12.2606	11.7179		26.6667	8.3917	28.8971	15.8512	11.6216	14.5328		26.8333
							3.6167	13.0256	8.0446	11.71	18.4003	21.7392	21.7444	23.2622	27.068		3.7167	9.2816	11.1511	10.9547	15.1156	15.1312	19.6104	27.4325	24.6364										26.8333	4.7293	20.0236	19.2938	10.5162	11.0638		26.8333	7.664	27.1206	13.3122	13.1707	15.2638		27
							3.6333	13.0138	7.9967	11.6478	18.3295	21.8956	21.6399	23.2499	27.3504		3.7333	9.3564	11.1415	10.8877	15.051	15.2385	19.61	27.4007	24.666										27	4.5944	19.7206	18.2483	9.2107	11.775		27	7.6794	24.7993	13.6973	10.688	15.9982		27.1667
							3.65	13.0177	7.9806	11.6026	18.2088	21.8171	21.5991	23.2369	27.5207		3.75	9.4256	11.1128	10.8381	15.0777	15.2544	19.6388	27.3208	24.6903										27.1667	4.6047	17.8705	17.9207	10.1754	11.2996		27.1667	8.3666	24.6461	13.2349	10.188	15.5994		27.3333
							3.6667	13.0611	8.0168	11.5352	18.0972	21.7111	21.556	23.1988	27.6052		3.7667	9.4546	11.0974	10.7627	15.0708	15.1752	19.6669	27.2442	24.6474										27.3333	5.0286	19.2849	17.7655	8.895	9.6199		27.3333	7.6973	25.1847	13.9389	10.8113	14.3339		27.5
							3.6833	13.0844	8.016	11.5472	18.0268	21.6017	21.5088	23.1685	27.6838		3.7833	9.4022	11.0579	10.7408	15.0124	14.9618	19.6877	27.229	24.5855										27.5	5.0579	22.0038	17.2469	8.2893	12.9721		27.5	7.7479	28.1026	16.5053	10.1177	15.1132		27.6667
							3.7	13.0975	8.0147	11.5459	17.9203	21.5149	21.4196	23.1437	27.5399		3.8	9.369	10.9924	10.7029	14.992	14.8406	19.6509	27.1912	24.5156										27.6667	5	21.4361	16.736	10.9478	13.6472		27.6667	7.7123	26.0733	16.0303	9.1084	15.0376		27.8333
							3.7167	13.0424	8.029	11.5382	17.8079	21.4892	21.37	23.1092	27.2317		3.8167	9.3228	11.0123	10.6122	15.0915	14.8381	19.6024	27.1335	24.4356										27.8333	4.6935	21.3264	16.5725	13.9088	13.4127		27.8333	7.5153	25.5302	14.0667	9.6055	12.1181		28
							3.7333	12.9856	7.9837	11.5602	17.6575	21.7314	21.2814	23.0575	26.8516		3.8333	9.3323	11.0416	10.627	15.2389	14.8257	19.5983	27.1416	24.3621										28	4.8175	20.7562	17.959	12.9225	13.6532		28	7.7628	29.1811	15.2499	9.8291	13.3265		28.1667
							3.75	12.9426	7.963	11.5937	17.5088	21.965	21.3319	23.0422	26.4253		3.85	9.347	10.9875	10.6822	15.2922	14.8221	19.5759	27.1441	24.2762										28.1667	4.7791	18.8103	18.1625	11.9879	11.9265		28.1667	7.6563	28.3976	15.603	10.1579	17.1246		28.3333
							3.7667	12.8646	7.9374	11.5779	17.3065	22.0332	21.4799	23.0481	26.0021		3.8667	9.3786	11.0332	10.8247	15.2825	14.8623	19.5986	27.1668	24.2204										28.3333	4.9009	21.0901	17.3151	10.7811	11.4962		28.3333	6.8879	30.1817	14.6221	11.2747	15.0812		28.5
							3.7833	12.8908	7.8907	11.576	17.1548	22.0514	21.5287	23.0014	25.5478		3.8833	9.3776	11.1024	10.9646	15.2702	14.8595	19.715	27.21	24.1202										28.5	4.7382	21.0271	17.1525	9.4099	11.4485		28.5	7.7813	29.8519	14.5636	11.1855	14.1992		28.6667
							3.8	12.9288	7.8688	11.5415	17.0639	22.1299	21.4603	22.9451	25.1514		3.9	9.3848	11.1267	11.0717	15.294	14.813	19.8502	27.2194	24.0813										28.6667	4.8205	21.7062	17.2444	8.671	12.2094		28.6667	7.9674	26.402	15.822	10.3129	14.5395		28.8333
							3.8167	12.8956	7.8824	11.5413	16.9742	22.357	21.3276	22.905	24.7834		3.9167	9.3046	11.1375	11.1742	15.2711	14.7796	20.0157	27.2422	23.991										28.8333	5.0241	21.0517	17.1185	10.5838	11.7907		28.8333	7.1862	24.5044	15.2385	10.0885	14.0981		29
							3.8333	12.918	7.8773	11.5493	16.9468	22.5216	21.25	22.8852	24.4616		3.9333	9.2473	11.1911	11.3336	15.2818	14.759	20.1532	27.2378	23.9018										29	4.7054	19.3734	17.3178	12.124	10.7519		29	7.0693	28.0001	15.5585	9.668	16.4658		29.1667
							3.85	12.8939	7.8508	11.5603	16.9344	22.7444	21.2316	22.8466	24.1741		3.95	9.2569	11.2143	11.4362	15.2799	14.6824	20.2887	27.2819	23.8709										29.1667	4.8637	17.7026	17.5007	12.2424	10.4646		29.1667	7.514	26.8294	15.1042	11.5805	16.0192		29.3333
							3.8667	12.8814	7.9415	11.5353	16.9266	22.7222	21.3367	22.8638	23.9584		3.9667	9.3302	11.2364	11.454	15.2551	14.6602	20.4644	27.2901	23.8647										29.3333	4.7671	19.3551	16.9783	11.8969	12.0681		29.3333	7.7389	26.1999	14.2232	14.2465	13.1956		29.5
							3.8833	12.8485	7.9697	11.504	16.842	22.5536	21.5215	22.8883	23.7767		3.9833	9.3983	11.284	11.3975	15.2125	14.6131	20.7558	27.2901	23.8452										29.5	4.7273	18.6873	16.2317	9.8169	11.0036		29.5	7.4662	27.3503	14.5953	13.3889	14.0906		29.6667
							3.9	12.8152	7.9342	11.4698	16.7953	22.4026	21.5606	22.9309	23.6092		4	9.4087	11.3639	11.3856	15.1433	14.579	20.8134	27.2719	23.8866										29.6667	4.6954	19.0007	17.6023	10.3359	10.7072		29.6667	7.485	29.6948	13.788	13.8419	12.9895		29.8333
							3.9167	12.7268	7.9319	11.4318	16.7769	22.1886	21.6564	22.9557	23.4577		4.0167	9.4046	11.4313	11.3339	15.1089	14.5185	20.7849	27.2734	23.9159										29.8333	4.6057	19.9392	17.8233	10.4238	9.9365		29.8333	7.7176	27.6712	15.9274	13.0689	12.7384		30
							3.9333	12.5979	7.903	11.4452	16.7696	22.0152	21.7731	22.9871	23.2764		4.0333	9.3627	11.4932	11.3151	15.0299	14.5292	20.747	27.2741	23.8879										30	4.7167	18.776	17.4494	11.203	12.3498		30	7.3927	27.7128	16.049	11.7176	12.0168		30.1667
							3.95	12.546	7.875	11.5155	16.9964	21.9139	21.7333	23.0065	23.1935		4.05	9.3584	11.55	11.2911	14.9955	14.6378	20.6557	27.2216	23.8889										30.1667	4.4549	19.4816	16.5679	14.6922	11.6156		30.1667	7.8152	28.3381	14.4683	12.8061	15.4727		30.3333
							3.9667	12.6093	7.8562	11.5635	17.1828	21.8772	21.7465	23.0463	23.0909		4.0667	9.3285	11.7041	11.3481	15.0031	14.6885	20.5483	27.1521	23.8876										30.3333	4.3578	20.61	16.1308	14.7075	12.2071		30.3333	8.265	28.6544	14.5253	12.5606	14.1906		30.5
							3.9833	12.6844	7.846	11.555	17.405	21.7752	21.6769	23.1284	23.0255		4.0833	9.3048	11.7935	11.4336	15.1071	14.5561	20.4843	27.1218	23.8336										30.5	4.565	19.291	14.7477	12.9153	13.1893		30.5	8.1084	29.6577	15.3897	11.2354	14.6161		30.6667
							4	12.7808	7.8342	11.5181	17.7333	21.6162	21.6395	23.1593	22.997		4.1	9.3219	11.8743	11.4552	15.1651	14.4279	20.4452	27.0298	23.7884										30.6667	4.7627	19.1401	16.9137	11.474	13.0912		30.6667	8.0115	30.0365	16.4142	12.157	12.3978		30.8333
							4.0167	12.8199	7.8469	11.4749	18.0375	21.5637	21.6978	23.1799	22.9491		4.1167	9.4127	11.9347	11.4702	15.1574	14.383	20.3602	26.9675	23.7526										30.8333	4.539	18.5806	17.9316	11.163	13.048		30.8333	8.3819	28.9329	15.4187	12.4978	13.1187		31
							4.0333	12.8667	7.8374	11.4523	18.2557	21.5127	21.8685	23.216	22.9218		4.1333	9.4595	11.9556	11.4084	15.0707	14.4807	20.2953	27.0012	23.7864										31	4.6565	17.3248	17.3961	12.4819	13.3604		31	9.2885	30.8924	16.1135	11.2492	12.9872		31.1667
							4.05	12.8679	7.856	11.5184	18.4073	21.4739	21.8861	23.2655	22.9334		4.15	9.4542	11.9242	11.3326	14.9108	14.595	20.1786	26.9832	23.7576										31.1667	4.6027	18.8838	16.88	13.0323	13.4132		31.1667	8.8391	29.6337	16.3707	12.16	12.0792		31.3333
							4.0667	12.8457	7.8605	11.5373	18.6173	21.4606	21.9458	23.2729	22.9556		4.1667	9.4292	11.8675	11.2636	15.0328	14.5592	19.9963	26.887	23.7682										31.3333	4.6761	19.0125	16.4977	13.0131	12.6442		31.3333	8.1329	28.5423	13.6417	12.2802	13.9462		31.5
							4.0833	12.8273	7.8818	11.5541	18.6864	21.4444	21.9374	23.2887	22.9313		4.1833	9.4279	11.905	11.2098	15.1605	14.5153	19.8385	26.759	23.7735										31.5	4.8422	17.9197	16.6284	12.9002	12.449		31.5	8.1374	27.9486	15.2036	12.7894	16.5389		31.6667
							4.1	12.8417	7.893	11.5211	18.6294	21.4705	21.8321	23.2994	22.968		4.2	9.3888	11.9658	11.2506	15.3251	14.4909	19.7309	26.6793	23.7815										31.6667	4.8025	21.1131	16.9013	12.0104	11.8752		31.6667	8.6756	29.4144	14.64	10.3827	14.9767		31.8333
							4.1167	12.865	7.8622	11.4777	18.5508	21.5393	21.7136	23.3245	22.9221		4.2167	9.3197	12.0438	11.2949	15.5374	14.548	19.6408	26.6002	23.695										31.8333	4.6565	20.0511	16.6355	11.1162	11.9086		31.8333	7.6271	31.7332	15.9186	12.4979	12.3046		32
							4.1333	12.8293	7.8664	11.4437	18.4613	21.5545	21.616	23.2888	22.9213		4.2333	9.2873	12.1269	11.2705	15.7356	14.6699	19.512	26.5318	23.6854										32	4.3822	20.5522	16.3385	13.1519	12.7731		32	7.6719	31.2323	17.1275	12.39	14.4209		32.1667
							4.15	12.7453	7.8349	11.41	18.238	21.5326	21.5501	23.232	22.9738		4.25	9.3248	12.1545	11.1774	15.8728	14.7318	19.4625	26.4965	23.7169										32.1667	4.5547	21.6323	16.1816	12.9095	12.9374		32.1667	8.3341	30.6028	15.6409	12.9329	14.8387		32.3333
							4.1667	12.713	7.8274	11.386	18.1095	21.4227	21.5471	23.1049	22.9807		4.2667	9.4149	12.1398	11.0433	15.8782	14.8581	19.3909	26.6838	23.7889										32.3333	4.6635	20.7282	16.7987	12.8049	12.9367		32.3333	8.0398	28.7031	13.6143	12.6988	16.1306		32.5
							4.1833	12.6651	7.7985	11.3254	18.1342	21.2226	21.5395	22.9853	23.0074		4.2833	9.4702	12.1803	10.8786	15.8822	14.9604	19.3389	27.024	23.8561										32.5	4.484	21.1786	16.6801	13.0667	11.9799		32.5	7.8543	28.3134	16.558	11.0969	17.3706		32.6667
							4.2	12.6596	7.7602	11.286	18.1038	21.3134	21.4422	22.8779	23.127		4.3	9.4707	12.1961	10.717	15.9829	14.9373	19.2823	27.3096	23.8998										32.6667	4.4515	20.4883	15.9451	12.0337	12.108		32.6667	7.9946	27.6457	16.0538	12.3435	16.0725		32.8333
							4.2167	12.6643	7.7769	11.2358	17.9769	21.6973	21.4579	22.7964	23.2349		4.3167	9.4926	12.1795	10.607	15.9906	14.9182	19.256	27.4958	23.9377										32.8333	4.3627	19.1335	15.2365	11.5105	11.4004		32.8333	7.7698	27.4126	14.9016	11.1913	13.7038		33
							4.2333	12.6538	7.7245	11.2107	17.706	21.8469	21.3483	22.7191	23.2849		4.3333	9.5227	12.1031	10.5847	15.912	14.9249	19.2796	27.4642	23.9923										33	4.5268	21.2491	15.6045	12.1959	12.4123		33	7.6567	28.7317	15.8696	12.2001	17.72		33.1667
							4.25	12.7015	7.6775	11.1544	17.5867	21.8561	21.2549	22.6215	23.3028		4.35	9.4943	11.9622	10.6055	15.7489	14.9084	19.2798	27.3733	24.004										33.1667	4.5469	20.7352	16.181	11.3279	12.7767		33.1667	7.188	27.5137	16.6593	12.2868	15.5766		33.3333
							4.2667	12.7765	7.6546	11.0943	17.5407	22.0298	21.1875	22.5486	23.3013		4.3667	9.4581	11.8037	10.5565	15.6179	14.8441	19.2406	27.2606	23.9583										33.3333	4.6393	19.7726	16.9081	10.4801	12.283		33.3333	8.0127	28.3548	15.5126	12.2485	14.0845		33.5
							4.2833	12.8197	7.6128	11.0158	17.652	22.1651	21.1062	22.4827	23.2808		4.3833	9.416	11.6536	10.5042	15.4558	14.7286	19.244	26.9481	23.9763										33.5	4.6264	19.5185	16.4878	10.5379	12.3454		33.5	8.1341	28.2385	15.9077	12.7087	14.4243		33.6667
							4.3	12.8227	7.6104	11.0579	17.5971	22.1924	21.0821	22.4838	23.2604		4.4	9.3399	11.5594	10.4191	15.2858	14.7156	19.2565	26.7838	23.9123										33.6667	4.6774	19.5012	16.6255	12.2951	11.85		33.6667	7.4427	28.3524	16.4219	12.5793	12.3341		33.8333
							4.3167	12.7995	7.5999	11.0559	17.4932	22.0878	21.0389	22.4609	23.1929		4.4167	9.2741	11.5987	10.4081	15.1645	14.7994	19.2131	26.8329	23.7773										33.8333	4.5865	19.9776	15.8473	12.8252	11.9274		33.8333	7.418	28.0095	15.436	12.6329	15.918		34
							4.3333	12.7936	7.6219	11.0302	17.4889	22.0234	20.9634	22.4734	23.1035		4.4333	9.2323	11.65	10.4553	15.0386	14.9371	19.2084	26.978	23.6794										34	4.7517	19.5704	16.1067	11.6274	13.0049		34	7.3651	28.0361	15.1988	11.9604	15.3314		34.1667
							4.35	12.8062	7.6255	11.0463	17.492	22.0547	20.946	22.4273	23.0308		4.45	9.2142	11.5991	10.458	14.7738	14.9661	19.1953	27.1614	23.6504										34.1667	4.7508	19.6859	15.6504	11.254	13.1935		34.1667	8.0882	27.9809	16.3768	13.4443	15.5495		34.3333
							4.3667	12.8807	7.6234	11.1142	17.6159	22.0594	20.9972	22.4096	23.0007		4.4667	9.1771	11.4999	10.3554	14.6244	14.9147	19.2012	27.2666	23.6112										34.3333	4.4378	19.8018	16.591	11.8831	11.8207		34.3333	7.5479	28.267	14.9753	11.4408	15.0847		34.5
							4.3833	12.8775	7.6276	11.1762	17.8263	22.0683	20.8506	22.3718	22.9663		4.4833	9.1802	11.3602	10.237	14.4782	14.9029	19.2485	27.3179	23.5813										34.5	4.64	20.056	17.3894	13.1254	15.6313		34.5	7.5419	28.3297	15.5947	13.2571	15.7469		34.6667
							4.4	12.9605	7.6204	11.27	17.9955	22.005	20.7453	22.3477	22.9396		4.5	9.2018	11.3678	10.127	14.4242	14.8023	19.2456	27.3574	23.5575										34.6667	4.694	22.6073	16.6509	10.2405	14.8484		34.6667	7.917	28.5475	13.9705	13.3173	14.0174		34.8333
							4.4167	13.0086	7.675	11.2528	18.1609	21.7535	20.7327	22.3035	23.0236		4.5167	9.1754	11.4769	10.0008	14.5407	14.7996	19.2294	27.3962	23.5315										34.8333	4.6007	22.7759	15.5829	11.7027	14.1961		34.8333	7.3334	29.8524	14.0599	12.2202	14.9196		35
							4.4333	13.0327	7.6858	11.2756	18.3936	21.6177	20.845	22.2348	23.32		4.5333	9.1765	11.6339	9.9716	14.6515	14.7863	19.228	27.4693	23.4329										35	4.6619	23.5759	16.1638	11.9194	12.1938		35	7.2083	29.5082	14.031	11.8323	18.2657		35.1667
							4.45	13.0782	7.7002	11.2266	18.4917	21.6442	20.9013	22.1532	23.5487		4.55	9.1773	11.7054	10.0333	14.862	14.7423	19.2187	27.5484	23.3907										35.1667	4.715	20.8346	16.4158	11.6433	12.1143		35.1667	7.5469	29.2654	17.1937	14.8563	17.652		35.3333
							4.4667	13.0654	7.6906	11.1783	18.4627	21.7102	20.9498	22.1793	23.529		4.5667	9.1271	11.7066	10.2394	15.0364	14.5938	19.2001	27.6137	23.3074										35.3333	4.6604	20.6401	16.3846	12.0759	12.1719		35.3333	7.5502	30.0963	18.2003	13.4007	16.7068		35.5
							4.4833	12.9753	7.6304	11.0922	18.3707	21.7117	20.9208	22.1983	23.4748		4.5833	9.0625	11.7159	10.4313	15.1059	14.5709	19.2196	27.6767	23.294										35.5	4.844	19.928	18.0032	11.3902	11.4031		35.5	7.4535	28.9803	17.3159	12.509	15.5224		35.6667
							4.5	12.8876	7.6388	11.0182	18.1872	21.6316	20.9478	22.2658	23.4463		4.6	8.9975	11.7807	10.5894	15.1778	14.45	19.2207	27.7006	23.1831										35.6667	4.747	19.9132	17.7431	9.9882	13.5796		35.6667	6.8921	29.6587	16.3202	12.2785	16.5293		35.8333
							4.5167	12.8328	7.6477	10.9945	18.0877	21.4622	21.0281	22.5508	23.4492		4.6167	8.9213	11.8179	10.7549	15.2759	14.3619	19.2462	27.7359	23.066										35.8333	4.5015	19.4335	18.1934	9.8789	13.0173		35.8333	7.3786	27.3548	17.3332	14.4166	14.1334		36
							4.5333	12.7583	7.6149	10.9915	18.0783	21.3375	21.1394	22.8183	23.5055		4.6333	8.8626	11.8409	10.8148	15.235	14.3126	19.3178	27.8869	22.9772										36	4.6088	19.4378	17.7504	8.8847	12.5994		36	7.3284	31.0334	17.7566	14.6471	15.5126		36.1667
							4.55	12.7327	7.6036	10.9541	18.0014	21.108	21.1488	22.9871	23.4767		4.65	8.8248	11.8073	10.8989	15.3291	14.2847	19.3169	28.0102	22.9673										36.1667	4.6065	20.3621	18.1409	9.7738	12.4145		36.1667	7.7537	32.8069	17.868	13.5303	14.8422		36.3333
							4.5667	12.7344	7.5743	10.9531	17.8661	20.9031	21.0603	23.2794	23.3826		4.6667	8.8055	11.6985	10.9284	15.478	14.2432	19.2751	28.0752	22.9763										36.3333	4.7286	18.9141	17.916	9.602	12.1743		36.3333	7.2361	33.8081	16.6459	13.2432	17.4779		36.5
							4.5833	12.704	7.5593	10.9651	17.7695	20.8375	20.8864	23.5851	23.185		4.6833	8.7958	11.5616	10.8907	15.5279	14.1133	19.2316	28.0499	22.9917										36.5	4.6578	19.9655	17.4652	11.0131	11.9877		36.5	7.3401	32.6948	18.4266	11.5783	18.4455		36.6667
							4.6	12.6789	7.6103	11.0172	17.8491	20.9049	20.7689	24.1081	23.0358		4.7	8.7521	11.4313	10.7998	15.4346	13.882	19.1476	28.0217	22.9851										36.6667	4.6514	21.0974	17.175	12.9372	11.0249		36.6667	7.7362	32.7367	19.1481	12.0111	17.0149		36.8333
							4.6167	12.6803	7.5951	11.088	17.9957	21.0735	20.701	24.3848	22.8774		4.7167	8.6676	11.2835	10.7526	15.3265	13.6631	19.0702	27.9885	22.9787										36.8333	4.6934	20.4152	18.3288	11.6935	11.9486		36.8333	7.4051	32.6487	16.5852	12.1484	15.8905		37
							4.6333	12.6767	7.5557	11.1054	18.078	21.0878	20.694	24.3486	22.7784		4.7333	8.5797	11.1307	10.6872	15.2473	13.4726	19.0217	28.0099	22.9655										37	4.6667	19.4167	20.2944	11.0531	13.2142		37	7.4014	31.9804	16.407	12.161	14.8149		37.1667
							4.65	12.6982	7.5419	11.093	18.2104	21.0102	20.6947	24.218	22.6567		4.75	8.4562	10.9783	10.6286	15.2063	13.477	18.975	28.0655	22.9784										37.1667	4.792	18.7762	18.6292	13.0608	11.4582		37.1667	7.2916	30.8763	15.8394	12.4177	14.3388		37.3333
							4.6667	12.7381	7.5154	11.0378	18.344	20.9315	20.6911	24.0746	22.5111		4.7667	8.3892	10.8914	10.6275	15.0949	13.595	18.9476	28.0713	22.9567										37.3333	4.7216	18.2338	17.7802	13.478	10.2275		37.3333	7.1524	29.8639	15.4379	11.7758	14.6575		37.5
							4.6833	12.7274	7.4862	11.022	18.42	20.9441	20.7025	23.9673	22.4052		4.7833	8.335	10.7943	10.6076	15.0582	13.5754	18.8558	28.0123	22.9323										37.5	4.603	17.944	18.1157	12.0217	13.8291		37.5	7.3011	29.4234	14.9266	14.2031	14.0155		37.6667
							4.7	12.7217	7.4506	10.9722	18.4226	20.9863	20.6854	23.798	22.3241		4.8	8.3068	10.6449	10.5852	15.0669	13.4402	18.8082	27.7652	22.9314										37.6667	4.5034	18.9062	19.5534	11.4292	13.5814		37.6667	6.9488	31.1336	14.1554	14.6956	16.6961		37.8333
							4.7167	12.7503	7.4622	10.9421	18.3895	20.9736	20.709	23.6987	22.2387		4.8167	8.2614	10.5448	10.5196	15.0145	13.4584	18.749	27.5688	22.9003										37.8333	4.6578	20.6922	19.6128	10.3201	12.145		37.8333	7.1473	31.8367	15.9265	13.2943	14.3209		38
							4.7333	12.7806	7.4635	10.9303	18.3432	20.9363	20.7282	23.7087	22.1935		4.8333	8.19	10.5365	10.4821	14.8521	13.5581	18.7531	27.4588	22.8527										38	4.7408	20.3005	19.7936	10.8476	11.9474		38	7.4951	32.8342	16.4544	12.7246	16.0736		38.1667
							4.75	12.8286	7.4801	10.9176	18.2498	20.9647	20.8292	23.6068	22.199		4.85	8.1894	10.4747	10.4948	14.8812	13.7495	18.689	27.3656	22.8121										38.1667	4.7588	19.7285	19.7118	11.6018	12.0638		38.1667	7.4665	31.8299	13.9387	11.9807	18.138		38.3333
							4.7667	12.8708	7.4257	10.8887	18.0986	21.3276	20.9141	23.4692	22.2039		4.8667	8.2695	10.3853	10.4685	14.903	13.7414	18.6942	27.3033	22.7683										38.3333	4.64	20.3875	18.9717	11.7794	11.6563		38.3333	7.9166	32.5844	16.1579	9.8869	17.5564		38.5
							4.7833	12.9005	7.4005	10.8687	17.9785	21.5595	20.9236	23.3393	22.3055		4.8833	8.3256	10.2592	10.4789	14.9425	13.7685	18.7171	27.1555	22.7069										38.5	4.5959	19.9717	18.6234	11.212	11.6726		38.5	7.2488	31.544	15.6365	12.529	15.9531		38.6667
							4.8	12.8545	7.4015	10.8474	17.8118	21.7148	20.9012	23.2173	22.5466		4.9	8.3188	10.1588	10.5249	14.8591	13.7519	18.7144	27.016	22.682										38.6667	4.6398	20.4247	18.9176	10.7566	11.5556		38.6667	7.0695	31.443	13.5104	12.6637	14.5426		38.8333
							4.8167	12.7655	7.4168	10.9111	17.5876	21.9586	20.8138	23.1265	22.7845		4.9167	8.3275	10.1186	10.5205	14.7618	13.6962	18.703	26.9036	22.6391										38.8333	4.5071	18.8073	18.8115	11.3143	12.6058		38.8333	7.1248	29.5948	14.8073	10.7291	15.9466		39
							4.8333	12.6296	7.4226	10.9744	17.475	21.8718	20.632	23.0639	22.9222		4.9333	8.3364	10.2899	10.4749	14.7731	13.6262	18.6847	26.9815	22.594										39	4.7559	20.5012	18.5799	11.5331	11.7743		39	7.7395	30.6926	13.9709	12.3647	18.1375		39.1667
							4.85	12.5537	7.4023	10.9973	17.4379	21.7079	20.5092	22.9237	22.9962		4.95	8.3696	10.4456	10.4279	14.8238	13.6927	18.6754	27.1557	22.5898										39.1667	4.6023	21.2169	18.0765	11.6791	10.4677		39.1667	7.7367	30.2252	14.14	10.7235	17.942		39.3333
							4.8667	12.4178	7.3371	11.0114	17.3575	21.6594	20.458	22.8051	23.0911		4.9667	8.4076	10.5601	10.3632	14.8245	13.7765	18.6912	27.141	22.6191										39.3333	4.6808	21.794	17.9193	12.6351	10.107		39.3333	7.6279	31.7827	15.1681	11.3316	16.2683		39.5
							4.8833	12.3854	7.3213	10.937	17.2994	21.6535	20.3745	22.6865	23.1847		4.9833	8.3983	10.6432	10.3228	14.8442	13.7474	18.7054	27.0301	22.6076										39.5	4.559	21.2645	18.5988	12.2699	12.667		39.5	7.3717	30.0166	15.5312	12.0427	15.3006		39.6667
							4.9	12.3736	7.3173	10.9112	17.1886	21.6117	20.2817	22.6054	23.2066		5	8.4098	10.7181	10.2568	14.8409	13.6013	18.7482	26.7962	22.5835										39.6667	4.6889	20.5541	18.1256	12.609	13.2009		39.6667	7.3962	27.559	16.131	11.9182	15.2468		39.8333
							4.9167	12.4133	7.3178	10.9562	17.0489	21.51	20.1366	22.4865	23.2214		5.0167	8.3725	10.7496	10.2309	14.8217	13.5183	18.8618	26.5266	22.5829										39.8333	4.7048	18.8965	16.9038	11.5929	12.6752		39.8333	7.6722	31.0894	14.7404	8.874	14.8584		40
							4.9333	12.5062	7.3021	10.9959	16.9476	21.3875	19.9505	22.4022	23.2001		5.0333	8.3736	10.9262	10.2166	14.7806	13.3529	18.9271	26.2916	22.5835										40	4.5902	18.7682	17.8682	10.6074	12.7002		40	7.8079	30.898	14.6977	11.5166	15.0812		40.1667
							4.95	12.6393	7.2213	11.0216	16.9262	21.2573	19.8702	22.3643	23.1587		5.05	8.381	11.0756	10.2021	14.8262	13.2696	18.9308	26.0652	22.5594										40.1667	4.5668	18.6688	17.6044	10.8078	13.5555		40.1667	7.5543	31.5134	15.6404	11.4416	16.3267		40.3333
							4.9667	12.8067	7.1893	11.0265	16.8937	21.2029	19.8089	22.3182	23.1073		5.0667	8.3986	11.2086	10.1674	14.8901	13.2905	18.9408	25.8721	22.5082										40.3333	4.6193	19.0728	16.9992	10.5206	13.4262		40.3333	7.4853	31.0545	14.3074	11.5353	14.2279		40.5
							4.9833	12.9085	7.2124	11.0283	16.9042	21.2069	19.7645	22.2359	23.0949		5.0833	8.4602	11.2345	10.2002	14.873	13.2565	18.9694	25.6986	22.4801										40.5	4.6427	18.3519	16.0597	10.4002	11.9736		40.5	7.8613	30.6502	13.1596	11.3169	15.2968		40.6667
							5	12.971	7.2183	10.985	16.857	21.1171	19.7076	22.2124	23.0632		5.1	8.4986	11.3042	10.2406	14.8918	13.1897	19.0263	25.5523	22.496										40.6667	4.8125	18.3419	16.8498	10.0076	12.1526		40.6667	7.5786	30.1206	15.956	10.4497	15.2879		40.8333
							5.0167	12.9912	7.2564	11.0203	16.8898	20.9077	19.7597	22.1769	23.0673		5.1167	8.5336	11.3677	10.2596	14.9833	13.1833	19.1583	25.4365	22.4719										40.8333	4.7583	17.5543	16.7718	9.3656	12.0479		40.8333	7.3446	30.776	16.8601	11.5713	14.5705		41
							5.0333	13.0295	7.2783	11.0762	16.9179	20.9012	19.7324	22.1266	23.1183		5.1333	8.5594	11.39	10.2489	15.078	13.1661	19.5671	25.3372	22.4495										41	4.801	17.109	16.5486	9.4897	10.881		41	7.7282	29.3663	15.2787	11.1115	15.1936		41.1667
							5.05	13.0425	7.3253	11.1412	16.8842	20.9006	19.8326	22.1368	23.1718		5.15	8.6218	11.3406	10.3434	15.2829	13.152	19.8646	25.2554	22.4518										41.1667	4.6627	19.4978	16.1574	9.6588	12.6206		41.1667	8.0018	29.3905	16.3767	11.4582	16.5579		41.3333
							5.0667	13.0519	7.3308	11.1731	16.7748	20.8182	19.9581	22.1115	23.2217		5.1667	8.649	11.2942	10.434	15.5385	13.1373	19.9987	25.1881	22.4797																	41.3333	8.2835	30.5578	17.5035	11.3363	16.799		41.5
							5.0833	13.0129	7.3778	11.2163	16.6209	20.7157	19.9978	22.0634	23.2367		5.1833	8.6776	11.2328	10.4873	15.6734	13.1686	20.0112	25.1065	22.4939																	41.5	8.4501	32.2604	15.5385	8.8723	15.9177		41.6667
							5.1	12.9681	7.4135	11.1369	16.4617	20.5794	20.0234	22.0333	23.214		5.2	8.7167	11.1772	10.4533	15.6894	13.303	19.924	25.0099	22.4905																	41.6667	8.522	31.8262	15.9635	13.3606	16.0595		41.8333
							5.1167	12.9296	7.432	11.0397	16.1874	20.3398	20.0348	22.085	23.1262		5.2167	8.785	11.1562	10.4496	15.5993	13.4183	19.8621	24.9613	22.4926																	41.8333	9.1956	29.7109	15.2932	12.9318	14.0291		42
							5.1333	12.8854	7.4127	10.9098	15.9572	20.2794	20.0498	22.1316	22.9859		5.2333	8.7864	11.1211	10.421	15.5271	13.6003	19.809	24.9375	22.4894																	42	8.7637	30.6035	14.9378	11.8269	14.6556
							5.15	12.8634	7.3676	10.8181	15.7155	20.1879	19.9677	22.1199	22.8107		5.25	8.7282	11.0607	10.4263	15.5006	13.7983	19.7219	24.8795	22.4433																	42.1667	8.2909	29.2027	13.9262	11.192	13.5324
							5.1667	12.7933	7.347	10.8358	15.6519	19.8397	19.8044	22.1105	22.6743		5.2667	8.6069	11.0511	10.4072	15.5035	13.9257	19.6574	24.808	22.4261																	42.3333	8.8362	29.897	16.373	12.6844	14.1254
							5.1833	12.703	7.3594	10.8585	15.6236	19.6537	19.6327	22.0633	22.52		5.2833	8.5331	11.0182	10.3846	15.455	13.8731	19.5524	24.7647	22.4083																	42.5	8.3532	30.2711	15.584	12.3451	14.697
							5.2	12.6025	7.3191	10.8751	15.7569	19.8508	19.7416	22.024	22.4098		5.3	8.4454	11.0404	10.3152	15.5111	13.7683	19.4537	24.6856	22.3915																	42.6667	8.6375	29.9045	15.3288	10.6624	15.4866
							5.2167	12.5899	7.2736	10.9549	16.0985	20.5107	19.9239	21.972	22.3023		5.3167	8.3587	11.0639	10.2282	15.5651	13.746	19.3507	24.6533	22.3863																	42.8333	8.4621	30.918	13.5877	11.9111	15.1263
							5.2333	12.6085	7.2492	11.0553	16.4305	20.7496	20.1833	21.9447	22.2217		5.3333	8.3235	11.0462	10.213	15.6122	13.7971	19.2817	24.5673	22.3875																	43	8.0505	29.7593	15.6611	11.3679	17.4911
							5.25	12.644	7.2503	11.1146	16.7121	21.0504	20.3858	22.0511	22.1515		5.35	8.3103	10.9968	10.1993	15.6595	13.8461	19.2416	24.4905	22.3265																	43.1667	8.3257	29.8647	15.1438	10.2077	16.6671
							5.2667	12.745	7.2249	11.1578	16.9156	21.1459	20.5054	22.1546	22.1372		5.3667	8.3132	11.0231	10.1314	15.734	13.8506	19.1647	24.4943	22.3205																	43.3333	7.799	29.6701	14.4173	11.0981	15.8342
							5.2833	12.8403	7.239	11.2006	17.0898	21.2143	20.56	22.1519	22.1042		5.3833	8.35	11.0819	10.0123	15.7306	13.8038	19.1113	24.4664	22.3728																	43.5	8.0391	30.1159	14.3757	11.6916	15.5694
							5.3	12.9452	7.2509	11.2001	17.1542	21.3357	20.6119	22.5303	22.1087		5.4	8.3988	11.0463	9.9249	15.7302	13.796	19.0952	24.4887	22.3896																	43.6667	7.9542	29.6768	14.746	11.8951	17.2444
							5.3167	12.9812	7.2644	11.1887	17.2381	21.4977	20.6421	22.9531	22.1333		5.4167	8.4301	11.0431	9.8513	15.7481	13.724	19.1037	24.5994	22.4193																	43.8333	7.8734	30.0549	14.6337	12.0834	14.799
							5.3333	13.0179	7.2599	11.2071	17.3544	21.5307	20.5733	23.2864	22.2404		5.4333	8.4575	10.9928	9.7924	15.7957	13.6651	19.053	24.691	22.4705																	44	8.2596	28.5593	13.0106	12.57	14.5378
							5.35	13.0311	7.2904	11.1656	17.4073	21.4478	20.5354	23.7574	22.3578		5.45	8.4636	10.9155	9.7211	15.8284	13.5719	19.03	24.7388	22.4724																	44.1667	8.1987	28.7132	13.4469	11.7386	11.6078
							5.3667	12.9872	7.2778	11.0811	17.5832	21.2402	20.4762	23.9414	22.3999		5.4667	8.4786	10.8212	9.6773	15.8647	13.4669	19.0167	24.8784	22.5297																	44.3333	7.5995	29.2222	15.8812	11.8326	15.014
							5.3833	12.9299	7.2632	11.0535	17.6823	21.1237	20.3643	23.7499	22.3888		5.4833	8.4991	10.6922	9.6691	15.8953	13.4477	18.9587	25.1072	22.6825																	44.5	7.8259	31.0115	15.3532	11.2136	15.1405
							5.4	12.8268	7.2677	11.0104	17.6924	21.1791	20.2696	23.5869	22.3352		5.5	8.5222	10.6124	9.6364	15.8549	13.4308	18.9458	25.2611	22.9018																	44.6667	7.6628	30.3468	14.6257	10.2847	13.7431
							5.4167	12.7256	7.2195	10.9144	17.6861	21.2131	20.1992	23.6426	22.2309		5.5167	8.5271	10.6401	9.5753	15.8476	13.417	19.0053	25.232	23.2073																	44.8333	7.5052	28.2574	14.6155	13.3301	13.4138
							5.4333	12.703	7.1999	10.8647	17.725	21.2171	20.1776	23.587	22.1344		5.5333	8.5246	10.699	9.5406	15.8728	13.366	19.0657	25.1838	23.516																	45	7.7621	26.7659	13.6499	11.9752	13.0097
							5.45	12.7401	7.198	10.8527	17.6221	21.2201	20.1536	23.5821	22.0712		5.55	8.5093	10.7534	9.4952	15.8449	13.2957	19.0743	25.1468	23.8584																	45.1667	7.4905	28.2967	14.0203	11.7676	14.9877
							5.4667	12.7403	7.2294	10.8356	17.5423	21.3287	20.1141	23.5468	22.0245		5.5667	8.4911	10.8339	9.4708	15.7676	13.2874	19.0384	25.1382	24.0346																	45.3333	7.3804	28.98	14.3344	10.8757	13.0117
							5.4833	12.6738	7.2258	10.7851	17.5745	21.3466	20.1201	23.4959	21.9944		5.5833	8.4856	10.8599	9.4514	15.6821	13.1891	19.0021	25.3116	24.1817																	45.5	7.9906	28.4845	13.9838	11.0112	15.2096
							5.5	12.6111	7.1847	10.7609	17.5609	21.3044	20.2938	23.4496	22.0054		5.6	8.4415	10.9174	9.4853	15.6014	13.1134	18.9455	25.5006	24.2576																	45.6667	7.7518	28.0503	14.1556	10.1245	12.8442
							5.5167	12.5089	7.1102	10.6798	17.5213	21.1881	20.454	23.395	21.9605		5.6167	8.3748	10.9216	9.4703	15.4865	13.0839	18.9141	25.734	24.1468																	45.8333	7.3042	28.8783	12.1344	11.9116	12.6573
							5.5333	12.4433	7.0811	10.5504	17.4581	20.9483	20.4365	23.3862	22.0294		5.6333	8.3105	10.9322	9.4676	15.3703	13.1658	18.8821	25.9869	24.0515																	46	7.6777	28.8715	14.819	11.1696	12.9302
							5.55	12.4272	7.0805	10.4938	17.3369	20.7926	20.3385	23.2855	22.7328		5.65	8.2244	10.939	9.4216	15.2236	13.284	18.8624	26.2085	23.9707																	46.1667	7.6663	29.8298	13.433	10.7313	14.191
							5.5667	12.3536	7.1269	10.4699	17.1744	20.6504	20.2721	23.3693	23.1754		5.6667	8.1797	10.9678	9.3531	15.1337	13.3713	18.8528	26.3318	23.9167																	46.3333	8.03	31.5994	16.6149	11.6547	14.1066
							5.5833	12.3237	7.1868	10.4675	17.1153	20.5458	20.1751	23.3841	23.2775		5.6833	8.11	10.9818	9.3077	15.0011	13.5227	18.8296	26.3677	23.9646																	46.5	7.592	31.6469	14.98	11.3437	12.6288
							5.6	12.3417	7.1994	10.4716	17.1175	20.3945	20.2279	23.2393	23.8811		5.7	8.0901	11.033	9.3791	14.8763	13.6153	18.7857	26.4202	23.8723																	46.6667	7.6059	29.8654	14.2863	11.4604	12.799
							5.6167	12.4122	7.2456	10.4945	17.0871	20.375	20.2101	22.9839	24.6385		5.7167	8.1894	11.0116	9.506	14.8129	13.6281	18.7994	26.4954	24.0544																	46.8333	7.7604	29.8274	14.7253	12.2166	13.6223
							5.6333	12.4967	7.2269	10.5161	17.1636	20.3499	20.2821	22.7399	24.8622		5.7333	8.2738	10.9802	9.6832	14.788	13.6991	18.7994	26.5665	24.2631																	47	7.3207	29.9475	15.5596	11.4064	13.8814
							5.65	12.5165	7.1999	10.4975	17.067	20.4793	20.2725	22.4422	24.7034		5.75	8.347	10.9038	9.8953	14.7793	13.77	18.8048	26.6212	24.3271																	47.1667	8.1658	29.2922	13.9725	11.4009	13.8167
							5.6667	12.5546	7.1583	10.4804	16.8759	20.5877	20.1294	22.2329	24.4204		5.7667	8.4502	10.7957	10.0995	14.7601	13.8293	18.7535	26.596	24.401																	47.3333	7.9705	27.8716	15.8848	12.9921	14.9067
							5.6833	12.608	7.1398	10.4291	16.7041	20.5227	20.0129	22.0978	24.1416		5.7833	8.5354	10.6984	10.2121	14.7573	13.8667	18.7351	26.7022	24.3126																	47.5	7.4276	27.6796	16.8371	13.2259	11.3857
							5.7	12.6756	7.1439	10.4286	16.524	20.3982	19.8632	21.9939	23.8773		5.8	8.6131	10.6849	10.2618	14.829	13.8719	18.7186	27.2613	24.1685																	47.6667	8.582	28.2105	16.6709	10.785	14.6052
							5.7167	12.6835	7.1198	10.4933	16.3522	20.6573	19.7214	21.9367	23.6173		5.8167	8.6543	10.7272	10.262	14.6946	13.8556	18.7214	27.494	23.9792																	47.8333	7.8097	28.5265	15.7985	10.3463	14.0337
							5.7333	12.6336	7.1293	10.5336	16.3033	21.05	19.5535	21.8842	23.365		5.8333	8.6409	10.7296	10.2668	14.6524	13.8388	18.7072	27.3813	23.8643																	48	8.7917	28.4759	12.7183	11.8429	13.5475
							5.75	12.5536	7.1279	10.5805	16.1901	21.5099	19.4039	21.8275	23.1287		5.85	8.643	10.7103	10.2672	14.7989	13.7917	18.6994	27.1889	23.7202																	48.1667	8.2567	29.5556	13.6617	11.2057	11.8804
							5.7667	12.5282	7.1055	10.6119	16.0693	21.7893	19.2062	21.7792	22.9109		5.8667	8.6486	10.7266	10.2439	14.8964	13.6621	18.7346	26.9236	23.5312																	48.3333	8.1166	28.9885	14.1771	11.764	10.1875
							5.7833	12.5745	7.0785	10.6644	15.9467	22.0691	19.0392	21.7727	22.7465		5.8833	8.615	10.7381	10.208	14.8582	13.5726	18.736	26.6053	23.4075																	48.5	7.3886	28.9156	14.6644	11.3367	15.0594
							5.8	12.5983	7.0805	10.6861	15.8507	22.0645	18.9666	21.7579	22.5829		5.9	8.5315	10.7241	10.1651	14.8276	13.5064	18.7558	26.2907	23.2155																	48.6667	7.4518	28.9341	13.6129	12.7943	15.3042
							5.8167	12.5617	7.0688	10.7286	15.9488	21.7553	18.9077	21.7504	22.4468		5.9167	8.4533	10.6713	10.0679	14.883	13.5042	18.7367	25.9952	23.0421																	48.8333	7.7371	28.9256	14.4628	13.3949	12.5625
							5.8333	12.5412	7.1036	10.7532	16.0277	21.5886	18.8903	21.6546	22.3287		5.9333	8.4416	10.6259	9.9838	15.1226	13.4443	18.7437	25.6748	22.9043																	49	8.004	28.2209	13.0536	11.7756	11.2682
							5.85	12.5282	7.0771	10.7251	16.0009	21.4714	18.8935	21.6282	22.2248		5.95	8.4598	10.6105	9.8812	15.2307	13.3805	18.7303	25.3878	22.7577																	49.1667	7.7625	28.4703	14.9085	11.2388	13.7099
							5.8667	12.5658	7.0862	10.6853	15.9027	21.4678	18.9197	21.5511	22.1968		5.9667	8.5264	10.6625	9.8436	15.1218	13.3309	18.711	25.156	22.6094																	49.3333	7.892	28.8441	15.4396	12.4832	14.6083
							5.8833	12.5986	7.0784	10.6421	15.8818	21.609	18.9383	21.5317	22.2033		5.9833	8.5309	10.8208	9.8742	15.1631	13.3521	18.744	24.8832	22.4834																	49.5	8.2485	28.8593	16.2164	11.5943	12.9399
							5.9	12.5871	7.0651	10.5961	15.8818	21.7391	18.9238	21.4503	22.1767		6	8.5391	10.9454	9.9095	15.1998	13.3579	18.7549	24.6728	22.3815																	49.6667	8.1797	28.1765	18.0138	10.0158	11.4952
							5.9167	12.5613	7.0151	10.5318	15.741	21.776	18.8213	21.4376	22.0508		6.0167	8.5327	11.0424	9.966	15.2351	13.2967	18.7887	24.4821	22.282																	49.8333	7.8418	27.456	17.2046	10.7572	12.9366
							5.9333	12.4453	6.9834	10.4855	15.7305	21.7744	18.7381	21.4456	21.9936		6.0333	8.4816	11.1361	10.0407	15.1766	13.2411	18.7697	24.2929	22.2514																	50	7.7684	27.3235	15.1207	10.5432	12.8149
							5.95	12.2991	6.976	10.4399	15.9773	21.7967	18.6788	21.4313	21.8944		6.05	8.4465	11.1809	10.1463	15.0916	13.2506	18.7653	24.1087	22.2333																	50.1667	7.6385	26.6131	14.6853	11.3898	12.6948
							5.9667	12.1919	7.0301	10.4244	16.2723	21.784	18.8683	21.3976	21.8445		6.0667	8.4456	11.1728	10.3047	15.0262	13.2686	18.7082	24.0497	22.2332																	50.3333	7.4263	28.2315	13.9833	9.5571	12.2071
							5.9833	12.1601	7.019	10.3899	16.3549	21.6458	19.2639	21.3068	21.7862		6.0833	8.4179	11.1695	10.4762	14.9383	13.2319	18.6907	23.9382	22.2475																	50.5	7.5871	26.8569	13.9222	10.1744	12.1248
							6	12.1201	7.0208	10.3868	16.2724	21.4429	19.5544	21.2301	21.7254		6.1	8.3738	11.0915	10.5203	14.8086	13.1148	18.679	23.838	22.2608																	50.6667	7.5157	25.3981	15.4047	10.7634	13.0844
							6.0167	12.0616	6.9947	10.4098	16.2385	21.3856	19.8172	21.1678	21.7439		6.1167	8.3209	11.0444	10.463	14.7111	12.9447	18.6709	23.7932	22.1953																	50.8333	7.4275	26.7368	16.0047	11.1835	11.5084
							6.0333	12.035	6.9863	10.4228	16.2669	21.316	20.007	21.1469	21.697		6.1333	8.2072	11.0265	10.3581	14.6056	12.7723	18.6832	23.9008	22.172																	51	7.5591	28.6424	14.4893	9.2182	11.5534
							6.05	12.0203	6.9489	10.4044	16.3303	21.2416	20.2919	21.1432	21.6581		6.15	8.05	11.0467	10.2435	14.575	12.7393	18.6713	23.9609	22.1043																	51.1667	7.8664	27.2891	14.8007	8.7722	13.7332
							6.0667	11.9611	6.9354	10.3817	16.3087	21.3805	20.4863	21.1922	21.6395		6.1667	7.9333	11.0717	10.1399	14.5482	12.8866	18.6026	23.9917	22.0698																	51.3333	7.6679	26.3238	13.9058	10.5173	11.8999
							6.0833	11.8985	6.8945	10.3309	16.2713	21.3917	20.5213	21.192	21.622		6.1833	7.8622	11.0301	9.9787	14.5902	13.0158	18.6245	24.0953	22.0819																	51.5	8.0016	27.275	11.7333	9.8628	13.4943
							6.1	11.8234	6.8582	10.3533	16.355	21.3038	20.5496	21.0896	21.7187		6.2	7.8286	10.9091	9.8095	14.5608	13.0841	18.6418	24.2322	22.0747																	51.6667	7.9682	27.4872	10.5612	10.1509	14.3208
							6.1167	11.7693	6.8359	10.3807	16.4292	21.2243	20.4653	20.939	21.739		6.2167	7.8824	10.8092	9.6444	14.5646	13.0733	18.5935	24.4035	22.0619																	51.8333	7.6255	27.6627	10.7751	9.4973	16.174
							6.1333	11.7596	6.8435	10.451	16.3506	21.1522	20.269	20.9047	21.8951		6.2333	7.9279	10.7493	9.4965	14.6075	13.2077	18.5711	24.5922	22.0856																	52	7.6022	28.627	7.7426	7.8146	14.2975
							6.15	11.6905	6.8521	10.515	16.2893	21.0215	20.1247	20.93	22.0692		6.25	7.9442	10.7539	9.4146	14.7745	13.4558	18.6455	25.1053	22.0919																	52.1667	7.7414	28.3533	8.1592	8.3515	12.5832
							6.1667	11.676	6.8367	10.522	16.2169	21.087	19.9397	20.9825	22.0989		6.2667	7.9617	10.7174	9.3836	15.2232	13.562	18.715	25.5968	22.0784																	52.3333	7.3692	27.3822	11.0069	11.5302	10.9005
							6.1833	11.6386	6.8334	10.5276	16.2482	20.9343	19.6767	21.0317	22.0793		6.2833	7.9619	10.7504	9.4568	15.4142	13.6474	18.7547	25.8885	22.1152																	52.5	7.7727	26.9212	9.3511	10.8348	11.6741
							6.2	11.6766	6.7964	10.5858	16.3201	20.7948	19.5826	21.1009	22.0097		6.3	7.9565	10.7593	9.5185	15.4442	13.7005	18.8486	25.991	22.2261																	52.6667	7.5999	27.0182	10.1074	9.5346	12.888
							6.2167	11.7281	6.7812	10.588	16.3691	20.6733	19.4768	21.2123	21.9597		6.3167	7.9631	10.7883	9.5712	15.5071	13.7199	18.9363	26.1134	22.2833																	52.8333	7.7641	27.2864	11.7011	10.2969	14.7093
							6.2333	11.7811	6.7481	10.6572	16.221	20.6671	19.2997	21.2853	21.9675		6.3333	7.9548	10.8422	9.5882	15.5414	13.6611	19.049	26.0906	22.367																	53	7.2291	28.3399	11.2595	11.2911	14.1089
							6.25	11.8565	6.7295	10.6565	15.9484	20.7826	19.1792	21.2299	22.0884		6.35	7.9781	10.9256	9.581	15.531	13.6035	19.118	25.9073	22.5																	53.1667	7.4226	27.2053	11.612	9.2311	15.9431
							6.2667	11.9718	6.7344	10.5801	15.6943	20.7368	19.1882	21.2241	22.2912		6.3667	7.9576	10.9618	9.5574	15.513	13.5695	19.1547	25.7804	22.6044																	53.3333	7.8331	27.0751	12.3772	10.4475	15.4569
							6.2833	12.0211	6.7413	10.5714	15.5707	20.5431	19.1833	21.1914	22.4383		6.3833	7.9988	10.9652	9.5431	15.4273	13.506	19.1872	25.6566	22.6292																	53.5	7.2726	25.8944	12.0537	11.7626	16.5653
							6.3	12.0459	6.803	10.6049	15.4779	20.3387	19.1677	21.265	22.5294		6.4	8.0636	10.9568	9.6322	15.3216	13.4444	19.142	25.5528	22.6582																	53.6667	6.9448	28.1549	12.7656	11.4246	15.8949
							6.3167	12.0592	6.8372	10.5358	15.4387	20.0692	19.2516	21.3173	22.6132		6.4167	8.1175	10.9736	9.7521	15.2547	13.3569	19.1461	25.4772	22.7181																	53.8333	7.6353	29.1063	16.2657	10.4599	14.326
							6.3333	12.0745	6.8574	10.5056	15.433	19.8749	19.2643	21.2965	22.6352		6.4333	8.1184	10.9582	9.7875	15.3673	13.1728	19.137	25.4233	22.7112																	54	7.3569	28.6157	16.9935	10.4308	16.8176
							6.35	12.018	6.8185	10.5133	15.4976	19.7569	19.3891	21.2771	22.6198		6.45	8.0737	11.0016	9.794	15.6112	13.0118	19.2251	25.4417	22.6784																	54.1667	7.2291	26.9872	13.9907	8.8732	17.4867
							6.3667	11.9573	6.8206	10.4969	15.5449	19.6907	19.5124	21.1872	22.6053		6.4667	7.9946	11.1354	9.7993	15.728	12.8508	19.2177	25.4216	22.6691																	54.3333	7.2633	26.9132	13.6808	8.4854	16.8098
							6.3833	11.8765	6.7609	10.4916	15.6572	19.757	19.5906	21.0416	22.5922		6.4833	7.9712	11.1794	9.8085	15.7209	12.6334	19.2034	25.3649	22.6455																	54.5	7.0506	26.7851	14.041	10.3032	15.7143
							6.4	11.8553	6.7506	10.5111	15.699	19.8572	19.5658	20.947	22.5456		6.5	7.863	11.088	9.8562	15.7234	12.5284	19.2131	25.2928	22.6281																	54.6667	7.3981	27.4964	13.0145	11.7803	16.7753
							6.4167	11.9183	6.7555	10.5226	15.7057	19.9084	19.4633	20.8453	22.5189		6.5167	7.7992	10.9218	9.8923	15.5342	12.4741	19.2362	25.2055	22.5433																	54.8333	7.5218	28.6247	13.3281	11.787	17.6643
							6.4333	11.977	6.7527	10.5078	15.7162	19.9278	19.4037	20.7616	22.5341		6.5333	7.724	10.8089	9.9336	15.2984	12.5511	19.3111	25.1164	22.4773																	55	7.561	28.2521	13.3799	11.0396	15.71
							6.45	12.001	6.7337	10.4151	15.9193	19.8697	19.4946	20.7425	22.5206		6.55	7.6901	10.6874	9.9497	15.1149	12.66	19.3908	25.0394	22.3829																	55.1667	7.2366	28.5127	10.0643	10.9285	13.5666
							6.4667	12.0275	6.7518	10.359	16.3777	19.8661	19.3858	20.6653	22.483		6.5667	7.6544	10.5704	9.9779	14.8073	12.7034	19.4052	24.9599	22.2873																	55.3333	7.5241	27.1007	9.9937	11.0137	17.5896
							6.4833	12.0718	6.7398	10.265	16.7053	19.7573	19.318	20.6197	22.4806		6.5833	7.6203	10.4789	9.9723	14.6903	12.6494	19.241	24.8909	22.1818																	55.5	7.2496	27.7507	11.1411	10.1517	17.2651
							6.5	12.0573	6.75	10.1978	16.9825	19.7179	19.228	20.5146	22.4401		6.6	7.594	10.4017	9.9735	14.6484	12.6916	19.1085	24.8653	22.1012																	55.6667	7.167	27.0338	10.834	9.357	15.8586
							6.5167	12.1164	6.721	10.0886	17.1869	19.9095	19.3881	20.4095	22.4496		6.6167	7.6513	10.3781	9.9786	14.6411	12.8116	19.0656	24.8019	22.053																	55.8333	7.3968	26.1825	11.4103	9.0695	14.755
							6.5333	12.1592	6.7501	10.0674	17.3261	20.239	19.6272	20.3386	22.4403		6.6333	7.706	10.4172	10.0002	14.6942	12.9513	18.9639	24.7464	22.008																	56	6.8958	25.7117	11.4311	8.4538	15.3383
							6.55	12.222	6.7786	10.0773	17.3258	20.4507	19.827	20.2955	22.4056		6.65	7.7485	10.456	10.0389	14.7123	13.0458	18.9289	24.6794	21.9209																	56.1667	7.1631	26.3172	11.0077	10.6124	15.8008
							6.5667	12.2589	6.8267	10.141	17.2835	20.695	19.9312	20.2964	22.3735		6.6667	7.7548	10.5195	10.0906	14.728	13.0514	18.8493	24.6559	21.8354																	56.3333	7.5021	27.5148	12.9739	11.3859	13.3724
							6.5833	12.2922	6.8411	10.1745	17.2213	20.7729	19.994	20.1154	22.3736		6.6833	7.7152	10.614	10.1694	14.766	12.9565	18.7397	24.6626	21.7543																	56.5	7.1777	27.3328	14.9608	9.9574	12.9103
							6.6	12.3842	6.8059	10.1733	17.0616	20.7939	19.975	20.0494	22.3276		6.7	7.7534	10.7343	10.2604	14.7855	12.8653	18.6574	24.6558	21.6937																	56.6667	7.0571	27.7267	14.0678	10.1648	13.3509
							6.6167	12.4398	6.8212	10.2014	16.9284	20.7642	19.9261	20.1276	22.2076		6.7167	7.7527	10.9058	10.289	14.7645	12.8034	18.6039	24.611	21.6342																	56.8333	7.2124	28.7889	13.6194	9.1827	14.292
							6.6333	12.4517	6.8091	10.2464	16.7804	20.6476	19.839	20.1704	22.1475		6.7333	7.7706	11.0804	10.296	14.68	12.8229	18.5977	24.5873	21.5661																	57	6.856	27.7309	11.8638	10.0627	16.4226
							6.65	12.3614	6.7837	10.2861	16.708	20.597	19.729	20.0648	22.1513		6.75	7.7973	11.1558	10.2867	14.5641	12.7486	18.6263	24.5716	21.4914																	57.1667	7.1247	25.7014	11.3485	12.1623	16.4766
							6.6667	12.3116	6.7399	10.3529	16.7687	20.6438	19.6619	20.0772	22.1612		6.7667	7.7996	11.238	10.2643	14.4069	12.6894	18.6412	24.5423	21.4679																	57.3333	7.5379	26.3041	12.9729	11.5549	18.2933
							6.6833	12.2355	6.7235	10.3843	16.8012	20.6972	19.6181	20.0512	22.1748		6.7833	7.8175	11.2866	10.241	14.3147	12.5258	18.5889	24.5135	21.5877																	57.5	7.2767	26.9527	14.0918	10.1949	16.3456
							6.7	12.2198	6.7013	10.4028	16.7531	20.6967	19.496	19.9735	22.1492		6.8	7.8168	11.2914	10.2408	14.1698	12.3046	18.5367	24.5022	21.6868																	57.6667	7.2157	27.3136	14.9373	8.748	15.7198
							6.7167	12.2057	6.7337	10.4175	16.6669	20.6857	19.4124	20.0207	22.0833		6.8167	7.8043	11.2894	10.2853	14.0688	12.036	18.5684	24.422	21.6856																	57.8333	7.9203	28.0975	15.9327	8.544	15.0833
							6.7333	12.1544	6.7396	10.3531	16.5873	20.5644	19.3082	20.1147	22.0402		6.8333	7.8369	11.2125	10.2668	14.0252	11.8018	18.5525	24.407	21.6732																	58	7.1914	26.899	17.4199	9.9626	13.2637
							6.75	12.0965	6.7326	10.3174	16.5788	20.2728	19.2844	20.1721	21.9377		6.85	7.8927	11.1332	10.2722	13.9794	11.6174	18.5816	24.3606	21.6317																	58.1667	7.1941	26.4421	17.4372	9.5721	14.137
							6.7667	12.0499	6.7444	10.2509	16.6793	19.8619	19.2426	20.2292	21.9076		6.8667	7.9353	10.9467	10.2094	13.848	11.8005	18.6771	24.3303	21.5823																	58.3333	7.22	25.9919	15.4993	8.1088	15.0667
							6.7833	11.9746	6.7874	10.2139	16.7728	19.527	19.1787	20.2603	21.8587		6.8833	7.9501	10.7678	10.159	13.6496	12.0136	18.8019	24.3246	21.5693																	58.5	7.7158	25.6989	16.1738	9.7424	14.8054
							6.8	11.9008	6.8022	10.2305	16.8699	19.1625	19.1665	20.22	21.853		6.9	7.9575	10.6371	10.0893	13.5207	12.21	18.9177	24.2776	21.5632																	58.6667	7.4783	26.0571	15.6557	10.137	13.3403
							6.8167	11.9464	6.8102	10.2572	16.8237	18.894	19.1126	20.2073	21.8436		6.9167	7.994	10.5541	10.0393	13.4496	12.382	18.9913	24.1768	21.4945																	58.8333	7.2657	26.9841	14.3139	9.2466	13.5109
							6.8333	11.9841	6.7659	10.2945	16.735	18.6187	19.0942	20.2089	21.8056		6.9333	8.0335	10.545	9.9857	13.4	12.4908	18.9919	24.1692	21.4017																	59	7.2216	27.4424	13.5478	9.3181	12.5645
							6.85	12.0209	6.7278	10.339	16.6088	18.4495	19.0685	20.2348	21.8319		6.95	8.1195	10.5694	9.9317	13.3061	12.5358	18.917	24.1845	21.3327																	59.1667	7.8169	27.1393	15.4836	9.4677	12.8073
							6.8667	12.0059	6.677	10.4234	16.5229	18.5879	18.9956	20.2555	21.8089		6.9667	8.192	10.6252	9.851	13.3246	12.5479	18.774	24.2186	21.2913																	59.3333	7.5589	27.2634	14.9875	10.0642	14.3649
							6.8833	11.9933	6.6803	10.597	16.4411	19.0622	18.9608	20.2006	21.8404		6.9833	8.2893	10.7459	9.7975	13.3928	12.5582	18.6782	24.2616	21.3307																	59.5	7.4194	27.4885	13.595	9.4996	16.6994
							6.9	12.0279	6.6511	10.6795	16.4023	19.3892	19.0229	20.1129	21.8144		7	8.3864	10.9773	9.7093	13.4938	12.5996	18.5857	24.2821	21.3149																	59.6667	7.3317	27.4182	13.8615	10.363	17.0993
							6.9167	12.0852	6.6693	10.6933	16.3816	19.6401	19.0871	20.0313	21.8022		7.0167	8.4543	11.2015	9.6199	13.654	12.5782	18.5214	24.2029	21.2981																	59.8333	7.5039	27.8091	12.9638	9.5881	14.8274
							6.9333	12.1392	6.6576	10.6527	16.324	19.8468	19.1256	19.905	21.6935		7.0333	8.5148	11.3028	9.5489	13.951	12.5521	18.4273	24.0646	21.2291																	60	7.518	28.0816	15.3961	8.9233	13.6479
							6.95	12.1742	6.6411	10.5963	16.2885	20.1295	19.1131	19.771	21.6484		7.05	8.5129	11.3799	9.4297	14.2377	12.5278	18.3839	23.977	21.2696																	60.1667	7.6161	28.0702	14.5835	8.9105	16.5555
							6.9667	12.2005	6.6474	10.5516	16.2473	20.3446	19.0422	19.6555	21.6218		7.0667	8.5073	11.4509	9.3108	14.5205	12.5328	18.4468	23.9043	21.2646																	60.3333	7.3308	28.1206	13.9743	9.4951	13.8658
							6.9833	12.2129	6.6441	10.4761	16.1542	20.516	18.9797	19.5812	21.6139		7.0833	8.4932	11.47	9.1939	14.7448	12.5874	18.5159	24.0509	21.2171																	60.5	7.3741	27.5124	13.2041	10.2902	17.4174
							7	12.2098	6.6347	10.3647	16.0421	20.5125	18.906	19.4876	21.5745		7.1	8.4354	11.465	9.1182	14.8987	12.6816	18.5217	24.1991	21.1672																	60.6667	7.2932	27.8955	14.777	8.7499	17.7727
							7.0167	12.1215	6.5894	10.2666	15.948	20.3245	18.8437	19.4542	21.5266		7.1167	8.3753	11.4812	9.014	15.113	12.7191	18.4909	24.2857	21.1394																	60.8333	7.1995	28.1924	17.062	9.7435	14.2373
							7.0333	12.0764	6.5302	10.2574	15.7941	20.2442	18.8109	19.4669	21.482		7.1333	8.3072	11.428	8.9444	15.2492	12.6976	18.4113	24.4904	21.0816																	61	7.5429	27.2817	14.2088	7.9919	15.0376
							7.05	12.0492	6.5425	10.3156	15.6862	20.1125	18.7636	19.4811	21.4907		7.15	8.2445	11.4119	8.906	15.4517	12.6566	18.2888	24.832	21.0352																	61.1667	7.5996	28.3901	15.7092	10.4213	16.0739
							7.0667	12.0043	6.5123	10.4074	15.7187	19.9768	18.8788	19.5139	21.4395		7.1667	8.1968	11.3458	8.8932	15.5719	12.7429	18.1587	25.1601	21.0173																	61.3333	7.4293	28.064	17.1484	10.3375	14.0639
							7.0833	11.935	6.4751	10.4219	15.9014	19.9382	19.0311	19.4578	21.339		7.1833	8.193	11.2709	8.9633	15.7026	12.9011	18.1239	25.4011	20.978																	61.5	7.2396	27.8845	17.5582	9.5145	12.8764
							7.1	11.8664	6.4715	10.3762	16.0501	19.9819	19.2415	19.3322	21.3486		7.2	8.1699	11.2324	9.1548	15.7975	13.0975	18.2056	25.5752	20.9203																	61.6667	6.8967	29.239	17.6143	9.1482	12.8756
							7.1167	11.793	6.475	10.3609	16.1083	20.2017	19.5152	19.5472	21.3499		7.2167	8.2269	11.2117	9.2886	15.8533	13.0406	18.2963	25.681	20.8934																	61.8333	7.3361	29.0548	19.7301	9.9551	11.8472
							7.1333	11.6576	6.5129	10.3657	16.0908	20.4272	19.612	20.0287	21.2667		7.2333	8.2589	11.1394	9.3724	15.8691	12.8783	18.2364	25.6043	20.867																	62	7.7392	29.7387	18.6545	9.6775	13.351
							7.15	11.5703	6.4986	10.3087	16.047	20.4851	19.4179	20.3701	21.2172		7.25	8.2625	10.9899	9.4845	15.8085	12.7237	18.1389	25.7942	20.8869																	62.1667	7.1442	29.0397	19.4413	9.1475	14.5163
							7.1667	11.5283	6.4675	10.2348	15.965	20.4731	19.2537	20.5577	21.153		7.2667	8.199	10.8708	9.5507	15.6013	12.5766	18.0916	25.8155	20.8858																	62.3333	7.0907	28.7366	15.4366	8.9011	12.647
							7.1833	11.5038	6.4859	10.2037	15.9134	20.5561	19.1341	20.6429	21.1482		7.2833	8.1521	10.7727	9.5878	15.3702	12.4441	18.0763	25.7078	20.8643																	62.5	6.9076	28.4852	15.3404	9.8259	12.9977
							7.2	11.5962	6.4708	10.1149	15.8113	20.6425	19.2397	20.7429	21.1449		7.3	8.1035	10.7338	9.6353	15.1634	12.309	18.0537	25.5181	20.8676																	62.6667	6.9585	29.9703	14.6443	9.6391	14.4809
							7.2167	11.6925	6.4476	10	15.671	20.678	19.4655	20.9101	21.1068		7.3167	8.0653	10.7075	9.6181	14.9958	12.1672	18.0186	25.4227	20.8805																	62.8333	7.1975	30.6435	14.2646	10.4774	13.878
							7.2333	11.722	6.4915	9.9256	15.7051	20.6481	19.6797	21.0792	21.0894		7.3333	8.0251	10.5935	9.655	14.8811	12.0849	17.9525	25.2665	20.9465																	63	6.7989	30.2708	15.5633	10.1132	12.3513
							7.25	11.803	6.5159	9.8887	15.8384	20.592	19.7368	21.1475	21.0266		7.35	7.9632	10.4946	9.6567	14.7587	11.9034	17.9094	25.0506	21.0523																	63.1667	7.2853	30.5111	13.7527	10.0301	13.3622
							7.2667	11.8512	6.5004	9.8595	15.9538	20.5693	19.6153	21.209	21.0005		7.3667	7.9655	10.4318	9.6401	14.6476	11.8234	17.8777	24.7789	21.1978																	63.3333	7.4266	31.3052	14.287	10.1432	14.2054
							7.2833	11.8215	6.5047	9.8298	15.9791	20.4459	19.4726	21.207	20.956		7.3833	8.0134	10.4204	9.5471	14.5673	11.6544	17.8423	24.6005	21.3037																	63.5	7.1616	31.5957	14.7682	9.0728	12.3615
							7.3	11.7792	6.4548	9.8643	16.1	20.434	19.2421	21.1865	21.1413		7.4	8.0526	10.4989	9.5244	14.486	11.5457	17.8237	24.4368	21.3139																	63.6667	6.8985	30.2392	12.1304	8.9952	12.4936
							7.3167	11.6763	6.441	9.8923	16.319	20.3161	19.0544	21.1466	21.3668		7.4167	8.0863	10.5426	9.5145	14.4222	11.4669	17.8124	24.3347	21.3761																	63.8333	7.1253	28.5711	15.3424	8.7365	14.4645
							7.3333	11.5662	6.3875	9.9408	16.3941	20.2362	18.9449	21.1672	21.4148		7.4333	8.1164	10.5902	9.5056	14.3719	11.4768	17.8117	24.2718	21.3786																	64	7.1252	29.244	14.7941	9.9514	12.9349
							7.35	11.5363	6.3738	10.0291	16.5264	20.1628	18.7694	21.094	21.5143		7.45	8.133	10.6349	9.4999	14.3126	11.4945	17.8899	24.2462	21.3599																	64.1667	6.696	28.6098	14.1054	8.8791	12.5136
							7.3667	11.5277	6.3702	10.0748	16.489	20.2373	18.6228	21.1027	21.566		7.4667	8.1742	10.7575	9.6137	14.2568	11.7412	17.958	24.1634	21.3222																	64.3333	7.2449	28.6834	14.9206	8.4127	15.9583
							7.3833	11.4691	6.3362	10.0412	16.3555	20.3317	18.4989	21.0902	21.7393		7.4833	8.2147	10.8226	9.7696	14.2763	12.1484	17.9851	24.089	21.2547																	64.5	7.3932	29.2852	14.0745	8.9071	14.5068
							7.4	11.4897	6.3459	9.9341	16.2294	20.3598	18.5144	21.1328	22.032		7.5	8.2453	10.8681	9.8337	14.6501	12.4444	17.9227	24.0469	21.2477																	64.6667	6.5992	28.137	14.8589	10.2433	14.3449
							7.4167	11.5695	6.3901	9.8524	16.1756	20.3278	18.7336	21.1524	22.2964		7.5167	8.2799	10.8676	9.9003	15.1044	12.7479	17.8976	24.091	21.2459																	64.8333	6.3827	27.6644	14.0752	10.0485	14.3617
							7.4333	11.6483	6.4124	9.8243	16.103	20.2974	18.9153	21.0963	22.4366		7.5333	8.3457	10.8375	9.9231	15.3712	12.9213	17.9358	24.1959	21.2332																	65	7.1297	28.9347	14.8502	9.3832	14.8964
							7.45	11.7188	6.4406	9.8498	16.101	20.2439	18.9411	21.0389	22.3046		7.55	8.4072	10.7888	9.9529	15.5725	12.9457	17.929	24.2461	21.1588																	65.1667	6.8153	28.2559	15.5313	8.2486	13.2734
							7.4667	11.6959	6.4393	9.8467	16.0833	20.2214	18.9322	20.9788	22.1129		7.5667	8.3841	10.7076	9.9263	15.6542	12.8939	17.8182	24.2522	21.1538																	65.3333	6.8479	26.9827	14.2263	8.1809	14.899
							7.4833	11.6787	6.481	9.8065	15.9358	20.3146	19.0536	21.0154	21.9313		7.5833	8.3672	10.6477	9.896	15.6675	12.8173	17.6971	24.2797	21.1894																	65.5	7.5818	27.5177	14.9892	10.8115	15.513
							7.5	11.7085	6.4878	9.7712	15.8396	20.3423	19.3109	21.1327	21.8132		7.6	8.3354	10.6178	9.8563	15.6624	12.7828	17.7213	24.3848	21.1906																	65.6667	7.3326	28.7172	15.044	10.093	14.3475
							7.5167	11.8205	6.5065	9.7215	15.904	20.3011	19.5207	21.2473	21.8248		7.6167	8.297	10.6543	9.8396	15.5945	12.7309	17.7422	24.4604	21.182																	65.8333	7.6375	28.0763	14.815	9.6793	13.5648
							7.5333	11.9235	6.4936	9.7407	16.026	20.182	19.7809	21.3458	21.8502		7.6333	8.2552	10.7462	9.7638	15.6804	12.6742	17.7571	24.5257	21.3005																	66	7.635	28.1711	14.8376	10.2784	11.6117
							7.55	11.9369	6.4742	9.7689	16.0666	20.0944	19.986	21.3528	21.975		7.65	8.235	10.8508	9.674	15.7889	12.6285	17.7561	24.5258	21.4005																	66.1667	7.3588	28.0214	15.5285	9.8852	12.9557
							7.5667	11.9277	6.4904	9.8167	16.106	19.7537	20.1586	21.329	22.068		7.6667	8.2038	10.9447	9.6426	15.8881	12.5124	17.707	24.5221	21.4079																	66.3333	7.6776	29.4076	14.2022	10.5196	13.3555
							7.5833	11.9286	6.5132	9.8732	16.1937	19.3565	20.3046	21.3305	22.1258		7.6833	8.1509	11.044	9.6097	15.8276	12.367	17.6555	24.4973	21.382																	66.5	7.5844	28.6586	15.3986	10.2181	12.7497
							7.6	11.8743	6.4814	9.9179	16.0769	18.9267	20.3903	21.3511	22.089		7.7	8.0866	11.0876	9.6103	15.688	12.2407	17.6933	24.5692	21.4161																	66.6667	7.7327	28.2945	15.4818	9.2117	13.1387
							7.6167	11.7114	6.4438	9.9612	16.0489	18.5821	20.38	21.4051	21.9373		7.7167	8.0642	11.0597	9.6156	15.5688	12.1669	17.6596	24.6849	21.4325																	66.8333	7.7343	28.0053	14.1423	9.7149	12.3107
							7.6333	11.6038	6.3978	9.993	16.0794	18.2365	20.2638	21.4281	21.7963		7.7333	8.072	11.0733	9.5939	15.5138	12.194	17.6586	24.5447	21.4421																	67	7.6428	27.7403	14.3891	10.9668	11.2053
							7.65	11.5721	6.4029	10.0345	16.1077	17.971	20.2566	21.3925	21.8304		7.75	8.0897	11.0808	9.5578	15.5147	12.233	17.6112	24.1641	21.4452																	67.1667	7.8987	26.5664	14.5312	10.2178	14.0498
							7.6667	11.6155	6.4121	10.0483	16.1061	18.1067	20.1403	21.3998	21.8095		7.7667	8.072	10.9889	9.486	15.4779	12.2316	17.5833	23.7263	21.517																	67.3333	8.2021	25.7761	14.7287	9.1711	15.0649
							7.6833	11.6782	6.4341	10.0963	16.2159	18.3059	19.9237	21.3676	21.7478		7.7833	8.0239	10.9482	9.4443	15.3429	12.1689	17.5623	23.2714	21.6258																	67.5	8.447	25.157	15.1159	9.253	13.6779
							7.7	11.6626	6.4165	10.1308	16.4402	18.6336	19.7179	21.362	21.6775		7.8	8.0401	10.8644	9.4093	15.199	12.2629	17.5299	23.3079	21.7371																	67.6667	8.6548	24.3769	16.3501	10.6191	13.2606
							7.7167	11.637	6.4326	10.1808	16.5474	18.8889	19.5444	21.3061	21.6056		7.8167	8.0845	10.7622	9.381	15.1604	12.2924	17.4969	23.6981	21.8784																	67.8333	8.5154	25.6852	15.4403	10.817	12.6986
							7.7333	11.6059	6.4071	10.1623	16.6764	19.1866	19.5892	21.2153	21.558		7.8333	8.1689	10.7576	9.3586	15.1145	12.3059	17.5564	23.9786	22.0028																	68	8.3775	26.2886	15.5865	10.2458	13.0405
							7.75	11.6022	6.4409	10.1252	16.833	19.5173	19.717	21.1351	21.5683		7.85	8.217	10.732	9.2996	15.1635	12.2894	17.625	24.402	22.0767																	68.1667	8.2398	25.7602	15.6945	10.684	14.2539
							7.7667	11.6745	6.4212	10.1167	16.9893	20.0353	19.7652	21.0941	21.5227		7.8667	8.2297	10.6496	9.3124	15.331	12.4901	17.6595	25.0515	22.1335																	68.3333	8.2039	25.4857	15.4888	11.3301	12.6024
							7.7833	11.7706	6.386	10.131	17.0977	20.6486	19.824	21.0854	21.4373		7.8833	8.2645	10.5237	9.3157	15.4487	12.7967	17.7318	25.4473	22.1789																	68.5	8.3861	25.6528	17.1461	10.4002	15.5731
							7.8	11.8587	6.4301	10.0966	17.2749	21.0724	19.9087	21.1111	21.4551		7.9	8.2255	10.427	9.3216	15.4209	12.8992	17.8084	25.7171	22.1789																	68.6667	8.4633	25.0046	16.6705	10.9737	13.3792
							7.8167	11.9438	6.4692	10.0662	17.2838	21.2575	19.9587	21.147	21.5839		7.9167	8.2023	10.334	9.308	15.3055	12.9507	17.9046	25.8804	22.1824																	68.8333	8.3556	25.4187	14.1039	11.52	10.9435
							7.8333	12.0267	6.5207	9.9743	17.1968	21.2523	19.9473	21.1694	21.7523		7.9333	8.1642	10.2355	9.3172	15.2193	12.8877	17.9203	25.9438	22.1217																	69	8.5413	24.7024	14.2043	13.17	13.9255
							7.85	12.0338	6.5495	9.8772	17.0632	21.0556	19.8934	21.2058	21.8322		7.95	8.1707	10.1189	9.3746	15.2077	12.8419	17.9382	25.8806	22.0506																	69.1667	8.4694	25.0525	16.6844	12.3597	13.347
							7.8667	12.0634	6.513	9.7566	16.8777	20.8587	19.8283	21.1908	21.9139		7.9667	8.1787	9.9607	9.4381	15.1668	12.7608	18.4126	25.8299	21.9602																	69.3333	8.2283	24.7336	15.501	12.66	16.8502
							7.8833	12.079	6.5511	9.7037	16.7756	20.6877	19.7446	21.1699	21.9556		7.9833	8.1778	9.883	9.5149	15.1387	12.7251	19.111	25.7784	21.8613																	69.5	7.8972	25.2306	15.6533	12.6215	14.3198
							7.9	12.2013	6.581	9.7359	16.9357	20.5029	19.6017	21.1783	22.0236		8	8.1528	9.7992	9.6391	15.2179	12.6662	19.7405	25.7668	21.7321																	69.6667	8.0188	25.3921	15.1453	11.1743	13.1523
							7.9167	12.2981	6.6024	9.7872	17.0943	20.3581	19.5782	21.1845	22.1183		8.0167	8.1385	9.7118	9.7114	15.2902	12.621	20.0292	25.7608	21.6305																	69.8333	7.601	24.6662	14.6324	8.2227	14.0328
							7.9333	12.3485	6.5465	9.8425	17.2102	20.0234	19.5363	21.1668	22.1955		8.0333	8.0987	9.6561	9.7457	15.2497	12.6085	19.9896	25.7617	21.4916																	70	7.2727	23.9218	14.9982	10.5386	11.7198
							7.95	12.3227	6.5249	9.9039	17.2345	19.8654	19.5561	21.08	22.3265		8.05	8.0173	9.7479	9.7388	15.1736	12.647	19.7857	25.7803	21.3814																	70.1667	7.5521	23.6589	14.7032	12.2099	13.1567
							7.9667	12.2786	6.542	9.9023	17.1399	20.1242	19.4746	21.0151	22.4191		8.0667	7.9614	9.9948	9.6865	15.1349	12.6589	19.5834	25.8453	21.3058																	70.3333	7.4084	25.0659	15.6297	11.7107	13.2518
							7.9833	12.2237	6.4816	9.8439	16.9868	20.357	19.3371	20.8179	22.5145		8.0833	7.8743	10.2565	9.6316	15.1268	12.6967	19.3561	25.9017	21.2365																	70.5	7.3742	25.1465	15.2982	11.4677	10.6711
							8	12.0455	6.4697	9.7887	16.8794	20.7391	19.1458	20.6811	22.5936		8.1	7.7935	10.5166	9.6059	15.1411	12.7291	19.1206	25.9682	21.165
							8.0167	11.9081	6.4309	9.7307	16.797	20.9849	19.0233	20.8487	22.6523		8.1167	7.7188	10.6413	9.6254	15.039	12.7307	18.8913	25.9739	21.1292
							8.0333	11.8306	6.3657	9.6434	16.7715	21.0958	19.1263	21.0747	22.6828		8.1333	7.6598	10.7289	9.6416	14.9569	12.7454	18.7005	26.0303	21.1485
							8.05	11.8026	6.3855	9.5693	16.751	21.1778	19.3179	21.1507	22.7971		8.15	7.6407	10.836	9.6933	14.954	12.7277	18.4988	25.9955	21.2393
							8.0667	11.8286	6.4159	9.5445	16.7349	21.1379	19.3883	20.9557	22.9023		8.1667	7.5655	10.9327	9.6867	14.9122	12.6222	18.3389	25.9418	21.3345
							8.0833	11.8607	6.4359	9.5588	16.6247	21.1057	19.4126	20.6808	22.9926		8.1833	7.4977	10.9931	9.7222	14.8302	12.4331	18.2493	25.8448	21.4262
							8.1	11.9402	6.4633	9.58	16.6194	21.066	19.3766	20.6862	23.1732		8.2	7.451	11.0388	9.8151	14.8078	12.2473	18.1283	25.5964	21.485
							8.1167	11.9453	6.4964	9.5921	16.6998	21.1295	19.2983	20.7582	23.3605		8.2167	7.401	11.032	9.9151	14.9519	12.1693	18.0303	25.4695	21.5797
							8.1333	11.8608	6.5454	9.5801	16.7993	21.1174	19.2058	20.8084	23.419		8.2333	7.3228	10.9724	10.0106	15.0829	12.0229	17.9424	25.4657	21.6527
							8.15	11.7191	6.5798	9.5752	16.7849	21.0212	19.0965	20.7239	23.5598		8.25	7.2896	10.905	10.1054	15.1466	11.8424	17.9211	25.3748	21.7202
							8.1667	11.6069	6.5338	9.5325	16.7978	20.9101	18.8982	20.7626	23.8824		8.2667	7.2862	10.8299	10.1353	15.2062	11.6645	17.896	25.2649	21.8033
							8.1833	11.5038	6.4624	9.517	16.8971	20.77	18.8008	20.818	24.3751		8.2833	7.2359	10.7402	10.1544	15.118	11.7101	17.8802	25.1428	21.8156
							8.2	11.4169	6.3655	9.5025	17.0049	20.6182	18.5623	20.9212	24.3472		8.3	7.2275	10.7466	10.1555	15.041	11.8377	17.8351	24.9234	21.7773
							8.2167	11.4974	6.3111	9.5152	17.0886	20.5289	18.4877	21.0236	24.1575		8.3167	7.1372	10.7027	10.1352	14.9288	12.0082	17.7781	24.7636	21.7704
							8.2333	11.6145	6.2925	9.5571	17.2162	20.3186	18.4397	21.0866	24.0942		8.3333	7.0857	10.6534	10.0796	14.7968	12.1109	17.6807	24.6577	21.7214
							8.25	11.69	6.2906	9.5729	17.3996	20.1311	18.5394	21.1721	24.0972		8.35	7.0642	10.5468	9.9951	14.7008	12.092	17.6501	24.5161	21.6662
							8.2667	11.7544	6.3215	9.6311	17.5634	20.2299	18.7546	21.2286	24.1126		8.3667	7.0269	10.4597	9.9527	14.5456	12.0511	17.6072	24.4753	21.6036
							8.2833	11.7881	6.3361	9.6561	17.5403	20.4454	18.8331	21.1994	24.1452		8.3833	6.9967	10.3944	9.9856	14.423	11.9327	17.5717	24.4714	21.5065
							8.3	11.7651	6.3181	9.6867	17.4744	20.5939	18.9305	21.1941	23.9919		8.4	6.9726	10.333	9.9732	14.4133	11.8354	17.5189	24.4668	21.4217
							8.3167	11.6967	6.3046	9.6827	17.3429	20.6861	19.1386	21.2124	24.0977		8.4167	6.9014	10.2907	9.8791	14.4189	11.8024	17.5312	24.3481	21.3439
							8.3333	11.6385	6.2639	9.6821	17.2522	20.8313	19.2455	21.2323	24.3719		8.4333	6.8616	10.2297	9.8073	14.3919	11.8778	17.5532	24.2832	21.266
							8.35	11.6152	6.3267	9.7063	17.1942	20.882	19.4265	21.2061	24.8145		8.45	6.9013	10.1167	9.7414	14.2943	11.9815	17.5442	24.1477	21.2343
							8.3667	11.6226	6.3127	9.7108	17.0988	20.959	19.4505	21.1989	24.8432		8.4667	6.9486	9.9947	9.6366	14.1818	12.0325	17.5147	23.999	21.2148
							8.3833	11.655	6.347	9.7971	17.1726	20.9376	19.3963	21.1717	24.5826		8.4833	7.0474	9.9069	9.5829	14.1194	12.1365	17.5006	24.005	21.2327
							8.4	11.7	6.3483	9.8169	17.2675	20.9085	19.3812	21.1436	24.2707		8.5	7.1536	9.9215	9.5728	14.0374	12.162	17.521	24.1094	21.2107
							8.4167	11.7611	6.3671	9.8346	17.2963	21.0082	19.3824	21.0952	23.9531		8.5167	7.2823	9.9216	9.5968	13.9283	12.1174	17.5197	24.1881	21.1854
							8.4333	11.792	6.4153	9.88	17.2757	21.1386	19.416	21.0724	23.7225		8.5333	7.467	9.9063	9.5681	13.7539	12.0304	17.5447	24.258	21.1649
							8.45	11.8351	6.3757	9.9223	17.2867	21.1989	19.3955	21.0239	23.487		8.55	7.6877	9.9004	9.5356	13.5666	12.1111	17.5516	24.3104	21.0746
							8.4667	11.922	6.3699	9.9883	17.295	21.2161	19.3828	20.9907	23.2411		8.5667	7.8512	9.9725	9.4763	13.5143	12.1533	17.5324	24.4825	20.9727
							8.4833	11.9982	6.3485	10.0233	17.1833	21.0984	19.5346	20.8169	23.0821		8.5833	7.9766	10.0788	9.5228	13.3898	12.1761	17.5553	24.6212	20.9338
							8.5	12.1072	6.3142	9.962	17.0341	20.9018	19.6371	20.6825	22.9654		8.6	8.0641	10.1515	9.5363	13.3795	12.1409	17.5829	24.5988	20.8257
							8.5167	12.1575	6.2854	9.8929	16.9229	20.764	19.7418	20.5787	22.8406		8.6167	8.1217	10.1409	9.5565	13.5104	12.1625	17.5731	24.5339	20.6796
							8.5333	12.1846	6.3272	9.7961	16.9603	20.6212	19.9392	20.3864	22.7656		8.6333	8.119	10.1982	9.4702	13.6792	12.2645	17.5551	24.436	20.5675
							8.55	12.1997	6.3509	9.6565	16.9034	20.5357	20.1523	20.4435	22.7339		8.65	8.0929	10.2132	9.34	13.8541	12.3972	17.535	24.3284	20.4897
							8.5667	12.2626	6.392	9.5405	16.7747	20.4574	20.3335	20.7147	22.6506		8.6667	8.091	10.2642	9.2416	14.0074	12.5495	17.5757	24.2476	20.3984
							8.5833	12.2134	6.4317	9.4593	16.6992	20.2304	20.4108	20.7875	22.561		8.6833	8.0473	10.2895	9.2241	14.016	12.5303	17.5687	24.1881	20.3022
							8.6	12.1236	6.4734	9.401	16.7019	19.9261	20.4269	20.7073	22.4524		8.7	7.9644	10.339	9.2968	13.956	12.4236	17.5489	24.1279	20.236
							8.6167	12.0249	6.4845	9.3981	16.725	19.5716	20.3724	20.5751	22.3392		8.7167	7.9309	10.3855	9.303	13.9706	12.3899	17.5325	24.2029	20.2208
							8.6333	12.0057	6.4828	9.383	16.9261	19.3246	20.3149	20.4623	22.3235		8.7333	7.8434	10.4245	9.3339	14.1637	12.2978	17.5177	24.1974	20.1769
							8.65	11.9548	6.4726	9.3754	17.0716	19.1603	20.2702	20.3464	22.3085		8.75	7.7943	10.4686	9.4133	14.4258	12.235	17.5316	24.2721	20.1326
							8.6667	11.9058	6.4915	9.3537	17.2369	19.0257	20.3037	20.0896	22.3785		8.7667	7.7448	10.4873	9.5289	14.5585	12.1159	17.5585	24.3347	20.0678
							8.6833	11.8405	6.4833	9.3277	17.2819	18.9678	20.257	19.9763	22.6258		8.7833	7.6929	10.4055	9.6577	14.6617	11.978	17.5993	24.4098	19.9999
							8.7	11.7875	6.472	9.3842	17.2704	18.9337	20.1716	20.2406	22.7761		8.8	7.6289	10.2629	9.6912	14.6285	11.8486	17.664	24.4156	19.9308
							8.7167	11.7189	6.4822	9.3701	17.1982	18.9347	20.0997	20.4632	22.8343		8.8167	7.5652	10.1434	9.6988	14.694	11.9819	17.6731	24.4376	19.8761
							8.7333	11.6544	6.5064	9.4083	17.1146	18.889	20.0888	20.4266	22.8031		8.8333	7.4699	9.9654	9.6646	14.7717	12.3679	17.7161	24.562	19.8243
							8.75	11.5199	6.4485	9.4523	16.9756	18.7931	20.0035	20.3632	22.7852		8.85	7.4019	9.82	9.5856	14.9461	12.5645	17.7249	24.8093	19.8898
							8.7667	11.4436	6.4063	9.5109	16.7653	18.6551	19.8404	20.3379	22.8608		8.8667	7.4059	9.7646	9.4904	15.027	12.7815	17.7658	25.0772	20.01
							8.7833	11.3871	6.3109	9.537	16.5819	18.6466	19.7549	20.3623	22.9735		8.8833	7.3887	9.8312	9.5093	15.0794	12.9787	17.8136	25.2386	20.1792
							8.8	11.3911	6.2865	9.5395	16.411	18.8291	19.8269	20.2772	22.9701		8.9	7.3413	9.992	9.4844	15.106	13.1749	17.8446	25.3293	20.3975
							8.8167	11.4129	6.2577	9.492	16.3377	18.9943	19.7332	20.2891	22.9335		8.9167	7.3236	10.061	9.5055	15.0932	13.3803	17.8309	25.4313	20.61
							8.8333	11.4087	6.2456	9.5199	16.3172	19.0989	19.603	20.2625	22.8472		8.9333	7.2288	10.194	9.5743	15.0568	13.5556	17.8294	25.4916	20.7725
							8.85	11.4182	6.2784	9.6096	16.4404	19.0583	19.5347	20.2596	22.6511		8.95	7.1905	10.3347	9.7576	15.0051	13.7435	17.8516	25.6529	20.905
							8.8667	11.5132	6.3013	9.7237	16.5881	18.8546	19.3774	20.2388	22.4474		8.9667	7.1515	10.3515	9.9197	14.8736	13.7615	17.8578	25.8052	21.0871
							8.8833	11.5837	6.2936	9.8371	16.6647	18.6316	19.3302	20.1294	22.285		8.9833	7.1187	10.2566	10.0301	14.7544	13.7853	17.852	25.8763	21.3596
							8.9	11.5623	6.2563	9.9138	16.6388	18.5328	19.5291	20.0572	22.0621		9	7.1705	10.1646	10.0644	14.6575	13.9024	17.8112	25.8452	21.757
							8.9167	11.5759	6.2789	9.9378	16.6107	18.4994	19.7264	19.9624	21.9242		9.0167	7.2521	10.0809	10.1561	14.584	13.9365	17.821	25.7472	22.1486
							8.9333	11.5793	6.2545	9.9794	16.5706	18.4915	19.774	19.8827	21.8656		9.0333	7.3782	10.013	10.1497	14.5098	13.7191	17.8341	25.7229	22.6348
							8.95	11.5934	6.2162	9.9113	16.6342	18.497	19.7437	19.7984	21.798		9.05	7.4118	10.0418	10.1356	14.3446	13.4861	17.8173	25.5739	23.0641
							8.9667	11.6632	6.2403	9.8931	16.7791	18.7801	19.6386	19.6703	21.6941		9.0667	7.4773	10.1252	10.0876	14.2286	13.3228	17.8212	25.5182	23.177
							8.9833	11.7788	6.2996	9.859	16.8127	19.2191	19.5723	19.6239	21.6414		9.0833	7.4835	10.1703	10.0539	14.1357	13.1546	17.8194	25.4944	23.0135
							9	11.87	6.3836	9.8239	16.8798	19.5517	19.455	19.5615	21.7377		9.1	7.5075	10.1788	10.0269	14.1591	13.0398	17.81	25.4543	22.7719
							9.0167	11.8828	6.4165	9.8176	16.9113	19.8621	19.2883	19.5537	21.7891		9.1167	7.5271	10.1721	9.9878	14.126	12.9117	17.7911	25.3974	22.5716
							9.0333	11.8659	6.4146	9.7233	16.9627	20.3775	19.1642	19.6063	21.8127		9.1333	7.5173	10.1572	9.979	14.1488	12.8112	17.7663	25.3412	22.2966
							9.05	11.8255	6.4002	9.6271	16.907	20.67	19.1811	19.6385	21.7694		9.15	7.4672	10.0747	9.9525	14.2411	12.9072	17.7507	25.277	22.0469
							9.0667	11.7646	6.3814	9.5202	16.8155	20.7943	19.2379	19.6672	21.6749		9.1667	7.4741	10.0455	9.8843	14.3395	13.0898	17.7643	25.2275	21.8533
							9.0833	11.7185	6.3515	9.4065	16.7908	20.8124	19.2274	19.7428	21.546		9.1833	7.4713	10.0795	9.8538	14.4878	13.2752	17.7575	25.1618	21.6715
							9.1	11.6336	6.364	9.2718	16.8036	20.8604	19.1887	19.848	21.4581		9.2	7.3899	10.1735	9.7597	14.7374	13.4223	17.7528	25.14	21.4467
							9.1167	11.5637	6.336	9.2005	16.8709	20.8273	19.2469	19.9779	21.3693		9.2167	7.2659	10.2076	9.6754	14.9156	13.4514	17.7192	25.0392	21.258
							9.1333	11.4622	6.3464	9.2244	16.8174	20.7097	19.3692	20.155	21.302		9.2333	7.1382	10.1681	9.6114	15.065	13.4339	17.683	24.9615	21.0855
							9.15	11.4279	6.3239	9.3025	16.7081	20.5839	19.4645	20.3231	21.2553		9.25	7.0563	10.0364	9.537	15.1122	13.3579	17.6476	24.85	20.8945
							9.1667	11.4233	6.2746	9.3414	16.6094	20.5425	19.5967	20.4586	21.224		9.2667	7.0082	9.9242	9.4884	15.1432	13.3253	17.5986	24.8036	20.7495
							9.1833	11.4375	6.2552	9.3721	16.7007	20.5361	19.6707	20.5489	21.148		9.2833	6.9837	9.8786	9.5086	15.2038	13.2893	17.5537	24.7022	20.6178
							9.2	11.4487	6.2734	9.3495	16.7575	20.4821	19.7118	20.6667	21.1208		9.3	6.9316	9.8164	9.6048	15.2325	13.2786	17.495	24.5869	20.4825
							9.2167	11.4235	6.2629	9.3304	16.7936	20.3641	19.7547	20.6628	21.1362		9.3167	6.9811	9.6791	9.7443	15.1781	13.2577	17.5118	24.2826	20.3718
							9.2333	11.3372	6.1893	9.3511	16.7487	20.2662	19.6847	20.6021	21.0976		9.3333	7.0621	9.6099	9.9156	15.0878	13.2316	17.5711	23.9367	20.3274
							9.25	11.2099	6.1895	9.3549	16.724	20.4129	19.7073	20.5221	21.1023		9.35	7.1564	9.6371	10.026	14.9904	13.1503	17.5988	23.8617	20.3056
							9.2667	11.0852	6.1615	9.3222	16.7413	20.7664	19.6708	20.413	21.0721		9.3667	7.2498	9.6221	10.0711	14.9136	13.1255	17.5843	24.138	20.2839
							9.2833	11.0398	6.1809	9.3282	16.7672	21.1126	19.6921	20.3185	21.0479		9.3833	7.3274	9.6137	10.0879	14.8508	13.1543	17.5975	24.3416	20.2271
							9.3	11.0261	6.1543	9.4	16.6434	21.4326	19.663	20.3303	21.0562		9.4	7.4453	9.6313	10.0948	14.775	13.2317	17.6208	24.512	20.1828
							9.3167	11.0029	6.1295	9.4739	16.4534	21.5361	19.7581	20.4999	21.0678		9.4167	7.5702	9.7798	10.1205	14.7774	13.2074	17.7687	24.5891	20.2649
							9.3333	10.9972	6.1273	9.5708	16.2954	21.4099	20.0244	20.6476	21.0218		9.4333	7.6406	9.9135	10.0859	14.77	13.0774	17.8602	24.6124	20.3878
							9.35	11.0318	6.1137	9.6421	16.1502	21.3531	20.0032	20.6557	20.9724		9.45	7.705	10.0034	10.0768	14.7081	12.8975	17.9597	24.6971	20.4447
							9.3667	11.0675	6.0904	9.6516	16.0215	21.109	19.8542	20.5018	20.9421		9.4667	7.7453	10.0896	9.9943	14.6428	12.6447	18.0156	24.8645	20.5772
							9.3833	11.1582	6.0912	9.6462	15.9727	20.7901	19.6408	20.4005	20.9158		9.4833	7.7637	10.1054	9.8612	14.4953	12.3921	18.075	25.181	20.9634
							9.4	11.2476	6.059	9.6923	15.9998	20.6665	19.7078	20.2701	20.9253		9.5	7.7726	10.1762	9.7714	14.5255	12.1327	18.1445	25.7236	21.2052
							9.4167	11.3723	6.1234	9.7388	15.967	20.6923	19.7124	20.1305	20.8743		9.5167	7.7876	10.2457	9.6486	14.4938	11.9482	18.1786	26.1638	21.1358
							9.4333	11.4565	6.1187	9.7634	16.0179	20.6665	19.6118	19.9863	20.9262		9.5333	7.7758	10.2519	9.5507	14.4377	11.7933	18.2191	26.3472	20.9165
							9.45	11.5206	6.108	9.7473	16.2122	20.737	19.6255	19.8584	20.9794		9.55	7.7571	10.162	9.4831	14.4781	11.5853	18.2507	26.2372	20.6697
							9.4667	11.5971	6.1252	9.724	16.6	20.823	19.7195	19.7385	21.0665		9.5667	7.7223	10.0719	9.4619	14.493	11.6524	18.293	26.274	20.4531
							9.4833	11.6281	6.0955	9.6683	16.9509	20.9521	19.8496	19.6027	21.1229		9.5833	7.7776	9.9481	9.3957	14.5463	12.1756	18.3483	26.6707	20.3787
							9.5	11.7117	6.0551	9.6126	17.1613	21.1462	19.9652	19.5068	21.181		9.6	7.7692	9.9117	9.325	14.5441	12.6614	18.3225	26.8672	20.2941
							9.5167	11.7554	6.0036	9.5685	17.2052	21.3813	20.0221	19.5294	21.25		9.6167	7.7783	9.8941	9.2477	14.5151	13.0183	18.331	26.8471	20.2731
							9.5333	11.8183	5.981	9.5356	17.1019	21.519	20.042	19.4785	21.2901		9.6333	7.7945	9.8972	9.1719	14.6141	13.2562	18.3008	26.6784	20.29
							9.55	11.8422	5.9365	9.4881	16.9988	21.5271	20.0178	19.3638	21.2201		9.65	7.7761	9.8928	9.0721	14.6544	13.445	18.2744	26.4645	20.2513
							9.5667	11.8602	5.8942	9.4858	16.935	21.4025	20.0149	19.2687	21.0797		9.6667	7.7811	9.9393	9.0292	14.627	13.5559	18.2529	26.218	20.2308
							9.5833	11.8053	5.8549	9.4643	16.9652	21.2139	20.0717	19.345	20.9195		9.6833	7.7485	9.9602	8.9748	14.5748	13.573	18.1981	25.9996	20.1968
							9.6	11.7415	5.8497	9.3821	16.8516	21.1381	20.1098	19.4769	20.8136		9.7	7.8011	9.9438	8.9643	14.6603	13.5259	18.161	25.7916	20.1918
							9.6167	11.7275	5.813	9.2809	16.7796	21.0118	20.0379	19.4858	20.7258		9.7167	7.7629	9.8885	8.9885	14.7294	13.4074	18.1082	25.5697	20.2147
							9.6333	11.655	5.7813	9.2177	16.554	20.8908	19.9138	19.4355	20.6523		9.7333	7.7691	9.8006	9.0447	14.7549	13.4183	18.0674	25.4073	20.2864
							9.65	11.6436	5.8026	9.1837	16.399	20.8058	19.7762	19.3662	20.6307		9.75	7.7433	9.7218	9.2013	14.7164	13.6526	18.0327	25.26	20.4369
							9.6667	11.6624	5.8178	9.1635	16.3173	20.6349	19.6602	19.259	20.5848		9.7667	7.7325	9.6542	9.3711	14.6527	13.8351	17.9923	25.1603	20.56
							9.6833	11.6733	5.9339	9.1524	16.1803	20.5069	19.5296	19.4253	20.4685		9.7833	7.7264	9.652	9.5591	14.517	13.8246	17.9696	25.0866	20.6647
							9.7	11.6508	6.0589	9.1579	16.2465	20.3528	19.3872	19.7664	20.358		9.8	7.6599	9.7251	9.6428	14.3574	13.7703	17.9132	24.9875	20.7325
							9.7167	11.6454	6.1754	9.146	16.5339	20.2927	19.3253	20.0194	20.3338		9.8167	7.5512	9.8164	9.7252	14.2531	13.7081	17.992	24.8665	21.0143
							9.7333	11.6197	6.2547	9.1087	16.9124	20.3169	19.1744	20.1434	20.2854		9.8333	7.5141	9.8872	9.7788	14.2164	13.7397	18.0679	24.8046	21.4629
							9.75	11.603	6.2925	9.1031	17.1595	20.2275	19.0641	20.3355	20.266		9.85	7.4828	9.9323	9.8266	14.2888	13.7164	18.0766	24.6696	21.6549
							9.7667	11.5995	6.3132	9.1379	17.2276	20.0198	18.8824	20.5424	20.2524		9.8667	7.414	9.9708	9.8457	14.3943	13.6211	18.048	24.631	21.516
							9.7833	11.5591	6.3231	9.1981	17.3555	19.8765	18.7657	20.6723	20.2795		9.8833	7.3525	9.9428	9.8537	14.4235	13.4741	17.9653	24.6065	21.2149
							9.8	11.5226	6.3362	9.2699	17.6513	19.7396	18.7644	20.7525	20.2792		9.9	7.2858	9.9033	9.7739	14.6296	13.2756	17.9044	24.5449	20.9387
							9.8167	11.5067	6.3143	9.3604	18.0929	19.6486	18.846	20.8287	20.2583		9.9167	7.266	9.9335	9.7445	14.876	13.2824	17.8469	24.5258	20.8371
							9.8333	11.5173	6.2758	9.4154	18.3397	19.585	18.9715	20.934	20.2248		9.9333	7.3047	9.952	9.7289	14.996	13.2871	17.8616	24.4968	20.7754
							9.85	11.5137	6.2447	9.4535	18.4633	19.4859	19.0342	20.9157	20.103		9.95	7.2606	9.9587	9.7366	15.0319	13.3331	17.8519	24.4893	20.6812
							9.8667	11.4829	6.2508	9.4162	18.5446	19.4441	19.1917	20.7217	20.0329		9.9667	7.1871	10.0087	9.7702	15.0302	13.3691	17.8665	24.4863	20.5367
							9.8833	11.4829	6.2395	9.3912	18.5647	19.5117	19.3058	20.62	20.0299		9.9833	7.0979	10.0536	9.8346	15.0298	13.4498	17.9035	24.3909	20.4142
							9.9	11.497	6.2011	9.3344	18.5943	19.5832	19.4724	20.7748	20.1286		10	7.0526	10.0835	9.7902	15.0214	13.4639	17.9009	24.391	20.3246
							9.9167	11.4646	6.1371	9.2871	18.6551	19.5241	19.4785	20.8707	20.1281		10.0167	7.0437	10.1045	9.7198	14.9518	13.379	17.9134	24.3514	20.2571
							9.9333	11.5114	6.1212	9.2538	18.741	19.4881	19.4464	20.9164	20.0993		10.0333	7.0086	10.0902	9.6732	14.8652	13.1802	17.9624	24.4227	20.2346
							9.95	11.5954	6.0439	9.204	18.8375	19.442	19.5999	20.9401	20.0477		10.05	6.9502	10.1375	9.7283	14.7958	12.968	17.9927	24.4231	20.2168
							9.9667	11.7127	6.0337	9.2152	18.9216	19.2744	19.7516	20.9865	20.0379		10.0667	6.9009	10.0795	9.7656	14.7506	12.8445	18.0074	24.429	20.111
							9.9833	11.7718	6.0147	9.275	18.9705	19.2484	19.8364	21.0026	20.0776		10.0833	6.9016	9.9468	9.8729	14.6423	12.8463	18.0326	24.5688	20.0051
							10	11.7432	6.0518	9.3441	19.1149	19.2154	19.9278	21.0098	20.1433		10.1	6.898	9.7985	9.953	14.6469	12.9695	18.0329	24.7949	19.9341
							10.0167	11.6373	6.0264	9.3986	19.1624	19.3846	19.9075	20.9037	20.1686		10.1167	6.9347	9.6556	9.9566	14.7221	13.0301	17.9952	24.9181	19.8583
							10.0333	11.607	6.0027	9.4035	19.1129	19.6763	20.0071	20.8605	20.1747		10.1333	7.0072	9.5807	9.887	14.8316	13.182	17.9864	25.0886	19.7976
							10.05	11.602	5.9749	9.4664	18.9935	19.9413	20.0707	20.8656	20.1928		10.15	7.1095	9.7127	9.8654	14.8674	13.2434	17.9176	25.4382	19.7584
							10.0667	11.6007	6.0248	9.5396	18.8974	20.1717	20.0982	20.9349	20.1738		10.1667	7.2185	10.0049	9.8453	14.9598	13.2716	17.826	25.758	19.762
							10.0833	11.6223	6.1126	9.5435	18.8769	20.2434	20.3839	21.0866	20.205		10.1833	7.3225	10.2617	9.8169	15.076	13.1469	17.779	25.9688	19.7065
							10.1	11.6494	6.1527	9.4867	18.8525	20.2654	20.8277	21.331	20.2416		10.2	7.3788	10.4353	9.7551	15.2934	13.0628	17.6699	25.9734	19.722
							10.1167	11.7107	6.2227	9.4506	18.6999	20.2017	21.0838	21.1736	20.3559		10.2167	7.4496	10.5479	9.6562	15.5495	12.9777	17.5804	25.8916	19.7649
							10.1333	11.8635	6.2399	9.4313	18.2911	20.2508	21.2842	20.9631	20.4889		10.2333	7.4594	10.6269	9.5735	15.7313	12.9304	17.5318	25.8614	19.827
							10.15	11.9817	6.2283	9.4172	17.9858	20.3642	21.4975	20.844	20.7058		10.25	7.4619	10.6672	9.5055	15.8345	12.8867	17.4689	25.8648	20.0197
							10.1667	12.0036	6.1733	9.3706	17.8621	20.3985	21.4655	20.8071	20.8329		10.2667	7.434	10.614	9.4315	15.8516	12.8431	17.4159	25.8525	20.224
							10.1833	12.0275	6.1926	9.4151	17.6146	20.444	21.3877	20.749	20.9264		10.2833	7.415	10.5486	9.4147	15.8005	12.8078	17.371	25.8327	20.3575
							10.2	12.0539	6.1803	9.4958	17.5016	20.4091	21.4272	20.6578	20.9654		10.3	7.4378	10.5534	9.4251	15.837	12.7282	17.4993	25.8484	20.4577
							10.2167	11.9892	6.1521	9.5249	17.5552	20.3148	21.5041	20.6062	21.0365		10.3167	7.4833	10.5876	9.4656	15.8483	12.6249	17.6666	25.8065	20.514
							10.2333	11.9057	6.1199	9.5657	17.8867	20.162	21.4444	20.5861	21.1306		10.3333	7.5254	10.7081	9.5219	15.681	12.5407	17.945	25.7716	20.5989
							10.25	11.8475	6.1263	9.5625	18.3857	20.1761	21.2962	20.59	21.2653		10.35	7.5609	10.7927	9.634	15.5945	12.7528	18.2617	25.7177	20.7681
							10.2667	11.7576	6.0981	9.5104	18.829	20.2734	21.1334	20.5944	21.4504		10.3667	7.5908	10.7762	9.7694	15.552	13.0383	18.5684	25.5833	20.8559
							10.2833	11.6891	6.1031	9.4396	19.2903	20.1892	20.9543	20.5758	21.6164		10.3833	7.6173	10.6909	9.794	15.4556	13.2599	18.8116	25.4362	20.9812
							10.3	11.5822	6.1366	9.3769	19.5737	20.0322	20.876	20.5393	21.8517		10.4	7.6468	10.613	9.7864	15.3677	13.3586	19.0123	25.2682	21.0964
							10.3167	11.5283	6.1565	9.2794	19.6625	20.3131	20.8233	20.4756	22.2259		10.4167	7.6923	10.5252	9.7362	15.3512	13.3866	19.129	25.1522	21.1615
							10.3333	11.5685	6.18	9.2429	19.8913	20.6561	20.7681	20.4574	22.5445		10.4333	7.7154	10.4329	9.7013	15.4849	13.45	19.2308	25.0986	21.2364
							10.35	11.5489	6.1516	9.2356	20.2112	20.809	20.6788	20.4965	22.8563		10.45	7.7373	10.3457	9.6726	15.6388	13.6824	19.3292	25.0401	21.2357
							10.3667	11.5537	6.1707	9.2374	20.3759	20.8818	20.607	20.5439	23.0901		10.4667	7.6613	10.3018	9.6753	15.6777	13.8172	19.2444	24.8235	21.1999
							10.3833	11.6339	6.1509	9.2563	20.3992	20.8488	20.5928	20.5276	23.2866		10.4833	7.6266	10.284	9.6387	15.6444	13.8859	19.0157	24.7775	21.1385
							10.4	11.6939	6.1585	9.2774	20.5451	20.9308	20.5113	20.4737	23.436		10.5	7.5684	10.2094	9.5767	15.5884	13.8148	18.754	24.8806	21.0981
							10.4167	11.6646	6.2004	9.2842	20.4217	21.1103	20.4452	20.4719	23.6504		10.5167	7.5258	10.14	9.5321	15.6602	13.7007	18.4963	24.9861	21.011
							10.4333	11.5956	6.1934	9.304	20.1711	21.2675	20.3574	20.4956	23.8264		10.5333	7.5808	10.018	9.5615	15.6969	13.5658	18.2515	24.9745	20.9317
							10.45	11.4626	6.2309	9.3812	20.0539	21.4235	20.2758	20.5263	23.9223		10.55	7.6239	9.9705	9.6547	15.6493	13.3751	18.0471	25.0593	20.8319
							10.4667	11.2926	6.2127	9.3755	20.1122	21.3712	20.133	20.5243	24.0895		10.5667	7.6333	9.943	9.7486	15.6027	13.2387	17.8788	25.1882	20.7534
							10.4833	11.1016	6.1936	9.3874	20.0138	21.2314	20.013	20.4985	24.2354		10.5833	7.6394	9.9688	9.7957	15.5516	13.1695	17.6944	25.3172	20.6313
							10.5	10.9712	6.1921	9.309	19.7467	20.9819	19.9111	20.5083	24.1921		10.6	7.6044	9.9925	9.8279	15.4672	13.0975	17.5705	25.3212	20.5309
							10.5167	10.9826	6.184	9.2801	19.5349	20.9027	19.8252	20.4512	24.1257		10.6167	7.5912	10.062	9.8529	15.4268	13.0598	17.4645	25.3205	20.4997
							10.5333	11.0749	6.2071	9.2357	19.396	21.0491	19.7444	20.4495	24.0505		10.6333	7.5798	10.189	9.8544	15.3495	12.9978	17.3533	25.2399	20.4517
							10.55	11.1092	6.1808	9.2471	19.2186	21.1521	19.7817	20.4087	23.9952		10.65	7.5482	10.3191	9.8313	15.2352	13.0467	17.2634	25.1415	20.3947
							10.5667	11.1934	6.1319	9.2211	19.1174	21.3656	19.7778	20.4331	23.907		10.6667	7.5667	10.4258	9.7605	15.1487	13.2375	17.2281	25.0328	20.3358
							10.5833	11.2218	6.0386	9.2479	18.939	21.5822	19.6947	20.4057	23.8279		10.6833	7.5704	10.4431	9.6904	15.101	13.5545	17.1395	24.9066	20.309
							10.6	11.2844	6.0059	9.3046	18.8322	21.6491	19.582	20.3227	23.7129		10.7	7.599	10.4362	9.5789	15.0377	13.7995	17.083	24.7733	20.2393
							10.6167	11.3881	5.9412	9.3721	18.7625	21.6031	19.6678	20.2025	23.642		10.7167	7.6304	10.4003	9.4776	14.966	13.8988	17.0492	24.6891	20.186
							10.6333	11.4703	5.9505	9.5224	18.6568	21.4701	19.8639	20.1806	23.6783		10.7333	7.6812	10.3842	9.3768	14.9126	13.9388	17.0621	24.6042	20.1489
							10.65	11.5798	5.9369	9.5499	18.539	21.1646	19.8973	20.1281	23.8052		10.75	7.6837	10.3584	9.2887	14.9154	13.9436	17.0161	24.5139	20.0995
							10.6667	11.6532	5.9363	9.5566	18.4389	20.9889	19.9073	19.9719	24.0383		10.7667	7.6404	10.3198	9.2671	14.9669	13.8689	16.9793	24.415	20.0463
							10.6833	11.6996	5.906	9.5513	18.2552	21.0084	20.1605	19.8297	23.9145		10.7833	7.5838	10.3376	9.235	14.9376	13.7762	17.0239	24.3663	20.0144
							10.7	11.7132	5.8734	9.4916	18.117	21.0271	20.258	19.77	23.6186		10.8	7.5361	10.37	9.2249	14.9111	13.7263	16.9843	24.3051	19.9521
							10.7167	11.6896	5.8502	9.4341	18.0349	21.0093	20.5375	19.8638	23.2174		10.8167	7.4363	10.3729	9.3397	15.0731	13.6422	16.9213	24.2475	19.9326
							10.7333	11.5843	5.8401	9.3814	17.9238	20.9868	20.6756	19.9481	22.8235		10.8333	7.4072	10.4116	9.5317	15.2855	13.542	16.8756	24.1911	19.89
							10.75	11.5261	5.8086	9.3224	17.8183	20.9023	20.6967	19.9397	22.5042		10.85	7.412	10.5796	9.7468	15.4414	13.4963	16.8556	24.1789	19.8767
							10.7667	11.434	5.7816	9.2893	17.7143	20.8377	20.7555	19.8884	22.2076		10.8667	7.396	10.7428	10.0133	15.6202	13.5123	16.8765	24.1587	19.8888
							10.7833	11.3752	5.7825	9.3356	17.5994	20.8161	20.7152	19.8495	21.9746		10.8833	7.3975	10.8888	10.2274	15.7575	13.5379	16.8741	24.1638	19.8873
							10.8	11.3206	5.7714	9.3893	17.4626	20.7328	20.6395	19.8885	21.744		10.9	7.3629	10.9098	10.4149	15.8517	13.4354	16.9069	24.1415	19.9069
							10.8167	11.2487	5.7696	9.3742	17.3414	20.5231	20.5609	19.8763	21.5252		10.9167	7.3474	10.8591	10.608	16.0161	13.246	16.9772	24.1725	19.8781
							10.8333	11.1845	5.8244	9.3465	17.2365	20.3761	20.4532	19.7637	21.336		10.9333	7.3656	10.7738	10.7283	16.1356	13.0324	17.0524	24.1717	19.8843
							10.85	11.1501	5.8446	9.3097	17.09	20.2421	20.3567	19.6817	21.2125		10.95	7.3128	10.6596	10.8055	16.2929	12.8171	17.1485	24.2028	19.8235
							10.8667	11.0742	5.9065	9.3325	16.9887	20.0085	20.2548	19.5413	21.1127		10.9667	7.2286	10.4587	10.8129	16.3656	12.6159	17.2478	24.2217	19.7692
							10.8833	11.0724	5.9247	9.3354	16.9122	19.8922	20.1135	19.4017	21.023		10.9833	7.2098	10.3031	10.7773	16.4365	12.4285	17.3743	24.275	19.7135
							10.9	11.1226	5.97	9.3176	16.8551	19.7668	20.0234	19.4372	20.9587		11	7.2059	10.1297	10.6869	16.5621	12.4034	17.5287	24.3403	19.7366
							10.9167	11.1856	5.9917	9.2903	16.8102	19.891	19.9375	19.463	20.9041		11.0167	7.2658	9.947	10.5668	16.6749	12.4271	17.703	24.4068	19.8177
							10.9333	11.2485	5.9847	9.2188	16.8386	20.0408	19.8488	19.4614	20.8803		11.0333	7.3684	9.8444	10.4539	16.7759	12.4055	17.8217	24.4466	19.8583
							10.95	11.2441	5.9949	9.2123	16.8091	20.0028	19.7223	19.5982	20.8576		11.05	7.5133	9.8156	10.3287	16.7883	12.5312	17.9232	24.5374	19.9113
							10.9667	11.2402	5.9815	9.2374	16.7405	19.8969	19.6634	19.7306	20.8637		11.0667	7.6304	9.8289	10.1701	16.8161	12.83	18.0684	24.619	19.9716
							10.9833	11.2499	6.0182	9.2695	16.6211	19.7793	19.5823	19.7059	20.9248		11.0833	7.6931	9.8729	10.0714	16.8787	13.1576	18.1192	24.7415	20.0247
							11	11.2372	6.0656	9.3844	16.6836	19.7421	19.4967	19.6891	20.8979		11.1	7.7004	9.8719	9.9554	16.8702	13.4299	18.1911	24.8369	20.0561
							11.0167	11.2778	6.1059	9.4843	16.8941	19.9433	19.4617	19.6726	20.8711		11.1167	7.7068	9.7677	9.8588	16.8077	13.6126	18.3093	24.9475	20.0736
							11.0333	11.2472	6.0878	9.5385	17.0588	20.2259	19.4116	19.6249	20.8027		11.1333	7.6916	9.6909	9.7261	16.7191	13.6491	18.506	25.0481	20.1091
							11.05	11.1838	6.1278	9.5893	17.1217	20.3942	19.315	19.5954	20.8474		11.15	7.6271	9.6375	9.5183	16.6143	13.6241	18.6742	25.1097	20.1799
							11.0667	11.1412	6.1178	9.6563	17.2949	20.4846	19.2943	19.5794	20.8945		11.1667	7.5311	9.5851	9.2942	16.5263	13.5835	18.7893	25.2216	20.1851
							11.0833	11.1803	6.0999	9.6979	17.559	20.5232	19.1995	19.5549	20.8485		11.1833	7.4095	9.5417	9.1075	16.4345	13.5542	18.8519	25.281	20.1639
							11.1	11.2352	6.0851	9.7038	17.7544	20.4048	19.0294	19.5079	20.7899		11.2	7.3508	9.5336	9.0391	16.3481	13.5446	18.8527	25.2545	20.109
							11.1167	11.2814	6.0695	9.6962	17.8184	20.3346	18.8571	19.4694	20.7774		11.2167	7.3523	9.5789	9.0013	16.2805	13.5094	18.798	25.2752	20.0443
							11.1333	11.3408	6.0439	9.6261	17.8073	20.428	18.7486	19.4861	20.7402		11.2333	7.3578	9.626	8.9277	16.2605	13.5067	18.7762	25.3309	20.0504
							11.15	11.4529	6.0178	9.5175	17.7966	20.519	18.8542	19.4509	20.699		11.25	7.3894	9.7736	8.903	16.1727	13.4814	18.7744	25.4032	20.0479
							11.1667	11.4585	5.9784	9.4698	17.7592	20.6719	18.9206	19.4025	20.6548		11.2667	7.4061	9.9831	8.8712	16.1353	13.4259	18.7659	25.3107	20.0959
							11.1833	11.4302	5.9859	9.4418	17.8007	20.811	19.0658	19.3706	20.6598		11.2833	7.3869	10.2415	8.8463	16.0419	13.3549	18.7198	25.1562	20.1489
							11.2	11.3374	5.9691	9.3861	17.8263	21.1657	19.3792	19.3269	20.641		11.3	7.3874	10.3734	8.86	15.9411	13.4135	18.6665	25.0384	20.2707
							11.2167	11.2242	5.9885	9.3388	17.8429	21.4915	19.6405	19.2714	20.6085		11.3167	7.3671	10.3965	8.8991	15.8869	13.4105	18.6489	24.9148	20.3802
							11.2333	11.1553	6.041	9.286	17.9935	21.6667	19.8526	19.2091	20.5808		11.3333	7.3246	10.348	8.8774	15.8497	13.4064	18.5729	24.7768	20.429
							11.25	11.0949	6.1006	9.2452	18.19	21.7758	19.8834	19.2049	20.567		11.35	7.3277	10.3998	8.871	15.8249	13.3575	18.5053	24.6928	20.43
							11.2667	11.1113	6.1727	9.2272	18.2543	21.9783	20.0068	19.1668	20.6629		11.3667	7.307	10.3779	8.8002	15.7429	13.2358	18.4447	24.6217	20.4263
							11.2833	11.0666	6.2148	9.2187	18.1084	22.1159	20.1485	19.1428	20.7002		11.3833	7.2792	10.354	8.7228	15.71	13.1119	18.4374	24.528	20.4105
							11.3	10.9645	6.2578	9.2292	18.0245	22.1844	20.1946	19.1693	20.6118		11.4	7.2317	10.2974	8.6118	15.702	12.9918	18.4034	24.4555	20.3173
							11.3167	10.9443	6.276	9.1506	17.9412	22.2331	20.1672	19.1784	20.5228		11.4167	7.2092	10.3052	8.5205	15.79	12.9094	18.3151	24.3976	20.3183
							11.3333	10.9758	6.2998	9.051	17.8457	22.1613	20.2322	19.1415	20.4791		11.4333	7.2212	10.2813	8.5301	15.8391	12.776	18.5237	24.3295	20.4534
							11.35	10.9845	6.3269	8.9628	17.7721	22.114	20.2331	19.1195	20.4315		11.45	7.2738	10.2472	8.6618	15.8731	12.7085	19.0083	24.2569	20.6254
							11.3667	10.9907	6.3233	9.0129	17.7722	22.1374	20.2149	19.1194	20.3596		11.4667	7.269	10.2041	8.8719	15.8654	12.6887	19.7399	24.2252	20.7328
							11.3833	10.9485	6.2994	9.0726	17.7873	22.1831	20.2462	19.1718	20.3879		11.4833	7.265	10.1311	9.017	15.8714	12.7109	20.3264	24.1679	20.7095
							11.4	10.9445	6.2386	9.1495	17.743	22.0872	20.2488	19.1727	20.3693		11.5	7.251	10.03	9.0742	15.8671	12.5633	20.5351	24.0659	20.645
							11.4167	10.9361	6.1928	9.1988	17.5888	21.9682	20.171	19.1244	20.3577		11.5167	7.2483	9.9093	9.1404	15.8004	12.4191	20.3665	24.0662	20.5686
							11.4333	10.9855	6.1223	9.2597	17.4519	21.9894	20.267	19.076	20.3564		11.5333	7.2696	9.8182	9.1328	15.7533	12.3766	20.0288	24.0655	20.5219
							11.45	11.0606	6.0773	9.3017	17.3116	21.875	20.3751	18.8796	20.3487		11.55	7.3001	9.7745	9.1756	15.7588	12.4225	19.6248	23.9877	20.4774
							11.4667	11.0704	6.0276	9.3456	17.1221	21.6234	20.3103	18.7054	20.3691		11.5667	7.3349	9.8304	9.1964	15.7238	12.4767	19.2457	23.937	20.3659
							11.4833	11.0779	5.9267	9.3494	16.9734	21.3501	20.2288	18.6957	20.3208		11.5833	7.4256	9.823	9.1898	15.6891	12.4393	18.9132	23.8722	20.36
							11.5	11.0963	5.8589	9.3308	16.9047	21.0808	20.3083	18.6369	20.3152		11.6	7.4606	9.7382	9.1495	15.6845	12.4849	18.6104	23.821	20.2958
							11.5167	11.0999	5.7895	9.3419	16.889	20.8665	20.3096	18.6078	20.3		11.6167	7.5053	9.7	9.1033	15.6536	12.6213	18.325	23.7448	20.2459
							11.5333	11.1179	5.7243	9.2925	16.9991	20.6568	20.1709	18.5168	20.3195		11.6333	7.5584	9.6341	9.0954	15.616	12.8452	18.0727	23.6592	20.1647
							11.55	11.1285	5.6658	9.2319	17.0878	20.3901	19.9701	18.4305	20.387		11.65	7.6059	9.5587	9.0538	15.5175	13.0761	17.8687	23.6102	20.1348
							11.5667	11.0874	5.599	9.1166	17.2389	20.1303	19.7633	18.4356	20.5165		11.6667	7.6192	9.5324	8.9778	15.4561	13.242	17.6497	23.55	20.0954
							11.5833	11.1256	5.5843	8.9771	17.292	19.98	19.6044	18.3664	20.6458		11.6833	7.6323	9.5766	8.8542	15.4947	13.3523	17.5055	23.4736	20.0677
							11.6	11.2298	5.6503	8.8465	17.4208	20.1532	19.5827	18.3591	20.7476		11.7	7.6568	9.6481	8.7697	15.4911	13.4596	17.4109	23.4078	20.0683
							11.6167	11.2446	5.6453	8.7385	17.5469	20.3489	19.7293	18.3291	20.8511		11.7167	7.612	9.6993	8.7426	15.4832	13.6415	17.3184	23.3528	19.9903
							11.6333	11.1984	5.636	8.6762	17.6716	20.3754	19.9328	18.2916	20.9647		11.7333	7.5703	9.7954	8.7239	15.4539	13.7004	17.218	23.3007	19.9895
							11.65	11.1177	5.668	8.6776	17.7594	20.2864	20.1644	18.2624	21.0546		11.75	7.4852	9.8863	8.749	15.3936	13.6703	17.1502	23.2909	19.9901
							11.6667	11.0486	5.6581	8.6578	17.8143	19.9773	20.3047	18.2142	21.1748		11.7667	7.3854	9.926	8.7988	15.3988	13.5392	17.0919	23.3885	20.0029
							11.6833	11.019	5.6552	8.5862	17.7258	19.9444	20.3043	18.1612	21.1972		11.7833	7.3241	9.9843	8.8445	15.3515	13.388	17.0982	23.5295	19.9851
							11.7	10.9996	5.6755	8.5062	17.7757	20.2259	20.2819	18.1939	21.2797		11.8	7.2576	10.022	8.927	15.3149	13.28	17.0425	23.6117	19.9642
							11.7167	11.0329	5.7366	8.4763	17.963	20.5373	20.2449	18.1687	21.3723		11.8167	7.1494	10.0036	8.9659	15.2412	13.2015	17.022	23.6693	19.9488
							11.7333	11.0231	5.7881	8.5256	18.0547	20.6977	20.0559	18.4284	21.4869		11.8333	7.0787	9.9641	9.0197	15.1186	13.0553	16.9496	23.7809	19.892
							11.75	11.0995	5.8023	8.5012	17.9894	20.9295	19.9552	18.8352	21.6646		11.85	7.0317	9.8665	9.1155	15.0324	12.8729	16.9029	23.9054	19.9358
							11.7667	11.1593	5.8173	8.5845	17.8759	21.0567	19.881	18.8461	21.7544		11.8667	7.0571	9.7389	9.1795	14.9643	12.7467	16.902	24.0267	19.9211
							11.7833	11.2062	5.861	8.7244	17.8464	21.2162	19.8563	18.7424	21.7678		11.8833	7.0499	9.6582	9.2363	14.9249	12.6894	17	24.2959	19.9355
							11.8	11.215	5.9266	8.8394	17.7589	21.4065	19.9533	18.6088	21.775		11.9	7.077	9.6605	9.3957	14.9246	12.7055	17.2789	24.6597	19.9527
							11.8167	11.2074	5.9409	8.9007	17.6708	21.4943	20.0049	18.4203	21.7427		11.9167	7.0976	9.7501	9.6037	15.0253	12.7416	17.5694	25.0657	19.9775
							11.8333	11.1605	6.0013	8.9785	17.5285	21.3632	20.045	18.2994	21.7519		11.9333	7.0578	9.8785	9.7296	15.0662	12.7407	17.7151	25.5642	19.9644
							11.85	11.1135	6.022	9.0574	17.628	21.1679	20.0197	18.5181	21.7691		11.95	6.9803	9.8807	9.7539	15.0751	12.6718	17.7418	25.8208	19.9541
							11.8667	11.0765	6.0174	9.1319	17.714	20.9475	19.9979	18.6868	21.8145		11.9667	6.923	9.857	9.7068	15.1843	12.5974	17.6717	26.0397	19.9992
							11.8833	11.1557	6.0564	9.2531	17.8222	20.8095	19.9559	18.91	21.8663		11.9833	6.8735	9.7552	9.6734	15.3666	12.6133	17.6508	26.2018	19.9353
							11.9	11.1826	6.0544	9.2893	17.9372	20.5973	19.9295	19.0906	21.9021		12	6.8573	9.7503	9.7199	15.5959	12.686	17.5936	26.0782	19.962
							11.9167	11.1403	6.0072	9.3081	17.927	20.5233	19.8681	19.2875	21.9273		12.0167	6.8745	9.7367	9.7135	15.7667	12.8691	17.5054	25.9956	19.997
							11.9333	11.1503	5.9735	9.3266	17.9417	20.5188	19.8102	19.416	21.8947		12.0333	6.9223	9.6894	9.7015	15.9299	13.1319	17.4345	26.2234	20.0201
							11.95	11.0812	5.9295	9.3064	18.0078	20.5113	19.675	19.4912	21.8805		12.05	6.9261	9.6373	9.6614	15.9287	13.2683	17.3298	26.2967	20.0365
							11.9667	11.0584	5.9324	9.2851	17.9355	20.5425	19.5539	19.4507	21.9026		12.0667	6.9331	9.5956	9.6366	15.8563	13.3112	17.2935	26.1999	20.0668
							11.9833	11.0352	5.9085	9.2513	17.8524	20.4558	19.5307	19.4026	21.9254		12.0833	6.9814	9.5236	9.6473	15.8035	13.297	17.3026	26.019	20.065
							12	10.9991	5.8928	9.1609	17.8039	20.4055	19.4765	19.4834	21.9485		12.1	7.0132	9.5007	9.6333	15.8749	13.2415	17.3378	25.8578	20.1172
							12.0167	10.9649	5.8418	9.0994	17.8672	20.4006	19.3693	19.585	21.9998		12.1167	7.0303	9.4557	9.6033	15.8631	13.1472	17.3333	25.6336	20.2976
							12.0333	10.9801	5.7999	8.9963	17.7798	20.3555	19.2639	19.7039	22.0183		12.1333	7.0365	9.3727	9.5535	15.7619	13.0619	17.3329	25.3787	20.3557
							12.05	10.9943	5.7581	8.8901	17.6469	20.3415	19.2048	19.7304	21.9002		12.15	7.0633	9.28	9.495	15.6653	13.1317	17.308	25.1234	20.3414
							12.0667	11.0011	5.7499	8.8156	17.4555	20.3158	19.0219	19.6893	21.7617		12.1667	7.0946	9.3512	9.3176	15.5615	13.409	17.2671	24.9142	20.408
							12.0833	11.0126	5.7218	8.7177	17.291	20.2456	18.9726	19.6759	21.535		12.1833	7.17	9.5114	9.154	15.4884	13.5923	17.2602	24.8058	20.4207
							12.1	11.042	5.7292	8.7166	17.1015	20.1349	19.0121	19.646	21.324		12.2	7.1806	9.6646	9.058	15.3807	13.7379	17.259	24.6681	20.4164
							12.1167	11.0591	5.7282	8.7204	17.1573	19.9355	19.0933	19.6025	21.1102		12.2167	7.1655	9.8641	9.0186	15.2843	13.801	17.2285	24.5497	20.3897
							12.1333	11.082	5.7841	8.7376	17.2832	19.762	19.2826	19.5643	20.8901		12.2333	7.1578	10.0498	8.9747	15.194	13.8488	17.2132	24.4726	20.3225
							12.15	11.0755	5.8069	8.7958	17.3882	19.8009	19.6884	19.5265	20.7217		12.25	7.1788	10.2438	8.951	15.1759	13.8641	17.1865	24.3693	20.2954
							12.1667	11.0792	5.8335	8.8414	17.4958	20.0143	19.845	19.5087	20.5635		12.2667	7.1585	10.4448	9.0059	15.2124	13.8739	17.1684	24.2839	20.2252
							12.1833	11.0755	5.8016	8.9272	17.4779	20.084	19.779	19.5754	20.4367		12.2833	7.0574	10.5747	9.0269	15.3601	13.8542	17.1294	24.1977	20.1858
							12.2	11.0425	5.7884	8.916	17.4775	20.1257	19.6755	19.5557	20.2984		12.3	6.9799	10.6478	9.0408	15.6337	13.7639	17.1054	24.1346	20.1307
							12.2167	11.0454	5.744	8.8891	17.4468	20.3588	19.4853	19.5313	20.1769		12.3167	6.921	10.6304	9.0326	15.7614	13.7303	17.0986	24.0738	20.0923
							12.2333	10.9992	5.6842	8.8236	17.3252	20.5944	19.5776	19.5027	20.0988		12.3333	6.859	10.6672	8.9479	15.7183	13.6232	17.041	23.9972	20.0242
							12.25	10.9216	5.6801	8.7882	17.2219	20.8058	20.0397	19.4696	20.082		12.35	6.7485	10.6253	8.8655	15.6444	13.6333	16.9886	23.9075	19.9624
							12.2667	10.8679	5.6372	8.7573	17.1407	20.8735	20.3129	19.4676	19.9823		12.3667	6.6113	10.5499	8.8204	15.5486	13.5943	16.939	23.8574	19.8842
							12.2833	10.9162	5.6099	8.7892	17.0859	20.9217	20.6542	19.4808	19.9469		12.3833	6.5445	10.4156	8.8122	15.4347	13.4577	16.924	23.8556	19.838
							12.3	10.9573	5.5381	8.7941	17.0629	21.0508	21	19.4433	19.8961		12.4	6.5175	10.3501	8.7937	15.3156	13.3743	16.9324	23.875	19.8146
							12.3167	11.0413	5.4775	8.834	17.0535	21.0771	21.2037	19.4303	19.8858		12.4167	6.5561	10.3279	8.8139	15.2953	13.3684	16.9529	23.841	19.7772
							12.3333	11.0252	5.3826	8.8587	17.1411	20.9993	21.2201	19.4054	19.8996		12.4333	6.6775	10.315	8.848	15.2683	13.4476	16.9558	23.845	19.7661
							12.35	10.9744	5.3199	8.9103	17.2478	20.8923	21.1701	19.4121	19.9257		12.45	6.7491	10.2896	8.9192	15.2889	13.5931	16.9284	23.9053	19.7965
							12.3667	11.0498	5.3339	8.9965	17.2445	20.8642	21.0962	19.4037	20.0259		12.4667	6.8572	10.322	9.0431	15.2742	13.7488	16.949	23.8855	19.7952
							12.3833	11.1064	5.4078	9.0646	17.2056	20.7519	20.9674	19.4472	20.1105		12.4833	6.9767	10.3197	9.1025	15.2775	13.8199	16.946	23.8202	19.7801
							12.4	11.1869	5.5124	9.1553	17.1293	20.5949	20.7772	19.4836	20.2531		12.5	7.0191	10.2586	9.1348	15.2479	13.8615	16.9314	23.8385	19.7327
							12.4167	11.2302	5.5801	9.2115	17.0332	20.4375	20.6312	19.4826	20.7071		12.5167	7.0666	10.2102	9.1959	15.2851	13.8978	16.9059	23.8285	19.691
							12.4333	11.3523	5.6316	9.2768	16.9559	20.3281	20.6056	19.5605	20.9993		12.5333	7.1212	10.1143	9.2621	15.3295	13.9739	16.9952	23.835	19.6751
							12.45	11.4578	5.6911	9.3493	16.9592	20.1228	20.5413	19.6409	21.2554		12.55	7.1282	9.9974	9.3013	15.293	14.0002	17.0361	23.7909	19.6859
							12.4667	11.4696	5.7521	9.3878	16.9625	20.029	20.2556	19.7813	21.6537		12.5667	7.0639	9.8503	9.3063	15.3033	13.9852	17.0566	23.7821	19.6478
							12.4833	11.5011	5.7909	9.295	17.0423	20.0703	20.1174	19.8352	21.79		12.5833	7.0205	9.829	9.2228	15.4012	14.0018	17.0169	23.7202	19.6386
							12.5	11.4982	5.8075	9.2638	16.9847	20.2481	20.0631	19.8756	21.8446		12.6	7.0143	9.7649	9.1419	15.5115	14.1343	16.9903	23.763	19.6488
							12.5167	11.5329	5.8265	9.2847	16.961	20.4197	19.9031	19.9285	21.9524		12.6167	6.9845	9.7583	9.1015	15.6162	14.2707	16.9439	23.8116	19.5932
							12.5333	11.5745	5.869	9.3424	17.018	20.5956	19.8718	19.9862	22.0148		12.6333	7.0627	9.7929	9.1011	15.7438	14.4122	16.9148	24.0062	19.5351
							12.55	11.5712	5.8865	9.3664	16.9763	21.013	19.7556	19.988	22.0859		12.65	7.0979	9.8335	9.067	15.8511	14.5319	16.9639	24.0854	19.4856
							12.5667	11.5557	5.9008	9.3702	17.0187	21.3108	19.8259	20.0128	22.1397		12.6667	7.1537	9.8504	9.108	15.9964	14.4764	17.2998	24.0849	19.4761
							12.5833	11.5335	5.856	9.3413	17.0969	21.3432	19.923	20.0179	22.143		12.6833	7.2197	9.8888	9.0996	16.0989	14.3659	17.7231	24.0755	19.4876
							12.6	11.3957	5.8069	9.284	17.2405	21.2331	19.9958	20.0011	22.1732		12.7	7.2291	9.9572	9.0904	16.3125	14.2775	18.0597	24.1116	19.428
							12.6167	11.3074	5.7414	9.2095	17.4093	21.127	19.8999	19.9686	22.2291		12.7167	7.2855	10.0198	9.1624	16.6085	14.1334	18.1243	24.5527	19.3802
							12.6333	11.2499	5.7039	9.111	17.5549	20.9874	19.8131	19.9728	22.3028		12.7333	7.2776	10.0437	9.2401	16.8655	14.0292	18.0207	24.8972	19.3722
							12.65	11.1993	5.6393	9.0525	17.6292	20.9004	19.7565	19.9272	22.3636		12.75	7.2565	10.2123	9.3277	17.0304	13.9662	17.8932	25.2552	19.3811
							12.6667	11.1051	5.5589	9.0326	17.6085	21.0962	19.5957	19.8681	22.3643		12.7667	7.2515	10.4083	9.4421	17.1242	13.9514	17.7599	25.7486	19.5486
							12.6833	11.0719	5.5078	9.0079	17.5262	21.3462	19.7391	19.7863	22.1534		12.7833	7.2786	10.5064	9.4911	17.0202	14.1532	17.6461	25.7993	19.9252
							12.7	11.0299	5.4073	9.0417	17.4636	21.424	19.8833	19.6953	22.2913		12.8	7.2807	10.5622	9.5443	16.9828	14.1841	17.5273	25.5804	20.3869
							12.7167	11.005	5.335	9.0099	17.4458	21.3943	19.9182	19.5949	22.6026		12.8167	7.2652	10.5815	9.5604	16.8835	14.1445	17.4261	25.2764	20.3661
							12.7333	10.9925	5.2395	8.9276	17.3825	21.3271	20.0113	19.5244	22.5165		12.8333	7.2746	10.52	9.5423	16.8047	14.1226	17.3284	25.0269	20.4153
							12.75	11.0355	5.1959	8.7765	17.4131	21.3252	20.2367	19.5162	22.2879		12.85	7.2711	10.4476	9.509	16.7219	13.9947	17.2524	24.7606	20.452
							12.7667	11.0626	5.1968	8.6721	17.3983	21.2938	20.4541	19.5243	22.0492		12.8667	7.1961	10.4066	9.5182	16.7225	13.972	17.1824	24.5787	20.4189
							12.7833	11.0572	5.1775	8.5672	17.4971	21.4124	20.5493	19.5429	21.8055		12.8833	7.1832	10.3278	9.5437	16.7758	14.0225	17.1414	24.4945	20.4097
							12.8	11.0108	5.1717	8.488	17.4789	21.3765	20.4882	19.5263	21.5568		12.9	7.2091	10.2386	9.5428	16.728	14.087	17.0948	24.5073	20.3457
							12.8167	10.8943	5.2056	8.3909	17.4016	21.1753	20.374	19.4654	21.3753		12.9167	7.2146	10.1654	9.5189	16.7075	14.1578	17.1004	24.5252	20.3349
							12.8333	10.8438	5.2943	8.4163	17.2986	20.9309	20.3244	19.4101	21.1819		12.9333	7.243	10.1254	9.4746	16.7316	14.168	17.1538	24.5541	20.3153
							12.85	10.8187	5.3679	8.5051	17.1929	20.8003	20.2226	19.468	21.0067		12.95	7.2809	10.11	9.4512	16.7911	14.1241	17.1895	24.5635	20.3947
							12.8667	10.8621	5.4756	8.6222	17.117	20.6434	20.1352	19.4878	20.858		12.9667	7.309	10.0507	9.4587	16.8899	14.0594	17.1573	24.5694	20.5943
							12.8833	10.875	5.5407	8.7162	17.014	20.5117	20.0491	19.5116	20.689		12.9833	7.3416	9.9709	9.5567	17.0091	14.0788	17.1228	24.5677	20.8258
							12.9	10.8708	5.5744	8.7613	16.9323	20.3258	20.0164	19.4705	20.5578		13	7.3607	9.9514	9.637	16.9939	14.0724	17.1202	24.5479	21.0481
							12.9167	10.8401	5.5956	8.8177	17.0187	20.5798	19.9928	19.3746	20.433		13.0167	7.3797	10.0604	9.6196	16.8643	14.0335	17.1012	24.5449	21.1313
							12.9333	10.8636	5.657	8.896	17.1709	20.7445	19.989	19.3235	20.3769		13.0333	7.3698	10.1716	9.6444	16.7335	13.9469	17.0835	24.5584	21.195
							12.95	10.7922	5.6897	8.9149	17.2598	20.6875	19.9574	19.2702	20.306		13.05	7.3677	10.2876	9.6133	16.7111	13.8096	17.0109	24.5282	21.2015
							12.9667	10.7652	5.7301	8.8952	17.3328	20.5232	19.9426	19.2377	20.2849		13.0667	7.2986	10.3978	9.6118	16.6596	13.6441	16.9417	24.4829	21.1978
							12.9833	10.8005	5.7484	8.8514	17.4465	20.5978	19.9373	19.1955	20.2207		13.0833	7.2744	10.4725	9.5884	16.5653	13.4868	16.8824	24.4872	21.0993
							13	10.891	5.7771	8.8206	17.5415	20.5833	19.9862	19.1934	20.2167		13.1	7.2872	10.4906	9.4693	16.4291	13.4298	16.7784	24.4802	21.1131
							13.0167	10.9764	5.763	8.8735	17.5202	20.5434	19.9808	19.1981	20.2118		13.1167	7.289	10.446	9.3032	16.2538	13.3815	16.7463	24.4628	21.1946
							13.0333	10.9653	5.7227	8.9145	17.4516	20.6055	19.8927	19.1728	20.1732		13.1333	7.2757	10.389	9.2105	16.1634	13.3728	16.6773	24.5154	21.2666
							13.05	10.9351	5.7035	8.9857	17.4054	20.6677	19.7985	19.1326	20.1633		13.15	7.2258	10.3389	9.2031	16.221	13.3353	16.6756	24.5226	21.3192
							13.0667	10.8889	5.6204	8.9841	17.4299	20.625	19.8045	19.1524	20.1098		13.1667	7.2142	10.313	9.3124	16.3771	13.2897	16.6312	24.5116	21.3516
							13.0833	10.883	5.5699	8.9473	17.4362	20.537	19.8053	19.3404	20.0956		13.1833	7.1858	10.2789	9.3376	16.5079	13.2936	16.6383	24.4378	21.3834
							13.1	10.8466	5.5112	8.878	17.3661	20.3882	19.7909	19.2907	20.0834		13.2	7.1252	10.2606	9.3416	16.4998	13.2809	16.6726	24.4118	21.3803
							13.1167	10.8037	5.442	8.8207	17.2176	20.3003	19.7857	19.069	20.0505		13.2167	7.0806	10.1871	9.3142	16.4523	13.2253	16.6716	24.3175	21.3643
							13.1333	10.7532	5.4097	8.7663	17.1901	20.3253	19.8178	18.8834	20.0354		13.2333	7.0003	10.1384	9.246	16.404	13.1673	16.6433	24.2096	21.3143
							13.15	10.7268	5.3771	8.7768	17.2387	20.28	19.9823	18.6175	20.0229		13.25	6.8739	10.0832	9.128	16.3733	13.1892	16.6009	24.061	21.334
							13.1667	10.7515	5.3319	8.7982	17.1925	20.3145	20.1163	18.2174	19.9683		13.2667	6.7978	10.0469	9.001	16.3658	13.0608	16.5895	23.9746	21.3843
							13.1833	10.7837	5.2984	8.8179	17.0876	20.4117	20.0579	17.9607	19.9312		13.2833	6.6715	9.945	8.9111	16.4315	12.9608	16.5714	24.0571	21.3642
							13.2	10.7911	5.2606	8.8017	17.0629	20.453	19.9222	17.8514	19.9657		13.3	6.5846	9.9159	8.9737	16.4851	12.9886	16.5093	24.1297	21.3234
							13.2167	10.7725	5.2457	8.8564	17.0857	20.601	19.7877	17.8128	19.9651		13.3167	6.5067	9.8855	9.1117	16.4425	13.0605	16.5042	24.0912	21.2219
							13.2333	10.7738	5.2554	8.8868	17.112	20.7804	19.5771	17.8849	19.9456		13.3333	6.437	9.8165	9.2009	16.5294	13.1191	16.4804	23.8715	21.1564
							13.25	10.8121	5.2928	8.9565	17.1524	20.8085	19.5311	18.3086	19.9526		13.35	6.392	9.7649	9.2395	16.7145	13.2297	16.4597	23.6785	21.1339
							13.2667	10.7915	5.355	9.0842	17.1979	20.6444	19.5942	18.6442	19.9173		13.3667	6.3828	9.7021	9.3219	16.8305	13.2848	16.4351	23.4425	21.1236
							13.2833	10.7254	5.428	9.1562	17.2874	20.5584	19.6153	18.8702	19.8822		13.3833	6.4073	9.6112	9.458	16.9316	13.3184	16.431	23.2905	21.3068
							13.3	10.7169	5.5259	9.1802	17.3592	20.4249	19.6236	18.9968	19.8745		13.4	6.4116	9.4862	9.5633	16.9407	13.3556	16.4148	23.1477	21.5554
							13.3167	10.6938	5.5779	9.1662	17.3167	20.2966	19.6693	19.0333	19.9004		13.4167	6.4535	9.3694	9.6529	16.8511	13.435	16.4441	23.0332	21.6462
							13.3333	10.67	5.6121	9.0936	17.2483	20.307	19.6211	19.0789	19.9247		13.4333	6.4971	9.3235	9.6943	16.7688	13.4334	16.4778	22.9929	21.5736
							13.35	10.6104	5.6485	9.0179	17.241	20.3674	19.6632	19.0842	19.9832		13.45	6.5777	9.2841	9.7483	16.7141	13.3864	16.5113	23.0232	21.4595
							13.3667	10.518	5.6374	9.0083	17.3109	20.5012	19.6884	19.0839	20.0355		13.4667	6.644	9.2356	9.7625	16.6881	13.3025	16.5008	23.085	21.3058
							13.3833	10.4565	5.6204	9.0077	17.4235	20.5489	19.7035	19.1118	20.1118		13.4833	6.7318	9.2341	9.7399	16.6061	13.1916	16.582	23.2028	21.1041
							13.4	10.4395	5.6291	9.0748	17.5562	20.5388	19.6991	19.1909	20.2376		13.5	6.8206	9.2714	9.7475	16.519	13.0793	16.7778	23.26	20.9589
							13.4167	10.4672	5.6376	9.1522	17.6251	20.557	19.7341	19.1837	20.2708		13.5167	6.9365	9.4342	9.7367	16.4335	12.941	17.0244	23.2428	20.7993
							13.4333	10.5774	5.643	9.2335	17.5942	20.5281	19.7391	19.2551	20.3997		13.5333	7.0404	9.6224	9.6573	16.3487	12.8615	17.3557	23.2184	20.6593
							13.45	10.7427	5.6315	9.264	17.5216	20.4986	19.7627	19.278	20.6137		13.55	7.0224	9.7681	9.5697	16.2352	12.925	17.557	23.1652	20.5523
							13.4667	10.9273	5.6097	9.3457	17.47	20.4773	19.8465	19.2696	20.6884		13.5667	7.0468	9.8918	9.485	16.1847	13.0434	17.6226	23.1566	20.4863
							13.4833	11.0436	5.5771	9.4014	17.4394	20.4812	19.9996	19.2639	20.7915		13.5833	6.9891	9.9725	9.4154	16.1217	13.1855	17.6704	23.1077	20.4578
							13.5	11.0921	5.5495	9.4459	17.4076	20.6638	20.0435	19.2365	20.9236		13.6	6.9194	9.9951	9.3138	16.1845	13.24	17.6409	23.0911	20.4472
							13.5167	11.0487	5.4946	9.4998	17.3394	20.7024	19.9154	19.2586	21.0941		13.6167	6.8896	9.9516	9.2521	16.1982	13.3095	17.6024	23.0736	20.4487
							13.5333	11.0878	5.5103	9.5211	17.3545	20.667	19.6979	19.3665	21.2396		13.6333	6.855	9.8591	9.1572	16.2236	13.4123	17.5462	23.0789	20.4703
							13.55	11.0851	5.5235	9.4913	17.4933	20.6898	19.4826	19.5349	21.2603		13.65	6.8242	9.8106	9.0189	16.3399	13.4607	17.5352	23.0455	20.4903
							13.5667	11.0601	5.5297	9.4516	17.6538	20.7874	19.2005	19.6886	21.233		13.6667	6.7556	9.7951	8.9262	16.5149	13.4356	17.457	23.0468	20.4783
							13.5833	11.0559	5.5465	9.4064	17.6335	20.8856	18.9099	19.8175	21.1297		13.6833	6.7121	9.8151	8.8552	16.5206	13.5042	17.3838	23.0628	20.4024
							13.6	11.0238	5.5901	9.3262	17.5977	21.0534	18.7646	19.9449	20.9998		13.7	6.6953	9.8086	8.8434	16.4788	13.6522	17.3337	23.0518	20.3723
							13.6167	10.9585	5.5998	9.2261	17.5526	21.2538	18.6686	20.0757	20.8946		13.7167	6.6779	9.79	8.8683	16.3947	13.7456	17.2993	23.0363	20.3541
							13.6333	10.8384	5.5955	9.1533	17.5026	21.3191	18.7035	20.1263	20.7666		13.7333	6.6398	9.7019	8.7973	16.2673	13.7467	17.219	23.0174	20.4523
							13.65	10.7764	5.5681	9.1069	17.4246	21.3037	18.7993	20.1677	20.6511		13.75	6.6077	9.6234	8.7018	16.1918	13.751	17.145	23.0261	20.4966
							13.6667	10.7156	5.5224	9.0229	17.3513	21.2374	18.9314	20.2943	20.4817		13.7667	6.5777	9.6249	8.641	16.1357	13.7782	17.112	22.9836	20.428
							13.6833	10.6693	5.4744	8.9668	17.4356	21.1567	19.2183	20.4841	20.3545		13.7833	6.5749	9.616	8.6692	16.0992	13.7579	17.0411	22.9897	20.4957
							13.7	10.6043	5.4667	8.8609	17.5411	21.0818	19.4327	20.6584	20.2585		13.8	6.5776	9.5963	8.6815	16.1894	13.6937	16.9335	22.9849	20.5628
							13.7167	10.5537	5.4387	8.7479	17.5963	21.0479	19.6232	20.7597	20.1359		13.8167	6.5981	9.5444	8.6961	16.2001	13.6429	16.8658	22.9824	20.6496
							13.7333	10.5034	5.4383	8.6767	17.5979	20.923	19.8096	20.7849	20.0673		13.8333	6.6133	9.4908	8.7345	16.195	13.5897	16.8183	22.993	20.7125
							13.75	10.5446	5.4685	8.6278	17.6716	20.8479	19.9392	20.8528	19.9713		13.85	6.6427	9.4499	8.8448	16.3076	13.5076	16.765	22.9569	20.6976
							13.7667	10.6171	5.5093	8.5791	17.8037	20.7928	20.1368	20.8937	19.9191		13.8667	6.6493	9.4071	8.9616	16.3568	13.5736	16.7178	22.9499	20.5908
							13.7833	10.6389	5.5303	8.5487	17.8764	20.7558	20.3017	20.9161	19.8693		13.8833	6.7041	9.4029	9.1093	16.4124	13.6538	16.6439	22.9421	20.4948
							13.8	10.6573	5.5549	8.5452	17.9519	20.6707	20.3664	20.9378	19.8422		13.9	6.7064	9.3793	9.2298	16.6925	13.7652	16.5913	22.9782	20.4082
							13.8167	10.7083	5.6104	8.5166	18.1364	20.6537	20.5187	20.9946	19.7974		13.9167	6.7232	9.3805	9.271	16.9319	13.8173	16.5602	23.0089	20.2856
							13.8333	10.8254	5.6313	8.5225	18.423	20.5289	20.576	21.0313	19.7414		13.9333	6.6953	9.4381	9.2956	17.0276	13.8423	16.5383	23.0427	20.2134
							13.85	10.9507	5.6406	8.522	18.4976	20.3874	20.5545	21.0456	19.6994		13.95	6.651	9.4609	9.236	16.9126	13.8369	16.5124	23.0698	20.1546
							13.8667	11.1169	5.6504	8.6559	18.6052	20.2184	20.6837	21.0842	19.676		13.9667	6.6925	9.448	9.1337	16.7599	13.7935	16.4769	23.0849	20.0792
							13.8833	11.2121	5.6512	8.7542	18.7174	20.0531	20.5944	21.1301	19.6154		13.9833	6.7638	9.496	8.9903	16.6285	13.757	16.432	23.1088	20.0121
							13.9	11.2258	5.6232	8.8038	18.7892	19.8353	20.5163	21.182	19.5905		14	6.812	9.512	8.8923	16.5052	13.6951	16.3621	23.1004	19.9002
							13.9167	11.279	5.6107	8.8329	18.9092	19.8504	20.3146	21.1848	19.5598		14.0167	6.8777	9.6054	8.7803	16.3445	13.6393	16.3615	23.1217	19.8666
							13.9333	11.259	5.6121	8.8008	18.9549	19.9429	20.0789	21.2005	19.5335		14.0333	6.9088	9.6838	8.7705	16.207	13.6078	16.3544	23.1288	19.7989
							13.95	11.2534	5.595	8.7462	19.1396	20.0473	20.013	21.2247	19.4914		14.05	6.918	9.7291	8.8068	16.1259	13.5661	16.3144	23.1638	19.7694
							13.9667	11.2077	5.5505	8.7959	19.2446	20.3676	20.0376	21.1866	19.4473		14.0667	6.8816	9.699	8.8141	15.9932	13.4904	16.2641	23.1463	19.7852
							13.9833	11.1824	5.4947	8.8199	19.2026	20.7043	20.0602	21.1522	19.414		14.0833	6.864	9.6586	8.8573	15.9083	13.4187	16.2451	23.1605	19.8491
							14	11.1167	5.4385	8.8819	19.1297	20.7697	20.0015	21.1999	19.4128		14.1	6.8577	9.5682	8.8934	15.8607	13.341	16.2216	23.1333	19.8864
							14.0167	11.0635	5.4364	8.9243	19.0761	20.6688	19.8814	21.2261	19.3815		14.1167	6.8401	9.4156	8.9225	15.8719	13.2325	16.216	23.1183	19.8875
							14.0333	10.9948	5.4182	8.9668	18.9964	20.5617	19.8298	21.2401	19.3725		14.1333	6.8488	9.3897	8.9271	15.8902	13.1337	16.1918	23.0939	19.9179
							14.05	10.9074	5.428	8.9894	18.8652	20.4637	19.784	21.2386	19.3964		14.15	6.828	9.403	9.0304	15.8473	13.1041	16.1881	23.1479	19.9592
							14.0667	10.7514	5.3965	9.0665	18.6752	20.5739	19.6193	21.2599	19.524		14.1667	6.8484	9.4087	9.1543	15.8248	13.0835	16.1799	23.2034	19.9924
							14.0833	10.621	5.3661	9.1192	18.3973	20.5843	19.5061	21.2419	19.6245		14.1833	6.8566	9.38	9.2762	15.7727	13.0777	16.1565	23.2915	19.9005
							14.1	10.5709	5.3966	9.1854	18.2216	20.4797	19.6131	21.2689	19.7141		14.2	6.8977	9.474	9.3615	15.7188	13.017	16.1917	23.4305	19.8136
							14.1167	10.6651	5.4805	9.2184	18.1067	20.4497	19.7543	21.2156	19.8132		14.2167	6.9152	9.5897	9.4038	15.7002	13.1234	16.2324	23.5407	19.8571
							14.1333	10.7985	5.5441	9.2019	18.0042	20.6259	20.0478	21.1714	19.9422		14.2333	6.9055	9.7432	9.5173	15.7599	13.3237	16.2813	23.6776	19.9073
							14.15	10.8754	5.6057	9.1741	17.9109	20.841	20.31	21.132	20.0234		14.25	6.8929	9.912	9.5535	15.7615	13.4456	16.2704	23.9267	19.9085
							14.1667	10.9451	5.6295	9.1062	17.7518	21.01	20.4436	21.1094	20.0834		14.2667	6.8876	10.0832	9.57	15.711	13.573	16.2827	24.1775	19.9195
							14.1833	10.9966	5.6655	9.0807	17.608	21.0801	20.5153	21.1935	20.1708		14.2833	6.9232	10.0942	9.5522	15.7154	13.7738	16.3095	24.3683	19.9062
							14.2	11.0535	5.685	8.9574	17.5738	21.1103	20.4865	21.2111	20.2428		14.3	6.952	10.1106	9.4894	15.7532	13.8899	16.3289	24.5252	19.9144
							14.2167	10.9995	5.699	8.851	17.4768	21.0889	20.5754	21.2579	20.3416		14.3167	6.9496	10.1083	9.4004	15.879	13.9647	16.3527	24.5486	19.9114
							14.2333	10.891	5.7105	8.7386	17.3016	21.0438	20.7292	21.1427	20.4446		14.3333	6.9603	10.0784	9.3275	16.0219	13.8368	16.3283	24.657	19.9281
							14.25	10.8137	5.7093	8.6506	17.1684	21.0107	20.8219	21.1748	20.5036		14.35	6.91	9.9673	9.2273	16.1717	13.7175	16.339	24.8022	20.0424
							14.2667	10.8233	5.7407	8.5684	17.0513	20.9156	20.8315	21.1441	20.5722		14.3667	6.8786	9.9008	9.2337	16.3894	13.7021	16.337	25.0037	20.2893
							14.2833	10.9307	5.8102	8.4941	16.9746	21.059	20.7825	21.212	20.595		14.3833	6.8715	9.8907	9.3606	16.4604	13.8345	16.3783	25.2196	20.5138
							14.3	10.9687	5.8594	8.433	16.9186	21.2748	20.7151	21.0666	20.5727		14.4	6.866	9.8475	9.5179	16.4199	13.9362	16.5534	25.3884	20.7443
							14.3167	10.967	5.8289	8.4078	16.9844	21.5229	20.6541	20.7502	20.5373		14.4167	6.899	9.7788	9.6734	16.3477	13.8962	16.7673	25.5724	20.9583
							14.3333	10.9492	5.7913	8.3557	17.1964	21.629	20.5811	20.4262	20.4682		14.4333	6.9062	9.727	9.7799	16.4384	13.7963	17.0034	25.7536	21.0787
							14.35	10.8996	5.7674	8.3134	17.41	21.7141	20.4927	20.5111	20.422		14.45	6.9383	9.6751	9.832	16.6407	13.781	17.2297	26.016	21.0235
							14.3667	10.8351	5.7295	8.2748	17.5657	21.7124	20.4556	20.5451	20.3846		14.4667	6.9334	9.6314	9.7878	16.7644	13.7156	17.5203	26.2659	20.9538
							14.3833	10.7508	5.7301	8.2953	17.7286	21.6341	20.3527	20.483	20.3351		14.4833	6.9426	9.6512	9.7782	16.7978	13.6633	17.6699	26.382	20.8353
							14.4	10.732	5.6901	8.2892	17.7686	21.449	20.2903	20.4574	20.2487		14.5	6.9194	9.7115	9.6854	16.7814	13.6215	17.6159	26.3534	20.7054
							14.4167	10.7316	5.6191	8.3381	17.7815	21.2433	20.2936	20.4192	20.2185		14.5167	6.9029	9.7574	9.6324	16.7683	13.6217	17.5102	26.2595	20.5585
							14.4333	10.7119	5.5584	8.4643	17.7261	21.0889	20.2021	20.3067	20.1329		14.5333	6.8517	9.6921	9.5008	16.6751	13.6912	17.3775	26.0258	20.4449
							14.45	10.642	5.4973	8.5907	17.6108	20.9129	20.0575	20.0995	20.0473		14.55	6.8412	9.5862	9.3651	16.6135	13.7632	17.2828	25.7469	20.3301
							14.4667	10.6063	5.4851	8.6803	17.5127	20.6973	19.8873	19.956	19.9979		14.5667	6.7998	9.4707	9.1166	16.5148	13.7363	17.217	25.4158	20.2321
							14.4833	10.6335	5.4765	8.772	17.3837	20.5191	19.7418	19.9002	19.952		14.5833	6.8538	9.3842	8.909	16.478	13.7829	17.1445	25.1743	20.1434
							14.5	10.7172	5.4695	8.9025	17.2478	20.3762	19.6721	19.9751	19.9146		14.6	6.9098	9.2671	8.7422	16.4902	13.7585	17.0723	24.9154	20.0947
							14.5167	10.739	5.4472	8.9381	17.2772	20.3677	19.8502	20.0019	19.8884		14.6167	6.8982	9.157	8.6634	16.4461	13.708	17.0195	24.6386	20.0599
							14.5333	10.7	5.4502	8.9595	17.3608	20.541	20.0793	20.1336	19.8708		14.6333	6.8701	9.0688	8.5848	16.3924	13.6705	17.0251	24.4254	20.061
							14.55	10.6098	5.4105	8.9601	17.4233	20.7488	20.0062	20.0581	19.9152		14.65	6.8525	9.0343	8.5307	16.3319	13.7757	17.0087	24.1712	20.0317
							14.5667	10.5905	5.4077	8.9592	17.4806	20.9423	19.8663	20.1567	19.8891		14.6667	6.7729	8.9995	8.4547	16.2619	13.922	17.0129	23.962	19.9873
							14.5833	10.5319	5.3884	8.9743	17.4764	20.9994	19.8539	20.2254	19.8274		14.6833	6.6976	9.0564	8.4	16.1914	13.9868	16.9972	23.7971	20.0385
							14.6	10.5192	5.3771	9.0126	17.3565	20.9775	20.1092	20.2882	19.8007		14.7	6.63	9.1547	8.4571	16.1284	13.9352	17.0298	23.6249	20.0498
							14.6167	10.5289	5.4036	9.0168	17.3226	20.9406	20.2733	20.7096	19.8044		14.7167	6.5724	9.2004	8.5625	16.0212	13.8804	17.1178	23.4908	20.132
							14.6333	10.6002	5.4457	8.9959	17.4989	20.9096	20.3027	20.8086	19.7991		14.7333	6.535	9.2473	8.642	15.9412	13.7934	17.1824	23.368	20.1095
							14.65	10.6199	5.441	8.9724	17.7726	20.87	20.2922	20.6363	19.7722		14.75	6.5273	9.294	8.7884	15.8778	13.665	17.2791	23.2409	20.0854
							14.6667	10.7082	5.4388	8.8833	17.9314	20.7817	20.2262	20.4792	19.7541		14.7667	6.5207	9.3056	9.014	15.7555	13.5034	17.4208	23.1606	20.0696
							14.6833	10.7255	5.4319	8.7983	17.9454	20.6984	20.1327	20.2939	19.7011		14.7833	6.5356	9.3369	9.1377	15.6715	13.3456	17.6158	23.0919	20.0489
							14.7	10.7066	5.4385	8.7711	17.9222	20.7348	20.0319	20.2478	19.707		14.8	6.4981	9.4281	9.2997	15.6228	13.3039	17.7707	23.0524	20.1004
							14.7167	10.7682	5.4218	8.753	17.8371	20.7149	19.9895	20.1556	19.7239		14.8167	6.4603	9.5454	9.3455	15.7096	13.4792	17.9032	23.0786	20.1573
							14.7333	10.9543	5.407	8.6796	17.7772	20.6964	19.9456	20.0525	19.7344		14.8333	6.4243	9.7669	9.3789	15.9594	13.685	17.9442	23.0753	20.1709
							14.75	11.0805	5.4104	8.5983	17.6978	20.7016	19.8711	19.9682	19.7151		14.85	6.3102	9.903	9.3913	16.0521	13.73	17.9514	23.0843	20.2072
							14.7667	11.1618	5.4515	8.6212	17.6605	20.6976	19.7766	19.8615	19.7247		14.8667	6.2311	9.9814	9.3556	16.0868	13.7147	17.9483	22.9874	20.4855
							14.7833	11.2217	5.5021	8.6885	17.6081	20.6526	19.727	19.7627	19.7163		14.8833	6.1381	10.0467	9.303	16.1258	13.6851	17.9513	23.269	20.8576
							14.8	11.1984	5.5823	8.7792	17.4912	20.5246	19.7009	19.6423	19.6997		14.9	6.0487	10.0971	9.2299	16.1462	13.6442	17.9233	23.7376	21.111
							14.8167	11.1625	5.646	8.832	17.283	20.429	19.6258	19.6036	19.7197		14.9167	5.9872	10.0869	9.1736	16.209	13.5927	17.9242	23.8566	21.2522
							14.8333	11.1354	5.6629	8.8346	17.0922	20.4477	19.5432	19.5073	19.713		14.9333	6.007	10.0419	9.0944	16.4527	13.5269	17.9026	23.8066	21.2364
							14.85	11.0734	5.6622	8.9063	16.9756	20.7338	19.4646	19.4505	19.7118		14.95	6.1217	10.0253	9.0159	16.5434	13.4227	17.9158	23.6744	21.2225
							14.8667	11.0022	5.692	8.9478	16.9281	21.1452	19.4945	19.3688	19.7203		14.9667	6.1757	9.9118	8.8952	16.5179	13.3031	17.9064	23.601	21.1427
							14.8833	10.9445	5.7402	8.9366	16.8185	21.3919	19.4599	19.2869	19.7323		14.9833	6.2116	9.8149	8.834	16.493	13.1872	17.8681	23.5638	20.985
							14.9	10.8646	5.7059	8.8675	16.8183	21.5951	19.3866	19.3149	19.7398		15	6.2864	9.6983	8.8757	16.5332	13.1495	17.8241	23.5272	20.7829
							14.9167	10.8055	5.6411	8.8106	16.8544	21.6533	19.3034	19.2425	19.7348		15.0167	6.3213	9.6335	8.9125	16.5282	13.1258	17.7487	23.4924	20.5743
							14.9333	10.7496	5.5495	8.7988	17.0316	21.6286	19.2616	19.1773	19.744		15.0333	6.3371	9.5581	8.8878	16.5328	13.124	17.6467	23.4322	20.4068
							14.95	10.6354	5.504	8.7132	17.1575	21.6035	19.1744	19.1214	19.7793		15.05	6.3595	9.561	8.8433	16.5126	13.1422	17.5626	23.3656	20.2443
							14.9667	10.5249	5.4495	8.6266	17.2857	21.5549	18.9859	19.0451	19.786		15.0667	6.4242	9.6004	8.8316	16.4237	13.138	17.4626	23.3399	20.0922
							14.9833	10.4658	5.4744	8.5557	17.4192	21.4752	18.8212	18.9434	19.8155		15.0833	6.4279	9.6414	8.8455	16.3817	13.1348	17.3284	23.2792	19.9514
							15	10.3816	5.4632	8.4592	17.4744	21.4851	18.7539	18.9025	19.8596		15.1	6.4158	9.6763	8.9031	16.3507	13.0587	17.2245	23.2243	19.8445
							15.0167	10.307	5.5051	8.3301	17.4463	21.6155	18.7327	18.8293	19.8653		15.1167	6.4081	9.6418	9.0304	16.3096	13.0132	17.1544	23.1683	19.7979
							15.0333	10.3132	5.5381	8.2574	17.5129	21.7573	18.7927	18.754	19.8519		15.1333	6.4018	9.629	9.1542	16.268	13.0528	17.0852	23.1348	19.7827
							15.05	10.3727	5.5018	8.2396	17.507	21.8386	19.0878	18.719	19.8912		15.15	6.4291	9.5946	9.3463	16.2978	13.1233	17.0025	23.0936	19.7658
							15.0667	10.4271	5.5279	8.2149	17.5162	21.8271	19.37	18.6483	19.9347		15.1667	6.4398	9.5632	9.5533	16.2729	13.2207	16.9464	23.1066	19.7737
							15.0833	10.4364	5.5719	8.2427	17.5298	21.7641	19.5437	18.6012	20.0595		15.1833	6.4571	9.4989	9.6767	16.2167	13.2967	16.9313	23.1103	19.7255
							15.1	10.4536	5.5626	8.2841	17.4359	21.6888	19.7001	18.5308	20.1905		15.2	6.4614	9.5355	9.7183	16.0839	13.3465	16.9304	23.1089	19.6697
							15.1167	10.4905	5.5427	8.3553	17.4356	21.5005	19.8091	18.4565	20.2934		15.2167	6.4907	9.5799	9.7104	15.9028	13.4501	16.9131	23.0866	19.666
							15.1333	10.4878	5.5196	8.4362	17.3849	21.6016	19.8547	18.4086	20.3509		15.2333	6.4706	9.582	9.7214	15.7754	13.596	16.8977	23.0697	19.6295
							15.15	10.4691	5.4871	8.4884	17.3169	21.6385	20.0079	18.3036	20.3977		15.25	6.4805	9.5428	9.6941	15.6735	13.7567	16.8335	23.0387	19.5709
							15.1667	10.4621	5.4209	8.6061	17.1843	21.7393	20.2883	18.2228	20.4683		15.2667	6.5134	9.5393	9.6635	15.7398	13.9104	16.7699	22.9859	19.5294
							15.1833	10.4139	5.3849	8.709	17.0407	21.7045	20.5974	18.2132	20.5245		15.2833	6.5602	9.5508	9.6238	16.0046	13.9632	16.7568	22.9855	19.5443
							15.2	10.3915	5.3678	8.8091	17.0968	21.65	20.7184	18.3171	20.5236		15.3	6.5633	9.4981	9.5719	16.1671	13.9952	16.7556	22.9782	19.5448
							15.2167	10.3454	5.3537	8.8373	17.2126	21.626	20.7361	18.4056	20.5511		15.3167	6.5671	9.4512	9.5277	16.3052	13.9628	16.7303	22.9864	19.5191
							15.2333	10.3583	5.3945	8.8281	17.3339	21.554	20.756	18.5211	20.5525		15.3333	6.5259	9.4124	9.5134	16.3662	13.8336	16.7003	22.995	19.4772
							15.25	10.3567	5.4142	8.8217	17.335	21.4713	20.7419	18.607	20.5608		15.35	6.5412	9.4053	9.3998	16.3717	13.7894	16.6562	23.0199	19.4678
							15.2667	10.3635	5.435	8.8616	17.4515	21.3521	20.7714	18.6958	20.5425		15.3667	6.5382	9.3599	9.2085	16.4039	13.7749	16.6461	23.0057	19.4466
							15.2833	10.3506	5.4861	8.9161	17.4132	21.2483	20.7725	18.8788	20.5208		15.3833	6.5108	9.2619	9.0598	16.5093	13.8951	16.6246	23.0151	19.4536
							15.3	10.3552	5.5166	8.9749	17.35	21.1778	20.7834	18.8799	20.4862		15.4	6.4189	9.2461	8.9332	16.4619	13.9221	16.6102	22.9538	19.4271
							15.3167	10.3525	5.5246	8.9335	17.2892	21.0939	20.9117	18.9946	20.4742		15.4167	6.3717	9.244	8.8423	16.3724	13.8665	16.628	22.931	19.4648
							15.3333	10.3282	5.5719	8.85	17.2277	20.9362	21.0562	19.2462	20.4448		15.4333	6.3124	9.2888	8.8442	16.6358	13.7716	16.6048	22.9827	19.4779
							15.35	10.3374	5.5813	8.7772	17.1599	20.8169	21.1174	19.3254	20.4489		15.45	6.2611	9.31	8.8739	16.8229	13.605	16.6032	23.0502	19.516
							15.3667	10.4068	5.6042	8.7729	17.0759	20.7087	21.1396	19.3771	20.5132		15.4667	6.2627	9.3223	8.9749	16.8277	13.4618	16.6057	23.1234	19.5232
							15.3833	10.4781	5.6013	8.7275	16.9132	20.6447	21.1441	19.4289	20.588		15.4833	6.3319	9.2708	9.0572	17.0734	13.4184	16.6314	23.2302	19.6173
							15.4	10.5532	5.5887	8.6624	16.8703	20.5331	21.1032	19.4441	20.7617		15.5	6.4148	9.2215	9.1208	17.451	13.5216	16.6245	23.3355	19.7603
							15.4167	10.5923	5.5544	8.5819	16.9386	20.4061	21.1264	19.4714	21.0044		15.5167	6.4526	9.1704	9.1964	17.8233	13.6905	16.5886	23.478	19.8523
							15.4333	10.5866	5.4857	8.5012	16.9712	20.4695	21.1251	19.4721	21.3042		15.5333	6.4585	9.1277	9.1895	17.869	13.9411	16.5776	23.6065	19.8771
							15.45	10.5856	5.404	8.4387	16.9851	20.5707	21.065	19.4495	21.7088		15.55	6.4993	9.1274	9.2091	17.8403	13.9933	16.5976	23.6841	19.9507
							15.4667	10.5404	5.3763	8.422	17.0668	20.6169	20.975	19.46	22.2565		15.5667	6.5486	9.0644	9.2273	17.805	13.9876	16.6169	23.8194	19.997
							15.4833	10.4817	5.4113	8.4189	17.0603	20.6749	20.8457	19.4696	22.8806		15.5833	6.5806	9.0555	9.2643	17.7816	13.9055	16.6105	23.8435	19.9482
							15.5	10.4599	5.44	8.3734	16.9466	20.6576	20.8432	19.4213	23.5159		15.6	6.7381	9.0731	9.2681	17.708	13.7799	16.6076	23.8762	19.9362
							15.5167	10.4332	5.4742	8.3142	16.8595	20.664	20.9211	19.409	23.8998		15.6167	6.8783	9.1344	9.3137	17.6721	13.6967	16.5917	23.9128	19.9129
							15.5333	10.4239	5.5328	8.3446	16.8528	20.5906	20.9592	19.4049	24.1299		15.6333	7.0294	9.1161	9.3053	17.5585	13.5557	16.5968	23.9922	19.9092
							15.55	10.537	5.5595	8.3902	16.9426	20.6338	20.9347	19.331	24.5273		15.65	7.1232	9.1053	9.3553	17.4513	13.524	16.5583	24.1681	19.8731
							15.5667	10.6527	5.6247	8.4867	17.1179	20.5744	20.9079	19.4278	25.0055		15.6667	7.2283	9.0801	9.3444	17.4318	13.5506	16.607	24.499	19.8299
							15.5833	10.7801	5.6572	8.5022	17.3676	20.417	20.883	19.4569	25.1075		15.6833	7.3616	9.074	9.3679	17.3544	13.5985	16.5844	24.7918	19.7822
							15.6	10.8619	5.6638	8.4964	17.5339	20.4948	20.9058	19.4006	24.9177		15.7	7.3496	9.0342	9.3583	17.2259	13.6468	16.5986	25.1781	19.7529
							15.6167	10.9211	5.6459	8.5011	17.6451	20.6156	20.8839	19.3155	24.7085		15.7167	7.3486	9.0182	9.3572	17.0919	13.6808	16.5837	25.5124	19.7119
							15.6333	10.9711	5.6013	8.4913	17.697	20.5993	20.9221	19.2723	24.4444		15.7333	7.3509	9.1147	9.3569	17.0005	13.6936	16.6174	25.5641	19.6779
							15.65	10.9982	5.5592	8.5628	17.6568	20.527	20.8625	19.2504	24.1833		15.75	7.3194	9.2727	9.2713	16.8967	13.6416	16.6104	25.3239	19.6321
							15.6667	11.0648	5.5248	8.6093	17.6008	20.3858	20.757	19.1957	23.7434		15.7667	7.2603	9.4517	9.1599	16.8246	13.577	16.6034	24.9383	19.5764
							15.6833	11.009	5.5346	8.6891	17.4508	20.2339	20.5481	19.1381	23.258		15.7833	7.1619	9.6112	9.0487	16.7994	13.4956	16.6472	24.5348	19.5792
							15.7	10.9538	5.4707	8.7033	17.3021	20.0839	20.393	18.9846	22.7715		15.8	7.0335	9.6908	8.9616	16.755	13.4895	16.6154	24.1227	19.5485
							15.7167	10.8751	5.4153	8.6954	17.183	19.8744	20.2819	18.8909	22.3324		15.8167	6.9617	9.6329	8.9185	16.6892	13.545	16.6215	23.7394	19.5038
							15.7333	10.8561	5.3759	8.7203	17.0632	19.6934	20.0433	18.7856	21.9219		15.8333	6.9452	9.6098	9.0218	16.6062	13.6941	16.5985	23.4131	19.4543
							15.75	10.9086	5.3646	8.6943	17.0784	19.6403	19.7981	18.7062	21.5922		15.85	6.9973	9.601	9.1705	16.5077	13.9773	16.5553	23.1365	19.4312
							15.7667	10.9568	5.3406	8.6868	17.1356	19.7587	19.5538	18.5523	21.3017		15.8667	7.0107	9.6119	9.2654	16.4265	14.0776	16.5617	22.9645	19.4197
							15.7833	11.0374	5.3142	8.6851	17.1928	19.914	19.5329	18.5695	21.0536		15.8833	6.97	9.6799	9.3866	16.3422	14.0925	16.5792	22.7844	19.4432
							15.8	11.0477	5.2755	8.5978	17.2289	20.0211	19.5939	18.623	20.8356		15.9	6.8961	9.7153	9.4334	16.281	14.0146	16.6069	22.6766	19.446
							15.8167	11.0375	5.252	8.5619	17.3113	20.0329	19.5932	18.8317	20.6706		15.9167	6.8379	9.7087	9.4756	16.2356	13.9722	16.561	22.6075	19.4216
							15.8333	11.0664	5.2513	8.5433	17.2728	20.0348	19.5711	19.0858	20.5386		15.9333	6.793	9.6824	9.5359	16.2262	13.9761	16.5817	22.5716	19.4857
							15.85	11.0411	5.276	8.5455	17.1293	20.0631	19.5178	19.2132	20.4893		15.95	6.7378	9.5866	9.5794	16.2121	13.9857	16.6114	22.5366	19.5335
							15.8667	11.0098	5.3606	8.4998	16.8617	20.1179	19.479	19.2269	20.3722		15.9667	6.7249	9.4276	9.554	16.2105	13.9075	16.6449	22.4908	19.5377
							15.8833	10.9807	5.4443	8.4759	16.6896	20.167	19.4273	19.24	20.2914		15.9833	6.6866	9.3014	9.4932	16.1842	13.9123	16.6703	22.4523	19.5262
							15.9	10.8732	5.4816	8.4095	16.6918	20.3003	19.2826	19.1598	20.2115		16	6.7177	9.2151	9.4593	16.1749	13.9304	16.6632	22.4213	19.6394
							15.9167	10.759	5.5482	8.2916	16.6797	20.4041	19.1362	19.0784	20.1424		16.0167	6.678	9.1808	9.4372	16.1747	13.8535	16.7159	22.424	19.7449
							15.9333	10.7318	5.5592	8.2465	16.6905	20.4656	19.1817	18.9845	20.102		16.0333	6.6493	9.1545	9.4452	16.0881	13.7298	16.741	22.4072	19.7437
							15.95	10.7421	5.592	8.2652	16.8165	20.479	19.2393	18.8827	20.0595		16.05	6.5415	9.0773	9.4276	16.0487	13.8164	16.8574	22.3968	19.7124
							15.9667	10.7064	5.5665	8.2549	17.0045	20.5779	19.226	18.7301	20.0174		16.0667	6.4841	9.0331	9.3517	15.96	14.0021	16.9935	22.3642	19.7092
							15.9833	10.6882	5.5751	8.3239	17.0359	20.7556	19.2714	18.666	19.9952		16.0833	6.4966	8.9612	9.2899	15.966	14.1155	17.1764	22.3268	19.6891
							16	10.6632	5.5556	8.3945	17.1629	20.8112	19.366	18.6577	19.973		16.1	6.5391	8.9166	9.2447	15.893	14.2098	17.3477	22.2671	19.7027
							16.0167	10.6074	5.5083	8.4166	17.0919	20.824	19.4319	18.6264	19.9551		16.1167	6.539	8.8839	9.1952	15.8103	14.1708	17.461	22.2717	19.7256
							16.0333	10.5678	5.4813	8.3762	17.0347	20.9034	19.4366	18.5253	19.9346		16.1333	6.5794	8.8736	9.0556	15.715	14.0754	17.5366	22.3837	19.707
							16.05	10.5922	5.4867	8.2773	16.9642	21.0003	19.4715	18.4577	19.9162		16.15	6.6252	8.9383	9.032	15.8089	13.989	17.5896	22.5185	19.7272
							16.0667	10.5655	5.49	8.2063	16.9463	21.0422	19.5115	18.4671	19.9358		16.1667	6.6016	9.0173	9.113	15.9831	13.8754	17.5474	22.6239	19.7045
							16.0833	10.5807	5.425	8.1223	16.8565	21.1156	19.5716	18.4284	19.9759		16.1833	6.5934	9.0602	9.1406	16.0463	13.791	17.4901	22.6973	19.7171
							16.1	10.6444	5.3703	8.0542	16.7381	21.2521	19.6497	18.4421	19.9435		16.2	6.5192	9.0701	9.1203	16.0604	13.6702	17.402	22.7387	19.7022
							16.1167	10.6729	5.2896	8.0422	16.5362	21.3142	19.628	18.3649	20.009		16.2167	6.4902	9.1008	9.0434	16.0771	13.521	17.3098	22.7523	19.6783
							16.1333	10.6375	5.2264	7.9453	16.3615	21.1798	19.8424	18.3951	20.1003		16.2333	6.4766	9.1743	8.9661	16.1835	13.3711	17.1882	22.754	19.6473
							16.15	10.6027	5.1673	7.8982	16.4847	21.0453	19.9929	18.379	20.1013		16.25	6.4804	9.2561	8.9379	16.2474	13.2937	17.1183	22.8375	19.6735
							16.1667	10.6093	5.1983	7.9231	16.6496	20.9102	20.0345	18.31	20.1065		16.2667	6.4755	9.3325	9.0221	16.3107	13.2554	17.0439	22.874	19.6266
							16.1833	10.6426	5.1644	7.9291	16.7077	20.7644	20.0337	18.329	20.166		16.2833	6.4199	9.3291	9.141	16.4327	13.334	16.9308	22.8735	19.6334
							16.2	10.6863	5.1826	7.9884	16.8039	20.6264	19.9075	18.3661	20.2575		16.3	6.4627	9.2924	9.2425	16.4331	13.5286	16.8509	22.836	19.605
							16.2167	10.7895	5.2279	8.0698	16.844	20.6355	19.8121	18.5769	20.2819		16.3167	6.4587	9.2789	9.3176	16.4397	13.6503	16.7792	22.9039	19.5714
							16.2333	10.9436	5.28	8.1921	16.7386	20.5442	19.6942	18.7109	20.2735		16.3333	6.4947	9.2878	9.35	16.4323	13.7409	16.7049	23.0897	19.5487
							16.25	11.0045	5.3207	8.3209	16.5863	20.3346	19.5919	18.8979	20.1646		16.35	6.5759	9.3144	9.3759	16.5082	13.8203	16.6155	23.2043	19.5621
							16.2667	11.0064	5.3631	8.4339	16.4355	20.1328	19.4892	19.0576	20.0944		16.3667	6.6813	9.2991	9.4034	16.525	13.8634	16.5501	23.3927	19.5906
							16.2833	10.9595	5.3856	8.4671	16.1967	19.9372	19.3521	19.1559	20.0496		16.3833	6.7691	9.2968	9.3981	16.5255	13.9247	16.5352	23.3808	19.5713
							16.3	10.9607	5.3832	8.4593	15.96	19.7642	19.1969	19.2491	20.0311		16.4	6.8093	9.2401	9.4371	16.519	13.9472	16.5087	23.2259	19.5342
							16.3167	10.9072	5.3634	8.4725	16.0267	19.504	19.1423	19.3078	19.9698		16.4167	6.849	9.1709	9.3804	16.4026	13.9195	16.4782	23.1275	19.4717
							16.3333	10.8913	5.3107	8.4303	16.1341	19.3785	19.2399	19.3103	19.9368		16.4333	6.8808	9.1102	9.2728	16.2935	13.9239	16.4656	23.1338	19.4343
							16.35	10.9459	5.2826	8.4258	16.276	19.3538	19.4111	19.3239	19.9579		16.45	6.8522	9.0425	9.1186	16.1869	13.9083	16.4673	23.1213	19.3895
							16.3667	11.0574	5.2693	8.4072	16.4716	19.3867	19.5884	19.3578	19.9655		16.4667	6.8562	8.967	8.9664	16.0519	13.9074	16.5188	23.0448	19.34
							16.3833	11.1488	5.271	8.4611	16.623	19.4017	19.8511	19.3667	19.9378		16.4833	6.8509	8.9809	8.7439	15.9629	13.9027	16.584	23.0136	19.3083
							16.4	11.1362	5.2287	8.5174	16.7975	19.3548	20.0706	19.3475	19.9003		16.5	6.8033	9.0755	8.5206	15.8783	13.8842	16.5643	22.9806	19.312
							16.4167	11.1076	5.2235	8.5108	16.961	19.3624	20.117	19.2901	19.8576		16.5167	6.7432	9.1106	8.333	15.7822	13.8379	16.5262	22.8946	19.2291
							16.4333	11.1512	5.2565	8.5362	16.9886	19.5396	20.1263	19.2155	19.8144		16.5333	6.678	9.0828	8.2332	15.7245	13.8399	16.5182	22.7204	19.2154
							16.45	11.1691	5.2712	8.5248	16.9844	19.676	20.2018	19.2237	19.7774		16.55	6.5979	9.0614	8.2135	15.6615	13.8354	16.5105	22.5777	19.2029
							16.4667	11.1792	5.2891	8.5368	17.0485	19.7828	20.239	19.181	19.7701		16.5667	6.5277	9.0794	8.3077	15.5856	13.7594	16.4909	22.5369	19.2
							16.4833	11.1702	5.3083	8.5056	17.1601	20.163	20.1195	19.1668	19.779		16.5833	6.4418	9.0707	8.4604	15.5062	13.6472	16.481	22.4932	19.1607
							16.5	11.1094	5.3209	8.4576	17.2266	20.7606	20.0296	19.172	19.7305		16.6	6.36	9.0219	8.609	15.4468	13.5951	16.4658	22.3703	19.1597
							16.5167	11.0597	5.3636	8.3961	17.302	21.1082	19.98	19.155	19.7399		16.6167	6.3076	8.9632	8.7263	15.3777	13.5387	16.4372	22.3286	19.1335
							16.5333	11.0284	5.3856	8.2854	17.3666	21.3022	19.9433	19.1557	19.7146		16.6333	6.3062	8.8559	8.8221	15.2798	13.5469	16.393	22.295	19.1378
							16.55	10.9597	5.35	8.1546	17.4443	21.2883	19.9265	19.1702	19.6595		16.65	6.3171	8.8248	8.9319	15.3062	13.6433	16.3855	22.2738	19.172
							16.5667	10.8949	5.3441	8.0306	17.564	21.2181	19.9095	19.1709	19.6549		16.6667	6.2875	8.7093	8.9263	15.2486	13.8329	16.3709	22.2449	19.1891
							16.5833	10.836	5.3017	7.9985	17.764	21.0632	19.8992	19.1727	19.5995		16.6833	6.2166	8.678	8.9742	15.191	13.9861	16.3547	22.2521	19.2102
							16.6	10.826	5.3143	8.0438	17.844	20.9202	19.8842	19.213	19.5819		16.7	6.2636	8.6333	8.9656	15.1887	14.0784	16.3564	22.3165	19.1952
							16.6167	10.8116	5.3438	8.0607	17.7659	20.83	19.9182	19.2107	19.634		16.7167	6.2947	8.6744	9.004	15.1182	14.2133	16.3315	22.353	19.1962
							16.6333	10.7995	5.3244	8.1535	17.7122	20.639	19.8169	19.1506	19.6455		16.7333	6.3359	8.6937	9.0662	15.108	14.3425	16.341	22.3632	19.1665
							16.65	10.7746	5.3169	8.3257	17.5212	20.4736	19.6389	19.1358	19.6012		16.75	6.3609	8.7515	9.0755	15.0699	14.5201	16.383	22.4003	19.1383
							16.6667	10.762	5.2691	8.5286	17.3453	20.3014	19.4111	19.1144	19.5606		16.7667	6.3994	8.8313	9.0893	15.0155	14.6308	16.4063	22.5159	19.132
							16.6833	10.7126	5.2158	8.7082	17.3001	20.1337	19.2084	19.1076	19.5891		16.7833	6.4593	8.9107	9.0877	15.0109	14.6045	16.4896	22.595	19.142
							16.7	10.6442	5.1902	8.8828	17.2372	20.0664	18.9798	19.1144	19.6606		16.8	6.5429	8.966	9.1013	14.9722	14.5805	16.5075	22.6398	19.1441
							16.7167	10.5834	5.1544	9.0304	17.2391	19.9625	18.8686	19.1503	19.7471		16.8167	6.6018	8.9522	9.0514	15.164	14.5662	16.509	22.6416	19.1355
							16.7333	10.4881	5.1062	9.1635	17.2037	19.8486	19.0995	19.2458	19.8321		16.8333	6.6599	8.9032	9.0033	15.4089	14.4704	16.5219	22.66	19.146
							16.75	10.3798	5.0587	9.2148	17.2891	19.897	19.3542	19.3003	19.9198		16.85	6.6368	8.8551	8.9207	15.5979	14.3391	16.6274	22.6212	19.1766
							16.7667	10.2922	5.0635	9.2145	17.3127	20.1393	19.5626	19.374	20.0365		16.8667	6.626	8.8254	8.8375	15.783	14.1763	16.7664	22.5638	19.2294
							16.7833	10.2352	5.0794	9.238	17.2451	20.4695	19.7776	19.4115	20.1111		16.8833	6.5664	8.7879	8.8131	15.9983	13.9681	16.9256	22.5495	19.2462
							16.8	10.1434	5.0607	9.2631	17.1326	20.6038	19.9458	19.4342	20.1646		16.9	6.5392	8.7365	8.8321	16.1301	13.9135	17.0683	22.5684	19.2253
							16.8167	10.1155	5.0638	9.2349	17.0217	20.6291	20.101	19.4307	20.2543		16.9167	6.5082	8.7131	8.8953	16.3354	13.9264	17.2067	22.5948	19.2854
							16.8333	10.1092	5.0904	9.1252	16.8288	20.5361	20.1608	19.4975	20.3246		16.9333	6.5472	8.6798	8.9627	16.445	13.9148	17.285	22.5893	19.2539
							16.85	10.1135	5.1253	8.9957	16.5941	20.2974	20.1133	19.6912	20.3646		16.95	6.6144	8.7427	9.0412	16.4443	13.8874	17.4728	22.6028	19.1689
							16.8667	10.0638	5.2359	8.8774	16.3641	20.2949	20.1595	19.933	20.4001		16.9667	6.6399	8.8565	9.0412	16.5402	13.8227	17.6441	22.5881	19.2026
							16.8833	10.0666	5.3473	8.7925	16.2287	20.3444	20.1056	20.1103	20.4466		16.9833	6.6436	9.045	9.0528	16.5515	13.6951	17.667	22.6176	19.3012
							16.9	10.0287	5.4672	8.7221	16.1489	20.2955	19.9582	20.2192	20.4786		17	6.5903	9.2394	9.0141	16.557	13.7377	17.5862	22.634	19.3268
							16.9167	10.0419	5.5418	8.7476	16.2139	20.2066	19.7803	20.1737	20.532		17.0167	6.5475	9.3883	8.9976	16.4891	13.8339	17.4865	22.6416	19.4023
							16.9333	10.0298	5.6135	8.8261	16.0987	20.0703	19.4774	20.1156	20.5231		17.0333	6.491	9.4719	9.0163	16.3827	13.9395	17.3766	22.6808	19.5138
							16.95	10.0841	5.6491	8.8609	16.0109	20.1738	19.2087	20.1797	20.5633		17.05	6.4258	9.498	9.0835	16.4018	13.9651	17.2875	22.7758	19.6428
							16.9667	10.1371	5.6833	8.8659	16.0842	20.3937	19.1227	20.4728	20.5809		17.0667	6.3277	9.4795	9.1304	16.4188	13.9988	17.1943	22.7348	19.8091
							16.9833	10.2133	5.7178	8.8283	16.2422	20.6212	19.0982	21.094	20.6161		17.0833	6.2335	9.4242	9.1274	16.36	13.9842	17.0737	22.6761	19.9761
							17	10.2787	5.7271	8.7978	16.3845	20.7911	19.2575	21.8405	20.6604		17.1	6.1675	9.367	9.0855	16.3208	13.9254	16.9901	22.6419	20.1594
							17.0167	10.3268	5.7545	8.8129	16.5123	20.9073	19.3712	22.0867	20.6258		17.1167	6.1182	9.326	9.0048	16.3556	13.8847	16.9291	22.7058	20.3075
							17.0333	10.3477	5.7772	8.76	16.6162	20.9147	19.442	22.0416	20.5606		17.1333	6.0625	9.2567	8.8738	16.4029	13.8815	16.8756	22.9212	20.4536
							17.05	10.3807	5.7587	8.6918	16.6257	20.9726	19.4549	21.7887	20.5614		17.15	6.0479	9.178	8.7906	16.4213	13.8969	16.8082	23.1644	20.5601
																	17.1667	6.1268	9.0929	8.6469	16.385	13.9771	16.7618	23.5547	20.5867
																	17.1833	6.2453	8.9724	8.5033	16.3044	14.0242	16.7501	24.0119	20.6033
																	17.2	6.4247	8.8684	8.3948	16.2527	13.9507	16.7133	24.2353	20.5527
																	17.2167	6.5812	8.7044	8.2785	16.2379	13.8153	16.6651	24.4836	20.5416
																	17.2333	6.7041	8.5578	8.1923	16.2382	13.7583	16.5933	24.7576	20.4402
																	17.25	6.7579	8.4776	8.0917	16.2527	13.7475	16.573	24.9068	20.2865
																	17.2667	6.8643	8.425	8.0879	16.2264	13.7411	16.5856	24.7694	20.22
																	17.2833	6.9834	8.4541	8.1484	16.2479	13.757	16.611	24.5807	20.1772
																	17.3	7.0799	8.6647	8.2443	16.3761	13.8056	16.5632	24.3607	20.0821
																	17.3167	7.1314	8.9228	8.406	16.6457	13.8293	16.5659	24.1247	20.0201
																	17.3333	7.1762	9.1745	8.5394	16.957	13.8972	16.5357	23.9563	19.9399
																	17.35	7.1517	9.4372	8.6666	16.8767	13.9923	16.5035	23.8054	19.8253
																	17.3667	7.0784	9.5869	8.8432	16.8311	14.0789	16.5239	23.6888	19.7347
																	17.3833	7.0629	9.7272	8.9649	16.8434	14.1798	16.5081	23.5995	19.6743
																	17.4	7.0011	9.8008	9.0932	16.8579	14.2684	16.5224	23.4999	19.6103
																	17.4167	6.8801	9.8697	9.1685	16.8578	14.3249	16.5209	23.3905	19.6026
																	17.4333	6.8167	9.8824	9.191	16.7952	14.3339	16.5889	23.295	19.5516
																	17.45	6.7823	9.8958	9.1821	16.6946	14.2425	16.7278	23.1631	19.5417
																	17.4667	6.8001	9.936	9.0948	16.6285	14.1328	16.9704	23.1185	19.5536
																	17.4833	6.794	9.9117	9.0712	16.5704	14.1003	17.1541	23.0649	19.5464
																	17.5	6.7948	9.9396	9.0039	16.5446	14.0785	17.1848	23.0225	19.5701
																	17.5167	6.7404	9.9806	8.9218	16.4415	14.1186	17.1627	22.9878	19.5548
																	17.5333	6.705	10.1181	8.8591	16.3209	14.2135	17.081	22.9493	19.5747
																	17.55	6.6866	10.2098	8.8813	16.1461	14.1278	17.0172	22.9154	19.631
																	17.5667	6.6166	10.1704	8.9145	16.109	13.9956	16.9453	22.8641	19.6578
																	17.5833	6.5756	10.0967	8.9916	16.0649	13.9215	16.8834	22.8332	19.6701
																	17.6	6.5272	10.056	9.1383	15.9023	13.9094	16.8786	22.8002	19.6421
																	17.6167	6.5161	10.0229	9.3714	15.7159	13.8745	16.8448	22.8089	19.6523
																	17.6333	6.5281	9.8823	9.6565	15.6691	13.8756	16.8364	22.7931	19.7189
																	17.65	6.5421	9.7802	9.8703	15.6144	13.9028	16.9513	22.801	19.8958
																	17.6667	6.5288	9.6947	9.9954	15.6058	13.831	17.1064	22.8081	20.008
																	17.6833	6.5255	9.6451	10.0749	15.6121	13.768	17.2079	22.7949	20.2065
																	17.7	6.5388	9.5925	10.1002	15.6776	13.6858	17.3	22.8125	20.4962
																	17.7167	6.5041	9.5669	10.1239	15.7663	13.8053	17.3661	22.7859	20.6866
																	17.7333	6.484	9.642	10.0515	15.8543	13.8609	17.4363	22.778	20.6577
																	17.75	6.4305	9.7016	9.9933	15.9306	13.8227	17.5486	22.7591	20.7599
																	17.7667	6.3956	9.7681	9.8607	15.9683	13.8025	17.6934	22.7935	20.8813
																	17.7833	6.3338	9.7945	9.7188	15.87	13.8142	17.7695	22.8224	21.1727
																	17.8	6.2586	9.7991	9.5197	15.7816	13.8136	17.8325	22.8082	21.682
																	17.8167	6.2142	9.8541	9.3111	15.7267	13.7991	17.8788	22.7727	22.0759
																	17.8333	6.1877	9.8864	9.1568	15.6377	13.81	17.9948	22.813	22.1289
																	17.85	6.1331	9.8414	9.0611	15.5426	13.7492	18.1256	22.7839	21.9786
																	17.8667	6.1115	9.7561	8.9257	15.4733	13.7757	18.2235	22.7505	21.7334
																	17.8833	6.0971	9.6501	8.7983	15.4369	13.8289	18.3486	22.7378	21.4839
																	17.9	6.1002	9.5602	8.6925	15.4159	13.7864	18.4592	22.7137	21.2517
																	17.9167	6.1285	9.3997	8.6065	15.4111	13.9273	18.5427	22.703	21.0507
																	17.9333	6.1778	9.2707	8.4811	15.4047	13.9198	18.638	22.7189	20.8751
																	17.95	6.2268	9.1311	8.3249	15.4511	13.7623	18.7055	22.7158	20.7181
																	17.9667	6.2427	9.0078	8.2176	15.5428	13.4623	18.8157	22.6522	20.57
																	17.9833	6.2272	8.9285	8.155	15.6582	13.0148	18.8495	22.5212	20.4523
																	18	6.2692	8.9646	8.1817	15.7266	12.6512	18.9076	22.4455	20.3405
																	18.0167	6.2938	8.9024	8.1948	15.8204	12.4374	18.918	22.4822	20.276
																	18.0333	6.2989	8.8128	8.3044	15.898	12.3442	19.1091	22.53	20.2
																	18.05	6.3606	8.736	8.3935	15.9158	12.3852	19.286	22.6338	20.1427
																	18.0667	6.4745	8.7529	8.4162	15.936	12.3994	19.2726	22.6004	20.1447
																	18.0833	6.6056	8.8112	8.4214	15.8618	12.5115	19.2655	22.6207	20.2569
																	18.1	6.7291	8.9624	8.4908	15.8259	12.5462	19.1423	22.5566	20.3719
																	18.1167	6.8616	9.0696	8.563	15.8339	12.5472	18.9153	22.3834	20.3565
																	18.1333	6.9297	9.2024	8.6476	15.7122	12.5777	18.6533	22.2629	20.2819
																	18.15	6.921	9.3418	8.8115	15.594	12.6572	18.3832	22.1823	20.1892
																	18.1667	6.856	9.3858	9.03	15.5667	12.7828	18.1626	22.1299	20.1389
																	18.1833	6.777	9.452	9.1358	15.6055	13.0136	18.0116	22.1558	20.1529
																	18.2	6.6946	9.4927	9.1992	15.6159	13.2226	17.8596	22.1731	20.1853
																	18.2167	6.617	9.5035	9.2907	15.6362	13.3793	17.6993	22.2006	20.2132
																	18.2333	6.5156	9.4222	9.3404	15.6462	13.4275	17.5495	22.2387	20.1534
																	18.25	6.3752	9.3501	9.4135	15.6241	13.3808	17.4158	22.3388	20.0933
																	18.2667	6.3187	9.2207	9.4143	15.5986	13.3608	17.2802	22.4556	20.0537
																	18.2833	6.3073	9.177	9.3647	15.5828	13.355	17.2002	22.5806	20.0125
																	18.3	6.3136	9.1854	9.2923	15.5811	13.2904	17.0949	22.7001	20.0337
																	18.3167	6.4068	9.1736	9.1954	15.5741	13.2729	17.0567	22.8609	20.0697
																	18.3333	6.4635	9.1839	9.1483	15.5496	13.2186	17.0184	22.9978	20.1708
																	18.35	6.4891	9.2061	9.0796	15.5397	13.0827	16.9707	23.1626	20.1708
																	18.3667	6.5523	9.2676	8.9734	15.4638	12.9975	16.9125	23.3227	20.045
																	18.3833	6.62	9.2934	8.9082	15.3833	12.9289	16.8718	23.4392	19.8529
																	18.4	6.7294	9.2467	8.8968	15.2868	12.8594	16.8413	23.5707	19.6982
																	18.4167	6.8394	9.1277	8.8806	15.2021	12.8139	16.812	23.6989	19.6137
																	18.4333	6.9709	8.9785	8.843	15.2115	12.8175	16.7403	23.7913	19.5702
																	18.45	7.0976	8.8382	8.7948	15.1748	12.7874	16.7014	23.9185	19.5327
																	18.4667	7.1729	8.7536	8.7288	15.097	12.7732	16.6861	24.1685	19.5137
																	18.4833	7.2765	8.6924	8.6786	15.0563	13.0106	16.6728	24.3842	19.6775
																	18.5	7.3455	8.6627	8.6723	15.0521	13.4481	16.6999	24.5654	19.8253
																	18.5167	7.4172	8.598	8.7076	15.1317	13.831	16.6826	24.5693	19.9244
																	18.5333	7.4226	8.5415	8.7457	15.2335	14.1684	16.6805	24.4345	20.0935
																	18.55	7.3857	8.6178	8.8274	15.3078	14.4475	16.6815	24.2751	20.3509
																	18.5667	7.3176	8.8125	8.9039	15.3649	14.5222	16.74	24.0678	20.4265
																	18.5833	7.1955	9.0678	8.9496	15.3367	14.5463	16.8049	23.8704	20.3544
																	18.6	6.9873	9.252	9.0173	15.3551	14.533	16.7803	23.6525	20.2353
																	18.6167	6.8313	9.4128	9.1447	15.3055	14.4901	16.7662	23.4684	20.0955
																	18.6333	6.6215	9.5597	9.2187	15.202	14.5247	16.7304	23.2982	19.9524
																	18.65	6.4667	9.6797	9.2481	15.0526	14.4696	16.6861	23.1515	19.8349
																	18.6667	6.324	9.8077	9.2378	14.9069	14.2946	16.6565	23.053	19.7181
																	18.6833	6.1989	9.9874	9.3264	14.7605	14.1712	16.6072	22.9829	19.6663
																	18.7	6.1284	10.1452	9.3604	14.6265	14.1051	16.5933	22.8677	19.6608
																	18.7167	6.0135	10.2823	9.331	14.4568	14.0366	16.6105	22.8433	19.6269
																	18.7333	5.9694	10.4679	9.2391	14.3759	13.9298	16.5558	22.7331	19.5952
																	18.75	5.9549	10.598	9.169	14.2975	13.8072	16.5074	22.6499	19.5207
																	18.7667	5.9921	10.7445	9.1044	14.3828	13.7425	16.4963	22.6509	19.5369
																	18.7833	6.0575	10.7727	9.0807	14.479	13.765	16.5019	22.6474	19.5515
																	18.8	6.1548	10.6798	8.9972	14.5377	13.8474	16.4718	22.6543	19.4908
																	18.8167	6.2766	10.544	8.911	14.5631	13.8551	16.4663	22.6571	19.4712
																	18.8333	6.37	10.3373	8.8301	14.5469	13.839	16.4446	22.6293	19.4862
																	18.85	6.4384	10.1466	8.7545	14.5338	13.9023	16.4692	22.6111	19.5473
																	18.8667	6.4424	10.0291	8.6581	14.4514	13.9524	16.4431	22.621	19.5358
																	18.8833	6.3817	9.8863	8.578	14.3292	13.9641	16.4216	23.1146	19.5546
																	18.9	6.2948	9.8065	8.5448	14.2057	13.9517	16.3882	23.0815	19.5731
																	18.9167	6.2173	9.7484	8.5439	14.1027	13.9321	16.3558	22.8716	19.5468
																	18.9333	6.1955	9.7088	8.4873	14.1073	13.9139	16.3158	22.7176	19.5226
																	18.95	6.1855	9.6465	8.4277	14.0524	13.8518	16.2967	22.5123	19.5141
																	18.9667	6.188	9.5112	8.365	13.8691	13.7851	16.2744	22.3801	19.5367
																	18.9833	6.2037	9.3819	8.3156	13.6123	13.7306	16.2591	22.3458	19.5324
																	19	6.2404	9.2373	8.2563	13.7456	13.7042	16.3357	22.3834	19.5394
																	19.0167	6.2664	9.0115	8.2656	14.1833	13.663	16.4231	22.4509	19.5651
																	19.0333	6.2601	8.7937	8.2715	14.4924	13.6026	16.4667	22.4683	19.57
																	19.05	6.272	8.6553	8.2739	14.6949	13.5167	16.5802	22.4798	19.5621
																	19.0667	6.2729	8.4634	8.3009	14.9104	13.4394	16.7512	22.4854	19.5641
																	19.0833	6.3048	8.3195	8.341	14.9712	13.4857	16.9448	22.493	19.5979
																	19.1	6.3331	8.2209	8.3626	14.8951	13.4592	17.1137	22.4845	19.605
																	19.1167	6.3387	8.2215	8.3917	14.7359	13.4985	17.2163	22.476	19.6546
																	19.1333	6.2965	8.2796	8.3738	14.6021	13.4085	17.268	22.4598	19.6836
																	19.15	6.242	8.4177	8.3316	14.5754	13.4115	17.2648	22.4188	19.6402
																	19.1667	6.1539	8.5941	8.3689	14.6551	13.2679	17.1858	22.4011	19.6485
																	19.1833	6.1009	8.6702	8.4438	14.6922	13.0162	17.0382	22.3704	19.668
																	19.2	6.0611	8.7908	8.5357	14.6585	12.8601	16.929	22.3689	19.6841
																	19.2167	6.0927	8.9679	8.6059	14.6166	12.8694	16.7868	22.3406	19.6748
																	19.2333	6.1266	9.0551	8.6149	14.5644	12.8672	16.6335	22.3038	19.7088
																	19.25	6.2183	9.1273	8.5771	14.4802	12.8589	16.5249	22.2564	19.6327
																	19.2667	6.3625	9.1378	8.5722	14.671	12.8379	16.4103	22.246	19.6364
																	19.2833	6.4948	9.1535	8.5618	14.8987	12.8519	16.3173	22.248	19.6769
																	19.3	6.6016	9.1984	8.5008	15.0311	12.8636	16.2387	22.2384	19.6836
																	19.3167	6.689	9.3008	8.414	15.1028	12.8127	16.1831	22.241	19.6782
																	19.3333	6.7246	9.3728	8.2936	15.1166	12.7851	16.1205	22.2145	19.6728
																	19.35	6.8015	9.4814	8.1825	15.0705	12.7982	16.0237	22.2418	19.6362
																	19.3667	6.8644	9.6212	8.0822	15.0525	12.8173	15.9758	22.2621	19.6464
																	19.3833	6.9475	9.8238	8.0963	14.9944	12.8288	15.9355	22.2201	19.6294
																	19.4	6.9893	10.0425	8.1328	14.9547	12.86	15.9092	22.269	19.6552
																	19.4167	7.0394	10.1856	8.2241	14.8967	12.979	15.8996	22.2846	19.5763
																	19.4333	7.0033	10.2499	8.3765	14.8208	13.128	15.8232	22.2447	19.3562
																	19.45	6.9888	10.1866	8.5522	14.867	13.3396	15.8739	22.1755	19.2687
																	19.4667	7.0097	10.0863	8.7652	14.9494	13.5397	15.9094	22.0406	19.2128
																	19.4833	7.0113	9.9687	8.9829	14.9712	13.5667	15.9164	22.158	19.1112
																	19.5	6.9838	9.8443	9.1821	15.0825	13.6292	15.954	22.234	19.0811
																	19.5167	6.9641	9.7236	9.353	15.1928	13.6961	16.0212	22.3017	19.1832
																	19.5333	6.9754	9.5659	9.4608	15.2525	13.6634	16.0351	22.3846	19.655
																	19.55	6.9697	9.3726	9.4819	15.2987	13.6075	16.0351	22.3534	19.8748
																	19.5667	6.9004	9.1818	9.4413	15.323	13.5603	16.0166	22.3443	19.9133
																	19.5833	6.8917	9.0693	9.3365	15.3689	13.5219	15.9973	22.285	19.9585
																	19.6	6.8744	8.9335	9.2333	15.3709	13.43	15.9441	22.4135	19.9959
																	19.6167	6.8247	8.8467	9.1428	15.3282	13.3043	15.9218	22.445	20.0032
																	19.6333	6.7295	8.8518	9.0323	15.2203	13.2403	15.8715	22.403	19.9813
																	19.65	6.6309	8.8939	8.9855	15.1312	13.1328	15.8373	22.344	19.9698
																	19.6667	6.5912	8.9967	8.9296	15.0886	13.061	15.808	22.3034	19.9289
																	19.6833	6.5082	9.0965	8.8513	14.9874	13.0149	15.7779	22.266	19.8737
																	19.7	6.4805	9.1084	8.7291	14.9321	13.0119	15.8471	22.1964	19.8039
																	19.7167	6.4553	9.0433	8.6129	14.9009	12.9346	15.9019	22.139	19.8587
																	19.7333	6.4772	8.986	8.5366	14.8496	12.8086	15.9841	22.0789	19.8371
																	19.75	6.504	8.9875	8.5215	14.7805	12.7183	16.0044	22.0318	19.8053
																	19.7667	6.5213	9.004	8.4884	14.7719	12.8241	16.0111	21.9605	19.802
																	19.7833	6.524	9.1133	8.3466	14.7126	13.0512	15.9443	21.8854	19.7821
																	19.8	6.4787	9.2609	8.1987	14.6991	13.2126	15.9488	21.8049	19.7514
																	19.8167	6.4544	9.3403	8.0274	14.7733	13.3557	15.9154	21.7055	19.7285
																	19.8333	6.4736	9.3353	7.9653	14.9849	13.4347	15.9196	21.5962	19.7054
																	19.85	6.4699	9.347	7.9578	15.2187	13.4566	15.9751	21.5813	19.6994
																	19.8667	6.4809	9.3482	7.986	15.4872	13.6163	15.9994	21.5508	19.7503
																	19.8833	6.4288	9.3432	8.0932	15.648	13.8256	16.0093	21.4638	19.7001
																	19.9	6.4075	9.3354	8.3108	15.8081	13.986	15.9999	21.4901	19.709
																	19.9167	6.3869	9.3077	8.5624	15.9302	14.0389	16.0275	21.3639	19.7322
																	19.9333	6.3762	9.2633	8.7423	15.9715	14.0626	16.0647	21.2437	19.7734
																	19.95	6.3223	9.2344	8.8696	15.9944	14.0329	16.0767	21.4563	19.7841
																	19.9667	6.3313	9.2681	8.8881	15.9399	14.0211	16.1202	21.695	19.796
																	19.9833	6.3309	9.3026	8.8938	15.9306	13.9477	16.1098	21.6338	19.775
																	20	6.33	9.2588	8.8476	16.0325	13.8572	16.1501	21.4058	19.7628
																	20.0167	6.3254	9.2306	8.7545	16.1384	13.7717	16.149	21.2109	19.7845
																	20.0333	6.3226	9.1312	8.6136	16.239	13.7414	16.1362	21.0707	19.7646
																	20.05	6.3504	9.0664	8.4957	16.3213	13.8517	16.1558	20.9222	19.7293
																	20.0667	6.413	9.0437	8.4097	16.4062	13.8227	16.2024	20.8242	19.7243
																	20.0833	6.4792	8.9938	8.2897	16.4603	13.8051	16.2219	20.8374	19.7348
																	20.1	6.5085	8.9583	8.1804	16.3981	13.6793	16.1967	21.1139	19.7142
																	20.1167	6.5186	8.9187	8.0251	16.3058	13.4934	16.2257	21.3432	19.6953
																	20.1333	6.4976	8.8452	7.8982	16.211	13.3682	16.1817	21.4531	19.7072
																	20.15	6.5019	8.8598	7.8456	16.2164	13.242	16.1835	21.5405	19.7581
																	20.1667	6.5447	8.791	7.8646	16.3048	13.24	16.2385	21.712	19.793
																	20.1833	6.558	8.6659	7.895	16.29	13.2709	16.2338	21.7838	19.7734
																	20.2	6.5657	8.4949	8.0365	16.2631	13.3629	16.2073	21.7962	19.7717
																	20.2167	6.5732	8.3433	8.1535	16.2479	13.4144	16.1591	21.8281	19.7871
																	20.2333	6.6306	8.1762	8.3186	16.1765	13.5603	16.1247	21.8066	19.7726
																	20.25	6.6221	8.0508	8.4314	16.263	13.7022	16.1063	21.7589	19.7807
																	20.2667	6.6248	7.9932	8.5326	16.2619	13.7786	16.0835	21.7536	19.8063
																	20.2833	6.5563	8.1342	8.5304	16.1955	13.7707	16.0795	21.7184	19.7581
																	20.3	6.5492	8.2986	8.5459	16.1046	13.7667	16.0489	21.6684	19.7629
																	20.3167	6.5768	8.4578	8.5414	16.0687	13.6768	16.0383	21.6858	19.7263
																	20.3333	6.5702	8.6021	8.521	16.0187	13.5838	16.032	21.6297	19.7031
																	20.35	6.6214	8.6914	8.611	16.0193	13.4934	16.0384	21.631	19.7586
																	20.3667	6.6893	8.7273	8.7873	16.0198	13.4117	16.0314	21.6084	19.7761
																	20.3833	6.7959	8.7114	8.9859	16.006	13.3054	16.0266	21.6155	19.7902
																	20.4	6.9018	8.7101	9.1178	15.9486	13.2316	16.0362	21.5954	19.7801
																	20.4167	7.0105	8.689	9.317	15.9375	13.1571	16.0786	21.5805	19.7896
																	20.4333	7.0636	8.687	9.4878	16.0051	13.1616	16.1691	21.6265	19.8002
																	20.45	7.092	8.7231	9.5734	16.065	13.1599	16.2372	21.7162	19.816
																	20.4667	7.1342	8.796	9.6029	16.0924	13.1157	16.2398	21.7775	19.8489
																	20.4833	7.1847	8.8891	9.5929	16.0555	13.0654	16.2199	21.8154	19.8582
																	20.5	7.2263	8.9554	9.483	16.0556	13.1337	16.2083	21.8293	19.8426
																	20.5167	7.2602	9.0411	9.306	15.9996	13.1806	16.1732	21.7751	19.8386
																	20.5333	7.3339	9.1163	9.1213	15.9693	13.259	16.1753	21.7997	19.8276
																	20.55	7.3686	9.132	8.9903	15.9662	13.3846	16.1391	21.7572	19.8147
																	20.5667	7.3885	9.1371	8.8669	15.961	13.4666	16.1478	21.757	19.8236
																	20.5833	7.4014	9.1787	8.7152	15.9605	13.5729	16.1425	21.942	19.8494
																	20.6	7.4214	9.1933	8.6164	15.9174	13.6881	16.1449	21.9572	19.8567
																	20.6167	7.4115	9.1902	8.7031	15.8729	13.6593	16.1395	21.9326	19.8124
																	20.6333	7.3872	9.2309	8.727	15.8246	13.5165	16.125	22.0074	19.7936
																	20.65	7.3102	9.2533	8.7707	15.7076	13.417	16.1204	21.9339	19.7716
																	20.6667	7.1977	9.3165	8.7835	15.6119	13.2893	16.0889	21.7701	19.7966
																	20.6833	7.0367	9.4395	8.8145	15.5742	13.1647	16.0451	21.5222	19.7897
																	20.7	6.9141	9.6482	8.792	15.477	13.0774	16.0359	21.3365	19.7812
																	20.7167	6.8194	9.7654	8.8024	15.4382	12.9706	16.0568	21.1866	19.755
																	20.7333	6.67	9.8428	8.8513	15.4948	12.8899	16.0865	21.0629	19.7504
																	20.75	6.5535	9.8117	8.9876	15.4405	12.8034	16.0764	20.9497	19.6901
																	20.7667	6.4151	9.7279	9.1641	15.4392	12.5987	16.06	20.8479	19.6635
																	20.7833	6.3171	9.6265	9.2778	15.5571	12.394	16.0464	20.7443	19.596
																	20.8	6.2289	9.5693	9.3473	15.6651	12.1734	16.0846	20.6782	19.6085
																	20.8167	6.1384	9.3968	9.406	15.7893	11.9916	16.0855	20.6734	19.5677
																	20.8333	6.1352	9.245	9.4028	15.902	11.8866	16.0744	20.674	19.559
																	20.85	6.0681	9.0751	9.2977	16.0546	11.851	16.0476	20.6368	19.5559
																	20.8667	6.0674	8.9913	9.2156	16.0421	11.8327	16.0432	20.5915	19.5787
																	20.8833	6.0978	8.9481	9.1491	16.0095	11.7772	16.0526	20.5631	19.5738
																	20.9	6.1128	8.9942	8.9955	15.9312	11.756	16.041	20.494	19.5436
																	20.9167	6.2292	9.0817	8.8295	15.7602	11.8758	16.0395	20.4715	19.5653
																	20.9333	6.307	9.1831	8.6663	15.6577	12.1618	16.0299	20.4876	19.5466
																	20.95	6.4161	9.2877	8.4838	15.5398	12.3496	16.042	20.5371	19.5455
																	20.9667	6.4801	9.3626	8.3353	15.4155	12.4173	16.0434	20.5499	19.5932
																	20.9833	6.5085	9.4248	8.1098	15.3206	12.4201	16.0579	20.5352	19.6095
																	21	6.5224	9.4168	8.0331	15.2659	12.3204	16.0518	20.5431	19.6077
																	21.0167	6.5099	9.4646	8.0377	15.3076	12.1775	15.9978	20.5063	19.5789
																	21.0333	6.5657	9.4353	8.0685	15.3035	11.9683	15.9825	20.5143	19.5679
																	21.05	6.6412	9.3798	8.3599	15.3296	11.9571	15.9699	20.5043	19.5297
																	21.0667	6.7224	9.4147	8.7206	15.3524	11.9833	15.9517	20.5376	19.5126
																	21.0833	6.7557	9.5042	9.0045	15.4478	12.0201	15.9583	20.541	19.5332
																	21.1	6.7431	9.6092	9.2432	15.4363	11.9459	15.9609	20.5267	19.5138
																	21.1167	6.7654	9.6011	9.2814	15.3435	11.8796	15.9358	20.5206	19.5194
																	21.1333	6.7801	9.54	9.2651	15.2886	11.8269	15.9642	20.5171	19.5383
																	21.15	6.7482	9.4734	9.2742	15.2648	11.8032	15.9788	20.5286	19.5295
																	21.1667	6.7171	9.4441	9.2851	15.2738	11.7796	15.9838	20.5196	19.5249
																	21.1833	6.6919	9.4391	9.3228	15.3101	11.7689	15.9876	20.5146	19.5042
																	21.2	6.6264	9.4518	9.2664	15.2501	11.7941	15.9749	20.6401	19.4899
																	21.2167	6.5193	9.4276	9.2089	15.2192	11.825	16.0017	20.7045	19.5125
																	21.2333	6.3939	9.3737	9.1582	15.1931	11.9	16.0103	20.7263	19.4941
																	21.25	6.3173	9.376	9.085	15.1036	11.9642	16.0167	20.7089	19.6518
																	21.2667	6.2376	9.3823	9.0306	15.0326	11.917	16.0004	20.6516	19.8611
																	21.2833	6.1327	9.4043	8.9663	15.0617	11.9316	16.0199	20.595	20.0026
																	21.3	6.0627	9.4428	8.9461	15.0899	11.9854	15.9923	20.452	20.0844
																	21.3167	6.0353	9.5276	8.8497	15.2831	11.9292	16.0247	20.2007	20.1788
																	21.3333	6.0625	9.5894	8.808	15.6366	11.8364	16.1	19.9396	20.2116
																	21.35	6.101	9.7075	8.7771	15.841	11.9653	16.1718	19.8062	20.2003
																	21.3667	6.1261	9.8117	8.7172	15.9367	12.1743	16.2489	19.657	20.173
																	21.3833	6.2028	9.9336	8.6521	16.0112	12.4587	16.3112	19.5906	20.1471
																	21.4	6.2697	10.0687	8.6195	16.063	12.6696	16.3774	19.8239	20.0812
																	21.4167	6.3162	10.2281	8.6116	16.0633	12.958	16.4935	20.2072	20.0621
																	21.4333	6.3658	10.3036	8.6083	16.0258	13.1083	16.6515	20.3526	19.9963
																	21.45	6.3742	10.3752	8.5271	15.9662	13.1584	16.784	20.3116	19.958
																	21.4667	6.3817	10.2954	8.4893	15.8974	13.1988	16.9249	20.4577	19.932
																	21.4833	6.3815	10.1369	8.4683	15.827	13.2128	17.0597	20.6861	19.9246
																	21.5	6.4099	9.8447	8.4614	15.8178	13.217	17.1946	20.8828	19.8451
																	21.5167	6.516	9.6675	8.42	15.8679	13.2938	17.3202	20.994	19.7701
																	21.5333	6.5466	9.4661	8.426	15.869	13.2961	17.4144	20.981	19.7415
																	21.55	6.5703	9.3127	8.4794	15.8271	13.1809	17.5164	20.9762	19.6696
																	21.5667	6.6006	9.1303	8.5547	15.7223	13.069	17.6045	20.9323	19.6692
																	21.5833	6.6208	8.9213	8.65	15.6003	12.9451	17.7064	20.8908	19.6626
																	21.6	6.6562	8.7012	8.7091	15.5106	12.8088	17.7955	20.8788	19.6902
																	21.6167	6.6824	8.5402	8.7505	15.423	12.9429	17.9369	20.8415	19.6888
																	21.6333	6.7309	8.341	8.8653	15.3742	13.1073	18.0548	20.8067	19.7307
																	21.65	6.7416	8.2056	8.9572	15.3267	13.1709	18.1408	20.7716	19.6377
																	21.6667	6.7201	8.1921	8.9736	15.2932	13.2505	18.1704	20.7124	19.5532
																	21.6833	6.7346	8.3514	9.0765	15.2514	13.3928	18.209	20.677	19.5847
																	21.7	6.7516	8.5081	9.1931	15.2428	13.467	18.1468	20.682	19.6052
																	21.7167	6.7204	8.6441	9.3149	15.2504	13.5459	18.3939	20.6705	19.6569
																	21.7333	6.6415	8.8163	9.3271	15.2502	13.5543	18.6578	20.7851	19.6474
																	21.75	6.5812	8.926	9.3169	15.2695	13.6817	18.8088	20.9299	19.6863
																	21.7667	6.5063	9.0304	9.3094	15.2932	13.82	18.8008	21.1597	19.723
																	21.7833	6.4776	9.1656	9.3253	15.2799	14.0209	18.6622	21.3748	19.7489
																	21.8	6.4358	9.2785	9.2929	15.3343	14.138	18.4373	21.4926	19.7305
																	21.8167	6.4661	9.3575	9.2276	15.3286	14.0947	18.1831	21.6968	19.7009
																	21.8333	6.4441	9.3882	9.1423	15.2605	14.036	17.9424	21.8256	19.6626
																	21.85	6.4537	9.3586	9.0718	15.1157	13.9327	17.719	21.8088	19.6409
																	21.8667	6.4539	9.3498	8.9021	15.01	13.8029	17.4884	21.7096	19.5977
																	21.8833	6.4079	9.3624	8.6372	14.9234	13.8057	17.3013	21.6319	19.5677
																	21.9	6.3833	9.4098	8.3804	14.9108	13.8414	17.1729	21.5501	19.5492
																	21.9167	6.3387	9.4766	8.1682	15.0737	13.8676	17.0059	21.5169	19.5303
																	21.9333	6.2999	9.5313	8.0523	15.2477	13.8275	16.8822	21.4818	19.5053
																	21.95	6.3213	9.58	7.9145	15.3368	13.779	16.7512	21.4245	19.4942
																	21.9667	6.3353	9.6555	7.956	15.396	13.7272	16.6308	21.3572	19.4785
																	21.9833	6.3583	9.6996	8.1564	15.383	13.665	16.7531	21.1888	19.5037
																	22	6.4071	9.7328	8.4248	15.2488	13.5753	16.9197	21.0081	19.4796
																	22.0167	6.4664	9.7263	8.6284	15.0851	13.4276	16.9297	20.9474	19.4617
																	22.0333	6.4915	9.6967	8.8	14.9747	13.2665	16.8432	20.8933	19.4248
																	22.05	6.4761	9.6152	8.874	14.9286	13.1973	16.6638	20.8424	19.4123
																	22.0667	6.5089	9.5604	8.8684	14.95	13.2557	16.5875	20.8088	19.4367
																	22.0833	6.4945	9.4807	8.8366	14.9946	13.333	16.6425	20.7776	19.5005
																	22.1	6.4532	9.4387	8.7485	14.979	13.4918	16.8241	20.7077	19.557
																	22.1167	6.3951	9.3631	8.667	14.9582	13.5945	16.9223	20.7221	19.5923
																	22.1333	6.3342	9.2821	8.5781	14.9437	13.6481	17.2401	20.6807	19.6544
																	22.15	6.3263	9.1741	8.492	14.9991	13.6739	17.2921	20.6556	19.6877
																	22.1667	6.338	9.1044	8.4587	15.1737	13.7259	17.3267	20.6963	19.7033
																	22.1833	6.3908	9.0442	8.3936	15.305	13.7749	17.266	20.6616	19.717
																	22.2	6.4014	9.0223	8.4436	15.4138	13.7979	17.1393	20.6812	19.7496
																	22.2167	6.4239	9.0577	8.4523	15.4694	13.958	17.045	20.6819	19.7261
																	22.2333	6.5024	9.15	8.446	15.4708	13.9794	16.9715	20.6814	19.7157
																	22.25	6.5571	9.2362	8.4819	15.4237	13.8851	16.9232	20.6176	19.7039
																	22.2667	6.6135	9.2289	8.5633	15.4458	13.7497	16.8677	20.5865	19.6732
																	22.2833	6.6813	9.2134	8.6356	15.5121	13.6485	16.8125	20.5283	19.6931
																	22.3	6.7625	9.1843	8.6462	15.4306	13.57	16.8223	20.5437	19.6873
																	22.3167	6.7904	9.2073	8.6799	15.2853	13.5018	16.8172	20.4937	19.6595
																	22.3333	6.867	9.255	8.6557	15.1182	13.3654	16.7851	20.4513	19.6503
																	22.35	6.8943	9.3269	8.6205	15.0274	13.2366	16.7629	20.3492	19.6277
																	22.3667	6.894	9.4725	8.5697	14.9463	13.2713	16.7373	20.3204	19.6114
																	22.3833	6.9039	9.6397	8.5365	14.8904	13.2384	16.7331	20.26	19.6401
																	22.4	6.8545	9.7955	8.4819	14.7902	13.1995	16.7381	20.1871	19.6116
																	22.4167	6.8266	9.9018	8.3986	14.7148	13.0495	16.7262	20.1056	19.5933
																	22.4333	6.7501	9.8761	8.3747	14.7043	12.8476	16.7299	20.0789	19.5787
																	22.45	6.6838	9.7958	8.3819	14.6866	12.6517	16.7036	20.0408	19.598
																	22.4667	6.5755	9.6557	8.4321	14.7063	12.5376	16.7523	19.9851	19.5863
																	22.4833	6.4606	9.5122	8.5074	14.7125	12.6941	16.7442	20.0173	19.5726
																	22.5	6.3269	9.4317	8.5965	14.7088	12.792	16.7407	19.9762	19.557
																	22.5167	6.2174	9.4292	8.7803	14.6693	12.8635	16.7282	20.091	19.5732
																	22.5333	6.1093	9.3531	8.9686	14.6192	12.8838	16.7292	20.3155	19.5434
																	22.55	6.0598	9.2835	9.12	14.5543	12.9452	16.7222	20.4025	19.482
																	22.5667	6.0269	9.2738	9.2686	14.5097	12.9574	16.6719	20.4486	19.4582
																	22.5833	5.9653	9.393	9.3179	14.5716	12.9764	16.6712	20.4674	19.4774
																	22.6	5.9206	9.5608	9.334	14.7071	12.9828	16.6823	20.4452	19.4739
																	22.6167	5.9382	9.6675	9.3832	14.8764	12.8546	16.6651	20.4778	19.3633
																	22.6333	6.0082	9.7005	9.4078	15.0256	12.652	16.5995	20.5204	19.3002
																	22.65	6.1343	9.6761	9.4013	15.1684	12.4605	16.5824	20.5815	19.3485
																	22.6667	6.1956	9.5594	9.3325	15.4506	12.2892	16.5463	20.5983	19.373
																	22.6833	6.3138	9.4072	9.3088	15.691	12.1931	16.5108	20.6056	19.4116
																	22.7	6.3685	9.243	9.2704	16.0018	12.0667	16.4991	20.6772	19.3955
																	22.7167	6.4271	9.0665	9.185	16.3111	12.0712	16.5549	20.7585	19.4081
																	22.7333	6.501	8.9433	9.0952	16.5666	12.217	16.5504	20.8919	19.424
																	22.75	6.523	8.8658	9.0069	16.7633	12.3369	16.5683	21.2963	19.4231
																	22.7667	6.5343	8.8436	8.8729	17.0499	12.3734	16.5901	21.637	19.4172
																	22.7833	6.5306	8.8262	8.7233	17.2901	12.3709	16.5219	21.7783	19.4055
																	22.8	6.525	8.812	8.6223	17.3727	12.4294	16.4588	21.9713	19.3665
																	22.8167	6.5011	8.7875	8.5308	17.3202	12.5115	16.4916	22.3071	19.3316
																	22.8333	6.4539	8.811	8.3914	17.2504	12.5512	16.5217	22.751	19.3091
																	22.85	6.393	8.9731	8.2717	17.1434	12.6304	16.5565	22.9577	19.3196
																	22.8667	6.2736	9.1693	8.1223	17.0665	12.6436	16.4984	23.1626	19.321
																	22.8833	6.1912	9.3926	8.0242	17.002	12.6668	16.4259	23.3111	19.3067
																	22.9	6.1018	9.5028	7.988	16.8513	12.6508	16.455	23.3061	19.3073
																	22.9167	5.9817	9.5717	7.9504	16.635	12.5904	16.5182	23.1787	19.2716
																	22.9333	5.8628	9.6356	7.9399	16.4147	12.5093	16.5656	23.0714	19.2747
																	22.95	5.7997	9.7747	8.068	16.2401	12.4775	16.5962	23.021	19.2898
																	22.9667	5.7014	9.8492	8.3	16.1176	12.4426	16.5902	22.9538	19.2869
																	22.9833	5.6222	9.7619	8.6696	15.9249	12.4103	16.5651	22.8806	19.2409
																	23	5.6212	9.7284	9.011	15.6741	12.3591	16.5415	22.7551	19.1892
																	23.0167	5.7003	9.7032	9.1932	15.4909	12.2022	16.5238	22.6666	19.144
																	23.0333	5.8877	9.6962	9.3272	15.5689	12.0465	16.4907	22.5557	19.1089
																	23.05	6.0792	9.7398	9.405	15.745	11.8767	16.424	22.453	19.0807
																	23.0667	6.2733	9.7911	9.4623	15.8971	11.8596	16.39	22.3635	19.0859
																	23.0833	6.4246	9.887	9.4793	15.7998	11.8765	16.3334	22.3133	19.0662
																	23.1	6.5308	9.9879	9.4601	15.6275	11.8122	16.2717	22.2547	19.0441
																	23.1167	6.5974	10.0077	9.429	15.4909	11.7372	16.2036	22.2216	19.0498
																	23.1333	6.6074	9.957	9.3487	15.3247	11.8193	16.1413	22.1568	19.0609
																	23.15	6.6016	9.8841	9.2325	15.1422	12.0181	16.0684	22.0871	19.0505
																	23.1667	6.6319	9.8197	9.1043	15.199	12.3156	16.0215	22.0469	19.0323
																	23.1833	6.6081	9.8082	9.0131	15.3676	12.716	15.9754	22.0115	19.0087
																	23.2	6.6181	9.7246	8.9097	15.4252	12.9902	15.9586	21.989	19.0025
																	23.2167	6.5758	9.6323	8.743	15.4082	13.1321	15.9203	21.9642	18.9911
																	23.2333	6.4693	9.5043	8.5921	15.4288	13.1354	15.9131	21.925	18.9345
																	23.25	6.3141	9.3717	8.4781	15.487	13.1019	15.8685	21.8979	18.8944
																	23.2667	6.268	9.2467	8.3196	15.5035	13.136	15.8838	21.854	18.8673
																	23.2833	6.2807	9.1299	8.1158	15.4593	13.2232	15.8899	21.8328	18.7683
																	23.3	6.3179	8.9428	7.9881	15.3893	13.3235	15.9001	21.8033	18.6611
																	23.3167	6.3316	8.7763	7.9506	15.2964	13.2579	15.9164	21.7594	18.5173
																	23.3333	6.3675	8.6981	7.9798	15.2629	13.2775	15.8749	21.7363	18.353
																	23.35	6.3478	8.6102	8.1056	15.1929	13.3212	15.8709	21.6589	18.157
																	23.3667	6.3123	8.5349	8.2752	15.1011	13.3567	15.8476	21.5982	18.0365
																	23.3833	6.2965	8.6051	8.4562	15.0108	13.3558	15.8067	21.572	17.9063
																	23.4	6.3364	8.7378	8.6625	15.0334	13.3217	15.8385	21.5789	17.8534
																	23.4167	6.3962	8.861	8.7794	15.1469	13.2949	15.8832	21.6348	17.7744
																	23.4333	6.4211	8.8867	8.9125	15.3601	13.2783	15.8844	21.7018	17.6929
																	23.45	6.3954	8.8927	9.0058	15.5649	13.3035	15.9529	21.7491	17.5917
																	23.4667	6.4008	8.9083	9.0132	15.7219	13.3471	16.0125	21.7796	17.4889
																	23.4833	6.4116	9.016	8.9123	15.9955	13.4096	16.0887	21.7864	17.4203
																	23.5	6.3753	9.1837	8.8212	16.1659	13.3945	16.2192	21.82	17.5172
																	23.5167	6.301	9.3358	8.7153	16.335	13.2572	16.3322	21.8893	17.6258
																	23.5333	6.2374	9.4408	8.6458	16.4535	13.1086	16.5244	22.0146	17.6409
																	23.55	6.1574	9.5254	8.5732	16.5209	12.9694	16.7224	22.1415	17.5445
[truncated: 54 more columns]
