# Supplementary material for: Body size-dependent energy storage causes Kleiber’s law scaling of the metabolic rate in planarians
Source: eLife. 2019 Jan 4;8:e38187. doi: 10.7554/eLife.38187 (PMC6320072; doi:10.7554/eLife.38187)
Supplement: Figure 2—source data 1. [file elife-38187-fig2-data1.xlsx]

## Sheet: 1-2 weeks-starved
Histone H3 method (quantitative Western blotting)					Image-based cell counting
Length (mm)	Area (mm^2)	Total cell number	SD		Length (mm)	Area (mm^2)	Total cell number	SD
2.651	1.2374	171604	4695.58		4.1569	2.9465	394916	19984.7
4.0607	2.4931	295245	7189.09		2.5864	1.3234	171274	20659.9
6.5501	5.7523	671427	57298.9		3.8682	2.4121	351558	39654.5
8.91	9.9561	1.28777e+06	189120		4.3967	2.926	408962	20919.2
13.2336	22.9945	3.14738e+06	310354		4.8665	3.9268	572938	30515.1
7.2071	6.8767	719044	256953		5.8069	4.8667	720957	40242.3
9.418	9.9275	1.35024e+06	396150		4.7561	3.852	1.57394e+06	78658.5
10.8802	12.7094	1.81513e+06	405707		6.4595	6.5029	891969	17487.9
11.2452	15.19	2.43282e+06	429996		6.5063	6.3615	1.02305e+06	26534
12.4898	17.0523	3.26345e+06	563556		7.847	8.5043	753795	17871.4
5.4379	4.5287	881208	86638.6		7.7571	9.7282	654579	28093
8.3497	9.389	1.8872e+06	207160		2.4561	1.1883	586089	67470.5
9.3298	11.11	2.03979e+06	255304		9.9123	13.2296	2.07601e+06	184024
11.5819	16.2072	3.0615e+06	468281		10.5196	15.3185	2.39609e+06	71450.1
11.337	16.344	3.27881e+06	456969		12.4575	18.9741	2.85777e+06	86589.5
3.0912	1.9364	264665	146459		9.9147	13.0901	2.15172e+06	66281.3
5.2636	4.1582	473300	217140		10.8458	14.6753	2.0298e+06	64683.4
6.357	5.6744	804300	70518.5		12.24	16.527	2.30005e+06	68164
10.7526	14.617	2.18772e+06	105105		14.4216	21.4423	3.35494e+06	235164
11.6505	15.3212	2.18889e+06	97507.5		12.1635	16.8581	2.58793e+06	180510
18.289	30.4403	6.15179e+06	370596		13.0699	18.6666	2.9254e+06	93248.6
15.6692	28.6747	5.26178e+06	394533		10.0447	14.7421	2.61111e+06	98151.6
15.677	28.8688	5.78006e+06	487061		14.2159	22.9786	4.18942e+06	134730
18.1464	34.2342	6.66147e+06	879596		10.5251	13.9797	3.82854e+06	104563
2.263	0.9043	148732	14361.2		7.3165	9.1157	1.56362e+06	78204.9
2.8825	1.4448	250867	23133.8		7.4579	8.4503	1.38451e+06	42100.1
13.2128	19.1016	4.18906e+06	476657		6.8038	6.1169	997820	33800
14.4094	24.1464	5.22427e+06	276695		7.2879	7.3178	1.15804e+06	45287.3
12.3762	17.8619	4.04296e+06	371557		17.6545	34.5726	5.96067e+06	360782
15.4105	25.4313	5.00005e+06	672018		14.9214	28.0175	5.00767e+06	479133
14.8436	27.6151	5.41884e+06	1.07933e+06		14.4718	29.4257	4.44958e+06	717899
16.156	25.4981	4.72049e+06	725177		16.4745	30.2374	5.20253e+06	468447
15.417	28.8918	5.55334e+06	631593		15.5259	25.5218	4.45495e+06	293456
17.7112	29.749	5.44094e+06	339800		16.5895	30.449	5.34858e+06	648745
17.0098	26.6868	4.77778e+06	497974		1.2643	0.3701	30181.3	2779.52
11.9653	14.7086	3.23215e+06	742374		1.2006	0.3137	27225.6	9379.45
11.2099	14.564	3.07012e+06	373131		1.5803	0.5389	50461.4	8823.8
9.995	11.4812	2.21949e+06	152167		1.8298	0.6345	62037.7	18987.3
11.6101	16.1783	3.18886e+06	152936		1.4314	0.3594	24226.6	2269.81
4.3294	3.0229	431336	59488.1		1.0685	0.2059	13352.4	1572.94
2.4518	1.1699	190510	63873.8		1.2658	0.2818	22032.3	1830.12
6.5108	5.9941	787070	161955		0.6342	0.1132	8373.26	903.49
3.1748	1.7559	229899	38405.9		0.8564	0.1523	5885.58	855.46
5.4107	4.0483	567268	105282		0.6796	0.1069	14839.7	685.095
11.4262	14.3635	excluded as Western blotting failed			0.7851	0.1349	7575.26	837.754
		(variability too high)			1.1051	0.2257	13046.6	2676.88
					0.7556	0.1227	7811.6	839.255
					0.5748	0.1019	14684.7	715.788
					0.9475	0.1868	12718.4	590.575
					1.0559	0.1879	11177.8	891.737
area and length are determined as the median value across several worm movies

## Sheet: 3 weeks-starved
Image-based cell counting
Length (mm)	Area (mm^2)	Total cell number	SD
5.20147	3.91365	650120	180383
2.95061	1.19929	243246	19986.6
1.65507	0.387928	55864.2	4487.23
2.30133	0.808349	143072	8706.49
3.67415	1.79452	428672	26379
4.07084	2.19614	474840	112130
6.69211	4.99524	1203609	53750.6
9.5734	11.5663	1749219	155363
8.59178	8.52522	1426172	131651
13.3182	19.5089	2883297	189568
12.9428	18.7476	2939019	140952
11.122	14.4618	4062159	5.69158e+06
21.4989	34.2212	5108791	186010
14.744	43.9443	5734782	227707
23.1392	28.5908	4142240	215401
21.4474	0.692662	67040.6	3597.27
16.7316	0.451836	46620.2	5301.03
1.98211	0.602298	48703.3	1872.16
20.4146	36.4181	3988817	199411
17.3571	30.0826	3482934	204709
19.1587	39.6114	4249848	219129
area and length are determined as the median value across several worm movies
