# Supplementary material for: Body size-dependent energy storage causes Kleiber’s law scaling of the metabolic rate in planarians
Source: eLife. 2019 Jan 4;8:e38187. doi: 10.7554/eLife.38187 (PMC6320072; doi:10.7554/eLife.38187)
Supplement: Figure 2—source data 2. [file elife-38187-fig2-data2.xlsx]

## Sheet: Exp 1
Histone 3 [AU], 4 technical replicates (blots)				Standard [cell numbers]	Conversion into cell numbers				Total volume [ul]	Loaded volume [ul]	Loaded fraction	Total cell numbers
1	2	3	4		1	2	3	4				1	2	3	4	average	SD
3258.7	2872.11	3356.41	4054.48		34505.1	34536.3	36191	34005.8	66.7	13.53	0.202849	170103	170256	178414	167641	171604	4695.58
4067.53	3789.41	4150.82	4767.77		41707.5	42625.3	42407	40368.8	80	11.32	0.1415	294753	301239	299696	285292	295245	7189.09
2766.7	2491.87	2725.7	3146.53		30124	31183.2	31255.9	25906.3	133.3	5.88	0.044111	682914	706924	708572	587298	671427	57298.9
2349.87	2190.16	2505.58	2582.11		26412.3	28522.6	29533.5	20871.4	400	8.18	0.02045	1.29155e+06	1.39475e+06	1.44418e+06	1.02061e+06	1.28777e+06	189120
2609.11	2225.87	2261.28	2839.23		28720.8	28837.5	27621.9	23165.1	1066.7	9.18	0.00860598	3.3373e+06	3.35086e+06	3.20962e+06	2.69174e+06	3.14738e+06	310354
4319.53	4145.94	4301.65	5075.01	45000
	3094.53	3729.82	4690.89	37500
2970.82	2333.11	2690.7	3714.36	30000			compromised band
1952.99	1530.87	1441.58	2675.36	22500
928.749	677.042	655.042	1877.53	15000
Relative band intensities

## Sheet: Exp 2
Histone 3 [AU], 4 technical replicates (blots)				Standard [cell numbers]	Conversion into cell numbers				Total volume [ul]	Loaded volume [ul]	Loaded fraction	Total cell numbers
1	2	3	4		1	2	3	4				1	2	3	4	average	SD
1385.04	855.627	1311.75	1412.04		25024.5	9983.47	25900.1	20944.8	266.7	7.59	0.0284589	879321	350803	910086	735966	719044	256953
1796.04	1161.34	1417.34	1975.34		29332.7	13693.5	27028.2	26757.9	400	7.17	0.017925	1.63641e+06	763934	1.50785e+06	1.49277e+06	1.35024e+06	396150
1701.34	1419.34	1553.63	2038.75		28340	16824.6	28484.3	27412.4	666.7	9.28	0.0139193	2.03602e+06	1.20872e+06	2.04639e+06	1.96938e+06	1.81513e+06	405707
1828.63	1823.34	2011.34	2447.87		29674.3	21727.5	33374.3	31634.5	800	9.57	0.0119625	2.48061e+06	1.8163e+06	2.78991e+06	2.64447e+06	2.43282e+06	429996
1598.63	1579.63	1477.04	2056.75		27263.4	18769.9	27666	27598.1	1000	7.76	0.00776	3.51332e+06	2.4188e+06	3.56521e+06	3.55646e+06	3.26345e+06	563556
3459.87	3623.87	3090.04	3662.41	45000
2506.87	3088.58	2538.04	3070.99	37500
1657.04	2752.87	1463.34		30000
1069.21	1948.04	1068.21	1720.34	22500
602.092	1105.63	315.556	704.042	15000
Relative band intensities						compromised band

## Sheet: Exp 3
Histone 3 [AU], 4 technical replicates (blots)				Standard [cell numbers]	Conversion into cell numbers				Total volume [ul]	Loaded volume [ul]	Loaded fraction	Total cell numbers
1	2	3	4		1	2	3	4				1	2	3	4	average	SD
4291.13	3856.84	5382.67	3397.72		34383.6	32905.7	38309.9	30317.1	133.3	5.14	0.0385596	891698	853372	993523	786238	881208	86638.6
2946.6	2011.77	3711.84	2809.72		26620.7	22007.5	28751.4	26794	400	5.52	0.0138	1.92903e+06	1.59475e+06	2.08343e+06	1.94159e+06	1.8872e+06	207160
2180.48	1751.48	3220.72	2795.01		22197.3	20470	25941.8	26705.9	533.3	6.23	0.011682	1.90013e+06	1.75227e+06	2.22066e+06	2.28608e+06	2.03979e+06	255304
2414.48	1614.18	3168.72	3095.13		23548.4	19659.1	25644.3	28504.1	800	6.36	0.00795	2.96206e+06	2.47284e+06	3.22569e+06	3.58542e+06	3.0615e+06	468281
2154.18	1880.89	3021.6	3129.13		22045.5	21234.4	24802.6	28707.8	1000	7.38	0.00738	2.9872e+06	2.8773e+06	3.36079e+06	3.88995e+06	3.27881e+06	456969
6271.38	6093.55	6781.91	6059.79	45000
4823.84	4459.84	4844.96	4315.67	37500
3326.01	3211.01	4082.55	3383.26	30000
2107.18	2154.89	2587.72	2031.6	22500
1133.94	898.82	1355.06	941.234	15000
Relative band intensities

## Sheet: Exp 4
Histone 3 [AU], 4 technical replicates (blots)				Standard [cell numbers]	Conversion into cell numbers				Total volume [ul]	Loaded volume [ul]	Loaded fraction	Total cell numbers
1	2	3	4		1	2	3	4				1	2	3	4	average	SD
2268.04	2459.63	2293.75			37542.1	42750	33782.9	5708.55	67.7	7.66	0.113146	331802	377830	298577	50452.9	264665	146459
2048.46		1720.34	2324.87		34766.1	8824.14	27052.6	33319.8	133.3	7.32	0.0549137	633103	160691	492639	606767	473300	217140
2080.04	2169.63	2096.75	2361.75		35165.4	38750	31470.6	33757.8	200	8.65	0.04325	813072	895954	727645	780528	804300	70518.5
1312.92	1142.92	1427.63	1439.16		25467.3	24588.6	23617.1	22800.7	666.7	7.35	0.0110244	2.31007e+06	2.23037e+06	2.14225e+06	2.0682e+06	2.18772e+06	105105
1038.63	1047.21	1384.34	1300.04		21999.6	23268.5	23109	21148.5	800	8.18	0.010225	2.15155e+06	2.27564e+06	2.26005e+06	2.06831e+06	2.18889e+06	97507.5
2889.34	2720.75	3219.99	3208.41	45000
	1986.04	2588.16		37500
	1549.92	2096.46	2350.16	30000			compromised band
951.506	835.213	1262.63	1211.92	22500
579.799	578.799	688.213		15000
Relative band intensities

## Sheet: Exp 5
Histone 3 [AU], 4 technical replicates (blots)				Standard [cell numbers]	Conversion into cell numbers				Total volume [ul]	Loaded volume [ul]	Loaded fraction	Total cell numbers
1	2	3	4		1	2	3	4				1	2	3	4	average	SD
2241.16	1419.92	1906.46	1785.87		33936.2	30017.8	33475.8	30835.3	1333.33	6.95	0.00521251	6.51052e+06	5.7588e+06	6.42221e+06	5.91563e+06	6.15179e+06	370596
2380.75	1685.63	2184.58	1756.75		35364.9	33136.5	36224.1	30555.3	1333.33	8.57	0.00642752	5.50211e+06	5.15541e+06	5.63578e+06	4.75382e+06	5.26178e+06	394533
2343.04	1891.04	2562.16	1984.87		34978.9	35547.4	39955.2	32748.8	1333.33	8.26	0.00619502	5.6463e+06	5.73807e+06	6.44957e+06	5.28631e+06	5.78006e+06	487061
2226.16	1865.34	2773.87	1804.46		33782.6	35245.7	42047.1	31014	1333.33	7.11	0.00533251	6.33522e+06	6.60959e+06	7.88505e+06	5.81602e+06	6.66147e+06	879596
2211.75	1793.75	2016.16	1485.75		33635.1	34405.5	34559.9	27949.5	66.67	14.63	0.219439	153278	156788	157492	127368	148732	14361.2
3552.28	3176.46	3279.23	3736.11	45000
2390.46	1626.34	2248.7	1872.99	37500
1669.34	1116.63	1217.92	1599.58	30000
1161.92	746.627	835.92	1032.16	22500
504.092	422.213	190.849	256.092	15000
Relative bandd intensities

## Sheet: Exp 6
Histone 3 [AU], 4 technical replicates (blots)				Standard [cell numbers]	Conversion into cell numbers				Total volume [ul]	Loaded volume [ul]	Loaded fraction	Total cell numbers
1	2	3	4		1	2	3	4				1	2	3	4	average	SD
3041.16	3030.34	3237.34	4092.87		39360.8	36392.7	39236.9	45187.8	80	12.77	0.159625	246583	227989	245807	283087	250867	23133.8
2385.04	3214.16	3113.63	3624.41		30624.2	38981.9	37760.7	39753.2	1000	8.78	0.00878	3.48795e+06	4.43985e+06	4.30076e+06	4.5277e+06	4.18906e+06	476657
3017.75	3589.75	3385.16	3707.16		39049.1	44271.8	41001	40713.3	1333.33	10.53	0.00789752	4.94447e+06	5.60579e+06	5.19162e+06	5.1552e+06	5.22427e+06	276695
3329.46	3650.46	2999.04	3944.58		43199.6	45126.8	36393.3	43467.5	1000	10.4	0.0104	4.15381e+06	4.33912e+06	3.49936e+06	4.17957e+06	4.04296e+06	371557
2732.46	3009.16	2325.04	3603.16		35250.2	36094.5	28350.3	39506.8	1333.33	9.28	0.00696002	5.06467e+06	5.18599e+06	4.07332e+06	5.67624e+06	5.00005e+06	672018
3557.99	3832.41	3777.58	3632.7	45000
2757.58	2737.28	2943.28	3830.99	37500
2343.87	2649.58	2553.75	3054.7	30000
1828.46	2242.04	1882.34	2167.04	22500
1205.63	1418.21	1164.34	1232.34	15000
Relative band intensities

## Sheet: Exp 7
Histone 3 [AU], 4 technical replicates (blots)				Standard [cell numbers]	Conversion into cell numbers				Total volume [ul]	Loaded volume [ul]	Loaded fraction	Total cell numbers
1	2	3	4		1	2	3	4				1	2	3	4	average	SD
2099.04	2425.46	1114.04	2376.75		28600.6	33219.4	17276	42181.1	1333.33	8.53	0.0063975	4.47059e+06	5.19256e+06	2.70042e+06	6.59337e+06	4.73924e+06	1.6199e+06
2166.34	2218.75	1382.46	2092.46		29276.9	31013.3	19694.1	38804.7	1333.33	9.33	0.0069975	4.18391e+06	4.43206e+06	2.81445e+06	5.54551e+06	4.24398e+06	1.12198e+06
2288.46	2164.75	1217.04	1931.63		30504.3	30437	18203.9	36894.6	1333.33	7.83	0.0058725	5.19443e+06	5.18297e+06	3.09985e+06	6.28261e+06	4.93997e+06	1.33073e+06
2307.11	2317.75		1745.63		30691.8	32069.9		34685.6	1333.33	7.96	0.00597	5.141e+06	5.37184e+06	-	5.80998e+06	5.44094e+06	339800
1988.75	2193.34	1315.46	1678.92		27492.2	30742.1	19090.5	33893.3	1333.33	8.57	0.0064275	4.27727e+06	4.7829e+06	2.97013e+06	5.27318e+06	4.32587e+06	991071
3662.99	3342.87		2768.63	45000
2980.87	3013.16	3332.87		37500			compromised band
2332.16	2223.46	2489.87	1052.51	30000
1584.34	1408.75	1845.46	697.092	22500
630.213	631.213	772.627	253.971	15000
Relative band intensities

## Sheet: Exp 8
Histone 3 [AU], 4 technical repiicates (blots)				Standard [cell numbers]	Conversion into cell numbers				Total volume [ul]	Loaded volume [ul]	Loaded fraction	Total cell numbers
1	2	3	4		1	2	3	4				1	2	3	4	average	SD
2596.87	2151.87	3763.06	2884.16		34131.4	31673.8	51706.4	38116.2	800	9.63	0.0120375	2.83542e+06	2.63126e+06	4.29544e+06	3.16645e+06	3.23215e+06	742374
2667.46	2128.46	2990.7	2717.16		35041	31324.9	41917.2	36135.1	1000	11.76	0.01176	2.97968e+06	2.66368e+06	3.56439e+06	3.07272e+06	3.07012e+06	373131
2852.16	2350.46	2708.7	3120.28		37421.3	34633.4	38343.1	40917.1	533.33	9.09	0.0170439	2.19559e+06	2.03202e+06	2.24967e+06	2.4007e+06	2.21949e+06	152167
2419.75	2203.46	2128.28	2608.16		31848.9	32442.6	30986.7	34842.1	800	8.29	0.0103625	3.07348e+06	3.13077e+06		3.36233e+06	3.18886e+06	152936
3362.58	3511.58	2615.99	3667.58		43998.8	51937.7	37168.1	47409.3	80	8.37	0.104625	420538	496418	355250	453136	431336	59488.1
3391.82	2931.7		3274.58	45000
2929.7	2680.99	2655.99	3081.28	37500			compromised band
2172.11	2156.7	2063.7	2266.16	30000
1897.58	1355.16	1400.16	1458.04	22500
996.335	1077.34	903.456	923.92	15000
Relative band intensities

## Sheet: Exp 9
Histone 3 [AU], 4 technical replicates (blots)				Standard [cell numbers]	Conversion into cell numbers				Total volume [ul]	Loaded volume [ul]	Loaded fraction	Total cell numbers
1	2	3	4		1	2	3	4				1	2	3	4	average	SD
2960.87	634.506	2089.16	2530.16		32759.7	15961.3	19813.4	31483.4	53.3333	7	0.13125	249598	121610	150959	239873	190510	63873.8
2956.58	1525.34	2685.87	3289.46		32699.8	25581.5	29391.3	41131.3	266.667	10.91	0.0409125	799262	625273	718395	1.00535e+06	787070	161955
2398.16	1865.75	2418.16	2813.87		24911.6	29257.7	25094.3	35088.3	66.6667	8.29	0.12435	200335	235285	201804	282173	229899	38405.9
2374.58	2460.58	2975.28	3122.28		24582.7	35681.3	34036.8	39007.1	80	4.7	0.05875	418428	607341	579350	663951	567268	105282
655.335	553.506	613.92	739.627		604.393	15086.6	-3866.29	8731.94	1200	4.47	0.003725	162253	4.05008e+06	-1.03793e+06	2.34415e+06	1.37964e+06	2.26482e+06
3896.41	3661.7	3578.7	3503.99	45000
3227.28	2423.46	3315.99	3007.41	37500
2628.7	1528.16	2573.28	2513.87	30000
2475.87	1327.75	2518.28	1968.16	22500
1584.04	735.92	1639.58	1072.63	15000
Relative band intensities
