# Supplementary material for: Body size-dependent energy storage causes Kleiber’s law scaling of the metabolic rate in planarians
Source: eLife. 2019 Jan 4;8:e38187. doi: 10.7554/eLife.38187 (PMC6320072; doi:10.7554/eLife.38187)
Supplement: Figure 2—source data 3. [file elife-38187-fig2-data3.zip]

Archive with 147 entries (118 files):
- Figure 2 - source data 3/
- Figure 2 - source data 3/.DS_Store
- __MACOSX/
- __MACOSX/Figure 2 - source data 3/
- __MACOSX/Figure 2 - source data 3/._.DS_Store
- Figure 2 - source data 3/Experiment 1/
- Figure 2 - source data 3/Experiment 1/.DS_Store
- __MACOSX/Figure 2 - source data 3/Experiment 1/
- __MACOSX/Figure 2 - source data 3/Experiment 1/._.DS_Store
- Figure 2 - source data 3/Experiment 1/Info Experiment 1.rtf
- __MACOSX/Figure 2 - source data 3/Experiment 1/._Info Experiment 1.rtf
- Figure 2 - source data 3/Experiment 1/Results animals 1-6/
- Figure 2 - source data 3/Experiment 1/Results animals 1-6/.DS_Store
- __MACOSX/Figure 2 - source data 3/Experiment 1/Results animals 1-6/
- __MACOSX/Figure 2 - source data 3/Experiment 1/Results animals 1-6/._.DS_Store
- Figure 2 - source data 3/Experiment 1/Results animals 1-6/Analysis_1-6.xlsm
- __MACOSX/Figure 2 - source data 3/Experiment 1/Results animals 1-6/._Analysis_1-6.xlsm
- Figure 2 - source data 3/Experiment 1/Results animals 1-6/MyExpt_Experiment.txt
- __MACOSX/Figure 2 - source data 3/Experiment 1/Results animals 1-6/._MyExpt_Experiment.txt
- Figure 2 - source data 3/Experiment 1/Results animals 1-6/MyExpt_Image.txt
- __MACOSX/Figure 2 - source data 3/Experiment 1/Results animals 1-6/._MyExpt_Image.txt
- __MACOSX/Figure 2 - source data 3/Experiment 1/._Results animals 1-6
- Figure 2 - source data 3/Experiment 1/Results animals 13-18/
- Figure 2 - source data 3/Experiment 1/Results animals 13-18/.DS_Store
- __MACOSX/Figure 2 - source data 3/Experiment 1/Results animals 13-18/
- __MACOSX/Figure 2 - source data 3/Experiment 1/Results animals 13-18/._.DS_Store
- Figure 2 - source data 3/Experiment 1/Results animals 13-18/Analysis_13-18.xlsm
- __MACOSX/Figure 2 - source data 3/Experiment 1/Results animals 13-18/._Analysis_13-18.xlsm
- Figure 2 - source data 3/Experiment 1/Results animals 13-18/MyExpt_Experiment.txt
- __MACOSX/Figure 2 - source data 3/Experiment 1/Results animals 13-18/._MyExpt_Experiment.txt
- Figure 2 - source data 3/Experiment 1/Results animals 13-18/MyExpt_Image.txt
- __MACOSX/Figure 2 - source data 3/Experiment 1/Results animals 13-18/._MyExpt_Image.txt
- __MACOSX/Figure 2 - source data 3/Experiment 1/._Results animals 13-18
- Figure 2 - source data 3/Experiment 1/Results animals 7-12/
- Figure 2 - source data 3/Experiment 1/Results animals 7-12/.DS_Store
- __MACOSX/Figure 2 - source data 3/Experiment 1/Results animals 7-12/
- __MACOSX/Figure 2 - source data 3/Experiment 1/Results animals 7-12/._.DS_Store
- Figure 2 - source data 3/Experiment 1/Results animals 7-12/Analysis_7-12.xlsm
- __MACOSX/Figure 2 - source data 3/Experiment 1/Results animals 7-12/._Analysis_7-12.xlsm
- Figure 2 - source data 3/Experiment 1/Results animals 7-12/MyExpt_Experiment.txt
- __MACOSX/Figure 2 - source data 3/Experiment 1/Results animals 7-12/._MyExpt_Experiment.txt
- Figure 2 - source data 3/Experiment 1/Results animals 7-12/MyExpt_Image.txt
- __MACOSX/Figure 2 - source data 3/Experiment 1/Results animals 7-12/._MyExpt_Image.txt
- __MACOSX/Figure 2 - source data 3/Experiment 1/._Results animals 7-12
- __MACOSX/Figure 2 - source data 3/._Experiment 1
- Figure 2 - source data 3/Experiment 2/
- Figure 2 - source data 3/Experiment 2/.DS_Store
- __MACOSX/Figure 2 - source data 3/Experiment 2/
- __MACOSX/Figure 2 - source data 3/Experiment 2/._.DS_Store
- Figure 2 - source data 3/Experiment 2/Info Experiment 2.rtf
- __MACOSX/Figure 2 - source data 3/Experiment 2/._Info Experiment 2.rtf
- Figure 2 - source data 3/Experiment 2/Results animals 1-6/
- Figure 2 - source data 3/Experiment 2/Results animals 1-6/.DS_Store
- __MACOSX/Figure 2 - source data 3/Experiment 2/Results animals 1-6/
- __MACOSX/Figure 2 - source data 3/Experiment 2/Results animals 1-6/._.DS_Store
- Figure 2 - source data 3/Experiment 2/Results animals 1-6/MyExpt_BeadsExperiment.txt
- __MACOSX/Figure 2 - source data 3/Experiment 2/Results animals 1-6/._MyExpt_BeadsExperiment.txt
- Figure 2 - source data 3/Experiment 2/Results animals 1-6/MyExpt_BeadsImage.txt
- __MACOSX/Figure 2 - source data 3/Experiment 2/Results animals 1-6/._MyExpt_BeadsImage.txt
- Figure 2 - source data 3/Experiment 2/Results animals 1-6/MyExpt_BeadsImage.xlsm
- __MACOSX/Figure 2 - source data 3/Experiment 2/Results animals 1-6/._MyExpt_BeadsImage.xlsm
- Figure 2 - source data 3/Experiment 2/Results animals 1-6/MyExpt_nucleiExperiment.txt
- __MACOSX/Figure 2 - source data 3/Experiment 2/Results animals 1-6/._MyExpt_nucleiExperiment.txt
- Figure 2 - source data 3/Experiment 2/Results animals 1-6/MyExpt_nucleiImage.txt
- __MACOSX/Figure 2 - source data 3/Experiment 2/Results animals 1-6/._MyExpt_nucleiImage.txt
- Figure 2 - source data 3/Experiment 2/Results animals 1-6/MyExpt_nucleiImage.xlsm
- __MACOSX/Figure 2 - source data 3/Experiment 2/Results animals 1-6/._MyExpt_nucleiImage.xlsm
- Figure 2 - source data 3/Experiment 2/Results animals 1-6/Nuclei_beads_combined_1-6.xlsx
- __MACOSX/Figure 2 - source data 3/Experiment 2/Results animals 1-6/._Nuclei_beads_combined_1-6.xlsx
- __MACOSX/Figure 2 - source data 3/Experiment 2/._Results animals 1-6
- Figure 2 - source data 3/Experiment 2/Results animals 7-10/
- Figure 2 - source data 3/Experiment 2/Results animals 7-10/.DS_Store
- __MACOSX/Figure 2 - source data 3/Experiment 2/Results animals 7-10/
- __MACOSX/Figure 2 - source data 3/Experiment 2/Results animals 7-10/._.DS_Store
- Figure 2 - source data 3/Experiment 2/Results animals 7-10/MyExpt_BeadsExperiment.txt
- __MACOSX/Figure 2 - source data 3/Experiment 2/Results animals 7-10/._MyExpt_BeadsExperiment.txt
- Figure 2 - source data 3/Experiment 2/Results animals 7-10/MyExpt_BeadsImage.txt
- __MACOSX/Figure 2 - source data 3/Experiment 2/Results animals 7-10/._MyExpt_BeadsImage.txt
- Figure 2 - source data 3/Experiment 2/Results animals 7-10/MyExpt_BeadsImage.xlsm
- __MACOSX/Figure 2 - source data 3/Experiment 2/Results animals 7-10/._MyExpt_BeadsImage.xlsm
- Figure 2 - source data 3/Experiment 2/Results animals 7-10/MyExpt_nucleiExperiment.txt
- __MACOSX/Figure 2 - source data 3/Experiment 2/Results animals 7-10/._MyExpt_nucleiExperiment.txt
- Figure 2 - source data 3/Experiment 2/Results animals 7-10/MyExpt_nucleiImage.txt
- __MACOSX/Figure 2 - source data 3/Experiment 2/Results animals 7-10/._MyExpt_nucleiImage.txt
- Figure 2 - source data 3/Experiment 2/Results animals 7-10/MyExpt_nucleiImage.xlsm
- __MACOSX/Figure 2 - source data 3/Experiment 2/Results animals 7-10/._MyExpt_nucleiImage.xlsm
- __MACOSX/Figure 2 - source data 3/Experiment 2/._Results animals 7-10
- Figure 2 - source data 3/Experiment 2/Summarized_ResultsTable_exp2.xlsm
- __MACOSX/Figure 2 - source data 3/Experiment 2/._Summarized_ResultsTable_exp2.xlsm
- __MACOSX/Figure 2 - source data 3/._Experiment 2
- Figure 2 - source data 3/Experiment 3/
- Figure 2 - source data 3/Experiment 3/.DS_Store
- __MACOSX/Figure 2 - source data 3/Experiment 3/
- __MACOSX/Figure 2 - source data 3/Experiment 3/._.DS_Store
- Figure 2 - source data 3/Experiment 3/Info Experiment 3.rtf
- __MACOSX/Figure 2 - source data 3/Experiment 3/._Info Experiment 3.rtf
- Figure 2 - source data 3/Experiment 3/Results animals 1-6/
- Figure 2 - source data 3/Experiment 3/Results animals 1-6/.DS_Store
- __MACOSX/Figure 2 - source data 3/Experiment 3/Results animals 1-6/
- __MACOSX/Figure 2 - source data 3/Experiment 3/Results animals 1-6/._.DS_Store
- Figure 2 - source data 3/Experiment 3/Results animals 1-6/Analysis 1-6.xlsx
- __MACOSX/Figure 2 - source data 3/Experiment 3/Results animals 1-6/._Analysis 1-6.xlsx
- Figure 2 - source data 3/Experiment 3/Results animals 1-6/MyExpt_Experiment.txt
- __MACOSX/Figure 2 - source data 3/Experiment 3/Results animals 1-6/._MyExpt_Experiment.txt
- Figure 2 - source data 3/Experiment 3/Results animals 1-6/MyExpt_Image.txt
- __MACOSX/Figure 2 - source data 3/Experiment 3/Results animals 1-6/._MyExpt_Image.txt
- __MACOSX/Figure 2 - source data 3/Experiment 3/._Results animals 1-6
- Figure 2 - source data 3/Experiment 3/Results animals 7-10/
- Figure 2 - source data 3/Experiment 3/Results animals 7-10/.DS_Store
- __MACOSX/Figure 2 - source data 3/Experiment 3/Results animals 7-10/
- __MACOSX/Figure 2 - source data 3/Experiment 3/Results animals 7-10/._.DS_Store
- Figure 2 - source data 3/Experiment 3/Results animals 7-10/Analysis 1-7.xlsm
- __MACOSX/Figure 2 - source data 3/Experiment 3/Results animals 7-10/._Analysis 1-7.xlsm
- Figure 2 - source data 3/Experiment 3/Results animals 7-10/MyExpt_Experiment.txt
- __MACOSX/Figure 2 - source data 3/Experiment 3/Results animals 7-10/._MyExpt_Experiment.txt
- Figure 2 - source data 3/Experiment 3/Results animals 7-10/MyExpt_Image.txt
- __MACOSX/Figure 2 - source data 3/Experiment 3/Results animals 7-10/._MyExpt_Image.txt
- __MACOSX/Figure 2 - source data 3/Experiment 3/._Results animals 7-10
- __MACOSX/Figure 2 - source data 3/._Experiment 3
- Figure 2 - source data 3/Experiment 4/
- Figure 2 - source data 3/Experiment 4/.DS_Store
- __MACOSX/Figure 2 - source data 3/Experiment 4/
- __MACOSX/Figure 2 - source data 3/Experiment 4/._.DS_Store
- Figure 2 - source data 3/Experiment 4/Info Experiment 4.rtf
- __MACOSX/Figure 2 - source data 3/Experiment 4/._Info Experiment 4.rtf
- Figure 2 - source data 3/Experiment 4/Results animals 1-6/
- Figure 2 - source data 3/Experiment 4/Results animals 1-6/.DS_Store
- __MACOSX/Figure 2 - source data 3/Experiment 4/Results animals 1-6/
- __MACOSX/Figure 2 - source data 3/Experiment 4/Results animals 1-6/._.DS_Store
- Figure 2 - source data 3/Experiment 4/Results animals 1-6/MyExpt_Experiment.txt
- __MACOSX/Figure 2 - source data 3/Experiment 4/Results animals 1-6/._MyExpt_Experiment.txt
- Figure 2 - source data 3/Experiment 4/Results animals 1-6/MyExpt_Image.txt
- __MACOSX/Figure 2 - source data 3/Experiment 4/Results animals 1-6/._MyExpt_Image.txt
- __MACOSX/Figure 2 - source data 3/Experiment 4/._Results animals 1-6
- Figure 2 - source data 3/Experiment 4/Results animals 7-12/
- Figure 2 - source data 3/Experiment 4/Results animals 7-12/.DS_Store
- __MACOSX/Figure 2 - source data 3/Experiment 4/Results animals 7-12/
- __MACOSX/Figure 2 - source data 3/Experiment 4/Results animals 7-12/._.DS_Store
- Figure 2 - source data 3/Experiment 4/Results animals 7-12/MyExpt_Experiment.txt
- __MACOSX/Figure 2 - source data 3/Experiment 4/Results animals 7-12/._MyExpt_Experiment.txt
- Figure 2 - source data 3/Experiment 4/Results animals 7-12/MyExpt_Image.txt
- __MACOSX/Figure 2 - source data 3/Experiment 4/Results animals 7-12/._MyExpt_Image.txt
- __MACOSX/Figure 2 - source data 3/Experiment 4/._Results animals 7-12
- Figure 2 - source data 3/Experiment 4/Summarized_ResultsTable_exp4.xlsx
- __MACOSX/Figure 2 - source data 3/Experiment 4/._Summarized_ResultsTable_exp4.xlsx
- __MACOSX/Figure 2 - source data 3/._Experiment 4
- __MACOSX/._Figure 2 - source data 3
