# Supplementary material for: Body size-dependent energy storage causes Kleiber’s law scaling of the metabolic rate in planarians
Source: eLife. 2019 Jan 4;8:e38187. doi: 10.7554/eLife.38187 (PMC6320072; doi:10.7554/eLife.38187)
Supplement: Figure 2—source data 3. [file elife-38187-fig2-data3.zip › Figure 2 - source data 3/Experiment 1/Results animals 1-6/MyExpt_Image.txt]

Count_beads_seg	Count_cell_seg	FileName_bead_signal	FileName_cells_signal	Group_Number	ImageNumber	Intensity_MaxIntensity_bead_signal	Intensity_MaxIntensity_cells_signal	Math_percentSaturatedBeads	Math_percentSaturatedCells	Metadata_Channel	Metadata_Column	Metadata_Field	Metadata_Plate	Metadata_Row	Quality Control_no beads flag	Quality Control_no cells flag	Quality Control_saturation beads	Quality Control_saturation cells	Scaling_bead_signal	Scaling_cells_signal
0	2683	r02c02f01p02-ch2sk1fk1fl1.tif	r02c02f01p01-ch1sk1fk1fl1.tiff	1	1	0	0.249775	0	0.002656824	nan	2	1	nan	2	1	0	0	0	65535	65535
0	0	r02c02f02p02-ch2sk1fk1fl1.tif	r02c02f02p01-ch1sk1fk1fl1.tiff	1	2	0.000595102	0	0	0	nan	2	2	nan	2	1	1	0	0	65535	65535
0	0	r02c02f03p02-ch2sk1fk1fl1.tif	r02c02f03p01-ch1sk1fk1fl1.tiff	1	3	0.00062562	0	0	0	nan	2	3	nan	2	1	1	0	0	65535	65535
0	20077	r02c02f04p02-ch2sk1fk1fl1.tif	r02c02f04p01-ch1sk1fk1fl1.tiff	1	4	0.000610361	0.00207523	0	0	nan	2	4	nan	2	1	1	0	0	65535	65535
0	21753	r02c02f05p02-ch2sk1fk1fl1.tif	r02c02f05p01-ch1sk1fk1fl1.tiff	1	5	0.00062562	0.0016022	0	0	nan	2	5	nan	2	1	1	0	0	65535	65535
0	22715	r02c02f06p02-ch2sk1fk1fl1.tif	r02c02f06p01-ch1sk1fk1fl1.tiff	1	6	0	0.0018616	0	0	nan	2	6	nan	2	1	1	0	0	65535	65535
0	22019	r02c02f07p02-ch2sk1fk1fl1.tif	r02c02f07p01-ch1sk1fk1fl1.tiff	1	7	0.000595102	0.0015259	0	0	nan	2	7	nan	2	1	1	0	0	65535	65535
30	100	r02c02f08p02-ch2sk1fk1fl1.tif	r02c02f08p01-ch1sk1fk1fl1.tiff	1	8	0.128145	0.0333715	0	0	nan	2	8	nan	2	0	1	0	0	65535	65535
50	137	r02c02f09p02-ch2sk1fk1fl1.tif	r02c02f09p01-ch1sk1fk1fl1.tiff	1	9	0.154696	0.0437934	0	0	nan	2	9	nan	2	0	1	0	0	65535	65535
0	20291	r02c02f10p02-ch2sk1fk1fl1.tif	r02c02f10p01-ch1sk1fk1fl1.tiff	1	10	0.000595102	0.00170901	0	0	nan	2	10	nan	2	1	1	0	0	65535	65535
0	20987	r02c02f11p02-ch2sk1fk1fl1.tif	r02c02f11p01-ch1sk1fk1fl1.tiff	1	11	0.00062562	0.00183108	0	0	nan	2	11	nan	2	1	1	0	0	65535	65535
0	19788	r02c02f12p02-ch2sk1fk1fl1.tif	r02c02f12p01-ch1sk1fk1fl1.tiff	1	12	0.000595102	0.00222782	0	0	nan	2	12	nan	2	1	1	0	0	65535	65535
63	128	r02c02f13p02-ch2sk1fk1fl1.tif	r02c02f13p01-ch1sk1fk1fl1.tiff	1	13	0.189639	0.0838788	0	0	nan	2	13	nan	2	0	0	0	0	65535	65535
670	610	r02c02f14p02-ch2sk1fk1fl1.tif	r02c02f14p01-ch1sk1fk1fl1.tiff	1	14	0.237247	0.249775	0	0.294548483	nan	2	14	nan	2	0	0	0	0	65535	65535
513	457	r02c02f15p02-ch2sk1fk1fl1.tif	r02c02f15p01-ch1sk1fk1fl1.tiff	1	15	0.136919	0.151003	0	0	nan	2	15	nan	2	0	0	0	0	65535	65535
12	39	r02c02f16p02-ch2sk1fk1fl1.tif	r02c02f16p01-ch1sk1fk1fl1.tiff	1	16	0.1458	0.039704	0	0	nan	2	16	nan	2	0	1	0	0	65535	65535
66	109	r02c02f17p02-ch2sk1fk1fl1.tif	r02c02f17p01-ch1sk1fk1fl1.tiff	1	17	0.110796	0.0289616	0	0	nan	2	17	nan	2	0	1	0	0	65535	65535
1051	1122	r02c02f18p02-ch2sk1fk1fl1.tif	r02c02f18p01-ch1sk1fk1fl1.tiff	1	18	0.170993	0.21416	0	0	nan	2	18	nan	2	0	0	0	0	65535	65535
136	166	r02c02f19p02-ch2sk1fk1fl1.tif	r02c02f19p01-ch1sk1fk1fl1.tiff	1	19	0.101183	0.0526436	0	0	nan	2	19	nan	2	0	0	0	0	65535	65535
0	19578	r02c02f20p02-ch2sk1fk1fl1.tif	r02c02f20p01-ch1sk1fk1fl1.tiff	1	20	0.000579843	0.00288396	0	0	nan	2	20	nan	2	1	1	0	0	65535	65535
0	21605	r02c02f21p02-ch2sk1fk1fl1.tif	r02c02f21p01-ch1sk1fk1fl1.tiff	1	21	0.000610361	0.00352483	0	0	nan	2	21	nan	2	1	1	0	0	65535	65535
65	112	r02c02f22p02-ch2sk1fk1fl1.tif	r02c02f22p01-ch1sk1fk1fl1.tiff	1	22	0.139651	0.0399634	0	0	nan	2	22	nan	2	0	1	0	0	65535	65535
685	621	r02c02f23p02-ch2sk1fk1fl1.tif	r02c02f23p01-ch1sk1fk1fl1.tiff	1	23	0.163073	0.183124	0	0	nan	2	23	nan	2	0	0	0	0	65535	65535
398	444	r02c02f24p02-ch2sk1fk1fl1.tif	r02c02f24p01-ch1sk1fk1fl1.tiff	1	24	0.23154	0.129229	0	0	nan	2	24	nan	2	0	0	0	0	65535	65535
22	26	r02c02f25p02-ch2sk1fk1fl1.tif	r02c02f25p01-ch1sk1fk1fl1.tiff	1	25	0.143023	0.0226749	0	0	nan	2	25	nan	2	0	1	0	0	65535	65535
0	19432	r02c02f26p02-ch2sk1fk1fl1.tif	r02c02f26p01-ch1sk1fk1fl1.tiff	1	26	0.00062562	0.00199893	0	0	nan	2	26	nan	2	1	1	0	0	65535	65535
19	71	r02c02f27p02-ch2sk1fk1fl1.tif	r02c02f27p01-ch1sk1fk1fl1.tiff	1	27	0.127977	0.0302739	0	0	nan	2	27	nan	2	0	1	0	0	65535	65535
72	133	r02c02f28p02-ch2sk1fk1fl1.tif	r02c02f28p01-ch1sk1fk1fl1.tiff	1	28	0.0852216	0.0346532	0	0	nan	2	28	nan	2	0	1	0	0	65535	65535
0	22135	r02c02f29p02-ch2sk1fk1fl1.tif	r02c02f29p01-ch1sk1fk1fl1.tiff	1	29	0.000656138	0.00228885	0	0	nan	2	29	nan	2	1	1	0	0	65535	65535
0	20998	r02c02f30p02-ch2sk1fk1fl1.tif	r02c02f30p01-ch1sk1fk1fl1.tiff	1	30	0.000579843	0.0016022	0	0	nan	2	30	nan	2	1	1	0	0	65535	65535
0	20841	r02c02f31p02-ch2sk1fk1fl1.tif	r02c02f31p01-ch1sk1fk1fl1.tiff	1	31	0.00062562	0.0021973	0	0	nan	2	31	nan	2	1	1	0	0	65535	65535
0	23236	r02c02f32p02-ch2sk1fk1fl1.tif	r02c02f32p01-ch1sk1fk1fl1.tiff	1	32	0.000579843	0.00326543	0	0	nan	2	32	nan	2	1	1	0	0	65535	65535
0	21848	r02c02f33p02-ch2sk1fk1fl1.tif	r02c02f33p01-ch1sk1fk1fl1.tiff	1	33	0.000595102	0.00167849	0	0	nan	2	33	nan	2	1	1	0	0	65535	65535
0	21620	r02c02f34p02-ch2sk1fk1fl1.tif	r02c02f34p01-ch1sk1fk1fl1.tiff	1	34	0.000640879	0.0104982	0	0	nan	2	34	nan	2	1	1	0	0	65535	65535
0	0	r02c02f35p02-ch2sk1fk1fl1.tif	r02c02f35p01-ch1sk1fk1fl1.tiff	1	35	0	0	0	0	nan	2	35	nan	2	1	1	0	0	65535	65535
3225	1516	r03c02f01p02-ch2sk1fk1fl1.tif	r03c02f01p01-ch1sk1fk1fl1.tiff	2	36	0.224582	0.225574	0	0	nan	2	1	nan	3	0	0	0	0	65535	65535
0	24415	r03c02f02p02-ch2sk1fk1fl1.tif	r03c02f02p01-ch1sk1fk1fl1.tiff	2	37	0.000640879	0.00808728	0	0	nan	2	2	nan	3	1	1	0	0	65535	65535
0	21104	r03c02f03p02-ch2sk1fk1fl1.tif	r03c02f03p01-ch1sk1fk1fl1.tiff	2	38	0	0.00759899	0	0	nan	2	3	nan	3	1	1	0	0	65535	65535
0	22061	r03c02f04p02-ch2sk1fk1fl1.tif	r03c02f04p01-ch1sk1fk1fl1.tiff	2	39	0.000549325	0.00175479	0	0	nan	2	4	nan	3	1	1	0	0	65535	65535
0	26875	r03c02f05p02-ch2sk1fk1fl1.tif	r03c02f05p01-ch1sk1fk1fl1.tiff	2	40	0.00062562	0.0139773	0	0	nan	2	5	nan	3	1	1	0	0	65535	65535
0	0	r03c02f06p02-ch2sk1fk1fl1.tif	r03c02f06p01-ch1sk1fk1fl1.tiff	2	41	0	0	0	0	nan	2	6	nan	3	1	1	0	0	65535	65535
0	19600	r03c02f07p02-ch2sk1fk1fl1.tif	r03c02f07p01-ch1sk1fk1fl1.tiff	2	42	0.000579843	0.00175479	0	0	nan	2	7	nan	3	1	1	0	0	65535	65535
1	9	r03c02f08p02-ch2sk1fk1fl1.tif	r03c02f08p01-ch1sk1fk1fl1.tiff	2	43	0.0992294	0.0502327	0	0	nan	2	8	nan	3	0	0	0	0	65535	65535
38	218	r03c02f09p02-ch2sk1fk1fl1.tif	r03c02f09p01-ch1sk1fk1fl1.tiff	2	44	0.146975	0.0440986	0	0	nan	2	9	nan	3	0	1	0	0	65535	65535
5	55	r03c02f10p02-ch2sk1fk1fl1.tif	r03c02f10p01-ch1sk1fk1fl1.tiff	2	45	0.102419	0.0522011	0	0	nan	2	10	nan	3	0	0	0	0	65535	65535
0	22975	r03c02f11p02-ch2sk1fk1fl1.tif	r03c02f11p01-ch1sk1fk1fl1.tiff	2	46	0.00062562	0.00250248	0	0	nan	2	11	nan	3	1	1	0	0	65535	65535
0	19840	r03c02f12p02-ch2sk1fk1fl1.tif	r03c02f12p01-ch1sk1fk1fl1.tiff	2	47	0.00062562	0.00202945	0	0	nan	2	12	nan	3	1	1	0	0	65535	65535
217	381	r03c02f13p02-ch2sk1fk1fl1.tif	r03c02f13p01-ch1sk1fk1fl1.tiff	2	48	0.143053	0.118013	0	0	nan	2	13	nan	3	0	0	0	0	65535	65535
469	291	r03c02f14p02-ch2sk1fk1fl1.tif	r03c02f14p01-ch1sk1fk1fl1.tiff	2	49	0.18526	0.191608	0	0	nan	2	14	nan	3	0	0	0	0	65535	65535
91	199	r03c02f15p02-ch2sk1fk1fl1.tif	r03c02f15p01-ch1sk1fk1fl1.tiff	2	50	0.0674296	0.0459754	0	0	nan	2	15	nan	3	0	1	0	0	65535	65535
0	22464	r03c02f16p02-ch2sk1fk1fl1.tif	r03c02f16p01-ch1sk1fk1fl1.tiff	2	51	0.000579843	0.00181582	0	0	nan	2	16	nan	3	1	1	0	0	65535	65535
0	20308	r03c02f17p02-ch2sk1fk1fl1.tif	r03c02f17p01-ch1sk1fk1fl1.tiff	2	52	0.000610361	0.00221256	0	0	nan	2	17	nan	3	1	1	0	0	65535	65535
285	259	r03c02f18p02-ch2sk1fk1fl1.tif	r03c02f18p01-ch1sk1fk1fl1.tiff	2	53	0.0971237	0.0783246	0	0	nan	2	18	nan	3	0	0	0	0	65535	65535
466	473	r03c02f19p02-ch2sk1fk1fl1.tif	r03c02f19p01-ch1sk1fk1fl1.tiff	2	54	0.126024	0.142306	0	0	nan	2	19	nan	3	0	0	0	0	65535	65535
0	20189	r03c02f20p02-ch2sk1fk1fl1.tif	r03c02f20p01-ch1sk1fk1fl1.tiff	2	55	0.000640879	0.0018616	0	0	nan	2	20	nan	3	1	1	0	0	65535	65535
0	20027	r03c02f21p02-ch2sk1fk1fl1.tif	r03c02f21p01-ch1sk1fk1fl1.tiff	2	56	0.000640879	0.00163272	0	0	nan	2	21	nan	3	1	1	0	0	65535	65535
135	254	r03c02f22p02-ch2sk1fk1fl1.tif	r03c02f22p01-ch1sk1fk1fl1.tiff	2	57	0.17232	0.0929122	0	0	nan	2	22	nan	3	0	0	0	0	65535	65535
348	286	r03c02f23p02-ch2sk1fk1fl1.tif	r03c02f23p01-ch1sk1fk1fl1.tiff	2	58	0.122423	0.170275	0	0	nan	2	23	nan	3	0	0	0	0	65535	65535
131	167	r03c02f24p02-ch2sk1fk1fl1.tif	r03c02f24p01-ch1sk1fk1fl1.tiff	2	59	0.12488	0.0712291	0	0	nan	2	24	nan	3	0	0	0	0	65535	65535
0	22078	r03c02f25p02-ch2sk1fk1fl1.tif	r03c02f25p01-ch1sk1fk1fl1.tiff	2	60	0.000656138	0.00173953	0	0	nan	2	25	nan	3	1	1	0	0	65535	65535
0	19757	r03c02f26p02-ch2sk1fk1fl1.tif	r03c02f26p01-ch1sk1fk1fl1.tiff	2	61	0.000579843	0.00517281	0	0	nan	2	26	nan	3	1	1	0	0	65535	65535
0	22534	r03c02f27p02-ch2sk1fk1fl1.tif	r03c02f27p01-ch1sk1fk1fl1.tiff	2	62	0.000595102	0.00183108	0	0	nan	2	27	nan	3	1	1	0	0	65535	65535
27	81	r03c02f28p02-ch2sk1fk1fl1.tif	r03c02f28p01-ch1sk1fk1fl1.tiff	2	63	0.0943465	0.0229191	0	0	nan	2	28	nan	3	0	1	0	0	65535	65535
0	22607	r03c02f29p02-ch2sk1fk1fl1.tif	r03c02f29p01-ch1sk1fk1fl1.tiff	2	64	0.000610361	0.0116579	0	0	nan	2	29	nan	3	1	1	0	0	65535	65535
0	23481	r03c02f30p02-ch2sk1fk1fl1.tif	r03c02f30p01-ch1sk1fk1fl1.tiff	2	65	0.000640879	0.0021973	0	0	nan	2	30	nan	3	1	1	0	0	65535	65535
0	21135	r03c02f31p02-ch2sk1fk1fl1.tif	r03c02f31p01-ch1sk1fk1fl1.tiff	2	66	0.000564584	0.0015259	0	0	nan	2	31	nan	3	1	1	0	0	65535	65535
0	21190	r03c02f32p02-ch2sk1fk1fl1.tif	r03c02f32p01-ch1sk1fk1fl1.tiff	2	67	0.000610361	0.00170901	0	0	nan	2	32	nan	3	1	1	0	0	65535	65535
0	20038	r03c02f33p02-ch2sk1fk1fl1.tif	r03c02f33p01-ch1sk1fk1fl1.tiff	2	68	0.00062562	0.00192264	0	0	nan	2	33	nan	3	1	1	0	0	65535	65535
0	22034	r03c02f34p02-ch2sk1fk1fl1.tif	r03c02f34p01-ch1sk1fk1fl1.tiff	2	69	0.000610361	0.00187686	0	0	nan	2	34	nan	3	1	1	0	0	65535	65535
0	0	r03c02f35p02-ch2sk1fk1fl1.tif	r03c02f35p01-ch1sk1fk1fl1.tiff	2	70	0	0	0	0	nan	2	35	nan	3	1	1	0	0	65535	65535
2607	1846	r04c02f01p02-ch2sk1fk1fl1.tif	r04c02f01p01-ch1sk1fk1fl1.tiff	3	71	0.175006	0.142718	0	0	nan	2	1	nan	4	0	0	0	0	65535	65535
0	22305	r04c02f02p02-ch2sk1fk1fl1.tif	r04c02f02p01-ch1sk1fk1fl1.tiff	3	72	0	0.00233463	0	0	nan	2	2	nan	4	1	1	0	0	65535	65535
0	21662	r04c02f03p02-ch2sk1fk1fl1.tif	r04c02f03p01-ch1sk1fk1fl1.tiff	3	73	0.00062562	0.00177005	0	0	nan	2	3	nan	4	1	1	0	0	65535	65535
0	26935	r04c02f04p02-ch2sk1fk1fl1.tif	r04c02f04p01-ch1sk1fk1fl1.tiff	3	74	0.000579843	0.0138857	0	0	nan	2	4	nan	4	1	1	0	0	65535	65535
0	25546	r04c02f05p02-ch2sk1fk1fl1.tif	r04c02f05p01-ch1sk1fk1fl1.tiff	3	75	0.000610361	0.024033	0	0	nan	2	5	nan	4	1	1	0	0	65535	65535
0	22057	r04c02f06p02-ch2sk1fk1fl1.tif	r04c02f06p01-ch1sk1fk1fl1.tiff	3	76	0.000595102	0.00553903	0	0	nan	2	6	nan	4	1	1	0	0	65535	65535
0	21684	r04c02f07p02-ch2sk1fk1fl1.tif	r04c02f07p01-ch1sk1fk1fl1.tiff	3	77	0.000640879	0.00164797	0	0	nan	2	7	nan	4	1	1	0	0	65535	65535
19	69	r04c02f08p02-ch2sk1fk1fl1.tif	r04c02f08p01-ch1sk1fk1fl1.tiff	3	78	0.0917067	0.0499275	0	0	nan	2	8	nan	4	0	1	0	0	65535	65535
70	197	r04c02f09p02-ch2sk1fk1fl1.tif	r04c02f09p01-ch1sk1fk1fl1.tiff	3	79	0.115694	0.0449226	0	0	nan	2	9	nan	4	0	1	0	0	65535	65535
2	8	r04c02f10p02-ch2sk1fk1fl1.tif	r04c02f10p01-ch1sk1fk1fl1.tiff	3	80	0.0414282	0.0311894	0	0	nan	2	10	nan	4	1	1	0	0	65535	65535
0	23218	r04c02f11p02-ch2sk1fk1fl1.tif	r04c02f11p01-ch1sk1fk1fl1.tiff	3	81	0.000610361	0.0074464	0	0	nan	2	11	nan	4	1	1	0	0	65535	65535
0	19563	r04c02f12p02-ch2sk1fk1fl1.tif	r04c02f12p01-ch1sk1fk1fl1.tiff	3	82	0.000671397	0.00161746	0	0	nan	2	12	nan	4	1	1	0	0	65535	65535
89	206	r04c02f13p02-ch2sk1fk1fl1.tif	r04c02f13p01-ch1sk1fk1fl1.tiff	3	83	0.122393	0.119081	0	0	nan	2	13	nan	4	0	0	0	0	65535	65535
934	724	r04c02f14p02-ch2sk1fk1fl1.tif	r04c02f14p01-ch1sk1fk1fl1.tiff	3	84	0.142458	0.202152	0	0	nan	2	14	nan	4	0	0	0	0	65535	65535
280	435	r04c02f15p02-ch2sk1fk1fl1.tif	r04c02f15p01-ch1sk1fk1fl1.tiff	3	85	0.117235	0.124147	0	0	nan	2	15	nan	4	0	0	0	0	65535	65535
0	22225	r04c02f16p02-ch2sk1fk1fl1.tif	r04c02f16p01-ch1sk1fk1fl1.tiff	3	86	0.000595102	0.00199893	0	0	nan	2	16	nan	4	1	1	0	0	65535	65535
0	22739	r04c02f17p02-ch2sk1fk1fl1.tif	r04c02f17p01-ch1sk1fk1fl1.tiff	3	87	0.00268559	0.00775158	0	0	nan	2	17	nan	4	1	1	0	0	65535	65535
616	656	r04c02f18p02-ch2sk1fk1fl1.tif	r04c02f18p01-ch1sk1fk1fl1.tiff	3	88	0.133196	0.176272	0	0	nan	2	18	nan	4	0	0	0	0	65535	65535
154	298	r04c02f19p02-ch2sk1fk1fl1.tif	r04c02f19p01-ch1sk1fk1fl1.tiff	3	89	0.179568	0.0417792	0	0	nan	2	19	nan	4	0	1	0	0	65535	65535
0	22075	r04c02f20p02-ch2sk1fk1fl1.tif	r04c02f20p01-ch1sk1fk1fl1.tiff	3	90	0.000640879	0.00158694	0	0	nan	2	20	nan	4	1	1	0	0	65535	65535
0	21646	r04c02f21p02-ch2sk1fk1fl1.tif	r04c02f21p01-ch1sk1fk1fl1.tiff	3	91	0.000610361	0.00161746	0	0	nan	2	21	nan	4	1	1	0	0	65535	65535
34	114	r04c02f22p02-ch2sk1fk1fl1.tif	r04c02f22p01-ch1sk1fk1fl1.tiff	3	92	0.0611429	0.0408637	0	0	nan	2	22	nan	4	0	1	0	0	65535	65535
425	498	r04c02f23p02-ch2sk1fk1fl1.tif	r04c02f23p01-ch1sk1fk1fl1.tiff	3	93	0.15346	0.123217	0	0	nan	2	23	nan	4	0	0	0	0	65535	65535
231	397	r04c02f24p02-ch2sk1fk1fl1.tif	r04c02f24p01-ch1sk1fk1fl1.tiff	3	94	0.140047	0.0995651	0	0	nan	2	24	nan	4	0	0	0	0	65535	65535
0	24168	r04c02f25p02-ch2sk1fk1fl1.tif	r04c02f25p01-ch1sk1fk1fl1.tiff	3	95	0.000656138	0.00721752	0	0	nan	2	25	nan	4	1	1	0	0	65535	65535
0	0	r04c02f26p02-ch2sk1fk1fl1.tif	r04c02f26p01-ch1sk1fk1fl1.tiff	3	96	0.000610361	0	0	0	nan	2	26	nan	4	1	1	0	0	65535	65535
0	22496	r04c02f27p02-ch2sk1fk1fl1.tif	r04c02f27p01-ch1sk1fk1fl1.tiff	3	97	0.000640879	0.0107729	0	0	nan	2	27	nan	4	1	1	0	0	65535	65535
5	25	r04c02f28p02-ch2sk1fk1fl1.tif	r04c02f28p01-ch1sk1fk1fl1.tiff	3	98	0.0386358	0.0331731	0	0	nan	2	28	nan	4	1	1	0	0	65535	65535
0	22268	r04c02f29p02-ch2sk1fk1fl1.tif	r04c02f29p01-ch1sk1fk1fl1.tiff	3	99	0.000656138	0.00234989	0	0	nan	2	29	nan	4	1	1	0	0	65535	65535
0	21082	r04c02f30p02-ch2sk1fk1fl1.tif	r04c02f30p01-ch1sk1fk1fl1.tiff	3	100	0.000579843	0.00183108	0	0	nan	2	30	nan	4	1	1	0	0	65535	65535
0	20893	r04c02f31p02-ch2sk1fk1fl1.tif	r04c02f31p01-ch1sk1fk1fl1.tiff	3	101	0.00062562	0.00163272	0	0	nan	2	31	nan	4	1	1	0	0	65535	65535
0	0	r04c02f32p02-ch2sk1fk1fl1.tif	r04c02f32p01-ch1sk1fk1fl1.tiff	3	102	0.000595102	0	0	0	nan	2	32	nan	4	1	1	0	0	65535	65535
0	21866	r04c02f33p02-ch2sk1fk1fl1.tif	r04c02f33p01-ch1sk1fk1fl1.tiff	3	103	0.000579843	0.00340276	0	0	nan	2	33	nan	4	1	1	0	0	65535	65535
0	19574	r04c02f34p02-ch2sk1fk1fl1.tif	r04c02f34p01-ch1sk1fk1fl1.tiff	3	104	0.000656138	0.00201419	0	0	nan	2	34	nan	4	1	1	0	0	65535	65535
0	0	r04c02f35p02-ch2sk1fk1fl1.tif	r04c02f35p01-ch1sk1fk1fl1.tiff	3	105	0	0	0	0	nan	2	35	nan	4	1	1	0	0	65535	65535
2021	2316	r05c02f01p02-ch2sk1fk1fl1.tif	r05c02f01p01-ch1sk1fk1fl1.tiff	4	106	0.194293	0.249668	0	0.000287224	nan	2	1	nan	5	0	0	0	0	65535	65535
0	21870	r05c02f02p02-ch2sk1fk1fl1.tif	r05c02f02p01-ch1sk1fk1fl1.tiff	4	107	0.000610361	0.0015259	0	0	nan	2	2	nan	5	1	1	0	0	65535	65535
0	21387	r05c02f03p02-ch2sk1fk1fl1.tif	r05c02f03p01-ch1sk1fk1fl1.tiff	4	108	0.000595102	0.00221256	0	0	nan	2	3	nan	5	1	1	0	0	65535	65535
0	19890	r05c02f04p02-ch2sk1fk1fl1.tif	r05c02f04p01-ch1sk1fk1fl1.tiff	4	109	0.000610361	0.00257877	0	0	nan	2	4	nan	5	1	1	0	0	65535	65535
0	21810	r05c02f05p02-ch2sk1fk1fl1.tif	r05c02f05p01-ch1sk1fk1fl1.tiff	4	110	0.00062562	0.00221256	0	0	nan	2	5	nan	5	1	1	0	0	65535	65535
0	21287	r05c02f06p02-ch2sk1fk1fl1.tif	r05c02f06p01-ch1sk1fk1fl1.tiff	4	111	0.00062562	0.00526436	0	0	nan	2	6	nan	5	1	1	0	0	65535	65535
0	22022	r05c02f07p02-ch2sk1fk1fl1.tif	r05c02f07p01-ch1sk1fk1fl1.tiff	4	112	0.000595102	0.00373846	0	0	nan	2	7	nan	5	1	1	0	0	65535	65535
62	202	r05c02f08p02-ch2sk1fk1fl1.tif	r05c02f08p01-ch1sk1fk1fl1.tiff	4	113	0.105806	0.0734569	0	0	nan	2	8	nan	5	0	0	0	0	65535	65535
102	217	r05c02f09p02-ch2sk1fk1fl1.tif	r05c02f09p01-ch1sk1fk1fl1.tiff	4	114	0.102953	0.0971084	0	0	nan	2	9	nan	5	0	0	0	0	65535	65535
0	1	r05c02f10p02-ch2sk1fk1fl1.tif	r05c02f10p01-ch1sk1fk1fl1.tiff	4	115	0.00375372	0.0251926	0	0	nan	2	10	nan	5	1	1	0	0	65535	65535
0	20983	r05c02f11p02-ch2sk1fk1fl1.tif	r05c02f11p01-ch1sk1fk1fl1.tiff	4	116	0.000579843	0.00163272	0	0	nan	2	11	nan	5	1	1	0	0	65535	65535
0	22104	r05c02f12p02-ch2sk1fk1fl1.tif	r05c02f12p01-ch1sk1fk1fl1.tiff	4	117	0.000610361	0.0019379	0	0	nan	2	12	nan	5	1	1	0	0	65535	65535
122	175	r05c02f13p02-ch2sk1fk1fl1.tif	r05c02f13p01-ch1sk1fk1fl1.tiff	4	118	0.109926	0.0513771	0	0	nan	2	13	nan	5	0	0	0	0	65535	65535
882	867	r05c02f14p02-ch2sk1fk1fl1.tif	r05c02f14p01-ch1sk1fk1fl1.tiff	4	119	0.17084	0.237934	0	0	nan	2	14	nan	5	0	0	0	0	65535	65535
587	627	r05c02f15p02-ch2sk1fk1fl1.tif	r05c02f15p01-ch1sk1fk1fl1.tiff	4	120	0.133501	0.156085	0	0	nan	2	15	nan	5	0	0	0	0	65535	65535
19	48	r05c02f16p02-ch2sk1fk1fl1.tif	r05c02f16p01-ch1sk1fk1fl1.tiff	4	121	0.0808728	0.0270542	0	0	nan	2	16	nan	5	0	1	0	0	65535	65535
32	94	r05c02f17p02-ch2sk1fk1fl1.tif	r05c02f17p01-ch1sk1fk1fl1.tiff	4	122	0.0892195	0.0345769	0	0	nan	2	17	nan	5	0	1	0	0	65535	65535
913	942	r05c02f18p02-ch2sk1fk1fl1.tif	r05c02f18p01-ch1sk1fk1fl1.tiff	4	123	0.125628	0.187594	0	0	nan	2	18	nan	5	0	0	0	0	65535	65535
141	223	r05c02f19p02-ch2sk1fk1fl1.tif	r05c02f19p01-ch1sk1fk1fl1.tiff	4	124	0.131197	0.0380713	0	0	nan	2	19	nan	5	0	1	0	0	65535	65535
0	22690	r05c02f20p02-ch2sk1fk1fl1.tif	r05c02f20p01-ch1sk1fk1fl1.tiff	4	125	0.000595102	0.00201419	0	0	nan	2	20	nan	5	1	1	0	0	65535	65535
0	20227	r05c02f21p02-ch2sk1fk1fl1.tif	r05c02f21p01-ch1sk1fk1fl1.tiff	4	126	0.000640879	0.0018616	0	0	nan	2	21	nan	5	1	1	0	0	65535	65535
14	57	r05c02f22p02-ch2sk1fk1fl1.tif	r05c02f22p01-ch1sk1fk1fl1.tiff	4	127	0.0504921	0.0233463	0	0	nan	2	22	nan	5	0	1	0	0	65535	65535
342	363	r05c02f23p02-ch2sk1fk1fl1.tif	r05c02f23p01-ch1sk1fk1fl1.tiff	4	128	0.209491	0.0856641	0	0	nan	2	23	nan	5	0	0	0	0	65535	65535
237	345	r05c02f24p02-ch2sk1fk1fl1.tif	r05c02f24p01-ch1sk1fk1fl1.tiff	4	129	0.140398	0.0476539	0	0	nan	2	24	nan	5	0	1	0	0	65535	65535
0	24218	r05c02f25p02-ch2sk1fk1fl1.tif	r05c02f25p01-ch1sk1fk1fl1.tiff	4	130	0.0308385	0.0163272	0	0	nan	2	25	nan	5	1	1	0	0	65535	65535
0	21871	r05c02f26p02-ch2sk1fk1fl1.tif	r05c02f26p01-ch1sk1fk1fl1.tiff	4	131	0.000595102	0.00207523	0	0	nan	2	26	nan	5	1	1	0	0	65535	65535
0	20244	r05c02f27p02-ch2sk1fk1fl1.tif	r05c02f27p01-ch1sk1fk1fl1.tiff	4	132	0.000595102	0.00161746	0	0	nan	2	27	nan	5	1	1	0	0	65535	65535
0	22483	r05c02f28p02-ch2sk1fk1fl1.tif	r05c02f28p01-ch1sk1fk1fl1.tiff	4	133	0.000579843	0.00285344	0	0	nan	2	28	nan	5	1	1	0	0	65535	65535
0	22437	r05c02f29p02-ch2sk1fk1fl1.tif	r05c02f29p01-ch1sk1fk1fl1.tiff	4	134	0.000656138	0.00198367	0	0	nan	2	29	nan	5	1	1	0	0	65535	65535
0	21677	r05c02f30p02-ch2sk1fk1fl1.tif	r05c02f30p01-ch1sk1fk1fl1.tiff	4	135	0.000656138	0.00262455	0	0	nan	2	30	nan	5	1	1	0	0	65535	65535
0	23214	r05c02f31p02-ch2sk1fk1fl1.tif	r05c02f31p01-ch1sk1fk1fl1.tiff	4	136	0.000564584	0.00201419	0	0	nan	2	31	nan	5	1	1	0	0	65535	65535
0	0	r05c02f32p02-ch2sk1fk1fl1.tif	r05c02f32p01-ch1sk1fk1fl1.tiff	4	137	0.000610361	0	0	0	nan	2	32	nan	5	1	1	0	0	65535	65535
0	20284	r05c02f33p02-ch2sk1fk1fl1.tif	r05c02f33p01-ch1sk1fk1fl1.tiff	4	138	0.000595102	0.00239567	0	0	nan	2	33	nan	5	1	1	0	0	65535	65535
0	22123	r05c02f34p02-ch2sk1fk1fl1.tif	r05c02f34p01-ch1sk1fk1fl1.tiff	4	139	0.000610361	0.00198367	0	0	nan	2	34	nan	5	1	1	0	0	65535	65535
0	0	r05c02f35p02-ch2sk1fk1fl1.tif	r05c02f35p01-ch1sk1fk1fl1.tiff	4	140	0	0	0	0	nan	2	35	nan	5	1	1	0	0	65535	65535
1762	3183	r06c02f01p02-ch2sk1fk1fl1.tif	r06c02f01p01-ch1sk1fk1fl1.tiff	5	141	0.221912	0.249683	0	0.000287224	nan	2	1	nan	6	0	0	0	0	65535	65535
0	0	r06c02f02p02-ch2sk1fk1fl1.tif	r06c02f02p01-ch1sk1fk1fl1.tiff	5	142	0.000564584	0	0	0	nan	2	2	nan	6	1	1	0	0	65535	65535
0	21615	r06c02f03p02-ch2sk1fk1fl1.tif	r06c02f03p01-ch1sk1fk1fl1.tiff	5	143	0.000686656	0.00192264	0	0	nan	2	3	nan	6	1	1	0	0	65535	65535
0	20379	r06c02f04p02-ch2sk1fk1fl1.tif	r06c02f04p01-ch1sk1fk1fl1.tiff	5	144	0.000595102	0.00167849	0	0	nan	2	4	nan	6	1	1	0	0	65535	65535
0	19807	r06c02f05p02-ch2sk1fk1fl1.tif	r06c02f05p01-ch1sk1fk1fl1.tiff	5	145	0.000579843	0.00167849	0	0	nan	2	5	nan	6	1	1	0	0	65535	65535
0	0	r06c02f06p02-ch2sk1fk1fl1.tif	r06c02f06p01-ch1sk1fk1fl1.tiff	5	146	0.000564584	0	0	0	nan	2	6	nan	6	1	1	0	0	65535	65535
0	21658	r06c02f07p02-ch2sk1fk1fl1.tif	r06c02f07p01-ch1sk1fk1fl1.tiff	5	147	0.000686656	0.00167849	0	0	nan	2	7	nan	6	1	1	0	0	65535	65535
0	24288	r06c02f08p02-ch2sk1fk1fl1.tif	r06c02f08p01-ch1sk1fk1fl1.tiff	5	148	0.000595102	0.0265354	0	0	nan	2	8	nan	6	1	1	0	0	65535	65535
6	27	r06c02f09p02-ch2sk1fk1fl1.tif	r06c02f09p01-ch1sk1fk1fl1.tiff	5	149	0.128023	0.0248417	0	0	nan	2	9	nan	6	0	1	0	0	65535	65535
0	20303	r06c02f10p02-ch2sk1fk1fl1.tif	r06c02f10p01-ch1sk1fk1fl1.tiff	5	150	0.000640879	0.00161746	0	0	nan	2	10	nan	6	1	1	0	0	65535	65535
0	21018	r06c02f11p02-ch2sk1fk1fl1.tif	r06c02f11p01-ch1sk1fk1fl1.tiff	5	151	0.00062562	0.00218204	0	0	nan	2	11	nan	6	1	1	0	0	65535	65535
0	21958	r06c02f12p02-ch2sk1fk1fl1.tif	r06c02f12p01-ch1sk1fk1fl1.tiff	5	152	0.000671397	0.00173953	0	0	nan	2	12	nan	6	1	1	0	0	65535	65535
53	147	r06c02f13p02-ch2sk1fk1fl1.tif	r06c02f13p01-ch1sk1fk1fl1.tiff	5	153	0.127108	0.045182	0	0	nan	2	13	nan	6	0	1	0	0	65535	65535
568	717	r06c02f14p02-ch2sk1fk1fl1.tif	r06c02f14p01-ch1sk1fk1fl1.tiff	5	154	0.170382	0.160281	0	0	nan	2	14	nan	6	0	0	0	0	65535	65535
276	401	r06c02f15p02-ch2sk1fk1fl1.tif	r06c02f15p01-ch1sk1fk1fl1.tiff	5	155	0.112016	0.11574	0	0	nan	2	15	nan	6	0	0	0	0	65535	65535
0	22389	r06c02f16p02-ch2sk1fk1fl1.tif	r06c02f16p01-ch1sk1fk1fl1.tiff	5	156	0.000595102	0.00288396	0	0	nan	2	16	nan	6	1	1	0	0	65535	65535
19	50	r06c02f17p02-ch2sk1fk1fl1.tif	r06c02f17p01-ch1sk1fk1fl1.tiff	5	157	0.0864729	0.0249332	0	0	nan	2	17	nan	6	0	1	0	0	65535	65535
905	1136	r06c02f18p02-ch2sk1fk1fl1.tif	r06c02f18p01-ch1sk1fk1fl1.tiff	5	158	0.224811	0.206134	0	0	nan	2	18	nan	6	0	0	0	0	65535	65535
175	234	r06c02f19p02-ch2sk1fk1fl1.tif	r06c02f19p01-ch1sk1fk1fl1.tiff	5	159	0.127535	0.0498817	0	0	nan	2	19	nan	6	0	1	0	0	65535	65535
0	21966	r06c02f20p02-ch2sk1fk1fl1.tif	r06c02f20p01-ch1sk1fk1fl1.tiff	5	160	0.000610361	0.00169375	0	0	nan	2	20	nan	6	1	1	0	0	65535	65535
0	21850	r06c02f21p02-ch2sk1fk1fl1.tif	r06c02f21p01-ch1sk1fk1fl1.tiff	5	161	0.000610361	0.00164797	0	0	nan	2	21	nan	6	1	1	0	0	65535	65535
91	194	r06c02f22p02-ch2sk1fk1fl1.tif	r06c02f22p01-ch1sk1fk1fl1.tiff	5	162	0.15906	0.0402533	0	0	nan	2	22	nan	6	0	1	0	0	65535	65535
854	918	r06c02f23p02-ch2sk1fk1fl1.tif	r06c02f23p01-ch1sk1fk1fl1.tiff	5	163	0.142687	0.16379	0	0	nan	2	23	nan	6	0	0	0	0	65535	65535
507	572	r06c02f24p02-ch2sk1fk1fl1.tif	r06c02f24p01-ch1sk1fk1fl1.tiff	5	164	0.148379	0.129076	0	0	nan	2	24	nan	6	0	0	0	0	65535	65535
6	4	r06c02f25p02-ch2sk1fk1fl1.tif	r06c02f25p01-ch1sk1fk1fl1.tiff	5	165	0.0964065	0.0184024	0	0	nan	2	25	nan	6	0	1	0	0	65535	65535
0	21740	r06c02f26p02-ch2sk1fk1fl1.tif	r06c02f26p01-ch1sk1fk1fl1.tiff	5	166	0.00062562	0.00280766	0	0	nan	2	26	nan	6	1	1	0	0	65535	65535
37	97	r06c02f27p02-ch2sk1fk1fl1.tif	r06c02f27p01-ch1sk1fk1fl1.tiff	5	167	0.101549	0.073228	0	0	nan	2	27	nan	6	0	0	0	0	65535	65535
70	170	r06c02f28p02-ch2sk1fk1fl1.tif	r06c02f28p01-ch1sk1fk1fl1.tiff	5	168	0.109865	0.0330663	0	0	nan	2	28	nan	6	0	1	0	0	65535	65535
0	20114	r06c02f29p02-ch2sk1fk1fl1.tif	r06c02f29p01-ch1sk1fk1fl1.tiff	5	169	0.000595102	0.00514229	0	0	nan	2	29	nan	6	1	1	0	0	65535	65535
0	0	r06c02f30p02-ch2sk1fk1fl1.tif	r06c02f30p01-ch1sk1fk1fl1.tiff	5	170	0.000595102	0	0	0	nan	2	30	nan	6	1	1	0	0	65535	65535
0	21014	r06c02f31p02-ch2sk1fk1fl1.tif	r06c02f31p01-ch1sk1fk1fl1.tiff	5	171	0.000579843	0.00151064	0	0	nan	2	31	nan	6	1	1	0	0	65535	65535
0	0	r06c02f32p02-ch2sk1fk1fl1.tif	r06c02f32p01-ch1sk1fk1fl1.tiff	5	172	0	0	0	0	nan	2	32	nan	6	1	1	0	0	65535	65535
0	21884	r06c02f33p02-ch2sk1fk1fl1.tif	r06c02f33p01-ch1sk1fk1fl1.tiff	5	173	0.000579843	0.00175479	0	0	nan	2	33	nan	6	1	1	0	0	65535	65535
0	21873	r06c02f34p02-ch2sk1fk1fl1.tif	r06c02f34p01-ch1sk1fk1fl1.tiff	5	174	0.00062562	0.00190738	0	0	nan	2	34	nan	6	1	1	0	0	65535	65535
0	0	r06c02f35p02-ch2sk1fk1fl1.tif	r06c02f35p01-ch1sk1fk1fl1.tiff	5	175	0.000610361	0	0	0	nan	2	35	nan	6	1	1	0	0	65535	65535
1375	1309	r07c02f01p02-ch2sk1fk1fl1.tif	r07c02f01p01-ch1sk1fk1fl1.tiff	6	176	0.249699	0.249683	0.000143612	0.000646255	nan	2	1	nan	7	0	0	0	0	65535	65535
0	22323	r07c02f02p02-ch2sk1fk1fl1.tif	r07c02f02p01-ch1sk1fk1fl1.tiff	6	177	0.000595102	0.00155642	0	0	nan	2	2	nan	7	1	1	0	0	65535	65535
0	21795	r07c02f03p02-ch2sk1fk1fl1.tif	r07c02f03p01-ch1sk1fk1fl1.tiff	6	178	0.000610361	0.00207523	0	0	nan	2	3	nan	7	1	1	0	0	65535	65535
0	20248	r07c02f04p02-ch2sk1fk1fl1.tif	r07c02f04p01-ch1sk1fk1fl1.tiff	6	179	0.000671397	0.00283818	0	0	nan	2	4	nan	7	1	1	0	0	65535	65535
0	19958	r07c02f05p02-ch2sk1fk1fl1.tif	r07c02f05p01-ch1sk1fk1fl1.tiff	6	180	0.000595102	0.00163272	0	0	nan	2	5	nan	7	1	1	0	0	65535	65535
0	0	r07c02f06p02-ch2sk1fk1fl1.tif	r07c02f06p01-ch1sk1fk1fl1.tiff	6	181	0	0	0	0	nan	2	6	nan	7	1	1	0	0	65535	65535
0	21854	r07c02f07p02-ch2sk1fk1fl1.tif	r07c02f07p01-ch1sk1fk1fl1.tiff	6	182	0.000656138	0.00738537	0	0	nan	2	7	nan	7	1	1	0	0	65535	65535
0	20345	r07c02f08p02-ch2sk1fk1fl1.tif	r07c02f08p01-ch1sk1fk1fl1.tiff	6	183	0.000595102	0.00210575	0	0	nan	2	8	nan	7	1	1	0	0	65535	65535
0	20682	r07c02f09p02-ch2sk1fk1fl1.tif	r07c02f09p01-ch1sk1fk1fl1.tiff	6	184	0.000610361	0.00172427	0	0	nan	2	9	nan	7	1	1	0	0	65535	65535
0	20646	r07c02f10p02-ch2sk1fk1fl1.tif	r07c02f10p01-ch1sk1fk1fl1.tiff	6	185	0.000610361	0.00180056	0	0	nan	2	10	nan	7	1	1	0	0	65535	65535
0	0	r07c02f11p02-ch2sk1fk1fl1.tif	r07c02f11p01-ch1sk1fk1fl1.tiff	6	186	0.00062562	0	0	0	nan	2	11	nan	7	1	1	0	0	65535	65535
0	22274	r07c02f12p02-ch2sk1fk1fl1.tif	r07c02f12p01-ch1sk1fk1fl1.tiff	6	187	0.000595102	0.00227359	0	0	nan	2	12	nan	7	1	1	0	0	65535	65535
123	84	r07c02f13p02-ch2sk1fk1fl1.tif	r07c02f13p01-ch1sk1fk1fl1.tiff	6	188	0.138415	0.136629	0	0	nan	2	13	nan	7	0	0	0	0	65535	65535
413	284	r07c02f14p02-ch2sk1fk1fl1.tif	r07c02f14p01-ch1sk1fk1fl1.tiff	6	189	0.151934	0.119036	0	0	nan	2	14	nan	7	0	0	0	0	65535	65535
33	42	r07c02f15p02-ch2sk1fk1fl1.tif	r07c02f15p01-ch1sk1fk1fl1.tiff	6	190	0.092195	0.0412299	0	0	nan	2	15	nan	7	0	1	0	0	65535	65535
0	20344	r07c02f16p02-ch2sk1fk1fl1.tif	r07c02f16p01-ch1sk1fk1fl1.tiff	6	191	0.00062562	0.00190738	0	0	nan	2	16	nan	7	1	1	0	0	65535	65535
0	22525	r07c02f17p02-ch2sk1fk1fl1.tif	r07c02f17p01-ch1sk1fk1fl1.tiff	6	192	0.00062562	0.00205997	0	0	nan	2	17	nan	7	1	1	0	0	65535	65535
157	109	r07c02f18p02-ch2sk1fk1fl1.tif	r07c02f18p01-ch1sk1fk1fl1.tiff	6	193	0.111864	0.101976	0	0	nan	2	18	nan	7	0	0	0	0	65535	65535
539	403	r07c02f19p02-ch2sk1fk1fl1.tif	r07c02f19p01-ch1sk1fk1fl1.tiff	6	194	0.145068	0.143801	0	0	nan	2	19	nan	7	0	0	0	0	65535	65535
0	25956	r07c02f20p02-ch2sk1fk1fl1.tif	r07c02f20p01-ch1sk1fk1fl1.tiff	6	195	0.000686656	0.0211643	0	0	nan	2	20	nan	7	1	1	0	0	65535	65535
0	22140	r07c02f21p02-ch2sk1fk1fl1.tif	r07c02f21p01-ch1sk1fk1fl1.tiff	6	196	0.00210575	0.0187839	0	0	nan	2	21	nan	7	1	1	0	0	65535	65535
647	486	r07c02f22p02-ch2sk1fk1fl1.tif	r07c02f22p01-ch1sk1fk1fl1.tiff	6	197	0.249729	0.166247	0.000215418	0	nan	2	22	nan	7	0	0	0	0	65535	65535
1318	1234	r07c02f23p02-ch2sk1fk1fl1.tif	r07c02f23p01-ch1sk1fk1fl1.tiff	6	198	0.169955	0.231312	0	0	nan	2	23	nan	7	0	0	0	0	65535	65535
145	110	r07c02f24p02-ch2sk1fk1fl1.tif	r07c02f24p01-ch1sk1fk1fl1.tiff	6	199	0.210132	0.0403143	0	0	nan	2	24	nan	7	0	1	0	0	65535	65535
0	22178	r07c02f25p02-ch2sk1fk1fl1.tif	r07c02f25p01-ch1sk1fk1fl1.tiff	6	200	0.000595102	0.00477607	0	0	nan	2	25	nan	7	1	1	0	0	65535	65535
0	19442	r07c02f26p02-ch2sk1fk1fl1.tif	r07c02f26p01-ch1sk1fk1fl1.tiff	6	201	0.000595102	0.00204471	0	0	nan	2	26	nan	7	1	1	0	0	65535	65535
19	14	r07c02f27p02-ch2sk1fk1fl1.tif	r07c02f27p01-ch1sk1fk1fl1.tiff	6	202	0.0809949	0.0228885	0	0	nan	2	27	nan	7	0	1	0	0	65535	65535
362	212	r07c02f28p02-ch2sk1fk1fl1.tif	r07c02f28p01-ch1sk1fk1fl1.tiff	6	203	0.190234	0.150103	0	0	nan	2	28	nan	7	0	0	0	0	65535	65535
160	142	r07c02f29p02-ch2sk1fk1fl1.tif	r07c02f29p01-ch1sk1fk1fl1.tiff	6	204	0.146777	0.0441291	0	0	nan	2	29	nan	7	0	1	0	0	65535	65535
0	21346	r07c02f30p02-ch2sk1fk1fl1.tif	r07c02f30p01-ch1sk1fk1fl1.tiff	6	205	0.000656138	0.00169375	0	0	nan	2	30	nan	7	1	1	0	0	65535	65535
0	23274	r07c02f31p02-ch2sk1fk1fl1.tif	r07c02f31p01-ch1sk1fk1fl1.tiff	6	206	0.000579843	0.00489815	0	0	nan	2	31	nan	7	1	1	0	0	65535	65535
0	21473	r07c02f32p02-ch2sk1fk1fl1.tif	r07c02f32p01-ch1sk1fk1fl1.tiff	6	207	0.000564584	0.00170901	0	0	nan	2	32	nan	7	1	1	0	0	65535	65535
0	22007	r07c02f33p02-ch2sk1fk1fl1.tif	r07c02f33p01-ch1sk1fk1fl1.tiff	6	208	0.000640879	0.00177005	0	0	nan	2	33	nan	7	1	1	0	0	65535	65535
0	21969	r07c02f34p02-ch2sk1fk1fl1.tif	r07c02f34p01-ch1sk1fk1fl1.tiff	6	209	0.000640879	0.0208286	0	0	nan	2	34	nan	7	1	1	0	0	65535	65535
0	21386	r07c02f35p02-ch2sk1fk1fl1.tif	r07c02f35p01-ch1sk1fk1fl1.tiff	6	210	0	0.0016022	0	0	nan	2	35	nan	7	1	1	0	0	65535	65535
1355	1401	r02c03f01p02-ch2sk1fk1fl1.tif	r02c03f01p01-ch1sk1fk1fl1.tiff	7	211	0.211048	0.175463	0	0	nan	3	1	nan	2	0	0	0	0	65535	65535
0	20126	r02c03f02p02-ch2sk1fk1fl1.tif	r02c03f02p01-ch1sk1fk1fl1.tiff	7	212	0	0.00154116	0	0	nan	3	2	nan	2	1	1	0	0	65535	65535
0	0	r02c03f03p02-ch2sk1fk1fl1.tif	r02c03f03p01-ch1sk1fk1fl1.tiff	7	213	0.000595102	0	0	0	nan	3	3	nan	2	1	1	0	0	65535	65535
0	20091	r02c03f04p02-ch2sk1fk1fl1.tif	r02c03f04p01-ch1sk1fk1fl1.tiff	7	214	0.00062562	0.00361639	0	0	nan	3	4	nan	2	1	1	0	0	65535	65535
0	21599	r02c03f05p02-ch2sk1fk1fl1.tif	r02c03f05p01-ch1sk1fk1fl1.tiff	7	215	0.000595102	0.00386053	0	0	nan	3	5	nan	2	1	1	0	0	65535	65535
0	22832	r02c03f06p02-ch2sk1fk1fl1.tif	r02c03f06p01-ch1sk1fk1fl1.tiff	7	216	0	0.00225834	0	0	nan	3	6	nan	2	1	1	0	0	65535	65535
6	23	r02c03f07p02-ch2sk1fk1fl1.tif	r02c03f07p01-ch1sk1fk1fl1.tiff	7	217	0.112825	0.029221	0	0	nan	3	7	nan	2	0	1	0	0	65535	65535
193	227	r02c03f08p02-ch2sk1fk1fl1.tif	r02c03f08p01-ch1sk1fk1fl1.tiff	7	218	0.181903	0.0554665	0	0	nan	3	8	nan	2	0	0	0	0	65535	65535
109	150	r02c03f09p02-ch2sk1fk1fl1.tif	r02c03f09p01-ch1sk1fk1fl1.tiff	7	219	0.114839	0.0641337	0	0	nan	3	9	nan	2	0	0	0	0	65535	65535
0	20277	r02c03f10p02-ch2sk1fk1fl1.tif	r02c03f10p01-ch1sk1fk1fl1.tiff	7	220	0.000595102	0.00157168	0	0	nan	3	10	nan	2	1	1	0	0	65535	65535
0	21222	r02c03f11p02-ch2sk1fk1fl1.tif	r02c03f11p01-ch1sk1fk1fl1.tiff	7	221	0.000610361	0.00158694	0	0	nan	3	11	nan	2	1	1	0	0	65535	65535
0	22037	r02c03f12p02-ch2sk1fk1fl1.tif	r02c03f12p01-ch1sk1fk1fl1.tiff	7	222	0.000595102	0.00164797	0	0	nan	3	12	nan	2	1	1	0	0	65535	65535
18	67	r02c03f13p02-ch2sk1fk1fl1.tif	r02c03f13p01-ch1sk1fk1fl1.tiff	7	223	0.11986	0.0323033	0	0	nan	3	13	nan	2	0	1	0	0	65535	65535
780	766	r02c03f14p02-ch2sk1fk1fl1.tif	r02c03f14p01-ch1sk1fk1fl1.tiff	7	224	0.127047	0.183139	0	0	nan	3	14	nan	2	0	0	0	0	65535	65535
1094	1060	r02c03f15p02-ch2sk1fk1fl1.tif	r02c03f15p01-ch1sk1fk1fl1.tiff	7	225	0.210849	0.229511	0	0	nan	3	15	nan	2	0	0	0	0	65535	65535
121	261	r02c03f16p02-ch2sk1fk1fl1.tif	r02c03f16p01-ch1sk1fk1fl1.tiff	7	226	0.141009	0.0887922	0	0	nan	3	16	nan	2	0	0	0	0	65535	65535
164	220	r02c03f17p02-ch2sk1fk1fl1.tif	r02c03f17p01-ch1sk1fk1fl1.tiff	7	227	0.205005	0.0844739	0	0	nan	3	17	nan	2	0	0	0	0	65535	65535
1721	1992	r02c03f18p02-ch2sk1fk1fl1.tif	r02c03f18p01-ch1sk1fk1fl1.tiff	7	228	0.221805	0.249699	0	0.000143612	nan	3	18	nan	2	0	0	0	0	65535	65535
36	96	r02c03f19p02-ch2sk1fk1fl1.tif	r02c03f19p01-ch1sk1fk1fl1.tiff	7	229	0.0872358	0.249775	0	0.111586627	nan	3	19	nan	2	0	0	0	0	65535	65535
0	19465	r02c03f20p02-ch2sk1fk1fl1.tif	r02c03f20p01-ch1sk1fk1fl1.tiff	7	230	0.00062562	0.00167849	0	0	nan	3	20	nan	2	1	1	0	0	65535	65535
0	22054	r02c03f21p02-ch2sk1fk1fl1.tif	r02c03f21p01-ch1sk1fk1fl1.tiff	7	231	0.000610361	0.00184634	0	0	nan	3	21	nan	2	1	1	0	0	65535	65535
0	20496	r02c03f22p02-ch2sk1fk1fl1.tif	r02c03f22p01-ch1sk1fk1fl1.tiff	7	232	0.00329595	0.0108644	0	0	nan	3	22	nan	2	1	1	0	0	65535	65535
249	287	r02c03f23p02-ch2sk1fk1fl1.tif	r02c03f23p01-ch1sk1fk1fl1.tiff	7	233	0.190234	0.0735637	0	0	nan	3	23	nan	2	0	0	0	0	65535	65535
395	411	r02c03f24p02-ch2sk1fk1fl1.tif	r02c03f24p01-ch1sk1fk1fl1.tiff	7	234	0.115877	0.115465	0	0	nan	3	24	nan	2	0	0	0	0	65535	65535
38	128	r02c03f25p02-ch2sk1fk1fl1.tif	r02c03f25p01-ch1sk1fk1fl1.tiff	7	235	0.0820783	0.0249332	0	0	nan	3	25	nan	2	0	1	0	0	65535	65535
0	21244	r02c03f26p02-ch2sk1fk1fl1.tif	r02c03f26p01-ch1sk1fk1fl1.tiff	7	236	0.000579843	0.00155642	0	0	nan	3	26	nan	2	1	1	0	0	65535	65535
0	20201	r02c03f27p02-ch2sk1fk1fl1.tif	r02c03f27p01-ch1sk1fk1fl1.tiff	7	237	0.000610361	0.00349432	0	0	nan	3	27	nan	2	1	1	0	0	65535	65535
0	22474	r02c03f28p02-ch2sk1fk1fl1.tif	r02c03f28p01-ch1sk1fk1fl1.tiff	7	238	0.000579843	0.00161746	0	0	nan	3	28	nan	2	1	1	0	0	65535	65535
0	20028	r02c03f29p02-ch2sk1fk1fl1.tif	r02c03f29p01-ch1sk1fk1fl1.tiff	7	239	0.000686656	0.00175479	0	0	nan	3	29	nan	2	1	1	0	0	65535	65535
0	21971	r02c03f30p02-ch2sk1fk1fl1.tif	r02c03f30p01-ch1sk1fk1fl1.tiff	7	240	0.000701915	0.00172427	0	0	nan	3	30	nan	2	1	1	0	0	65535	65535
0	21625	r02c03f31p02-ch2sk1fk1fl1.tif	r02c03f31p01-ch1sk1fk1fl1.tiff	7	241	0.000610361	0.00180056	0	0	nan	3	31	nan	2	1	1	0	0	65535	65535
0	20969	r02c03f32p02-ch2sk1fk1fl1.tif	r02c03f32p01-ch1sk1fk1fl1.tiff	7	242	0	0.00250248	0	0	nan	3	32	nan	2	1	1	0	0	65535	65535
0	21672	r02c03f33p02-ch2sk1fk1fl1.tif	r02c03f33p01-ch1sk1fk1fl1.tiff	7	243	0.000579843	0.00154116	0	0	nan	3	33	nan	2	1	1	0	0	65535	65535
0	25107	r02c03f34p02-ch2sk1fk1fl1.tif	r02c03f34p01-ch1sk1fk1fl1.tiff	7	244	0.000595102	0.00926223	0	0	nan	3	34	nan	2	1	1	0	0	65535	65535
0	20772	r02c03f35p02-ch2sk1fk1fl1.tif	r02c03f35p01-ch1sk1fk1fl1.tiff	7	245	0.000579843	0.00157168	0	0	nan	3	35	nan	2	1	1	0	0	65535	65535
3081	1482	r03c03f01p02-ch2sk1fk1fl1.tif	r03c03f01p01-ch1sk1fk1fl1.tiff	8	246	0.201083	0.249699	0	0.000287224	nan	3	1	nan	3	0	0	0	0	65535	65535
0	19906	r03c03f02p02-ch2sk1fk1fl1.tif	r03c03f02p01-ch1sk1fk1fl1.tiff	8	247	0.000640879	0.00146487	0	0	nan	3	2	nan	3	1	1	0	0	65535	65535
0	0	r03c03f03p02-ch2sk1fk1fl1.tif	r03c03f03p01-ch1sk1fk1fl1.tiff	8	248	0.000595102	0	0	0	nan	3	3	nan	3	1	1	0	0	65535	65535
0	22283	r03c03f04p02-ch2sk1fk1fl1.tif	r03c03f04p01-ch1sk1fk1fl1.tiff	8	249	0.000595102	0.00175479	0	0	nan	3	4	nan	3	1	1	0	0	65535	65535
0	21631	r03c03f05p02-ch2sk1fk1fl1.tif	r03c03f05p01-ch1sk1fk1fl1.tiff	8	250	0.000656138	0.00254826	0	0	nan	3	5	nan	3	1	1	0	0	65535	65535
0	20476	r03c03f06p02-ch2sk1fk1fl1.tif	r03c03f06p01-ch1sk1fk1fl1.tiff	8	251	0	0.00148013	0	0	nan	3	6	nan	3	1	1	0	0	65535	65535
0	21811	r03c03f07p02-ch2sk1fk1fl1.tif	r03c03f07p01-ch1sk1fk1fl1.tiff	8	252	0.000610361	0.00157168	0	0	nan	3	7	nan	3	1	1	0	0	65535	65535
9	10	r03c03f08p02-ch2sk1fk1fl1.tif	r03c03f08p01-ch1sk1fk1fl1.tiff	8	253	0.113512	0.02533	0	0	nan	3	8	nan	3	0	1	0	0	65535	65535
32	79	r03c03f09p02-ch2sk1fk1fl1.tif	r03c03f09p01-ch1sk1fk1fl1.tiff	8	254	0.124727	0.0257115	0	0	nan	3	9	nan	3	0	1	0	0	65535	65535
0	18133	r03c03f10p02-ch2sk1fk1fl1.tif	r03c03f10p01-ch1sk1fk1fl1.tiff	8	255	0.000656138	0.0100862	0	0	nan	3	10	nan	3	1	1	0	0	65535	65535
0	21389	r03c03f11p02-ch2sk1fk1fl1.tif	r03c03f11p01-ch1sk1fk1fl1.tiff	8	256	0.000579843	0.00157168	0	0	nan	3	11	nan	3	1	1	0	0	65535	65535
0	54	r03c03f12p02-ch2sk1fk1fl1.tif	r03c03f12p01-ch1sk1fk1fl1.tiff	8	257	0.000564584	0.11603	0	0	nan	3	12	nan	3	1	0	0	0	65535	65535
74	125	r03c03f13p02-ch2sk1fk1fl1.tif	r03c03f13p01-ch1sk1fk1fl1.tiff	8	258	0.14667	0.0465858	0	0	nan	3	13	nan	3	0	1	0	0	65535	65535
426	209	r03c03f14p02-ch2sk1fk1fl1.tif	r03c03f14p01-ch1sk1fk1fl1.tiff	8	259	0.133532	0.166842	0	0	nan	3	14	nan	3	0	0	0	0	65535	65535
255	198	r03c03f15p02-ch2sk1fk1fl1.tif	r03c03f15p01-ch1sk1fk1fl1.tiff	8	260	0.127749	0.12723	0	0	nan	3	15	nan	3	0	0	0	0	65535	65535
0	20520	r03c03f16p02-ch2sk1fk1fl1.tif	r03c03f16p01-ch1sk1fk1fl1.tiff	8	261	0.000595102	0.00173953	0	0	nan	3	16	nan	3	1	1	0	0	65535	65535
6	24	r03c03f17p02-ch2sk1fk1fl1.tif	r03c03f17p01-ch1sk1fk1fl1.tiff	8	262	0.0986954	0.0324254	0	0	nan	3	17	nan	3	0	1	0	0	65535	65535
672	347	r03c03f18p02-ch2sk1fk1fl1.tif	r03c03f18p01-ch1sk1fk1fl1.tiff	8	263	0.128588	0.207736	0	0	nan	3	18	nan	3	0	0	0	0	65535	65535
207	167	r03c03f19p02-ch2sk1fk1fl1.tif	r03c03f19p01-ch1sk1fk1fl1.tiff	8	264	0.249653	0.107027	7.18E-05	0	nan	3	19	nan	3	0	0	0	0	65535	65535
0	22239	r03c03f20p02-ch2sk1fk1fl1.tif	r03c03f20p01-ch1sk1fk1fl1.tiff	8	265	0.000579843	0.0019379	0	0	nan	3	20	nan	3	1	1	0	0	65535	65535
0	22284	r03c03f21p02-ch2sk1fk1fl1.tif	r03c03f21p01-ch1sk1fk1fl1.tiff	8	266	0.000595102	0.00732433	0	0	nan	3	21	nan	3	1	1	0	0	65535	65535
75	162	r03c03f22p02-ch2sk1fk1fl1.tif	r03c03f22p01-ch1sk1fk1fl1.tiff	8	267	0.103334	0.0587778	0	0	nan	3	22	nan	3	0	0	0	0	65535	65535
561	258	r03c03f23p02-ch2sk1fk1fl1.tif	r03c03f23p01-ch1sk1fk1fl1.tiff	8	268	0.157061	0.164706	0	0	nan	3	23	nan	3	0	0	0	0	65535	65535
289	219	r03c03f24p02-ch2sk1fk1fl1.tif	r03c03f24p01-ch1sk1fk1fl1.tiff	8	269	0.160479	0.114733	0	0	nan	3	24	nan	3	0	0	0	0	65535	65535
0	22490	r03c03f25p02-ch2sk1fk1fl1.tif	r03c03f25p01-ch1sk1fk1fl1.tiff	8	270	0.000686656	0.00169375	0	0	nan	3	25	nan	3	1	1	0	0	65535	65535
0	21906	r03c03f26p02-ch2sk1fk1fl1.tif	r03c03f26p01-ch1sk1fk1fl1.tiff	8	271	0.000564584	0.00225834	0	0	nan	3	26	nan	3	1	1	0	0	65535	65535
19	47	r03c03f27p02-ch2sk1fk1fl1.tif	r03c03f27p01-ch1sk1fk1fl1.tiff	8	272	0.0821851	0.0237888	0	0	nan	3	27	nan	3	0	1	0	0	65535	65535
54	170	r03c03f28p02-ch2sk1fk1fl1.tif	r03c03f28p01-ch1sk1fk1fl1.tiff	8	273	0.0811017	0.0322576	0	0	nan	3	28	nan	3	0	1	0	0	65535	65535
2	22758	r03c03f29p02-ch2sk1fk1fl1.tif	r03c03f29p01-ch1sk1fk1fl1.tiff	8	274	0.0265202	0.0185702	0	0	nan	3	29	nan	3	1	1	0	0	65535	65535
0	22252	r03c03f30p02-ch2sk1fk1fl1.tif	r03c03f30p01-ch1sk1fk1fl1.tiff	8	275	0	0.00167849	0	0	nan	3	30	nan	3	1	1	0	0	65535	65535
0	0	r03c03f31p02-ch2sk1fk1fl1.tif	r03c03f31p01-ch1sk1fk1fl1.tiff	8	276	0	0	0	0	nan	3	31	nan	3	1	1	0	0	65535	65535
0	21439	r03c03f32p02-ch2sk1fk1fl1.tif	r03c03f32p01-ch1sk1fk1fl1.tiff	8	277	0	0.00271611	0	0	nan	3	32	nan	3	1	1	0	0	65535	65535
0	21892	r03c03f33p02-ch2sk1fk1fl1.tif	r03c03f33p01-ch1sk1fk1fl1.tiff	8	278	0	0.00177005	0	0	nan	3	33	nan	3	1	1	0	0	65535	65535
0	21619	r03c03f34p02-ch2sk1fk1fl1.tif	r03c03f34p01-ch1sk1fk1fl1.tiff	8	279	0	0.0016022	0	0	nan	3	34	nan	3	1	1	0	0	65535	65535
0	0	r03c03f35p02-ch2sk1fk1fl1.tif	r03c03f35p01-ch1sk1fk1fl1.tiff	8	280	0	0	0	0	nan	3	35	nan	3	1	1	0	0	65535	65535
2347	1971	r04c03f01p02-ch2sk1fk1fl1.tif	r04c03f01p01-ch1sk1fk1fl1.tiff	9	281	0.186526	0.238346	0	0	nan	3	1	nan	4	0	0	0	0	65535	65535
0	21783	r04c03f02p02-ch2sk1fk1fl1.tif	r04c03f02p01-ch1sk1fk1fl1.tiff	9	282	0.000610361	0.00207523	0	0	nan	3	2	nan	4	1	1	0	0	65535	65535
0	21434	r04c03f03p02-ch2sk1fk1fl1.tif	r04c03f03p01-ch1sk1fk1fl1.tiff	9	283	0	0.00215152	0	0	nan	3	3	nan	4	1	1	0	0	65535	65535
0	20178	r04c03f04p02-ch2sk1fk1fl1.tif	r04c03f04p01-ch1sk1fk1fl1.tiff	9	284	0.00062562	0.00259403	0	0	nan	3	4	nan	4	1	1	0	0	65535	65535
0	21916	r04c03f05p02-ch2sk1fk1fl1.tif	r04c03f05p01-ch1sk1fk1fl1.tiff	9	285	0.000610361	0.00189212	0	0	nan	3	5	nan	4	1	1	0	0	65535	65535
0	170	r04c03f06p02-ch2sk1fk1fl1.tif	r04c03f06p01-ch1sk1fk1fl1.tiff	9	286	0	0.126314	0	0	nan	3	6	nan	4	1	0	0	0	65535	65535
0	21828	r04c03f07p02-ch2sk1fk1fl1.tif	r04c03f07p01-ch1sk1fk1fl1.tiff	9	287	0.00062562	0.00158694	0	0	nan	3	7	nan	4	1	1	0	0	65535	65535
32	115	r04c03f08p02-ch2sk1fk1fl1.tif	r04c03f08p01-ch1sk1fk1fl1.tiff	9	288	0.0955673	0.0373083	0	0	nan	3	8	nan	4	0	1	0	0	65535	65535
49	95	r04c03f09p02-ch2sk1fk1fl1.tif	r04c03f09p01-ch1sk1fk1fl1.tiff	9	289	0.153628	0.0331884	0	0	nan	3	9	nan	4	0	1	0	0	65535	65535
0	20493	r04c03f10p02-ch2sk1fk1fl1.tif	r04c03f10p01-ch1sk1fk1fl1.tiff	9	290	0.000610361	0.00172427	0	0	nan	3	10	nan	4	1	1	0	0	65535	65535
0	21030	r04c03f11p02-ch2sk1fk1fl1.tif	r04c03f11p01-ch1sk1fk1fl1.tiff	9	291	0.000595102	0.00288396	0	0	nan	3	11	nan	4	1	1	0	0	65535	65535
0	22315	r04c03f12p02-ch2sk1fk1fl1.tif	r04c03f12p01-ch1sk1fk1fl1.tiff	9	292	0.00062562	0.00209049	0	0	nan	3	12	nan	4	1	1	0	0	65535	65535
20	60	r04c03f13p02-ch2sk1fk1fl1.tif	r04c03f13p01-ch1sk1fk1fl1.tiff	9	293	0.0941482	0.0505074	0	0	nan	3	13	nan	4	0	0	0	0	65535	65535
514	478	r04c03f14p02-ch2sk1fk1fl1.tif	r04c03f14p01-ch1sk1fk1fl1.tiff	9	294	0.161578	0.184741	0	0	nan	3	14	nan	4	0	0	0	0	65535	65535
416	441	r04c03f15p02-ch2sk1fk1fl1.tif	r04c03f15p01-ch1sk1fk1fl1.tiff	9	295	0.166079	0.145388	0	0	nan	3	15	nan	4	0	0	0	0	65535	65535
21	98	r04c03f16p02-ch2sk1fk1fl1.tif	r04c03f16p01-ch1sk1fk1fl1.tiff	9	296	0.155718	0.104112	0	0	nan	3	16	nan	4	0	0	0	0	65535	65535
84	195	r04c03f17p02-ch2sk1fk1fl1.tif	r04c03f17p01-ch1sk1fk1fl1.tiff	9	297	0.137926	0.0429389	0	0	nan	3	17	nan	4	0	1	0	0	65535	65535
1255	1063	r04c03f18p02-ch2sk1fk1fl1.tif	r04c03f18p01-ch1sk1fk1fl1.tiff	9	298	0.158968	0.200198	0	0	nan	3	18	nan	4	0	0	0	0	65535	65535
102	136	r04c03f19p02-ch2sk1fk1fl1.tif	r04c03f19p01-ch1sk1fk1fl1.tiff	9	299	0.144625	0.0806287	0	0	nan	3	19	nan	4	0	0	0	0	65535	65535
0	19993	r04c03f20p02-ch2sk1fk1fl1.tif	r04c03f20p01-ch1sk1fk1fl1.tiff	9	300	0.000595102	0.00177005	0	0	nan	3	20	nan	4	1	1	0	0	65535	65535
0	20037	r04c03f21p02-ch2sk1fk1fl1.tif	r04c03f21p01-ch1sk1fk1fl1.tiff	9	301	0.000564584	0.00173953	0	0	nan	3	21	nan	4	1	1	0	0	65535	65535
25	87	r04c03f22p02-ch2sk1fk1fl1.tif	r04c03f22p01-ch1sk1fk1fl1.tiff	9	302	0.079408	0.043534	0	0	nan	3	22	nan	4	0	1	0	0	65535	65535
485	431	r04c03f23p02-ch2sk1fk1fl1.tif	r04c03f23p01-ch1sk1fk1fl1.tiff	9	303	0.129656	0.166522	0	0	nan	3	23	nan	4	0	0	0	0	65535	65535
464	479	r04c03f24p02-ch2sk1fk1fl1.tif	r04c03f24p01-ch1sk1fk1fl1.tiff	9	304	0.145144	0.128191	0	0	nan	3	24	nan	4	0	0	0	0	65535	65535
19	78	r04c03f25p02-ch2sk1fk1fl1.tif	r04c03f25p01-ch1sk1fk1fl1.tiff	9	305	0.0967117	0.0348821	0	0	nan	3	25	nan	4	0	1	0	0	65535	65535
0	21426	r04c03f26p02-ch2sk1fk1fl1.tif	r04c03f26p01-ch1sk1fk1fl1.tiff	9	306	0.00062562	0.00332647	0	0	nan	3	26	nan	4	1	1	0	0	65535	65535
29	127	r04c03f27p02-ch2sk1fk1fl1.tif	r04c03f27p01-ch1sk1fk1fl1.tiff	9	307	0.0972305	0.0291752	0	0	nan	3	27	nan	4	0	1	0	0	65535	65535
22	93	r04c03f28p02-ch2sk1fk1fl1.tif	r04c03f28p01-ch1sk1fk1fl1.tiff	9	308	0.0825208	0.066453	0	0	nan	3	28	nan	4	0	0	0	0	65535	65535
0	22371	r04c03f29p02-ch2sk1fk1fl1.tif	r04c03f29p01-ch1sk1fk1fl1.tiff	9	309	0.000686656	0.00221256	0	0	nan	3	29	nan	4	1	1	0	0	65535	65535
0	21760	r04c03f30p02-ch2sk1fk1fl1.tif	r04c03f30p01-ch1sk1fk1fl1.tiff	9	310	0.000686656	0.00177005	0	0	nan	3	30	nan	4	1	1	0	0	65535	65535
0	20872	r04c03f31p02-ch2sk1fk1fl1.tif	r04c03f31p01-ch1sk1fk1fl1.tiff	9	311	0.000595102	0.00205997	0	0	nan	3	31	nan	4	1	1	0	0	65535	65535
0	21180	r04c03f32p02-ch2sk1fk1fl1.tif	r04c03f32p01-ch1sk1fk1fl1.tiff	9	312	0.000640879	0.00166323	0	0	nan	3	32	nan	4	1	1	0	0	65535	65535
0	21621	r04c03f33p02-ch2sk1fk1fl1.tif	r04c03f33p01-ch1sk1fk1fl1.tiff	9	313	0.000640879	0.00216678	0	0	nan	3	33	nan	4	1	1	0	0	65535	65535
0	21555	r04c03f34p02-ch2sk1fk1fl1.tif	r04c03f34p01-ch1sk1fk1fl1.tiff	9	314	0.000595102	0.00157168	0	0	nan	3	34	nan	4	1	1	0	0	65535	65535
0	20888	r04c03f35p02-ch2sk1fk1fl1.tif	r04c03f35p01-ch1sk1fk1fl1.tiff	9	315	0	0.00158694	0	0	nan	3	35	nan	4	1	1	0	0	65535	65535
2240	2633	r05c03f01p02-ch2sk1fk1fl1.tif	r05c03f01p01-ch1sk1fk1fl1.tiff	10	316	0.234806	0.249714	0	0.001364315	nan	3	1	nan	5	0	0	0	0	65535	65535
0	0	r05c03f02p02-ch2sk1fk1fl1.tif	r05c03f02p01-ch1sk1fk1fl1.tiff	10	317	0.00062562	0	0	0	nan	3	2	nan	5	1	1	0	0	65535	65535
0	23629	r05c03f03p02-ch2sk1fk1fl1.tif	r05c03f03p01-ch1sk1fk1fl1.tiff	10	318	0.000595102	0.00669871	0	0	nan	3	3	nan	5	1	1	0	0	65535	65535
0	19589	r05c03f04p02-ch2sk1fk1fl1.tif	r05c03f04p01-ch1sk1fk1fl1.tiff	10	319	0.00062562	0.00183108	0	0	nan	3	4	nan	5	1	1	0	0	65535	65535
0	21669	r05c03f05p02-ch2sk1fk1fl1.tif	r05c03f05p01-ch1sk1fk1fl1.tiff	10	320	0.000579843	0.00205997	0	0	nan	3	5	nan	5	1	1	0	0	65535	65535
0	22643	r05c03f06p02-ch2sk1fk1fl1.tif	r05c03f06p01-ch1sk1fk1fl1.tiff	10	321	0.000610361	0.0027924	0	0	nan	3	6	nan	5	1	1	0	0	65535	65535
0	21609	r05c03f07p02-ch2sk1fk1fl1.tif	r05c03f07p01-ch1sk1fk1fl1.tiff	10	322	0.000564584	0.00154116	0	0	nan	3	7	nan	5	1	1	0	0	65535	65535
0	13	r05c03f08p02-ch2sk1fk1fl1.tif	r05c03f08p01-ch1sk1fk1fl1.tiff	10	323	0.00344854	0.025803	0	0	nan	3	8	nan	5	1	1	0	0	65535	65535
23	107	r05c03f09p02-ch2sk1fk1fl1.tif	r05c03f09p01-ch1sk1fk1fl1.tiff	10	324	0.106355	0.0297856	0	0	nan	3	9	nan	5	0	1	0	0	65535	65535
0	20367	r05c03f10p02-ch2sk1fk1fl1.tif	r05c03f10p01-ch1sk1fk1fl1.tiff	10	325	0.000564584	0.00430304	0	0	nan	3	10	nan	5	1	1	0	0	65535	65535
0	21014	r05c03f11p02-ch2sk1fk1fl1.tif	r05c03f11p01-ch1sk1fk1fl1.tiff	10	326	0.000595102	0.00157168	0	0	nan	3	11	nan	5	1	1	0	0	65535	65535
0	22284	r05c03f12p02-ch2sk1fk1fl1.tif	r05c03f12p01-ch1sk1fk1fl1.tiff	10	327	0.000610361	0.00199893	0	0	nan	3	12	nan	5	1	1	0	0	65535	65535
124	292	r05c03f13p02-ch2sk1fk1fl1.tif	r05c03f13p01-ch1sk1fk1fl1.tiff	10	328	0.152895	0.0386053	0	0	nan	3	13	nan	5	0	1	0	0	65535	65535
575	572	r05c03f14p02-ch2sk1fk1fl1.tif	r05c03f14p01-ch1sk1fk1fl1.tiff	10	329	0.154955	0.223011	0	0	nan	3	14	nan	5	0	0	0	0	65535	65535
275	342	r05c03f15p02-ch2sk1fk1fl1.tif	r05c03f15p01-ch1sk1fk1fl1.tiff	10	330	0.168841	0.146715	0	0	nan	3	15	nan	5	0	0	0	0	65535	65535
0	20486	r05c03f16p02-ch2sk1fk1fl1.tif	r05c03f16p01-ch1sk1fk1fl1.tiff	10	331	0.000595102	0.00169375	0	0	nan	3	16	nan	5	1	1	0	0	65535	65535
19	43	r05c03f17p02-ch2sk1fk1fl1.tif	r05c03f17p01-ch1sk1fk1fl1.tiff	10	332	0.174777	0.0251621	0	0	nan	3	17	nan	5	0	1	0	0	65535	65535
980	909	r05c03f18p02-ch2sk1fk1fl1.tif	r05c03f18p01-ch1sk1fk1fl1.tiff	10	333	0.152361	0.163394	0	0	nan	3	18	nan	5	0	0	0	0	65535	65535
366	382	r05c03f19p02-ch2sk1fk1fl1.tif	r05c03f19p01-ch1sk1fk1fl1.tiff	10	334	0.124544	0.112444	0	0	nan	3	19	nan	5	0	0	0	0	65535	65535
0	19978	r05c03f20p02-ch2sk1fk1fl1.tif	r05c03f20p01-ch1sk1fk1fl1.tiff	10	335	0.00062562	0.0021973	0	0	nan	3	20	nan	5	1	1	0	0	65535	65535
0	22338	r05c03f21p02-ch2sk1fk1fl1.tif	r05c03f21p01-ch1sk1fk1fl1.tiff	10	336	0.000640879	0.00189212	0	0	nan	3	21	nan	5	1	1	0	0	65535	65535
84	244	r05c03f22p02-ch2sk1fk1fl1.tif	r05c03f22p01-ch1sk1fk1fl1.tiff	10	337	0.171695	0.0321508	0	0	nan	3	22	nan	5	0	1	0	0	65535	65535
478	549	r05c03f23p02-ch2sk1fk1fl1.tif	r05c03f23p01-ch1sk1fk1fl1.tiff	10	338	0.128985	0.138048	0	0	nan	3	23	nan	5	0	0	0	0	65535	65535
343	417	r05c03f24p02-ch2sk1fk1fl1.tif	r05c03f24p01-ch1sk1fk1fl1.tiff	10	339	0.202228	0.108843	0	0	nan	3	24	nan	5	0	0	0	0	65535	65535
0	22158	r05c03f25p02-ch2sk1fk1fl1.tif	r05c03f25p01-ch1sk1fk1fl1.tiff	10	340	0.000579843	0.0115053	0	0	nan	3	25	nan	5	1	1	0	0	65535	65535
0	18872	r05c03f26p02-ch2sk1fk1fl1.tif	r05c03f26p01-ch1sk1fk1fl1.tiff	10	341	0.000640879	0.00460822	0	0	nan	3	26	nan	5	1	1	0	0	65535	65535
2	19	r05c03f27p02-ch2sk1fk1fl1.tif	r05c03f27p01-ch1sk1fk1fl1.tiff	10	342	0.0525978	0.0289006	0	0	nan	3	27	nan	5	0	1	0	0	65535	65535
15	103	r05c03f28p02-ch2sk1fk1fl1.tif	r05c03f28p01-ch1sk1fk1fl1.tiff	10	343	0.0637217	0.0261692	0	0	nan	3	28	nan	5	0	1	0	0	65535	65535
0	22426	r05c03f29p02-ch2sk1fk1fl1.tif	r05c03f29p01-ch1sk1fk1fl1.tiff	10	344	0.000610361	0.00205997	0	0	nan	3	29	nan	5	1	1	0	0	65535	65535
0	22253	r05c03f30p02-ch2sk1fk1fl1.tif	r05c03f30p01-ch1sk1fk1fl1.tiff	10	345	0.000671397	0.00195315	0	0	nan	3	30	nan	5	1	1	0	0	65535	65535
0	20477	r05c03f31p02-ch2sk1fk1fl1.tif	r05c03f31p01-ch1sk1fk1fl1.tiff	10	346	0	0.00257877	0	0	nan	3	31	nan	5	1	1	0	0	65535	65535
0	21536	r05c03f32p02-ch2sk1fk1fl1.tif	r05c03f32p01-ch1sk1fk1fl1.tiff	10	347	0.000595102	0.00202945	0	0	nan	3	32	nan	5	1	1	0	0	65535	65535
0	19666	r05c03f33p02-ch2sk1fk1fl1.tif	r05c03f33p01-ch1sk1fk1fl1.tiff	10	348	0.000610361	0.00172427	0	0	nan	3	33	nan	5	1	1	0	0	65535	65535
0	21475	r05c03f34p02-ch2sk1fk1fl1.tif	r05c03f34p01-ch1sk1fk1fl1.tiff	10	349	0.000610361	0.00146487	0	0	nan	3	34	nan	5	1	1	0	0	65535	65535
0	21744	r05c03f35p02-ch2sk1fk1fl1.tif	r05c03f35p01-ch1sk1fk1fl1.tiff	10	350	0	0.00331121	0	0	nan	3	35	nan	5	1	1	0	0	65535	65535
1861	3596	r06c03f01p02-ch2sk1fk1fl1.tif	r06c03f01p01-ch1sk1fk1fl1.tiff	11	351	0.23415	0.249699	0	0.000287224	nan	3	1	nan	6	0	0	0	0	65535	65535
0	0	r06c03f02p02-ch2sk1fk1fl1.tif	r06c03f02p01-ch1sk1fk1fl1.tiff	11	352	0	0	0	0	nan	3	2	nan	6	1	1	0	0	65535	65535
0	21624	r06c03f03p02-ch2sk1fk1fl1.tif	r06c03f03p01-ch1sk1fk1fl1.tiff	11	353	0.000595102	0.00167849	0	0	nan	3	3	nan	6	1	1	0	0	65535	65535
0	22259	r06c03f04p02-ch2sk1fk1fl1.tif	r06c03f04p01-ch1sk1fk1fl1.tiff	11	354	0.000640879	0.00209049	0	0	nan	3	4	nan	6	1	1	0	0	65535	65535
0	23738	r06c03f05p02-ch2sk1fk1fl1.tif	r06c03f05p01-ch1sk1fk1fl1.tiff	11	355	0.000640879	0.00395209	0	0	nan	3	5	nan	6	1	1	0	0	65535	65535
0	0	r06c03f06p02-ch2sk1fk1fl1.tif	r06c03f06p01-ch1sk1fk1fl1.tiff	11	356	0	0	0	0	nan	3	6	nan	6	1	1	0	0	65535	65535
0	21410	r06c03f07p02-ch2sk1fk1fl1.tif	r06c03f07p01-ch1sk1fk1fl1.tiff	11	357	0.000610361	0.00151064	0	0	nan	3	7	nan	6	1	1	0	0	65535	65535
0	1	r06c03f08p02-ch2sk1fk1fl1.tif	r06c03f08p01-ch1sk1fk1fl1.tiff	11	358	0.00218204	0.0284428	0	0	nan	3	8	nan	6	1	1	0	0	65535	65535
24	131	r06c03f09p02-ch2sk1fk1fl1.tif	r06c03f09p01-ch1sk1fk1fl1.tiff	11	359	0.122133	0.0303807	0	0	nan	3	9	nan	6	0	1	0	0	65535	65535
0	22724	r06c03f10p02-ch2sk1fk1fl1.tif	r06c03f10p01-ch1sk1fk1fl1.tiff	11	360	0.000656138	0.0166323	0	0	nan	3	10	nan	6	1	1	0	0	65535	65535
0	20657	r06c03f11p02-ch2sk1fk1fl1.tif	r06c03f11p01-ch1sk1fk1fl1.tiff	11	361	0.000595102	0.00183108	0	0	nan	3	11	nan	6	1	1	0	0	65535	65535
0	20072	r06c03f12p02-ch2sk1fk1fl1.tif	r06c03f12p01-ch1sk1fk1fl1.tiff	11	362	0.000610361	0.00167849	0	0	nan	3	12	nan	6	1	1	0	0	65535	65535
154	337	r06c03f13p02-ch2sk1fk1fl1.tif	r06c03f13p01-ch1sk1fk1fl1.tiff	11	363	0.235309	0.0598154	0	0	nan	3	13	nan	6	0	0	0	0	65535	65535
608	839	r06c03f14p02-ch2sk1fk1fl1.tif	r06c03f14p01-ch1sk1fk1fl1.tiff	11	364	0.148257	0.180697	0	0	nan	3	14	nan	6	0	0	0	0	65535	65535
205	373	r06c03f15p02-ch2sk1fk1fl1.tif	r06c03f15p01-ch1sk1fk1fl1.tiff	11	365	0.220768	0.0423743	0	0	nan	3	15	nan	6	0	1	0	0	65535	65535
0	19827	r06c03f16p02-ch2sk1fk1fl1.tif	r06c03f16p01-ch1sk1fk1fl1.tiff	11	366	0.00062562	0.00202945	0	0	nan	3	16	nan	6	1	1	0	0	65535	65535
0	20050	r06c03f17p02-ch2sk1fk1fl1.tif	r06c03f17p01-ch1sk1fk1fl1.tiff	11	367	0.000595102	0.00157168	0	0	nan	3	17	nan	6	1	1	0	0	65535	65535
663	804	r06c03f18p02-ch2sk1fk1fl1.tif	r06c03f18p01-ch1sk1fk1fl1.tiff	11	368	0.14139	0.109712	0	0	nan	3	18	nan	6	0	0	0	0	65535	65535
597	641	r06c03f19p02-ch2sk1fk1fl1.tif	r06c03f19p01-ch1sk1fk1fl1.tiff	11	369	0.146181	0.10428	0	0	nan	3	19	nan	6	0	0	0	0	65535	65535
0	20000	r06c03f20p02-ch2sk1fk1fl1.tif	r06c03f20p01-ch1sk1fk1fl1.tiff	11	370	0.000610361	0.00292973	0	0	nan	3	20	nan	6	1	1	0	0	65535	65535
0	19976	r06c03f21p02-ch2sk1fk1fl1.tif	r06c03f21p01-ch1sk1fk1fl1.tiff	11	371	0.00132753	0.00231937	0	0	nan	3	21	nan	6	1	1	0	0	65535	65535
269	773	r06c03f22p02-ch2sk1fk1fl1.tif	r06c03f22p01-ch1sk1fk1fl1.tiff	11	372	0.143069	0.0784314	0	0	nan	3	22	nan	6	0	0	0	0	65535	65535
649	823	r06c03f23p02-ch2sk1fk1fl1.tif	r06c03f23p01-ch1sk1fk1fl1.tiff	11	373	0.144594	0.178424	0	0	nan	3	23	nan	6	0	0	0	0	65535	65535
240	365	r06c03f24p02-ch2sk1fk1fl1.tif	r06c03f24p01-ch1sk1fk1fl1.tiff	11	374	0.213443	0.0985428	0	0	nan	3	24	nan	6	0	0	0	0	65535	65535
0	19555	r06c03f25p02-ch2sk1fk1fl1.tif	r06c03f25p01-ch1sk1fk1fl1.tiff	11	375	0.000656138	0.00976577	0	0	nan	3	25	nan	6	1	1	0	0	65535	65535
0	21192	r06c03f26p02-ch2sk1fk1fl1.tif	r06c03f26p01-ch1sk1fk1fl1.tiff	11	376	0.000579843	0.0112612	0	0	nan	3	26	nan	6	1	1	0	0	65535	65535
1	22355	r06c03f27p02-ch2sk1fk1fl1.tif	r06c03f27p01-ch1sk1fk1fl1.tiff	11	377	0.0251926	0.0113222	0	0	nan	3	27	nan	6	1	1	0	0	65535	65535
59	214	r06c03f28p02-ch2sk1fk1fl1.tif	r06c03f28p01-ch1sk1fk1fl1.tiff	11	378	0.0640879	0.0227817	0	0	nan	3	28	nan	6	0	1	0	0	65535	65535
6	18304	r06c03f29p02-ch2sk1fk1fl1.tif	r06c03f29p01-ch1sk1fk1fl1.tiff	11	379	0.027863	0.0171664	0	0	nan	3	29	nan	6	1	1	0	0	65535	65535
0	0	r06c03f30p02-ch2sk1fk1fl1.tif	r06c03f30p01-ch1sk1fk1fl1.tiff	11	380	0.000656138	0	0	0	nan	3	30	nan	6	1	1	0	0	65535	65535
0	19890	r06c03f31p02-ch2sk1fk1fl1.tif	r06c03f31p01-ch1sk1fk1fl1.tiff	11	381	0	0.00199893	0	0	nan	3	31	nan	6	1	1	0	0	65535	65535
0	21473	r06c03f32p02-ch2sk1fk1fl1.tif	r06c03f32p01-ch1sk1fk1fl1.tiff	11	382	0	0.00451667	0	0	nan	3	32	nan	6	1	1	0	0	65535	65535
0	21563	r06c03f33p02-ch2sk1fk1fl1.tif	r06c03f33p01-ch1sk1fk1fl1.tiff	11	383	0.000595102	0.00602731	0	0	nan	3	33	nan	6	1	1	0	0	65535	65535
0	21360	r06c03f34p02-ch2sk1fk1fl1.tif	r06c03f34p01-ch1sk1fk1fl1.tiff	11	384	0.000595102	0.00248722	0	0	nan	3	34	nan	6	1	1	0	0	65535	65535
0	21491	r06c03f35p02-ch2sk1fk1fl1.tif	r06c03f35p01-ch1sk1fk1fl1.tiff	11	385	0.00062562	0.00170901	0	0	nan	3	35	nan	6	1	1	0	0	65535	65535
915	936	r07c03f01p02-ch2sk1fk1fl1.tif	r07c03f01p01-ch1sk1fk1fl1.tiff	12	386	0.173342	0.231022	0	0	nan	3	1	nan	7	0	0	0	0	65535	65535
0	0	r07c03f02p02-ch2sk1fk1fl1.tif	r07c03f02p01-ch1sk1fk1fl1.tiff	12	387	0	0	0	0	nan	3	2	nan	7	1	1	0	0	65535	65535
0	21627	r07c03f03p02-ch2sk1fk1fl1.tif	r07c03f03p01-ch1sk1fk1fl1.tiff	12	388	0	0.00177005	0	0	nan	3	3	nan	7	1	1	0	0	65535	65535
0	22066	r07c03f04p02-ch2sk1fk1fl1.tif	r07c03f04p01-ch1sk1fk1fl1.tiff	12	389	0.000640879	0.00202945	0	0	nan	3	4	nan	7	1	1	0	0	65535	65535
0	21450	r07c03f05p02-ch2sk1fk1fl1.tif	r07c03f05p01-ch1sk1fk1fl1.tiff	12	390	0.000564584	0.0018616	0	0	nan	3	5	nan	7	1	1	0	0	65535	65535
0	19776	r07c03f06p02-ch2sk1fk1fl1.tif	r07c03f06p01-ch1sk1fk1fl1.tiff	12	391	0.000579843	0.00234989	0	0	nan	3	6	nan	7	1	1	0	0	65535	65535
0	21372	r07c03f07p02-ch2sk1fk1fl1.tif	r07c03f07p01-ch1sk1fk1fl1.tiff	12	392	0.000579843	0.00151064	0	0	nan	3	7	nan	7	1	1	0	0	65535	65535
0	22431	r07c03f08p02-ch2sk1fk1fl1.tif	r07c03f08p01-ch1sk1fk1fl1.tiff	12	393	0.000595102	0.00207523	0	0	nan	3	8	nan	7	1	1	0	0	65535	65535
0	20110	r07c03f09p02-ch2sk1fk1fl1.tif	r07c03f09p01-ch1sk1fk1fl1.tiff	12	394	0.000595102	0.0100862	0	0	nan	3	9	nan	7	1	1	0	0	65535	65535
0	20403	r07c03f10p02-ch2sk1fk1fl1.tif	r07c03f10p01-ch1sk1fk1fl1.tiff	12	395	0.000579843	0.00181582	0	0	nan	3	10	nan	7	1	1	0	0	65535	65535
0	19996	r07c03f11p02-ch2sk1fk1fl1.tif	r07c03f11p01-ch1sk1fk1fl1.tiff	12	396	0	0.00267033	0	0	nan	3	11	nan	7	1	1	0	0	65535	65535
0	81	r07c03f12p02-ch2sk1fk1fl1.tif	r07c03f12p01-ch1sk1fk1fl1.tiff	12	397	0.000595102	0.249775	0	0.591251149	nan	3	12	nan	7	1	0	0	0	65535	65535
0	20522	r07c03f13p02-ch2sk1fk1fl1.tif	r07c03f13p01-ch1sk1fk1fl1.tiff	12	398	0.000595102	0.00321965	0	0	nan	3	13	nan	7	1	1	0	0	65535	65535
184	156	r07c03f14p02-ch2sk1fk1fl1.tif	r07c03f14p01-ch1sk1fk1fl1.tiff	12	399	0.202136	0.0487373	0	0	nan	3	14	nan	7	0	1	0	0	65535	65535
186	183	r07c03f15p02-ch2sk1fk1fl1.tif	r07c03f15p01-ch1sk1fk1fl1.tiff	12	400	0.129839	0.051194	0	0	nan	3	15	nan	7	0	0	0	0	65535	65535
6	3	r07c03f16p02-ch2sk1fk1fl1.tif	r07c03f16p01-ch1sk1fk1fl1.tiff	12	401	0.0890516	0.0238346	0	0	nan	3	16	nan	7	0	1	0	0	65535	65535
120	114	r07c03f17p02-ch2sk1fk1fl1.tif	r07c03f17p01-ch1sk1fk1fl1.tiff	12	402	0.0932479	0.116686	0	0	nan	3	17	nan	7	0	0	0	0	65535	65535
1403	1328	r07c03f18p02-ch2sk1fk1fl1.tif	r07c03f18p01-ch1sk1fk1fl1.tiff	12	403	0.249607	0.240589	0.000287224	0	nan	3	18	nan	7	0	0	0	0	65535	65535
14	17	r07c03f19p02-ch2sk1fk1fl1.tif	r07c03f19p01-ch1sk1fk1fl1.tiff	12	404	0.0814374	0.0271153	0	0	nan	3	19	nan	7	0	1	0	0	65535	65535
0	20048	r07c03f20p02-ch2sk1fk1fl1.tif	r07c03f20p01-ch1sk1fk1fl1.tiff	12	405	0.000671397	0.00202945	0	0	nan	3	20	nan	7	1	1	0	0	65535	65535
0	19743	r07c03f21p02-ch2sk1fk1fl1.tif	r07c03f21p01-ch1sk1fk1fl1.tiff	12	406	0.000595102	0.00204471	0	0	nan	3	21	nan	7	1	1	0	0	65535	65535
6	21	r07c03f22p02-ch2sk1fk1fl1.tif	r07c03f22p01-ch1sk1fk1fl1.tiff	12	407	0.0524605	0.016495	0	0	nan	3	22	nan	7	0	1	0	0	65535	65535
708	685	r07c03f23p02-ch2sk1fk1fl1.tif	r07c03f23p01-ch1sk1fk1fl1.tiff	12	408	0.145251	0.158373	0	0	nan	3	23	nan	7	0	0	0	0	65535	65535
1278	1041	r07c03f24p02-ch2sk1fk1fl1.tif	r07c03f24p01-ch1sk1fk1fl1.tiff	12	409	0.249668	0.217258	0.000287224	0	nan	3	24	nan	7	0	0	0	0	65535	65535
99	120	r07c03f25p02-ch2sk1fk1fl1.tif	r07c03f25p01-ch1sk1fk1fl1.tiff	12	410	0.100984	0.0650797	0	0	nan	3	25	nan	7	0	0	0	0	65535	65535
1	21623	r07c03f26p02-ch2sk1fk1fl1.tif	r07c03f26p01-ch1sk1fk1fl1.tiff	12	411	0.0577401	0.00935378	0	0	nan	3	26	nan	7	0	1	0	0	65535	65535
195	139	r07c03f27p02-ch2sk1fk1fl1.tif	r07c03f27p01-ch1sk1fk1fl1.tiff	12	412	0.134142	0.0963455	0	0	nan	3	27	nan	7	0	0	0	0	65535	65535
104	145	r07c03f28p02-ch2sk1fk1fl1.tif	r07c03f28p01-ch1sk1fk1fl1.tiff	12	413	0.101137	0.053666	0	0	nan	3	28	nan	7	0	0	0	0	65535	65535
0	20207	r07c03f29p02-ch2sk1fk1fl1.tif	r07c03f29p01-ch1sk1fk1fl1.tiff	12	414	0.000640879	0.00175479	0	0	nan	3	29	nan	7	1	1	0	0	65535	65535
0	21449	r07c03f30p02-ch2sk1fk1fl1.tif	r07c03f30p01-ch1sk1fk1fl1.tiff	12	415	0.000610361	0.00166323	0	0	nan	3	30	nan	7	1	1	0	0	65535	65535
0	22084	r07c03f31p02-ch2sk1fk1fl1.tif	r07c03f31p01-ch1sk1fk1fl1.tiff	12	416	0.000640879	0.00218204	0	0	nan	3	31	nan	7	1	1	0	0	65535	65535
0	20997	r07c03f32p02-ch2sk1fk1fl1.tif	r07c03f32p01-ch1sk1fk1fl1.tiff	12	417	0.000610361	0.00195315	0	0	nan	3	32	nan	7	1	1	0	0	65535	65535
0	21499	r07c03f33p02-ch2sk1fk1fl1.tif	r07c03f33p01-ch1sk1fk1fl1.tiff	12	418	0.000610361	0.00173953	0	0	nan	3	33	nan	7	1	1	0	0	65535	65535
0	21314	r07c03f34p02-ch2sk1fk1fl1.tif	r07c03f34p01-ch1sk1fk1fl1.tiff	12	419	0.000610361	0.00224308	0	0	nan	3	34	nan	7	1	1	0	0	65535	65535
0	0	r07c03f35p02-ch2sk1fk1fl1.tif	r07c03f35p01-ch1sk1fk1fl1.tiff	12	420	0	0	0	0	nan	3	35	nan	7	1	1	0	0	65535	65535
2493	2660	r02c04f01p02-ch2sk1fk1fl1.tif	r02c04f01p01-ch1sk1fk1fl1.tiff	13	421	0.239139	0.249683	0	0.000646255	nan	4	1	nan	2	0	0	0	0	65535	65535
0	0	r02c04f02p02-ch2sk1fk1fl1.tif	r02c04f02p01-ch1sk1fk1fl1.tiff	13	422	0.000595102	0	0	0	nan	4	2	nan	2	1	1	0	0	65535	65535
0	0	r02c04f03p02-ch2sk1fk1fl1.tif	r02c04f03p01-ch1sk1fk1fl1.tiff	13	423	0.000595102	0	0	0	nan	4	3	nan	2	1	1	0	0	65535	65535
0	20269	r02c04f04p02-ch2sk1fk1fl1.tif	r02c04f04p01-ch1sk1fk1fl1.tiff	13	424	0.000595102	0.00175479	0	0	nan	4	4	nan	2	1	1	0	0	65535	65535
0	21478	r02c04f05p02-ch2sk1fk1fl1.tif	r02c04f05p01-ch1sk1fk1fl1.tiff	13	425	0.000579843	0.00172427	0	0	nan	4	5	nan	2	1	1	0	0	65535	65535
0	22873	r02c04f06p02-ch2sk1fk1fl1.tif	r02c04f06p01-ch1sk1fk1fl1.tiff	13	426	0.000595102	0.0016022	0	0	nan	4	6	nan	2	1	1	0	0	65535	65535
0	22017	r02c04f07p02-ch2sk1fk1fl1.tif	r02c04f07p01-ch1sk1fk1fl1.tiff	13	427	0.000595102	0.00155642	0	0	nan	4	7	nan	2	1	1	0	0	65535	65535
44	81	r02c04f08p02-ch2sk1fk1fl1.tif	r02c04f08p01-ch1sk1fk1fl1.tiff	13	428	0.118013	0.0356909	0	0	nan	4	8	nan	2	0	1	0	0	65535	65535
76	132	r02c04f09p02-ch2sk1fk1fl1.tif	r02c04f09p01-ch1sk1fk1fl1.tiff	13	429	0.149615	0.0586862	0	0	nan	4	9	nan	2	0	0	0	0	65535	65535
0	22917	r02c04f10p02-ch2sk1fk1fl1.tif	r02c04f10p01-ch1sk1fk1fl1.tiff	13	430	0.000640879	0.00306706	0	0	nan	4	10	nan	2	1	1	0	0	65535	65535
0	0	r02c04f11p02-ch2sk1fk1fl1.tif	r02c04f11p01-ch1sk1fk1fl1.tiff	13	431	0	0	0	0	nan	4	11	nan	2	1	1	0	0	65535	65535
0	21803	r02c04f12p02-ch2sk1fk1fl1.tif	r02c04f12p01-ch1sk1fk1fl1.tiff	13	432	0.00062562	0.0016022	0	0	nan	4	12	nan	2	1	1	0	0	65535	65535
102	94	r02c04f13p02-ch2sk1fk1fl1.tif	r02c04f13p01-ch1sk1fk1fl1.tiff	13	433	0.10312	0.0381018	0	0	nan	4	13	nan	2	0	1	0	0	65535	65535
858	728	r02c04f14p02-ch2sk1fk1fl1.tif	r02c04f14p01-ch1sk1fk1fl1.tiff	13	434	0.126513	0.209567	0	0	nan	4	14	nan	2	0	0	0	0	65535	65535
512	474	r02c04f15p02-ch2sk1fk1fl1.tif	r02c04f15p01-ch1sk1fk1fl1.tiff	13	435	0.163714	0.161242	0	0	nan	4	15	nan	2	0	0	0	0	65535	65535
20	41	r02c04f16p02-ch2sk1fk1fl1.tif	r02c04f16p01-ch1sk1fk1fl1.tiff	13	436	0.115175	0.0308537	0	0	nan	4	16	nan	2	0	1	0	0	65535	65535
57	110	r02c04f17p02-ch2sk1fk1fl1.tif	r02c04f17p01-ch1sk1fk1fl1.tiff	13	437	0.104997	0.028397	0	0	nan	4	17	nan	2	0	1	0	0	65535	65535
797	941	r02c04f18p02-ch2sk1fk1fl1.tif	r02c04f18p01-ch1sk1fk1fl1.tiff	13	438	0.143023	0.204562	0	0	nan	4	18	nan	2	0	0	0	0	65535	65535
155	182	r02c04f19p02-ch2sk1fk1fl1.tif	r02c04f19p01-ch1sk1fk1fl1.tiff	13	439	0.117861	0.0788891	0	0	nan	4	19	nan	2	0	0	0	0	65535	65535
0	21786	r02c04f20p02-ch2sk1fk1fl1.tif	r02c04f20p01-ch1sk1fk1fl1.tiff	13	440	0.000610361	0.00155642	0	0	nan	4	20	nan	2	1	1	0	0	65535	65535
0	21774	r02c04f21p02-ch2sk1fk1fl1.tif	r02c04f21p01-ch1sk1fk1fl1.tiff	13	441	0.000610361	0.00158694	0	0	nan	4	21	nan	2	1	1	0	0	65535	65535
77	138	r02c04f22p02-ch2sk1fk1fl1.tif	r02c04f22p01-ch1sk1fk1fl1.tiff	13	442	0.0832227	0.066453	0	0	nan	4	22	nan	2	0	0	0	0	65535	65535
551	519	r02c04f23p02-ch2sk1fk1fl1.tif	r02c04f23p01-ch1sk1fk1fl1.tiff	13	443	0.170138	0.178744	0	0	nan	4	23	nan	2	0	0	0	0	65535	65535
341	345	r02c04f24p02-ch2sk1fk1fl1.tif	r02c04f24p01-ch1sk1fk1fl1.tiff	13	444	0.114855	0.116258	0	0	nan	4	24	nan	2	0	0	0	0	65535	65535
13	20	r02c04f25p02-ch2sk1fk1fl1.tif	r02c04f25p01-ch1sk1fk1fl1.tiff	13	445	0.0681926	0.0235294	0	0	nan	4	25	nan	2	0	1	0	0	65535	65535
0	19533	r02c04f26p02-ch2sk1fk1fl1.tif	r02c04f26p01-ch1sk1fk1fl1.tiff	13	446	0.000579843	0.00202945	0	0	nan	4	26	nan	2	1	1	0	0	65535	65535
18	72	r02c04f27p02-ch2sk1fk1fl1.tif	r02c04f27p01-ch1sk1fk1fl1.tiff	13	447	0.0745861	0.0265354	0	0	nan	4	27	nan	2	0	1	0	0	65535	65535
40	93	r02c04f28p02-ch2sk1fk1fl1.tif	r02c04f28p01-ch1sk1fk1fl1.tiff	13	448	0.0424964	0.0226596	0	0	nan	4	28	nan	2	1	1	0	0	65535	65535
0	20285	r02c04f29p02-ch2sk1fk1fl1.tif	r02c04f29p01-ch1sk1fk1fl1.tiff	13	449	0.000595102	0.00163272	0	0	nan	4	29	nan	2	1	1	0	0	65535	65535
0	16078	r02c04f30p02-ch2sk1fk1fl1.tif	r02c04f30p01-ch1sk1fk1fl1.tiff	13	450	0	0.018555	0	0	nan	4	30	nan	2	1	1	0	0	65535	65535
0	21121	r02c04f31p02-ch2sk1fk1fl1.tif	r02c04f31p01-ch1sk1fk1fl1.tiff	13	451	0	0.00440986	0	0	nan	4	31	nan	2	1	1	0	0	65535	65535
0	21261	r02c04f32p02-ch2sk1fk1fl1.tif	r02c04f32p01-ch1sk1fk1fl1.tiff	13	452	0	0.00276188	0	0	nan	4	32	nan	2	1	1	0	0	65535	65535
0	21354	r02c04f33p02-ch2sk1fk1fl1.tif	r02c04f33p01-ch1sk1fk1fl1.tiff	13	453	0	0.00318914	0	0	nan	4	33	nan	2	1	1	0	0	65535	65535
0	18918	r02c04f34p02-ch2sk1fk1fl1.tif	r02c04f34p01-ch1sk1fk1fl1.tiff	13	454	0	0.00479133	0	0	nan	4	34	nan	2	1	1	0	0	65535	65535
0	0	r02c04f35p02-ch2sk1fk1fl1.tif	r02c04f35p01-ch1sk1fk1fl1.tiff	13	455	0	0	0	0	nan	4	35	nan	2	1	1	0	0	65535	65535
2966	1125	r03c04f01p02-ch2sk1fk1fl1.tif	r03c04f01p01-ch1sk1fk1fl1.tiff	14	456	0.249683	0.140627	0.000215418	0	nan	4	1	nan	3	0	0	0	0	65535	65535
0	0	r03c04f02p02-ch2sk1fk1fl1.tif	r03c04f02p01-ch1sk1fk1fl1.tiff	14	457	0.000595102	0	0	0	nan	4	2	nan	3	1	1	0	0	65535	65535
0	21390	r03c04f03p02-ch2sk1fk1fl1.tif	r03c04f03p01-ch1sk1fk1fl1.tiff	14	458	0.000610361	0.00158694	0	0	nan	4	3	nan	3	1	1	0	0	65535	65535
0	22070	r03c04f04p02-ch2sk1fk1fl1.tif	r03c04f04p01-ch1sk1fk1fl1.tiff	14	459	0.000595102	0.00207523	0	0	nan	4	4	nan	3	1	1	0	0	65535	65535
0	19462	r03c04f05p02-ch2sk1fk1fl1.tif	r03c04f05p01-ch1sk1fk1fl1.tiff	14	460	0.00062562	0.00161746	0	0	nan	4	5	nan	3	1	1	0	0	65535	65535
0	0	r03c04f06p02-ch2sk1fk1fl1.tif	r03c04f06p01-ch1sk1fk1fl1.tiff	14	461	0	0	0	0	nan	4	6	nan	3	1	1	0	0	65535	65535
0	19817	r03c04f07p02-ch2sk1fk1fl1.tif	r03c04f07p01-ch1sk1fk1fl1.tiff	14	462	0.00062562	0.00175479	0	0	nan	4	7	nan	3	1	1	0	0	65535	65535
0	22541	r03c04f08p02-ch2sk1fk1fl1.tif	r03c04f08p01-ch1sk1fk1fl1.tiff	14	463	0.000595102	0.00158694	0	0	nan	4	8	nan	3	1	1	0	0	65535	65535
0	20302	r03c04f09p02-ch2sk1fk1fl1.tif	r03c04f09p01-ch1sk1fk1fl1.tiff	14	464	0.000610361	0.00157168	0	0	nan	4	9	nan	3	1	1	0	0	65535	65535
0	22506	r03c04f10p02-ch2sk1fk1fl1.tif	r03c04f10p01-ch1sk1fk1fl1.tiff	14	465	0.00062562	0.00210575	0	0	nan	4	10	nan	3	1	1	0	0	65535	65535
0	21214	r03c04f11p02-ch2sk1fk1fl1.tif	r03c04f11p01-ch1sk1fk1fl1.tiff	14	466	0.000595102	0.00163272	0	0	nan	4	11	nan	3	1	1	0	0	65535	65535
0	19587	r03c04f12p02-ch2sk1fk1fl1.tif	r03c04f12p01-ch1sk1fk1fl1.tiff	14	467	0.00062562	0.00190738	0	0	nan	4	12	nan	3	1	1	0	0	65535	65535
27	31	r03c04f13p02-ch2sk1fk1fl1.tif	r03c04f13p01-ch1sk1fk1fl1.tiff	14	468	0.106294	0.0261997	0	0	nan	4	13	nan	3	0	1	0	0	65535	65535
219	152	r03c04f14p02-ch2sk1fk1fl1.tif	r03c04f14p01-ch1sk1fk1fl1.tiff	14	469	0.12491	0.136187	0	0	nan	4	14	nan	3	0	0	0	0	65535	65535
84	133	r03c04f15p02-ch2sk1fk1fl1.tif	r03c04f15p01-ch1sk1fk1fl1.tiff	14	470	0.108583	0.0891585	0	0	nan	4	15	nan	3	0	0	0	0	65535	65535
0	20011	r03c04f16p02-ch2sk1fk1fl1.tif	r03c04f16p01-ch1sk1fk1fl1.tiff	14	471	0.000579843	0.0016022	0	0	nan	4	16	nan	3	1	1	0	0	65535	65535
12	16	r03c04f17p02-ch2sk1fk1fl1.tif	r03c04f17p01-ch1sk1fk1fl1.tiff	14	472	0.0890211	0.0157473	0	0	nan	4	17	nan	3	0	1	0	0	65535	65535
635	293	r03c04f18p02-ch2sk1fk1fl1.tif	r03c04f18p01-ch1sk1fk1fl1.tiff	14	473	0.140398	0.196735	0	0	nan	4	18	nan	3	0	0	0	0	65535	65535
143	111	r03c04f19p02-ch2sk1fk1fl1.tif	r03c04f19p01-ch1sk1fk1fl1.tiff	14	474	0.121233	0.0392004	0	0	nan	4	19	nan	3	0	1	0	0	65535	65535
0	22071	r03c04f20p02-ch2sk1fk1fl1.tif	r03c04f20p01-ch1sk1fk1fl1.tiff	14	475	0.000579843	0.00163272	0	0	nan	4	20	nan	3	1	1	0	0	65535	65535
0	21967	r03c04f21p02-ch2sk1fk1fl1.tif	r03c04f21p01-ch1sk1fk1fl1.tiff	14	476	0.000564584	0.00331121	0	0	nan	4	21	nan	3	1	1	0	0	65535	65535
98	105	r03c04f22p02-ch2sk1fk1fl1.tif	r03c04f22p01-ch1sk1fk1fl1.tiff	14	477	0.11426	0.0590982	0	0	nan	4	22	nan	3	0	0	0	0	65535	65535
756	570	r03c04f23p02-ch2sk1fk1fl1.tif	r03c04f23p01-ch1sk1fk1fl1.tiff	14	478	0.142763	0.210773	0	0	nan	4	23	nan	3	0	0	0	0	65535	65535
380	262	r03c04f24p02-ch2sk1fk1fl1.tif	r03c04f24p01-ch1sk1fk1fl1.tiff	14	479	0.127306	0.152819	0	0	nan	4	24	nan	3	0	0	0	0	65535	65535
10	34	r03c04f25p02-ch2sk1fk1fl1.tif	r03c04f25p01-ch1sk1fk1fl1.tiff	14	480	0.0603342	0.0179294	0	0	nan	4	25	nan	3	0	1	0	0	65535	65535
0	19812	r03c04f26p02-ch2sk1fk1fl1.tif	r03c04f26p01-ch1sk1fk1fl1.tiff	14	481	0	0.00204471	0	0	nan	4	26	nan	3	1	1	0	0	65535	65535
72	116	r03c04f27p02-ch2sk1fk1fl1.tif	r03c04f27p01-ch1sk1fk1fl1.tiff	14	482	0.0823987	0.026566	0	0	nan	4	27	nan	3	0	1	0	0	65535	65535
168	143	r03c04f28p02-ch2sk1fk1fl1.tif	r03c04f28p01-ch1sk1fk1fl1.tiff	14	483	0.128817	0.0847486	0	0	nan	4	28	nan	3	0	0	0	0	65535	65535
18	35	r03c04f29p02-ch2sk1fk1fl1.tif	r03c04f29p01-ch1sk1fk1fl1.tiff	14	484	0.0539101	0.0158694	0	0	nan	4	29	nan	3	0	1	0	0	65535	65535
0	21174	r03c04f30p02-ch2sk1fk1fl1.tif	r03c04f30p01-ch1sk1fk1fl1.tiff	14	485	0.000610361	0.00161746	0	0	nan	4	30	nan	3	1	1	0	0	65535	65535
0	21233	r03c04f31p02-ch2sk1fk1fl1.tif	r03c04f31p01-ch1sk1fk1fl1.tiff	14	486	0	0.00151064	0	0	nan	4	31	nan	3	1	1	0	0	65535	65535
0	21133	r03c04f32p02-ch2sk1fk1fl1.tif	r03c04f32p01-ch1sk1fk1fl1.tiff	14	487	0.000579843	0.0024567	0	0	nan	4	32	nan	3	1	1	0	0	65535	65535
0	21506	r03c04f33p02-ch2sk1fk1fl1.tif	r03c04f33p01-ch1sk1fk1fl1.tiff	14	488	0.000610361	0.00234989	0	0	nan	4	33	nan	3	1	1	0	0	65535	65535
0	12	r03c04f34p02-ch2sk1fk1fl1.tif	r03c04f34p01-ch1sk1fk1fl1.tiff	14	489	0.00062562	0.0139773	0	0	nan	4	34	nan	3	1	1	0	0	65535	65535
0	0	r03c04f35p02-ch2sk1fk1fl1.tif	r03c04f35p01-ch1sk1fk1fl1.tiff	14	490	0	0	0	0	nan	4	35	nan	3	1	1	0	0	65535	65535
2634	2145	r04c04f01p02-ch2sk1fk1fl1.tif	r04c04f01p01-ch1sk1fk1fl1.tiff	15	491	0.215625	0.249668	0	0.001292509	nan	4	1	nan	4	0	0	0	0	65535	65535
0	0	r04c04f02p02-ch2sk1fk1fl1.tif	r04c04f02p01-ch1sk1fk1fl1.tiff	15	492	0.000564584	0	0	0	nan	4	2	nan	4	1	1	0	0	65535	65535
0	0	r04c04f03p02-ch2sk1fk1fl1.tif	r04c04f03p01-ch1sk1fk1fl1.tiff	15	493	0.000640879	0	0	0	nan	4	3	nan	4	1	1	0	0	65535	65535
0	20176	r04c04f04p02-ch2sk1fk1fl1.tif	r04c04f04p01-ch1sk1fk1fl1.tiff	15	494	0.00062562	0.00158694	0	0	nan	4	4	nan	4	1	1	0	0	65535	65535
0	19719	r04c04f05p02-ch2sk1fk1fl1.tif	r04c04f05p01-ch1sk1fk1fl1.tiff	15	495	0.000610361	0.0016022	0	0	nan	4	5	nan	4	1	1	0	0	65535	65535
0	0	r04c04f06p02-ch2sk1fk1fl1.tif	r04c04f06p01-ch1sk1fk1fl1.tiff	15	496	0.000595102	0	0	0	nan	4	6	nan	4	1	1	0	0	65535	65535
0	21954	r04c04f07p02-ch2sk1fk1fl1.tif	r04c04f07p01-ch1sk1fk1fl1.tiff	15	497	0.000640879	0.00260929	0	0	nan	4	7	nan	4	1	1	0	0	65535	65535
32	105	r04c04f08p02-ch2sk1fk1fl1.tif	r04c04f08p01-ch1sk1fk1fl1.tiff	15	498	0.249638	0.0371862	0.000287224	0	nan	4	8	nan	4	0	1	0	0	65535	65535
46	156	r04c04f09p02-ch2sk1fk1fl1.tif	r04c04f09p01-ch1sk1fk1fl1.tiff	15	499	0.109636	0.0350652	0	0	nan	4	9	nan	4	0	1	0	0	65535	65535
0	22692	r04c04f10p02-ch2sk1fk1fl1.tif	r04c04f10p01-ch1sk1fk1fl1.tiff	15	500	0.000610361	0.00175479	0	0	nan	4	10	nan	4	1	1	0	0	65535	65535
0	21161	r04c04f11p02-ch2sk1fk1fl1.tif	r04c04f11p01-ch1sk1fk1fl1.tiff	15	501	0.000579843	0.00157168	0	0	nan	4	11	nan	4	1	1	0	0	65535	65535
0	22307	r04c04f12p02-ch2sk1fk1fl1.tif	r04c04f12p01-ch1sk1fk1fl1.tiff	15	502	0.00062562	0.00175479	0	0	nan	4	12	nan	4	1	1	0	0	65535	65535
72	149	r04c04f13p02-ch2sk1fk1fl1.tif	r04c04f13p01-ch1sk1fk1fl1.tiff	15	503	0.132723	0.112581	0	0	nan	4	13	nan	4	0	0	0	0	65535	65535
682	563	r04c04f14p02-ch2sk1fk1fl1.tif	r04c04f14p01-ch1sk1fk1fl1.tiff	15	504	0.170031	0.177508	0	0	nan	4	14	nan	4	0	0	0	0	65535	65535
438	465	r04c04f15p02-ch2sk1fk1fl1.tif	r04c04f15p01-ch1sk1fk1fl1.tiff	15	505	0.145449	0.157519	0	0	nan	4	15	nan	4	0	0	0	0	65535	65535
11	70	r04c04f16p02-ch2sk1fk1fl1.tif	r04c04f16p01-ch1sk1fk1fl1.tiff	15	506	0.102541	0.0415808	0	0	nan	4	16	nan	4	0	1	0	0	65535	65535
58	195	r04c04f17p02-ch2sk1fk1fl1.tif	r04c04f17p01-ch1sk1fk1fl1.tiff	15	507	0.120409	0.0397498	0	0	nan	4	17	nan	4	0	1	0	0	65535	65535
1041	912	r04c04f18p02-ch2sk1fk1fl1.tif	r04c04f18p01-ch1sk1fk1fl1.tiff	15	508	0.203845	0.208148	0	0	nan	4	18	nan	4	0	0	0	0	65535	65535
138	187	r04c04f19p02-ch2sk1fk1fl1.tif	r04c04f19p01-ch1sk1fk1fl1.tiff	15	509	0.136156	0.0378424	0	0	nan	4	19	nan	4	0	1	0	0	65535	65535
0	20210	r04c04f20p02-ch2sk1fk1fl1.tif	r04c04f20p01-ch1sk1fk1fl1.tiff	15	510	0.00062562	0.00161746	0	0	nan	4	20	nan	4	1	1	0	0	65535	65535
0	21900	r04c04f21p02-ch2sk1fk1fl1.tif	r04c04f21p01-ch1sk1fk1fl1.tiff	15	511	0.000640879	0.00184634	0	0	nan	4	21	nan	4	1	1	0	0	65535	65535
33	96	r04c04f22p02-ch2sk1fk1fl1.tif	r04c04f22p01-ch1sk1fk1fl1.tiff	15	512	0.118944	0.0292668	0	0	nan	4	22	nan	4	0	1	0	0	65535	65535
469	503	r04c04f23p02-ch2sk1fk1fl1.tif	r04c04f23p01-ch1sk1fk1fl1.tiff	15	513	0.125124	0.129152	0	0	nan	4	23	nan	4	0	0	0	0	65535	65535
579	543	r04c04f24p02-ch2sk1fk1fl1.tif	r04c04f24p01-ch1sk1fk1fl1.tiff	15	514	0.182635	0.136828	0	0	nan	4	24	nan	4	0	0	0	0	65535	65535
18	105	r04c04f25p02-ch2sk1fk1fl1.tif	r04c04f25p01-ch1sk1fk1fl1.tiff	15	515	0.0847181	0.0280308	0	0	nan	4	25	nan	4	0	1	0	0	65535	65535
0	19733	r04c04f26p02-ch2sk1fk1fl1.tif	r04c04f26p01-ch1sk1fk1fl1.tiff	15	516	0.000579843	0.00201419	0	0	nan	4	26	nan	4	1	1	0	0	65535	65535
49	103	r04c04f27p02-ch2sk1fk1fl1.tif	r04c04f27p01-ch1sk1fk1fl1.tiff	15	517	0.106996	0.0274815	0	0	nan	4	27	nan	4	0	1	0	0	65535	65535
30	139	r04c04f28p02-ch2sk1fk1fl1.tif	r04c04f28p01-ch1sk1fk1fl1.tiff	15	518	0.0726482	0.0316167	0	0	nan	4	28	nan	4	0	1	0	0	65535	65535
0	22322	r04c04f29p02-ch2sk1fk1fl1.tif	r04c04f29p01-ch1sk1fk1fl1.tiff	15	519	0.000732433	0.00178531	0	0	nan	4	29	nan	4	1	1	0	0	65535	65535
0	21001	r04c04f30p02-ch2sk1fk1fl1.tif	r04c04f30p01-ch1sk1fk1fl1.tiff	15	520	0	0.00169375	0	0	nan	4	30	nan	4	1	1	0	0	65535	65535
0	21227	r04c04f31p02-ch2sk1fk1fl1.tif	r04c04f31p01-ch1sk1fk1fl1.tiff	15	521	0.000579843	0.00149538	0	0	nan	4	31	nan	4	1	1	0	0	65535	65535
0	21471	r04c04f32p02-ch2sk1fk1fl1.tif	r04c04f32p01-ch1sk1fk1fl1.tiff	15	522	0	0.00175479	0	0	nan	4	32	nan	4	1	1	0	0	65535	65535
0	23782	r04c04f33p02-ch2sk1fk1fl1.tif	r04c04f33p01-ch1sk1fk1fl1.tiff	15	523	0.000579843	0.00546273	0	0	nan	4	33	nan	4	1	1	0	0	65535	65535
0	21603	r04c04f34p02-ch2sk1fk1fl1.tif	r04c04f34p01-ch1sk1fk1fl1.tiff	15	524	0.000610361	0.00177005	0	0	nan	4	34	nan	4	1	1	0	0	65535	65535
0	0	r04c04f35p02-ch2sk1fk1fl1.tif	r04c04f35p01-ch1sk1fk1fl1.tiff	15	525	0	0	0	0	nan	4	35	nan	4	1	1	0	0	65535	65535
2018	1845	r05c04f01p02-ch2sk1fk1fl1.tif	r05c04f01p01-ch1sk1fk1fl1.tiff	16	526	0.179248	0.23743	0	0	nan	4	1	nan	5	0	0	0	0	65535	65535
0	0	r05c04f02p02-ch2sk1fk1fl1.tif	r05c04f02p01-ch1sk1fk1fl1.tiff	16	527	0	0	0	0	nan	4	2	nan	5	1	1	0	0	65535	65535
0	40	r05c04f03p02-ch2sk1fk1fl1.tif	r05c04f03p01-ch1sk1fk1fl1.tiff	16	528	0	0.147082	0	0	nan	4	3	nan	5	1	0	0	0	65535	65535
0	20122	r05c04f04p02-ch2sk1fk1fl1.tif	r05c04f04p01-ch1sk1fk1fl1.tiff	16	529	0.000595102	0.0016022	0	0	nan	4	4	nan	5	1	1	0	0	65535	65535
0	21896	r05c04f05p02-ch2sk1fk1fl1.tif	r05c04f05p01-ch1sk1fk1fl1.tiff	16	530	0.000640879	0.00173953	0	0	nan	4	5	nan	5	1	1	0	0	65535	65535
0	22187	r05c04f06p02-ch2sk1fk1fl1.tif	r05c04f06p01-ch1sk1fk1fl1.tiff	16	531	0.00062562	0.00457771	0	0	nan	4	6	nan	5	1	1	0	0	65535	65535
0	21838	r05c04f07p02-ch2sk1fk1fl1.tif	r05c04f07p01-ch1sk1fk1fl1.tiff	16	532	0.00062562	0.00216678	0	0	nan	4	7	nan	5	1	1	0	0	65535	65535
119	177	r05c04f08p02-ch2sk1fk1fl1.tif	r05c04f08p01-ch1sk1fk1fl1.tiff	16	533	0.142565	0.0372473	0	0	nan	4	8	nan	5	0	1	0	0	65535	65535
241	274	r05c04f09p02-ch2sk1fk1fl1.tif	r05c04f09p01-ch1sk1fk1fl1.tiff	16	534	0.249729	0.0896315	0.000646255	0	nan	4	9	nan	5	0	0	0	0	65535	65535
20	220	r05c04f10p02-ch2sk1fk1fl1.tif	r05c04f10p01-ch1sk1fk1fl1.tiff	16	535	0.155703	0.137301	0	0	nan	4	10	nan	5	0	0	0	0	65535	65535
0	18952	r05c04f11p02-ch2sk1fk1fl1.tif	r05c04f11p01-ch1sk1fk1fl1.tiff	16	536	0.00062562	0.00743114	0	0	nan	4	11	nan	5	1	1	0	0	65535	65535
0	21878	r05c04f12p02-ch2sk1fk1fl1.tif	r05c04f12p01-ch1sk1fk1fl1.tiff	16	537	0.000579843	0.00189212	0	0	nan	4	12	nan	5	1	1	0	0	65535	65535
236	214	r05c04f13p02-ch2sk1fk1fl1.tif	r05c04f13p01-ch1sk1fk1fl1.tiff	16	538	0.16553	0.138857	0	0	nan	4	13	nan	5	0	0	0	0	65535	65535
1319	1435	r05c04f14p02-ch2sk1fk1fl1.tif	r05c04f14p01-ch1sk1fk1fl1.tiff	16	539	0.190158	0.249653	0	0.000502642	nan	4	14	nan	5	0	0	0	0	65535	65535
576	598	r05c04f15p02-ch2sk1fk1fl1.tif	r05c04f15p01-ch1sk1fk1fl1.tiff	16	540	0.150881	0.182513	0	0	nan	4	15	nan	5	0	0	0	0	65535	65535
0	20606	r05c04f16p02-ch2sk1fk1fl1.tif	r05c04f16p01-ch1sk1fk1fl1.tiff	16	541	0.000595102	0.00177005	0	0	nan	4	16	nan	5	1	1	0	0	65535	65535
0	20445	r05c04f17p02-ch2sk1fk1fl1.tif	r05c04f17p01-ch1sk1fk1fl1.tiff	16	542	0.00062562	0.00766003	0	0	nan	4	17	nan	5	1	1	0	0	65535	65535
508	499	r05c04f18p02-ch2sk1fk1fl1.tif	r05c04f18p01-ch1sk1fk1fl1.tiff	16	543	0.167346	0.119493	0	0	nan	4	18	nan	5	0	0	0	0	65535	65535
184	188	r05c04f19p02-ch2sk1fk1fl1.tif	r05c04f19p01-ch1sk1fk1fl1.tiff	16	544	0.141283	0.0858167	0	0	nan	4	19	nan	5	0	0	0	0	65535	65535
0	23758	r05c04f20p02-ch2sk1fk1fl1.tif	r05c04f20p01-ch1sk1fk1fl1.tiff	16	545	0.000640879	0.00663767	0	0	nan	4	20	nan	5	1	1	0	0	65535	65535
0	21844	r05c04f21p02-ch2sk1fk1fl1.tif	r05c04f21p01-ch1sk1fk1fl1.tiff	16	546	0.000564584	0.00157168	0	0	nan	4	21	nan	5	1	1	0	0	65535	65535
34	65	r05c04f22p02-ch2sk1fk1fl1.tif	r05c04f22p01-ch1sk1fk1fl1.tiff	16	547	0.0761883	0.0195315	0	0	nan	4	22	nan	5	0	1	0	0	65535	65535
245	279	r05c04f23p02-ch2sk1fk1fl1.tif	r05c04f23p01-ch1sk1fk1fl1.tiff	16	548	0.217121	0.0766918	0	0	nan	4	23	nan	5	0	0	0	0	65535	65535
103	170	r05c04f24p02-ch2sk1fk1fl1.tif	r05c04f24p01-ch1sk1fk1fl1.tiff	16	549	0.158251	0.0377508	0	0	nan	4	24	nan	5	0	1	0	0	65535	65535
0	22258	r05c04f25p02-ch2sk1fk1fl1.tif	r05c04f25p01-ch1sk1fk1fl1.tiff	16	550	0.000595102	0.00273136	0	0	nan	4	25	nan	5	1	1	0	0	65535	65535
0	19795	r05c04f26p02-ch2sk1fk1fl1.tif	r05c04f26p01-ch1sk1fk1fl1.tiff	16	551	0.000579843	0.00367742	0	0	nan	4	26	nan	5	1	1	0	0	65535	65535
0	22426	r05c04f27p02-ch2sk1fk1fl1.tif	r05c04f27p01-ch1sk1fk1fl1.tiff	16	552	0.000595102	0.00166323	0	0	nan	4	27	nan	5	1	1	0	0	65535	65535
0	20158	r05c04f28p02-ch2sk1fk1fl1.tif	r05c04f28p01-ch1sk1fk1fl1.tiff	16	553	0.000595102	0.00166323	0	0	nan	4	28	nan	5	1	1	0	0	65535	65535
0	20069	r05c04f29p02-ch2sk1fk1fl1.tif	r05c04f29p01-ch1sk1fk1fl1.tiff	16	554	0.000640879	0.00190738	0	0	nan	4	29	nan	5	1	1	0	0	65535	65535
0	21142	r05c04f30p02-ch2sk1fk1fl1.tif	r05c04f30p01-ch1sk1fk1fl1.tiff	16	555	0	0.00161746	0	0	nan	4	30	nan	5	1	1	0	0	65535	65535
0	23273	r05c04f31p02-ch2sk1fk1fl1.tif	r05c04f31p01-ch1sk1fk1fl1.tiff	16	556	0.000579843	0.00236515	0	0	nan	4	31	nan	5	1	1	0	0	65535	65535
0	0	r05c04f32p02-ch2sk1fk1fl1.tif	r05c04f32p01-ch1sk1fk1fl1.tiff	16	557	0	0	0	0	nan	4	32	nan	5	1	1	0	0	65535	65535
0	21685	r05c04f33p02-ch2sk1fk1fl1.tif	r05c04f33p01-ch1sk1fk1fl1.tiff	16	558	0.000595102	0.00257877	0	0	nan	4	33	nan	5	1	1	0	0	65535	65535
0	21466	r05c04f34p02-ch2sk1fk1fl1.tif	r05c04f34p01-ch1sk1fk1fl1.tiff	16	559	0.000640879	0.00169375	0	0	nan	4	34	nan	5	1	1	0	0	65535	65535
0	0	r05c04f35p02-ch2sk1fk1fl1.tif	r05c04f35p01-ch1sk1fk1fl1.tiff	16	560	0	0	0	0	nan	4	35	nan	5	1	1	0	0	65535	65535
1643	2880	r06c04f01p02-ch2sk1fk1fl1.tif	r06c04f01p01-ch1sk1fk1fl1.tiff	17	561	0.246189	0.249668	0	0.000215418	nan	4	1	nan	6	0	0	0	0	65535	65535
0	24195	r06c04f02p02-ch2sk1fk1fl1.tif	r06c04f02p01-ch1sk1fk1fl1.tiff	17	562	0.000579843	0.00646983	0	0	nan	4	2	nan	6	1	1	0	0	65535	65535
0	20964	r06c04f03p02-ch2sk1fk1fl1.tif	r06c04f03p01-ch1sk1fk1fl1.tiff	17	563	0	0.00236515	0	0	nan	4	3	nan	6	1	1	0	0	65535	65535
0	19977	r06c04f04p02-ch2sk1fk1fl1.tif	r06c04f04p01-ch1sk1fk1fl1.tiff	17	564	0.000610361	0.00181582	0	0	nan	4	4	nan	6	1	1	0	0	65535	65535
0	21591	r06c04f05p02-ch2sk1fk1fl1.tif	r06c04f05p01-ch1sk1fk1fl1.tiff	17	565	0.000610361	0.00544747	0	0	nan	4	5	nan	6	1	1	0	0	65535	65535
0	21666	r06c04f06p02-ch2sk1fk1fl1.tif	r06c04f06p01-ch1sk1fk1fl1.tiff	17	566	0	0.00151064	0	0	nan	4	6	nan	6	1	1	0	0	65535	65535
0	21835	r06c04f07p02-ch2sk1fk1fl1.tif	r06c04f07p01-ch1sk1fk1fl1.tiff	17	567	0.000610361	0.00167849	0	0	nan	4	7	nan	6	1	1	0	0	65535	65535
3	13	r06c04f08p02-ch2sk1fk1fl1.tif	r06c04f08p01-ch1sk1fk1fl1.tiff	17	568	0.0800488	0.0215915	0	0	nan	4	8	nan	6	0	1	0	0	65535	65535
2	24	r06c04f09p02-ch2sk1fk1fl1.tif	r06c04f09p01-ch1sk1fk1fl1.tiff	17	569	0.0605173	0.0211032	0	0	nan	4	9	nan	6	0	1	0	0	65535	65535
0	20275	r06c04f10p02-ch2sk1fk1fl1.tif	r06c04f10p01-ch1sk1fk1fl1.tiff	17	570	0.00062562	0.0016022	0	0	nan	4	10	nan	6	1	1	0	0	65535	65535
0	0	r06c04f11p02-ch2sk1fk1fl1.tif	r06c04f11p01-ch1sk1fk1fl1.tiff	17	571	0.000564584	0	0	0	nan	4	11	nan	6	1	1	0	0	65535	65535
0	21908	r06c04f12p02-ch2sk1fk1fl1.tif	r06c04f12p01-ch1sk1fk1fl1.tiff	17	572	0.00062562	0.00195315	0	0	nan	4	12	nan	6	1	1	0	0	65535	65535
47	140	r06c04f13p02-ch2sk1fk1fl1.tif	r06c04f13p01-ch1sk1fk1fl1.tiff	17	573	0.136156	0.0349584	0	0	nan	4	13	nan	6	0	1	0	0	65535	65535
472	654	r06c04f14p02-ch2sk1fk1fl1.tif	r06c04f14p01-ch1sk1fk1fl1.tiff	17	574	0.221851	0.114214	0	0	nan	4	14	nan	6	0	0	0	0	65535	65535
382	627	r06c04f15p02-ch2sk1fk1fl1.tif	r06c04f15p01-ch1sk1fk1fl1.tiff	17	575	0.204883	0.120989	0	0	nan	4	15	nan	6	0	0	0	0	65535	65535
3	3	r06c04f16p02-ch2sk1fk1fl1.tif	r06c04f16p01-ch1sk1fk1fl1.tiff	17	576	0.0861219	0.0243381	0	0	nan	4	16	nan	6	0	1	0	0	65535	65535
25	80	r06c04f17p02-ch2sk1fk1fl1.tif	r06c04f17p01-ch1sk1fk1fl1.tiff	17	577	0.142916	0.0275273	0	0	nan	4	17	nan	6	0	1	0	0	65535	65535
968	1412	r06c04f18p02-ch2sk1fk1fl1.tif	r06c04f18p01-ch1sk1fk1fl1.tiff	17	578	0.148058	0.179675	0	0	nan	4	18	nan	6	0	0	0	0	65535	65535
174	348	r06c04f19p02-ch2sk1fk1fl1.tif	r06c04f19p01-ch1sk1fk1fl1.tiff	17	579	0.145632	0.0456092	0	0	nan	4	19	nan	6	0	1	0	0	65535	65535
0	22170	r06c04f20p02-ch2sk1fk1fl1.tif	r06c04f20p01-ch1sk1fk1fl1.tiff	17	580	0.000610361	0.00170901	0	0	nan	4	20	nan	6	1	1	0	0	65535	65535
0	19649	r06c04f21p02-ch2sk1fk1fl1.tif	r06c04f21p01-ch1sk1fk1fl1.tiff	17	581	0.000564584	0.00276188	0	0	nan	4	21	nan	6	1	1	0	0	65535	65535
98	222	r06c04f22p02-ch2sk1fk1fl1.tif	r06c04f22p01-ch1sk1fk1fl1.tiff	17	582	0.113359	0.0337987	0	0	nan	4	22	nan	6	0	1	0	0	65535	65535
816	906	r06c04f23p02-ch2sk1fk1fl1.tif	r06c04f23p01-ch1sk1fk1fl1.tiff	17	583	0.165377	0.179553	0	0	nan	4	23	nan	6	0	0	0	0	65535	65535
442	590	r06c04f24p02-ch2sk1fk1fl1.tif	r06c04f24p01-ch1sk1fk1fl1.tiff	17	584	0.134585	0.106798	0	0	nan	4	24	nan	6	0	0	0	0	65535	65535
1	22210	r06c04f25p02-ch2sk1fk1fl1.tif	r06c04f25p01-ch1sk1fk1fl1.tiff	17	585	0.0346075	0.0139925	0	0	nan	4	25	nan	6	1	1	0	0	65535	65535
0	0	r06c04f26p02-ch2sk1fk1fl1.tif	r06c04f26p01-ch1sk1fk1fl1.tiff	17	586	0	0	0	0	nan	4	26	nan	6	1	1	0	0	65535	65535
29	143	r06c04f27p02-ch2sk1fk1fl1.tif	r06c04f27p01-ch1sk1fk1fl1.tiff	17	587	0.0583658	0.0599374	0	0	nan	4	27	nan	6	0	0	0	0	65535	65535
87	246	r06c04f28p02-ch2sk1fk1fl1.tif	r06c04f28p01-ch1sk1fk1fl1.tiff	17	588	0.0750896	0.053315	0	0	nan	4	28	nan	6	0	0	0	0	65535	65535
0	22283	r06c04f29p02-ch2sk1fk1fl1.tif	r06c04f29p01-ch1sk1fk1fl1.tiff	17	589	0.000640879	0.00849927	0	0	nan	4	29	nan	6	1	1	0	0	65535	65535
0	21338	r06c04f30p02-ch2sk1fk1fl1.tif	r06c04f30p01-ch1sk1fk1fl1.tiff	17	590	0.000564584	0.00157168	0	0	nan	4	30	nan	6	1	1	0	0	65535	65535
0	23450	r06c04f31p02-ch2sk1fk1fl1.tif	r06c04f31p01-ch1sk1fk1fl1.tiff	17	591	0.000579843	0.00233463	0	0	nan	4	31	nan	6	1	1	0	0	65535	65535
0	21018	r06c04f32p02-ch2sk1fk1fl1.tif	r06c04f32p01-ch1sk1fk1fl1.tiff	17	592	0	0.00184634	0	0	nan	4	32	nan	6	1	1	0	0	65535	65535
0	21758	r06c04f33p02-ch2sk1fk1fl1.tif	r06c04f33p01-ch1sk1fk1fl1.tiff	17	593	0.0040589	0.00363165	0	0	nan	4	33	nan	6	1	1	0	0	65535	65535
0	21343	r06c04f34p02-ch2sk1fk1fl1.tif	r06c04f34p01-ch1sk1fk1fl1.tiff	17	594	0.000656138	0.00271611	0	0	nan	4	34	nan	6	1	1	0	0	65535	65535
0	0	r06c04f35p02-ch2sk1fk1fl1.tif	r06c04f35p01-ch1sk1fk1fl1.tiff	17	595	0	0	0	0	nan	4	35	nan	6	1	1	0	0	65535	65535
1361	1511	r07c04f01p02-ch2sk1fk1fl1.tif	r07c04f01p01-ch1sk1fk1fl1.tiff	18	596	0.17203	0.249714	0	0.001866958	nan	4	1	nan	7	0	0	0	0	65535	65535
0	24072	r07c04f02p02-ch2sk1fk1fl1.tif	r07c04f02p01-ch1sk1fk1fl1.tiff	18	597	0	0.0106203	0	0	nan	4	2	nan	7	1	1	0	0	65535	65535
0	0	r07c04f03p02-ch2sk1fk1fl1.tif	r07c04f03p01-ch1sk1fk1fl1.tiff	18	598	0.000579843	0	0	0	nan	4	3	nan	7	1	1	0	0	65535	65535
0	22039	r07c04f04p02-ch2sk1fk1fl1.tif	r07c04f04p01-ch1sk1fk1fl1.tiff	18	599	0.000640879	0.00201419	0	0	nan	4	4	nan	7	1	1	0	0	65535	65535
0	21593	r07c04f05p02-ch2sk1fk1fl1.tif	r07c04f05p01-ch1sk1fk1fl1.tiff	18	600	0.000595102	0.00247196	0	0	nan	4	5	nan	7	1	1	0	0	65535	65535
0	0	r07c04f06p02-ch2sk1fk1fl1.tif	r07c04f06p01-ch1sk1fk1fl1.tiff	18	601	0.000564584	0	0	0	nan	4	6	nan	7	1	1	0	0	65535	65535
0	19176	r07c04f07p02-ch2sk1fk1fl1.tif	r07c04f07p01-ch1sk1fk1fl1.tiff	18	602	0.000595102	0.00300603	0	0	nan	4	7	nan	7	1	1	0	0	65535	65535
23	29	r07c04f08p02-ch2sk1fk1fl1.tif	r07c04f08p01-ch1sk1fk1fl1.tiff	18	603	0.0814832	0.0224918	0	0	nan	4	8	nan	7	0	1	0	0	65535	65535
19	32	r07c04f09p02-ch2sk1fk1fl1.tif	r07c04f09p01-ch1sk1fk1fl1.tiff	18	604	0.0825971	0.0283055	0	0	nan	4	9	nan	7	0	1	0	0	65535	65535
0	22282	r07c04f10p02-ch2sk1fk1fl1.tif	r07c04f10p01-ch1sk1fk1fl1.tiff	18	605	0.000610361	0.00276188	0	0	nan	4	10	nan	7	1	1	0	0	65535	65535
0	23212	r07c04f11p02-ch2sk1fk1fl1.tif	r07c04f11p01-ch1sk1fk1fl1.tiff	18	606	0	0.00300603	0	0	nan	4	11	nan	7	1	1	0	0	65535	65535
0	21737	r07c04f12p02-ch2sk1fk1fl1.tif	r07c04f12p01-ch1sk1fk1fl1.tiff	18	607	0.000595102	0.0016022	0	0	nan	4	12	nan	7	1	1	0	0	65535	65535
7	18	r07c04f13p02-ch2sk1fk1fl1.tif	r07c04f13p01-ch1sk1fk1fl1.tiff	18	608	0.0868391	0.0336767	0	0	nan	4	13	nan	7	0	1	0	0	65535	65535
484	410	r07c04f14p02-ch2sk1fk1fl1.tif	r07c04f14p01-ch1sk1fk1fl1.tiff	18	609	0.175341	0.112413	0	0	nan	4	14	nan	7	0	0	0	0	65535	65535
593	463	r07c04f15p02-ch2sk1fk1fl1.tif	r07c04f15p01-ch1sk1fk1fl1.tiff	18	610	0.195346	0.178058	0	0	nan	4	15	nan	7	0	0	0	0	65535	65535
37	64	r07c04f16p02-ch2sk1fk1fl1.tif	r07c04f16p01-ch1sk1fk1fl1.tiff	18	611	0.104997	0.0346685	0	0	nan	4	16	nan	7	0	1	0	0	65535	65535
99	172	r07c04f17p02-ch2sk1fk1fl1.tif	r07c04f17p01-ch1sk1fk1fl1.tiff	18	612	0.110796	0.12694	0	0	nan	4	17	nan	7	0	0	0	0	65535	65535
1447	1339	r07c04f18p02-ch2sk1fk1fl1.tif	r07c04f18p01-ch1sk1fk1fl1.tiff	18	613	0.249638	0.240894	0.000287224	0	nan	4	18	nan	7	0	0	0	0	65535	65535
73	114	r07c04f19p02-ch2sk1fk1fl1.tif	r07c04f19p01-ch1sk1fk1fl1.tiff	18	614	0.0912642	0.0821088	0	0	nan	4	19	nan	7	0	0	0	0	65535	65535
0	20000	r07c04f20p02-ch2sk1fk1fl1.tif	r07c04f20p01-ch1sk1fk1fl1.tiff	18	615	0.00062562	0.00262455	0	0	nan	4	20	nan	7	1	1	0	0	65535	65535
0	23891	r07c04f21p02-ch2sk1fk1fl1.tif	r07c04f21p01-ch1sk1fk1fl1.tiff	18	616	0.000610361	0.00477607	0	0	nan	4	21	nan	7	1	1	0	0	65535	65535
20	42	r07c04f22p02-ch2sk1fk1fl1.tif	r07c04f22p01-ch1sk1fk1fl1.tiff	18	617	0.0552682	0.0202335	0	0	nan	4	22	nan	7	0	1	0	0	65535	65535
693	498	r07c04f23p02-ch2sk1fk1fl1.tif	r07c04f23p01-ch1sk1fk1fl1.tiff	18	618	0.249592	0.160998	7.18E-05	0	nan	4	23	nan	7	0	0	0	0	65535	65535
644	521	r07c04f24p02-ch2sk1fk1fl1.tif	r07c04f24p01-ch1sk1fk1fl1.tiff	18	619	0.15053	0.203708	0	0	nan	4	24	nan	7	0	0	0	0	65535	65535
42	55	r07c04f25p02-ch2sk1fk1fl1.tif	r07c04f25p01-ch1sk1fk1fl1.tiff	18	620	0.0760815	0.064622	0	0	nan	4	25	nan	7	0	0	0	0	65535	65535
0	21926	r07c04f26p02-ch2sk1fk1fl1.tif	r07c04f26p01-ch1sk1fk1fl1.tiff	18	621	0.000595102	0.00500496	0	0	nan	4	26	nan	7	1	1	0	0	65535	65535
49	67	r07c04f27p02-ch2sk1fk1fl1.tif	r07c04f27p01-ch1sk1fk1fl1.tiff	18	622	0.0734722	0.0348058	0	0	nan	4	27	nan	7	0	1	0	0	65535	65535
47	60	r07c04f28p02-ch2sk1fk1fl1.tif	r07c04f28p01-ch1sk1fk1fl1.tiff	18	623	0.0608988	0.0433814	0	0	nan	4	28	nan	7	0	1	0	0	65535	65535
0	20241	r07c04f29p02-ch2sk1fk1fl1.tif	r07c04f29p01-ch1sk1fk1fl1.tiff	18	624	0.00062562	0.00163272	0	0	nan	4	29	nan	7	1	1	0	0	65535	65535
0	21518	r07c04f30p02-ch2sk1fk1fl1.tif	r07c04f30p01-ch1sk1fk1fl1.tiff	18	625	0.000579843	0.00166323	0	0	nan	4	30	nan	7	1	1	0	0	65535	65535
0	0	r07c04f31p02-ch2sk1fk1fl1.tif	r07c04f31p01-ch1sk1fk1fl1.tiff	18	626	0	0	0	0	nan	4	31	nan	7	1	1	0	0	65535	65535
0	0	r07c04f32p02-ch2sk1fk1fl1.tif	r07c04f32p01-ch1sk1fk1fl1.tiff	18	627	0.000595102	0	0	0	nan	4	32	nan	7	1	1	0	0	65535	65535
0	21775	r07c04f33p02-ch2sk1fk1fl1.tif	r07c04f33p01-ch1sk1fk1fl1.tiff	18	628	0.000564584	0.00154116	0	0	nan	4	33	nan	7	1	1	0	0	65535	65535
0	21481	r07c04f34p02-ch2sk1fk1fl1.tif	r07c04f34p01-ch1sk1fk1fl1.tiff	18	629	0.000656138	0.00163272	0	0	nan	4	34	nan	7	1	1	0	0	65535	65535
0	0	r07c04f35p02-ch2sk1fk1fl1.tif	r07c04f35p01-ch1sk1fk1fl1.tiff	18	630	0	0	0	0	nan	4	35	nan	7	1	1	0	0	65535	65535
2669	2532	r02c05f01p02-ch2sk1fk1fl1.tif	r02c05f01p01-ch1sk1fk1fl1.tiff	19	631	0.23415	0.246509	0	0	nan	5	1	nan	2	0	0	0	0	65535	65535
0	20569	r02c05f02p02-ch2sk1fk1fl1.tif	r02c05f02p01-ch1sk1fk1fl1.tiff	19	632	0.000579843	0.0016022	0	0	nan	5	2	nan	2	1	1	0	0	65535	65535
0	21366	r02c05f03p02-ch2sk1fk1fl1.tif	r02c05f03p01-ch1sk1fk1fl1.tiff	19	633	0.000579843	0.00199893	0	0	nan	5	3	nan	2	1	1	0	0	65535	65535
0	22144	r02c05f04p02-ch2sk1fk1fl1.tif	r02c05f04p01-ch1sk1fk1fl1.tiff	19	634	0.000595102	0.00169375	0	0	nan	5	4	nan	2	1	1	0	0	65535	65535
0	21859	r02c05f05p02-ch2sk1fk1fl1.tif	r02c05f05p01-ch1sk1fk1fl1.tiff	19	635	0.000610361	0.0016022	0	0	nan	5	5	nan	2	1	1	0	0	65535	65535
0	22816	r02c05f06p02-ch2sk1fk1fl1.tif	r02c05f06p01-ch1sk1fk1fl1.tiff	19	636	0.000640879	0.00166323	0	0	nan	5	6	nan	2	1	1	0	0	65535	65535
0	21693	r02c05f07p02-ch2sk1fk1fl1.tif	r02c05f07p01-ch1sk1fk1fl1.tiff	19	637	0.00062562	0.00231937	0	0	nan	5	7	nan	2	1	1	0	0	65535	65535
9	18	r02c05f08p02-ch2sk1fk1fl1.tif	r02c05f08p01-ch1sk1fk1fl1.tiff	19	638	0.124361	0.0299229	0	0	nan	5	8	nan	2	0	1	0	0	65535	65535
29	94	r02c05f09p02-ch2sk1fk1fl1.tif	r02c05f09p01-ch1sk1fk1fl1.tiff	19	639	0.131914	0.036408	0	0	nan	5	9	nan	2	0	1	0	0	65535	65535
0	22511	r02c05f10p02-ch2sk1fk1fl1.tif	r02c05f10p01-ch1sk1fk1fl1.tiff	19	640	0.000656138	0.00213626	0	0	nan	5	10	nan	2	1	1	0	0	65535	65535
0	21799	r02c05f11p02-ch2sk1fk1fl1.tif	r02c05f11p01-ch1sk1fk1fl1.tiff	19	641	0.000610361	0.00157168	0	0	nan	5	11	nan	2	1	1	0	0	65535	65535
0	22137	r02c05f12p02-ch2sk1fk1fl1.tif	r02c05f12p01-ch1sk1fk1fl1.tiff	19	642	0.000640879	0.00267033	0	0	nan	5	12	nan	2	1	1	0	0	65535	65535
97	149	r02c05f13p02-ch2sk1fk1fl1.tif	r02c05f13p01-ch1sk1fk1fl1.tiff	19	643	0.131426	0.0458381	0	0	nan	5	13	nan	2	0	1	0	0	65535	65535
651	536	r02c05f14p02-ch2sk1fk1fl1.tif	r02c05f14p01-ch1sk1fk1fl1.tiff	19	644	0.168093	0.154772	0	0	nan	5	14	nan	2	0	0	0	0	65535	65535
251	303	r02c05f15p02-ch2sk1fk1fl1.tif	r02c05f15p01-ch1sk1fk1fl1.tiff	19	645	0.165743	0.0937972	0	0	nan	5	15	nan	2	0	0	0	0	65535	65535
0	22353	r02c05f16p02-ch2sk1fk1fl1.tif	r02c05f16p01-ch1sk1fk1fl1.tiff	19	646	0.000595102	0.00456245	0	0	nan	5	16	nan	2	1	1	0	0	65535	65535
15	26	r02c05f17p02-ch2sk1fk1fl1.tif	r02c05f17p01-ch1sk1fk1fl1.tiff	19	647	0.132296	0.0411383	0	0	nan	5	17	nan	2	0	1	0	0	65535	65535
757	715	r02c05f18p02-ch2sk1fk1fl1.tif	r02c05f18p01-ch1sk1fk1fl1.tiff	19	648	0.140627	0.193118	0	0	nan	5	18	nan	2	0	0	0	0	65535	65535
269	291	r02c05f19p02-ch2sk1fk1fl1.tif	r02c05f19p01-ch1sk1fk1fl1.tiff	19	649	0.162325	0.131853	0	0	nan	5	19	nan	2	0	0	0	0	65535	65535
0	22083	r02c05f20p02-ch2sk1fk1fl1.tif	r02c05f20p01-ch1sk1fk1fl1.tiff	19	650	0.00062562	0.00210575	0	0	nan	5	20	nan	2	1	1	0	0	65535	65535
0	19642	r02c05f21p02-ch2sk1fk1fl1.tif	r02c05f21p01-ch1sk1fk1fl1.tiff	19	651	0.000610361	0.00202945	0	0	nan	5	21	nan	2	1	1	0	0	65535	65535
135	179	r02c05f22p02-ch2sk1fk1fl1.tif	r02c05f22p01-ch1sk1fk1fl1.tiff	19	652	0.241413	0.101579	0	0	nan	5	22	nan	2	0	0	0	0	65535	65535
694	681	r02c05f23p02-ch2sk1fk1fl1.tif	r02c05f23p01-ch1sk1fk1fl1.tiff	19	653	0.207843	0.191012	0	0	nan	5	23	nan	2	0	0	0	0	65535	65535
366	385	r02c05f24p02-ch2sk1fk1fl1.tif	r02c05f24p01-ch1sk1fk1fl1.tiff	19	654	0.196719	0.142214	0	0	nan	5	24	nan	2	0	0	0	0	65535	65535
2	5	r02c05f25p02-ch2sk1fk1fl1.tif	r02c05f25p01-ch1sk1fk1fl1.tiff	19	655	0.0883497	0.0227665	0	0	nan	5	25	nan	2	0	1	0	0	65535	65535
0	21701	r02c05f26p02-ch2sk1fk1fl1.tif	r02c05f26p01-ch1sk1fk1fl1.tiff	19	656	0.000610361	0.00161746	0	0	nan	5	26	nan	2	1	1	0	0	65535	65535
47	106	r02c05f27p02-ch2sk1fk1fl1.tif	r02c05f27p01-ch1sk1fk1fl1.tiff	19	657	0.118593	0.131029	0	0	nan	5	27	nan	2	0	0	0	0	65535	65535
87	209	r02c05f28p02-ch2sk1fk1fl1.tif	r02c05f28p01-ch1sk1fk1fl1.tiff	19	658	0.135012	0.0269169	0	0	nan	5	28	nan	2	0	1	0	0	65535	65535
11	10	r02c05f29p02-ch2sk1fk1fl1.tif	r02c05f29p01-ch1sk1fk1fl1.tiff	19	659	0.0747234	0.0216983	0	0	nan	5	29	nan	2	0	1	0	0	65535	65535
0	0	r02c05f30p02-ch2sk1fk1fl1.tif	r02c05f30p01-ch1sk1fk1fl1.tiff	19	660	0.00062562	0	0	0	nan	5	30	nan	2	1	1	0	0	65535	65535
0	21389	r02c05f31p02-ch2sk1fk1fl1.tif	r02c05f31p01-ch1sk1fk1fl1.tiff	19	661	0	0.00216678	0	0	nan	5	31	nan	2	1	1	0	0	65535	65535
0	21405	r02c05f32p02-ch2sk1fk1fl1.tif	r02c05f32p01-ch1sk1fk1fl1.tiff	19	662	0.00105287	0.00163272	0	0	nan	5	32	nan	2	1	1	0	0	65535	65535
0	21654	r02c05f33p02-ch2sk1fk1fl1.tif	r02c05f33p01-ch1sk1fk1fl1.tiff	19	663	0.000595102	0.0030518	0	0	nan	5	33	nan	2	1	1	0	0	65535	65535
0	21659	r02c05f34p02-ch2sk1fk1fl1.tif	r02c05f34p01-ch1sk1fk1fl1.tiff	19	664	0.000579843	0.00157168	0	0	nan	5	34	nan	2	1	1	0	0	65535	65535
0	21216	r02c05f35p02-ch2sk1fk1fl1.tif	r02c05f35p01-ch1sk1fk1fl1.tiff	19	665	0.000717174	0.00151064	0	0	nan	5	35	nan	2	1	1	0	0	65535	65535
3229	1347	r03c05f01p02-ch2sk1fk1fl1.tif	r03c05f01p01-ch1sk1fk1fl1.tiff	20	666	0.209094	0.248402	0	0	nan	5	1	nan	3	0	0	0	0	65535	65535
0	21969	r03c05f02p02-ch2sk1fk1fl1.tif	r03c05f02p01-ch1sk1fk1fl1.tiff	20	667	0.000579843	0.00189212	0	0	nan	5	2	nan	3	1	1	0	0	65535	65535
0	0	r03c05f03p02-ch2sk1fk1fl1.tif	r03c05f03p01-ch1sk1fk1fl1.tiff	20	668	0.00062562	0	0	0	nan	5	3	nan	3	1	1	0	0	65535	65535
0	22085	r03c05f04p02-ch2sk1fk1fl1.tif	r03c05f04p01-ch1sk1fk1fl1.tiff	20	669	0.000640879	0.00207523	0	0	nan	5	4	nan	3	1	1	0	0	65535	65535
0	19391	r03c05f05p02-ch2sk1fk1fl1.tif	r03c05f05p01-ch1sk1fk1fl1.tiff	20	670	0.000579843	0.00364691	0	0	nan	5	5	nan	3	1	1	0	0	65535	65535
0	0	r03c05f06p02-ch2sk1fk1fl1.tif	r03c05f06p01-ch1sk1fk1fl1.tiff	20	671	0.00062562	0	0	0	nan	5	6	nan	3	1	1	0	0	65535	65535
0	19083	r03c05f07p02-ch2sk1fk1fl1.tif	r03c05f07p01-ch1sk1fk1fl1.tiff	20	672	0.000564584	0.00205997	0	0	nan	5	7	nan	3	1	1	0	0	65535	65535
0	24298	r03c05f08p02-ch2sk1fk1fl1.tif	r03c05f08p01-ch1sk1fk1fl1.tiff	20	673	0.00062562	0.0291142	0	0	nan	5	8	nan	3	1	1	0	0	65535	65535
13	20	r03c05f09p02-ch2sk1fk1fl1.tif	r03c05f09p01-ch1sk1fk1fl1.tiff	20	674	0.125109	0.0340887	0	0	nan	5	9	nan	3	0	1	0	0	65535	65535
0	20424	r03c05f10p02-ch2sk1fk1fl1.tif	r03c05f10p01-ch1sk1fk1fl1.tiff	20	675	0.000579843	0.00181582	0	0	nan	5	10	nan	3	1	1	0	0	65535	65535
0	0	r03c05f11p02-ch2sk1fk1fl1.tif	r03c05f11p01-ch1sk1fk1fl1.tiff	20	676	0	0	0	0	nan	5	11	nan	3	1	1	0	0	65535	65535
0	20008	r03c05f12p02-ch2sk1fk1fl1.tif	r03c05f12p01-ch1sk1fk1fl1.tiff	20	677	0.000640879	0.00199893	0	0	nan	5	12	nan	3	1	1	0	0	65535	65535
106	77	r03c05f13p02-ch2sk1fk1fl1.tif	r03c05f13p01-ch1sk1fk1fl1.tiff	20	678	0.118868	0.0629129	0	0	nan	5	13	nan	3	0	0	0	0	65535	65535
458	226	r03c05f14p02-ch2sk1fk1fl1.tif	r03c05f14p01-ch1sk1fk1fl1.tiff	20	679	0.150652	0.157641	0	0	nan	5	14	nan	3	0	0	0	0	65535	65535
133	2870	r03c05f15p02-ch2sk1fk1fl1.tif	r03c05f15p01-ch1sk1fk1fl1.tiff	20	680	0.141436	0.0466621	0	0	nan	5	15	nan	3	0	1	0	0	65535	65535
0	20261	r03c05f16p02-ch2sk1fk1fl1.tif	r03c05f16p01-ch1sk1fk1fl1.tiff	20	681	0.000610361	0.00280766	0	0	nan	5	16	nan	3	1	1	0	0	65535	65535
0	17907	r03c05f17p02-ch2sk1fk1fl1.tif	r03c05f17p01-ch1sk1fk1fl1.tiff	20	682	0.000656138	0.0442054	0	0	nan	5	17	nan	3	1	1	0	0	65535	65535
280	230	r03c05f18p02-ch2sk1fk1fl1.tif	r03c05f18p01-ch1sk1fk1fl1.tiff	20	683	0.11397	0.146899	0	0	nan	5	18	nan	3	0	0	0	0	65535	65535
233	154	r03c05f19p02-ch2sk1fk1fl1.tif	r03c05f19p01-ch1sk1fk1fl1.tiff	20	684	0.129549	0.0888228	0	0	nan	5	19	nan	3	0	0	0	0	65535	65535
0	20025	r03c05f20p02-ch2sk1fk1fl1.tif	r03c05f20p01-ch1sk1fk1fl1.tiff	20	685	0.000595102	0.00190738	0	0	nan	5	20	nan	3	1	1	0	0	65535	65535
0	22131	r03c05f21p02-ch2sk1fk1fl1.tif	r03c05f21p01-ch1sk1fk1fl1.tiff	20	686	0.000656138	0.0021973	0	0	nan	5	21	nan	3	1	1	0	0	65535	65535
135	116	r03c05f22p02-ch2sk1fk1fl1.tif	r03c05f22p01-ch1sk1fk1fl1.tiff	20	687	0.152956	0.0939803	0	0	nan	5	22	nan	3	0	0	0	0	65535	65535
784	434	r03c05f23p02-ch2sk1fk1fl1.tif	r03c05f23p01-ch1sk1fk1fl1.tiff	20	688	0.170123	0.181369	0	0	nan	5	23	nan	3	0	0	0	0	65535	65535
232	157	r03c05f24p02-ch2sk1fk1fl1.tif	r03c05f24p01-ch1sk1fk1fl1.tiff	20	689	0.137575	0.083238	0	0	nan	5	24	nan	3	0	0	0	0	65535	65535
0	19745	r03c05f25p02-ch2sk1fk1fl1.tif	r03c05f25p01-ch1sk1fk1fl1.tiff	20	690	0.000595102	0.0498512	0	0	nan	5	25	nan	3	1	1	0	0	65535	65535
0	21484	r03c05f26p02-ch2sk1fk1fl1.tif	r03c05f26p01-ch1sk1fk1fl1.tiff	20	691	0	0.00430304	0	0	nan	5	26	nan	3	1	1	0	0	65535	65535
29	35	r03c05f27p02-ch2sk1fk1fl1.tif	r03c05f27p01-ch1sk1fk1fl1.tiff	20	692	0.104479	0.018616	0	0	nan	5	27	nan	3	0	1	0	0	65535	65535
98	120	r03c05f28p02-ch2sk1fk1fl1.tif	r03c05f28p01-ch1sk1fk1fl1.tiff	20	693	0.104753	0.0659648	0	0	nan	5	28	nan	3	0	0	0	0	65535	65535
20	27	r03c05f29p02-ch2sk1fk1fl1.tif	r03c05f29p01-ch1sk1fk1fl1.tiff	20	694	0.0942855	0.0151064	0	0	nan	5	29	nan	3	0	1	0	0	65535	65535
0	22024	r03c05f30p02-ch2sk1fk1fl1.tif	r03c05f30p01-ch1sk1fk1fl1.tiff	20	695	0.000579843	0.00239567	0	0	nan	5	30	nan	3	1	1	0	0	65535	65535
0	20986	r03c05f31p02-ch2sk1fk1fl1.tif	r03c05f31p01-ch1sk1fk1fl1.tiff	20	696	0.000610361	0.00222782	0	0	nan	5	31	nan	3	1	1	0	0	65535	65535
0	0	r03c05f32p02-ch2sk1fk1fl1.tif	r03c05f32p01-ch1sk1fk1fl1.tiff	20	697	0	0	0	0	nan	5	32	nan	3	1	1	0	0	65535	65535
0	21567	r03c05f33p02-ch2sk1fk1fl1.tif	r03c05f33p01-ch1sk1fk1fl1.tiff	20	698	0.000610361	0.00169375	0	0	nan	5	33	nan	3	1	1	0	0	65535	65535
0	21305	r03c05f34p02-ch2sk1fk1fl1.tif	r03c05f34p01-ch1sk1fk1fl1.tiff	20	699	0.000595102	0.00157168	0	0	nan	5	34	nan	3	1	1	0	0	65535	65535
0	21778	r03c05f35p02-ch2sk1fk1fl1.tif	r03c05f35p01-ch1sk1fk1fl1.tiff	20	700	0.000595102	0.00386053	0	0	nan	5	35	nan	3	1	1	0	0	65535	65535
0	2287	r04c05f01p02-ch2sk1fk1fl1.tif	r04c05f01p01-ch1sk1fk1fl1.tiff	21	701	0	0.249653	0	7.18E-05	nan	5	1	nan	4	1	0	0	0	65535	65535
0	23529	r04c05f02p02-ch2sk1fk1fl1.tif	r04c05f02p01-ch1sk1fk1fl1.tiff	21	702	0.000579843	0.00358587	0	0	nan	5	2	nan	4	1	1	0	0	65535	65535
0	21781	r04c05f03p02-ch2sk1fk1fl1.tif	r04c05f03p01-ch1sk1fk1fl1.tiff	21	703	0.000717174	0.00222782	0	0	nan	5	3	nan	4	1	1	0	0	65535	65535
0	20334	r04c05f04p02-ch2sk1fk1fl1.tif	r04c05f04p01-ch1sk1fk1fl1.tiff	21	704	0.000610361	0.00393683	0	0	nan	5	4	nan	4	1	1	0	0	65535	65535
0	21755	r04c05f05p02-ch2sk1fk1fl1.tif	r04c05f05p01-ch1sk1fk1fl1.tiff	21	705	0.000595102	0.00411994	0	0	nan	5	5	nan	4	1	1	0	0	65535	65535
0	20054	r04c05f06p02-ch2sk1fk1fl1.tif	r04c05f06p01-ch1sk1fk1fl1.tiff	21	706	0	0.00175479	0	0	nan	5	6	nan	4	1	1	0	0	65535	65535
0	21383	r04c05f07p02-ch2sk1fk1fl1.tif	r04c05f07p01-ch1sk1fk1fl1.tiff	21	707	0.000595102	0.00149538	0	0	nan	5	7	nan	4	1	1	0	0	65535	65535
0	20609	r04c05f08p02-ch2sk1fk1fl1.tif	r04c05f08p01-ch1sk1fk1fl1.tiff	21	708	0.000595102	0.00224308	0	0	nan	5	8	nan	4	1	1	0	0	65535	65535
21	88	r04c05f09p02-ch2sk1fk1fl1.tif	r04c05f09p01-ch1sk1fk1fl1.tiff	21	709	0.120195	0.0530098	0	0	nan	5	9	nan	4	0	0	0	0	65535	65535
5	48	r04c05f10p02-ch2sk1fk1fl1.tif	r04c05f10p01-ch1sk1fk1fl1.tiff	21	710	0.10808	0.0298314	0	0	nan	5	10	nan	4	0	1	0	0	65535	65535
0	23194	r04c05f11p02-ch2sk1fk1fl1.tif	r04c05f11p01-ch1sk1fk1fl1.tiff	21	711	0.000610361	0.0110323	0	0	nan	5	11	nan	4	1	1	0	0	65535	65535
0	20369	r04c05f12p02-ch2sk1fk1fl1.tif	r04c05f12p01-ch1sk1fk1fl1.tiff	21	712	0.000595102	0.00158694	0	0	nan	5	12	nan	4	1	1	0	0	65535	65535
221	224	r04c05f13p02-ch2sk1fk1fl1.tif	r04c05f13p01-ch1sk1fk1fl1.tiff	21	713	0.157977	0.103243	0	0	nan	5	13	nan	4	0	0	0	0	65535	65535
450	498	r04c05f14p02-ch2sk1fk1fl1.tif	r04c05f14p01-ch1sk1fk1fl1.tiff	21	714	0.146654	0.18117	0	0	nan	5	14	nan	4	0	0	0	0	65535	65535
107	242	r04c05f15p02-ch2sk1fk1fl1.tif	r04c05f15p01-ch1sk1fk1fl1.tiff	21	715	0.11371	0.0437018	0	0	nan	5	15	nan	4	0	1	0	0	65535	65535
0	19979	r04c05f16p02-ch2sk1fk1fl1.tif	r04c05f16p01-ch1sk1fk1fl1.tiff	21	716	0.000595102	0.0111543	0	0	nan	5	16	nan	4	1	1	0	0	65535	65535
0	20247	r04c05f17p02-ch2sk1fk1fl1.tif	r04c05f17p01-ch1sk1fk1fl1.tiff	21	717	0.000610361	0.0118715	0	0	nan	5	17	nan	4	1	1	0	0	65535	65535
346	336	r04c05f18p02-ch2sk1fk1fl1.tif	r04c05f18p01-ch1sk1fk1fl1.tiff	21	718	0.10927	0.133135	0	0	nan	5	18	nan	4	0	0	0	0	65535	65535
412	364	r04c05f19p02-ch2sk1fk1fl1.tif	r04c05f19p01-ch1sk1fk1fl1.tiff	21	719	0.115373	0.167468	0	0	nan	5	19	nan	4	0	0	0	0	65535	65535
0	20328	r04c05f20p02-ch2sk1fk1fl1.tif	r04c05f20p01-ch1sk1fk1fl1.tiff	21	720	0.00062562	0.00167849	0	0	nan	5	20	nan	4	1	1	0	0	65535	65535
0	20489	r04c05f21p02-ch2sk1fk1fl1.tif	r04c05f21p01-ch1sk1fk1fl1.tiff	21	721	0.000640879	0.00215152	0	0	nan	5	21	nan	4	1	1	0	0	65535	65535
191	212	r04c05f22p02-ch2sk1fk1fl1.tif	r04c05f22p01-ch1sk1fk1fl1.tiff	21	722	0.132448	0.0676738	0	0	nan	5	22	nan	4	0	0	0	0	65535	65535
649	553	r04c05f23p02-ch2sk1fk1fl1.tif	r04c05f23p01-ch1sk1fk1fl1.tiff	21	723	0.151537	0.192935	0	0	nan	5	23	nan	4	0	0	0	0	65535	65535
162	276	r04c05f24p02-ch2sk1fk1fl1.tif	r04c05f24p01-ch1sk1fk1fl1.tiff	21	724	0.118227	0.0523995	0	0	nan	5	24	nan	4	0	0	0	0	65535	65535
0	19964	r04c05f25p02-ch2sk1fk1fl1.tif	r04c05f25p01-ch1sk1fk1fl1.tiff	21	725	0.000610361	0.00238041	0	0	nan	5	25	nan	4	1	1	0	0	65535	65535
0	19333	r04c05f26p02-ch2sk1fk1fl1.tif	r04c05f26p01-ch1sk1fk1fl1.tiff	21	726	0.000564584	0.00462348	0	0	nan	5	26	nan	4	1	1	0	0	65535	65535
5	12	r04c05f27p02-ch2sk1fk1fl1.tif	r04c05f27p01-ch1sk1fk1fl1.tiff	21	727	0.108019	0.0212406	0	0	nan	5	27	nan	4	0	1	0	0	65535	65535
63	179	r04c05f28p02-ch2sk1fk1fl1.tif	r04c05f28p01-ch1sk1fk1fl1.tiff	21	728	0.0890974	0.031693	0	0	nan	5	28	nan	4	0	1	0	0	65535	65535
11	27	r04c05f29p02-ch2sk1fk1fl1.tif	r04c05f29p01-ch1sk1fk1fl1.tiff	21	729	0.0531167	0.0273289	0	0	nan	5	29	nan	4	0	1	0	0	65535	65535
0	21818	r04c05f30p02-ch2sk1fk1fl1.tif	r04c05f30p01-ch1sk1fk1fl1.tiff	21	730	0	0.00180056	0	0	nan	5	30	nan	4	1	1	0	0	65535	65535
0	22101	r04c05f31p02-ch2sk1fk1fl1.tif	r04c05f31p01-ch1sk1fk1fl1.tiff	21	731	0.000701915	0.00222782	0	0	nan	5	31	nan	4	1	1	0	0	65535	65535
0	21799	r04c05f32p02-ch2sk1fk1fl1.tif	r04c05f32p01-ch1sk1fk1fl1.tiff	21	732	0	0.00192264	0	0	nan	5	32	nan	4	1	1	0	0	65535	65535
0	22045	r04c05f33p02-ch2sk1fk1fl1.tif	r04c05f33p01-ch1sk1fk1fl1.tiff	21	733	0.000610361	0.00221256	0	0	nan	5	33	nan	4	1	1	0	0	65535	65535
0	21465	r04c05f34p02-ch2sk1fk1fl1.tif	r04c05f34p01-ch1sk1fk1fl1.tiff	21	734	0.000579843	0.00335698	0	0	nan	5	34	nan	4	1	1	0	0	65535	65535
0	21950	r04c05f35p02-ch2sk1fk1fl1.tif	r04c05f35p01-ch1sk1fk1fl1.tiff	21	735	0.000610361	0.00175479	0	0	nan	5	35	nan	4	1	1	0	0	65535	65535
2164	2068	r05c05f01p02-ch2sk1fk1fl1.tif	r05c05f01p01-ch1sk1fk1fl1.tiff	22	736	0.235752	0.249638	0	0.000143612	nan	5	1	nan	5	0	0	0	0	65535	65535
0	0	r05c05f02p02-ch2sk1fk1fl1.tif	r05c05f02p01-ch1sk1fk1fl1.tiff	22	737	0	0	0	0	nan	5	2	nan	5	1	1	0	0	65535	65535
0	436	r05c05f03p02-ch2sk1fk1fl1.tif	r05c05f03p01-ch1sk1fk1fl1.tiff	22	738	0.000564584	0.0713817	0	0	nan	5	3	nan	5	1	0	0	0	65535	65535
0	20069	r05c05f04p02-ch2sk1fk1fl1.tif	r05c05f04p01-ch1sk1fk1fl1.tiff	22	739	0.000656138	0.00183108	0	0	nan	5	4	nan	5	1	1	0	0	65535	65535
0	21630	r05c05f05p02-ch2sk1fk1fl1.tif	r05c05f05p01-ch1sk1fk1fl1.tiff	22	740	0.000610361	0.00251774	0	0	nan	5	5	nan	5	1	1	0	0	65535	65535
0	22432	r05c05f06p02-ch2sk1fk1fl1.tif	r05c05f06p01-ch1sk1fk1fl1.tiff	22	741	0.000610361	0.00303655	0	0	nan	5	6	nan	5	1	1	0	0	65535	65535
0	21552	r05c05f07p02-ch2sk1fk1fl1.tif	r05c05f07p01-ch1sk1fk1fl1.tiff	22	742	0.000640879	0.00166323	0	0	nan	5	7	nan	5	1	1	0	0	65535	65535
66	151	r05c05f08p02-ch2sk1fk1fl1.tif	r05c05f08p01-ch1sk1fk1fl1.tiff	22	743	0.0957504	0.0508125	0	0	nan	5	8	nan	5	0	0	0	0	65535	65535
228	236	r05c05f09p02-ch2sk1fk1fl1.tif	r05c05f09p01-ch1sk1fk1fl1.tiff	22	744	0.249638	0.118471	0.000430836	0	nan	5	9	nan	5	0	0	0	0	65535	65535
27	39	r05c05f10p02-ch2sk1fk1fl1.tif	r05c05f10p01-ch1sk1fk1fl1.tiff	22	745	0.139803	0.0288243	0	0	nan	5	10	nan	5	0	1	0	0	65535	65535
0	20516	r05c05f11p02-ch2sk1fk1fl1.tif	r05c05f11p01-ch1sk1fk1fl1.tiff	22	746	0	0.00416571	0	0	nan	5	11	nan	5	1	1	0	0	65535	65535
0	19986	r05c05f12p02-ch2sk1fk1fl1.tif	r05c05f12p01-ch1sk1fk1fl1.tiff	22	747	0.00062562	0.00920119	0	0	nan	5	12	nan	5	1	1	0	0	65535	65535
261	246	r05c05f13p02-ch2sk1fk1fl1.tif	r05c05f13p01-ch1sk1fk1fl1.tiff	22	748	0.249683	0.0938277	0.000143612	0	nan	5	13	nan	5	0	0	0	0	65535	65535
1121	1212	r05c05f14p02-ch2sk1fk1fl1.tif	r05c05f14p01-ch1sk1fk1fl1.tiff	22	749	0.224369	0.21976	0	0	nan	5	14	nan	5	0	0	0	0	65535	65535
499	462	r05c05f15p02-ch2sk1fk1fl1.tif	r05c05f15p01-ch1sk1fk1fl1.tiff	22	750	0.155291	0.136706	0	0	nan	5	15	nan	5	0	0	0	0	65535	65535
0	22674	r05c05f16p02-ch2sk1fk1fl1.tif	r05c05f16p01-ch1sk1fk1fl1.tiff	22	751	0.000640879	0.00202945	0	0	nan	5	16	nan	5	1	1	0	0	65535	65535
0	20221	r05c05f17p02-ch2sk1fk1fl1.tif	r05c05f17p01-ch1sk1fk1fl1.tiff	22	752	0.000595102	0.00712596	0	0	nan	5	17	nan	5	1	1	0	0	65535	65535
482	465	r05c05f18p02-ch2sk1fk1fl1.tif	r05c05f18p01-ch1sk1fk1fl1.tiff	22	753	0.127703	0.122423	0	0	nan	5	18	nan	5	0	0	0	0	65535	65535
240	274	r05c05f19p02-ch2sk1fk1fl1.tif	r05c05f19p01-ch1sk1fk1fl1.tiff	22	754	0.249607	0.0706035	0.000143612	0	nan	5	19	nan	5	0	0	0	0	65535	65535
0	20116	r05c05f20p02-ch2sk1fk1fl1.tif	r05c05f20p01-ch1sk1fk1fl1.tiff	22	755	0.000595102	0.00289921	0	0	nan	5	20	nan	5	1	1	0	0	65535	65535
0	19917	r05c05f21p02-ch2sk1fk1fl1.tif	r05c05f21p01-ch1sk1fk1fl1.tiff	22	756	0.000610361	0.0129854	0	0	nan	5	21	nan	5	1	1	0	0	65535	65535
61	97	r05c05f22p02-ch2sk1fk1fl1.tif	r05c05f22p01-ch1sk1fk1fl1.tiff	22	757	0.106249	0.0275273	0	0	nan	5	22	nan	5	0	1	0	0	65535	65535
306	321	r05c05f23p02-ch2sk1fk1fl1.tif	r05c05f23p01-ch1sk1fk1fl1.tiff	22	758	0.132204	0.0843214	0	0	nan	5	23	nan	5	0	0	0	0	65535	65535
116	179	r05c05f24p02-ch2sk1fk1fl1.tif	r05c05f24p01-ch1sk1fk1fl1.tiff	22	759	0.120592	0.0318151	0	0	nan	5	24	nan	5	0	1	0	0	65535	65535
0	19883	r05c05f25p02-ch2sk1fk1fl1.tif	r05c05f25p01-ch1sk1fk1fl1.tiff	22	760	0.000579843	0.00254826	0	0	nan	5	25	nan	5	1	1	0	0	65535	65535
0	21578	r05c05f26p02-ch2sk1fk1fl1.tif	r05c05f26p01-ch1sk1fk1fl1.tiff	22	761	0.000610361	0.00311284	0	0	nan	5	26	nan	5	1	1	0	0	65535	65535
0	20386	r05c05f27p02-ch2sk1fk1fl1.tif	r05c05f27p01-ch1sk1fk1fl1.tiff	22	762	0.000595102	0.00190738	0	0	nan	5	27	nan	5	1	1	0	0	65535	65535
0	20348	r05c05f28p02-ch2sk1fk1fl1.tif	r05c05f28p01-ch1sk1fk1fl1.tiff	22	763	0.000595102	0.00231937	0	0	nan	5	28	nan	5	1	1	0	0	65535	65535
0	22487	r05c05f29p02-ch2sk1fk1fl1.tif	r05c05f29p01-ch1sk1fk1fl1.tiff	22	764	0.000579843	0.00314336	0	0	nan	5	29	nan	5	1	1	0	0	65535	65535
0	21833	r05c05f30p02-ch2sk1fk1fl1.tif	r05c05f30p01-ch1sk1fk1fl1.tiff	22	765	0.000656138	0.00248722	0	0	nan	5	30	nan	5	1	1	0	0	65535	65535
0	119	r05c05f31p02-ch2sk1fk1fl1.tif	r05c05f31p01-ch1sk1fk1fl1.tiff	22	766	0	0.0968795	0	0	nan	5	31	nan	5	1	0	0	0	65535	65535
0	19626	r05c05f32p02-ch2sk1fk1fl1.tif	r05c05f32p01-ch1sk1fk1fl1.tiff	22	767	0.000640879	0.00270085	0	0	nan	5	32	nan	5	1	1	0	0	65535	65535
0	19630	r05c05f33p02-ch2sk1fk1fl1.tif	r05c05f33p01-ch1sk1fk1fl1.tiff	22	768	0.000732433	0.00448615	0	0	nan	5	33	nan	5	1	1	0	0	65535	65535
0	23527	r05c05f34p02-ch2sk1fk1fl1.tif	r05c05f34p01-ch1sk1fk1fl1.tiff	22	769	0.000610361	0.00561532	0	0	nan	5	34	nan	5	1	1	0	0	65535	65535
0	21855	r05c05f35p02-ch2sk1fk1fl1.tif	r05c05f35p01-ch1sk1fk1fl1.tiff	22	770	0.00062562	0.00306706	0	0	nan	5	35	nan	5	1	1	0	0	65535	65535
1967	3296	r06c05f01p02-ch2sk1fk1fl1.tif	r06c05f01p01-ch1sk1fk1fl1.tiff	23	771	0.229465	0.245747	0	0	nan	5	1	nan	6	0	0	0	0	65535	65535
0	0	r06c05f02p02-ch2sk1fk1fl1.tif	r06c05f02p01-ch1sk1fk1fl1.tiff	23	772	0	0	0	0	nan	5	2	nan	6	1	1	0	0	65535	65535
0	21765	r06c05f03p02-ch2sk1fk1fl1.tif	r06c05f03p01-ch1sk1fk1fl1.tiff	23	773	0.000671397	0.00164797	0	0	nan	5	3	nan	6	1	1	0	0	65535	65535
0	22051	r06c05f04p02-ch2sk1fk1fl1.tif	r06c05f04p01-ch1sk1fk1fl1.tiff	23	774	0.000564584	0.00158694	0	0	nan	5	4	nan	6	1	1	0	0	65535	65535
0	21756	r06c05f05p02-ch2sk1fk1fl1.tif	r06c05f05p01-ch1sk1fk1fl1.tiff	23	775	0.000579843	0.00167849	0	0	nan	5	5	nan	6	1	1	0	0	65535	65535
0	22279	r06c05f06p02-ch2sk1fk1fl1.tif	r06c05f06p01-ch1sk1fk1fl1.tiff	23	776	0.000610361	0.00138857	0	0	nan	5	6	nan	6	1	1	0	0	65535	65535
0	21263	r06c05f07p02-ch2sk1fk1fl1.tif	r06c05f07p01-ch1sk1fk1fl1.tiff	23	777	0.000701915	0.00157168	0	0	nan	5	7	nan	6	1	1	0	0	65535	65535
8	22	r06c05f08p02-ch2sk1fk1fl1.tif	r06c05f08p01-ch1sk1fk1fl1.tiff	23	778	0.0863203	0.0330968	0	0	nan	5	8	nan	6	0	1	0	0	65535	65535
32	82	r06c05f09p02-ch2sk1fk1fl1.tif	r06c05f09p01-ch1sk1fk1fl1.tiff	23	779	0.133379	0.0885481	0	0	nan	5	9	nan	6	0	0	0	0	65535	65535
0	22232	r06c05f10p02-ch2sk1fk1fl1.tif	r06c05f10p01-ch1sk1fk1fl1.tiff	23	780	0.000610361	0.00436408	0	0	nan	5	10	nan	6	1	1	0	0	65535	65535
0	20466	r06c05f11p02-ch2sk1fk1fl1.tif	r06c05f11p01-ch1sk1fk1fl1.tiff	23	781	0.000640879	0.00164797	0	0	nan	5	11	nan	6	1	1	0	0	65535	65535
0	21894	r06c05f12p02-ch2sk1fk1fl1.tif	r06c05f12p01-ch1sk1fk1fl1.tiff	23	782	0.000579843	0.00355535	0	0	nan	5	12	nan	6	1	1	0	0	65535	65535
170	434	r06c05f13p02-ch2sk1fk1fl1.tif	r06c05f13p01-ch1sk1fk1fl1.tiff	23	783	0.116732	0.0478065	0	0	nan	5	13	nan	6	0	1	0	0	65535	65535
658	838	r06c05f14p02-ch2sk1fk1fl1.tif	r06c05f14p01-ch1sk1fk1fl1.tiff	23	784	0.173846	0.164569	0	0	nan	5	14	nan	6	0	0	0	0	65535	65535
362	419	r06c05f15p02-ch2sk1fk1fl1.tif	r06c05f15p01-ch1sk1fk1fl1.tiff	23	785	0.228428	0.0996109	0	0	nan	5	15	nan	6	0	0	0	0	65535	65535
0	19848	r06c05f16p02-ch2sk1fk1fl1.tif	r06c05f16p01-ch1sk1fk1fl1.tiff	23	786	0.000640879	0.00677501	0	0	nan	5	16	nan	6	1	1	0	0	65535	65535
0	22512	r06c05f17p02-ch2sk1fk1fl1.tif	r06c05f17p01-ch1sk1fk1fl1.tiff	23	787	0.000595102	0.002533	0	0	nan	5	17	nan	6	1	1	0	0	65535	65535
595	826	r06c05f18p02-ch2sk1fk1fl1.tif	r06c05f18p01-ch1sk1fk1fl1.tiff	23	788	0.190723	0.130068	0	0	nan	5	18	nan	6	0	0	0	0	65535	65535
345	494	r06c05f19p02-ch2sk1fk1fl1.tif	r06c05f19p01-ch1sk1fk1fl1.tiff	23	789	0.249683	0.136599	0.000287224	0	nan	5	19	nan	6	0	0	0	0	65535	65535
0	21955	r06c05f20p02-ch2sk1fk1fl1.tif	r06c05f20p01-ch1sk1fk1fl1.tiff	23	790	0.000595102	0.00163272	0	0	nan	5	20	nan	6	1	1	0	0	65535	65535
0	19666	r06c05f21p02-ch2sk1fk1fl1.tif	r06c05f21p01-ch1sk1fk1fl1.tiff	23	791	0.000610361	0.00164797	0	0	nan	5	21	nan	6	1	1	0	0	65535	65535
187	347	r06c05f22p02-ch2sk1fk1fl1.tif	r06c05f22p01-ch1sk1fk1fl1.tiff	23	792	0.177478	0.0612039	0	0	nan	5	22	nan	6	0	0	0	0	65535	65535
803	1007	r06c05f23p02-ch2sk1fk1fl1.tif	r06c05f23p01-ch1sk1fk1fl1.tiff	23	793	0.169574	0.187793	0	0	nan	5	23	nan	6	0	0	0	0	65535	65535
346	507	r06c05f24p02-ch2sk1fk1fl1.tif	r06c05f24p01-ch1sk1fk1fl1.tiff	23	794	0.238148	0.104601	0	0	nan	5	24	nan	6	0	0	0	0	65535	65535
0	21964	r06c05f25p02-ch2sk1fk1fl1.tif	r06c05f25p01-ch1sk1fk1fl1.tiff	23	795	0.000564584	0.00303655	0	0	nan	5	25	nan	6	1	1	0	0	65535	65535
0	21719	r06c05f26p02-ch2sk1fk1fl1.tif	r06c05f26p01-ch1sk1fk1fl1.tiff	23	796	0.000579843	0.00247196	0	0	nan	5	26	nan	6	1	1	0	0	65535	65535
20	105	r06c05f27p02-ch2sk1fk1fl1.tif	r06c05f27p01-ch1sk1fk1fl1.tiff	23	797	0.0776989	0.0340734	0	0	nan	5	27	nan	6	0	1	0	0	65535	65535
78	263	r06c05f28p02-ch2sk1fk1fl1.tif	r06c05f28p01-ch1sk1fk1fl1.tiff	23	798	0.0788586	0.0248417	0	0	nan	5	28	nan	6	0	1	0	0	65535	65535
2	17934	r06c05f29p02-ch2sk1fk1fl1.tif	r06c05f29p01-ch1sk1fk1fl1.tiff	23	799	0.0224308	0.0262608	0	0	nan	5	29	nan	6	1	1	0	0	65535	65535
0	0	r06c05f30p02-ch2sk1fk1fl1.tif	r06c05f30p01-ch1sk1fk1fl1.tiff	23	800	0	0	0	0	nan	5	30	nan	6	1	1	0	0	65535	65535
0	0	r06c05f31p02-ch2sk1fk1fl1.tif	r06c05f31p01-ch1sk1fk1fl1.tiff	23	801	0.000610361	0	0	0	nan	5	31	nan	6	1	1	0	0	65535	65535
0	0	r06c05f32p02-ch2sk1fk1fl1.tif	r06c05f32p01-ch1sk1fk1fl1.tiff	23	802	0.000595102	0	0	0	nan	5	32	nan	6	1	1	0	0	65535	65535
0	0	r06c05f33p02-ch2sk1fk1fl1.tif	r06c05f33p01-ch1sk1fk1fl1.tiff	23	803	0.000595102	0	0	0	nan	5	33	nan	6	1	1	0	0	65535	65535
0	0	r06c05f34p02-ch2sk1fk1fl1.tif	r06c05f34p01-ch1sk1fk1fl1.tiff	23	804	0.00062562	0	0	0	nan	5	34	nan	6	1	1	0	0	65535	65535
0	0	r06c05f35p02-ch2sk1fk1fl1.tif	r06c05f35p01-ch1sk1fk1fl1.tiff	23	805	0.000564584	0	0	0	nan	5	35	nan	6	1	1	0	0	65535	65535
2073	2163	r07c05f01p02-ch2sk1fk1fl1.tif	r07c05f01p01-ch1sk1fk1fl1.tiff	24	806	0.203738	0.24683	0	0	nan	5	1	nan	7	0	0	0	0	65535	65535
0	0	r07c05f02p02-ch2sk1fk1fl1.tif	r07c05f02p01-ch1sk1fk1fl1.tiff	24	807	0	0	0	0	nan	5	2	nan	7	1	1	0	0	65535	65535
0	0	r07c05f03p02-ch2sk1fk1fl1.tif	r07c05f03p01-ch1sk1fk1fl1.tiff	24	808	0	0	0	0	nan	5	3	nan	7	1	1	0	0	65535	65535
0	20063	r07c05f04p02-ch2sk1fk1fl1.tif	r07c05f04p01-ch1sk1fk1fl1.tiff	24	809	0.000610361	0.00158694	0	0	nan	5	4	nan	7	1	1	0	0	65535	65535
0	21565	r07c05f05p02-ch2sk1fk1fl1.tif	r07c05f05p01-ch1sk1fk1fl1.tiff	24	810	0.000595102	0.00166323	0	0	nan	5	5	nan	7	1	1	0	0	65535	65535
0	0	r07c05f06p02-ch2sk1fk1fl1.tif	r07c05f06p01-ch1sk1fk1fl1.tiff	24	811	0.00062562	0	0	0	nan	5	6	nan	7	1	1	0	0	65535	65535
0	21433	r07c05f07p02-ch2sk1fk1fl1.tif	r07c05f07p01-ch1sk1fk1fl1.tiff	24	812	0.00062562	0.00161746	0	0	nan	5	7	nan	7	1	1	0	0	65535	65535
23	61	r07c05f08p02-ch2sk1fk1fl1.tif	r07c05f08p01-ch1sk1fk1fl1.tiff	24	813	0.0428473	0.0234379	0	0	nan	5	8	nan	7	1	1	0	0	65535	65535
86	151	r07c05f09p02-ch2sk1fk1fl1.tif	r07c05f09p01-ch1sk1fk1fl1.tiff	24	814	0.0953536	0.0332799	0	0	nan	5	9	nan	7	0	1	0	0	65535	65535
0	22764	r07c05f10p02-ch2sk1fk1fl1.tif	r07c05f10p01-ch1sk1fk1fl1.tiff	24	815	0.000579843	0.0131075	0	0	nan	5	10	nan	7	1	1	0	0	65535	65535
0	19897	r07c05f11p02-ch2sk1fk1fl1.tif	r07c05f11p01-ch1sk1fk1fl1.tiff	24	816	0.000595102	0.00210575	0	0	nan	5	11	nan	7	1	1	0	0	65535	65535
0	19808	r07c05f12p02-ch2sk1fk1fl1.tif	r07c05f12p01-ch1sk1fk1fl1.tiff	24	817	0.000579843	0.00167849	0	0	nan	5	12	nan	7	1	1	0	0	65535	65535
90	201	r07c05f13p02-ch2sk1fk1fl1.tif	r07c05f13p01-ch1sk1fk1fl1.tiff	24	818	0.101732	0.104616	0	0	nan	5	13	nan	7	0	0	0	0	65535	65535
832	669	r07c05f14p02-ch2sk1fk1fl1.tif	r07c05f14p01-ch1sk1fk1fl1.tiff	24	819	0.159609	0.185946	0	0	nan	5	14	nan	7	0	0	0	0	65535	65535
371	316	r07c05f15p02-ch2sk1fk1fl1.tif	r07c05f15p01-ch1sk1fk1fl1.tiff	24	820	0.187304	0.122103	0	0	nan	5	15	nan	7	0	0	0	0	65535	65535
0	20109	r07c05f16p02-ch2sk1fk1fl1.tif	r07c05f16p01-ch1sk1fk1fl1.tiff	24	821	0.000579843	0.00173953	0	0	nan	5	16	nan	7	1	1	0	0	65535	65535
0	22559	r07c05f17p02-ch2sk1fk1fl1.tif	r07c05f17p01-ch1sk1fk1fl1.tiff	24	822	0.000595102	0.0107271	0	0	nan	5	17	nan	7	1	1	0	0	65535	65535
720	548	r07c05f18p02-ch2sk1fk1fl1.tif	r07c05f18p01-ch1sk1fk1fl1.tiff	24	823	0.141955	0.171817	0	0	nan	5	18	nan	7	0	0	0	0	65535	65535
263	221	r07c05f19p02-ch2sk1fk1fl1.tif	r07c05f19p01-ch1sk1fk1fl1.tiff	24	824	0.170779	0.11812	0	0	nan	5	19	nan	7	0	0	0	0	65535	65535
4	23928	r07c05f20p02-ch2sk1fk1fl1.tif	r07c05f20p01-ch1sk1fk1fl1.tiff	24	825	0.0869154	0.0155642	0	0	nan	5	20	nan	7	0	1	0	0	65535	65535
0	20191	r07c05f21p02-ch2sk1fk1fl1.tif	r07c05f21p01-ch1sk1fk1fl1.tiff	24	826	0.000610361	0.00244144	0	0	nan	5	21	nan	7	1	1	0	0	65535	65535
69	112	r07c05f22p02-ch2sk1fk1fl1.tif	r07c05f22p01-ch1sk1fk1fl1.tiff	24	827	0.0809644	0.070573	0	0	nan	5	22	nan	7	0	0	0	0	65535	65535
556	448	r07c05f23p02-ch2sk1fk1fl1.tif	r07c05f23p01-ch1sk1fk1fl1.tiff	24	828	0.140276	0.175753	0	0	nan	5	23	nan	7	0	0	0	0	65535	65535
278	245	r07c05f24p02-ch2sk1fk1fl1.tif	r07c05f24p01-ch1sk1fk1fl1.tiff	24	829	0.223484	0.0778821	0	0	nan	5	24	nan	7	0	0	0	0	65535	65535
0	19825	r07c05f25p02-ch2sk1fk1fl1.tif	r07c05f25p01-ch1sk1fk1fl1.tiff	24	830	0.000610361	0.00189212	0	0	nan	5	25	nan	7	1	1	0	0	65535	65535
0	21313	r07c05f26p02-ch2sk1fk1fl1.tif	r07c05f26p01-ch1sk1fk1fl1.tiff	24	831	0.000610361	0.00927749	0	0	nan	5	26	nan	7	1	1	0	0	65535	65535
3	7010	r07c05f27p02-ch2sk1fk1fl1.tif	r07c05f27p01-ch1sk1fk1fl1.tiff	24	832	0.0209354	0.0210575	0	0	nan	5	27	nan	7	1	1	0	0	65535	65535
27	60	r07c05f28p02-ch2sk1fk1fl1.tif	r07c05f28p01-ch1sk1fk1fl1.tiff	24	833	0.0356603	0.0173342	0	0	nan	5	28	nan	7	1	1	0	0	65535	65535
0	22453	r07c05f29p02-ch2sk1fk1fl1.tif	r07c05f29p01-ch1sk1fk1fl1.tiff	24	834	0.000595102	0.00202945	0	0	nan	5	29	nan	7	1	1	0	0	65535	65535
0	21191	r07c05f30p02-ch2sk1fk1fl1.tif	r07c05f30p01-ch1sk1fk1fl1.tiff	24	835	0.000579843	0.00280766	0	0	nan	5	30	nan	7	1	1	0	0	65535	65535
0	22689	r07c05f31p02-ch2sk1fk1fl1.tif	r07c05f31p01-ch1sk1fk1fl1.tiff	24	836	0.000579843	0.00502022	0	0	nan	5	31	nan	7	1	1	0	0	65535	65535
0	0	r07c05f32p02-ch2sk1fk1fl1.tif	r07c05f32p01-ch1sk1fk1fl1.tiff	24	837	0.000579843	0	0	0	nan	5	32	nan	7	1	1	0	0	65535	65535
0	19421	r07c05f33p02-ch2sk1fk1fl1.tif	r07c05f33p01-ch1sk1fk1fl1.tiff	24	838	0.000579843	0.00205997	0	0	nan	5	33	nan	7	1	1	0	0	65535	65535
0	19121	r07c05f34p02-ch2sk1fk1fl1.tif	r07c05f34p01-ch1sk1fk1fl1.tiff	24	839	0.000915541	0.0181888	0	0	nan	5	34	nan	7	1	1	0	0	65535	65535
0	18974	r07c05f35p02-ch2sk1fk1fl1.tif	r07c05f35p01-ch1sk1fk1fl1.tiff	24	840	0	0.00296025	0	0	nan	5	35	nan	7	1	1	0	0	65535	65535
1947	1868	r02c06f01p02-ch2sk1fk1fl1.tif	r02c06f01p01-ch1sk1fk1fl1.tiff	25	841	0.239612	0.249729	0	0.000287224	nan	6	1	nan	2	0	0	0	0	65535	65535
0	0	r02c06f02p02-ch2sk1fk1fl1.tif	r02c06f02p01-ch1sk1fk1fl1.tiff	25	842	0.000610361	0	0	0	nan	6	2	nan	2	1	1	0	0	65535	65535
0	21682	r02c06f03p02-ch2sk1fk1fl1.tif	r02c06f03p01-ch1sk1fk1fl1.tiff	25	843	0.000579843	0.00180056	0	0	nan	6	3	nan	2	1	1	0	0	65535	65535
0	20168	r02c06f04p02-ch2sk1fk1fl1.tif	r02c06f04p01-ch1sk1fk1fl1.tiff	25	844	0.000579843	0.00167849	0	0	nan	6	4	nan	2	1	1	0	0	65535	65535
0	19839	r02c06f05p02-ch2sk1fk1fl1.tif	r02c06f05p01-ch1sk1fk1fl1.tiff	25	845	0.000595102	0.00167849	0	0	nan	6	5	nan	2	1	1	0	0	65535	65535
0	21064	r02c06f06p02-ch2sk1fk1fl1.tif	r02c06f06p01-ch1sk1fk1fl1.tiff	25	846	0.000610361	0.00148013	0	0	nan	6	6	nan	2	1	1	0	0	65535	65535
0	21842	r02c06f07p02-ch2sk1fk1fl1.tif	r02c06f07p01-ch1sk1fk1fl1.tiff	25	847	0.000640879	0.0016022	0	0	nan	6	7	nan	2	1	1	0	0	65535	65535
0	20760	r02c06f08p02-ch2sk1fk1fl1.tif	r02c06f08p01-ch1sk1fk1fl1.tiff	25	848	0.000610361	0.00205997	0	0	nan	6	8	nan	2	1	1	0	0	65535	65535
0	20614	r02c06f09p02-ch2sk1fk1fl1.tif	r02c06f09p01-ch1sk1fk1fl1.tiff	25	849	0.000595102	0.00183108	0	0	nan	6	9	nan	2	1	1	0	0	65535	65535
0	20585	r02c06f10p02-ch2sk1fk1fl1.tif	r02c06f10p01-ch1sk1fk1fl1.tiff	25	850	0.000579843	0.00164797	0	0	nan	6	10	nan	2	1	1	0	0	65535	65535
0	0	r02c06f11p02-ch2sk1fk1fl1.tif	r02c06f11p01-ch1sk1fk1fl1.tiff	25	851	0.000564584	0	0	0	nan	6	11	nan	2	1	1	0	0	65535	65535
0	27	r02c06f12p02-ch2sk1fk1fl1.tif	r02c06f12p01-ch1sk1fk1fl1.tiff	25	852	0.000595102	0.106432	0	0	nan	6	12	nan	2	1	0	0	0	65535	65535
15	32	r02c06f13p02-ch2sk1fk1fl1.tif	r02c06f13p01-ch1sk1fk1fl1.tiff	25	853	0.0936446	0.0309606	0	0	nan	6	13	nan	2	0	1	0	0	65535	65535
279	337	r02c06f14p02-ch2sk1fk1fl1.tif	r02c06f14p01-ch1sk1fk1fl1.tiff	25	854	0.116747	0.135317	0	0	nan	6	14	nan	2	0	0	0	0	65535	65535
292	257	r02c06f15p02-ch2sk1fk1fl1.tif	r02c06f15p01-ch1sk1fk1fl1.tiff	25	855	0.147799	0.0849775	0	0	nan	6	15	nan	2	0	0	0	0	65535	65535
2	7	r02c06f16p02-ch2sk1fk1fl1.tif	r02c06f16p01-ch1sk1fk1fl1.tiff	25	856	0.0741741	0.0212253	0	0	nan	6	16	nan	2	0	1	0	0	65535	65535
45	129	r02c06f17p02-ch2sk1fk1fl1.tif	r02c06f17p01-ch1sk1fk1fl1.tiff	25	857	0.119234	0.0429847	0	0	nan	6	17	nan	2	0	1	0	0	65535	65535
1176	1138	r02c06f18p02-ch2sk1fk1fl1.tif	r02c06f18p01-ch1sk1fk1fl1.tiff	25	858	0.122759	0.183993	0	0	nan	6	18	nan	2	0	0	0	0	65535	65535
98	202	r02c06f19p02-ch2sk1fk1fl1.tif	r02c06f19p01-ch1sk1fk1fl1.tiff	25	859	0.121599	0.0419165	0	0	nan	6	19	nan	2	0	1	0	0	65535	65535
0	20054	r02c06f20p02-ch2sk1fk1fl1.tif	r02c06f20p01-ch1sk1fk1fl1.tiff	25	860	0.000595102	0.00469978	0	0	nan	6	20	nan	2	1	1	0	0	65535	65535
0	21915	r02c06f21p02-ch2sk1fk1fl1.tif	r02c06f21p01-ch1sk1fk1fl1.tiff	25	861	0.000610361	0.00178531	0	0	nan	6	21	nan	2	1	1	0	0	65535	65535
71	137	r02c06f22p02-ch2sk1fk1fl1.tif	r02c06f22p01-ch1sk1fk1fl1.tiff	25	862	0.0895399	0.0740215	0	0	nan	6	22	nan	2	0	0	0	0	65535	65535
722	784	r02c06f23p02-ch2sk1fk1fl1.tif	r02c06f23p01-ch1sk1fk1fl1.tiff	25	863	0.123857	0.155367	0	0	nan	6	23	nan	2	0	0	0	0	65535	65535
542	555	r02c06f24p02-ch2sk1fk1fl1.tif	r02c06f24p01-ch1sk1fk1fl1.tiff	25	864	0.117784	0.169986	0	0	nan	6	24	nan	2	0	0	0	0	65535	65535
34	100	r02c06f25p02-ch2sk1fk1fl1.tif	r02c06f25p01-ch1sk1fk1fl1.tiff	25	865	0.131579	0.0259709	0	0	nan	6	25	nan	2	0	1	0	0	65535	65535
0	21686	r02c06f26p02-ch2sk1fk1fl1.tif	r02c06f26p01-ch1sk1fk1fl1.tiff	25	866	0.000717174	0.002121	0	0	nan	6	26	nan	2	1	1	0	0	65535	65535
100	238	r02c06f27p02-ch2sk1fk1fl1.tif	r02c06f27p01-ch1sk1fk1fl1.tiff	25	867	0.102922	0.0334936	0	0	nan	6	27	nan	2	0	1	0	0	65535	65535
113	265	r02c06f28p02-ch2sk1fk1fl1.tif	r02c06f28p01-ch1sk1fk1fl1.tiff	25	868	0.119539	0.0552377	0	0	nan	6	28	nan	2	0	0	0	0	65535	65535
0	20566	r02c06f29p02-ch2sk1fk1fl1.tif	r02c06f29p01-ch1sk1fk1fl1.tiff	25	869	0.000579843	0.00166323	0	0	nan	6	29	nan	2	1	1	0	0	65535	65535
0	21715	r02c06f30p02-ch2sk1fk1fl1.tif	r02c06f30p01-ch1sk1fk1fl1.tiff	25	870	0	0.00164797	0	0	nan	6	30	nan	2	1	1	0	0	65535	65535
0	20075	r02c06f31p02-ch2sk1fk1fl1.tif	r02c06f31p01-ch1sk1fk1fl1.tiff	25	871	0	0.00177005	0	0	nan	6	31	nan	2	1	1	0	0	65535	65535
0	21167	r02c06f32p02-ch2sk1fk1fl1.tif	r02c06f32p01-ch1sk1fk1fl1.tiff	25	872	0.000640879	0.0016022	0	0	nan	6	32	nan	2	1	1	0	0	65535	65535
0	19829	r02c06f33p02-ch2sk1fk1fl1.tif	r02c06f33p01-ch1sk1fk1fl1.tiff	25	873	0.000579843	0.00164797	0	0	nan	6	33	nan	2	1	1	0	0	65535	65535
0	21500	r02c06f34p02-ch2sk1fk1fl1.tif	r02c06f34p01-ch1sk1fk1fl1.tiff	25	874	0.000579843	0.00167849	0	0	nan	6	34	nan	2	1	1	0	0	65535	65535
0	0	r02c06f35p02-ch2sk1fk1fl1.tif	r02c06f35p01-ch1sk1fk1fl1.tiff	25	875	0	0	0	0	nan	6	35	nan	2	1	1	0	0	65535	65535
2906	1343	r03c06f01p02-ch2sk1fk1fl1.tif	r03c06f01p01-ch1sk1fk1fl1.tiff	26	876	0.243259	0.222751	0	0	nan	6	1	nan	3	0	0	0	0	65535	65535
0	19940	r03c06f02p02-ch2sk1fk1fl1.tif	r03c06f02p01-ch1sk1fk1fl1.tiff	26	877	0.000610361	0.0108797	0	0	nan	6	2	nan	3	1	1	0	0	65535	65535
0	19693	r03c06f03p02-ch2sk1fk1fl1.tif	r03c06f03p01-ch1sk1fk1fl1.tiff	26	878	0	0.00239567	0	0	nan	6	3	nan	3	1	1	0	0	65535	65535
0	20296	r03c06f04p02-ch2sk1fk1fl1.tif	r03c06f04p01-ch1sk1fk1fl1.tiff	26	879	0.00062562	0.00161746	0	0	nan	6	4	nan	3	1	1	0	0	65535	65535
0	23866	r03c06f05p02-ch2sk1fk1fl1.tif	r03c06f05p01-ch1sk1fk1fl1.tiff	26	880	0.000656138	0.00636301	0	0	nan	6	5	nan	3	1	1	0	0	65535	65535
0	9	r03c06f06p02-ch2sk1fk1fl1.tif	r03c06f06p01-ch1sk1fk1fl1.tiff	26	881	0	0.0201572	0	0	nan	6	6	nan	3	1	1	0	0	65535	65535
0	21900	r03c06f07p02-ch2sk1fk1fl1.tif	r03c06f07p01-ch1sk1fk1fl1.tiff	26	882	0.000595102	0.00187686	0	0	nan	6	7	nan	3	1	1	0	0	65535	65535
0	21128	r03c06f08p02-ch2sk1fk1fl1.tif	r03c06f08p01-ch1sk1fk1fl1.tiff	26	883	0.00062562	0.00598154	0	0	nan	6	8	nan	3	1	1	0	0	65535	65535
0	12	r03c06f09p02-ch2sk1fk1fl1.tif	r03c06f09p01-ch1sk1fk1fl1.tiff	26	884	0.00241093	0.0197147	0	0	nan	6	9	nan	3	1	1	0	0	65535	65535
0	21111	r03c06f10p02-ch2sk1fk1fl1.tif	r03c06f10p01-ch1sk1fk1fl1.tiff	26	885	0.000579843	0.00167849	0	0	nan	6	10	nan	3	1	1	0	0	65535	65535
0	21317	r03c06f11p02-ch2sk1fk1fl1.tif	r03c06f11p01-ch1sk1fk1fl1.tiff	26	886	0.000595102	0.00169375	0	0	nan	6	11	nan	3	1	1	0	0	65535	65535
0	20070	r03c06f12p02-ch2sk1fk1fl1.tif	r03c06f12p01-ch1sk1fk1fl1.tiff	26	887	0.000610361	0.00221256	0	0	nan	6	12	nan	3	1	1	0	0	65535	65535
58	97	r03c06f13p02-ch2sk1fk1fl1.tif	r03c06f13p01-ch1sk1fk1fl1.tiff	26	888	0.133852	0.0357977	0	0	nan	6	13	nan	3	0	1	0	0	65535	65535
318	263	r03c06f14p02-ch2sk1fk1fl1.tif	r03c06f14p01-ch1sk1fk1fl1.tiff	26	889	0.145281	0.0988327	0	0	nan	6	14	nan	3	0	0	0	0	65535	65535
122	192	r03c06f15p02-ch2sk1fk1fl1.tif	r03c06f15p01-ch1sk1fk1fl1.tiff	26	890	0.130846	0.0505074	0	0	nan	6	15	nan	3	0	0	0	0	65535	65535
0	22642	r03c06f16p02-ch2sk1fk1fl1.tif	r03c06f16p01-ch1sk1fk1fl1.tiff	26	891	0.000579843	0.00192264	0	0	nan	6	16	nan	3	1	1	0	0	65535	65535
2	12	r03c06f17p02-ch2sk1fk1fl1.tif	r03c06f17p01-ch1sk1fk1fl1.tiff	26	892	0.132845	0.0339666	0	0	nan	6	17	nan	3	0	1	0	0	65535	65535
421	331	r03c06f18p02-ch2sk1fk1fl1.tif	r03c06f18p01-ch1sk1fk1fl1.tiff	26	893	0.150134	0.175845	0	0	nan	6	18	nan	3	0	0	0	0	65535	65535
218	125	r03c06f19p02-ch2sk1fk1fl1.tif	r03c06f19p01-ch1sk1fk1fl1.tiff	26	894	0.16202	0.132052	0	0	nan	6	19	nan	3	0	0	0	0	65535	65535
0	19776	r03c06f20p02-ch2sk1fk1fl1.tif	r03c06f20p01-ch1sk1fk1fl1.tiff	26	895	0.000579843	0.00158694	0	0	nan	6	20	nan	3	1	1	0	0	65535	65535
0	22036	r03c06f21p02-ch2sk1fk1fl1.tif	r03c06f21p01-ch1sk1fk1fl1.tiff	26	896	0.000595102	0.00167849	0	0	nan	6	21	nan	3	1	1	0	0	65535	65535
93	137	r03c06f22p02-ch2sk1fk1fl1.tif	r03c06f22p01-ch1sk1fk1fl1.tiff	26	897	0.123659	0.0504921	0	0	nan	6	22	nan	3	0	0	0	0	65535	65535
870	559	r03c06f23p02-ch2sk1fk1fl1.tif	r03c06f23p01-ch1sk1fk1fl1.tiff	26	898	0.184894	0.165713	0	0	nan	6	23	nan	3	0	0	0	0	65535	65535
514	308	r03c06f24p02-ch2sk1fk1fl1.tif	r03c06f24p01-ch1sk1fk1fl1.tiff	26	899	0.151537	0.172412	0	0	nan	6	24	nan	3	0	0	0	0	65535	65535
2	19	r03c06f25p02-ch2sk1fk1fl1.tif	r03c06f25p01-ch1sk1fk1fl1.tiff	26	900	0.0759899	0.0402228	0	0	nan	6	25	nan	3	0	1	0	0	65535	65535
0	21676	r03c06f26p02-ch2sk1fk1fl1.tif	r03c06f26p01-ch1sk1fk1fl1.tiff	26	901	0.000610361	0.00157168	0	0	nan	6	26	nan	3	1	1	0	0	65535	65535
100	126	r03c06f27p02-ch2sk1fk1fl1.tif	r03c06f27p01-ch1sk1fk1fl1.tiff	26	902	0.145373	0.0802472	0	0	nan	6	27	nan	3	0	0	0	0	65535	65535
154	148	r03c06f28p02-ch2sk1fk1fl1.tif	r03c06f28p01-ch1sk1fk1fl1.tiff	26	903	0.146654	0.0430152	0	0	nan	6	28	nan	3	0	1	0	0	65535	65535
9	21	r03c06f29p02-ch2sk1fk1fl1.tif	r03c06f29p01-ch1sk1fk1fl1.tiff	26	904	0.0604715	0.0215	0	0	nan	6	29	nan	3	0	1	0	0	65535	65535
0	21757	r03c06f30p02-ch2sk1fk1fl1.tif	r03c06f30p01-ch1sk1fk1fl1.tiff	26	905	0.000595102	0.00268559	0	0	nan	6	30	nan	3	1	1	0	0	65535	65535
0	19565	r03c06f31p02-ch2sk1fk1fl1.tif	r03c06f31p01-ch1sk1fk1fl1.tiff	26	906	0	0.00276188	0	0	nan	6	31	nan	3	1	1	0	0	65535	65535
0	21523	r03c06f32p02-ch2sk1fk1fl1.tif	r03c06f32p01-ch1sk1fk1fl1.tiff	26	907	0.000610361	0.00167849	0	0	nan	6	32	nan	3	1	1	0	0	65535	65535
0	21763	r03c06f33p02-ch2sk1fk1fl1.tif	r03c06f33p01-ch1sk1fk1fl1.tiff	26	908	0.000595102	0.00205997	0	0	nan	6	33	nan	3	1	1	0	0	65535	65535
0	21535	r03c06f34p02-ch2sk1fk1fl1.tif	r03c06f34p01-ch1sk1fk1fl1.tiff	26	909	0.000564584	0.0015259	0	0	nan	6	34	nan	3	1	1	0	0	65535	65535
0	20843	r03c06f35p02-ch2sk1fk1fl1.tif	r03c06f35p01-ch1sk1fk1fl1.tiff	26	910	0	0.00158694	0	0	nan	6	35	nan	3	1	1	0	0	65535	65535
0	0	r04c06f01p02-ch2sk1fk1fl1.tif	r04c06f01p01-ch1sk1fk1fl1.tiff	27	911	0	0	0	0	nan	6	1	nan	4	1	1	0	0	65535	65535
0	0	r04c06f02p02-ch2sk1fk1fl1.tif	r04c06f02p01-ch1sk1fk1fl1.tiff	27	912	0.000564584	0	0	0	nan	6	2	nan	4	1	1	0	0	65535	65535
0	21682	r04c06f03p02-ch2sk1fk1fl1.tif	r04c06f03p01-ch1sk1fk1fl1.tiff	27	913	0.000579843	0.00167849	0	0	nan	6	3	nan	4	1	1	0	0	65535	65535
0	20628	r04c06f04p02-ch2sk1fk1fl1.tif	r04c06f04p01-ch1sk1fk1fl1.tiff	27	914	0.000595102	0.00241093	0	0	nan	6	4	nan	4	1	1	0	0	65535	65535
0	22027	r04c06f05p02-ch2sk1fk1fl1.tif	r04c06f05p01-ch1sk1fk1fl1.tiff	27	915	0.000579843	0.00288396	0	0	nan	6	5	nan	4	1	1	0	0	65535	65535
0	22720	r04c06f06p02-ch2sk1fk1fl1.tif	r04c06f06p01-ch1sk1fk1fl1.tiff	27	916	0	0.00445563	0	0	nan	6	6	nan	4	1	1	0	0	65535	65535
0	21781	r04c06f07p02-ch2sk1fk1fl1.tif	r04c06f07p01-ch1sk1fk1fl1.tiff	27	917	0.000595102	0.00180056	0	0	nan	6	7	nan	4	1	1	0	0	65535	65535
15	46	r04c06f08p02-ch2sk1fk1fl1.tif	r04c06f08p01-ch1sk1fk1fl1.tiff	27	918	0.09514	0.035874	0	0	nan	6	8	nan	4	0	1	0	0	65535	65535
66	216	r04c06f09p02-ch2sk1fk1fl1.tif	r04c06f09p01-ch1sk1fk1fl1.tiff	27	919	0.133639	0.0545205	0	0	nan	6	9	nan	4	0	0	0	0	65535	65535
2	23	r04c06f10p02-ch2sk1fk1fl1.tif	r04c06f10p01-ch1sk1fk1fl1.tiff	27	920	0.105409	0.0496986	0	0	nan	6	10	nan	4	0	1	0	0	65535	65535
0	19524	r04c06f11p02-ch2sk1fk1fl1.tif	r04c06f11p01-ch1sk1fk1fl1.tiff	27	921	0.000579843	0.00323491	0	0	nan	6	11	nan	4	1	1	0	0	65535	65535
0	33140	r04c06f12p02-ch2sk1fk1fl1.tif	r04c06f12p01-ch1sk1fk1fl1.tiff	27	922	0.000579843	0.08925	0	0	nan	6	12	nan	4	1	0	0	0	65535	65535
182	274	r04c06f13p02-ch2sk1fk1fl1.tif	r04c06f13p01-ch1sk1fk1fl1.tiff	27	923	0.249683	0.0632944	0.000215418	0	nan	6	13	nan	4	0	0	0	0	65535	65535
654	612	r04c06f14p02-ch2sk1fk1fl1.tif	r04c06f14p01-ch1sk1fk1fl1.tiff	27	924	0.164446	0.249622	0	7.18E-05	nan	6	14	nan	4	0	0	0	0	65535	65535
279	306	r04c06f15p02-ch2sk1fk1fl1.tif	r04c06f15p01-ch1sk1fk1fl1.tiff	27	925	0.130892	0.0932631	0	0	nan	6	15	nan	4	0	0	0	0	65535	65535
0	20607	r04c06f16p02-ch2sk1fk1fl1.tif	r04c06f16p01-ch1sk1fk1fl1.tiff	27	926	0.000595102	0.00163272	0	0	nan	6	16	nan	4	1	1	0	0	65535	65535
0	20954	r04c06f17p02-ch2sk1fk1fl1.tif	r04c06f17p01-ch1sk1fk1fl1.tiff	27	927	0.000610361	0.00225834	0	0	nan	6	17	nan	4	1	1	0	0	65535	65535
565	499	r04c06f18p02-ch2sk1fk1fl1.tif	r04c06f18p01-ch1sk1fk1fl1.tiff	27	928	0.124483	0.156237	0	0	nan	6	18	nan	4	0	0	0	0	65535	65535
371	354	r04c06f19p02-ch2sk1fk1fl1.tif	r04c06f19p01-ch1sk1fk1fl1.tiff	27	929	0.148928	0.131487	0	0	nan	6	19	nan	4	0	0	0	0	65535	65535
0	20113	r04c06f20p02-ch2sk1fk1fl1.tif	r04c06f20p01-ch1sk1fk1fl1.tiff	27	930	0.000595102	0.00288396	0	0	nan	6	20	nan	4	1	1	0	0	65535	65535
0	22100	r04c06f21p02-ch2sk1fk1fl1.tif	r04c06f21p01-ch1sk1fk1fl1.tiff	27	931	0.000701915	0.00169375	0	0	nan	6	21	nan	4	1	1	0	0	65535	65535
194	306	r04c06f22p02-ch2sk1fk1fl1.tif	r04c06f22p01-ch1sk1fk1fl1.tiff	27	932	0.15787	0.0882429	0	0	nan	6	22	nan	4	0	0	0	0	65535	65535
468	406	r04c06f23p02-ch2sk1fk1fl1.tif	r04c06f23p01-ch1sk1fk1fl1.tiff	27	933	0.152392	0.203433	0	0	nan	6	23	nan	4	0	0	0	0	65535	65535
230	255	r04c06f24p02-ch2sk1fk1fl1.tif	r04c06f24p01-ch1sk1fk1fl1.tiff	27	934	0.19443	0.0902266	0	0	nan	6	24	nan	4	0	0	0	0	65535	65535
0	20429	r04c06f25p02-ch2sk1fk1fl1.tif	r04c06f25p01-ch1sk1fk1fl1.tiff	27	935	0.000610361	0.00169375	0	0	nan	6	25	nan	4	1	1	0	0	65535	65535
0	19415	r04c06f26p02-ch2sk1fk1fl1.tif	r04c06f26p01-ch1sk1fk1fl1.tiff	27	936	0.00151064	0.0689097	0	0	nan	6	26	nan	4	1	0	0	0	65535	65535
3	20	r04c06f27p02-ch2sk1fk1fl1.tif	r04c06f27p01-ch1sk1fk1fl1.tiff	27	937	0.0771191	0.023621	0	0	nan	6	27	nan	4	0	1	0	0	65535	65535
46	98	r04c06f28p02-ch2sk1fk1fl1.tif	r04c06f28p01-ch1sk1fk1fl1.tiff	27	938	0.111009	0.0239261	0	0	nan	6	28	nan	4	0	1	0	0	65535	65535
1	24574	r04c06f29p02-ch2sk1fk1fl1.tif	r04c06f29p01-ch1sk1fk1fl1.tiff	27	939	0.0524147	0.0198062	0	0	nan	6	29	nan	4	0	1	0	0	65535	65535
0	22035	r04c06f30p02-ch2sk1fk1fl1.tif	r04c06f30p01-ch1sk1fk1fl1.tiff	27	940	0.000610361	0.00234989	0	0	nan	6	30	nan	4	1	1	0	0	65535	65535
0	0	r04c06f31p02-ch2sk1fk1fl1.tif	r04c06f31p01-ch1sk1fk1fl1.tiff	27	941	0	0	0	0	nan	6	31	nan	4	1	1	0	0	65535	65535
0	21431	r04c06f32p02-ch2sk1fk1fl1.tif	r04c06f32p01-ch1sk1fk1fl1.tiff	27	942	0.000595102	0.00177005	0	0	nan	6	32	nan	4	1	1	0	0	65535	65535
0	21704	r04c06f33p02-ch2sk1fk1fl1.tif	r04c06f33p01-ch1sk1fk1fl1.tiff	27	943	0.000564584	0.00311284	0	0	nan	6	33	nan	4	1	1	0	0	65535	65535
0	21638	r04c06f34p02-ch2sk1fk1fl1.tif	r04c06f34p01-ch1sk1fk1fl1.tiff	27	944	0.000595102	0.00254826	0	0	nan	6	34	nan	4	1	1	0	0	65535	65535
0	21305	r04c06f35p02-ch2sk1fk1fl1.tif	r04c06f35p01-ch1sk1fk1fl1.tiff	27	945	0	0.0015259	0	0	nan	6	35	nan	4	1	1	0	0	65535	65535
2324	2336	r05c06f01p02-ch2sk1fk1fl1.tif	r05c06f01p01-ch1sk1fk1fl1.tiff	28	946	0.249561	0.245396	7.18E-05	0	nan	6	1	nan	5	0	0	0	0	65535	65535
0	22416	r05c06f02p02-ch2sk1fk1fl1.tif	r05c06f02p01-ch1sk1fk1fl1.tiff	28	947	0	0.00175479	0	0	nan	6	2	nan	5	1	1	0	0	65535	65535
0	21422	r05c06f03p02-ch2sk1fk1fl1.tif	r05c06f03p01-ch1sk1fk1fl1.tiff	28	948	0.000595102	0.00209049	0	0	nan	6	3	nan	5	1	1	0	0	65535	65535
0	22195	r05c06f04p02-ch2sk1fk1fl1.tif	r05c06f04p01-ch1sk1fk1fl1.tiff	28	949	0.00062562	0.00488289	0	0	nan	6	4	nan	5	1	1	0	0	65535	65535
0	21643	r05c06f05p02-ch2sk1fk1fl1.tif	r05c06f05p01-ch1sk1fk1fl1.tiff	28	950	0.000610361	0.0018616	0	0	nan	6	5	nan	5	1	1	0	0	65535	65535
0	20516	r05c06f06p02-ch2sk1fk1fl1.tif	r05c06f06p01-ch1sk1fk1fl1.tiff	28	951	0.000610361	0.00172427	0	0	nan	6	6	nan	5	1	1	0	0	65535	65535
0	21447	r05c06f07p02-ch2sk1fk1fl1.tif	r05c06f07p01-ch1sk1fk1fl1.tiff	28	952	0.000579843	0.00154116	0	0	nan	6	7	nan	5	1	1	0	0	65535	65535
6	22	r05c06f08p02-ch2sk1fk1fl1.tif	r05c06f08p01-ch1sk1fk1fl1.tiff	28	953	0.0978561	0.0367132	0	0	nan	6	8	nan	5	0	1	0	0	65535	65535
39	68	r05c06f09p02-ch2sk1fk1fl1.tif	r05c06f09p01-ch1sk1fk1fl1.tiff	28	954	0.106844	0.0331579	0	0	nan	6	9	nan	5	0	1	0	0	65535	65535
0	22525	r05c06f10p02-ch2sk1fk1fl1.tif	r05c06f10p01-ch1sk1fk1fl1.tiff	28	955	0.00062562	0.00335698	0	0	nan	6	10	nan	5	1	1	0	0	65535	65535
0	19147	r05c06f11p02-ch2sk1fk1fl1.tif	r05c06f11p01-ch1sk1fk1fl1.tiff	28	956	0.00062562	0.00395209	0	0	nan	6	11	nan	5	1	1	0	0	65535	65535
0	22071	r05c06f12p02-ch2sk1fk1fl1.tif	r05c06f12p01-ch1sk1fk1fl1.tiff	28	957	0.00062562	0.00238041	0	0	nan	6	12	nan	5	1	1	0	0	65535	65535
119	148	r05c06f13p02-ch2sk1fk1fl1.tif	r05c06f13p01-ch1sk1fk1fl1.tiff	28	958	0.134936	0.0794385	0	0	nan	6	13	nan	5	0	0	0	0	65535	65535
662	585	r05c06f14p02-ch2sk1fk1fl1.tif	r05c06f14p01-ch1sk1fk1fl1.tiff	28	959	0.133837	0.161959	0	0	nan	6	14	nan	5	0	0	0	0	65535	65535
295	345	r05c06f15p02-ch2sk1fk1fl1.tif	r05c06f15p01-ch1sk1fk1fl1.tiff	28	960	0.129671	0.0934615	0	0	nan	6	15	nan	5	0	0	0	0	65535	65535
0	20340	r05c06f16p02-ch2sk1fk1fl1.tif	r05c06f16p01-ch1sk1fk1fl1.tiff	28	961	0.000579843	0.00292973	0	0	nan	6	16	nan	5	1	1	0	0	65535	65535
13	15	r05c06f17p02-ch2sk1fk1fl1.tif	r05c06f17p01-ch1sk1fk1fl1.tiff	28	962	0.116014	0.014786	0	0	nan	6	17	nan	5	0	1	0	0	65535	65535
679	670	r05c06f18p02-ch2sk1fk1fl1.tif	r05c06f18p01-ch1sk1fk1fl1.tiff	28	963	0.181918	0.249638	0	7.18E-05	nan	6	18	nan	5	0	0	0	0	65535	65535
203	215	r05c06f19p02-ch2sk1fk1fl1.tif	r05c06f19p01-ch1sk1fk1fl1.tiff	28	964	0.188525	0.0854047	0	0	nan	6	19	nan	5	0	0	0	0	65535	65535
0	19983	r05c06f20p02-ch2sk1fk1fl1.tif	r05c06f20p01-ch1sk1fk1fl1.tiff	28	965	0.00062562	0.00183108	0	0	nan	6	20	nan	5	1	1	0	0	65535	65535
0	22044	r05c06f21p02-ch2sk1fk1fl1.tif	r05c06f21p01-ch1sk1fk1fl1.tiff	28	966	0.000640879	0.00164797	0	0	nan	6	21	nan	5	1	1	0	0	65535	65535
109	118	r05c06f22p02-ch2sk1fk1fl1.tif	r05c06f22p01-ch1sk1fk1fl1.tiff	28	967	0.145571	0.0341497	0	0	nan	6	22	nan	5	0	1	0	0	65535	65535
710	609	r05c06f23p02-ch2sk1fk1fl1.tif	r05c06f23p01-ch1sk1fk1fl1.tiff	28	968	0.135561	0.161669	0	0	nan	6	23	nan	5	0	0	0	0	65535	65535
328	331	r05c06f24p02-ch2sk1fk1fl1.tif	r05c06f24p01-ch1sk1fk1fl1.tiff	28	969	0.140154	0.144152	0	0	nan	6	24	nan	5	0	0	0	0	65535	65535
0	20241	r05c06f25p02-ch2sk1fk1fl1.tif	r05c06f25p01-ch1sk1fk1fl1.tiff	28	970	0.000564584	0.00167849	0	0	nan	6	25	nan	5	1	1	0	0	65535	65535
0	21735	r05c06f26p02-ch2sk1fk1fl1.tif	r05c06f26p01-ch1sk1fk1fl1.tiff	28	971	0.000595102	0.00228885	0	0	nan	6	26	nan	5	1	1	0	0	65535	65535
20	42	r05c06f27p02-ch2sk1fk1fl1.tif	r05c06f27p01-ch1sk1fk1fl1.tiff	28	972	0.101823	0.0198062	0	0	nan	6	27	nan	5	0	1	0	0	65535	65535
67	111	r05c06f28p02-ch2sk1fk1fl1.tif	r05c06f28p01-ch1sk1fk1fl1.tiff	28	973	0.0855116	0.0244144	0	0	nan	6	28	nan	5	0	1	0	0	65535	65535
0	20424	r05c06f29p02-ch2sk1fk1fl1.tif	r05c06f29p01-ch1sk1fk1fl1.tiff	28	974	0.000610361	0.00627146	0	0	nan	6	29	nan	5	1	1	0	0	65535	65535
0	21849	r05c06f30p02-ch2sk1fk1fl1.tif	r05c06f30p01-ch1sk1fk1fl1.tiff	28	975	0.00062562	0.0028687	0	0	nan	6	30	nan	5	1	1	0	0	65535	65535
0	19252	r05c06f31p02-ch2sk1fk1fl1.tif	r05c06f31p01-ch1sk1fk1fl1.tiff	28	976	0	0.00178531	0	0	nan	6	31	nan	5	1	1	0	0	65535	65535
0	21515	r05c06f32p02-ch2sk1fk1fl1.tif	r05c06f32p01-ch1sk1fk1fl1.tiff	28	977	0.000595102	0.00163272	0	0	nan	6	32	nan	5	1	1	0	0	65535	65535
0	21868	r05c06f33p02-ch2sk1fk1fl1.tif	r05c06f33p01-ch1sk1fk1fl1.tiff	28	978	0.000610361	0.00172427	0	0	nan	6	33	nan	5	1	1	0	0	65535	65535
0	21640	r05c06f34p02-ch2sk1fk1fl1.tif	r05c06f34p01-ch1sk1fk1fl1.tiff	28	979	0.000564584	0.0016022	0	0	nan	6	34	nan	5	1	1	0	0	65535	65535
0	21259	r05c06f35p02-ch2sk1fk1fl1.tif	r05c06f35p01-ch1sk1fk1fl1.tiff	28	980	0.00062562	0.00177005	0	0	nan	6	35	nan	5	1	1	0	0	65535	65535
1703	2868	r06c06f01p02-ch2sk1fk1fl1.tif	r06c06f01p01-ch1sk1fk1fl1.tiff	29	981	0.223819	0.236744	0	0	nan	6	1	nan	6	0	0	0	0	65535	65535
0	20028	r06c06f02p02-ch2sk1fk1fl1.tif	r06c06f02p01-ch1sk1fk1fl1.tiff	29	982	0.000610361	0.00149538	0	0	nan	6	2	nan	6	1	1	0	0	65535	65535
0	21679	r06c06f03p02-ch2sk1fk1fl1.tif	r06c06f03p01-ch1sk1fk1fl1.tiff	29	983	0.00062562	0.00331121	0	0	nan	6	3	nan	6	1	1	0	0	65535	65535
0	19964	r06c06f04p02-ch2sk1fk1fl1.tif	r06c06f04p01-ch1sk1fk1fl1.tiff	29	984	0.000686656	0.0016022	0	0	nan	6	4	nan	6	1	1	0	0	65535	65535
0	21567	r06c06f05p02-ch2sk1fk1fl1.tif	r06c06f05p01-ch1sk1fk1fl1.tiff	29	985	0.000595102	0.00154116	0	0	nan	6	5	nan	6	1	1	0	0	65535	65535
0	22737	r06c06f06p02-ch2sk1fk1fl1.tif	r06c06f06p01-ch1sk1fk1fl1.tiff	29	986	0	0.0015259	0	0	nan	6	6	nan	6	1	1	0	0	65535	65535
0	21697	r06c06f07p02-ch2sk1fk1fl1.tif	r06c06f07p01-ch1sk1fk1fl1.tiff	29	987	0.000686656	0.00155642	0	0	nan	6	7	nan	6	1	1	0	0	65535	65535
99	200	r06c06f08p02-ch2sk1fk1fl1.tif	r06c06f08p01-ch1sk1fk1fl1.tiff	29	988	0.13576	0.0428321	0	0	nan	6	8	nan	6	0	1	0	0	65535	65535
271	357	r06c06f09p02-ch2sk1fk1fl1.tif	r06c06f09p01-ch1sk1fk1fl1.tiff	29	989	0.249699	0.0739452	7.18E-05	0	nan	6	9	nan	6	0	0	0	0	65535	65535
29	65	r06c06f10p02-ch2sk1fk1fl1.tif	r06c06f10p01-ch1sk1fk1fl1.tiff	29	990	0.0873579	0.0340276	0	0	nan	6	10	nan	6	0	1	0	0	65535	65535
0	21704	r06c06f11p02-ch2sk1fk1fl1.tif	r06c06f11p01-ch1sk1fk1fl1.tiff	29	991	0	0.00256352	0	0	nan	6	11	nan	6	1	1	0	0	65535	65535
0	19604	r06c06f12p02-ch2sk1fk1fl1.tif	r06c06f12p01-ch1sk1fk1fl1.tiff	29	992	0.000579843	0.00207523	0	0	nan	6	12	nan	6	1	1	0	0	65535	65535
309	289	r06c06f13p02-ch2sk1fk1fl1.tif	r06c06f13p01-ch1sk1fk1fl1.tiff	29	993	0.247578	0.0831159	0	0	nan	6	13	nan	6	0	0	0	0	65535	65535
1221	1858	r06c06f14p02-ch2sk1fk1fl1.tif	r06c06f14p01-ch1sk1fk1fl1.tiff	29	994	0.185565	0.245853	0	0	nan	6	14	nan	6	0	0	0	0	65535	65535
565	717	r06c06f15p02-ch2sk1fk1fl1.tif	r06c06f15p01-ch1sk1fk1fl1.tiff	29	995	0.140459	0.145693	0	0	nan	6	15	nan	6	0	0	0	0	65535	65535
0	22639	r06c06f16p02-ch2sk1fk1fl1.tif	r06c06f16p01-ch1sk1fk1fl1.tiff	29	996	0.000610361	0.0112001	0	0	nan	6	16	nan	6	1	1	0	0	65535	65535
0	24325	r06c06f17p02-ch2sk1fk1fl1.tif	r06c06f17p01-ch1sk1fk1fl1.tiff	29	997	0.00062562	0.0103914	0	0	nan	6	17	nan	6	1	1	0	0	65535	65535
652	755	r06c06f18p02-ch2sk1fk1fl1.tif	r06c06f18p01-ch1sk1fk1fl1.tiff	29	998	0.191501	0.144808	0	0	nan	6	18	nan	6	0	0	0	0	65535	65535
294	324	r06c06f19p02-ch2sk1fk1fl1.tif	r06c06f19p01-ch1sk1fk1fl1.tiff	29	999	0.249638	0.0599985	0.000215418	0	nan	6	19	nan	6	0	0	0	0	65535	65535
0	21974	r06c06f20p02-ch2sk1fk1fl1.tif	r06c06f20p01-ch1sk1fk1fl1.tiff	29	1000	0.000610361	0.00228885	0	0	nan	6	20	nan	6	1	1	0	0	65535	65535
0	21586	r06c06f21p02-ch2sk1fk1fl1.tif	r06c06f21p01-ch1sk1fk1fl1.tiff	29	1001	0.000610361	0.0018616	0	0	nan	6	21	nan	6	1	1	0	0	65535	65535
49	46	r06c06f22p02-ch2sk1fk1fl1.tif	r06c06f22p01-ch1sk1fk1fl1.tiff	29	1002	0.0865492	0.0303044	0	0	nan	6	22	nan	6	0	1	0	0	65535	65535
329	367	r06c06f23p02-ch2sk1fk1fl1.tif	r06c06f23p01-ch1sk1fk1fl1.tiff	29	1003	0.19443	0.0865797	0	0	nan	6	23	nan	6	0	0	0	0	65535	65535
160	219	r06c06f24p02-ch2sk1fk1fl1.tif	r06c06f24p01-ch1sk1fk1fl1.tiff	29	1004	0.249683	0.0311437	0.000574449	0	nan	6	24	nan	6	0	1	0	0	65535	65535
0	19920	r06c06f25p02-ch2sk1fk1fl1.tif	r06c06f25p01-ch1sk1fk1fl1.tiff	29	1005	0.000656138	0.00183108	0	0	nan	6	25	nan	6	1	1	0	0	65535	65535
0	21275	r06c06f26p02-ch2sk1fk1fl1.tif	r06c06f26p01-ch1sk1fk1fl1.tiff	29	1006	0.000595102	0.00204471	0	0	nan	6	26	nan	6	1	1	0	0	65535	65535
0	20074	r06c06f27p02-ch2sk1fk1fl1.tif	r06c06f27p01-ch1sk1fk1fl1.tiff	29	1007	0.000640879	0.00161746	0	0	nan	6	27	nan	6	1	1	0	0	65535	65535
0	20226	r06c06f28p02-ch2sk1fk1fl1.tif	r06c06f28p01-ch1sk1fk1fl1.tiff	29	1008	0.000610361	0.00221256	0	0	nan	6	28	nan	6	1	1	0	0	65535	65535
0	20150	r06c06f29p02-ch2sk1fk1fl1.tif	r06c06f29p01-ch1sk1fk1fl1.tiff	29	1009	0.000610361	0.00161746	0	0	nan	6	29	nan	6	1	1	0	0	65535	65535
0	21985	r06c06f30p02-ch2sk1fk1fl1.tif	r06c06f30p01-ch1sk1fk1fl1.tiff	29	1010	0.00062562	0.00263981	0	0	nan	6	30	nan	6	1	1	0	0	65535	65535
0	21345	r06c06f31p02-ch2sk1fk1fl1.tif	r06c06f31p01-ch1sk1fk1fl1.tiff	29	1011	0	0.00187686	0	0	nan	6	31	nan	6	1	1	0	0	65535	65535
0	23472	r06c06f32p02-ch2sk1fk1fl1.tif	r06c06f32p01-ch1sk1fk1fl1.tiff	29	1012	0.000610361	0.00320439	0	0	nan	6	32	nan	6	1	1	0	0	65535	65535
0	19408	r06c06f33p02-ch2sk1fk1fl1.tif	r06c06f33p01-ch1sk1fk1fl1.tiff	29	1013	0.000595102	0.00166323	0	0	nan	6	33	nan	6	1	1	0	0	65535	65535
0	21534	r06c06f34p02-ch2sk1fk1fl1.tif	r06c06f34p01-ch1sk1fk1fl1.tiff	29	1014	0.00062562	0.00164797	0	0	nan	6	34	nan	6	1	1	0	0	65535	65535
0	21431	r06c06f35p02-ch2sk1fk1fl1.tif	r06c06f35p01-ch1sk1fk1fl1.tiff	29	1015	0	0.00163272	0	0	nan	6	35	nan	6	1	1	0	0	65535	65535
1604	1745	r07c06f01p02-ch2sk1fk1fl1.tif	r07c06f01p01-ch1sk1fk1fl1.tiff	30	1016	0.209155	0.249714	0	0.00035903	nan	6	1	nan	7	0	0	0	0	65535	65535
0	20451	r07c06f02p02-ch2sk1fk1fl1.tif	r07c06f02p01-ch1sk1fk1fl1.tiff	30	1017	0.000579843	0.0015259	0	0	nan	6	2	nan	7	1	1	0	0	65535	65535
0	21461	r07c06f03p02-ch2sk1fk1fl1.tif	r07c06f03p01-ch1sk1fk1fl1.tiff	30	1018	0.000656138	0.00259403	0	0	nan	6	3	nan	7	1	1	0	0	65535	65535
0	19996	r07c06f04p02-ch2sk1fk1fl1.tif	r07c06f04p01-ch1sk1fk1fl1.tiff	30	1019	0.000595102	0.0016022	0	0	nan	6	4	nan	7	1	1	0	0	65535	65535
0	21500	r07c06f05p02-ch2sk1fk1fl1.tif	r07c06f05p01-ch1sk1fk1fl1.tiff	30	1020	0.00062562	0.00199893	0	0	nan	6	5	nan	7	1	1	0	0	65535	65535
0	22430	r07c06f06p02-ch2sk1fk1fl1.tif	r07c06f06p01-ch1sk1fk1fl1.tiff	30	1021	0.00230411	0.00195315	0	0	nan	6	6	nan	7	1	1	0	0	65535	65535
0	23302	r07c06f07p02-ch2sk1fk1fl1.tif	r07c06f07p01-ch1sk1fk1fl1.tiff	30	1022	0.000640879	0.00944533	0	0	nan	6	7	nan	7	1	1	0	0	65535	65535
148	253	r07c06f08p02-ch2sk1fk1fl1.tif	r07c06f08p01-ch1sk1fk1fl1.tiff	30	1023	0.111894	0.095964	0	0	nan	6	8	nan	7	0	0	0	0	65535	65535
175	198	r07c06f09p02-ch2sk1fk1fl1.tif	r07c06f09p01-ch1sk1fk1fl1.tiff	30	1024	0.136492	0.0562142	0	0	nan	6	9	nan	7	0	0	0	0	65535	65535
0	20601	r07c06f10p02-ch2sk1fk1fl1.tif	r07c06f10p01-ch1sk1fk1fl1.tiff	30	1025	0.000564584	0.0190738	0	0	nan	6	10	nan	7	1	1	0	0	65535	65535
0	21444	r07c06f11p02-ch2sk1fk1fl1.tif	r07c06f11p01-ch1sk1fk1fl1.tiff	30	1026	0.00062562	0.00158694	0	0	nan	6	11	nan	7	1	1	0	0	65535	65535
0	24286	r07c06f12p02-ch2sk1fk1fl1.tif	r07c06f12p01-ch1sk1fk1fl1.tiff	30	1027	0.000595102	0.00723278	0	0	nan	6	12	nan	7	1	1	0	0	65535	65535
94	85	r07c06f13p02-ch2sk1fk1fl1.tif	r07c06f13p01-ch1sk1fk1fl1.tiff	30	1028	0.111727	0.064271	0	0	nan	6	13	nan	7	0	0	0	0	65535	65535
1078	944	r07c06f14p02-ch2sk1fk1fl1.tif	r07c06f14p01-ch1sk1fk1fl1.tiff	30	1029	0.236637	0.247181	0	0	nan	6	14	nan	7	0	0	0	0	65535	65535
805	587	r07c06f15p02-ch2sk1fk1fl1.tif	r07c06f15p01-ch1sk1fk1fl1.tiff	30	1030	0.157977	0.230961	0	0	nan	6	15	nan	7	0	0	0	0	65535	65535
56	79	r07c06f16p02-ch2sk1fk1fl1.tif	r07c06f16p01-ch1sk1fk1fl1.tiff	30	1031	0.0833295	0.0437324	0	0	nan	6	16	nan	7	0	1	0	0	65535	65535
70	84	r07c06f17p02-ch2sk1fk1fl1.tif	r07c06f17p01-ch1sk1fk1fl1.tiff	30	1032	0.107866	0.047303	0	0	nan	6	17	nan	7	0	1	0	0	65535	65535
1124	945	r07c06f18p02-ch2sk1fk1fl1.tif	r07c06f18p01-ch1sk1fk1fl1.tiff	30	1033	0.172168	0.230732	0	0	nan	6	18	nan	7	0	0	0	0	65535	65535
121	80	r07c06f19p02-ch2sk1fk1fl1.tif	r07c06f19p01-ch1sk1fk1fl1.tiff	30	1034	0.133394	0.0299992	0	0	nan	6	19	nan	7	0	1	0	0	65535	65535
0	22123	r07c06f20p02-ch2sk1fk1fl1.tif	r07c06f20p01-ch1sk1fk1fl1.tiff	30	1035	0.000656138	0.00175479	0	0	nan	6	20	nan	7	1	1	0	0	65535	65535
0	20003	r07c06f21p02-ch2sk1fk1fl1.tif	r07c06f21p01-ch1sk1fk1fl1.tiff	30	1036	0.000595102	0.00192264	0	0	nan	6	21	nan	7	1	1	0	0	65535	65535
23	16	r07c06f22p02-ch2sk1fk1fl1.tif	r07c06f22p01-ch1sk1fk1fl1.tiff	30	1037	0.0747692	0.0204776	0	0	nan	6	22	nan	7	0	1	0	0	65535	65535
312	262	r07c06f23p02-ch2sk1fk1fl1.tif	r07c06f23p01-ch1sk1fk1fl1.tiff	30	1038	0.187442	0.111803	0	0	nan	6	23	nan	7	0	0	0	0	65535	65535
269	227	r07c06f24p02-ch2sk1fk1fl1.tif	r07c06f24p01-ch1sk1fk1fl1.tiff	30	1039	0.132433	0.0462348	0	0	nan	6	24	nan	7	0	1	0	0	65535	65535
1	2	r07c06f25p02-ch2sk1fk1fl1.tif	r07c06f25p01-ch1sk1fk1fl1.tiff	30	1040	0.0422827	0.01944	0	0	nan	6	25	nan	7	1	1	0	0	65535	65535
0	18833	r07c06f26p02-ch2sk1fk1fl1.tif	r07c06f26p01-ch1sk1fk1fl1.tiff	30	1041	0.000579843	0.00254826	0	0	nan	6	26	nan	7	1	1	0	0	65535	65535
0	20319	r07c06f27p02-ch2sk1fk1fl1.tif	r07c06f27p01-ch1sk1fk1fl1.tiff	30	1042	0.000610361	0.00163272	0	0	nan	6	27	nan	7	1	1	0	0	65535	65535
0	24240	r07c06f28p02-ch2sk1fk1fl1.tif	r07c06f28p01-ch1sk1fk1fl1.tiff	30	1043	0.000595102	0.00669871	0	0	nan	6	28	nan	7	1	1	0	0	65535	65535
0	22351	r07c06f29p02-ch2sk1fk1fl1.tif	r07c06f29p01-ch1sk1fk1fl1.tiff	30	1044	0.00062562	0.00184634	0	0	nan	6	29	nan	7	1	1	0	0	65535	65535
0	19745	r07c06f30p02-ch2sk1fk1fl1.tif	r07c06f30p01-ch1sk1fk1fl1.tiff	30	1045	0.00062562	0.00218204	0	0	nan	6	30	nan	7	1	1	0	0	65535	65535
0	21233	r07c06f31p02-ch2sk1fk1fl1.tif	r07c06f31p01-ch1sk1fk1fl1.tiff	30	1046	0.000610361	0.00177005	0	0	nan	6	31	nan	7	1	1	0	0	65535	65535
0	0	r07c06f32p02-ch2sk1fk1fl1.tif	r07c06f32p01-ch1sk1fk1fl1.tiff	30	1047	0	0	0	0	nan	6	32	nan	7	1	1	0	0	65535	65535
0	21640	r07c06f33p02-ch2sk1fk1fl1.tif	r07c06f33p01-ch1sk1fk1fl1.tiff	30	1048	0.000595102	0.00296025	0	0	nan	6	33	nan	7	1	1	0	0	65535	65535
0	21527	r07c06f34p02-ch2sk1fk1fl1.tif	r07c06f34p01-ch1sk1fk1fl1.tiff	30	1049	0.000610361	0.00169375	0	0	nan	6	34	nan	7	1	1	0	0	65535	65535
0	0	r07c06f35p02-ch2sk1fk1fl1.tif	r07c06f35p01-ch1sk1fk1fl1.tiff	30	1050	0.00062562	0	0	0	nan	6	35	nan	7	1	1	0	0	65535	65535
1865	1713	r02c07f01p02-ch2sk1fk1fl1.tif	r02c07f01p01-ch1sk1fk1fl1.tiff	31	1051	0.242451	0.249699	0	0.000215418	nan	7	1	nan	2	0	0	0	0	65535	65535
0	0	r02c07f02p02-ch2sk1fk1fl1.tif	r02c07f02p01-ch1sk1fk1fl1.tiff	31	1052	0.000610361	0	0	0	nan	7	2	nan	2	1	1	0	0	65535	65535
0	23756	r02c07f03p02-ch2sk1fk1fl1.tif	r02c07f03p01-ch1sk1fk1fl1.tiff	31	1053	0.000610361	0.00280766	0	0	nan	7	3	nan	2	1	1	0	0	65535	65535
0	20017	r02c07f04p02-ch2sk1fk1fl1.tif	r02c07f04p01-ch1sk1fk1fl1.tiff	31	1054	0.000579843	0.00167849	0	0	nan	7	4	nan	2	1	1	0	0	65535	65535
0	19725	r02c07f05p02-ch2sk1fk1fl1.tif	r02c07f05p01-ch1sk1fk1fl1.tiff	31	1055	0.000595102	0.00187686	0	0	nan	7	5	nan	2	1	1	0	0	65535	65535
0	0	r02c07f06p02-ch2sk1fk1fl1.tif	r02c07f06p01-ch1sk1fk1fl1.tiff	31	1056	0.000656138	0	0	0	nan	7	6	nan	2	1	1	0	0	65535	65535
0	19957	r02c07f07p02-ch2sk1fk1fl1.tif	r02c07f07p01-ch1sk1fk1fl1.tiff	31	1057	0.000564584	0.00158694	0	0	nan	7	7	nan	2	1	1	0	0	65535	65535
5	9	r02c07f08p02-ch2sk1fk1fl1.tif	r02c07f08p01-ch1sk1fk1fl1.tiff	31	1058	0.146838	0.049836	0	0	nan	7	8	nan	2	0	1	0	0	65535	65535
1	6	r02c07f09p02-ch2sk1fk1fl1.tif	r02c07f09p01-ch1sk1fk1fl1.tiff	31	1059	0.13489	0.0205692	0	0	nan	7	9	nan	2	0	1	0	0	65535	65535
0	20386	r02c07f10p02-ch2sk1fk1fl1.tif	r02c07f10p01-ch1sk1fk1fl1.tiff	31	1060	0.000579843	0.0016022	0	0	nan	7	10	nan	2	1	1	0	0	65535	65535
0	21233	r02c07f11p02-ch2sk1fk1fl1.tif	r02c07f11p01-ch1sk1fk1fl1.tiff	31	1061	0.000564584	0.00163272	0	0	nan	7	11	nan	2	1	1	0	0	65535	65535
0	21668	r02c07f12p02-ch2sk1fk1fl1.tif	r02c07f12p01-ch1sk1fk1fl1.tiff	31	1062	0.000595102	0.00190738	0	0	nan	7	12	nan	2	1	1	0	0	65535	65535
19	12	r02c07f13p02-ch2sk1fk1fl1.tif	r02c07f13p01-ch1sk1fk1fl1.tiff	31	1063	0.16408	0.0363928	0	0	nan	7	13	nan	2	0	1	0	0	65535	65535
369	311	r02c07f14p02-ch2sk1fk1fl1.tif	r02c07f14p01-ch1sk1fk1fl1.tiff	31	1064	0.11516	0.140642	0	0	nan	7	14	nan	2	0	0	0	0	65535	65535
403	369	r02c07f15p02-ch2sk1fk1fl1.tif	r02c07f15p01-ch1sk1fk1fl1.tiff	31	1065	0.134722	0.119265	0	0	nan	7	15	nan	2	0	0	0	0	65535	65535
33	42	r02c07f16p02-ch2sk1fk1fl1.tif	r02c07f16p01-ch1sk1fk1fl1.tiff	31	1066	0.120974	0.0310369	0	0	nan	7	16	nan	2	0	1	0	0	65535	65535
130	136	r02c07f17p02-ch2sk1fk1fl1.tif	r02c07f17p01-ch1sk1fk1fl1.tiff	31	1067	0.181201	0.0620584	0	0	nan	7	17	nan	2	0	0	0	0	65535	65535
1442	1564	r02c07f18p02-ch2sk1fk1fl1.tif	r02c07f18p01-ch1sk1fk1fl1.tiff	31	1068	0.179202	0.249668	0	0.000215418	nan	7	18	nan	2	0	0	0	0	65535	65535
93	75	r02c07f19p02-ch2sk1fk1fl1.tif	r02c07f19p01-ch1sk1fk1fl1.tiff	31	1069	0.190005	0.100343	0	0	nan	7	19	nan	2	0	0	0	0	65535	65535
0	22102	r02c07f20p02-ch2sk1fk1fl1.tif	r02c07f20p01-ch1sk1fk1fl1.tiff	31	1070	0.000579843	0.00184634	0	0	nan	7	20	nan	2	1	1	0	0	65535	65535
0	21507	r02c07f21p02-ch2sk1fk1fl1.tif	r02c07f21p01-ch1sk1fk1fl1.tiff	31	1071	0.000640879	0.00430304	0	0	nan	7	21	nan	2	1	1	0	0	65535	65535
54	49	r02c07f22p02-ch2sk1fk1fl1.tif	r02c07f22p01-ch1sk1fk1fl1.tiff	31	1072	0.126589	0.0286412	0	0	nan	7	22	nan	2	0	1	0	0	65535	65535
666	618	r02c07f23p02-ch2sk1fk1fl1.tif	r02c07f23p01-ch1sk1fk1fl1.tiff	31	1073	0.152819	0.153185	0	0	nan	7	23	nan	2	0	0	0	0	65535	65535
553	583	r02c07f24p02-ch2sk1fk1fl1.tif	r02c07f24p01-ch1sk1fk1fl1.tiff	31	1074	0.163333	0.171511	0	0	nan	7	24	nan	2	0	0	0	0	65535	65535
57	101	r02c07f25p02-ch2sk1fk1fl1.tif	r02c07f25p01-ch1sk1fk1fl1.tiff	31	1075	0.127565	0.0345617	0	0	nan	7	25	nan	2	0	1	0	0	65535	65535
0	22236	r02c07f26p02-ch2sk1fk1fl1.tif	r02c07f26p01-ch1sk1fk1fl1.tiff	31	1076	0.000640879	0.00199893	0	0	nan	7	26	nan	2	1	1	0	0	65535	65535
95	134	r02c07f27p02-ch2sk1fk1fl1.tif	r02c07f27p01-ch1sk1fk1fl1.tiff	31	1077	0.110002	0.0716259	0	0	nan	7	27	nan	2	0	0	0	0	65535	65535
110	97	r02c07f28p02-ch2sk1fk1fl1.tif	r02c07f28p01-ch1sk1fk1fl1.tiff	31	1078	0.120623	0.0586557	0	0	nan	7	28	nan	2	0	0	0	0	65535	65535
0	22244	r02c07f29p02-ch2sk1fk1fl1.tif	r02c07f29p01-ch1sk1fk1fl1.tiff	31	1079	0.000640879	0.00289921	0	0	nan	7	29	nan	2	1	1	0	0	65535	65535
0	0	r02c07f30p02-ch2sk1fk1fl1.tif	r02c07f30p01-ch1sk1fk1fl1.tiff	31	1080	0.000610361	0	0	0	nan	7	30	nan	2	1	1	0	0	65535	65535
0	0	r02c07f31p02-ch2sk1fk1fl1.tif	r02c07f31p01-ch1sk1fk1fl1.tiff	31	1081	0.000610361	0	0	0	nan	7	31	nan	2	1	1	0	0	65535	65535
0	21105	r02c07f32p02-ch2sk1fk1fl1.tif	r02c07f32p01-ch1sk1fk1fl1.tiff	31	1082	0.00062562	0.00161746	0	0	nan	7	32	nan	2	1	1	0	0	65535	65535
0	21933	r02c07f33p02-ch2sk1fk1fl1.tif	r02c07f33p01-ch1sk1fk1fl1.tiff	31	1083	0.00062562	0.00161746	0	0	nan	7	33	nan	2	1	1	0	0	65535	65535
0	21947	r02c07f34p02-ch2sk1fk1fl1.tif	r02c07f34p01-ch1sk1fk1fl1.tiff	31	1084	0.00062562	0.00155642	0	0	nan	7	34	nan	2	1	1	0	0	65535	65535
0	22267	r02c07f35p02-ch2sk1fk1fl1.tif	r02c07f35p01-ch1sk1fk1fl1.tiff	31	1085	0.000595102	0.00192264	0	0	nan	7	35	nan	2	1	1	0	0	65535	65535
3185	0	r03c07f01p02-ch2sk1fk1fl1.tif	r03c07f01p01-ch1sk1fk1fl1.tiff	32	1086	0.247745	0	0	0	nan	7	1	nan	3	0	1	0	0	65535	65535
0	0	r03c07f02p02-ch2sk1fk1fl1.tif	r03c07f02p01-ch1sk1fk1fl1.tiff	32	1087	0.000610361	0	0	0	nan	7	2	nan	3	1	1	0	0	65535	65535
0	0	r03c07f03p02-ch2sk1fk1fl1.tif	r03c07f03p01-ch1sk1fk1fl1.tiff	32	1088	0.000595102	0	0	0	nan	7	3	nan	3	1	1	0	0	65535	65535
0	0	r03c07f04p02-ch2sk1fk1fl1.tif	r03c07f04p01-ch1sk1fk1fl1.tiff	32	1089	0.000595102	0	0	0	nan	7	4	nan	3	1	1	0	0	65535	65535
0	0	r03c07f05p02-ch2sk1fk1fl1.tif	r03c07f05p01-ch1sk1fk1fl1.tiff	32	1090	0.000595102	0	0	0	nan	7	5	nan	3	1	1	0	0	65535	65535
0	0	r03c07f06p02-ch2sk1fk1fl1.tif	r03c07f06p01-ch1sk1fk1fl1.tiff	32	1091	0.000610361	0	0	0	nan	7	6	nan	3	1	1	0	0	65535	65535
0	0	r03c07f07p02-ch2sk1fk1fl1.tif	r03c07f07p01-ch1sk1fk1fl1.tiff	32	1092	0.000564584	0	0	0	nan	7	7	nan	3	1	1	0	0	65535	65535
0	0	r03c07f08p02-ch2sk1fk1fl1.tif	r03c07f08p01-ch1sk1fk1fl1.tiff	32	1093	0.000610361	0	0	0	nan	7	8	nan	3	1	1	0	0	65535	65535
2	0	r03c07f09p02-ch2sk1fk1fl1.tif	r03c07f09p01-ch1sk1fk1fl1.tiff	32	1094	0.103517	0	0	0	nan	7	9	nan	3	0	1	0	0	65535	65535
0	0	r03c07f10p02-ch2sk1fk1fl1.tif	r03c07f10p01-ch1sk1fk1fl1.tiff	32	1095	0.000595102	0	0	0	nan	7	10	nan	3	1	1	0	0	65535	65535
0	0	r03c07f11p02-ch2sk1fk1fl1.tif	r03c07f11p01-ch1sk1fk1fl1.tiff	32	1096	0.000595102	0	0	0	nan	7	11	nan	3	1	1	0	0	65535	65535
0	0	r03c07f12p02-ch2sk1fk1fl1.tif	r03c07f12p01-ch1sk1fk1fl1.tiff	32	1097	0.000595102	0	0	0	nan	7	12	nan	3	1	1	0	0	65535	65535
99	0	r03c07f13p02-ch2sk1fk1fl1.tif	r03c07f13p01-ch1sk1fk1fl1.tiff	32	1098	0.131655	0	0	0	nan	7	13	nan	3	0	1	0	0	65535	65535
341	0	r03c07f14p02-ch2sk1fk1fl1.tif	r03c07f14p01-ch1sk1fk1fl1.tiff	32	1099	0.165286	0	0	0	nan	7	14	nan	3	0	1	0	0	65535	65535
111	0	r03c07f15p02-ch2sk1fk1fl1.tif	r03c07f15p01-ch1sk1fk1fl1.tiff	32	1100	0.157931	0	0	0	nan	7	15	nan	3	0	1	0	0	65535	65535
0	0	r03c07f16p02-ch2sk1fk1fl1.tif	r03c07f16p01-ch1sk1fk1fl1.tiff	32	1101	0.000564584	0	0	0	nan	7	16	nan	3	1	1	0	0	65535	65535
0	0	r03c07f17p02-ch2sk1fk1fl1.tif	r03c07f17p01-ch1sk1fk1fl1.tiff	32	1102	0	0	0	0	nan	7	17	nan	3	1	1	0	0	65535	65535
294	0	r03c07f18p02-ch2sk1fk1fl1.tif	r03c07f18p01-ch1sk1fk1fl1.tiff	32	1103	0.124346	0	0	0	nan	7	18	nan	3	0	1	0	0	65535	65535
281	0	r03c07f19p02-ch2sk1fk1fl1.tif	r03c07f19p01-ch1sk1fk1fl1.tiff	32	1104	0.177798	0	0	0	nan	7	19	nan	3	0	1	0	0	65535	65535
0	0	r03c07f20p02-ch2sk1fk1fl1.tif	r03c07f20p01-ch1sk1fk1fl1.tiff	32	1105	0.000686656	0	0	0	nan	7	20	nan	3	1	1	0	0	65535	65535
0	0	r03c07f21p02-ch2sk1fk1fl1.tif	r03c07f21p01-ch1sk1fk1fl1.tiff	32	1106	0.000595102	0	0	0	nan	7	21	nan	3	1	1	0	0	65535	65535
191	0	r03c07f22p02-ch2sk1fk1fl1.tif	r03c07f22p01-ch1sk1fk1fl1.tiff	32	1107	0.249622	0	0.000143612	0	nan	7	22	nan	3	0	1	0	0	65535	65535
912	0	r03c07f23p02-ch2sk1fk1fl1.tif	r03c07f23p01-ch1sk1fk1fl1.tiff	32	1108	0.203357	0	0	0	nan	7	23	nan	3	0	1	0	0	65535	65535
260	0	r03c07f24p02-ch2sk1fk1fl1.tif	r03c07f24p01-ch1sk1fk1fl1.tiff	32	1109	0.189792	0	0	0	nan	7	24	nan	3	0	1	0	0	65535	65535
0	0	r03c07f25p02-ch2sk1fk1fl1.tif	r03c07f25p01-ch1sk1fk1fl1.tiff	32	1110	0.000579843	0	0	0	nan	7	25	nan	3	1	1	0	0	65535	65535
0	0	r03c07f26p02-ch2sk1fk1fl1.tif	r03c07f26p01-ch1sk1fk1fl1.tiff	32	1111	0.000656138	0	0	0	nan	7	26	nan	3	1	1	0	0	65535	65535
51	0	r03c07f27p02-ch2sk1fk1fl1.tif	r03c07f27p01-ch1sk1fk1fl1.tiff	32	1112	0.10193	0	0	0	nan	7	27	nan	3	0	1	0	0	65535	65535
133	0	r03c07f28p02-ch2sk1fk1fl1.tif	r03c07f28p01-ch1sk1fk1fl1.tiff	32	1113	0.130358	0	0	0	nan	7	28	nan	3	0	1	0	0	65535	65535
23	0	r03c07f29p02-ch2sk1fk1fl1.tif	r03c07f29p01-ch1sk1fk1fl1.tiff	32	1114	0.0741436	0	0	0	nan	7	29	nan	3	0	1	0	0	65535	65535
0	0	r03c07f30p02-ch2sk1fk1fl1.tif	r03c07f30p01-ch1sk1fk1fl1.tiff	32	1115	0	0	0	0	nan	7	30	nan	3	1	1	0	0	65535	65535
0	0	r03c07f31p02-ch2sk1fk1fl1.tif	r03c07f31p01-ch1sk1fk1fl1.tiff	32	1116	0.000595102	0	0	0	nan	7	31	nan	3	1	1	0	0	65535	65535
0	0	r03c07f32p02-ch2sk1fk1fl1.tif	r03c07f32p01-ch1sk1fk1fl1.tiff	32	1117	0.000610361	0	0	0	nan	7	32	nan	3	1	1	0	0	65535	65535
0	0	r03c07f33p02-ch2sk1fk1fl1.tif	r03c07f33p01-ch1sk1fk1fl1.tiff	32	1118	0.00062562	0	0	0	nan	7	33	nan	3	1	1	0	0	65535	65535
0	0	r03c07f34p02-ch2sk1fk1fl1.tif	r03c07f34p01-ch1sk1fk1fl1.tiff	32	1119	0.000579843	0	0	0	nan	7	34	nan	3	1	1	0	0	65535	65535
0	0	r03c07f35p02-ch2sk1fk1fl1.tif	r03c07f35p01-ch1sk1fk1fl1.tiff	32	1120	0	0	0	0	nan	7	35	nan	3	1	1	0	0	65535	65535
2978	2321	r04c07f01p02-ch2sk1fk1fl1.tif	r04c07f01p01-ch1sk1fk1fl1.tiff	33	1121	0.249638	0.249699	0.000215418	0.000646255	nan	7	1	nan	4	0	0	0	0	65535	65535
0	22499	r04c07f02p02-ch2sk1fk1fl1.tif	r04c07f02p01-ch1sk1fk1fl1.tiff	33	1122	0	0.00149538	0	0	nan	7	2	nan	4	1	1	0	0	65535	65535
0	21312	r04c07f03p02-ch2sk1fk1fl1.tif	r04c07f03p01-ch1sk1fk1fl1.tiff	33	1123	0.000595102	0.00198367	0	0	nan	7	3	nan	4	1	1	0	0	65535	65535
0	19815	r04c07f04p02-ch2sk1fk1fl1.tif	r04c07f04p01-ch1sk1fk1fl1.tiff	33	1124	0.000610361	0.00172427	0	0	nan	7	4	nan	4	1	1	0	0	65535	65535
0	21656	r04c07f05p02-ch2sk1fk1fl1.tif	r04c07f05p01-ch1sk1fk1fl1.tiff	33	1125	0.000595102	0.00198367	0	0	nan	7	5	nan	4	1	1	0	0	65535	65535
0	20801	r04c07f06p02-ch2sk1fk1fl1.tif	r04c07f06p01-ch1sk1fk1fl1.tiff	33	1126	0.000579843	0.00161746	0	0	nan	7	6	nan	4	1	1	0	0	65535	65535
0	19930	r04c07f07p02-ch2sk1fk1fl1.tif	r04c07f07p01-ch1sk1fk1fl1.tiff	33	1127	0.00062562	0.00154116	0	0	nan	7	7	nan	4	1	1	0	0	65535	65535
0	24463	r04c07f08p02-ch2sk1fk1fl1.tif	r04c07f08p01-ch1sk1fk1fl1.tiff	33	1128	0.00062562	0.011429	0	0	nan	7	8	nan	4	1	1	0	0	65535	65535
9	17	r04c07f09p02-ch2sk1fk1fl1.tif	r04c07f09p01-ch1sk1fk1fl1.tiff	33	1129	0.111177	0.026566	0	0	nan	7	9	nan	4	0	1	0	0	65535	65535
0	20832	r04c07f10p02-ch2sk1fk1fl1.tif	r04c07f10p01-ch1sk1fk1fl1.tiff	33	1130	0.000656138	0.00175479	0	0	nan	7	10	nan	4	1	1	0	0	65535	65535
0	23188	r04c07f11p02-ch2sk1fk1fl1.tif	r04c07f11p01-ch1sk1fk1fl1.tiff	33	1131	0.000610361	0.00183108	0	0	nan	7	11	nan	4	1	1	0	0	65535	65535
0	19862	r04c07f12p02-ch2sk1fk1fl1.tif	r04c07f12p01-ch1sk1fk1fl1.tiff	33	1132	0.000564584	0.0016022	0	0	nan	7	12	nan	4	1	1	0	0	65535	65535
86	109	r04c07f13p02-ch2sk1fk1fl1.tif	r04c07f13p01-ch1sk1fk1fl1.tiff	33	1133	0.194644	0.0480812	0	0	nan	7	13	nan	4	0	1	0	0	65535	65535
392	411	r04c07f14p02-ch2sk1fk1fl1.tif	r04c07f14p01-ch1sk1fk1fl1.tiff	33	1134	0.145266	0.149004	0	0	nan	7	14	nan	4	0	0	0	0	65535	65535
183	236	r04c07f15p02-ch2sk1fk1fl1.tif	r04c07f15p01-ch1sk1fk1fl1.tiff	33	1135	0.15198	0.049546	0	0	nan	7	15	nan	4	0	1	0	0	65535	65535
0	22567	r04c07f16p02-ch2sk1fk1fl1.tif	r04c07f16p01-ch1sk1fk1fl1.tiff	33	1136	0.000671397	0.00238041	0	0	nan	7	16	nan	4	1	1	0	0	65535	65535
0	21002	r04c07f17p02-ch2sk1fk1fl1.tif	r04c07f17p01-ch1sk1fk1fl1.tiff	33	1137	0.000656138	0.00166323	0	0	nan	7	17	nan	4	1	1	0	0	65535	65535
455	454	r04c07f18p02-ch2sk1fk1fl1.tif	r04c07f18p01-ch1sk1fk1fl1.tiff	33	1138	0.128725	0.192905	0	0	nan	7	18	nan	4	0	0	0	0	65535	65535
252	195	r04c07f19p02-ch2sk1fk1fl1.tif	r04c07f19p01-ch1sk1fk1fl1.tiff	33	1139	0.130098	0.0732738	0	0	nan	7	19	nan	4	0	0	0	0	65535	65535
0	19812	r04c07f20p02-ch2sk1fk1fl1.tif	r04c07f20p01-ch1sk1fk1fl1.tiff	33	1140	0.000579843	0.00166323	0	0	nan	7	20	nan	4	1	1	0	0	65535	65535
0	22128	r04c07f21p02-ch2sk1fk1fl1.tif	r04c07f21p01-ch1sk1fk1fl1.tiff	33	1141	0.000579843	0.00181582	0	0	nan	7	21	nan	4	1	1	0	0	65535	65535
160	214	r04c07f22p02-ch2sk1fk1fl1.tif	r04c07f22p01-ch1sk1fk1fl1.tiff	33	1142	0.145617	0.0469825	0	0	nan	7	22	nan	4	0	1	0	0	65535	65535
806	623	r04c07f23p02-ch2sk1fk1fl1.tif	r04c07f23p01-ch1sk1fk1fl1.tiff	33	1143	0.14789	0.174899	0	0	nan	7	23	nan	4	0	0	0	0	65535	65535
287	346	r04c07f24p02-ch2sk1fk1fl1.tif	r04c07f24p01-ch1sk1fk1fl1.tiff	33	1144	0.115831	0.130175	0	0	nan	7	24	nan	4	0	0	0	0	65535	65535
0	22274	r04c07f25p02-ch2sk1fk1fl1.tif	r04c07f25p01-ch1sk1fk1fl1.tiff	33	1145	0.000671397	0.00270085	0	0	nan	7	25	nan	4	1	1	0	0	65535	65535
0	19790	r04c07f26p02-ch2sk1fk1fl1.tif	r04c07f26p01-ch1sk1fk1fl1.tiff	33	1146	0.000564584	0.00184634	0	0	nan	7	26	nan	4	1	1	0	0	65535	65535
21	83	r04c07f27p02-ch2sk1fk1fl1.tif	r04c07f27p01-ch1sk1fk1fl1.tiff	33	1147	0.0937514	0.0372625	0	0	nan	7	27	nan	4	0	1	0	0	65535	65535
94	146	r04c07f28p02-ch2sk1fk1fl1.tif	r04c07f28p01-ch1sk1fk1fl1.tiff	33	1148	0.0986038	0.0532387	0	0	nan	7	28	nan	4	0	0	0	0	65535	65535
9	25	r04c07f29p02-ch2sk1fk1fl1.tif	r04c07f29p01-ch1sk1fk1fl1.tiff	33	1149	0.0622873	0.0305486	0	0	nan	7	29	nan	4	0	1	0	0	65535	65535
0	18868	r04c07f30p02-ch2sk1fk1fl1.tif	r04c07f30p01-ch1sk1fk1fl1.tiff	33	1150	0.000686656	0.00390631	0	0	nan	7	30	nan	4	1	1	0	0	65535	65535
0	21449	r04c07f31p02-ch2sk1fk1fl1.tif	r04c07f31p01-ch1sk1fk1fl1.tiff	33	1151	0	0.00154116	0	0	nan	7	31	nan	4	1	1	0	0	65535	65535
0	21567	r04c07f32p02-ch2sk1fk1fl1.tif	r04c07f32p01-ch1sk1fk1fl1.tiff	33	1152	0.00062562	0.00202945	0	0	nan	7	32	nan	4	1	1	0	0	65535	65535
0	20062	r04c07f33p02-ch2sk1fk1fl1.tif	r04c07f33p01-ch1sk1fk1fl1.tiff	33	1153	0.000579843	0.00218204	0	0	nan	7	33	nan	4	1	1	0	0	65535	65535
0	21941	r04c07f34p02-ch2sk1fk1fl1.tif	r04c07f34p01-ch1sk1fk1fl1.tiff	33	1154	0.00476081	0.00170901	0	0	nan	7	34	nan	4	1	1	0	0	65535	65535
0	0	r04c07f35p02-ch2sk1fk1fl1.tif	r04c07f35p01-ch1sk1fk1fl1.tiff	33	1155	0	0	0	0	nan	7	35	nan	4	1	1	0	0	65535	65535
1670	1530	r05c07f01p02-ch2sk1fk1fl1.tif	r05c07f01p01-ch1sk1fk1fl1.tiff	34	1156	0.222416	0.208453	0	0	nan	7	1	nan	5	0	0	0	0	65535	65535
0	22481	r05c07f02p02-ch2sk1fk1fl1.tif	r05c07f02p01-ch1sk1fk1fl1.tiff	34	1157	0	0.00210575	0	0	nan	7	2	nan	5	1	1	0	0	65535	65535
0	23499	r05c07f03p02-ch2sk1fk1fl1.tif	r05c07f03p01-ch1sk1fk1fl1.tiff	34	1158	0.000579843	0.00337224	0	0	nan	7	3	nan	5	1	1	0	0	65535	65535
0	22293	r05c07f04p02-ch2sk1fk1fl1.tif	r05c07f04p01-ch1sk1fk1fl1.tiff	34	1159	0.000595102	0.00239567	0	0	nan	7	4	nan	5	1	1	0	0	65535	65535
0	21702	r05c07f05p02-ch2sk1fk1fl1.tif	r05c07f05p01-ch1sk1fk1fl1.tiff	34	1160	0.000564584	0.00161746	0	0	nan	7	5	nan	5	1	1	0	0	65535	65535
0	22989	r05c07f06p02-ch2sk1fk1fl1.tif	r05c07f06p01-ch1sk1fk1fl1.tiff	34	1161	0.000610361	0.00251774	0	0	nan	7	6	nan	5	1	1	0	0	65535	65535
1	8	r05c07f07p02-ch2sk1fk1fl1.tif	r05c07f07p01-ch1sk1fk1fl1.tiff	34	1162	0.0619211	0.033051	0	0	nan	7	7	nan	5	0	1	0	0	65535	65535
208	260	r05c07f08p02-ch2sk1fk1fl1.tif	r05c07f08p01-ch1sk1fk1fl1.tiff	34	1163	0.140414	0.0867323	0	0	nan	7	8	nan	5	0	0	0	0	65535	65535
222	258	r05c07f09p02-ch2sk1fk1fl1.tif	r05c07f09p01-ch1sk1fk1fl1.tiff	34	1164	0.249668	0.100374	0.000215418	0	nan	7	9	nan	5	0	0	0	0	65535	65535
0	24354	r05c07f10p02-ch2sk1fk1fl1.tif	r05c07f10p01-ch1sk1fk1fl1.tiff	34	1165	0.0839094	0.0151827	0	0	nan	7	10	nan	5	0	1	0	0	65535	65535
0	23450	r05c07f11p02-ch2sk1fk1fl1.tif	r05c07f11p01-ch1sk1fk1fl1.tiff	34	1166	0.00062562	0.00210575	0	0	nan	7	11	nan	5	1	1	0	0	65535	65535
0	22055	r05c07f12p02-ch2sk1fk1fl1.tif	r05c07f12p01-ch1sk1fk1fl1.tiff	34	1167	0.000595102	0.00175479	0	0	nan	7	12	nan	5	1	1	0	0	65535	65535
66	114	r05c07f13p02-ch2sk1fk1fl1.tif	r05c07f13p01-ch1sk1fk1fl1.tiff	34	1168	0.120745	0.0426337	0	0	nan	7	13	nan	5	0	1	0	0	65535	65535
1155	1067	r05c07f14p02-ch2sk1fk1fl1.tif	r05c07f14p01-ch1sk1fk1fl1.tiff	34	1169	0.244175	0.239628	0	0	nan	7	14	nan	5	0	0	0	0	65535	65535
807	868	r05c07f15p02-ch2sk1fk1fl1.tif	r05c07f15p01-ch1sk1fk1fl1.tiff	34	1170	0.249653	0.212421	0.000287224	0	nan	7	15	nan	5	0	0	0	0	65535	65535
81	137	r05c07f16p02-ch2sk1fk1fl1.tif	r05c07f16p01-ch1sk1fk1fl1.tiff	34	1171	0.125353	0.0319524	0	0	nan	7	16	nan	5	0	1	0	0	65535	65535
75	119	r05c07f17p02-ch2sk1fk1fl1.tif	r05c07f17p01-ch1sk1fk1fl1.tiff	34	1172	0.129473	0.0935378	0	0	nan	7	17	nan	5	0	0	0	0	65535	65535
1129	1100	r05c07f18p02-ch2sk1fk1fl1.tif	r05c07f18p01-ch1sk1fk1fl1.tiff	34	1173	0.187411	0.19089	0	0	nan	7	18	nan	5	0	0	0	0	65535	65535
81	113	r05c07f19p02-ch2sk1fk1fl1.tif	r05c07f19p01-ch1sk1fk1fl1.tiff	34	1174	0.110872	0.0301213	0	0	nan	7	19	nan	5	0	1	0	0	65535	65535
0	19914	r05c07f20p02-ch2sk1fk1fl1.tif	r05c07f20p01-ch1sk1fk1fl1.tiff	34	1175	0.000640879	0.00158694	0	0	nan	7	20	nan	5	1	1	0	0	65535	65535
0	19672	r05c07f21p02-ch2sk1fk1fl1.tif	r05c07f21p01-ch1sk1fk1fl1.tiff	34	1176	0.000564584	0.00172427	0	0	nan	7	21	nan	5	1	1	0	0	65535	65535
2	22370	r05c07f22p02-ch2sk1fk1fl1.tif	r05c07f22p01-ch1sk1fk1fl1.tiff	34	1177	0.0347295	0.0135653	0	0	nan	7	22	nan	5	1	1	0	0	65535	65535
193	250	r05c07f23p02-ch2sk1fk1fl1.tif	r05c07f23p01-ch1sk1fk1fl1.tiff	34	1178	0.150408	0.0379034	0	0	nan	7	23	nan	5	0	1	0	0	65535	65535
192	263	r05c07f24p02-ch2sk1fk1fl1.tif	r05c07f24p01-ch1sk1fk1fl1.tiff	34	1179	0.130983	0.0354925	0	0	nan	7	24	nan	5	0	1	0	0	65535	65535
1	22712	r05c07f25p02-ch2sk1fk1fl1.tif	r05c07f25p01-ch1sk1fk1fl1.tiff	34	1180	0.0387884	0.00991836	0	0	nan	7	25	nan	5	1	1	0	0	65535	65535
0	19887	r05c07f26p02-ch2sk1fk1fl1.tif	r05c07f26p01-ch1sk1fk1fl1.tiff	34	1181	0.00062562	0.00180056	0	0	nan	7	26	nan	5	1	1	0	0	65535	65535
0	20392	r05c07f27p02-ch2sk1fk1fl1.tif	r05c07f27p01-ch1sk1fk1fl1.tiff	34	1182	0.000610361	0.00224308	0	0	nan	7	27	nan	5	1	1	0	0	65535	65535
0	20474	r05c07f28p02-ch2sk1fk1fl1.tif	r05c07f28p01-ch1sk1fk1fl1.tiff	34	1183	0.000579843	0.00190738	0	0	nan	7	28	nan	5	1	1	0	0	65535	65535
0	20331	r05c07f29p02-ch2sk1fk1fl1.tif	r05c07f29p01-ch1sk1fk1fl1.tiff	34	1184	0.000579843	0.00187686	0	0	nan	7	29	nan	5	1	1	0	0	65535	65535
0	21631	r05c07f30p02-ch2sk1fk1fl1.tif	r05c07f30p01-ch1sk1fk1fl1.tiff	34	1185	0.000579843	0.0015259	0	0	nan	7	30	nan	5	1	1	0	0	65535	65535
0	20940	r05c07f31p02-ch2sk1fk1fl1.tif	r05c07f31p01-ch1sk1fk1fl1.tiff	34	1186	0.000686656	0.01944	0	0	nan	7	31	nan	5	1	1	0	0	65535	65535
0	21587	r05c07f32p02-ch2sk1fk1fl1.tif	r05c07f32p01-ch1sk1fk1fl1.tiff	34	1187	0.000595102	0.00154116	0	0	nan	7	32	nan	5	1	1	0	0	65535	65535
0	22016	r05c07f33p02-ch2sk1fk1fl1.tif	r05c07f33p01-ch1sk1fk1fl1.tiff	34	1188	0.000564584	0.00172427	0	0	nan	7	33	nan	5	1	1	0	0	65535	65535
0	21617	r05c07f34p02-ch2sk1fk1fl1.tif	r05c07f34p01-ch1sk1fk1fl1.tiff	34	1189	0.000595102	0.00163272	0	0	nan	7	34	nan	5	1	1	0	0	65535	65535
0	0	r05c07f35p02-ch2sk1fk1fl1.tif	r05c07f35p01-ch1sk1fk1fl1.tiff	34	1190	0	0	0	0	nan	7	35	nan	5	1	1	0	0	65535	65535
1498	2422	r06c07f01p02-ch2sk1fk1fl1.tif	r06c07f01p01-ch1sk1fk1fl1.tiff	35	1191	0.233341	0.232151	0	0	nan	7	1	nan	6	0	0	0	0	65535	65535
0	0	r06c07f02p02-ch2sk1fk1fl1.tif	r06c07f02p01-ch1sk1fk1fl1.tiff	35	1192	0.000595102	0	0	0	nan	7	2	nan	6	1	1	0	0	65535	65535
0	21307	r06c07f03p02-ch2sk1fk1fl1.tif	r06c07f03p01-ch1sk1fk1fl1.tiff	35	1193	0.000610361	0.00167849	0	0	nan	7	3	nan	6	1	1	0	0	65535	65535
0	19951	r06c07f04p02-ch2sk1fk1fl1.tif	r06c07f04p01-ch1sk1fk1fl1.tiff	35	1194	0.000579843	0.00166323	0	0	nan	7	4	nan	6	1	1	0	0	65535	65535
0	19388	r06c07f05p02-ch2sk1fk1fl1.tif	r06c07f05p01-ch1sk1fk1fl1.tiff	35	1195	0.000595102	0.0033875	0	0	nan	7	5	nan	6	1	1	0	0	65535	65535
0	20829	r06c07f06p02-ch2sk1fk1fl1.tif	r06c07f06p01-ch1sk1fk1fl1.tiff	35	1196	0.000595102	0.00161746	0	0	nan	7	6	nan	6	1	1	0	0	65535	65535
0	21958	r06c07f07p02-ch2sk1fk1fl1.tif	r06c07f07p01-ch1sk1fk1fl1.tiff	35	1197	0.000701915	0.00173953	0	0	nan	7	7	nan	6	1	1	0	0	65535	65535
123	216	r06c07f08p02-ch2sk1fk1fl1.tif	r06c07f08p01-ch1sk1fk1fl1.tiff	35	1198	0.215778	0.061326	0	0	nan	7	8	nan	6	0	0	0	0	65535	65535
213	272	r06c07f09p02-ch2sk1fk1fl1.tif	r06c07f09p01-ch1sk1fk1fl1.tiff	35	1199	0.165499	0.0487526	0	0	nan	7	9	nan	6	0	1	0	0	65535	65535
2	7	r06c07f10p02-ch2sk1fk1fl1.tif	r06c07f10p01-ch1sk1fk1fl1.tiff	35	1200	0.0823529	0.0273594	0	0	nan	7	10	nan	6	0	1	0	0	65535	65535
0	20819	r06c07f11p02-ch2sk1fk1fl1.tif	r06c07f11p01-ch1sk1fk1fl1.tiff	35	1201	0	0.00177005	0	0	nan	7	11	nan	6	1	1	0	0	65535	65535
0	25606	r06c07f12p02-ch2sk1fk1fl1.tif	r06c07f12p01-ch1sk1fk1fl1.tiff	35	1202	0.00062562	0.0112306	0	0	nan	7	12	nan	6	1	1	0	0	65535	65535
109	183	r06c07f13p02-ch2sk1fk1fl1.tif	r06c07f13p01-ch1sk1fk1fl1.tiff	35	1203	0.168154	0.0467079	0	0	nan	7	13	nan	6	0	1	0	0	65535	65535
1135	1545	r06c07f14p02-ch2sk1fk1fl1.tif	r06c07f14p01-ch1sk1fk1fl1.tiff	35	1204	0.210025	0.249683	0	0.000502642	nan	7	14	nan	6	0	0	0	0	65535	65535
697	970	r06c07f15p02-ch2sk1fk1fl1.tif	r06c07f15p01-ch1sk1fk1fl1.tiff	35	1205	0.163928	0.193118	0	0	nan	7	15	nan	6	0	0	0	0	65535	65535
23	40	r06c07f16p02-ch2sk1fk1fl1.tif	r06c07f16p01-ch1sk1fk1fl1.tiff	35	1206	0.111147	0.0294041	0	0	nan	7	16	nan	6	0	1	0	0	65535	65535
26	105	r06c07f17p02-ch2sk1fk1fl1.tif	r06c07f17p01-ch1sk1fk1fl1.tiff	35	1207	0.0999313	0.0267033	0	0	nan	7	17	nan	6	0	1	0	0	65535	65535
951	1279	r06c07f18p02-ch2sk1fk1fl1.tif	r06c07f18p01-ch1sk1fk1fl1.tiff	35	1208	0.170764	0.199435	0	0	nan	7	18	nan	6	0	0	0	0	65535	65535
132	191	r06c07f19p02-ch2sk1fk1fl1.tif	r06c07f19p01-ch1sk1fk1fl1.tiff	35	1209	0.129854	0.0885634	0	0	nan	7	19	nan	6	0	0	0	0	65535	65535
0	21803	r06c07f20p02-ch2sk1fk1fl1.tif	r06c07f20p01-ch1sk1fk1fl1.tiff	35	1210	0.000595102	0.00169375	0	0	nan	7	20	nan	6	1	1	0	0	65535	65535
0	22003	r06c07f21p02-ch2sk1fk1fl1.tif	r06c07f21p01-ch1sk1fk1fl1.tiff	35	1211	0.000595102	0.00169375	0	0	nan	7	21	nan	6	1	1	0	0	65535	65535
7	17	r06c07f22p02-ch2sk1fk1fl1.tif	r06c07f22p01-ch1sk1fk1fl1.tiff	35	1212	0.0626078	0.018265	0	0	nan	7	22	nan	6	0	1	0	0	65535	65535
300	411	r06c07f23p02-ch2sk1fk1fl1.tif	r06c07f23p01-ch1sk1fk1fl1.tiff	35	1213	0.199527	0.107698	0	0	nan	7	23	nan	6	0	0	0	0	65535	65535
200	300	r06c07f24p02-ch2sk1fk1fl1.tif	r06c07f24p01-ch1sk1fk1fl1.tiff	35	1214	0.149691	0.0572671	0	0	nan	7	24	nan	6	0	0	0	0	65535	65535
0	20093	r06c07f25p02-ch2sk1fk1fl1.tif	r06c07f25p01-ch1sk1fk1fl1.tiff	35	1215	0.000610361	0.00509651	0	0	nan	7	25	nan	6	1	1	0	0	65535	65535
0	21711	r06c07f26p02-ch2sk1fk1fl1.tif	r06c07f26p01-ch1sk1fk1fl1.tiff	35	1216	0.000579843	0.0021973	0	0	nan	7	26	nan	6	1	1	0	0	65535	65535
0	20304	r06c07f27p02-ch2sk1fk1fl1.tif	r06c07f27p01-ch1sk1fk1fl1.tiff	35	1217	0.000579843	0.00180056	0	0	nan	7	27	nan	6	1	1	0	0	65535	65535
0	22492	r06c07f28p02-ch2sk1fk1fl1.tif	r06c07f28p01-ch1sk1fk1fl1.tiff	35	1218	0.000595102	0.0016022	0	0	nan	7	28	nan	6	1	1	0	0	65535	65535
0	20309	r06c07f29p02-ch2sk1fk1fl1.tif	r06c07f29p01-ch1sk1fk1fl1.tiff	35	1219	0.000640879	0.00166323	0	0	nan	7	29	nan	6	1	1	0	0	65535	65535
0	18978	r06c07f30p02-ch2sk1fk1fl1.tif	r06c07f30p01-ch1sk1fk1fl1.tiff	35	1220	0.000579843	0.00215152	0	0	nan	7	30	nan	6	1	1	0	0	65535	65535
0	21341	r06c07f31p02-ch2sk1fk1fl1.tif	r06c07f31p01-ch1sk1fk1fl1.tiff	35	1221	0.00062562	0.0015259	0	0	nan	7	31	nan	6	1	1	0	0	65535	65535
0	21333	r06c07f32p02-ch2sk1fk1fl1.tif	r06c07f32p01-ch1sk1fk1fl1.tiff	35	1222	0.000640879	0.00205997	0	0	nan	7	32	nan	6	1	1	0	0	65535	65535
0	21552	r06c07f33p02-ch2sk1fk1fl1.tif	r06c07f33p01-ch1sk1fk1fl1.tiff	35	1223	0.000640879	0.00175479	0	0	nan	7	33	nan	6	1	1	0	0	65535	65535
0	21609	r06c07f34p02-ch2sk1fk1fl1.tif	r06c07f34p01-ch1sk1fk1fl1.tiff	35	1224	0.000595102	0.00189212	0	0	nan	7	34	nan	6	1	1	0	0	65535	65535
0	0	r06c07f35p02-ch2sk1fk1fl1.tif	r06c07f35p01-ch1sk1fk1fl1.tiff	35	1225	0	0	0	0	nan	7	35	nan	6	1	1	0	0	65535	65535
1976	2161	r07c07f01p02-ch2sk1fk1fl1.tif	r07c07f01p01-ch1sk1fk1fl1.tiff	36	1226	0.241154	0.245289	0	0	nan	7	1	nan	7	0	0	0	0	65535	65535
0	22500	r07c07f02p02-ch2sk1fk1fl1.tif	r07c07f02p01-ch1sk1fk1fl1.tiff	36	1227	0.000579843	0.00234989	0	0	nan	7	2	nan	7	1	1	0	0	65535	65535
0	21422	r07c07f03p02-ch2sk1fk1fl1.tif	r07c07f03p01-ch1sk1fk1fl1.tiff	36	1228	0.000610361	0.00306706	0	0	nan	7	3	nan	7	1	1	0	0	65535	65535
0	22170	r07c07f04p02-ch2sk1fk1fl1.tif	r07c07f04p01-ch1sk1fk1fl1.tiff	36	1229	0.000610361	0.00180056	0	0	nan	7	4	nan	7	1	1	0	0	65535	65535
0	21719	r07c07f05p02-ch2sk1fk1fl1.tif	r07c07f05p01-ch1sk1fk1fl1.tiff	36	1230	0.00062562	0.00166323	0	0	nan	7	5	nan	7	1	1	0	0	65535	65535
0	0	r07c07f06p02-ch2sk1fk1fl1.tif	r07c07f06p01-ch1sk1fk1fl1.tiff	36	1231	0.000656138	0	0	0	nan	7	6	nan	7	1	1	0	0	65535	65535
0	21758	r07c07f07p02-ch2sk1fk1fl1.tif	r07c07f07p01-ch1sk1fk1fl1.tiff	36	1232	0	0.00177005	0	0	nan	7	7	nan	7	1	1	0	0	65535	65535
70	131	r07c07f08p02-ch2sk1fk1fl1.tif	r07c07f08p01-ch1sk1fk1fl1.tiff	36	1233	0.0904402	0.036408	0	0	nan	7	8	nan	7	0	1	0	0	65535	65535
171	168	r07c07f09p02-ch2sk1fk1fl1.tif	r07c07f09p01-ch1sk1fk1fl1.tiff	36	1234	0.170687	0.0604715	0	0	nan	7	9	nan	7	0	0	0	0	65535	65535
7	18347	r07c07f10p02-ch2sk1fk1fl1.tif	r07c07f10p01-ch1sk1fk1fl1.tiff	36	1235	0.0755932	0.0180209	0	0	nan	7	10	nan	7	0	1	0	0	65535	65535
0	20930	r07c07f11p02-ch2sk1fk1fl1.tif	r07c07f11p01-ch1sk1fk1fl1.tiff	36	1236	0.000610361	0.00155642	0	0	nan	7	11	nan	7	1	1	0	0	65535	65535
0	19843	r07c07f12p02-ch2sk1fk1fl1.tif	r07c07f12p01-ch1sk1fk1fl1.tiff	36	1237	0.000640879	0.00161746	0	0	nan	7	12	nan	7	1	1	0	0	65535	65535
129	198	r07c07f13p02-ch2sk1fk1fl1.tif	r07c07f13p01-ch1sk1fk1fl1.tiff	36	1238	0.111574	0.0493629	0	0	nan	7	13	nan	7	0	1	0	0	65535	65535
1097	942	r07c07f14p02-ch2sk1fk1fl1.tif	r07c07f14p01-ch1sk1fk1fl1.tiff	36	1239	0.175525	0.248997	0	0	nan	7	14	nan	7	0	0	0	0	65535	65535
526	458	r07c07f15p02-ch2sk1fk1fl1.tif	r07c07f15p01-ch1sk1fk1fl1.tiff	36	1240	0.174105	0.161791	0	0	nan	7	15	nan	7	0	0	0	0	65535	65535
2	20302	r07c07f16p02-ch2sk1fk1fl1.tif	r07c07f16p01-ch1sk1fk1fl1.tiff	36	1241	0.0535286	0.0125734	0	0	nan	7	16	nan	7	0	1	0	0	65535	65535
11	21	r07c07f17p02-ch2sk1fk1fl1.tif	r07c07f17p01-ch1sk1fk1fl1.tiff	36	1242	0.0363317	0.0203403	0	0	nan	7	17	nan	7	1	1	0	0	65535	65535
757	664	r07c07f18p02-ch2sk1fk1fl1.tif	r07c07f18p01-ch1sk1fk1fl1.tiff	36	1243	0.153338	0.175631	0	0	nan	7	18	nan	7	0	0	0	0	65535	65535
225	176	r07c07f19p02-ch2sk1fk1fl1.tif	r07c07f19p01-ch1sk1fk1fl1.tiff	36	1244	0.177615	0.0545052	0	0	nan	7	19	nan	7	0	0	0	0	65535	65535
0	22132	r07c07f20p02-ch2sk1fk1fl1.tif	r07c07f20p01-ch1sk1fk1fl1.tiff	36	1245	0.00062562	0.00187686	0	0	nan	7	20	nan	7	1	1	0	0	65535	65535
0	22000	r07c07f21p02-ch2sk1fk1fl1.tif	r07c07f21p01-ch1sk1fk1fl1.tiff	36	1246	0.000671397	0.00196841	0	0	nan	7	21	nan	7	1	1	0	0	65535	65535
42	101	r07c07f22p02-ch2sk1fk1fl1.tif	r07c07f22p01-ch1sk1fk1fl1.tiff	36	1247	0.0686656	0.0259251	0	0	nan	7	22	nan	7	0	1	0	0	65535	65535
501	407	r07c07f23p02-ch2sk1fk1fl1.tif	r07c07f23p01-ch1sk1fk1fl1.tiff	36	1248	0.212985	0.105821	0	0	nan	7	23	nan	7	0	0	0	0	65535	65535
264	245	r07c07f24p02-ch2sk1fk1fl1.tif	r07c07f24p01-ch1sk1fk1fl1.tiff	36	1249	0.202808	0.128466	0	0	nan	7	24	nan	7	0	0	0	0	65535	65535
0	19812	r07c07f25p02-ch2sk1fk1fl1.tif	r07c07f25p01-ch1sk1fk1fl1.tiff	36	1250	0.000610361	0.00251774	0	0	nan	7	25	nan	7	1	1	0	0	65535	65535
0	22006	r07c07f26p02-ch2sk1fk1fl1.tif	r07c07f26p01-ch1sk1fk1fl1.tiff	36	1251	0.000579843	0.00199893	0	0	nan	7	26	nan	7	1	1	0	0	65535	65535
0	22629	r07c07f27p02-ch2sk1fk1fl1.tif	r07c07f27p01-ch1sk1fk1fl1.tiff	36	1252	0.000640879	0.00505074	0	0	nan	7	27	nan	7	1	1	0	0	65535	65535
1	20315	r07c07f28p02-ch2sk1fk1fl1.tif	r07c07f28p01-ch1sk1fk1fl1.tiff	36	1253	0.0285191	0.013138	0	0	nan	7	28	nan	7	1	1	0	0	65535	65535
0	20165	r07c07f29p02-ch2sk1fk1fl1.tif	r07c07f29p01-ch1sk1fk1fl1.tiff	36	1254	0.000595102	0.00177005	0	0	nan	7	29	nan	7	1	1	0	0	65535	65535
0	21382	r07c07f30p02-ch2sk1fk1fl1.tif	r07c07f30p01-ch1sk1fk1fl1.tiff	36	1255	0.000595102	0.00161746	0	0	nan	7	30	nan	7	1	1	0	0	65535	65535
0	21208	r07c07f31p02-ch2sk1fk1fl1.tif	r07c07f31p01-ch1sk1fk1fl1.tiff	36	1256	0.000671397	0.00204471	0	0	nan	7	31	nan	7	1	1	0	0	65535	65535
0	21304	r07c07f32p02-ch2sk1fk1fl1.tif	r07c07f32p01-ch1sk1fk1fl1.tiff	36	1257	0	0.00303655	0	0	nan	7	32	nan	7	1	1	0	0	65535	65535
0	19806	r07c07f33p02-ch2sk1fk1fl1.tif	r07c07f33p01-ch1sk1fk1fl1.tiff	36	1258	0.000610361	0.00209049	0	0	nan	7	33	nan	7	1	1	0	0	65535	65535
0	19462	r07c07f34p02-ch2sk1fk1fl1.tif	r07c07f34p01-ch1sk1fk1fl1.tiff	36	1259	0.000610361	0.00199893	0	0	nan	7	34	nan	7	1	1	0	0	65535	65535
0	0	r07c07f35p02-ch2sk1fk1fl1.tif	r07c07f35p01-ch1sk1fk1fl1.tiff	36	1260	0	0	0	0	nan	7	35	nan	7	1	1	0	0	65535	65535
1404	1132	r02c08f01p02-ch2sk1fk1fl1.tif	r02c08f01p01-ch1sk1fk1fl1.tiff	37	1261	0.177081	0.239155	0	0	nan	8	1	nan	2	0	0	0	0	65535	65535
0	20718	r02c08f02p02-ch2sk1fk1fl1.tif	r02c08f02p01-ch1sk1fk1fl1.tiff	37	1262	0.000610361	0.00265507	0	0	nan	8	2	nan	2	1	1	0	0	65535	65535
0	21765	r02c08f03p02-ch2sk1fk1fl1.tif	r02c08f03p01-ch1sk1fk1fl1.tiff	37	1263	0.000564584	0.00175479	0	0	nan	8	3	nan	2	1	1	0	0	65535	65535
0	20214	r02c08f04p02-ch2sk1fk1fl1.tif	r02c08f04p01-ch1sk1fk1fl1.tiff	37	1264	0.00062562	0.00358587	0	0	nan	8	4	nan	2	1	1	0	0	65535	65535
0	19897	r02c08f05p02-ch2sk1fk1fl1.tif	r02c08f05p01-ch1sk1fk1fl1.tiff	37	1265	0.000564584	0.00189212	0	0	nan	8	5	nan	2	1	1	0	0	65535	65535
0	0	r02c08f06p02-ch2sk1fk1fl1.tif	r02c08f06p01-ch1sk1fk1fl1.tiff	37	1266	0	0	0	0	nan	8	6	nan	2	1	1	0	0	65535	65535
0	19976	r02c08f07p02-ch2sk1fk1fl1.tif	r02c08f07p01-ch1sk1fk1fl1.tiff	37	1267	0.000595102	0.00163272	0	0	nan	8	7	nan	2	1	1	0	0	65535	65535
0	23021	r02c08f08p02-ch2sk1fk1fl1.tif	r02c08f08p01-ch1sk1fk1fl1.tiff	37	1268	0.000671397	0.00177005	0	0	nan	8	8	nan	2	1	1	0	0	65535	65535
0	21103	r02c08f09p02-ch2sk1fk1fl1.tif	r02c08f09p01-ch1sk1fk1fl1.tiff	37	1269	0.000579843	0.00183108	0	0	nan	8	9	nan	2	1	1	0	0	65535	65535
0	20598	r02c08f10p02-ch2sk1fk1fl1.tif	r02c08f10p01-ch1sk1fk1fl1.tiff	37	1270	0.000640879	0.00378424	0	0	nan	8	10	nan	2	1	1	0	0	65535	65535
0	21143	r02c08f11p02-ch2sk1fk1fl1.tif	r02c08f11p01-ch1sk1fk1fl1.tiff	37	1271	0.000610361	0.00170901	0	0	nan	8	11	nan	2	1	1	0	0	65535	65535
0	19862	r02c08f12p02-ch2sk1fk1fl1.tif	r02c08f12p01-ch1sk1fk1fl1.tiff	37	1272	0.000595102	0.00234989	0	0	nan	8	12	nan	2	1	1	0	0	65535	65535
0	20701	r02c08f13p02-ch2sk1fk1fl1.tif	r02c08f13p01-ch1sk1fk1fl1.tiff	37	1273	0.000610361	0.00373846	0	0	nan	8	13	nan	2	1	1	0	0	65535	65535
261	233	r02c08f14p02-ch2sk1fk1fl1.tif	r02c08f14p01-ch1sk1fk1fl1.tiff	37	1274	0.155215	0.10164	0	0	nan	8	14	nan	2	0	0	0	0	65535	65535
438	353	r02c08f15p02-ch2sk1fk1fl1.tif	r02c08f15p01-ch1sk1fk1fl1.tiff	37	1275	0.150225	0.127581	0	0	nan	8	15	nan	2	0	0	0	0	65535	65535
31	39	r02c08f16p02-ch2sk1fk1fl1.tif	r02c08f16p01-ch1sk1fk1fl1.tiff	37	1276	0.110109	0.0281834	0	0	nan	8	16	nan	2	0	1	0	0	65535	65535
151	250	r02c08f17p02-ch2sk1fk1fl1.tif	r02c08f17p01-ch1sk1fk1fl1.tiff	37	1277	0.186038	0.0460365	0	0	nan	8	17	nan	2	0	1	0	0	65535	65535
1765	2004	r02c08f18p02-ch2sk1fk1fl1.tif	r02c08f18p01-ch1sk1fk1fl1.tiff	37	1278	0.249699	0.249668	0.000215418	0.000143612	nan	8	18	nan	2	0	0	0	0	65535	65535
28	62	r02c08f19p02-ch2sk1fk1fl1.tif	r02c08f19p01-ch1sk1fk1fl1.tiff	37	1279	0.125582	0.0275273	0	0	nan	8	19	nan	2	0	1	0	0	65535	65535
0	20337	r02c08f20p02-ch2sk1fk1fl1.tif	r02c08f20p01-ch1sk1fk1fl1.tiff	37	1280	0.00062562	0.00167849	0	0	nan	8	20	nan	2	1	1	0	0	65535	65535
0	22041	r02c08f21p02-ch2sk1fk1fl1.tif	r02c08f21p01-ch1sk1fk1fl1.tiff	37	1281	0.00062562	0.00180056	0	0	nan	8	21	nan	2	1	1	0	0	65535	65535
23	38	r02c08f22p02-ch2sk1fk1fl1.tif	r02c08f22p01-ch1sk1fk1fl1.tiff	37	1282	0.0560311	0.0272374	0	0	nan	8	22	nan	2	0	1	0	0	65535	65535
612	548	r02c08f23p02-ch2sk1fk1fl1.tif	r02c08f23p01-ch1sk1fk1fl1.tiff	37	1283	0.147234	0.127871	0	0	nan	8	23	nan	2	0	0	0	0	65535	65535
843	929	r02c08f24p02-ch2sk1fk1fl1.tif	r02c08f24p01-ch1sk1fk1fl1.tiff	37	1284	0.137438	0.224399	0	0	nan	8	24	nan	2	0	0	0	0	65535	65535
107	232	r02c08f25p02-ch2sk1fk1fl1.tif	r02c08f25p01-ch1sk1fk1fl1.tiff	37	1285	0.156893	0.0638895	0	0	nan	8	25	nan	2	0	0	0	0	65535	65535
6	8	r02c08f26p02-ch2sk1fk1fl1.tif	r02c08f26p01-ch1sk1fk1fl1.tiff	37	1286	0.070985	0.0221866	0	0	nan	8	26	nan	2	0	1	0	0	65535	65535
137	216	r02c08f27p02-ch2sk1fk1fl1.tif	r02c08f27p01-ch1sk1fk1fl1.tiff	37	1287	0.133272	0.0445563	0	0	nan	8	27	nan	2	0	1	0	0	65535	65535
74	127	r02c08f28p02-ch2sk1fk1fl1.tif	r02c08f28p01-ch1sk1fk1fl1.tiff	37	1288	0.115007	0.0317693	0	0	nan	8	28	nan	2	0	1	0	0	65535	65535
0	20437	r02c08f29p02-ch2sk1fk1fl1.tif	r02c08f29p01-ch1sk1fk1fl1.tiff	37	1289	0.00062562	0.00167849	0	0	nan	8	29	nan	2	1	1	0	0	65535	65535
0	21484	r02c08f30p02-ch2sk1fk1fl1.tif	r02c08f30p01-ch1sk1fk1fl1.tiff	37	1290	0.000579843	0.00183108	0	0	nan	8	30	nan	2	1	1	0	0	65535	65535
0	21540	r02c08f31p02-ch2sk1fk1fl1.tif	r02c08f31p01-ch1sk1fk1fl1.tiff	37	1291	0.000610361	0.00180056	0	0	nan	8	31	nan	2	1	1	0	0	65535	65535
0	21495	r02c08f32p02-ch2sk1fk1fl1.tif	r02c08f32p01-ch1sk1fk1fl1.tiff	37	1292	0.000640879	0.00187686	0	0	nan	8	32	nan	2	1	1	0	0	65535	65535
0	19826	r02c08f33p02-ch2sk1fk1fl1.tif	r02c08f33p01-ch1sk1fk1fl1.tiff	37	1293	0.000595102	0.00169375	0	0	nan	8	33	nan	2	1	1	0	0	65535	65535
0	21549	r02c08f34p02-ch2sk1fk1fl1.tif	r02c08f34p01-ch1sk1fk1fl1.tiff	37	1294	0.000610361	0.00151064	0	0	nan	8	34	nan	2	1	1	0	0	65535	65535
0	0	r02c08f35p02-ch2sk1fk1fl1.tif	r02c08f35p01-ch1sk1fk1fl1.tiff	37	1295	0	0	0	0	nan	8	35	nan	2	1	1	0	0	65535	65535
2626	1318	r03c08f01p02-ch2sk1fk1fl1.tif	r03c08f01p01-ch1sk1fk1fl1.tiff	38	1296	0.174945	0.178973	0	0	nan	8	1	nan	3	0	0	0	0	65535	65535
0	20600	r03c08f02p02-ch2sk1fk1fl1.tif	r03c08f02p01-ch1sk1fk1fl1.tiff	38	1297	0.000579843	0.00157168	0	0	nan	8	2	nan	3	1	1	0	0	65535	65535
0	21683	r03c08f03p02-ch2sk1fk1fl1.tif	r03c08f03p01-ch1sk1fk1fl1.tiff	38	1298	0.000671397	0.00170901	0	0	nan	8	3	nan	3	1	1	0	0	65535	65535
0	22236	r03c08f04p02-ch2sk1fk1fl1.tif	r03c08f04p01-ch1sk1fk1fl1.tiff	38	1299	0.000640879	0.00205997	0	0	nan	8	4	nan	3	1	1	0	0	65535	65535
0	19768	r03c08f05p02-ch2sk1fk1fl1.tif	r03c08f05p01-ch1sk1fk1fl1.tiff	38	1300	0.000640879	0.0016022	0	0	nan	8	5	nan	3	1	1	0	0	65535	65535
0	0	r03c08f06p02-ch2sk1fk1fl1.tif	r03c08f06p01-ch1sk1fk1fl1.tiff	38	1301	0	0	0	0	nan	8	6	nan	3	1	1	0	0	65535	65535
0	20036	r03c08f07p02-ch2sk1fk1fl1.tif	r03c08f07p01-ch1sk1fk1fl1.tiff	38	1302	0.000610361	0.00163272	0	0	nan	8	7	nan	3	1	1	0	0	65535	65535
2	17	r03c08f08p02-ch2sk1fk1fl1.tif	r03c08f08p01-ch1sk1fk1fl1.tiff	38	1303	0.0717479	0.0292515	0	0	nan	8	8	nan	3	0	1	0	0	65535	65535
49	183	r03c08f09p02-ch2sk1fk1fl1.tif	r03c08f09p01-ch1sk1fk1fl1.tiff	38	1304	0.118654	0.032517	0	0	nan	8	9	nan	3	0	1	0	0	65535	65535
0	20765	r03c08f10p02-ch2sk1fk1fl1.tif	r03c08f10p01-ch1sk1fk1fl1.tiff	38	1305	0.00180056	0.00425727	0	0	nan	8	10	nan	3	1	1	0	0	65535	65535
0	23250	r03c08f11p02-ch2sk1fk1fl1.tif	r03c08f11p01-ch1sk1fk1fl1.tiff	38	1306	0.00062562	0.00163272	0	0	nan	8	11	nan	3	1	1	0	0	65535	65535
0	22202	r03c08f12p02-ch2sk1fk1fl1.tif	r03c08f12p01-ch1sk1fk1fl1.tiff	38	1307	0.000595102	0.0016022	0	0	nan	8	12	nan	3	1	1	0	0	65535	65535
88	191	r03c08f13p02-ch2sk1fk1fl1.tif	r03c08f13p01-ch1sk1fk1fl1.tiff	38	1308	0.106935	0.0544594	0	0	nan	8	13	nan	3	0	0	0	0	65535	65535
806	356	r03c08f14p02-ch2sk1fk1fl1.tif	r03c08f14p01-ch1sk1fk1fl1.tiff	38	1309	0.154849	0.147951	0	0	nan	8	14	nan	3	0	0	0	0	65535	65535
146	194	r03c08f15p02-ch2sk1fk1fl1.tif	r03c08f15p01-ch1sk1fk1fl1.tiff	38	1310	0.127428	0.119631	0	0	nan	8	15	nan	3	0	0	0	0	65535	65535
0	20293	r03c08f16p02-ch2sk1fk1fl1.tif	r03c08f16p01-ch1sk1fk1fl1.tiff	38	1311	0.00062562	0.00167849	0	0	nan	8	16	nan	3	1	1	0	0	65535	65535
0	20541	r03c08f17p02-ch2sk1fk1fl1.tif	r03c08f17p01-ch1sk1fk1fl1.tiff	38	1312	0.000579843	0.00184634	0	0	nan	8	17	nan	3	1	1	0	0	65535	65535
264	239	r03c08f18p02-ch2sk1fk1fl1.tif	r03c08f18p01-ch1sk1fk1fl1.tiff	38	1313	0.143236	0.136309	0	0	nan	8	18	nan	3	0	0	0	0	65535	65535
219	204	r03c08f19p02-ch2sk1fk1fl1.tif	r03c08f19p01-ch1sk1fk1fl1.tiff	38	1314	0.110262	0.117815	0	0	nan	8	19	nan	3	0	0	0	0	65535	65535
0	19997	r03c08f20p02-ch2sk1fk1fl1.tif	r03c08f20p01-ch1sk1fk1fl1.tiff	38	1315	0.000595102	0.00163272	0	0	nan	8	20	nan	3	1	1	0	0	65535	65535
0	22172	r03c08f21p02-ch2sk1fk1fl1.tif	r03c08f21p01-ch1sk1fk1fl1.tiff	38	1316	0.00062562	0.00178531	0	0	nan	8	21	nan	3	1	1	0	0	65535	65535
120	167	r03c08f22p02-ch2sk1fk1fl1.tif	r03c08f22p01-ch1sk1fk1fl1.tiff	38	1317	0.17171	0.111803	0	0	nan	8	22	nan	3	0	0	0	0	65535	65535
1128	562	r03c08f23p02-ch2sk1fk1fl1.tif	r03c08f23p01-ch1sk1fk1fl1.tiff	38	1318	0.15697	0.201633	0	0	nan	8	23	nan	3	0	0	0	0	65535	65535
210	210	r03c08f24p02-ch2sk1fk1fl1.tif	r03c08f24p01-ch1sk1fk1fl1.tiff	38	1319	0.130709	0.0994736	0	0	nan	8	24	nan	3	0	0	0	0	65535	65535
0	22259	r03c08f25p02-ch2sk1fk1fl1.tif	r03c08f25p01-ch1sk1fk1fl1.tiff	38	1320	0.000579843	0.00376898	0	0	nan	8	25	nan	3	1	1	0	0	65535	65535
0	19577	r03c08f26p02-ch2sk1fk1fl1.tif	r03c08f26p01-ch1sk1fk1fl1.tiff	38	1321	0.000701915	0.00207523	0	0	nan	8	26	nan	3	1	1	0	0	65535	65535
39	51	r03c08f27p02-ch2sk1fk1fl1.tif	r03c08f27p01-ch1sk1fk1fl1.tiff	38	1322	0.119524	0.0219425	0	0	nan	8	27	nan	3	0	1	0	0	65535	65535
171	145	r03c08f28p02-ch2sk1fk1fl1.tif	r03c08f28p01-ch1sk1fk1fl1.tiff	38	1323	0.162799	0.04094	0	0	nan	8	28	nan	3	0	1	0	0	65535	65535
10	28	r03c08f29p02-ch2sk1fk1fl1.tif	r03c08f29p01-ch1sk1fk1fl1.tiff	38	1324	0.0753033	0.0272068	0	0	nan	8	29	nan	3	0	1	0	0	65535	65535
0	21783	r03c08f30p02-ch2sk1fk1fl1.tif	r03c08f30p01-ch1sk1fk1fl1.tiff	38	1325	0.000579843	0.00288396	0	0	nan	8	30	nan	3	1	1	0	0	65535	65535
0	19595	r03c08f31p02-ch2sk1fk1fl1.tif	r03c08f31p01-ch1sk1fk1fl1.tiff	38	1326	0.000610361	0.00167849	0	0	nan	8	31	nan	3	1	1	0	0	65535	65535
0	21164	r03c08f32p02-ch2sk1fk1fl1.tif	r03c08f32p01-ch1sk1fk1fl1.tiff	38	1327	0.000640879	0.00213626	0	0	nan	8	32	nan	3	1	1	0	0	65535	65535
0	21844	r03c08f33p02-ch2sk1fk1fl1.tif	r03c08f33p01-ch1sk1fk1fl1.tiff	38	1328	0.000610361	0.00184634	0	0	nan	8	33	nan	3	1	1	0	0	65535	65535
0	0	r03c08f34p02-ch2sk1fk1fl1.tif	r03c08f34p01-ch1sk1fk1fl1.tiff	38	1329	0.000640879	0	0	0	nan	8	34	nan	3	1	1	0	0	65535	65535
0	0	r03c08f35p02-ch2sk1fk1fl1.tif	r03c08f35p01-ch1sk1fk1fl1.tiff	38	1330	0	0	0	0	nan	8	35	nan	3	1	1	0	0	65535	65535
2798	2118	r04c08f01p02-ch2sk1fk1fl1.tif	r04c08f01p01-ch1sk1fk1fl1.tiff	39	1331	0.246418	0.249683	0	0.000718061	nan	8	1	nan	4	0	0	0	0	65535	65535
0	19724	r04c08f02p02-ch2sk1fk1fl1.tif	r04c08f02p01-ch1sk1fk1fl1.tiff	39	1332	0.000610361	0.00207523	0	0	nan	8	2	nan	4	1	1	0	0	65535	65535
0	18806	r04c08f03p02-ch2sk1fk1fl1.tif	r04c08f03p01-ch1sk1fk1fl1.tiff	39	1333	0.00291447	0.00630198	0	0	nan	8	3	nan	4	1	1	0	0	65535	65535
0	19835	r04c08f04p02-ch2sk1fk1fl1.tif	r04c08f04p01-ch1sk1fk1fl1.tiff	39	1334	0.000595102	0.00227359	0	0	nan	8	4	nan	4	1	1	0	0	65535	65535
0	21525	r04c08f05p02-ch2sk1fk1fl1.tif	r04c08f05p01-ch1sk1fk1fl1.tiff	39	1335	0.00062562	0.00202945	0	0	nan	8	5	nan	4	1	1	0	0	65535	65535
0	22515	r04c08f06p02-ch2sk1fk1fl1.tif	r04c08f06p01-ch1sk1fk1fl1.tiff	39	1336	0	0.00149538	0	0	nan	8	6	nan	4	1	1	0	0	65535	65535
0	21693	r04c08f07p02-ch2sk1fk1fl1.tif	r04c08f07p01-ch1sk1fk1fl1.tiff	39	1337	0.000579843	0.00201419	0	0	nan	8	7	nan	4	1	1	0	0	65535	65535
0	20589	r04c08f08p02-ch2sk1fk1fl1.tif	r04c08f08p01-ch1sk1fk1fl1.tiff	39	1338	0.000595102	0.00228885	0	0	nan	8	8	nan	4	1	1	0	0	65535	65535
0	22879	r04c08f09p02-ch2sk1fk1fl1.tif	r04c08f09p01-ch1sk1fk1fl1.tiff	39	1339	0.000595102	0.00178531	0	0	nan	8	9	nan	4	1	1	0	0	65535	65535
0	20594	r04c08f10p02-ch2sk1fk1fl1.tif	r04c08f10p01-ch1sk1fk1fl1.tiff	39	1340	0.000595102	0.00325017	0	0	nan	8	10	nan	4	1	1	0	0	65535	65535
0	20992	r04c08f11p02-ch2sk1fk1fl1.tif	r04c08f11p01-ch1sk1fk1fl1.tiff	39	1341	0.000640879	0.00161746	0	0	nan	8	11	nan	4	1	1	0	0	65535	65535
0	19764	r04c08f12p02-ch2sk1fk1fl1.tif	r04c08f12p01-ch1sk1fk1fl1.tiff	39	1342	0.000656138	0.0269017	0	0	nan	8	12	nan	4	1	1	0	0	65535	65535
80	102	r04c08f13p02-ch2sk1fk1fl1.tif	r04c08f13p01-ch1sk1fk1fl1.tiff	39	1343	0.151339	0.0344549	0	0	nan	8	13	nan	4	0	1	0	0	65535	65535
405	303	r04c08f14p02-ch2sk1fk1fl1.tif	r04c08f14p01-ch1sk1fk1fl1.tiff	39	1344	0.120974	0.160601	0	0	nan	8	14	nan	4	0	0	0	0	65535	65535
150	195	r04c08f15p02-ch2sk1fk1fl1.tif	r04c08f15p01-ch1sk1fk1fl1.tiff	39	1345	0.172778	0.0804608	0	0	nan	8	15	nan	4	0	0	0	0	65535	65535
0	20148	r04c08f16p02-ch2sk1fk1fl1.tif	r04c08f16p01-ch1sk1fk1fl1.tiff	39	1346	0.000579843	0.0024567	0	0	nan	8	16	nan	4	1	1	0	0	65535	65535
5	10	r04c08f17p02-ch2sk1fk1fl1.tif	r04c08f17p01-ch1sk1fk1fl1.tiff	39	1347	0.102907	0.0349279	0	0	nan	8	17	nan	4	0	1	0	0	65535	65535
741	561	r04c08f18p02-ch2sk1fk1fl1.tif	r04c08f18p01-ch1sk1fk1fl1.tiff	39	1348	0.23035	0.163027	0	0	nan	8	18	nan	4	0	0	0	0	65535	65535
271	203	r04c08f19p02-ch2sk1fk1fl1.tif	r04c08f19p01-ch1sk1fk1fl1.tiff	39	1349	0.152956	0.113542	0	0	nan	8	19	nan	4	0	0	0	0	65535	65535
0	24052	r04c08f20p02-ch2sk1fk1fl1.tif	r04c08f20p01-ch1sk1fk1fl1.tiff	39	1350	0.000671397	0.00579843	0	0	nan	8	20	nan	4	1	1	0	0	65535	65535
0	19753	r04c08f21p02-ch2sk1fk1fl1.tif	r04c08f21p01-ch1sk1fk1fl1.tiff	39	1351	0.00062562	0.00161746	0	0	nan	8	21	nan	4	1	1	0	0	65535	65535
149	171	r04c08f22p02-ch2sk1fk1fl1.tif	r04c08f22p01-ch1sk1fk1fl1.tiff	39	1352	0.177493	0.0442664	0	0	nan	8	22	nan	4	0	1	0	0	65535	65535
662	628	r04c08f23p02-ch2sk1fk1fl1.tif	r04c08f23p01-ch1sk1fk1fl1.tiff	39	1353	0.199924	0.16939	0	0	nan	8	23	nan	4	0	0	0	0	65535	65535
346	363	r04c08f24p02-ch2sk1fk1fl1.tif	r04c08f24p01-ch1sk1fk1fl1.tiff	39	1354	0.106935	0.134096	0	0	nan	8	24	nan	4	0	0	0	0	65535	65535
1	22409	r04c08f25p02-ch2sk1fk1fl1.tif	r04c08f25p01-ch1sk1fk1fl1.tiff	39	1355	0.0758679	0.0137942	0	0	nan	8	25	nan	4	0	1	0	0	65535	65535
0	21911	r04c08f26p02-ch2sk1fk1fl1.tif	r04c08f26p01-ch1sk1fk1fl1.tiff	39	1356	0.00062562	0.00251774	0	0	nan	8	26	nan	4	1	1	0	0	65535	65535
62	78	r04c08f27p02-ch2sk1fk1fl1.tif	r04c08f27p01-ch1sk1fk1fl1.tiff	39	1357	0.114549	0.021622	0	0	nan	8	27	nan	4	0	1	0	0	65535	65535
79	168	r04c08f28p02-ch2sk1fk1fl1.tif	r04c08f28p01-ch1sk1fk1fl1.tiff	39	1358	0.147738	0.0336767	0	0	nan	8	28	nan	4	0	1	0	0	65535	65535
4	13	r04c08f29p02-ch2sk1fk1fl1.tif	r04c08f29p01-ch1sk1fk1fl1.tiff	39	1359	0.0756695	0.0169528	0	0	nan	8	29	nan	4	0	1	0	0	65535	65535
0	21660	r04c08f30p02-ch2sk1fk1fl1.tif	r04c08f30p01-ch1sk1fk1fl1.tiff	39	1360	0.000595102	0.00810254	0	0	nan	8	30	nan	4	1	1	0	0	65535	65535
0	21813	r04c08f31p02-ch2sk1fk1fl1.tif	r04c08f31p01-ch1sk1fk1fl1.tiff	39	1361	0.000579843	0.00166323	0	0	nan	8	31	nan	4	1	1	0	0	65535	65535
0	21471	r04c08f32p02-ch2sk1fk1fl1.tif	r04c08f32p01-ch1sk1fk1fl1.tiff	39	1362	0.000610361	0.00209049	0	0	nan	8	32	nan	4	1	1	0	0	65535	65535
0	21643	r04c08f33p02-ch2sk1fk1fl1.tif	r04c08f33p01-ch1sk1fk1fl1.tiff	39	1363	0.000595102	0.00224308	0	0	nan	8	33	nan	4	1	1	0	0	65535	65535
0	21657	r04c08f34p02-ch2sk1fk1fl1.tif	r04c08f34p01-ch1sk1fk1fl1.tiff	39	1364	0.000610361	0.00180056	0	0	nan	8	34	nan	4	1	1	0	0	65535	65535
0	0	r04c08f35p02-ch2sk1fk1fl1.tif	r04c08f35p01-ch1sk1fk1fl1.tiff	39	1365	0	0	0	0	nan	8	35	nan	4	1	1	0	0	65535	65535
1929	1863	r05c08f01p02-ch2sk1fk1fl1.tif	r05c08f01p01-ch1sk1fk1fl1.tiff	40	1366	0.185245	0.211124	0	0	nan	8	1	nan	5	0	0	0	0	65535	65535
0	0	r05c08f02p02-ch2sk1fk1fl1.tif	r05c08f02p01-ch1sk1fk1fl1.tiff	40	1367	0.000610361	0	0	0	nan	8	2	nan	5	1	1	0	0	65535	65535
0	21230	r05c08f03p02-ch2sk1fk1fl1.tif	r05c08f03p01-ch1sk1fk1fl1.tiff	40	1368	0.000747692	0.00155642	0	0	nan	8	3	nan	5	1	1	0	0	65535	65535
0	19643	r05c08f04p02-ch2sk1fk1fl1.tif	r05c08f04p01-ch1sk1fk1fl1.tiff	40	1369	0.000610361	0.00222782	0	0	nan	8	4	nan	5	1	1	0	0	65535	65535
0	21436	r05c08f05p02-ch2sk1fk1fl1.tif	r05c08f05p01-ch1sk1fk1fl1.tiff	40	1370	0.000595102	0.00233463	0	0	nan	8	5	nan	5	1	1	0	0	65535	65535
0	0	r05c08f06p02-ch2sk1fk1fl1.tif	r05c08f06p01-ch1sk1fk1fl1.tiff	40	1371	0.000717174	0	0	0	nan	8	6	nan	5	1	1	0	0	65535	65535
0	19680	r05c08f07p02-ch2sk1fk1fl1.tif	r05c08f07p01-ch1sk1fk1fl1.tiff	40	1372	0.000640879	0.00170901	0	0	nan	8	7	nan	5	1	1	0	0	65535	65535
74	147	r05c08f08p02-ch2sk1fk1fl1.tif	r05c08f08p01-ch1sk1fk1fl1.tiff	40	1373	0.115801	0.0480507	0	0	nan	8	8	nan	5	0	1	0	0	65535	65535
61	116	r05c08f09p02-ch2sk1fk1fl1.tif	r05c08f09p01-ch1sk1fk1fl1.tiff	40	1374	0.137163	0.0353399	0	0	nan	8	9	nan	5	0	1	0	0	65535	65535
0	22649	r05c08f10p02-ch2sk1fk1fl1.tif	r05c08f10p01-ch1sk1fk1fl1.tiff	40	1375	0.000656138	0.00207523	0	0	nan	8	10	nan	5	1	1	0	0	65535	65535
0	20852	r05c08f11p02-ch2sk1fk1fl1.tif	r05c08f11p01-ch1sk1fk1fl1.tiff	40	1376	0.000610361	0.00170901	0	0	nan	8	11	nan	5	1	1	0	0	65535	65535
0	21739	r05c08f12p02-ch2sk1fk1fl1.tif	r05c08f12p01-ch1sk1fk1fl1.tiff	40	1377	0.000610361	0.0016022	0	0	nan	8	12	nan	5	1	1	0	0	65535	65535
36	63	r05c08f13p02-ch2sk1fk1fl1.tif	r05c08f13p01-ch1sk1fk1fl1.tiff	40	1378	0.120043	0.0368048	0	0	nan	8	13	nan	5	0	1	0	0	65535	65535
688	660	r05c08f14p02-ch2sk1fk1fl1.tif	r05c08f14p01-ch1sk1fk1fl1.tiff	40	1379	0.176974	0.190372	0	0	nan	8	14	nan	5	0	0	0	0	65535	65535
685	632	r05c08f15p02-ch2sk1fk1fl1.tif	r05c08f15p01-ch1sk1fk1fl1.tiff	40	1380	0.21323	0.191608	0	0	nan	8	15	nan	5	0	0	0	0	65535	65535
46	109	r05c08f16p02-ch2sk1fk1fl1.tif	r05c08f16p01-ch1sk1fk1fl1.tiff	40	1381	0.123156	0.0318456	0	0	nan	8	16	nan	5	0	1	0	0	65535	65535
81	177	r05c08f17p02-ch2sk1fk1fl1.tif	r05c08f17p01-ch1sk1fk1fl1.tiff	40	1382	0.146456	0.0307012	0	0	nan	8	17	nan	5	0	1	0	0	65535	65535
1200	1252	r05c08f18p02-ch2sk1fk1fl1.tif	r05c08f18p01-ch1sk1fk1fl1.tiff	40	1383	0.161624	0.219394	0	0	nan	8	18	nan	5	0	0	0	0	65535	65535
96	103	r05c08f19p02-ch2sk1fk1fl1.tif	r05c08f19p01-ch1sk1fk1fl1.tiff	40	1384	0.0946059	0.0330205	0	0	nan	8	19	nan	5	0	1	0	0	65535	65535
0	19582	r05c08f20p02-ch2sk1fk1fl1.tif	r05c08f20p01-ch1sk1fk1fl1.tiff	40	1385	0.000717174	0.00227359	0	0	nan	8	20	nan	5	1	1	0	0	65535	65535
0	21684	r05c08f21p02-ch2sk1fk1fl1.tif	r05c08f21p01-ch1sk1fk1fl1.tiff	40	1386	0.000610361	0.00172427	0	0	nan	8	21	nan	5	1	1	0	0	65535	65535
14	43	r05c08f22p02-ch2sk1fk1fl1.tif	r05c08f22p01-ch1sk1fk1fl1.tiff	40	1387	0.0607004	0.0165713	0	0	nan	8	22	nan	5	0	1	0	0	65535	65535
396	418	r05c08f23p02-ch2sk1fk1fl1.tif	r05c08f23p01-ch1sk1fk1fl1.tiff	40	1388	0.195483	0.128252	0	0	nan	8	23	nan	5	0	0	0	0	65535	65535
365	381	r05c08f24p02-ch2sk1fk1fl1.tif	r05c08f24p01-ch1sk1fk1fl1.tiff	40	1389	0.158541	0.135882	0	0	nan	8	24	nan	5	0	0	0	0	65535	65535
8	45	r05c08f25p02-ch2sk1fk1fl1.tif	r05c08f25p01-ch1sk1fk1fl1.tiff	40	1390	0.0796368	0.0246586	0	0	nan	8	25	nan	5	0	1	0	0	65535	65535
0	19767	r05c08f26p02-ch2sk1fk1fl1.tif	r05c08f26p01-ch1sk1fk1fl1.tiff	40	1391	0.000579843	0.00241093	0	0	nan	8	26	nan	5	1	1	0	0	65535	65535
2	8	r05c08f27p02-ch2sk1fk1fl1.tif	r05c08f27p01-ch1sk1fk1fl1.tiff	40	1392	0.0983139	0.0131685	0	0	nan	8	27	nan	5	0	1	0	0	65535	65535
6	17	r05c08f28p02-ch2sk1fk1fl1.tif	r05c08f28p01-ch1sk1fk1fl1.tiff	40	1393	0.0737469	0.0168612	0	0	nan	8	28	nan	5	0	1	0	0	65535	65535
0	20044	r05c08f29p02-ch2sk1fk1fl1.tif	r05c08f29p01-ch1sk1fk1fl1.tiff	40	1394	0.000595102	0.00163272	0	0	nan	8	29	nan	5	1	1	0	0	65535	65535
0	0	r05c08f30p02-ch2sk1fk1fl1.tif	r05c08f30p01-ch1sk1fk1fl1.tiff	40	1395	0.000564584	0	0	0	nan	8	30	nan	5	1	1	0	0	65535	65535
0	19094	r05c08f31p02-ch2sk1fk1fl1.tif	r05c08f31p01-ch1sk1fk1fl1.tiff	40	1396	0.000579843	0.00207523	0	0	nan	8	31	nan	5	1	1	0	0	65535	65535
0	21060	r05c08f32p02-ch2sk1fk1fl1.tif	r05c08f32p01-ch1sk1fk1fl1.tiff	40	1397	0.000610361	0.00151064	0	0	nan	8	32	nan	5	1	1	0	0	65535	65535
0	21487	r05c08f33p02-ch2sk1fk1fl1.tif	r05c08f33p01-ch1sk1fk1fl1.tiff	40	1398	0.000640879	0.00163272	0	0	nan	8	33	nan	5	1	1	0	0	65535	65535
0	0	r05c08f34p02-ch2sk1fk1fl1.tif	r05c08f34p01-ch1sk1fk1fl1.tiff	40	1399	0	0	0	0	nan	8	34	nan	5	1	1	0	0	65535	65535
0	0	r05c08f35p02-ch2sk1fk1fl1.tif	r05c08f35p01-ch1sk1fk1fl1.tiff	40	1400	0	0	0	0	nan	8	35	nan	5	1	1	0	0	65535	65535
1969	3427	r06c08f01p02-ch2sk1fk1fl1.tif	r06c08f01p01-ch1sk1fk1fl1.tiff	41	1401	0.235142	0.249653	0	0.00035903	nan	8	1	nan	6	0	0	0	0	65535	65535
0	22137	r06c08f02p02-ch2sk1fk1fl1.tif	r06c08f02p01-ch1sk1fk1fl1.tiff	41	1402	0.000595102	0.00170901	0	0	nan	8	2	nan	6	1	1	0	0	65535	65535
0	21002	r06c08f03p02-ch2sk1fk1fl1.tif	r06c08f03p01-ch1sk1fk1fl1.tiff	41	1403	0.000640879	0.00215152	0	0	nan	8	3	nan	6	1	1	0	0	65535	65535
0	21784	r06c08f04p02-ch2sk1fk1fl1.tif	r06c08f04p01-ch1sk1fk1fl1.tiff	41	1404	0.00062562	0.00161746	0	0	nan	8	4	nan	6	1	1	0	0	65535	65535
0	21872	r06c08f05p02-ch2sk1fk1fl1.tif	r06c08f05p01-ch1sk1fk1fl1.tiff	41	1405	0.000640879	0.002533	0	0	nan	8	5	nan	6	1	1	0	0	65535	65535
0	0	r06c08f06p02-ch2sk1fk1fl1.tif	r06c08f06p01-ch1sk1fk1fl1.tiff	41	1406	0	0	0	0	nan	8	6	nan	6	1	1	0	0	65535	65535
0	21533	r06c08f07p02-ch2sk1fk1fl1.tif	r06c08f07p01-ch1sk1fk1fl1.tiff	41	1407	0.000595102	0.00187686	0	0	nan	8	7	nan	6	1	1	0	0	65535	65535
49	83	r06c08f08p02-ch2sk1fk1fl1.tif	r06c08f08p01-ch1sk1fk1fl1.tiff	41	1408	0.116365	0.0423896	0	0	nan	8	8	nan	6	0	1	0	0	65535	65535
92	176	r06c08f09p02-ch2sk1fk1fl1.tif	r06c08f09p01-ch1sk1fk1fl1.tiff	41	1409	0.159884	0.0936599	0	0	nan	8	9	nan	6	0	0	0	0	65535	65535
4	7	r06c08f10p02-ch2sk1fk1fl1.tif	r06c08f10p01-ch1sk1fk1fl1.tiff	41	1410	0.105776	0.0334936	0	0	nan	8	10	nan	6	0	1	0	0	65535	65535
0	20972	r06c08f11p02-ch2sk1fk1fl1.tif	r06c08f11p01-ch1sk1fk1fl1.tiff	41	1411	0.000579843	0.0139925	0	0	nan	8	11	nan	6	1	1	0	0	65535	65535
0	19540	r06c08f12p02-ch2sk1fk1fl1.tif	r06c08f12p01-ch1sk1fk1fl1.tiff	41	1412	0.00062562	0.00198367	0	0	nan	8	12	nan	6	1	1	0	0	65535	65535
145	245	r06c08f13p02-ch2sk1fk1fl1.tif	r06c08f13p01-ch1sk1fk1fl1.tiff	41	1413	0.2206	0.0494698	0	0	nan	8	13	nan	6	0	1	0	0	65535	65535
885	1029	r06c08f14p02-ch2sk1fk1fl1.tif	r06c08f14p01-ch1sk1fk1fl1.tiff	41	1414	0.195239	0.249577	0	7.18E-05	nan	8	14	nan	6	0	0	0	0	65535	65535
473	636	r06c08f15p02-ch2sk1fk1fl1.tif	r06c08f15p01-ch1sk1fk1fl1.tiff	41	1415	0.126802	0.120806	0	0	nan	8	15	nan	6	0	0	0	0	65535	65535
0	24296	r06c08f16p02-ch2sk1fk1fl1.tif	r06c08f16p01-ch1sk1fk1fl1.tiff	41	1416	0.000579843	0.0185855	0	0	nan	8	16	nan	6	1	1	0	0	65535	65535
8	20	r06c08f17p02-ch2sk1fk1fl1.tif	r06c08f17p01-ch1sk1fk1fl1.tiff	41	1417	0.0797131	0.0255283	0	0	nan	8	17	nan	6	0	1	0	0	65535	65535
697	903	r06c08f18p02-ch2sk1fk1fl1.tif	r06c08f18p01-ch1sk1fk1fl1.tiff	41	1418	0.148974	0.162692	0	0	nan	8	18	nan	6	0	0	0	0	65535	65535
276	329	r06c08f19p02-ch2sk1fk1fl1.tif	r06c08f19p01-ch1sk1fk1fl1.tiff	41	1419	0.143984	0.110643	0	0	nan	8	19	nan	6	0	0	0	0	65535	65535
0	21994	r06c08f20p02-ch2sk1fk1fl1.tif	r06c08f20p01-ch1sk1fk1fl1.tiff	41	1420	0.00631724	0.00184634	0	0	nan	8	20	nan	6	1	1	0	0	65535	65535
0	21903	r06c08f21p02-ch2sk1fk1fl1.tif	r06c08f21p01-ch1sk1fk1fl1.tiff	41	1421	0.000595102	0.00157168	0	0	nan	8	21	nan	6	1	1	0	0	65535	65535
81	175	r06c08f22p02-ch2sk1fk1fl1.tif	r06c08f22p01-ch1sk1fk1fl1.tiff	41	1422	0.117082	0.0350042	0	0	nan	8	22	nan	6	0	1	0	0	65535	65535
582	699	r06c08f23p02-ch2sk1fk1fl1.tif	r06c08f23p01-ch1sk1fk1fl1.tiff	41	1423	0.196643	0.160861	0	0	nan	8	23	nan	6	0	0	0	0	65535	65535
310	369	r06c08f24p02-ch2sk1fk1fl1.tif	r06c08f24p01-ch1sk1fk1fl1.tiff	41	1424	0.17464	0.0942245	0	0	nan	8	24	nan	6	0	0	0	0	65535	65535
0	22211	r06c08f25p02-ch2sk1fk1fl1.tif	r06c08f25p01-ch1sk1fk1fl1.tiff	41	1425	0.000579843	0.00184634	0	0	nan	8	25	nan	6	1	1	0	0	65535	65535
0	0	r06c08f26p02-ch2sk1fk1fl1.tif	r06c08f26p01-ch1sk1fk1fl1.tiff	41	1426	0.000656138	0	0	0	nan	8	26	nan	6	1	1	0	0	65535	65535
1	2	r06c08f27p02-ch2sk1fk1fl1.tif	r06c08f27p01-ch1sk1fk1fl1.tiff	41	1427	0.0782177	0.0257267	0	0	nan	8	27	nan	6	0	1	0	0	65535	65535
25	48	r06c08f28p02-ch2sk1fk1fl1.tif	r06c08f28p01-ch1sk1fk1fl1.tiff	41	1428	0.0746929	0.0606699	0	0	nan	8	28	nan	6	0	0	0	0	65535	65535
0	22383	r06c08f29p02-ch2sk1fk1fl1.tif	r06c08f29p01-ch1sk1fk1fl1.tiff	41	1429	0.000640879	0.00225834	0	0	nan	8	29	nan	6	1	1	0	0	65535	65535
0	21465	r06c08f30p02-ch2sk1fk1fl1.tif	r06c08f30p01-ch1sk1fk1fl1.tiff	41	1430	0.000595102	0.00154116	0	0	nan	8	30	nan	6	1	1	0	0	65535	65535
0	21486	r06c08f31p02-ch2sk1fk1fl1.tif	r06c08f31p01-ch1sk1fk1fl1.tiff	41	1431	0	0.00213626	0	0	nan	8	31	nan	6	1	1	0	0	65535	65535
0	0	r06c08f32p02-ch2sk1fk1fl1.tif	r06c08f32p01-ch1sk1fk1fl1.tiff	41	1432	0.000595102	0	0	0	nan	8	32	nan	6	1	1	0	0	65535	65535
0	21742	r06c08f33p02-ch2sk1fk1fl1.tif	r06c08f33p01-ch1sk1fk1fl1.tiff	41	1433	0.000595102	0.00166323	0	0	nan	8	33	nan	6	1	1	0	0	65535	65535
0	0	r06c08f34p02-ch2sk1fk1fl1.tif	r06c08f34p01-ch1sk1fk1fl1.tiff	41	1434	0	0	0	0	nan	8	34	nan	6	1	1	0	0	65535	65535
0	24459	r06c08f35p02-ch2sk1fk1fl1.tif	r06c08f35p01-ch1sk1fk1fl1.tiff	41	1435	0	0.0105592	0	0	nan	8	35	nan	6	1	1	0	0	65535	65535
1390	1524	r07c08f01p02-ch2sk1fk1fl1.tif	r07c08f01p01-ch1sk1fk1fl1.tiff	42	1436	0.209033	0.249668	0	7.18E-05	nan	8	1	nan	7	0	0	0	0	65535	65535
0	0	r07c08f02p02-ch2sk1fk1fl1.tif	r07c08f02p01-ch1sk1fk1fl1.tiff	42	1437	0.000610361	0	0	0	nan	8	2	nan	7	1	1	0	0	65535	65535
0	21196	r07c08f03p02-ch2sk1fk1fl1.tif	r07c08f03p01-ch1sk1fk1fl1.tiff	42	1438	0.000595102	0.00154116	0	0	nan	8	3	nan	7	1	1	0	0	65535	65535
0	21899	r07c08f04p02-ch2sk1fk1fl1.tif	r07c08f04p01-ch1sk1fk1fl1.tiff	42	1439	0.000579843	0.00178531	0	0	nan	8	4	nan	7	1	1	0	0	65535	65535
0	21648	r07c08f05p02-ch2sk1fk1fl1.tif	r07c08f05p01-ch1sk1fk1fl1.tiff	42	1440	0.000595102	0.00163272	0	0	nan	8	5	nan	7	1	1	0	0	65535	65535
0	0	r07c08f06p02-ch2sk1fk1fl1.tif	r07c08f06p01-ch1sk1fk1fl1.tiff	42	1441	0	0	0	0	nan	8	6	nan	7	1	1	0	0	65535	65535
0	20996	r07c08f07p02-ch2sk1fk1fl1.tif	r07c08f07p01-ch1sk1fk1fl1.tiff	42	1442	0.000610361	0.00207523	0	0	nan	8	7	nan	7	1	1	0	0	65535	65535
158	198	r07c08f08p02-ch2sk1fk1fl1.tif	r07c08f08p01-ch1sk1fk1fl1.tiff	42	1443	0.15523	0.0522011	0	0	nan	8	8	nan	7	0	0	0	0	65535	65535
254	198	r07c08f09p02-ch2sk1fk1fl1.tif	r07c08f09p01-ch1sk1fk1fl1.tiff	42	1444	0.249577	0.157534	7.18E-05	0	nan	8	9	nan	7	0	0	0	0	65535	65535
6	6	r07c08f10p02-ch2sk1fk1fl1.tif	r07c08f10p01-ch1sk1fk1fl1.tiff	42	1445	0.0940414	0.0276646	0	0	nan	8	10	nan	7	0	1	0	0	65535	65535
0	0	r07c08f11p02-ch2sk1fk1fl1.tif	r07c08f11p01-ch1sk1fk1fl1.tiff	42	1446	0.000640879	0	0	0	nan	8	11	nan	7	1	1	0	0	65535	65535
0	22014	r07c08f12p02-ch2sk1fk1fl1.tif	r07c08f12p01-ch1sk1fk1fl1.tiff	42	1447	0.00062562	0.002121	0	0	nan	8	12	nan	7	1	1	0	0	65535	65535
159	183	r07c08f13p02-ch2sk1fk1fl1.tif	r07c08f13p01-ch1sk1fk1fl1.tiff	42	1448	0.142275	0.1019	0	0	nan	8	13	nan	7	0	0	0	0	65535	65535
1291	1207	r07c08f14p02-ch2sk1fk1fl1.tif	r07c08f14p01-ch1sk1fk1fl1.tiff	42	1449	0.228092	0.249683	0	0.000430836	nan	8	14	nan	7	0	0	0	0	65535	65535
706	662	r07c08f15p02-ch2sk1fk1fl1.tif	r07c08f15p01-ch1sk1fk1fl1.tiff	42	1450	0.153552	0.220325	0	0	nan	8	15	nan	7	0	0	0	0	65535	65535
21	84	r07c08f16p02-ch2sk1fk1fl1.tif	r07c08f16p01-ch1sk1fk1fl1.tiff	42	1451	0.10956	0.035996	0	0	nan	8	16	nan	7	0	1	0	0	65535	65535
33	38	r07c08f17p02-ch2sk1fk1fl1.tif	r07c08f17p01-ch1sk1fk1fl1.tiff	42	1452	0.11722	0.0287785	0	0	nan	8	17	nan	7	0	1	0	0	65535	65535
883	864	r07c08f18p02-ch2sk1fk1fl1.tif	r07c08f18p01-ch1sk1fk1fl1.tiff	42	1453	0.133867	0.199863	0	0	nan	8	18	nan	7	0	0	0	0	65535	65535
148	183	r07c08f19p02-ch2sk1fk1fl1.tif	r07c08f19p01-ch1sk1fk1fl1.tiff	42	1454	0.226551	0.0995346	0	0	nan	8	19	nan	7	0	0	0	0	65535	65535
0	19935	r07c08f20p02-ch2sk1fk1fl1.tif	r07c08f20p01-ch1sk1fk1fl1.tiff	42	1455	0.00062562	0.0016022	0	0	nan	8	20	nan	7	1	1	0	0	65535	65535
0	21868	r07c08f21p02-ch2sk1fk1fl1.tif	r07c08f21p01-ch1sk1fk1fl1.tiff	42	1456	0.000640879	0.00228885	0	0	nan	8	21	nan	7	1	1	0	0	65535	65535
7	24	r07c08f22p02-ch2sk1fk1fl1.tif	r07c08f22p01-ch1sk1fk1fl1.tiff	42	1457	0.0386053	0.0214694	0	0	nan	8	22	nan	7	1	1	0	0	65535	65535
305	277	r07c08f23p02-ch2sk1fk1fl1.tif	r07c08f23p01-ch1sk1fk1fl1.tiff	42	1458	0.182864	0.0654459	0	0	nan	8	23	nan	7	0	0	0	0	65535	65535
177	198	r07c08f24p02-ch2sk1fk1fl1.tif	r07c08f24p01-ch1sk1fk1fl1.tiff	42	1459	0.157198	0.0335088	0	0	nan	8	24	nan	7	0	1	0	0	65535	65535
0	19670	r07c08f25p02-ch2sk1fk1fl1.tif	r07c08f25p01-ch1sk1fk1fl1.tiff	42	1460	0.000579843	0.002533	0	0	nan	8	25	nan	7	1	1	0	0	65535	65535
0	21573	r07c08f26p02-ch2sk1fk1fl1.tif	r07c08f26p01-ch1sk1fk1fl1.tiff	42	1461	0.000656138	0.00178531	0	0	nan	8	26	nan	7	1	1	0	0	65535	65535
0	20140	r07c08f27p02-ch2sk1fk1fl1.tif	r07c08f27p01-ch1sk1fk1fl1.tiff	42	1462	0.000579843	0.00457771	0	0	nan	8	27	nan	7	1	1	0	0	65535	65535
0	20103	r07c08f28p02-ch2sk1fk1fl1.tif	r07c08f28p01-ch1sk1fk1fl1.tiff	42	1463	0.000579843	0.00340276	0	0	nan	8	28	nan	7	1	1	0	0	65535	65535
0	22234	r07c08f29p02-ch2sk1fk1fl1.tif	r07c08f29p01-ch1sk1fk1fl1.tiff	42	1464	0.000640879	0.00274662	0	0	nan	8	29	nan	7	1	1	0	0	65535	65535
0	21175	r07c08f30p02-ch2sk1fk1fl1.tif	r07c08f30p01-ch1sk1fk1fl1.tiff	42	1465	0.000640879	0.00241093	0	0	nan	8	30	nan	7	1	1	0	0	65535	65535
0	21369	r07c08f31p02-ch2sk1fk1fl1.tif	r07c08f31p01-ch1sk1fk1fl1.tiff	42	1466	0.000579843	0.00225834	0	0	nan	8	31	nan	7	1	1	0	0	65535	65535
0	21200	r07c08f32p02-ch2sk1fk1fl1.tif	r07c08f32p01-ch1sk1fk1fl1.tiff	42	1467	0.000579843	0.00273136	0	0	nan	8	32	nan	7	1	1	0	0	65535	65535
0	21650	r07c08f33p02-ch2sk1fk1fl1.tif	r07c08f33p01-ch1sk1fk1fl1.tiff	42	1468	0.000595102	0.00170901	0	0	nan	8	33	nan	7	1	1	0	0	65535	65535
0	18963	r07c08f34p02-ch2sk1fk1fl1.tif	r07c08f34p01-ch1sk1fk1fl1.tiff	42	1469	0.000656138	0.00180056	0	0	nan	8	34	nan	7	1	1	0	0	65535	65535
0	0	r07c08f35p02-ch2sk1fk1fl1.tif	r07c08f35p01-ch1sk1fk1fl1.tiff	42	1470	0	0	0	0	nan	8	35	nan	7	1	1	0	0	65535	65535
1762	1945	r02c09f01p02-ch2sk1fk1fl1.tif	r02c09f01p01-ch1sk1fk1fl1.tiff	43	1471	0.196124	0.225116	0	0	nan	9	1	nan	2	0	0	0	0	65535	65535
0	20224	r02c09f02p02-ch2sk1fk1fl1.tif	r02c09f02p01-ch1sk1fk1fl1.tiff	43	1472	0.00062562	0.00157168	0	0	nan	9	2	nan	2	1	1	0	0	65535	65535
0	21542	r02c09f03p02-ch2sk1fk1fl1.tif	r02c09f03p01-ch1sk1fk1fl1.tiff	43	1473	0.000579843	0.00177005	0	0	nan	9	3	nan	2	1	1	0	0	65535	65535
0	22014	r02c09f04p02-ch2sk1fk1fl1.tif	r02c09f04p01-ch1sk1fk1fl1.tiff	43	1474	0.000595102	0.00262455	0	0	nan	9	4	nan	2	1	1	0	0	65535	65535
0	19501	r02c09f05p02-ch2sk1fk1fl1.tif	r02c09f05p01-ch1sk1fk1fl1.tiff	43	1475	0.000686656	0.00204471	0	0	nan	9	5	nan	2	1	1	0	0	65535	65535
0	0	r02c09f06p02-ch2sk1fk1fl1.tif	r02c09f06p01-ch1sk1fk1fl1.tiff	43	1476	0.000595102	0	0	0	nan	9	6	nan	2	1	1	0	0	65535	65535
0	21779	r02c09f07p02-ch2sk1fk1fl1.tif	r02c09f07p01-ch1sk1fk1fl1.tiff	43	1477	0.000656138	0.0015259	0	0	nan	9	7	nan	2	1	1	0	0	65535	65535
63	79	r02c09f08p02-ch2sk1fk1fl1.tif	r02c09f08p01-ch1sk1fk1fl1.tiff	43	1478	0.150057	0.0303349	0	0	nan	9	8	nan	2	0	1	0	0	65535	65535
121	138	r02c09f09p02-ch2sk1fk1fl1.tif	r02c09f09p01-ch1sk1fk1fl1.tiff	43	1479	0.133364	0.0515908	0	0	nan	9	9	nan	2	0	0	0	0	65535	65535
2	4	r02c09f10p02-ch2sk1fk1fl1.tif	r02c09f10p01-ch1sk1fk1fl1.tiff	43	1480	0.0922408	0.0310521	0	0	nan	9	10	nan	2	0	1	0	0	65535	65535
0	21797	r02c09f11p02-ch2sk1fk1fl1.tif	r02c09f11p01-ch1sk1fk1fl1.tiff	43	1481	0.000564584	0.00283818	0	0	nan	9	11	nan	2	1	1	0	0	65535	65535
0	19968	r02c09f12p02-ch2sk1fk1fl1.tif	r02c09f12p01-ch1sk1fk1fl1.tiff	43	1482	0.000595102	0.00169375	0	0	nan	9	12	nan	2	1	1	0	0	65535	65535
118	95	r02c09f13p02-ch2sk1fk1fl1.tif	r02c09f13p01-ch1sk1fk1fl1.tiff	43	1483	0.119295	0.0708782	0	0	nan	9	13	nan	2	0	0	0	0	65535	65535
1077	859	r02c09f14p02-ch2sk1fk1fl1.tif	r02c09f14p01-ch1sk1fk1fl1.tiff	43	1484	0.173114	0.233921	0	0	nan	9	14	nan	2	0	0	0	0	65535	65535
486	467	r02c09f15p02-ch2sk1fk1fl1.tif	r02c09f15p01-ch1sk1fk1fl1.tiff	43	1485	0.150652	0.197253	0	0	nan	9	15	nan	2	0	0	0	0	65535	65535
17	43	r02c09f16p02-ch2sk1fk1fl1.tif	r02c09f16p01-ch1sk1fk1fl1.tiff	43	1486	0.126223	0.0322423	0	0	nan	9	16	nan	2	0	1	0	0	65535	65535
63	48	r02c09f17p02-ch2sk1fk1fl1.tif	r02c09f17p01-ch1sk1fk1fl1.tiff	43	1487	0.123156	0.0834669	0	0	nan	9	17	nan	2	0	0	0	0	65535	65535
1126	999	r02c09f18p02-ch2sk1fk1fl1.tif	r02c09f18p01-ch1sk1fk1fl1.tiff	43	1488	0.163378	0.212406	0	0	nan	9	18	nan	2	0	0	0	0	65535	65535
136	127	r02c09f19p02-ch2sk1fk1fl1.tif	r02c09f19p01-ch1sk1fk1fl1.tiff	43	1489	0.200534	0.0519265	0	0	nan	9	19	nan	2	0	0	0	0	65535	65535
0	19787	r02c09f20p02-ch2sk1fk1fl1.tif	r02c09f20p01-ch1sk1fk1fl1.tiff	43	1490	0.000595102	0.0015259	0	0	nan	9	20	nan	2	1	1	0	0	65535	65535
0	22083	r02c09f21p02-ch2sk1fk1fl1.tif	r02c09f21p01-ch1sk1fk1fl1.tiff	43	1491	0.00062562	0.00169375	0	0	nan	9	21	nan	2	1	1	0	0	65535	65535
18	44	r02c09f22p02-ch2sk1fk1fl1.tif	r02c09f22p01-ch1sk1fk1fl1.tiff	43	1492	0.103944	0.0276036	0	0	nan	9	22	nan	2	0	1	0	0	65535	65535
309	250	r02c09f23p02-ch2sk1fk1fl1.tif	r02c09f23p01-ch1sk1fk1fl1.tiff	43	1493	0.13138	0.0663615	0	0	nan	9	23	nan	2	0	0	0	0	65535	65535
284	246	r02c09f24p02-ch2sk1fk1fl1.tif	r02c09f24p01-ch1sk1fk1fl1.tiff	43	1494	0.116579	0.0816358	0	0	nan	9	24	nan	2	0	0	0	0	65535	65535
12	20429	r02c09f25p02-ch2sk1fk1fl1.tif	r02c09f25p01-ch1sk1fk1fl1.tiff	43	1495	0.0953078	0.0108186	0	0	nan	9	25	nan	2	0	1	0	0	65535	65535
0	21513	r02c09f26p02-ch2sk1fk1fl1.tif	r02c09f26p01-ch1sk1fk1fl1.tiff	43	1496	0.000640879	0.00146487	0	0	nan	9	26	nan	2	1	1	0	0	65535	65535
0	20386	r02c09f27p02-ch2sk1fk1fl1.tif	r02c09f27p01-ch1sk1fk1fl1.tiff	43	1497	0.000595102	0.00161746	0	0	nan	9	27	nan	2	1	1	0	0	65535	65535
0	20125	r02c09f28p02-ch2sk1fk1fl1.tif	r02c09f28p01-ch1sk1fk1fl1.tiff	43	1498	0.000579843	0.00241093	0	0	nan	9	28	nan	2	1	1	0	0	65535	65535
0	20101	r02c09f29p02-ch2sk1fk1fl1.tif	r02c09f29p01-ch1sk1fk1fl1.tiff	43	1499	0.000640879	0.002121	0	0	nan	9	29	nan	2	1	1	0	0	65535	65535
0	21807	r02c09f30p02-ch2sk1fk1fl1.tif	r02c09f30p01-ch1sk1fk1fl1.tiff	43	1500	0.000656138	0.00167849	0	0	nan	9	30	nan	2	1	1	0	0	65535	65535
0	0	r02c09f31p02-ch2sk1fk1fl1.tif	r02c09f31p01-ch1sk1fk1fl1.tiff	43	1501	0	0	0	0	nan	9	31	nan	2	1	1	0	0	65535	65535
0	21593	r02c09f32p02-ch2sk1fk1fl1.tif	r02c09f32p01-ch1sk1fk1fl1.tiff	43	1502	0	0.00189212	0	0	nan	9	32	nan	2	1	1	0	0	65535	65535
0	21616	r02c09f33p02-ch2sk1fk1fl1.tif	r02c09f33p01-ch1sk1fk1fl1.tiff	43	1503	0.000640879	0.00210575	0	0	nan	9	33	nan	2	1	1	0	0	65535	65535
0	21440	r02c09f34p02-ch2sk1fk1fl1.tif	r02c09f34p01-ch1sk1fk1fl1.tiff	43	1504	0.00062562	0.002121	0	0	nan	9	34	nan	2	1	1	0	0	65535	65535
0	20597	r02c09f35p02-ch2sk1fk1fl1.tif	r02c09f35p01-ch1sk1fk1fl1.tiff	43	1505	0	0.00155642	0	0	nan	9	35	nan	2	1	1	0	0	65535	65535
3055	1356	r03c09f01p02-ch2sk1fk1fl1.tif	r03c09f01p01-ch1sk1fk1fl1.tiff	44	1506	0.216159	0.235996	0	0	nan	9	1	nan	3	0	0	0	0	65535	65535
0	22109	r03c09f02p02-ch2sk1fk1fl1.tif	r03c09f02p01-ch1sk1fk1fl1.tiff	44	1507	0	0.00173953	0	0	nan	9	2	nan	3	1	1	0	0	65535	65535
0	21611	r03c09f03p02-ch2sk1fk1fl1.tif	r03c09f03p01-ch1sk1fk1fl1.tiff	44	1508	0.000701915	0.00155642	0	0	nan	9	3	nan	3	1	1	0	0	65535	65535
0	19916	r03c09f04p02-ch2sk1fk1fl1.tif	r03c09f04p01-ch1sk1fk1fl1.tiff	44	1509	0.000610361	0.00169375	0	0	nan	9	4	nan	3	1	1	0	0	65535	65535
0	21680	r03c09f05p02-ch2sk1fk1fl1.tif	r03c09f05p01-ch1sk1fk1fl1.tiff	44	1510	0.000595102	0.00164797	0	0	nan	9	5	nan	3	1	1	0	0	65535	65535
0	0	r03c09f06p02-ch2sk1fk1fl1.tif	r03c09f06p01-ch1sk1fk1fl1.tiff	44	1511	0.000656138	0	0	0	nan	9	6	nan	3	1	1	0	0	65535	65535
0	18919	r03c09f07p02-ch2sk1fk1fl1.tif	r03c09f07p01-ch1sk1fk1fl1.tiff	44	1512	0.000686656	0.00199893	0	0	nan	9	7	nan	3	1	1	0	0	65535	65535
24	77	r03c09f08p02-ch2sk1fk1fl1.tif	r03c09f08p01-ch1sk1fk1fl1.tiff	44	1513	0.116197	0.0427253	0	0	nan	9	8	nan	3	0	1	0	0	65535	65535
42	102	r03c09f09p02-ch2sk1fk1fl1.tif	r03c09f09p01-ch1sk1fk1fl1.tiff	44	1514	0.15697	0.033341	0	0	nan	9	9	nan	3	0	1	0	0	65535	65535
0	20377	r03c09f10p02-ch2sk1fk1fl1.tif	r03c09f10p01-ch1sk1fk1fl1.tiff	44	1515	0.000595102	0.00163272	0	0	nan	9	10	nan	3	1	1	0	0	65535	65535
0	0	r03c09f11p02-ch2sk1fk1fl1.tif	r03c09f11p01-ch1sk1fk1fl1.tiff	44	1516	0.00062562	0	0	0	nan	9	11	nan	3	1	1	0	0	65535	65535
0	22273	r03c09f12p02-ch2sk1fk1fl1.tif	r03c09f12p01-ch1sk1fk1fl1.tiff	44	1517	0.000671397	0.00218204	0	0	nan	9	12	nan	3	1	1	0	0	65535	65535
68	95	r03c09f13p02-ch2sk1fk1fl1.tif	r03c09f13p01-ch1sk1fk1fl1.tiff	44	1518	0.167285	0.0350652	0	0	nan	9	13	nan	3	0	1	0	0	65535	65535
434	291	r03c09f14p02-ch2sk1fk1fl1.tif	r03c09f14p01-ch1sk1fk1fl1.tiff	44	1519	0.159167	0.166598	0	0	nan	9	14	nan	3	0	0	0	0	65535	65535
346	324	r03c09f15p02-ch2sk1fk1fl1.tif	r03c09f15p01-ch1sk1fk1fl1.tiff	44	1520	0.12491	0.147524	0	0	nan	9	15	nan	3	0	0	0	0	65535	65535
4	57	r03c09f16p02-ch2sk1fk1fl1.tif	r03c09f16p01-ch1sk1fk1fl1.tiff	44	1521	0.123919	0.073167	0	0	nan	9	16	nan	3	0	0	0	0	65535	65535
44	82	r03c09f17p02-ch2sk1fk1fl1.tif	r03c09f17p01-ch1sk1fk1fl1.tiff	44	1522	0.108721	0.0248875	0	0	nan	9	17	nan	3	0	1	0	0	65535	65535
885	466	r03c09f18p02-ch2sk1fk1fl1.tif	r03c09f18p01-ch1sk1fk1fl1.tiff	44	1523	0.143374	0.215351	0	0	nan	9	18	nan	3	0	0	0	0	65535	65535
147	126	r03c09f19p02-ch2sk1fk1fl1.tif	r03c09f19p01-ch1sk1fk1fl1.tiff	44	1524	0.188006	0.102953	0	0	nan	9	19	nan	3	0	0	0	0	65535	65535
0	19929	r03c09f20p02-ch2sk1fk1fl1.tif	r03c09f20p01-ch1sk1fk1fl1.tiff	44	1525	0.000610361	0.00178531	0	0	nan	9	20	nan	3	1	1	0	0	65535	65535
0	19903	r03c09f21p02-ch2sk1fk1fl1.tif	r03c09f21p01-ch1sk1fk1fl1.tiff	44	1526	0.000564584	0.00172427	0	0	nan	9	21	nan	3	1	1	0	0	65535	65535
40	104	r03c09f22p02-ch2sk1fk1fl1.tif	r03c09f22p01-ch1sk1fk1fl1.tiff	44	1527	0.145754	0.0317693	0	0	nan	9	22	nan	3	0	1	0	0	65535	65535
441	254	r03c09f23p02-ch2sk1fk1fl1.tif	r03c09f23p01-ch1sk1fk1fl1.tiff	44	1528	0.163684	0.108598	0	0	nan	9	23	nan	3	0	0	0	0	65535	65535
275	186	r03c09f24p02-ch2sk1fk1fl1.tif	r03c09f24p01-ch1sk1fk1fl1.tiff	44	1529	0.111925	0.0624704	0	0	nan	9	24	nan	3	0	0	0	0	65535	65535
1	25	r03c09f25p02-ch2sk1fk1fl1.tif	r03c09f25p01-ch1sk1fk1fl1.tiff	44	1530	0.0542153	0.0281376	0	0	nan	9	25	nan	3	0	1	0	0	65535	65535
0	21424	r03c09f26p02-ch2sk1fk1fl1.tif	r03c09f26p01-ch1sk1fk1fl1.tiff	44	1531	0.000610361	0.00640879	0	0	nan	9	26	nan	3	1	1	0	0	65535	65535
11	18	r03c09f27p02-ch2sk1fk1fl1.tif	r03c09f27p01-ch1sk1fk1fl1.tiff	44	1532	0.0737163	0.0231937	0	0	nan	9	27	nan	3	0	1	0	0	65535	65535
44	78	r03c09f28p02-ch2sk1fk1fl1.tif	r03c09f28p01-ch1sk1fk1fl1.tiff	44	1533	0.081117	0.025742	0	0	nan	9	28	nan	3	0	1	0	0	65535	65535
0	20284	r03c09f29p02-ch2sk1fk1fl1.tif	r03c09f29p01-ch1sk1fk1fl1.tiff	44	1534	0.00062562	0.00196841	0	0	nan	9	29	nan	3	1	1	0	0	65535	65535
0	0	r03c09f30p02-ch2sk1fk1fl1.tif	r03c09f30p01-ch1sk1fk1fl1.tiff	44	1535	0.000595102	0	0	0	nan	9	30	nan	3	1	1	0	0	65535	65535
0	21173	r03c09f31p02-ch2sk1fk1fl1.tif	r03c09f31p01-ch1sk1fk1fl1.tiff	44	1536	0.000595102	0.00256352	0	0	nan	9	31	nan	3	1	1	0	0	65535	65535
0	0	r03c09f32p02-ch2sk1fk1fl1.tif	r03c09f32p01-ch1sk1fk1fl1.tiff	44	1537	0	0	0	0	nan	9	32	nan	3	1	1	0	0	65535	65535
0	22003	r03c09f33p02-ch2sk1fk1fl1.tif	r03c09f33p01-ch1sk1fk1fl1.tiff	44	1538	0.00140383	0.00164797	0	0	nan	9	33	nan	3	1	1	0	0	65535	65535
0	0	r03c09f34p02-ch2sk1fk1fl1.tif	r03c09f34p01-ch1sk1fk1fl1.tiff	44	1539	0.000656138	0	0	0	nan	9	34	nan	3	1	1	0	0	65535	65535
0	0	r03c09f35p02-ch2sk1fk1fl1.tif	r03c09f35p01-ch1sk1fk1fl1.tiff	44	1540	0.000579843	0	0	0	nan	9	35	nan	3	1	1	0	0	65535	65535
2915	2301	r04c09f01p02-ch2sk1fk1fl1.tif	r04c09f01p01-ch1sk1fk1fl1.tiff	45	1541	0.231647	0.248219	0	0	nan	9	1	nan	4	0	0	0	0	65535	65535
0	0	r04c09f02p02-ch2sk1fk1fl1.tif	r04c09f02p01-ch1sk1fk1fl1.tiff	45	1542	0.00062562	0	0	0	nan	9	2	nan	4	1	1	0	0	65535	65535
0	0	r04c09f03p02-ch2sk1fk1fl1.tif	r04c09f03p01-ch1sk1fk1fl1.tiff	45	1543	0	0	0	0	nan	9	3	nan	4	1	1	0	0	65535	65535
0	19813	r04c09f04p02-ch2sk1fk1fl1.tif	r04c09f04p01-ch1sk1fk1fl1.tiff	45	1544	0.000564584	0.00195315	0	0	nan	9	4	nan	4	1	1	0	0	65535	65535
0	21679	r04c09f05p02-ch2sk1fk1fl1.tif	r04c09f05p01-ch1sk1fk1fl1.tiff	45	1545	0.000579843	0.00154116	0	0	nan	9	5	nan	4	1	1	0	0	65535	65535
0	0	r04c09f06p02-ch2sk1fk1fl1.tif	r04c09f06p01-ch1sk1fk1fl1.tiff	45	1546	0	0	0	0	nan	9	6	nan	4	1	1	0	0	65535	65535
0	21547	r04c09f07p02-ch2sk1fk1fl1.tif	r04c09f07p01-ch1sk1fk1fl1.tiff	45	1547	0.000656138	0.00234989	0	0	nan	9	7	nan	4	1	1	0	0	65535	65535
5	5	r04c09f08p02-ch2sk1fk1fl1.tif	r04c09f08p01-ch1sk1fk1fl1.tiff	45	1548	0.118975	0.0353704	0	0	nan	9	8	nan	4	0	1	0	0	65535	65535
19	25	r04c09f09p02-ch2sk1fk1fl1.tif	r04c09f09p01-ch1sk1fk1fl1.tiff	45	1549	0.160388	0.0300298	0	0	nan	9	9	nan	4	0	1	0	0	65535	65535
0	20609	r04c09f10p02-ch2sk1fk1fl1.tif	r04c09f10p01-ch1sk1fk1fl1.tiff	45	1550	0.000610361	0.00180056	0	0	nan	9	10	nan	4	1	1	0	0	65535	65535
0	21118	r04c09f11p02-ch2sk1fk1fl1.tif	r04c09f11p01-ch1sk1fk1fl1.tiff	45	1551	0.00062562	0.00202945	0	0	nan	9	11	nan	4	1	1	0	0	65535	65535
0	19977	r04c09f12p02-ch2sk1fk1fl1.tif	r04c09f12p01-ch1sk1fk1fl1.tiff	45	1552	0.000640879	0.0016022	0	0	nan	9	12	nan	4	1	1	0	0	65535	65535
84	93	r04c09f13p02-ch2sk1fk1fl1.tif	r04c09f13p01-ch1sk1fk1fl1.tiff	45	1553	0.123537	0.0637522	0	0	nan	9	13	nan	4	0	0	0	0	65535	65535
452	376	r04c09f14p02-ch2sk1fk1fl1.tif	r04c09f14p01-ch1sk1fk1fl1.tiff	45	1554	0.182055	0.193957	0	0	nan	9	14	nan	4	0	0	0	0	65535	65535
239	205	r04c09f15p02-ch2sk1fk1fl1.tif	r04c09f15p01-ch1sk1fk1fl1.tiff	45	1555	0.177722	0.118624	0	0	nan	9	15	nan	4	0	0	0	0	65535	65535
0	20326	r04c09f16p02-ch2sk1fk1fl1.tif	r04c09f16p01-ch1sk1fk1fl1.tiff	45	1556	0.000579843	0.00161746	0	0	nan	9	16	nan	4	1	1	0	0	65535	65535
0	20620	r04c09f17p02-ch2sk1fk1fl1.tif	r04c09f17p01-ch1sk1fk1fl1.tiff	45	1557	0.00062562	0.00520333	0	0	nan	9	17	nan	4	1	1	0	0	65535	65535
720	472	r04c09f18p02-ch2sk1fk1fl1.tif	r04c09f18p01-ch1sk1fk1fl1.tiff	45	1558	0.154986	0.173785	0	0	nan	9	18	nan	4	0	0	0	0	65535	65535
324	241	r04c09f19p02-ch2sk1fk1fl1.tif	r04c09f19p01-ch1sk1fk1fl1.tiff	45	1559	0.190784	0.0789807	0	0	nan	9	19	nan	4	0	0	0	0	65535	65535
0	19910	r04c09f20p02-ch2sk1fk1fl1.tif	r04c09f20p01-ch1sk1fk1fl1.tiff	45	1560	0.000640879	0.0016022	0	0	nan	9	20	nan	4	1	1	0	0	65535	65535
0	21934	r04c09f21p02-ch2sk1fk1fl1.tif	r04c09f21p01-ch1sk1fk1fl1.tiff	45	1561	0.000579843	0.00177005	0	0	nan	9	21	nan	4	1	1	0	0	65535	65535
161	148	r04c09f22p02-ch2sk1fk1fl1.tif	r04c09f22p01-ch1sk1fk1fl1.tiff	45	1562	0.125246	0.104936	0	0	nan	9	22	nan	4	0	0	0	0	65535	65535
681	528	r04c09f23p02-ch2sk1fk1fl1.tif	r04c09f23p01-ch1sk1fk1fl1.tiff	45	1563	0.130037	0.146639	0	0	nan	9	23	nan	4	0	0	0	0	65535	65535
262	251	r04c09f24p02-ch2sk1fk1fl1.tif	r04c09f24p01-ch1sk1fk1fl1.tiff	45	1564	0.142748	0.107271	0	0	nan	9	24	nan	4	0	0	0	0	65535	65535
0	20164	r04c09f25p02-ch2sk1fk1fl1.tif	r04c09f25p01-ch1sk1fk1fl1.tiff	45	1565	0.000701915	0.00251774	0	0	nan	9	25	nan	4	1	1	0	0	65535	65535
0	21567	r04c09f26p02-ch2sk1fk1fl1.tif	r04c09f26p01-ch1sk1fk1fl1.tiff	45	1566	0.000656138	0.00151064	0	0	nan	9	26	nan	4	1	1	0	0	65535	65535
20	31	r04c09f27p02-ch2sk1fk1fl1.tif	r04c09f27p01-ch1sk1fk1fl1.tiff	45	1567	0.10724	0.0158389	0	0	nan	9	27	nan	4	0	1	0	0	65535	65535
76	95	r04c09f28p02-ch2sk1fk1fl1.tif	r04c09f28p01-ch1sk1fk1fl1.tiff	45	1568	0.0854353	0.0242924	0	0	nan	9	28	nan	4	0	1	0	0	65535	65535
6	20412	r04c09f29p02-ch2sk1fk1fl1.tif	r04c09f29p01-ch1sk1fk1fl1.tiff	45	1569	0.0606546	0.0119478	0	0	nan	9	29	nan	4	0	1	0	0	65535	65535
0	0	r04c09f30p02-ch2sk1fk1fl1.tif	r04c09f30p01-ch1sk1fk1fl1.tiff	45	1570	0.000610361	0	0	0	nan	9	30	nan	4	1	1	0	0	65535	65535
0	20578	r04c09f31p02-ch2sk1fk1fl1.tif	r04c09f31p01-ch1sk1fk1fl1.tiff	45	1571	0.000610361	0.00181582	0	0	nan	9	31	nan	4	1	1	0	0	65535	65535
0	0	r04c09f32p02-ch2sk1fk1fl1.tif	r04c09f32p01-ch1sk1fk1fl1.tiff	45	1572	0	0	0	0	nan	9	32	nan	4	1	1	0	0	65535	65535
0	21705	r04c09f33p02-ch2sk1fk1fl1.tif	r04c09f33p01-ch1sk1fk1fl1.tiff	45	1573	0.000595102	0.00309758	0	0	nan	9	33	nan	4	1	1	0	0	65535	65535
0	21309	r04c09f34p02-ch2sk1fk1fl1.tif	r04c09f34p01-ch1sk1fk1fl1.tiff	45	1574	0.000610361	0.002533	0	0	nan	9	34	nan	4	1	1	0	0	65535	65535
0	0	r04c09f35p02-ch2sk1fk1fl1.tif	r04c09f35p01-ch1sk1fk1fl1.tiff	45	1575	0.000640879	0	0	0	nan	9	35	nan	4	1	1	0	0	65535	65535
2472	2599	r05c09f01p02-ch2sk1fk1fl1.tif	r05c09f01p01-ch1sk1fk1fl1.tiff	46	1576	0.208423	0.249699	0	0.00035903	nan	9	1	nan	5	0	0	0	0	65535	65535
0	0	r05c09f02p02-ch2sk1fk1fl1.tif	r05c09f02p01-ch1sk1fk1fl1.tiff	46	1577	0	0	0	0	nan	9	2	nan	5	1	1	0	0	65535	65535
0	21365	r05c09f03p02-ch2sk1fk1fl1.tif	r05c09f03p01-ch1sk1fk1fl1.tiff	46	1578	0.000640879	0.00161746	0	0	nan	9	3	nan	5	1	1	0	0	65535	65535
0	21915	r05c09f04p02-ch2sk1fk1fl1.tif	r05c09f04p01-ch1sk1fk1fl1.tiff	46	1579	0.000595102	0.00189212	0	0	nan	9	4	nan	5	1	1	0	0	65535	65535
0	21309	r05c09f05p02-ch2sk1fk1fl1.tif	r05c09f05p01-ch1sk1fk1fl1.tiff	46	1580	0.000595102	0.00161746	0	0	nan	9	5	nan	5	1	1	0	0	65535	65535
0	22416	r05c09f06p02-ch2sk1fk1fl1.tif	r05c09f06p01-ch1sk1fk1fl1.tiff	46	1581	0.000640879	0.00164797	0	0	nan	9	6	nan	5	1	1	0	0	65535	65535
0	21193	r05c09f07p02-ch2sk1fk1fl1.tif	r05c09f07p01-ch1sk1fk1fl1.tiff	46	1582	0.000595102	0.00173953	0	0	nan	9	7	nan	5	1	1	0	0	65535	65535
30	73	r05c09f08p02-ch2sk1fk1fl1.tif	r05c09f08p01-ch1sk1fk1fl1.tiff	46	1583	0.127031	0.0291905	0	0	nan	9	8	nan	5	0	1	0	0	65535	65535
119	211	r05c09f09p02-ch2sk1fk1fl1.tif	r05c09f09p01-ch1sk1fk1fl1.tiff	46	1584	0.178531	0.046067	0	0	nan	9	9	nan	5	0	1	0	0	65535	65535
1	13	r05c09f10p02-ch2sk1fk1fl1.tif	r05c09f10p01-ch1sk1fk1fl1.tiff	46	1585	0.0960555	0.0324407	0	0	nan	9	10	nan	5	0	1	0	0	65535	65535
0	0	r05c09f11p02-ch2sk1fk1fl1.tif	r05c09f11p01-ch1sk1fk1fl1.tiff	46	1586	0	0	0	0	nan	9	11	nan	5	1	1	0	0	65535	65535
0	22278	r05c09f12p02-ch2sk1fk1fl1.tif	r05c09f12p01-ch1sk1fk1fl1.tiff	46	1587	0.000579843	0.00224308	0	0	nan	9	12	nan	5	1	1	0	0	65535	65535
175	245	r05c09f13p02-ch2sk1fk1fl1.tif	r05c09f13p01-ch1sk1fk1fl1.tiff	46	1588	0.121157	0.0968338	0	0	nan	9	13	nan	5	0	0	0	0	65535	65535
799	741	r05c09f14p02-ch2sk1fk1fl1.tif	r05c09f14p01-ch1sk1fk1fl1.tiff	46	1589	0.224063	0.175814	0	0	nan	9	14	nan	5	0	0	0	0	65535	65535
378	395	r05c09f15p02-ch2sk1fk1fl1.tif	r05c09f15p01-ch1sk1fk1fl1.tiff	46	1590	0.131121	0.143175	0	0	nan	9	15	nan	5	0	0	0	0	65535	65535
2	4	r05c09f16p02-ch2sk1fk1fl1.tif	r05c09f16p01-ch1sk1fk1fl1.tiff	46	1591	0.12015	0.027512	0	0	nan	9	16	nan	5	0	1	0	0	65535	65535
9	48	r05c09f17p02-ch2sk1fk1fl1.tif	r05c09f17p01-ch1sk1fk1fl1.tiff	46	1592	0.097734	0.0277409	0	0	nan	9	17	nan	5	0	1	0	0	65535	65535
682	722	r05c09f18p02-ch2sk1fk1fl1.tif	r05c09f18p01-ch1sk1fk1fl1.tiff	46	1593	0.149111	0.15967	0	0	nan	9	18	nan	5	0	0	0	0	65535	65535
238	264	r05c09f19p02-ch2sk1fk1fl1.tif	r05c09f19p01-ch1sk1fk1fl1.tiff	46	1594	0.119188	0.102571	0	0	nan	9	19	nan	5	0	0	0	0	65535	65535
0	19925	r05c09f20p02-ch2sk1fk1fl1.tif	r05c09f20p01-ch1sk1fk1fl1.tiff	46	1595	0.00062562	0.0016022	0	0	nan	9	20	nan	5	1	1	0	0	65535	65535
0	19905	r05c09f21p02-ch2sk1fk1fl1.tif	r05c09f21p01-ch1sk1fk1fl1.tiff	46	1596	0.000610361	0.00169375	0	0	nan	9	21	nan	5	1	1	0	0	65535	65535
88	146	r05c09f22p02-ch2sk1fk1fl1.tif	r05c09f22p01-ch1sk1fk1fl1.tiff	46	1597	0.133028	0.0774548	0	0	nan	9	22	nan	5	0	0	0	0	65535	65535
495	462	r05c09f23p02-ch2sk1fk1fl1.tif	r05c09f23p01-ch1sk1fk1fl1.tiff	46	1598	0.142382	0.135729	0	0	nan	9	23	nan	5	0	0	0	0	65535	65535
261	334	r05c09f24p02-ch2sk1fk1fl1.tif	r05c09f24p01-ch1sk1fk1fl1.tiff	46	1599	0.218509	0.0578927	0	0	nan	9	24	nan	5	0	0	0	0	65535	65535
0	20286	r05c09f25p02-ch2sk1fk1fl1.tif	r05c09f25p01-ch1sk1fk1fl1.tiff	46	1600	0.000610361	0.00161746	0	0	nan	9	25	nan	5	1	1	0	0	65535	65535
0	21249	r05c09f26p02-ch2sk1fk1fl1.tif	r05c09f26p01-ch1sk1fk1fl1.tiff	46	1601	0.000671397	0.00161746	0	0	nan	9	26	nan	5	1	1	0	0	65535	65535
1	24275	r05c09f27p02-ch2sk1fk1fl1.tif	r05c09f27p01-ch1sk1fk1fl1.tiff	46	1602	0.1037	0.0121004	0	0	nan	9	27	nan	5	0	1	0	0	65535	65535
6	45	r05c09f28p02-ch2sk1fk1fl1.tif	r05c09f28p01-ch1sk1fk1fl1.tiff	46	1603	0.0825208	0.0188602	0	0	nan	9	28	nan	5	0	1	0	0	65535	65535
0	22082	r05c09f29p02-ch2sk1fk1fl1.tif	r05c09f29p01-ch1sk1fk1fl1.tiff	46	1604	0.000610361	0.00192264	0	0	nan	9	29	nan	5	1	1	0	0	65535	65535
0	21742	r05c09f30p02-ch2sk1fk1fl1.tif	r05c09f30p01-ch1sk1fk1fl1.tiff	46	1605	0	0.00407416	0	0	nan	9	30	nan	5	1	1	0	0	65535	65535
0	20486	r05c09f31p02-ch2sk1fk1fl1.tif	r05c09f31p01-ch1sk1fk1fl1.tiff	46	1606	0.000579843	0.00198367	0	0	nan	9	31	nan	5	1	1	0	0	65535	65535
0	21260	r05c09f32p02-ch2sk1fk1fl1.tif	r05c09f32p01-ch1sk1fk1fl1.tiff	46	1607	0.000610361	0.00167849	0	0	nan	9	32	nan	5	1	1	0	0	65535	65535
0	21719	r05c09f33p02-ch2sk1fk1fl1.tif	r05c09f33p01-ch1sk1fk1fl1.tiff	46	1608	0.000671397	0.00158694	0	0	nan	9	33	nan	5	1	1	0	0	65535	65535
0	21538	r05c09f34p02-ch2sk1fk1fl1.tif	r05c09f34p01-ch1sk1fk1fl1.tiff	46	1609	0.000579843	0.00151064	0	0	nan	9	34	nan	5	1	1	0	0	65535	65535
0	0	r05c09f35p02-ch2sk1fk1fl1.tif	r05c09f35p01-ch1sk1fk1fl1.tiff	46	1610	0.000656138	0	0	0	nan	9	35	nan	5	1	1	0	0	65535	65535
1723	2858	r06c09f01p02-ch2sk1fk1fl1.tif	r06c09f01p01-ch1sk1fk1fl1.tiff	47	1611	0.203922	0.249668	0	0.000143612	nan	9	1	nan	6	0	0	0	0	65535	65535
0	0	r06c09f02p02-ch2sk1fk1fl1.tif	r06c09f02p01-ch1sk1fk1fl1.tiff	47	1612	0	0	0	0	nan	9	2	nan	6	1	1	0	0	65535	65535
0	19132	r06c09f03p02-ch2sk1fk1fl1.tif	r06c09f03p01-ch1sk1fk1fl1.tiff	47	1613	0.000610361	0.00236515	0	0	nan	9	3	nan	6	1	1	0	0	65535	65535
0	21817	r06c09f04p02-ch2sk1fk1fl1.tif	r06c09f04p01-ch1sk1fk1fl1.tiff	47	1614	0.000610361	0.00257877	0	0	nan	9	4	nan	6	1	1	0	0	65535	65535
0	21328	r06c09f05p02-ch2sk1fk1fl1.tif	r06c09f05p01-ch1sk1fk1fl1.tiff	47	1615	0.000610361	0.002121	0	0	nan	9	5	nan	6	1	1	0	0	65535	65535
0	0	r06c09f06p02-ch2sk1fk1fl1.tif	r06c09f06p01-ch1sk1fk1fl1.tiff	47	1616	0	0	0	0	nan	9	6	nan	6	1	1	0	0	65535	65535
0	21630	r06c09f07p02-ch2sk1fk1fl1.tif	r06c09f07p01-ch1sk1fk1fl1.tiff	47	1617	0.000579843	0.00210575	0	0	nan	9	7	nan	6	1	1	0	0	65535	65535
97	178	r06c09f08p02-ch2sk1fk1fl1.tif	r06c09f08p01-ch1sk1fk1fl1.tiff	47	1618	0.135515	0.0515908	0	0	nan	9	8	nan	6	0	0	0	0	65535	65535
193	263	r06c09f09p02-ch2sk1fk1fl1.tif	r06c09f09p01-ch1sk1fk1fl1.tiff	47	1619	0.168963	0.114107	0	0	nan	9	9	nan	6	0	0	0	0	65535	65535
6	15	r06c09f10p02-ch2sk1fk1fl1.tif	r06c09f10p01-ch1sk1fk1fl1.tiff	47	1620	0.0947127	0.0439918	0	0	nan	9	10	nan	6	0	1	0	0	65535	65535
0	0	r06c09f11p02-ch2sk1fk1fl1.tif	r06c09f11p01-ch1sk1fk1fl1.tiff	47	1621	0.000579843	0	0	0	nan	9	11	nan	6	1	1	0	0	65535	65535
0	22044	r06c09f12p02-ch2sk1fk1fl1.tif	r06c09f12p01-ch1sk1fk1fl1.tiff	47	1622	0.000595102	0.00274662	0	0	nan	9	12	nan	6	1	1	0	0	65535	65535
169	212	r06c09f13p02-ch2sk1fk1fl1.tif	r06c09f13p01-ch1sk1fk1fl1.tiff	47	1623	0.121828	0.048249	0	0	nan	9	13	nan	6	0	1	0	0	65535	65535
1158	1495	r06c09f14p02-ch2sk1fk1fl1.tif	r06c09f14p01-ch1sk1fk1fl1.tiff	47	1624	0.199725	0.249638	0	0.000143612	nan	9	14	nan	6	0	0	0	0	65535	65535
654	871	r06c09f15p02-ch2sk1fk1fl1.tif	r06c09f15p01-ch1sk1fk1fl1.tiff	47	1625	0.135698	0.154208	0	0	nan	9	15	nan	6	0	0	0	0	65535	65535
9	23	r06c09f16p02-ch2sk1fk1fl1.tif	r06c09f16p01-ch1sk1fk1fl1.tiff	47	1626	0.104448	0.0297246	0	0	nan	9	16	nan	6	0	1	0	0	65535	65535
12	27	r06c09f17p02-ch2sk1fk1fl1.tif	r06c09f17p01-ch1sk1fk1fl1.tiff	47	1627	0.0911269	0.0263066	0	0	nan	9	17	nan	6	0	1	0	0	65535	65535
819	907	r06c09f18p02-ch2sk1fk1fl1.tif	r06c09f18p01-ch1sk1fk1fl1.tiff	47	1628	0.142611	0.249668	0	0.00035903	nan	9	18	nan	6	0	0	0	0	65535	65535
204	249	r06c09f19p02-ch2sk1fk1fl1.tif	r06c09f19p01-ch1sk1fk1fl1.tiff	47	1629	0.154528	0.113085	0	0	nan	9	19	nan	6	0	0	0	0	65535	65535
0	19999	r06c09f20p02-ch2sk1fk1fl1.tif	r06c09f20p01-ch1sk1fk1fl1.tiff	47	1630	0.000610361	0.00167849	0	0	nan	9	20	nan	6	1	1	0	0	65535	65535
0	22023	r06c09f21p02-ch2sk1fk1fl1.tif	r06c09f21p01-ch1sk1fk1fl1.tiff	47	1631	0.000610361	0.00187686	0	0	nan	9	21	nan	6	1	1	0	0	65535	65535
49	68	r06c09f22p02-ch2sk1fk1fl1.tif	r06c09f22p01-ch1sk1fk1fl1.tiff	47	1632	0.123217	0.026978	0	0	nan	9	22	nan	6	0	1	0	0	65535	65535
451	492	r06c09f23p02-ch2sk1fk1fl1.tif	r06c09f23p01-ch1sk1fk1fl1.tiff	47	1633	0.226749	0.0958724	0	0	nan	9	23	nan	6	0	0	0	0	65535	65535
206	268	r06c09f24p02-ch2sk1fk1fl1.tif	r06c09f24p01-ch1sk1fk1fl1.tiff	47	1634	0.131304	0.0542763	0	0	nan	9	24	nan	6	0	0	0	0	65535	65535
0	20023	r06c09f25p02-ch2sk1fk1fl1.tif	r06c09f25p01-ch1sk1fk1fl1.tiff	47	1635	0.000579843	0.00254826	0	0	nan	9	25	nan	6	1	1	0	0	65535	65535
0	21327	r06c09f26p02-ch2sk1fk1fl1.tif	r06c09f26p01-ch1sk1fk1fl1.tiff	47	1636	0.00062562	0.00184634	0	0	nan	9	26	nan	6	1	1	0	0	65535	65535
0	22445	r06c09f27p02-ch2sk1fk1fl1.tif	r06c09f27p01-ch1sk1fk1fl1.tiff	47	1637	0.00062562	0.00230411	0	0	nan	9	27	nan	6	1	1	0	0	65535	65535
0	20382	r06c09f28p02-ch2sk1fk1fl1.tif	r06c09f28p01-ch1sk1fk1fl1.tiff	47	1638	0.00062562	0.00230411	0	0	nan	9	28	nan	6	1	1	0	0	65535	65535
0	22155	r06c09f29p02-ch2sk1fk1fl1.tif	r06c09f29p01-ch1sk1fk1fl1.tiff	47	1639	0.000610361	0.00282292	0	0	nan	9	29	nan	6	1	1	0	0	65535	65535
0	21653	r06c09f30p02-ch2sk1fk1fl1.tif	r06c09f30p01-ch1sk1fk1fl1.tiff	47	1640	0.000610361	0.00161746	0	0	nan	9	30	nan	6	1	1	0	0	65535	65535
0	0	r06c09f31p02-ch2sk1fk1fl1.tif	r06c09f31p01-ch1sk1fk1fl1.tiff	47	1641	0	0	0	0	nan	9	31	nan	6	1	1	0	0	65535	65535
0	21570	r06c09f32p02-ch2sk1fk1fl1.tif	r06c09f32p01-ch1sk1fk1fl1.tiff	47	1642	0	0.00227359	0	0	nan	9	32	nan	6	1	1	0	0	65535	65535
0	21670	r06c09f33p02-ch2sk1fk1fl1.tif	r06c09f33p01-ch1sk1fk1fl1.tiff	47	1643	0.000717174	0.00408942	0	0	nan	9	33	nan	6	1	1	0	0	65535	65535
0	18976	r06c09f34p02-ch2sk1fk1fl1.tif	r06c09f34p01-ch1sk1fk1fl1.tiff	47	1644	0.000595102	0.00231937	0	0	nan	9	34	nan	6	1	1	0	0	65535	65535
0	0	r06c09f35p02-ch2sk1fk1fl1.tif	r06c09f35p01-ch1sk1fk1fl1.tiff	47	1645	0	0	0	0	nan	9	35	nan	6	1	1	0	0	65535	65535
1757	1648	r07c09f01p02-ch2sk1fk1fl1.tif	r07c09f01p01-ch1sk1fk1fl1.tiff	48	1646	0.249638	0.249668	0.00035903	0.000574449	nan	9	1	nan	7	0	0	0	0	65535	65535
0	0	r07c09f02p02-ch2sk1fk1fl1.tif	r07c09f02p01-ch1sk1fk1fl1.tiff	48	1647	0	0	0	0	nan	9	2	nan	7	1	1	0	0	65535	65535
0	21705	r07c09f03p02-ch2sk1fk1fl1.tif	r07c09f03p01-ch1sk1fk1fl1.tiff	48	1648	0	0.00181582	0	0	nan	9	3	nan	7	1	1	0	0	65535	65535
0	20095	r07c09f04p02-ch2sk1fk1fl1.tif	r07c09f04p01-ch1sk1fk1fl1.tiff	48	1649	0.000610361	0.00169375	0	0	nan	9	4	nan	7	1	1	0	0	65535	65535
0	19497	r07c09f05p02-ch2sk1fk1fl1.tif	r07c09f05p01-ch1sk1fk1fl1.tiff	48	1650	0.000579843	0.00192264	0	0	nan	9	5	nan	7	1	1	0	0	65535	65535
0	0	r07c09f06p02-ch2sk1fk1fl1.tif	r07c09f06p01-ch1sk1fk1fl1.tiff	48	1651	0	0	0	0	nan	9	6	nan	7	1	1	0	0	65535	65535
0	21566	r07c09f07p02-ch2sk1fk1fl1.tif	r07c09f07p01-ch1sk1fk1fl1.tiff	48	1652	0.000595102	0.0065156	0	0	nan	9	7	nan	7	1	1	0	0	65535	65535
50	67	r07c09f08p02-ch2sk1fk1fl1.tif	r07c09f08p01-ch1sk1fk1fl1.tiff	48	1653	0.141085	0.0394293	0	0	nan	9	8	nan	7	0	1	0	0	65535	65535
94	58	r07c09f09p02-ch2sk1fk1fl1.tif	r07c09f09p01-ch1sk1fk1fl1.tiff	48	1654	0.131029	0.0390784	0	0	nan	9	9	nan	7	0	1	0	0	65535	65535
0	20857	r07c09f10p02-ch2sk1fk1fl1.tif	r07c09f10p01-ch1sk1fk1fl1.tiff	48	1655	0.000595102	0.00169375	0	0	nan	9	10	nan	7	1	1	0	0	65535	65535
0	0	r07c09f11p02-ch2sk1fk1fl1.tif	r07c09f11p01-ch1sk1fk1fl1.tiff	48	1656	0	0	0	0	nan	9	11	nan	7	1	1	0	0	65535	65535
0	21963	r07c09f12p02-ch2sk1fk1fl1.tif	r07c09f12p01-ch1sk1fk1fl1.tiff	48	1657	0.000610361	0.00170901	0	0	nan	9	12	nan	7	1	1	0	0	65535	65535
82	47	r07c09f13p02-ch2sk1fk1fl1.tif	r07c09f13p01-ch1sk1fk1fl1.tiff	48	1658	0.165835	0.0545052	0	0	nan	9	13	nan	7	0	0	0	0	65535	65535
756	601	r07c09f14p02-ch2sk1fk1fl1.tif	r07c09f14p01-ch1sk1fk1fl1.tiff	48	1659	0.140291	0.187686	0	0	nan	9	14	nan	7	0	0	0	0	65535	65535
617	497	r07c09f15p02-ch2sk1fk1fl1.tif	r07c09f15p01-ch1sk1fk1fl1.tiff	48	1660	0.142718	0.181598	0	0	nan	9	15	nan	7	0	0	0	0	65535	65535
32	34	r07c09f16p02-ch2sk1fk1fl1.tif	r07c09f16p01-ch1sk1fk1fl1.tiff	48	1661	0.120439	0.0382849	0	0	nan	9	16	nan	7	0	1	0	0	65535	65535
79	115	r07c09f17p02-ch2sk1fk1fl1.tif	r07c09f17p01-ch1sk1fk1fl1.tiff	48	1662	0.12517	0.040589	0	0	nan	9	17	nan	7	0	1	0	0	65535	65535
1257	1087	r07c09f18p02-ch2sk1fk1fl1.tif	r07c09f18p01-ch1sk1fk1fl1.tiff	48	1663	0.16643	0.223713	0	0	nan	9	18	nan	7	0	0	0	0	65535	65535
146	110	r07c09f19p02-ch2sk1fk1fl1.tif	r07c09f19p01-ch1sk1fk1fl1.tiff	48	1664	0.101091	0.0535286	0	0	nan	9	19	nan	7	0	0	0	0	65535	65535
0	22364	r07c09f20p02-ch2sk1fk1fl1.tif	r07c09f20p01-ch1sk1fk1fl1.tiff	48	1665	0.00062562	0.00180056	0	0	nan	9	20	nan	7	1	1	0	0	65535	65535
0	19703	r07c09f21p02-ch2sk1fk1fl1.tif	r07c09f21p01-ch1sk1fk1fl1.tiff	48	1666	0.000640879	0.00167849	0	0	nan	9	21	nan	7	1	1	0	0	65535	65535
27	38	r07c09f22p02-ch2sk1fk1fl1.tif	r07c09f22p01-ch1sk1fk1fl1.tiff	48	1667	0.107622	0.0247196	0	0	nan	9	22	nan	7	0	1	0	0	65535	65535
543	421	r07c09f23p02-ch2sk1fk1fl1.tif	r07c09f23p01-ch1sk1fk1fl1.tiff	48	1668	0.146075	0.185443	0	0	nan	9	23	nan	7	0	0	0	0	65535	65535
411	397	r07c09f24p02-ch2sk1fk1fl1.tif	r07c09f24p01-ch1sk1fk1fl1.tiff	48	1669	0.140002	0.140215	0	0	nan	9	24	nan	7	0	0	0	0	65535	65535
15	27	r07c09f25p02-ch2sk1fk1fl1.tif	r07c09f25p01-ch1sk1fk1fl1.tiff	48	1670	0.0937514	0.0179599	0	0	nan	9	25	nan	7	0	1	0	0	65535	65535
0	21576	r07c09f26p02-ch2sk1fk1fl1.tif	r07c09f26p01-ch1sk1fk1fl1.tiff	48	1671	0.000640879	0.00177005	0	0	nan	9	26	nan	7	1	1	0	0	65535	65535
7	16	r07c09f27p02-ch2sk1fk1fl1.tif	r07c09f27p01-ch1sk1fk1fl1.tiff	48	1672	0.0828717	0.0404669	0	0	nan	9	27	nan	7	0	1	0	0	65535	65535
9	23	r07c09f28p02-ch2sk1fk1fl1.tif	r07c09f28p01-ch1sk1fk1fl1.tiff	48	1673	0.0575265	0.0362402	0	0	nan	9	28	nan	7	0	1	0	0	65535	65535
0	20194	r07c09f29p02-ch2sk1fk1fl1.tif	r07c09f29p01-ch1sk1fk1fl1.tiff	48	1674	0.000610361	0.00167849	0	0	nan	9	29	nan	7	1	1	0	0	65535	65535
0	21231	r07c09f30p02-ch2sk1fk1fl1.tif	r07c09f30p01-ch1sk1fk1fl1.tiff	48	1675	0.000656138	0.00167849	0	0	nan	9	30	nan	7	1	1	0	0	65535	65535
0	21570	r07c09f31p02-ch2sk1fk1fl1.tif	r07c09f31p01-ch1sk1fk1fl1.tiff	48	1676	0.000564584	0.00198367	0	0	nan	9	31	nan	7	1	1	0	0	65535	65535
0	21433	r07c09f32p02-ch2sk1fk1fl1.tif	r07c09f32p01-ch1sk1fk1fl1.tiff	48	1677	0	0.00173953	0	0	nan	9	32	nan	7	1	1	0	0	65535	65535
0	21754	r07c09f33p02-ch2sk1fk1fl1.tif	r07c09f33p01-ch1sk1fk1fl1.tiff	48	1678	0.000595102	0.00196841	0	0	nan	9	33	nan	7	1	1	0	0	65535	65535
0	21468	r07c09f34p02-ch2sk1fk1fl1.tif	r07c09f34p01-ch1sk1fk1fl1.tiff	48	1679	0.000671397	0.00172427	0	0	nan	9	34	nan	7	1	1	0	0	65535	65535
0	21417	r07c09f35p02-ch2sk1fk1fl1.tif	r07c09f35p01-ch1sk1fk1fl1.tiff	48	1680	0.000610361	0.00161746	0	0	nan	9	35	nan	7	1	1	0	0	65535	65535
1859	2158	r02c10f01p02-ch2sk1fk1fl1.tif	r02c10f01p01-ch1sk1fk1fl1.tiff	49	1681	0.249699	0.249683	7.18E-05	0.000574449	nan	10	1	nan	2	0	0	0	0	65535	65535
0	0	r02c10f02p02-ch2sk1fk1fl1.tif	r02c10f02p01-ch1sk1fk1fl1.tiff	49	1682	0.000579843	0	0	0	nan	10	2	nan	2	1	1	0	0	65535	65535
0	21156	r02c10f03p02-ch2sk1fk1fl1.tif	r02c10f03p01-ch1sk1fk1fl1.tiff	49	1683	0.000579843	0.00158694	0	0	nan	10	3	nan	2	1	1	0	0	65535	65535
0	22130	r02c10f04p02-ch2sk1fk1fl1.tif	r02c10f04p01-ch1sk1fk1fl1.tiff	49	1684	0.000595102	0.00329595	0	0	nan	10	4	nan	2	1	1	0	0	65535	65535
0	23599	r02c10f05p02-ch2sk1fk1fl1.tif	r02c10f05p01-ch1sk1fk1fl1.tiff	49	1685	0.000579843	0.00274662	0	0	nan	10	5	nan	2	1	1	0	0	65535	65535
0	0	r02c10f06p02-ch2sk1fk1fl1.tif	r02c10f06p01-ch1sk1fk1fl1.tiff	49	1686	0.000610361	0	0	0	nan	10	6	nan	2	1	1	0	0	65535	65535
0	19414	r02c10f07p02-ch2sk1fk1fl1.tif	r02c10f07p01-ch1sk1fk1fl1.tiff	49	1687	0.000564584	0.00201419	0	0	nan	10	7	nan	2	1	1	0	0	65535	65535
27	29	r02c10f08p02-ch2sk1fk1fl1.tif	r02c10f08p01-ch1sk1fk1fl1.tiff	49	1688	0.10515	0.0295109	0	0	nan	10	8	nan	2	0	1	0	0	65535	65535
51	49	r02c10f09p02-ch2sk1fk1fl1.tif	r02c10f09p01-ch1sk1fk1fl1.tiff	49	1689	0.152331	0.0823987	0	0	nan	10	9	nan	2	0	0	0	0	65535	65535
0	20436	r02c10f10p02-ch2sk1fk1fl1.tif	r02c10f10p01-ch1sk1fk1fl1.tiff	49	1690	0.000610361	0.00164797	0	0	nan	10	10	nan	2	1	1	0	0	65535	65535
0	21118	r02c10f11p02-ch2sk1fk1fl1.tif	r02c10f11p01-ch1sk1fk1fl1.tiff	49	1691	0	0.00357061	0	0	nan	10	11	nan	2	1	1	0	0	65535	65535
0	21815	r02c10f12p02-ch2sk1fk1fl1.tif	r02c10f12p01-ch1sk1fk1fl1.tiff	49	1692	0.000579843	0.00167849	0	0	nan	10	12	nan	2	1	1	0	0	65535	65535
70	81	r02c10f13p02-ch2sk1fk1fl1.tif	r02c10f13p01-ch1sk1fk1fl1.tiff	49	1693	0.249683	0.0598154	0.000430836	0	nan	10	13	nan	2	0	0	0	0	65535	65535
899	633	r02c10f14p02-ch2sk1fk1fl1.tif	r02c10f14p01-ch1sk1fk1fl1.tiff	49	1694	0.223239	0.187045	0	0	nan	10	14	nan	2	0	0	0	0	65535	65535
387	303	r02c10f15p02-ch2sk1fk1fl1.tif	r02c10f15p01-ch1sk1fk1fl1.tiff	49	1695	0.186358	0.150851	0	0	nan	10	15	nan	2	0	0	0	0	65535	65535
0	20425	r02c10f16p02-ch2sk1fk1fl1.tif	r02c10f16p01-ch1sk1fk1fl1.tiff	49	1696	0.000549325	0.00172427	0	0	nan	10	16	nan	2	1	1	0	0	65535	65535
0	4	r02c10f17p02-ch2sk1fk1fl1.tif	r02c10f17p01-ch1sk1fk1fl1.tiff	49	1697	0.0043946	0.0280613	0	0	nan	10	17	nan	2	1	1	0	0	65535	65535
528	509	r02c10f18p02-ch2sk1fk1fl1.tif	r02c10f18p01-ch1sk1fk1fl1.tiff	49	1698	0.142885	0.180438	0	0	nan	10	18	nan	2	0	0	0	0	65535	65535
207	169	r02c10f19p02-ch2sk1fk1fl1.tif	r02c10f19p01-ch1sk1fk1fl1.tiff	49	1699	0.16611	0.102571	0	0	nan	10	19	nan	2	0	0	0	0	65535	65535
0	21857	r02c10f20p02-ch2sk1fk1fl1.tif	r02c10f20p01-ch1sk1fk1fl1.tiff	49	1700	0.00062562	0.00157168	0	0	nan	10	20	nan	2	1	1	0	0	65535	65535
0	21706	r02c10f21p02-ch2sk1fk1fl1.tif	r02c10f21p01-ch1sk1fk1fl1.tiff	49	1701	0.000595102	0.00367742	0	0	nan	10	21	nan	2	1	1	0	0	65535	65535
128	146	r02c10f22p02-ch2sk1fk1fl1.tif	r02c10f22p01-ch1sk1fk1fl1.tiff	49	1702	0.170291	0.063508	0	0	nan	10	22	nan	2	0	0	0	0	65535	65535
1120	912	r02c10f23p02-ch2sk1fk1fl1.tif	r02c10f23p01-ch1sk1fk1fl1.tiff	49	1703	0.174777	0.234058	0	0	nan	10	23	nan	2	0	0	0	0	65535	65535
278	266	r02c10f24p02-ch2sk1fk1fl1.tif	r02c10f24p01-ch1sk1fk1fl1.tiff	49	1704	0.136889	0.100862	0	0	nan	10	24	nan	2	0	0	0	0	65535	65535
0	20108	r02c10f25p02-ch2sk1fk1fl1.tif	r02c10f25p01-ch1sk1fk1fl1.tiff	49	1705	0.00062562	0.00366217	0	0	nan	10	25	nan	2	1	1	0	0	65535	65535
0	21810	r02c10f26p02-ch2sk1fk1fl1.tif	r02c10f26p01-ch1sk1fk1fl1.tiff	49	1706	0.000610361	0.00184634	0	0	nan	10	26	nan	2	1	1	0	0	65535	65535
48	57	r02c10f27p02-ch2sk1fk1fl1.tif	r02c10f27p01-ch1sk1fk1fl1.tiff	49	1707	0.144564	0.0331121	0	0	nan	10	27	nan	2	0	1	0	0	65535	65535
203	132	r02c10f28p02-ch2sk1fk1fl1.tif	r02c10f28p01-ch1sk1fk1fl1.tiff	49	1708	0.150515	0.092134	0	0	nan	10	28	nan	2	0	0	0	0	65535	65535
13	14	r02c10f29p02-ch2sk1fk1fl1.tif	r02c10f29p01-ch1sk1fk1fl1.tiff	49	1709	0.0845655	0.0273442	0	0	nan	10	29	nan	2	0	1	0	0	65535	65535
0	18602	r02c10f30p02-ch2sk1fk1fl1.tif	r02c10f30p01-ch1sk1fk1fl1.tiff	49	1710	0.000595102	0.00325017	0	0	nan	10	30	nan	2	1	1	0	0	65535	65535
0	20880	r02c10f31p02-ch2sk1fk1fl1.tif	r02c10f31p01-ch1sk1fk1fl1.tiff	49	1711	0.000640879	0.00190738	0	0	nan	10	31	nan	2	1	1	0	0	65535	65535
0	21064	r02c10f32p02-ch2sk1fk1fl1.tif	r02c10f32p01-ch1sk1fk1fl1.tiff	49	1712	0.000610361	0.00296025	0	0	nan	10	32	nan	2	1	1	0	0	65535	65535
0	21806	r02c10f33p02-ch2sk1fk1fl1.tif	r02c10f33p01-ch1sk1fk1fl1.tiff	49	1713	0.000640879	0.00189212	0	0	nan	10	33	nan	2	1	1	0	0	65535	65535
0	21598	r02c10f34p02-ch2sk1fk1fl1.tif	r02c10f34p01-ch1sk1fk1fl1.tiff	49	1714	0.000579843	0.00177005	0	0	nan	10	34	nan	2	1	1	0	0	65535	65535
0	0	r02c10f35p02-ch2sk1fk1fl1.tif	r02c10f35p01-ch1sk1fk1fl1.tiff	49	1715	0.000610361	0	0	0	nan	10	35	nan	2	1	1	0	0	65535	65535
3005	1348	r03c10f01p02-ch2sk1fk1fl1.tif	r03c10f01p01-ch1sk1fk1fl1.tiff	50	1716	0.195468	0.249638	0	0.000143612	nan	10	1	nan	3	0	0	0	0	65535	65535
0	0	r03c10f02p02-ch2sk1fk1fl1.tif	r03c10f02p01-ch1sk1fk1fl1.tiff	50	1717	0.000595102	0	0	0	nan	10	2	nan	3	1	1	0	0	65535	65535
0	21307	r03c10f03p02-ch2sk1fk1fl1.tif	r03c10f03p01-ch1sk1fk1fl1.tiff	50	1718	0.000656138	0.0016022	0	0	nan	10	3	nan	3	1	1	0	0	65535	65535
0	19578	r03c10f04p02-ch2sk1fk1fl1.tif	r03c10f04p01-ch1sk1fk1fl1.tiff	50	1719	0.000640879	0.002121	0	0	nan	10	4	nan	3	1	1	0	0	65535	65535
0	21508	r03c10f05p02-ch2sk1fk1fl1.tif	r03c10f05p01-ch1sk1fk1fl1.tiff	50	1720	0.000579843	0.00350958	0	0	nan	10	5	nan	3	1	1	0	0	65535	65535
0	20326	r03c10f06p02-ch2sk1fk1fl1.tif	r03c10f06p01-ch1sk1fk1fl1.tiff	50	1721	0	0.00234989	0	0	nan	10	6	nan	3	1	1	0	0	65535	65535
0	21677	r03c10f07p02-ch2sk1fk1fl1.tif	r03c10f07p01-ch1sk1fk1fl1.tiff	50	1722	0.00062562	0.00233463	0	0	nan	10	7	nan	3	1	1	0	0	65535	65535
0	22326	r03c10f08p02-ch2sk1fk1fl1.tif	r03c10f08p01-ch1sk1fk1fl1.tiff	50	1723	0.000564584	0.00210575	0	0	nan	10	8	nan	3	1	1	0	0	65535	65535
0	20538	r03c10f09p02-ch2sk1fk1fl1.tif	r03c10f09p01-ch1sk1fk1fl1.tiff	50	1724	0.000640879	0.00164797	0	0	nan	10	9	nan	3	1	1	0	0	65535	65535
0	20322	r03c10f10p02-ch2sk1fk1fl1.tif	r03c10f10p01-ch1sk1fk1fl1.tiff	50	1725	0.000610361	0.00157168	0	0	nan	10	10	nan	3	1	1	0	0	65535	65535
0	0	r03c10f11p02-ch2sk1fk1fl1.tif	r03c10f11p01-ch1sk1fk1fl1.tiff	50	1726	0.000595102	0	0	0	nan	10	11	nan	3	1	1	0	0	65535	65535
0	16826	r03c10f12p02-ch2sk1fk1fl1.tif	r03c10f12p01-ch1sk1fk1fl1.tiff	50	1727	0.000610361	0.00665293	0	0	nan	10	12	nan	3	1	1	0	0	65535	65535
74	81	r03c10f13p02-ch2sk1fk1fl1.tif	r03c10f13p01-ch1sk1fk1fl1.tiff	50	1728	0.146548	0.0428321	0	0	nan	10	13	nan	3	0	1	0	0	65535	65535
374	197	r03c10f14p02-ch2sk1fk1fl1.tif	r03c10f14p01-ch1sk1fk1fl1.tiff	50	1729	0.185718	0.129564	0	0	nan	10	14	nan	3	0	0	0	0	65535	65535
140	129	r03c10f15p02-ch2sk1fk1fl1.tif	r03c10f15p01-ch1sk1fk1fl1.tiff	50	1730	0.157931	0.0475471	0	0	nan	10	15	nan	3	0	1	0	0	65535	65535
0	20068	r03c10f16p02-ch2sk1fk1fl1.tif	r03c10f16p01-ch1sk1fk1fl1.tiff	50	1731	0.000595102	0.00337224	0	0	nan	10	16	nan	3	1	1	0	0	65535	65535
0	20505	r03c10f17p02-ch2sk1fk1fl1.tif	r03c10f17p01-ch1sk1fk1fl1.tiff	50	1732	0.00062562	0.00166323	0	0	nan	10	17	nan	3	1	1	0	0	65535	65535
481	224	r03c10f18p02-ch2sk1fk1fl1.tif	r03c10f18p01-ch1sk1fk1fl1.tiff	50	1733	0.126955	0.164523	0	0	nan	10	18	nan	3	0	0	0	0	65535	65535
245	156	r03c10f19p02-ch2sk1fk1fl1.tif	r03c10f19p01-ch1sk1fk1fl1.tiff	50	1734	0.112657	0.127398	0	0	nan	10	19	nan	3	0	0	0	0	65535	65535
0	19805	r03c10f20p02-ch2sk1fk1fl1.tif	r03c10f20p01-ch1sk1fk1fl1.tiff	50	1735	0.000610361	0.00222782	0	0	nan	10	20	nan	3	1	1	0	0	65535	65535
0	21707	r03c10f21p02-ch2sk1fk1fl1.tif	r03c10f21p01-ch1sk1fk1fl1.tiff	50	1736	0.00062562	0.00161746	0	0	nan	10	21	nan	3	1	1	0	0	65535	65535
173	104	r03c10f22p02-ch2sk1fk1fl1.tif	r03c10f22p01-ch1sk1fk1fl1.tiff	50	1737	0.125246	0.109651	0	0	nan	10	22	nan	3	0	0	0	0	65535	65535
858	459	r03c10f23p02-ch2sk1fk1fl1.tif	r03c10f23p01-ch1sk1fk1fl1.tiff	50	1738	0.146288	0.174975	0	0	nan	10	23	nan	3	0	0	0	0	65535	65535
291	209	r03c10f24p02-ch2sk1fk1fl1.tif	r03c10f24p01-ch1sk1fk1fl1.tiff	50	1739	0.149783	0.0856794	0	0	nan	10	24	nan	3	0	0	0	0	65535	65535
0	22544	r03c10f25p02-ch2sk1fk1fl1.tif	r03c10f25p01-ch1sk1fk1fl1.tiff	50	1740	0.000595102	0.00221256	0	0	nan	10	25	nan	3	1	1	0	0	65535	65535
0	19878	r03c10f26p02-ch2sk1fk1fl1.tif	r03c10f26p01-ch1sk1fk1fl1.tiff	50	1741	0.000610361	0.00280766	0	0	nan	10	26	nan	3	1	1	0	0	65535	65535
24	78	r03c10f27p02-ch2sk1fk1fl1.tif	r03c10f27p01-ch1sk1fk1fl1.tiff	50	1742	0.103212	0.0364538	0	0	nan	10	27	nan	3	0	1	0	0	65535	65535
117	215	r03c10f28p02-ch2sk1fk1fl1.tif	r03c10f28p01-ch1sk1fk1fl1.tiff	50	1743	0.121187	0.0352941	0	0	nan	10	28	nan	3	0	1	0	0	65535	65535
16	36	r03c10f29p02-ch2sk1fk1fl1.tif	r03c10f29p01-ch1sk1fk1fl1.tiff	50	1744	0.11928	0.0303502	0	0	nan	10	29	nan	3	0	1	0	0	65535	65535
0	0	r03c10f30p02-ch2sk1fk1fl1.tif	r03c10f30p01-ch1sk1fk1fl1.tiff	50	1745	0.000610361	0	0	0	nan	10	30	nan	3	1	1	0	0	65535	65535
0	0	r03c10f31p02-ch2sk1fk1fl1.tif	r03c10f31p01-ch1sk1fk1fl1.tiff	50	1746	0	0	0	0	nan	10	31	nan	3	1	1	0	0	65535	65535
0	21200	r03c10f32p02-ch2sk1fk1fl1.tif	r03c10f32p01-ch1sk1fk1fl1.tiff	50	1747	0.00062562	0.00228885	0	0	nan	10	32	nan	3	1	1	0	0	65535	65535
0	19834	r03c10f33p02-ch2sk1fk1fl1.tif	r03c10f33p01-ch1sk1fk1fl1.tiff	50	1748	0.000579843	0.00178531	0	0	nan	10	33	nan	3	1	1	0	0	65535	65535
0	21662	r03c10f34p02-ch2sk1fk1fl1.tif	r03c10f34p01-ch1sk1fk1fl1.tiff	50	1749	0.000656138	0.0018616	0	0	nan	10	34	nan	3	1	1	0	0	65535	65535
0	0	r03c10f35p02-ch2sk1fk1fl1.tif	r03c10f35p01-ch1sk1fk1fl1.tiff	50	1750	0.000579843	0	0	0	nan	10	35	nan	3	1	1	0	0	65535	65535
2822	2229	r04c10f01p02-ch2sk1fk1fl1.tif	r04c10f01p01-ch1sk1fk1fl1.tiff	51	1751	0.193805	0.249638	0	0.00035903	nan	10	1	nan	4	0	0	0	0	65535	65535
0	20352	r04c10f02p02-ch2sk1fk1fl1.tif	r04c10f02p01-ch1sk1fk1fl1.tiff	51	1752	0.000579843	0.00148013	0	0	nan	10	2	nan	4	1	1	0	0	65535	65535
0	20979	r04c10f03p02-ch2sk1fk1fl1.tif	r04c10f03p01-ch1sk1fk1fl1.tiff	51	1753	0.000610361	0.0027924	0	0	nan	10	3	nan	4	1	1	0	0	65535	65535
0	19656	r04c10f04p02-ch2sk1fk1fl1.tif	r04c10f04p01-ch1sk1fk1fl1.tiff	51	1754	0.000579843	0.00164797	0	0	nan	10	4	nan	4	1	1	0	0	65535	65535
0	21878	r04c10f05p02-ch2sk1fk1fl1.tif	r04c10f05p01-ch1sk1fk1fl1.tiff	51	1755	0.000610361	0.00158694	0	0	nan	10	5	nan	4	1	1	0	0	65535	65535
0	0	r04c10f06p02-ch2sk1fk1fl1.tif	r04c10f06p01-ch1sk1fk1fl1.tiff	51	1756	0.000595102	0	0	0	nan	10	6	nan	4	1	1	0	0	65535	65535
0	19804	r04c10f07p02-ch2sk1fk1fl1.tif	r04c10f07p01-ch1sk1fk1fl1.tiff	51	1757	0.000579843	0.00172427	0	0	nan	10	7	nan	4	1	1	0	0	65535	65535
44	66	r04c10f08p02-ch2sk1fk1fl1.tif	r04c10f08p01-ch1sk1fk1fl1.tiff	51	1758	0.119966	0.042771	0	0	nan	10	8	nan	4	0	1	0	0	65535	65535
120	127	r04c10f09p02-ch2sk1fk1fl1.tif	r04c10f09p01-ch1sk1fk1fl1.tiff	51	1759	0.249561	0.0409552	7.18E-05	0	nan	10	9	nan	4	0	1	0	0	65535	65535
8	9	r04c10f10p02-ch2sk1fk1fl1.tif	r04c10f10p01-ch1sk1fk1fl1.tiff	51	1760	0.12874	0.0269322	0	0	nan	10	10	nan	4	0	1	0	0	65535	65535
0	0	r04c10f11p02-ch2sk1fk1fl1.tif	r04c10f11p01-ch1sk1fk1fl1.tiff	51	1761	0	0	0	0	nan	10	11	nan	4	1	1	0	0	65535	65535
0	22150	r04c10f12p02-ch2sk1fk1fl1.tif	r04c10f12p01-ch1sk1fk1fl1.tiff	51	1762	0.000595102	0.00230411	0	0	nan	10	12	nan	4	1	1	0	0	65535	65535
167	173	r04c10f13p02-ch2sk1fk1fl1.tif	r04c10f13p01-ch1sk1fk1fl1.tiff	51	1763	0.125353	0.118639	0	0	nan	10	13	nan	4	0	0	0	0	65535	65535
806	577	r04c10f14p02-ch2sk1fk1fl1.tif	r04c10f14p01-ch1sk1fk1fl1.tiff	51	1764	0.187732	0.200214	0	0	nan	10	14	nan	4	0	0	0	0	65535	65535
397	303	r04c10f15p02-ch2sk1fk1fl1.tif	r04c10f15p01-ch1sk1fk1fl1.tiff	51	1765	0.161883	0.130602	0	0	nan	10	15	nan	4	0	0	0	0	65535	65535
8	8	r04c10f16p02-ch2sk1fk1fl1.tif	r04c10f16p01-ch1sk1fk1fl1.tiff	51	1766	0.172	0.0296941	0	0	nan	10	16	nan	4	0	1	0	0	65535	65535
13	35	r04c10f17p02-ch2sk1fk1fl1.tif	r04c10f17p01-ch1sk1fk1fl1.tiff	51	1767	0.197803	0.0318303	0	0	nan	10	17	nan	4	0	1	0	0	65535	65535
723	550	r04c10f18p02-ch2sk1fk1fl1.tif	r04c10f18p01-ch1sk1fk1fl1.tiff	51	1768	0.127001	0.205356	0	0	nan	10	18	nan	4	0	0	0	0	65535	65535
236	211	r04c10f19p02-ch2sk1fk1fl1.tif	r04c10f19p01-ch1sk1fk1fl1.tiff	51	1769	0.117128	0.0972152	0	0	nan	10	19	nan	4	0	0	0	0	65535	65535
0	19674	r04c10f20p02-ch2sk1fk1fl1.tif	r04c10f20p01-ch1sk1fk1fl1.tiff	51	1770	0.000640879	0.00199893	0	0	nan	10	20	nan	4	1	1	0	0	65535	65535
0	19808	r04c10f21p02-ch2sk1fk1fl1.tif	r04c10f21p01-ch1sk1fk1fl1.tiff	51	1771	0.000640879	0.00166323	0	0	nan	10	21	nan	4	1	1	0	0	65535	65535
74	101	r04c10f22p02-ch2sk1fk1fl1.tif	r04c10f22p01-ch1sk1fk1fl1.tiff	51	1772	0.139162	0.0610819	0	0	nan	10	22	nan	4	0	0	0	0	65535	65535
430	316	r04c10f23p02-ch2sk1fk1fl1.tif	r04c10f23p01-ch1sk1fk1fl1.tiff	51	1773	0.13228	0.124453	0	0	nan	10	23	nan	4	0	0	0	0	65535	65535
238	213	r04c10f24p02-ch2sk1fk1fl1.tif	r04c10f24p01-ch1sk1fk1fl1.tiff	51	1774	0.177066	0.0585031	0	0	nan	10	24	nan	4	0	0	0	0	65535	65535
0	20270	r04c10f25p02-ch2sk1fk1fl1.tif	r04c10f25p01-ch1sk1fk1fl1.tiff	51	1775	0.000656138	0.0021973	0	0	nan	10	25	nan	4	1	1	0	0	65535	65535
0	20201	r04c10f26p02-ch2sk1fk1fl1.tif	r04c10f26p01-ch1sk1fk1fl1.tiff	51	1776	0.000610361	0.00234989	0	0	nan	10	26	nan	4	1	1	0	0	65535	65535
3	6	r04c10f27p02-ch2sk1fk1fl1.tif	r04c10f27p01-ch1sk1fk1fl1.tiff	51	1777	0.101106	0.01561	0	0	nan	10	27	nan	4	0	1	0	0	65535	65535
15	51	r04c10f28p02-ch2sk1fk1fl1.tif	r04c10f28p01-ch1sk1fk1fl1.tiff	51	1778	0.0912795	0.0177615	0	0	nan	10	28	nan	4	0	1	0	0	65535	65535
0	20237	r04c10f29p02-ch2sk1fk1fl1.tif	r04c10f29p01-ch1sk1fk1fl1.tiff	51	1779	0.000640879	0.00250248	0	0	nan	10	29	nan	4	1	1	0	0	65535	65535
0	21273	r04c10f30p02-ch2sk1fk1fl1.tif	r04c10f30p01-ch1sk1fk1fl1.tiff	51	1780	0.000579843	0.00201419	0	0	nan	10	30	nan	4	1	1	0	0	65535	65535
0	0	r04c10f31p02-ch2sk1fk1fl1.tif	r04c10f31p01-ch1sk1fk1fl1.tiff	51	1781	0.000610361	0	0	0	nan	10	31	nan	4	1	1	0	0	65535	65535
0	21514	r04c10f32p02-ch2sk1fk1fl1.tif	r04c10f32p01-ch1sk1fk1fl1.tiff	51	1782	0.00062562	0.00183108	0	0	nan	10	32	nan	4	1	1	0	0	65535	65535
0	22357	r04c10f33p02-ch2sk1fk1fl1.tif	r04c10f33p01-ch1sk1fk1fl1.tiff	51	1783	0.000579843	0.00224308	0	0	nan	10	33	nan	4	1	1	0	0	65535	65535
0	19659	r04c10f34p02-ch2sk1fk1fl1.tif	r04c10f34p01-ch1sk1fk1fl1.tiff	51	1784	0.00062562	0.0018616	0	0	nan	10	34	nan	4	1	1	0	0	65535	65535
0	0	r04c10f35p02-ch2sk1fk1fl1.tif	r04c10f35p01-ch1sk1fk1fl1.tiff	51	1785	0	0	0	0	nan	10	35	nan	4	1	1	0	0	65535	65535
2164	2408	r05c10f01p02-ch2sk1fk1fl1.tif	r05c10f01p01-ch1sk1fk1fl1.tiff	52	1786	0.193408	0.249653	0	0.000502642	nan	10	1	nan	5	0	0	0	0	65535	65535
0	0	r05c10f02p02-ch2sk1fk1fl1.tif	r05c10f02p01-ch1sk1fk1fl1.tiff	52	1787	0.000564584	0	0	0	nan	10	2	nan	5	1	1	0	0	65535	65535
0	20885	r05c10f03p02-ch2sk1fk1fl1.tif	r05c10f03p01-ch1sk1fk1fl1.tiff	52	1788	0.000595102	0.00277714	0	0	nan	10	3	nan	5	1	1	0	0	65535	65535
0	21746	r05c10f04p02-ch2sk1fk1fl1.tif	r05c10f04p01-ch1sk1fk1fl1.tiff	52	1789	0.000579843	0.00244144	0	0	nan	10	4	nan	5	1	1	0	0	65535	65535
0	21555	r05c10f05p02-ch2sk1fk1fl1.tif	r05c10f05p01-ch1sk1fk1fl1.tiff	52	1790	0.000656138	0.00190738	0	0	nan	10	5	nan	5	1	1	0	0	65535	65535
0	24019	r05c10f06p02-ch2sk1fk1fl1.tif	r05c10f06p01-ch1sk1fk1fl1.tiff	52	1791	0.000717174	0.00584421	0	0	nan	10	6	nan	5	1	1	0	0	65535	65535
0	21509	r05c10f07p02-ch2sk1fk1fl1.tif	r05c10f07p01-ch1sk1fk1fl1.tiff	52	1792	0.00062562	0.00164797	0	0	nan	10	7	nan	5	1	1	0	0	65535	65535
41	87	r05c10f08p02-ch2sk1fk1fl1.tif	r05c10f08p01-ch1sk1fk1fl1.tiff	52	1793	0.11873	0.0885939	0	0	nan	10	8	nan	5	0	0	0	0	65535	65535
111	135	r05c10f09p02-ch2sk1fk1fl1.tif	r05c10f09p01-ch1sk1fk1fl1.tiff	52	1794	0.131731	0.0493172	0	0	nan	10	9	nan	5	0	1	0	0	65535	65535
3	7	r05c10f10p02-ch2sk1fk1fl1.tif	r05c10f10p01-ch1sk1fk1fl1.tiff	52	1795	0.111391	0.0224308	0	0	nan	10	10	nan	5	0	1	0	0	65535	65535
0	20908	r05c10f11p02-ch2sk1fk1fl1.tif	r05c10f11p01-ch1sk1fk1fl1.tiff	52	1796	0.000610361	0.00207523	0	0	nan	10	11	nan	5	1	1	0	0	65535	65535
0	22049	r05c10f12p02-ch2sk1fk1fl1.tif	r05c10f12p01-ch1sk1fk1fl1.tiff	52	1797	0.000610361	0.00161746	0	0	nan	10	12	nan	5	1	1	0	0	65535	65535
160	140	r05c10f13p02-ch2sk1fk1fl1.tif	r05c10f13p01-ch1sk1fk1fl1.tiff	52	1798	0.156085	0.0813001	0	0	nan	10	13	nan	5	0	0	0	0	65535	65535
887	724	r05c10f14p02-ch2sk1fk1fl1.tif	r05c10f14p01-ch1sk1fk1fl1.tiff	52	1799	0.187793	0.21651	0	0	nan	10	14	nan	5	0	0	0	0	65535	65535
393	401	r05c10f15p02-ch2sk1fk1fl1.tif	r05c10f15p01-ch1sk1fk1fl1.tiff	52	1800	0.161044	0.167208	0	0	nan	10	15	nan	5	0	0	0	0	65535	65535
0	22372	r05c10f16p02-ch2sk1fk1fl1.tif	r05c10f16p01-ch1sk1fk1fl1.tiff	52	1801	0.000579843	0.00355535	0	0	nan	10	16	nan	5	1	1	0	0	65535	65535
3	24	r05c10f17p02-ch2sk1fk1fl1.tif	r05c10f17p01-ch1sk1fk1fl1.tiff	52	1802	0.109789	0.0280003	0	0	nan	10	17	nan	5	0	1	0	0	65535	65535
678	618	r05c10f18p02-ch2sk1fk1fl1.tif	r05c10f18p01-ch1sk1fk1fl1.tiff	52	1803	0.123354	0.179416	0	0	nan	10	18	nan	5	0	0	0	0	65535	65535
244	207	r05c10f19p02-ch2sk1fk1fl1.tif	r05c10f19p01-ch1sk1fk1fl1.tiff	52	1804	0.151659	0.0592966	0	0	nan	10	19	nan	5	0	0	0	0	65535	65535
0	22026	r05c10f20p02-ch2sk1fk1fl1.tif	r05c10f20p01-ch1sk1fk1fl1.tiff	52	1805	0.000885023	0.0016022	0	0	nan	10	20	nan	5	1	1	0	0	65535	65535
0	21767	r05c10f21p02-ch2sk1fk1fl1.tif	r05c10f21p01-ch1sk1fk1fl1.tiff	52	1806	0.000595102	0.00158694	0	0	nan	10	21	nan	5	1	1	0	0	65535	65535
69	75	r05c10f22p02-ch2sk1fk1fl1.tif	r05c10f22p01-ch1sk1fk1fl1.tiff	52	1807	0.122377	0.0281834	0	0	nan	10	22	nan	5	0	1	0	0	65535	65535
463	410	r05c10f23p02-ch2sk1fk1fl1.tif	r05c10f23p01-ch1sk1fk1fl1.tiff	52	1808	0.194263	0.0814527	0	0	nan	10	23	nan	5	0	0	0	0	65535	65535
258	265	r05c10f24p02-ch2sk1fk1fl1.tif	r05c10f24p01-ch1sk1fk1fl1.tiff	52	1809	0.136736	0.0918135	0	0	nan	10	24	nan	5	0	0	0	0	65535	65535
0	20071	r05c10f25p02-ch2sk1fk1fl1.tif	r05c10f25p01-ch1sk1fk1fl1.tiff	52	1810	0.000595102	0.00183108	0	0	nan	10	25	nan	5	1	1	0	0	65535	65535
0	19276	r05c10f26p02-ch2sk1fk1fl1.tif	r05c10f26p01-ch1sk1fk1fl1.tiff	52	1811	0.000671397	0.00198367	0	0	nan	10	26	nan	5	1	1	0	0	65535	65535
3	25716	r05c10f27p02-ch2sk1fk1fl1.tif	r05c10f27p01-ch1sk1fk1fl1.tiff	52	1812	0.249699	0.0140688	0.003805722	0	nan	10	27	nan	5	0	1	0	0	65535	65535
8	19	r05c10f28p02-ch2sk1fk1fl1.tif	r05c10f28p01-ch1sk1fk1fl1.tiff	52	1813	0.249729	0.0180209	0.001364315	0	nan	10	28	nan	5	0	1	0	0	65535	65535
0	22295	r05c10f29p02-ch2sk1fk1fl1.tif	r05c10f29p01-ch1sk1fk1fl1.tiff	52	1814	0.000640879	0.00376898	0	0	nan	10	29	nan	5	1	1	0	0	65535	65535
0	0	r05c10f30p02-ch2sk1fk1fl1.tif	r05c10f30p01-ch1sk1fk1fl1.tiff	52	1815	0	0	0	0	nan	10	30	nan	5	1	1	0	0	65535	65535
0	0	r05c10f31p02-ch2sk1fk1fl1.tif	r05c10f31p01-ch1sk1fk1fl1.tiff	52	1816	0.00062562	0	0	0	nan	10	31	nan	5	1	1	0	0	65535	65535
0	21153	r05c10f32p02-ch2sk1fk1fl1.tif	r05c10f32p01-ch1sk1fk1fl1.tiff	52	1817	0.000595102	0.0019379	0	0	nan	10	32	nan	5	1	1	0	0	65535	65535
0	21684	r05c10f33p02-ch2sk1fk1fl1.tif	r05c10f33p01-ch1sk1fk1fl1.tiff	52	1818	0.000640879	0.00227359	0	0	nan	10	33	nan	5	1	1	0	0	65535	65535
0	21362	r05c10f34p02-ch2sk1fk1fl1.tif	r05c10f34p01-ch1sk1fk1fl1.tiff	52	1819	0.000579843	0.00199893	0	0	nan	10	34	nan	5	1	1	0	0	65535	65535
0	0	r05c10f35p02-ch2sk1fk1fl1.tif	r05c10f35p01-ch1sk1fk1fl1.tiff	52	1820	0	0	0	0	nan	10	35	nan	5	1	1	0	0	65535	65535
1425	2225	r06c10f01p02-ch2sk1fk1fl1.tif	r06c10f01p01-ch1sk1fk1fl1.tiff	53	1821	0.197604	0.20473	0	0	nan	10	1	nan	6	0	0	0	0	65535	65535
0	22383	r06c10f02p02-ch2sk1fk1fl1.tif	r06c10f02p01-ch1sk1fk1fl1.tiff	53	1822	0	0.00332647	0	0	nan	10	2	nan	6	1	1	0	0	65535	65535
0	0	r06c10f03p02-ch2sk1fk1fl1.tif	r06c10f03p01-ch1sk1fk1fl1.tiff	53	1823	0.000656138	0	0	0	nan	10	3	nan	6	1	1	0	0	65535	65535
0	19651	r06c10f04p02-ch2sk1fk1fl1.tif	r06c10f04p01-ch1sk1fk1fl1.tiff	53	1824	0.000595102	0.00448615	0	0	nan	10	4	nan	6	1	1	0	0	65535	65535
0	21483	r06c10f05p02-ch2sk1fk1fl1.tif	r06c10f05p01-ch1sk1fk1fl1.tiff	53	1825	0.000671397	0.00199893	0	0	nan	10	5	nan	6	1	1	0	0	65535	65535
0	0	r06c10f06p02-ch2sk1fk1fl1.tif	r06c10f06p01-ch1sk1fk1fl1.tiff	53	1826	0.000564584	0	0	0	nan	10	6	nan	6	1	1	0	0	65535	65535
0	21682	r06c10f07p02-ch2sk1fk1fl1.tif	r06c10f07p01-ch1sk1fk1fl1.tiff	53	1827	0.000595102	0.00177005	0	0	nan	10	7	nan	6	1	1	0	0	65535	65535
104	145	r06c10f08p02-ch2sk1fk1fl1.tif	r06c10f08p01-ch1sk1fk1fl1.tiff	53	1828	0.185763	0.0782635	0	0	nan	10	8	nan	6	0	0	0	0	65535	65535
111	147	r06c10f09p02-ch2sk1fk1fl1.tif	r06c10f09p01-ch1sk1fk1fl1.tiff	53	1829	0.115053	0.0530098	0	0	nan	10	9	nan	6	0	0	0	0	65535	65535
0	20432	r06c10f10p02-ch2sk1fk1fl1.tif	r06c10f10p01-ch1sk1fk1fl1.tiff	53	1830	0.000640879	0.00270085	0	0	nan	10	10	nan	6	1	1	0	0	65535	65535
0	0	r06c10f11p02-ch2sk1fk1fl1.tif	r06c10f11p01-ch1sk1fk1fl1.tiff	53	1831	0.000595102	0	0	0	nan	10	11	nan	6	1	1	0	0	65535	65535
0	21697	r06c10f12p02-ch2sk1fk1fl1.tif	r06c10f12p01-ch1sk1fk1fl1.tiff	53	1832	0.000610361	0.00195315	0	0	nan	10	12	nan	6	1	1	0	0	65535	65535
50	53	r06c10f13p02-ch2sk1fk1fl1.tif	r06c10f13p01-ch1sk1fk1fl1.tiff	53	1833	0.126207	0.0646983	0	0	nan	10	13	nan	6	0	0	0	0	65535	65535
903	1165	r06c10f14p02-ch2sk1fk1fl1.tif	r06c10f14p01-ch1sk1fk1fl1.tiff	53	1834	0.189837	0.197131	0	0	nan	10	14	nan	6	0	0	0	0	65535	65535
694	914	r06c10f15p02-ch2sk1fk1fl1.tif	r06c10f15p01-ch1sk1fk1fl1.tiff	53	1835	0.178576	0.200534	0	0	nan	10	15	nan	6	0	0	0	0	65535	65535
55	107	r06c10f16p02-ch2sk1fk1fl1.tif	r06c10f16p01-ch1sk1fk1fl1.tiff	53	1836	0.145418	0.0420844	0	0	nan	10	16	nan	6	0	1	0	0	65535	65535
88	129	r06c10f17p02-ch2sk1fk1fl1.tif	r06c10f17p01-ch1sk1fk1fl1.tiff	53	1837	0.118898	0.0678111	0	0	nan	10	17	nan	6	0	0	0	0	65535	65535
1166	1757	r06c10f18p02-ch2sk1fk1fl1.tif	r06c10f18p01-ch1sk1fk1fl1.tiff	53	1838	0.15523	0.249653	0	0.000215418	nan	10	18	nan	6	0	0	0	0	65535	65535
89	102	r06c10f19p02-ch2sk1fk1fl1.tif	r06c10f19p01-ch1sk1fk1fl1.tiff	53	1839	0.120455	0.0969406	0	0	nan	10	19	nan	6	0	0	0	0	65535	65535
0	21791	r06c10f20p02-ch2sk1fk1fl1.tif	r06c10f20p01-ch1sk1fk1fl1.tiff	53	1840	0.00062562	0.00164797	0	0	nan	10	20	nan	6	1	1	0	0	65535	65535
0	21588	r06c10f21p02-ch2sk1fk1fl1.tif	r06c10f21p01-ch1sk1fk1fl1.tiff	53	1841	0.000595102	0.00169375	0	0	nan	10	21	nan	6	1	1	0	0	65535	65535
10	21	r06c10f22p02-ch2sk1fk1fl1.tif	r06c10f22p01-ch1sk1fk1fl1.tiff	53	1842	0.044831	0.0149081	0	0	nan	10	22	nan	6	1	1	0	0	65535	65535
343	417	r06c10f23p02-ch2sk1fk1fl1.tif	r06c10f23p01-ch1sk1fk1fl1.tiff	53	1843	0.192828	0.122469	0	0	nan	10	23	nan	6	0	0	0	0	65535	65535
315	427	r06c10f24p02-ch2sk1fk1fl1.tif	r06c10f24p01-ch1sk1fk1fl1.tiff	53	1844	0.113252	0.0615549	0	0	nan	10	24	nan	6	0	0	0	0	65535	65535
3	11	r06c10f25p02-ch2sk1fk1fl1.tif	r06c10f25p01-ch1sk1fk1fl1.tiff	53	1845	0.0887465	0.0168154	0	0	nan	10	25	nan	6	0	1	0	0	65535	65535
0	19804	r06c10f26p02-ch2sk1fk1fl1.tif	r06c10f26p01-ch1sk1fk1fl1.tiff	53	1846	0.000610361	0.00231937	0	0	nan	10	26	nan	6	1	1	0	0	65535	65535
0	20405	r06c10f27p02-ch2sk1fk1fl1.tif	r06c10f27p01-ch1sk1fk1fl1.tiff	53	1847	0.000595102	0.00177005	0	0	nan	10	27	nan	6	1	1	0	0	65535	65535
0	22650	r06c10f28p02-ch2sk1fk1fl1.tif	r06c10f28p01-ch1sk1fk1fl1.tiff	53	1848	0.000656138	0.00163272	0	0	nan	10	28	nan	6	1	1	0	0	65535	65535
0	20039	r06c10f29p02-ch2sk1fk1fl1.tif	r06c10f29p01-ch1sk1fk1fl1.tiff	53	1849	0.000579843	0.00175479	0	0	nan	10	29	nan	6	1	1	0	0	65535	65535
0	21208	r06c10f30p02-ch2sk1fk1fl1.tif	r06c10f30p01-ch1sk1fk1fl1.tiff	53	1850	0.016968	0.00463874	0	0	nan	10	30	nan	6	1	1	0	0	65535	65535
0	21244	r06c10f31p02-ch2sk1fk1fl1.tif	r06c10f31p01-ch1sk1fk1fl1.tiff	53	1851	0.000579843	0.00183108	0	0	nan	10	31	nan	6	1	1	0	0	65535	65535
0	0	r06c10f32p02-ch2sk1fk1fl1.tif	r06c10f32p01-ch1sk1fk1fl1.tiff	53	1852	0	0	0	0	nan	10	32	nan	6	1	1	0	0	65535	65535
0	21880	r06c10f33p02-ch2sk1fk1fl1.tif	r06c10f33p01-ch1sk1fk1fl1.tiff	53	1853	0.000595102	0.0016022	0	0	nan	10	33	nan	6	1	1	0	0	65535	65535
0	21443	r06c10f34p02-ch2sk1fk1fl1.tif	r06c10f34p01-ch1sk1fk1fl1.tiff	53	1854	0.000595102	0.00178531	0	0	nan	10	34	nan	6	1	1	0	0	65535	65535
0	21154	r06c10f35p02-ch2sk1fk1fl1.tif	r06c10f35p01-ch1sk1fk1fl1.tiff	53	1855	0	0.00584421	0	0	nan	10	35	nan	6	1	1	0	0	65535	65535
1669	1808	r07c10f01p02-ch2sk1fk1fl1.tif	r07c10f01p01-ch1sk1fk1fl1.tiff	54	1856	0.226749	0.249668	0	0.000861673	nan	10	1	nan	7	0	0	0	0	65535	65535
0	0	r07c10f02p02-ch2sk1fk1fl1.tif	r07c10f02p01-ch1sk1fk1fl1.tiff	54	1857	0	0	0	0	nan	10	2	nan	7	1	1	0	0	65535	65535
0	21201	r07c10f03p02-ch2sk1fk1fl1.tif	r07c10f03p01-ch1sk1fk1fl1.tiff	54	1858	0.000595102	0.00292973	0	0	nan	10	3	nan	7	1	1	0	0	65535	65535
0	21955	r07c10f04p02-ch2sk1fk1fl1.tif	r07c10f04p01-ch1sk1fk1fl1.tiff	54	1859	0.000610361	0.00238041	0	0	nan	10	4	nan	7	1	1	0	0	65535	65535
0	6	r07c10f05p02-ch2sk1fk1fl1.tif	r07c10f05p01-ch1sk1fk1fl1.tiff	54	1860	0.00062562	0.0156252	0	0	nan	10	5	nan	7	1	1	0	0	65535	65535
0	0	r07c10f06p02-ch2sk1fk1fl1.tif	r07c10f06p01-ch1sk1fk1fl1.tiff	54	1861	0.000564584	0	0	0	nan	10	6	nan	7	1	1	0	0	65535	65535
0	21160	r07c10f07p02-ch2sk1fk1fl1.tif	r07c10f07p01-ch1sk1fk1fl1.tiff	54	1862	0.00062562	0.00209049	0	0	nan	10	7	nan	7	1	1	0	0	65535	65535
52	83	r07c10f08p02-ch2sk1fk1fl1.tif	r07c10f08p01-ch1sk1fk1fl1.tiff	54	1863	0.139773	0.0449531	0	0	nan	10	8	nan	7	0	1	0	0	65535	65535
255	210	r07c10f09p02-ch2sk1fk1fl1.tif	r07c10f09p01-ch1sk1fk1fl1.tiff	54	1864	0.132479	0.0780804	0	0	nan	10	9	nan	7	0	0	0	0	65535	65535
99	85	r07c10f10p02-ch2sk1fk1fl1.tif	r07c10f10p01-ch1sk1fk1fl1.tiff	54	1865	0.113298	0.0586709	0	0	nan	10	10	nan	7	0	0	0	0	65535	65535
0	21102	r07c10f11p02-ch2sk1fk1fl1.tif	r07c10f11p01-ch1sk1fk1fl1.tiff	54	1866	0	0.00184634	0	0	nan	10	11	nan	7	1	1	0	0	65535	65535
0	21828	r07c10f12p02-ch2sk1fk1fl1.tif	r07c10f12p01-ch1sk1fk1fl1.tiff	54	1867	0.000595102	0.00247196	0	0	nan	10	12	nan	7	1	1	0	0	65535	65535
378	268	r07c10f13p02-ch2sk1fk1fl1.tif	r07c10f13p01-ch1sk1fk1fl1.tiff	54	1868	0.184222	0.0987411	0	0	nan	10	13	nan	7	0	0	0	0	65535	65535
1400	1189	r07c10f14p02-ch2sk1fk1fl1.tif	r07c10f14p01-ch1sk1fk1fl1.tiff	54	1869	0.212131	0.249592	0	7.18E-05	nan	10	14	nan	7	0	0	0	0	65535	65535
386	263	r07c10f15p02-ch2sk1fk1fl1.tif	r07c10f15p01-ch1sk1fk1fl1.tiff	54	1870	0.160525	0.149691	0	0	nan	10	15	nan	7	0	0	0	0	65535	65535
0	18035	r07c10f16p02-ch2sk1fk1fl1.tif	r07c10f16p01-ch1sk1fk1fl1.tiff	54	1871	0.000610361	0.00660716	0	0	nan	10	16	nan	7	1	1	0	0	65535	65535
0	20796	r07c10f17p02-ch2sk1fk1fl1.tif	r07c10f17p01-ch1sk1fk1fl1.tiff	54	1872	0.000579843	0.00215152	0	0	nan	10	17	nan	7	1	1	0	0	65535	65535
663	487	r07c10f18p02-ch2sk1fk1fl1.tif	r07c10f18p01-ch1sk1fk1fl1.tiff	54	1873	0.14049	0.182773	0	0	nan	10	18	nan	7	0	0	0	0	65535	65535
300	214	r07c10f19p02-ch2sk1fk1fl1.tif	r07c10f19p01-ch1sk1fk1fl1.tiff	54	1874	0.249699	0.18407	0.000502642	0	nan	10	19	nan	7	0	0	0	0	65535	65535
0	20074	r07c10f20p02-ch2sk1fk1fl1.tif	r07c10f20p01-ch1sk1fk1fl1.tiff	54	1875	0.000595102	0.00231937	0	0	nan	10	20	nan	7	1	1	0	0	65535	65535
0	21791	r07c10f21p02-ch2sk1fk1fl1.tif	r07c10f21p01-ch1sk1fk1fl1.tiff	54	1876	0.000640879	0.00199893	0	0	nan	10	21	nan	7	1	1	0	0	65535	65535
51	52	r07c10f22p02-ch2sk1fk1fl1.tif	r07c10f22p01-ch1sk1fk1fl1.tiff	54	1877	0.114153	0.029221	0	0	nan	10	22	nan	7	0	1	0	0	65535	65535
361	254	r07c10f23p02-ch2sk1fk1fl1.tif	r07c10f23p01-ch1sk1fk1fl1.tiff	54	1878	0.157427	0.1355	0	0	nan	10	23	nan	7	0	0	0	0	65535	65535
168	160	r07c10f24p02-ch2sk1fk1fl1.tif	r07c10f24p01-ch1sk1fk1fl1.tiff	54	1879	0.168032	0.086305	0	0	nan	10	24	nan	7	0	0	0	0	65535	65535
0	22477	r07c10f25p02-ch2sk1fk1fl1.tif	r07c10f25p01-ch1sk1fk1fl1.tiff	54	1880	0.000656138	0.0069276	0	0	nan	10	25	nan	7	1	1	0	0	65535	65535
0	19675	r07c10f26p02-ch2sk1fk1fl1.tif	r07c10f26p01-ch1sk1fk1fl1.tiff	54	1881	0.000610361	0.00192264	0	0	nan	10	26	nan	7	1	1	0	0	65535	65535
0	20198	r07c10f27p02-ch2sk1fk1fl1.tif	r07c10f27p01-ch1sk1fk1fl1.tiff	54	1882	0.000610361	0.00332647	0	0	nan	10	27	nan	7	1	1	0	0	65535	65535
0	20549	r07c10f28p02-ch2sk1fk1fl1.tif	r07c10f28p01-ch1sk1fk1fl1.tiff	54	1883	0.000640879	0.00352483	0	0	nan	10	28	nan	7	1	1	0	0	65535	65535
0	22473	r07c10f29p02-ch2sk1fk1fl1.tif	r07c10f29p01-ch1sk1fk1fl1.tiff	54	1884	0.000640879	0.00201419	0	0	nan	10	29	nan	7	1	1	0	0	65535	65535
0	0	r07c10f30p02-ch2sk1fk1fl1.tif	r07c10f30p01-ch1sk1fk1fl1.tiff	54	1885	0	0	0	0	nan	10	30	nan	7	1	1	0	0	65535	65535
0	0	r07c10f31p02-ch2sk1fk1fl1.tif	r07c10f31p01-ch1sk1fk1fl1.tiff	54	1886	0	0	0	0	nan	10	31	nan	7	1	1	0	0	65535	65535
0	21345	r07c10f32p02-ch2sk1fk1fl1.tif	r07c10f32p01-ch1sk1fk1fl1.tiff	54	1887	0.000595102	0.00209049	0	0	nan	10	32	nan	7	1	1	0	0	65535	65535
0	22074	r07c10f33p02-ch2sk1fk1fl1.tif	r07c10f33p01-ch1sk1fk1fl1.tiff	54	1888	0.000564584	0.0028687	0	0	nan	10	33	nan	7	1	1	0	0	65535	65535
0	21862	r07c10f34p02-ch2sk1fk1fl1.tif	r07c10f34p01-ch1sk1fk1fl1.tiff	54	1889	0.000595102	0.00361639	0	0	nan	10	34	nan	7	1	1	0	0	65535	65535
0	0	r07c10f35p02-ch2sk1fk1fl1.tif	r07c10f35p01-ch1sk1fk1fl1.tiff	54	1890	0	0	0	0	nan	10	35	nan	7	1	1	0	0	65535	65535
2027	2230	r02c11f01p02-ch2sk1fk1fl1.tif	r02c11f01p01-ch1sk1fk1fl1.tiff	55	1891	0.237583	0.249699	0	0.000574449	nan	11	1	nan	2	0	0	0	0	65535	65535
0	22166	r02c11f02p02-ch2sk1fk1fl1.tif	r02c11f02p01-ch1sk1fk1fl1.tiff	55	1892	0.000595102	0.00157168	0	0	nan	11	2	nan	2	1	1	0	0	65535	65535
0	21550	r02c11f03p02-ch2sk1fk1fl1.tif	r02c11f03p01-ch1sk1fk1fl1.tiff	55	1893	0	0.00234989	0	0	nan	11	3	nan	2	1	1	0	0	65535	65535
0	22197	r02c11f04p02-ch2sk1fk1fl1.tif	r02c11f04p01-ch1sk1fk1fl1.tiff	55	1894	0.00062562	0.00265507	0	0	nan	11	4	nan	2	1	1	0	0	65535	65535
0	21451	r02c11f05p02-ch2sk1fk1fl1.tif	r02c11f05p01-ch1sk1fk1fl1.tiff	55	1895	0.000595102	0.00172427	0	0	nan	11	5	nan	2	1	1	0	0	65535	65535
0	20309	r02c11f06p02-ch2sk1fk1fl1.tif	r02c11f06p01-ch1sk1fk1fl1.tiff	55	1896	0.000579843	0.00155642	0	0	nan	11	6	nan	2	1	1	0	0	65535	65535
0	21561	r02c11f07p02-ch2sk1fk1fl1.tif	r02c11f07p01-ch1sk1fk1fl1.tiff	55	1897	0.000640879	0.0016022	0	0	nan	11	7	nan	2	1	1	0	0	65535	65535
58	75	r02c11f08p02-ch2sk1fk1fl1.tif	r02c11f08p01-ch1sk1fk1fl1.tiff	55	1898	0.182971	0.0721904	0	0	nan	11	8	nan	2	0	0	0	0	65535	65535
66	64	r02c11f09p02-ch2sk1fk1fl1.tif	r02c11f09p01-ch1sk1fk1fl1.tiff	55	1899	0.138872	0.054078	0	0	nan	11	9	nan	2	0	0	0	0	65535	65535
0	20145	r02c11f10p02-ch2sk1fk1fl1.tif	r02c11f10p01-ch1sk1fk1fl1.tiff	55	1900	0.000656138	0.00163272	0	0	nan	11	10	nan	2	1	1	0	0	65535	65535
0	0	r02c11f11p02-ch2sk1fk1fl1.tif	r02c11f11p01-ch1sk1fk1fl1.tiff	55	1901	0.000640879	0	0	0	nan	11	11	nan	2	1	1	0	0	65535	65535
0	22256	r02c11f12p02-ch2sk1fk1fl1.tif	r02c11f12p01-ch1sk1fk1fl1.tiff	55	1902	0.000595102	0.00288396	0	0	nan	11	12	nan	2	1	1	0	0	65535	65535
47	74	r02c11f13p02-ch2sk1fk1fl1.tif	r02c11f13p01-ch1sk1fk1fl1.tiff	55	1903	0.159976	0.0405737	0	0	nan	11	13	nan	2	0	1	0	0	65535	65535
761	623	r02c11f14p02-ch2sk1fk1fl1.tif	r02c11f14p01-ch1sk1fk1fl1.tiff	55	1904	0.17702	0.186175	0	0	nan	11	14	nan	2	0	0	0	0	65535	65535
658	533	r02c11f15p02-ch2sk1fk1fl1.tif	r02c11f15p01-ch1sk1fk1fl1.tiff	55	1905	0.148516	0.171893	0	0	nan	11	15	nan	2	0	0	0	0	65535	65535
29	45	r02c11f16p02-ch2sk1fk1fl1.tif	r02c11f16p01-ch1sk1fk1fl1.tiff	55	1906	0.123857	0.0393988	0	0	nan	11	16	nan	2	0	1	0	0	65535	65535
81	128	r02c11f17p02-ch2sk1fk1fl1.tif	r02c11f17p01-ch1sk1fk1fl1.tiff	55	1907	0.12105	0.0421149	0	0	nan	11	17	nan	2	0	1	0	0	65535	65535
1232	1355	r02c11f18p02-ch2sk1fk1fl1.tif	r02c11f18p01-ch1sk1fk1fl1.tiff	55	1908	0.238071	0.22916	0	0	nan	11	18	nan	2	0	0	0	0	65535	65535
147	114	r02c11f19p02-ch2sk1fk1fl1.tif	r02c11f19p01-ch1sk1fk1fl1.tiff	55	1909	0.157092	0.0851453	0	0	nan	11	19	nan	2	0	0	0	0	65535	65535
0	21808	r02c11f20p02-ch2sk1fk1fl1.tif	r02c11f20p01-ch1sk1fk1fl1.tiff	55	1910	0.00062562	0.00170901	0	0	nan	11	20	nan	2	1	1	0	0	65535	65535
0	21915	r02c11f21p02-ch2sk1fk1fl1.tif	r02c11f21p01-ch1sk1fk1fl1.tiff	55	1911	0.000595102	0.00178531	0	0	nan	11	21	nan	2	1	1	0	0	65535	65535
45	93	r02c11f22p02-ch2sk1fk1fl1.tif	r02c11f22p01-ch1sk1fk1fl1.tiff	55	1912	0.192966	0.0396429	0	0	nan	11	22	nan	2	0	1	0	0	65535	65535
629	502	r02c11f23p02-ch2sk1fk1fl1.tif	r02c11f23p01-ch1sk1fk1fl1.tiff	55	1913	0.163302	0.134401	0	0	nan	11	23	nan	2	0	0	0	0	65535	65535
414	386	r02c11f24p02-ch2sk1fk1fl1.tif	r02c11f24p01-ch1sk1fk1fl1.tiff	55	1914	0.136126	0.142916	0	0	nan	11	24	nan	2	0	0	0	0	65535	65535
17	21	r02c11f25p02-ch2sk1fk1fl1.tif	r02c11f25p01-ch1sk1fk1fl1.tiff	55	1915	0.135927	0.0313726	0	0	nan	11	25	nan	2	0	1	0	0	65535	65535
0	19366	r02c11f26p02-ch2sk1fk1fl1.tif	r02c11f26p01-ch1sk1fk1fl1.tiff	55	1916	0.000640879	0.00164797	0	0	nan	11	26	nan	2	1	1	0	0	65535	65535
23	45	r02c11f27p02-ch2sk1fk1fl1.tif	r02c11f27p01-ch1sk1fk1fl1.tiff	55	1917	0.119036	0.0311894	0	0	nan	11	27	nan	2	0	1	0	0	65535	65535
45	99	r02c11f28p02-ch2sk1fk1fl1.tif	r02c11f28p01-ch1sk1fk1fl1.tiff	55	1918	0.110872	0.033341	0	0	nan	11	28	nan	2	0	1	0	0	65535	65535
0	22351	r02c11f29p02-ch2sk1fk1fl1.tif	r02c11f29p01-ch1sk1fk1fl1.tiff	55	1919	0.000610361	0.00164797	0	0	nan	11	29	nan	2	1	1	0	0	65535	65535
0	0	r02c11f30p02-ch2sk1fk1fl1.tif	r02c11f30p01-ch1sk1fk1fl1.tiff	55	1920	0.000610361	0	0	0	nan	11	30	nan	2	1	1	0	0	65535	65535
0	21496	r02c11f31p02-ch2sk1fk1fl1.tif	r02c11f31p01-ch1sk1fk1fl1.tiff	55	1921	0.000579843	0.00199893	0	0	nan	11	31	nan	2	1	1	0	0	65535	65535
0	21412	r02c11f32p02-ch2sk1fk1fl1.tif	r02c11f32p01-ch1sk1fk1fl1.tiff	55	1922	0.000579843	0.00199893	0	0	nan	11	32	nan	2	1	1	0	0	65535	65535
0	20045	r02c11f33p02-ch2sk1fk1fl1.tif	r02c11f33p01-ch1sk1fk1fl1.tiff	55	1923	0.000595102	0.00201419	0	0	nan	11	33	nan	2	1	1	0	0	65535	65535
0	21664	r02c11f34p02-ch2sk1fk1fl1.tif	r02c11f34p01-ch1sk1fk1fl1.tiff	55	1924	0.000579843	0.00238041	0	0	nan	11	34	nan	2	1	1	0	0	65535	65535
0	21185	r02c11f35p02-ch2sk1fk1fl1.tif	r02c11f35p01-ch1sk1fk1fl1.tiff	55	1925	0.000564584	0.00300603	0	0	nan	11	35	nan	2	1	1	0	0	65535	65535
2462	1356	r03c11f01p02-ch2sk1fk1fl1.tif	r03c11f01p01-ch1sk1fk1fl1.tiff	56	1926	0.223499	0.249714	0	0.000430836	nan	11	1	nan	3	0	0	0	0	65535	65535
0	0	r03c11f02p02-ch2sk1fk1fl1.tif	r03c11f02p01-ch1sk1fk1fl1.tiff	56	1927	0	0	0	0	nan	11	2	nan	3	1	1	0	0	65535	65535
0	23530	r03c11f03p02-ch2sk1fk1fl1.tif	r03c11f03p01-ch1sk1fk1fl1.tiff	56	1928	0.00062562	0.00549325	0	0	nan	11	3	nan	3	1	1	0	0	65535	65535
0	19752	r03c11f04p02-ch2sk1fk1fl1.tif	r03c11f04p01-ch1sk1fk1fl1.tiff	56	1929	0.000610361	0.00202945	0	0	nan	11	4	nan	3	1	1	0	0	65535	65535
0	19102	r03c11f05p02-ch2sk1fk1fl1.tif	r03c11f05p01-ch1sk1fk1fl1.tiff	56	1930	0.000686656	0.00215152	0	0	nan	11	5	nan	3	1	1	0	0	65535	65535
0	22854	r03c11f06p02-ch2sk1fk1fl1.tif	r03c11f06p01-ch1sk1fk1fl1.tiff	56	1931	0	0.00141909	0	0	nan	11	6	nan	3	1	1	0	0	65535	65535
0	21166	r03c11f07p02-ch2sk1fk1fl1.tif	r03c11f07p01-ch1sk1fk1fl1.tiff	56	1932	0.00062562	0.00158694	0	0	nan	11	7	nan	3	1	1	0	0	65535	65535
27	84	r03c11f08p02-ch2sk1fk1fl1.tif	r03c11f08p01-ch1sk1fk1fl1.tiff	56	1933	0.152956	0.0439765	0	0	nan	11	8	nan	3	0	1	0	0	65535	65535
32	116	r03c11f09p02-ch2sk1fk1fl1.tif	r03c11f09p01-ch1sk1fk1fl1.tiff	56	1934	0.133181	0.0464027	0	0	nan	11	9	nan	3	0	1	0	0	65535	65535
0	20210	r03c11f10p02-ch2sk1fk1fl1.tif	r03c11f10p01-ch1sk1fk1fl1.tiff	56	1935	0.000640879	0.00254826	0	0	nan	11	10	nan	3	1	1	0	0	65535	65535
0	21292	r03c11f11p02-ch2sk1fk1fl1.tif	r03c11f11p01-ch1sk1fk1fl1.tiff	56	1936	0.000640879	0.00190738	0	0	nan	11	11	nan	3	1	1	0	0	65535	65535
0	21973	r03c11f12p02-ch2sk1fk1fl1.tif	r03c11f12p01-ch1sk1fk1fl1.tiff	56	1937	0.000579843	0.00157168	0	0	nan	11	12	nan	3	1	1	0	0	65535	65535
32	91	r03c11f13p02-ch2sk1fk1fl1.tif	r03c11f13p01-ch1sk1fk1fl1.tiff	56	1938	0.13904	0.0854505	0	0	nan	11	13	nan	3	0	0	0	0	65535	65535
518	314	r03c11f14p02-ch2sk1fk1fl1.tif	r03c11f14p01-ch1sk1fk1fl1.tiff	56	1939	0.192035	0.178607	0	0	nan	11	14	nan	3	0	0	0	0	65535	65535
342	273	r03c11f15p02-ch2sk1fk1fl1.tif	r03c11f15p01-ch1sk1fk1fl1.tiff	56	1940	0.132921	0.186801	0	0	nan	11	15	nan	3	0	0	0	0	65535	65535
10	56	r03c11f16p02-ch2sk1fk1fl1.tif	r03c11f16p01-ch1sk1fk1fl1.tiff	56	1941	0.0970321	0.0346838	0	0	nan	11	16	nan	3	0	1	0	0	65535	65535
61	122	r03c11f17p02-ch2sk1fk1fl1.tif	r03c11f17p01-ch1sk1fk1fl1.tiff	56	1942	0.139727	0.0339361	0	0	nan	11	17	nan	3	0	1	0	0	65535	65535
1362	742	r03c11f18p02-ch2sk1fk1fl1.tif	r03c11f18p01-ch1sk1fk1fl1.tiff	56	1943	0.192493	0.237705	0	0	nan	11	18	nan	3	0	0	0	0	65535	65535
115	183	r03c11f19p02-ch2sk1fk1fl1.tif	r03c11f19p01-ch1sk1fk1fl1.tiff	56	1944	0.125856	0.064622	0	0	nan	11	19	nan	3	0	0	0	0	65535	65535
0	19629	r03c11f20p02-ch2sk1fk1fl1.tif	r03c11f20p01-ch1sk1fk1fl1.tiff	56	1945	0.000610361	0.00349432	0	0	nan	11	20	nan	3	1	1	0	0	65535	65535
0	22034	r03c11f21p02-ch2sk1fk1fl1.tif	r03c11f21p01-ch1sk1fk1fl1.tiff	56	1946	0.000595102	0.0021973	0	0	nan	11	21	nan	3	1	1	0	0	65535	65535
23	94	r03c11f22p02-ch2sk1fk1fl1.tif	r03c11f22p01-ch1sk1fk1fl1.tiff	56	1947	0.117357	0.0343481	0	0	nan	11	22	nan	3	0	1	0	0	65535	65535
369	301	r03c11f23p02-ch2sk1fk1fl1.tif	r03c11f23p01-ch1sk1fk1fl1.tiff	56	1948	0.149065	0.122072	0	0	nan	11	23	nan	3	0	0	0	0	65535	65535
409	323	r03c11f24p02-ch2sk1fk1fl1.tif	r03c11f24p01-ch1sk1fk1fl1.tiff	56	1949	0.180728	0.249729	0	0.001723346	nan	11	24	nan	3	0	0	0	0	65535	65535
13	49	r03c11f25p02-ch2sk1fk1fl1.tif	r03c11f25p01-ch1sk1fk1fl1.tiff	56	1950	0.13756	0.0464485	0	0	nan	11	25	nan	3	0	1	0	0	65535	65535
0	21699	r03c11f26p02-ch2sk1fk1fl1.tif	r03c11f26p01-ch1sk1fk1fl1.tiff	56	1951	0.000564584	0.00550851	0	0	nan	11	26	nan	3	1	1	0	0	65535	65535
17	12	r03c11f27p02-ch2sk1fk1fl1.tif	r03c11f27p01-ch1sk1fk1fl1.tiff	56	1952	0.0935531	0.106096	0	0	nan	11	27	nan	3	0	0	0	0	65535	65535
17	138	r03c11f28p02-ch2sk1fk1fl1.tif	r03c11f28p01-ch1sk1fk1fl1.tiff	56	1953	0.0829786	0.0516823	0	0	nan	11	28	nan	3	0	0	0	0	65535	65535
0	20035	r03c11f29p02-ch2sk1fk1fl1.tif	r03c11f29p01-ch1sk1fk1fl1.tiff	56	1954	0.000595102	0.00791943	0	0	nan	11	29	nan	3	1	1	0	0	65535	65535
0	0	r03c11f30p02-ch2sk1fk1fl1.tif	r03c11f30p01-ch1sk1fk1fl1.tiff	56	1955	0	0	0	0	nan	11	30	nan	3	1	1	0	0	65535	65535
0	22879	r03c11f31p02-ch2sk1fk1fl1.tif	r03c11f31p01-ch1sk1fk1fl1.tiff	56	1956	0.000640879	0.00184634	0	0	nan	11	31	nan	3	1	1	0	0	65535	65535
0	24	r03c11f32p02-ch2sk1fk1fl1.tif	r03c11f32p01-ch1sk1fk1fl1.tiff	56	1957	0.000595102	0.249729	0	0.005026425	nan	11	32	nan	3	1	0	0	0	65535	65535
0	20	r03c11f33p02-ch2sk1fk1fl1.tif	r03c11f33p01-ch1sk1fk1fl1.tiff	56	1958	0.000610361	0.196521	0	0	nan	11	33	nan	3	1	0	0	0	65535	65535
0	21571	r03c11f34p02-ch2sk1fk1fl1.tif	r03c11f34p01-ch1sk1fk1fl1.tiff	56	1959	0.000595102	0.00164797	0	0	nan	11	34	nan	3	1	1	0	0	65535	65535
0	23156	r03c11f35p02-ch2sk1fk1fl1.tif	r03c11f35p01-ch1sk1fk1fl1.tiff	56	1960	0.000640879	0.00349432	0	0	nan	11	35	nan	3	1	1	0	0	65535	65535
2341	2042	r04c11f01p02-ch2sk1fk1fl1.tif	r04c11f01p01-ch1sk1fk1fl1.tiff	57	1961	0.247181	0.249699	0	0.000287224	nan	11	1	nan	4	0	0	0	0	65535	65535
0	0	r04c11f02p02-ch2sk1fk1fl1.tif	r04c11f02p01-ch1sk1fk1fl1.tiff	57	1962	0	0	0	0	nan	11	2	nan	4	1	1	0	0	65535	65535
0	19568	r04c11f03p02-ch2sk1fk1fl1.tif	r04c11f03p01-ch1sk1fk1fl1.tiff	57	1963	0.000595102	0.0021973	0	0	nan	11	3	nan	4	1	1	0	0	65535	65535
0	22065	r04c11f04p02-ch2sk1fk1fl1.tif	r04c11f04p01-ch1sk1fk1fl1.tiff	57	1964	0.000610361	0.00161746	0	0	nan	11	4	nan	4	1	1	0	0	65535	65535
0	21733	r04c11f05p02-ch2sk1fk1fl1.tif	r04c11f05p01-ch1sk1fk1fl1.tiff	57	1965	0.000640879	0.0021973	0	0	nan	11	5	nan	4	1	1	0	0	65535	65535
0	0	r04c11f06p02-ch2sk1fk1fl1.tif	r04c11f06p01-ch1sk1fk1fl1.tiff	57	1966	0.000595102	0	0	0	nan	11	6	nan	4	1	1	0	0	65535	65535
0	23775	r04c11f07p02-ch2sk1fk1fl1.tif	r04c11f07p01-ch1sk1fk1fl1.tiff	57	1967	0.000610361	0.00315862	0	0	nan	11	7	nan	4	1	1	0	0	65535	65535
38	35	r04c11f08p02-ch2sk1fk1fl1.tif	r04c11f08p01-ch1sk1fk1fl1.tiff	57	1968	0.135912	0.0292058	0	0	nan	11	8	nan	4	0	1	0	0	65535	65535
57	66	r04c11f09p02-ch2sk1fk1fl1.tif	r04c11f09p01-ch1sk1fk1fl1.tiff	57	1969	0.12224	0.0497597	0	0	nan	11	9	nan	4	0	1	0	0	65535	65535
0	20208	r04c11f10p02-ch2sk1fk1fl1.tif	r04c11f10p01-ch1sk1fk1fl1.tiff	57	1970	0.00062562	0.00189212	0	0	nan	11	10	nan	4	1	1	0	0	65535	65535
0	20565	r04c11f11p02-ch2sk1fk1fl1.tif	r04c11f11p01-ch1sk1fk1fl1.tiff	57	1971	0.000640879	0.00154116	0	0	nan	11	11	nan	4	1	1	0	0	65535	65535
0	19828	r04c11f12p02-ch2sk1fk1fl1.tif	r04c11f12p01-ch1sk1fk1fl1.tiff	57	1972	0.000640879	0.00161746	0	0	nan	11	12	nan	4	1	1	0	0	65535	65535
81	65	r04c11f13p02-ch2sk1fk1fl1.tif	r04c11f13p01-ch1sk1fk1fl1.tiff	57	1973	0.181353	0.0455177	0	0	nan	11	13	nan	4	0	1	0	0	65535	65535
545	431	r04c11f14p02-ch2sk1fk1fl1.tif	r04c11f14p01-ch1sk1fk1fl1.tiff	57	1974	0.164019	0.179263	0	0	nan	11	14	nan	4	0	0	0	0	65535	65535
424	297	r04c11f15p02-ch2sk1fk1fl1.tif	r04c11f15p01-ch1sk1fk1fl1.tiff	57	1975	0.162051	0.191867	0	0	nan	11	15	nan	4	0	0	0	0	65535	65535
8	13	r04c11f16p02-ch2sk1fk1fl1.tif	r04c11f16p01-ch1sk1fk1fl1.tiff	57	1976	0.144167	0.0258946	0	0	nan	11	16	nan	4	0	1	0	0	65535	65535
43	47	r04c11f17p02-ch2sk1fk1fl1.tif	r04c11f17p01-ch1sk1fk1fl1.tiff	57	1977	0.12723	0.0392615	0	0	nan	11	17	nan	4	0	1	0	0	65535	65535
1321	921	r04c11f18p02-ch2sk1fk1fl1.tif	r04c11f18p01-ch1sk1fk1fl1.tiff	57	1978	0.151354	0.219165	0	0	nan	11	18	nan	4	0	0	0	0	65535	65535
168	103	r04c11f19p02-ch2sk1fk1fl1.tif	r04c11f19p01-ch1sk1fk1fl1.tiff	57	1979	0.142153	0.0362554	0	0	nan	11	19	nan	4	0	1	0	0	65535	65535
0	22174	r04c11f20p02-ch2sk1fk1fl1.tif	r04c11f20p01-ch1sk1fk1fl1.tiff	57	1980	0.00105287	0.00172427	0	0	nan	11	20	nan	4	1	1	0	0	65535	65535
0	22015	r04c11f21p02-ch2sk1fk1fl1.tif	r04c11f21p01-ch1sk1fk1fl1.tiff	57	1981	0.000595102	0.00190738	0	0	nan	11	21	nan	4	1	1	0	0	65535	65535
44	56	r04c11f22p02-ch2sk1fk1fl1.tif	r04c11f22p01-ch1sk1fk1fl1.tiff	57	1982	0.122469	0.0314946	0	0	nan	11	22	nan	4	0	1	0	0	65535	65535
386	363	r04c11f23p02-ch2sk1fk1fl1.tif	r04c11f23p01-ch1sk1fk1fl1.tiff	57	1983	0.133532	0.151888	0	0	nan	11	23	nan	4	0	0	0	0	65535	65535
302	262	r04c11f24p02-ch2sk1fk1fl1.tif	r04c11f24p01-ch1sk1fk1fl1.tiff	57	1984	0.151904	0.114534	0	0	nan	11	24	nan	4	0	0	0	0	65535	65535
4	8	r04c11f25p02-ch2sk1fk1fl1.tif	r04c11f25p01-ch1sk1fk1fl1.tiff	57	1985	0.0928664	0.0202487	0	0	nan	11	25	nan	4	0	1	0	0	65535	65535
0	22128	r04c11f26p02-ch2sk1fk1fl1.tif	r04c11f26p01-ch1sk1fk1fl1.tiff	57	1986	0.00062562	0.00221256	0	0	nan	11	26	nan	4	1	1	0	0	65535	65535
5	24266	r04c11f27p02-ch2sk1fk1fl1.tif	r04c11f27p01-ch1sk1fk1fl1.tiff	57	1987	0.0884108	0.0216526	0	0	nan	11	27	nan	4	0	1	0	0	65535	65535
16	25	r04c11f28p02-ch2sk1fk1fl1.tif	r04c11f28p01-ch1sk1fk1fl1.tiff	57	1988	0.0805524	0.0175174	0	0	nan	11	28	nan	4	0	1	0	0	65535	65535
0	22510	r04c11f29p02-ch2sk1fk1fl1.tif	r04c11f29p01-ch1sk1fk1fl1.tiff	57	1989	0.000640879	0.00218204	0	0	nan	11	29	nan	4	1	1	0	0	65535	65535
0	21710	r04c11f30p02-ch2sk1fk1fl1.tif	r04c11f30p01-ch1sk1fk1fl1.tiff	57	1990	0.00062562	0.00170901	0	0	nan	11	30	nan	4	1	1	0	0	65535	65535
0	0	r04c11f31p02-ch2sk1fk1fl1.tif	r04c11f31p01-ch1sk1fk1fl1.tiff	57	1991	0	0	0	0	nan	11	31	nan	4	1	1	0	0	65535	65535
0	21966	r04c11f32p02-ch2sk1fk1fl1.tif	r04c11f32p01-ch1sk1fk1fl1.tiff	57	1992	0.000595102	0.00195315	0	0	nan	11	32	nan	4	1	1	0	0	65535	65535
0	20118	r04c11f33p02-ch2sk1fk1fl1.tif	r04c11f33p01-ch1sk1fk1fl1.tiff	57	1993	0.000595102	0.00215152	0	0	nan	11	33	nan	4	1	1	0	0	65535	65535
0	19617	r04c11f34p02-ch2sk1fk1fl1.tif	r04c11f34p01-ch1sk1fk1fl1.tiff	57	1994	0.000595102	0.00315862	0	0	nan	11	34	nan	4	1	1	0	0	65535	65535
0	21063	r04c11f35p02-ch2sk1fk1fl1.tif	r04c11f35p01-ch1sk1fk1fl1.tiff	57	1995	0	0.00283818	0	0	nan	11	35	nan	4	1	1	0	0	65535	65535
2204	2692	r05c11f01p02-ch2sk1fk1fl1.tif	r05c11f01p01-ch1sk1fk1fl1.tiff	58	1996	0.249638	0.249683	7.18E-05	0.001292509	nan	11	1	nan	5	0	0	0	0	65535	65535
0	0	r05c11f02p02-ch2sk1fk1fl1.tif	r05c11f02p01-ch1sk1fk1fl1.tiff	58	1997	0	0	0	0	nan	11	2	nan	5	1	1	0	0	65535	65535
0	0	r05c11f03p02-ch2sk1fk1fl1.tif	r05c11f03p01-ch1sk1fk1fl1.tiff	58	1998	0.000595102	0	0	0	nan	11	3	nan	5	1	1	0	0	65535	65535
0	22029	r05c11f04p02-ch2sk1fk1fl1.tif	r05c11f04p01-ch1sk1fk1fl1.tiff	58	1999	0.000640879	0.00158694	0	0	nan	11	4	nan	5	1	1	0	0	65535	65535
0	21484	r05c11f05p02-ch2sk1fk1fl1.tif	r05c11f05p01-ch1sk1fk1fl1.tiff	58	2000	0.000610361	0.00158694	0	0	nan	11	5	nan	5	1	1	0	0	65535	65535
0	20160	r05c11f06p02-ch2sk1fk1fl1.tif	r05c11f06p01-ch1sk1fk1fl1.tiff	58	2001	0.000610361	0.00201419	0	0	nan	11	6	nan	5	1	1	0	0	65535	65535
0	21472	r05c11f07p02-ch2sk1fk1fl1.tif	r05c11f07p01-ch1sk1fk1fl1.tiff	58	2002	0.000595102	0.00149538	0	0	nan	11	7	nan	5	1	1	0	0	65535	65535
9	6	r05c11f08p02-ch2sk1fk1fl1.tif	r05c11f08p01-ch1sk1fk1fl1.tiff	58	2003	0.117739	0.0319219	0	0	nan	11	8	nan	5	0	1	0	0	65535	65535
13	26	r05c11f09p02-ch2sk1fk1fl1.tif	r05c11f09p01-ch1sk1fk1fl1.tiff	58	2004	0.123552	0.0271	0	0	nan	11	9	nan	5	0	1	0	0	65535	65535
0	20104	r05c11f10p02-ch2sk1fk1fl1.tif	r05c11f10p01-ch1sk1fk1fl1.tiff	58	2005	0.000671397	0.00282292	0	0	nan	11	10	nan	5	1	1	0	0	65535	65535
0	0	r05c11f11p02-ch2sk1fk1fl1.tif	r05c11f11p01-ch1sk1fk1fl1.tiff	58	2006	0.000595102	0	0	0	nan	11	11	nan	5	1	1	0	0	65535	65535
0	19806	r05c11f12p02-ch2sk1fk1fl1.tif	r05c11f12p01-ch1sk1fk1fl1.tiff	58	2007	0.000579843	0.0016022	0	0	nan	11	12	nan	5	1	1	0	0	65535	65535
68	91	r05c11f13p02-ch2sk1fk1fl1.tif	r05c11f13p01-ch1sk1fk1fl1.tiff	58	2008	0.120165	0.0811017	0	0	nan	11	13	nan	5	0	0	0	0	65535	65535
607	532	r05c11f14p02-ch2sk1fk1fl1.tif	r05c11f14p01-ch1sk1fk1fl1.tiff	58	2009	0.202457	0.167117	0	0	nan	11	14	nan	5	0	0	0	0	65535	65535
279	293	r05c11f15p02-ch2sk1fk1fl1.tif	r05c11f15p01-ch1sk1fk1fl1.tiff	58	2010	0.14519	0.124056	0	0	nan	11	15	nan	5	0	0	0	0	65535	65535
0	20188	r05c11f16p02-ch2sk1fk1fl1.tif	r05c11f16p01-ch1sk1fk1fl1.tiff	58	2011	0.000579843	0.00187686	0	0	nan	11	16	nan	5	1	1	0	0	65535	65535
11	25	r05c11f17p02-ch2sk1fk1fl1.tif	r05c11f17p01-ch1sk1fk1fl1.tiff	58	2012	0.103853	0.0280919	0	0	nan	11	17	nan	5	0	1	0	0	65535	65535
781	824	r05c11f18p02-ch2sk1fk1fl1.tif	r05c11f18p01-ch1sk1fk1fl1.tiff	58	2013	0.168215	0.215686	0	0	nan	11	18	nan	5	0	0	0	0	65535	65535
191	217	r05c11f19p02-ch2sk1fk1fl1.tif	r05c11f19p01-ch1sk1fk1fl1.tiff	58	2014	0.151247	0.0489204	0	0	nan	11	19	nan	5	0	1	0	0	65535	65535
0	22031	r05c11f20p02-ch2sk1fk1fl1.tif	r05c11f20p01-ch1sk1fk1fl1.tiff	58	2015	0.000610361	0.00196841	0	0	nan	11	20	nan	5	1	1	0	0	65535	65535
0	19994	r05c11f21p02-ch2sk1fk1fl1.tif	r05c11f21p01-ch1sk1fk1fl1.tiff	58	2016	0.000610361	0.00161746	0	0	nan	11	21	nan	5	1	1	0	0	65535	65535
104	127	r05c11f22p02-ch2sk1fk1fl1.tif	r05c11f22p01-ch1sk1fk1fl1.tiff	58	2017	0.142687	0.0798199	0	0	nan	11	22	nan	5	0	0	0	0	65535	65535
776	589	r05c11f23p02-ch2sk1fk1fl1.tif	r05c11f23p01-ch1sk1fk1fl1.tiff	58	2018	0.19147	0.165759	0	0	nan	11	23	nan	5	0	0	0	0	65535	65535
326	355	r05c11f24p02-ch2sk1fk1fl1.tif	r05c11f24p01-ch1sk1fk1fl1.tiff	58	2019	0.158465	0.0898146	0	0	nan	11	24	nan	5	0	0	0	0	65535	65535
0	25832	r05c11f25p02-ch2sk1fk1fl1.tif	r05c11f25p01-ch1sk1fk1fl1.tiff	58	2020	0.0030518	0.0178073	0	0	nan	11	25	nan	5	1	1	0	0	65535	65535
0	22475	r05c11f26p02-ch2sk1fk1fl1.tif	r05c11f26p01-ch1sk1fk1fl1.tiff	58	2021	0.000595102	0.00373846	0	0	nan	11	26	nan	5	1	1	0	0	65535	65535
18	57	r05c11f27p02-ch2sk1fk1fl1.tif	r05c11f27p01-ch1sk1fk1fl1.tiff	58	2022	0.0764019	0.0226139	0	0	nan	11	27	nan	5	0	1	0	0	65535	65535
48	136	r05c11f28p02-ch2sk1fk1fl1.tif	r05c11f28p01-ch1sk1fk1fl1.tiff	58	2023	0.106081	0.0254215	0	0	nan	11	28	nan	5	0	1	0	0	65535	65535
0	22581	r05c11f29p02-ch2sk1fk1fl1.tif	r05c11f29p01-ch1sk1fk1fl1.tiff	58	2024	0.000640879	0.0143435	0	0	nan	11	29	nan	5	1	1	0	0	65535	65535
0	19290	r05c11f30p02-ch2sk1fk1fl1.tif	r05c11f30p01-ch1sk1fk1fl1.tiff	58	2025	0.000579843	0.00331121	0	0	nan	11	30	nan	5	1	1	0	0	65535	65535
0	0	r05c11f31p02-ch2sk1fk1fl1.tif	r05c11f31p01-ch1sk1fk1fl1.tiff	58	2026	0.000640879	0	0	0	nan	11	31	nan	5	1	1	0	0	65535	65535
0	19902	r05c11f32p02-ch2sk1fk1fl1.tif	r05c11f32p01-ch1sk1fk1fl1.tiff	58	2027	0.000595102	0.00265507	0	0	nan	11	32	nan	5	1	1	0	0	65535	65535
0	20784	r05c11f33p02-ch2sk1fk1fl1.tif	r05c11f33p01-ch1sk1fk1fl1.tiff	58	2028	0.000610361	0.00241093	0	0	nan	11	33	nan	5	1	1	0	0	65535	65535
0	19825	r05c11f34p02-ch2sk1fk1fl1.tif	r05c11f34p01-ch1sk1fk1fl1.tiff	58	2029	0.000579843	0.00215152	0	0	nan	11	34	nan	5	1	1	0	0	65535	65535
0	21244	r05c11f35p02-ch2sk1fk1fl1.tif	r05c11f35p01-ch1sk1fk1fl1.tiff	58	2030	0.00062562	0.00164797	0	0	nan	11	35	nan	5	1	1	0	0	65535	65535
1166	1813	r06c11f01p02-ch2sk1fk1fl1.tif	r06c11f01p01-ch1sk1fk1fl1.tiff	59	2031	0.249622	0.249653	0.000143612	0.000430836	nan	11	1	nan	6	0	0	0	0	65535	65535
0	0	r06c11f02p02-ch2sk1fk1fl1.tif	r06c11f02p01-ch1sk1fk1fl1.tiff	59	2032	0	0	0	0	nan	11	2	nan	6	1	1	0	0	65535	65535
0	21660	r06c11f03p02-ch2sk1fk1fl1.tif	r06c11f03p01-ch1sk1fk1fl1.tiff	59	2033	0	0.00163272	0	0	nan	11	3	nan	6	1	1	0	0	65535	65535
0	19830	r06c11f04p02-ch2sk1fk1fl1.tif	r06c11f04p01-ch1sk1fk1fl1.tiff	59	2034	0.000564584	0.00158694	0	0	nan	11	4	nan	6	1	1	0	0	65535	65535
0	21692	r06c11f05p02-ch2sk1fk1fl1.tif	r06c11f05p01-ch1sk1fk1fl1.tiff	59	2035	0.000595102	0.00198367	0	0	nan	11	5	nan	6	1	1	0	0	65535	65535
0	22694	r06c11f06p02-ch2sk1fk1fl1.tif	r06c11f06p01-ch1sk1fk1fl1.tiff	59	2036	0.00062562	0.00143435	0	0	nan	11	6	nan	6	1	1	0	0	65535	65535
0	25492	r06c11f07p02-ch2sk1fk1fl1.tif	r06c11f07p01-ch1sk1fk1fl1.tiff	59	2037	0.000579843	0.0101015	0	0	nan	11	7	nan	6	1	1	0	0	65535	65535
194	291	r06c11f08p02-ch2sk1fk1fl1.tif	r06c11f08p01-ch1sk1fk1fl1.tiff	59	2038	0.139605	0.110475	0	0	nan	11	8	nan	6	0	0	0	0	65535	65535
305	420	r06c11f09p02-ch2sk1fk1fl1.tif	r06c11f09p01-ch1sk1fk1fl1.tiff	59	2039	0.20322	0.129137	0	0	nan	11	9	nan	6	0	0	0	0	65535	65535
22	28	r06c11f10p02-ch2sk1fk1fl1.tif	r06c11f10p01-ch1sk1fk1fl1.tiff	59	2040	0.113008	0.0348516	0	0	nan	11	10	nan	6	0	1	0	0	65535	65535
0	0	r06c11f11p02-ch2sk1fk1fl1.tif	r06c11f11p01-ch1sk1fk1fl1.tiff	59	2041	0	0	0	0	nan	11	11	nan	6	1	1	0	0	65535	65535
0	19571	r06c11f12p02-ch2sk1fk1fl1.tif	r06c11f12p01-ch1sk1fk1fl1.tiff	59	2042	0.000640879	0.00164797	0	0	nan	11	12	nan	6	1	1	0	0	65535	65535
149	164	r06c11f13p02-ch2sk1fk1fl1.tif	r06c11f13p01-ch1sk1fk1fl1.tiff	59	2043	0.13051	0.0476387	0	0	nan	11	13	nan	6	0	1	0	0	65535	65535
1305	1906	r06c11f14p02-ch2sk1fk1fl1.tif	r06c11f14p01-ch1sk1fk1fl1.tiff	59	2044	0.249607	0.249699	0.000215418	0.000215418	nan	11	14	nan	6	0	0	0	0	65535	65535
814	1053	r06c11f15p02-ch2sk1fk1fl1.tif	r06c11f15p01-ch1sk1fk1fl1.tiff	59	2045	0.18558	0.225772	0	0	nan	11	15	nan	6	0	0	0	0	65535	65535
51	66	r06c11f16p02-ch2sk1fk1fl1.tif	r06c11f16p01-ch1sk1fk1fl1.tiff	59	2046	0.118044	0.0370031	0	0	nan	11	16	nan	6	0	1	0	0	65535	65535
38	62	r06c11f17p02-ch2sk1fk1fl1.tif	r06c11f17p01-ch1sk1fk1fl1.tiff	59	2047	0.125017	0.0354467	0	0	nan	11	17	nan	6	0	1	0	0	65535	65535
1049	1062	r06c11f18p02-ch2sk1fk1fl1.tif	r06c11f18p01-ch1sk1fk1fl1.tiff	59	2048	0.164446	0.24979	0	0.241699219	nan	11	18	nan	6	0	0	0	0	65535	65535
133	186	r06c11f19p02-ch2sk1fk1fl1.tif	r06c11f19p01-ch1sk1fk1fl1.tiff	59	2049	0.135988	0.0597086	0	0	nan	11	19	nan	6	0	0	0	0	65535	65535
0	19835	r06c11f20p02-ch2sk1fk1fl1.tif	r06c11f20p01-ch1sk1fk1fl1.tiff	59	2050	0.000579843	0.00273136	0	0	nan	11	20	nan	6	1	1	0	0	65535	65535
0	19680	r06c11f21p02-ch2sk1fk1fl1.tif	r06c11f21p01-ch1sk1fk1fl1.tiff	59	2051	0.000595102	0.0037995	0	0	nan	11	21	nan	6	1	1	0	0	65535	65535
3	20210	r06c11f22p02-ch2sk1fk1fl1.tif	r06c11f22p01-ch1sk1fk1fl1.tiff	59	2052	0.0479744	0.0148165	0	0	nan	11	22	nan	6	1	1	0	0	65535	65535
209	307	r06c11f23p02-ch2sk1fk1fl1.tif	r06c11f23p01-ch1sk1fk1fl1.tiff	59	2053	0.17734	0.0771801	0	0	nan	11	23	nan	6	0	0	0	0	65535	65535
177	290	r06c11f24p02-ch2sk1fk1fl1.tif	r06c11f24p01-ch1sk1fk1fl1.tiff	59	2054	0.169497	0.0775464	0	0	nan	11	24	nan	6	0	0	0	0	65535	65535
0	22188	r06c11f25p02-ch2sk1fk1fl1.tif	r06c11f25p01-ch1sk1fk1fl1.tiff	59	2055	0.00062562	0.00596628	0	0	nan	11	25	nan	6	1	1	0	0	65535	65535
0	21153	r06c11f26p02-ch2sk1fk1fl1.tif	r06c11f26p01-ch1sk1fk1fl1.tiff	59	2056	0.00062562	0.00163272	0	0	nan	11	26	nan	6	1	1	0	0	65535	65535
0	22591	r06c11f27p02-ch2sk1fk1fl1.tif	r06c11f27p01-ch1sk1fk1fl1.tiff	59	2057	0.000610361	0.00183108	0	0	nan	11	27	nan	6	1	1	0	0	65535	65535
0	19880	r06c11f28p02-ch2sk1fk1fl1.tif	r06c11f28p01-ch1sk1fk1fl1.tiff	59	2058	0.000595102	0.00155642	0	0	nan	11	28	nan	6	1	1	0	0	65535	65535
0	19935	r06c11f29p02-ch2sk1fk1fl1.tif	r06c11f29p01-ch1sk1fk1fl1.tiff	59	2059	0.000595102	0.0019379	0	0	nan	11	29	nan	6	1	1	0	0	65535	65535
0	0	r06c11f30p02-ch2sk1fk1fl1.tif	r06c11f30p01-ch1sk1fk1fl1.tiff	59	2060	0	0	0	0	nan	11	30	nan	6	1	1	0	0	65535	65535
0	19056	r06c11f31p02-ch2sk1fk1fl1.tif	r06c11f31p01-ch1sk1fk1fl1.tiff	59	2061	0	0.00190738	0	0	nan	11	31	nan	6	1	1	0	0	65535	65535
0	23591	r06c11f32p02-ch2sk1fk1fl1.tif	r06c11f32p01-ch1sk1fk1fl1.tiff	59	2062	0.000640879	0.0100404	0	0	nan	11	32	nan	6	1	1	0	0	65535	65535
0	19645	r06c11f33p02-ch2sk1fk1fl1.tif	r06c11f33p01-ch1sk1fk1fl1.tiff	59	2063	0.000610361	0.00202945	0	0	nan	11	33	nan	6	1	1	0	0	65535	65535
0	21562	r06c11f34p02-ch2sk1fk1fl1.tif	r06c11f34p01-ch1sk1fk1fl1.tiff	59	2064	0.000656138	0.00178531	0	0	nan	11	34	nan	6	1	1	0	0	65535	65535
0	21129	r06c11f35p02-ch2sk1fk1fl1.tif	r06c11f35p01-ch1sk1fk1fl1.tiff	59	2065	0.000610361	0.00418097	0	0	nan	11	35	nan	6	1	1	0	0	65535	65535
1699	1849	r07c11f01p02-ch2sk1fk1fl1.tif	r07c11f01p01-ch1sk1fk1fl1.tiff	60	2066	0.202258	0.24538	0	0	nan	11	1	nan	7	0	0	0	0	65535	65535
0	0	r07c11f02p02-ch2sk1fk1fl1.tif	r07c11f02p01-ch1sk1fk1fl1.tiff	60	2067	0	0	0	0	nan	11	2	nan	7	1	1	0	0	65535	65535
0	0	r07c11f03p02-ch2sk1fk1fl1.tif	r07c11f03p01-ch1sk1fk1fl1.tiff	60	2068	0.000564584	0	0	0	nan	11	3	nan	7	1	1	0	0	65535	65535
0	22147	r07c11f04p02-ch2sk1fk1fl1.tif	r07c11f04p01-ch1sk1fk1fl1.tiff	60	2069	0.000579843	0.00260929	0	0	nan	11	4	nan	7	1	1	0	0	65535	65535
0	21569	r07c11f05p02-ch2sk1fk1fl1.tif	r07c11f05p01-ch1sk1fk1fl1.tiff	60	2070	0.00062562	0.00155642	0	0	nan	11	5	nan	7	1	1	0	0	65535	65535
0	22631	r07c11f06p02-ch2sk1fk1fl1.tif	r07c11f06p01-ch1sk1fk1fl1.tiff	60	2071	0.000579843	0.00143435	0	0	nan	11	6	nan	7	1	1	0	0	65535	65535
0	21371	r07c11f07p02-ch2sk1fk1fl1.tif	r07c11f07p01-ch1sk1fk1fl1.tiff	60	2072	0.000579843	0.0015259	0	0	nan	11	7	nan	7	1	1	0	0	65535	65535
98	120	r07c11f08p02-ch2sk1fk1fl1.tif	r07c11f08p01-ch1sk1fk1fl1.tiff	60	2073	0.226444	0.0484932	0	0	nan	11	8	nan	7	0	1	0	0	65535	65535
164	131	r07c11f09p02-ch2sk1fk1fl1.tif	r07c11f09p01-ch1sk1fk1fl1.tiff	60	2074	0.170764	0.0649119	0	0	nan	11	9	nan	7	0	0	0	0	65535	65535
2	3	r07c11f10p02-ch2sk1fk1fl1.tif	r07c11f10p01-ch1sk1fk1fl1.tiff	60	2075	0.102754	0.0303655	0	0	nan	11	10	nan	7	0	1	0	0	65535	65535
0	0	r07c11f11p02-ch2sk1fk1fl1.tif	r07c11f11p01-ch1sk1fk1fl1.tiff	60	2076	0	0	0	0	nan	11	11	nan	7	1	1	0	0	65535	65535
0	19776	r07c11f12p02-ch2sk1fk1fl1.tif	r07c11f12p01-ch1sk1fk1fl1.tiff	60	2077	0.000610361	0.00265507	0	0	nan	11	12	nan	7	1	1	0	0	65535	65535
147	96	r07c11f13p02-ch2sk1fk1fl1.tif	r07c11f13p01-ch1sk1fk1fl1.tiff	60	2078	0.171359	0.0604257	0	0	nan	11	13	nan	7	0	0	0	0	65535	65535
1068	881	r07c11f14p02-ch2sk1fk1fl1.tif	r07c11f14p01-ch1sk1fk1fl1.tiff	60	2079	0.211765	0.217166	0	0	nan	11	14	nan	7	0	0	0	0	65535	65535
659	519	r07c11f15p02-ch2sk1fk1fl1.tif	r07c11f15p01-ch1sk1fk1fl1.tiff	60	2080	0.150835	0.184115	0	0	nan	11	15	nan	7	0	0	0	0	65535	65535
21	28	r07c11f16p02-ch2sk1fk1fl1.tif	r07c11f16p01-ch1sk1fk1fl1.tiff	60	2081	0.127565	0.0465858	0	0	nan	11	16	nan	7	0	1	0	0	65535	65535
45	44	r07c11f17p02-ch2sk1fk1fl1.tif	r07c11f17p01-ch1sk1fk1fl1.tiff	60	2082	0.141161	0.0353399	0	0	nan	11	17	nan	7	0	1	0	0	65535	65535
938	752	r07c11f18p02-ch2sk1fk1fl1.tif	r07c11f18p01-ch1sk1fk1fl1.tiff	60	2083	0.198322	0.181628	0	0	nan	11	18	nan	7	0	0	0	0	65535	65535
173	117	r07c11f19p02-ch2sk1fk1fl1.tif	r07c11f19p01-ch1sk1fk1fl1.tiff	60	2084	0.155535	0.0515297	0	0	nan	11	19	nan	7	0	0	0	0	65535	65535
0	22211	r07c11f20p02-ch2sk1fk1fl1.tif	r07c11f20p01-ch1sk1fk1fl1.tiff	60	2085	0.000640879	0.00643931	0	0	nan	11	20	nan	7	1	1	0	0	65535	65535
0	22261	r07c11f21p02-ch2sk1fk1fl1.tif	r07c11f21p01-ch1sk1fk1fl1.tiff	60	2086	0.00062562	0.00190738	0	0	nan	11	21	nan	7	1	1	0	0	65535	65535
42	27	r07c11f22p02-ch2sk1fk1fl1.tif	r07c11f22p01-ch1sk1fk1fl1.tiff	60	2087	0.107713	0.0237583	0	0	nan	11	22	nan	7	0	1	0	0	65535	65535
434	309	r07c11f23p02-ch2sk1fk1fl1.tif	r07c11f23p01-ch1sk1fk1fl1.tiff	60	2088	0.124819	0.0776226	0	0	nan	11	23	nan	7	0	0	0	0	65535	65535
277	201	r07c11f24p02-ch2sk1fk1fl1.tif	r07c11f24p01-ch1sk1fk1fl1.tiff	60	2089	0.145342	0.0923323	0	0	nan	11	24	nan	7	0	0	0	0	65535	65535
0	19995	r07c11f25p02-ch2sk1fk1fl1.tif	r07c11f25p01-ch1sk1fk1fl1.tiff	60	2090	0.00329595	0.00503548	0	0	nan	11	25	nan	7	1	1	0	0	65535	65535
0	21823	r07c11f26p02-ch2sk1fk1fl1.tif	r07c11f26p01-ch1sk1fk1fl1.tiff	60	2091	0.000579843	0.00210575	0	0	nan	11	26	nan	7	1	1	0	0	65535	65535
0	22448	r07c11f27p02-ch2sk1fk1fl1.tif	r07c11f27p01-ch1sk1fk1fl1.tiff	60	2092	0.000595102	0.00515755	0	0	nan	11	27	nan	7	1	1	0	0	65535	65535
0	20679	r07c11f28p02-ch2sk1fk1fl1.tif	r07c11f28p01-ch1sk1fk1fl1.tiff	60	2093	0.000595102	0.00341802	0	0	nan	11	28	nan	7	1	1	0	0	65535	65535
0	20145	r07c11f29p02-ch2sk1fk1fl1.tif	r07c11f29p01-ch1sk1fk1fl1.tiff	60	2094	0.000564584	0.00190738	0	0	nan	11	29	nan	7	1	1	0	0	65535	65535
0	20713	r07c11f30p02-ch2sk1fk1fl1.tif	r07c11f30p01-ch1sk1fk1fl1.tiff	60	2095	0.00268559	0.00218204	0	0	nan	11	30	nan	7	1	1	0	0	65535	65535
0	0	r07c11f31p02-ch2sk1fk1fl1.tif	r07c11f31p01-ch1sk1fk1fl1.tiff	60	2096	0	0	0	0	nan	11	31	nan	7	1	1	0	0	65535	65535
0	21569	r07c11f32p02-ch2sk1fk1fl1.tif	r07c11f32p01-ch1sk1fk1fl1.tiff	60	2097	0	0.00181582	0	0	nan	11	32	nan	7	1	1	0	0	65535	65535
0	21974	r07c11f33p02-ch2sk1fk1fl1.tif	r07c11f33p01-ch1sk1fk1fl1.tiff	60	2098	0.00062562	0.00367742	0	0	nan	11	33	nan	7	1	1	0	0	65535	65535
0	21606	r07c11f34p02-ch2sk1fk1fl1.tif	r07c11f34p01-ch1sk1fk1fl1.tiff	60	2099	0.00062562	0.00263981	0	0	nan	11	34	nan	7	1	1	0	0	65535	65535
0	0	r07c11f35p02-ch2sk1fk1fl1.tif	r07c11f35p01-ch1sk1fk1fl1.tiff	60	2100	0	0	0	0	nan	11	35	nan	7	1	1	0	0	65535	65535
