# Supplementary material for: Body size-dependent energy storage causes Kleiber’s law scaling of the metabolic rate in planarians
Source: eLife. 2019 Jan 4;8:e38187. doi: 10.7554/eLife.38187 (PMC6320072; doi:10.7554/eLife.38187)
Supplement: Figure 2—source data 3. [file elife-38187-fig2-data3.zip › Figure 2 - source data 3/Experiment 1/Results animals 13-18/Analysis_13-18.xlsm]

## Sheet: MyExpt_Image.txt
Count_beads_seg	Count_cell_seg	Sum beads	Sum cells	Cells/beads	Total cell nb. per calc. per well	Average cell number	StDev	Worm ID	FileName_bead_signal	FileName_cells_signal	Group_Number	ImageNumber	Intensity_MaxIntensity_bead_signal	Intensity_MaxIntensity_cells_signal	Math_percentSaturatedBeads	Math_percentSaturatedCells	Metadata_Channel	Metadata_Column	Metadata_Field	Metadata_Plate	Metadata_Row	Quality Control_no beads flag	Quality Control_no cells flag	Quality Control_saturation beads	Quality Control_saturation cells	Scaling_bead_signal	Scaling_cells_signal		Ratio cells/beads	Average
1064	3161	5097	9059	1.77732	2.10213e+06	2.07601e+06	184024	13	r02c02f01p02-ch2sk1fk1fl1.tif	r02c02f01p01-ch1sk1fk1fl1.tiff	1	1	0.247898	0.249668	0	0.00035903	nan	2	1	nan	2	0	0	0	0	65535	65535		2.97086	Row
304	431					2.39609e+06	71450.1	14	r02c02f13p02-ch2sk1fk1fl1.tif	r02c02f13p01-ch1sk1fk1fl1.tiff	1	13	0.249699	0.0944228	0.000646255	0	nan	2	13	nan	2	0	0	0	0	65535	65535		1.41776	2	3	4	5	6	7
729	1102					2.85777e+06	86589.5	15	r02c02f14p02-ch2sk1fk1fl1.tif	r02c02f14p01-ch1sk1fk1fl1.tiff	1	14	0.249668	0.199847	0.000287224	0	nan	2	14	nan	2	0	0	0	0	65535	65535		1.51166	1.5977	1.91052	2.27265	1.95089	1.64207	1.83982
411	497					2.15172e+06	66281.3	16	r02c02f15p02-ch2sk1fk1fl1.tif	r02c02f15p01-ch1sk1fk1fl1.tiff	1	15	0.249729	0.12311	0.000215418	0	nan	2	15	nan	2	0	0	0	0	65535	65535		1.20925
651	1009					2.0298e+06	64683.4	17	r02c02f18p02-ch2sk1fk1fl1.tif	r02c02f18p01-ch1sk1fk1fl1.tiff	1	18	0.187045	0.165103	0	0	nan	2	18	nan	2	0	0	0	0	65535	65535		1.54992
474	671					2.30005e+06	68164	18	r02c02f19p02-ch2sk1fk1fl1.tif	r02c02f19p01-ch1sk1fk1fl1.tiff	1	19	0.198764	0.135683	0	0	nan	2	19	nan	2	0	0	0	0	65535	65535		1.41561
289	352								r02c02f22p02-ch2sk1fk1fl1.tif	r02c02f22p01-ch1sk1fk1fl1.tiff	1	22	0.23476	0.100252	0	0	nan	2	22	nan	2	0	0	0	0	65535	65535		1.21799
778	1296								r02c02f23p02-ch2sk1fk1fl1.tif	r02c02f23p01-ch1sk1fk1fl1.tiff	1	23	0.217899	0.165698	0	0	nan	2	23	nan	2	0	0	0	0	65535	65535		1.66581
393	527								r02c02f24p02-ch2sk1fk1fl1.tif	r02c02f24p01-ch1sk1fk1fl1.tiff	1	24	0.145251	0.0801251	0	0	nan	2	24	nan	2	0	0	0	0	65535	65535		1.34097
4	13								r02c02f29p02-ch2sk1fk1fl1.tif	r02c02f29p01-ch1sk1fk1fl1.tiff	1	29	0.0902113	0.0813764	0	0	nan	2	29	nan	2	0	0	0	0	65535	65535		3.25
1051	2854	5505	9664	1.7555					r02c03f01p02-ch2sk1fk1fl1.tif	r02c03f01p01-ch1sk1fk1fl1.tiff	7	211	0.170947	0.249668	0	0.000143612	nan	3	1	nan	2	0	0	0	0	65535	65535		2.71551
124	169								r02c03f08p02-ch2sk1fk1fl1.tif	r02c03f08p01-ch1sk1fk1fl1.tiff	7	218	0.167407	0.0869917	0	0	nan	3	8	nan	2	0	0	0	0	65535	65535		1.3629
272	377								r02c03f09p02-ch2sk1fk1fl1.tif	r02c03f09p01-ch1sk1fk1fl1.tiff	7	219	0.171389	0.0874189	0	0	nan	3	9	nan	2	0	0	0	0	65535	65535		1.38603
268	345								r02c03f13p02-ch2sk1fk1fl1.tif	r02c03f13p01-ch1sk1fk1fl1.tiff	7	223	0.241443	0.0500649	0	0	nan	3	13	nan	2	0	0	0	0	65535	65535		1.28731
916	1670								r02c03f14p02-ch2sk1fk1fl1.tif	r02c03f14p01-ch1sk1fk1fl1.tiff	7	224	0.249699	0.249592	0.000287224	7.18061e-05	nan	3	14	nan	2	0	0	0	0	65535	65535		1.82314
687	977								r02c03f15p02-ch2sk1fk1fl1.tif	r02c03f15p01-ch1sk1fk1fl1.tiff	7	225	0.20473	0.227634	0	0	nan	3	15	nan	2	0	0	0	0	65535	65535		1.42213
10	23								r02c03f16p02-ch2sk1fk1fl1.tif	r02c03f16p01-ch1sk1fk1fl1.tiff	7	226	0.126116	0.0505684	0	0	nan	3	16	nan	2	0	0	0	0	65535	65535		2.3
49	34								r02c03f17p02-ch2sk1fk1fl1.tif	r02c03f17p01-ch1sk1fk1fl1.tiff	7	227	0.149371	0.0923934	0	0	nan	3	17	nan	2	0	0	0	0	65535	65535		0.693878
819	1482								r02c03f18p02-ch2sk1fk1fl1.tif	r02c03f18p01-ch1sk1fk1fl1.tiff	7	228	0.240269	0.227649	0	0	nan	3	18	nan	2	0	0	0	0	65535	65535		1.80952
377	471								r02c03f19p02-ch2sk1fk1fl1.tif	r02c03f19p01-ch1sk1fk1fl1.tiff	7	229	0.216876	0.117708	0	0	nan	3	19	nan	2	0	0	0	0	65535	65535		1.24934
586	823								r02c03f23p02-ch2sk1fk1fl1.tif	r02c03f23p01-ch1sk1fk1fl1.tiff	7	233	0.237705	0.0903792	0	0	nan	3	23	nan	2	0	0	0	0	65535	65535		1.40444
346	439								r02c03f24p02-ch2sk1fk1fl1.tif	r02c03f24p01-ch1sk1fk1fl1.tiff	7	234	0.158328	0.0654307	0	0	nan	3	24	nan	2	0	0	0	0	65535	65535		1.26879
46	68	4372	5927	1.35567	1.60342e+06				r02c04f09p02-ch2sk1fk1fl1.tif	r02c04f09p01-ch1sk1fk1fl1.tiff	13	429	0.11075	0.0517281	0	0	nan	4	9	nan	2	0	0	0	0	65535	65535		1.47826
377	450								r02c04f13p02-ch2sk1fk1fl1.tif	r02c04f13p01-ch1sk1fk1fl1.tiff	13	433	0.17847	0.094667	0	0	nan	4	13	nan	2	0	0	0	0	65535	65535		1.19363
884	1205								r02c04f14p02-ch2sk1fk1fl1.tif	r02c04f14p01-ch1sk1fk1fl1.tiff	13	434	0.160662	0.214786	0	0	nan	4	14	nan	2	0	0	0	0	65535	65535		1.36312
252	303								r02c04f15p02-ch2sk1fk1fl1.tif	r02c04f15p01-ch1sk1fk1fl1.tiff	13	435	0.138994	0.0522774	0	0	nan	4	15	nan	2	0	0	0	0	65535	65535		1.20238
555	686								r02c04f18p02-ch2sk1fk1fl1.tif	r02c04f18p01-ch1sk1fk1fl1.tiff	13	438	0.219165	0.116091	0	0	nan	4	18	nan	2	0	0	0	0	65535	65535		1.23604
692	1181								r02c04f19p02-ch2sk1fk1fl1.tif	r02c04f19p01-ch1sk1fk1fl1.tiff	13	439	0.249653	0.193698	0.000287224	0	nan	4	19	nan	2	0	0	0	0	65535	65535		1.70665
468	558								r02c04f22p02-ch2sk1fk1fl1.tif	r02c04f22p01-ch1sk1fk1fl1.tiff	13	442	0.244205	0.0737011	0	0	nan	4	22	nan	2	0	0	0	0	65535	65535		1.19231
875	1185								r02c04f23p02-ch2sk1fk1fl1.tif	r02c04f23p01-ch1sk1fk1fl1.tiff	13	443	0.168276	0.167239	0	0	nan	4	23	nan	2	0	0	0	0	65535	65535		1.35429
223	291								r02c04f24p02-ch2sk1fk1fl1.tif	r02c04f24p01-ch1sk1fk1fl1.tiff	13	444	0.173358	0.0710155	0	0	nan	4	24	nan	2	0	0	0	0	65535	65535		1.30493
1106	2812	5439	9468	1.74076	2.05889e+06				r02c05f01p02-ch2sk1fk1fl1.tif	r02c05f01p01-ch1sk1fk1fl1.tiff	19	631	0.249592	0.249668	7.18061e-05	0.000287224	nan	5	1	nan	2	0	0	0	0	65535	65535		2.5425
119	129								r02c05f13p02-ch2sk1fk1fl1.tif	r02c05f13p01-ch1sk1fk1fl1.tiff	19	643	0.136553	0.0627451	0	0	nan	5	13	nan	2	0	0	0	0	65535	65535		1.08403
672	796								r02c05f14p02-ch2sk1fk1fl1.tif	r02c05f14p01-ch1sk1fk1fl1.tiff	19	644	0.132052	0.171069	0	0	nan	5	14	nan	2	0	0	0	0	65535	65535		1.18452
238	271								r02c05f15p02-ch2sk1fk1fl1.tif	r02c05f15p01-ch1sk1fk1fl1.tiff	19	645	0.136934	0.102861	0	0	nan	5	15	nan	2	0	0	0	0	65535	65535		1.13866
535	767								r02c05f18p02-ch2sk1fk1fl1.tif	r02c05f18p01-ch1sk1fk1fl1.tiff	19	648	0.186343	0.17557	0	0	nan	5	18	nan	2	0	0	0	0	65535	65535		1.43364
440	582								r02c05f19p02-ch2sk1fk1fl1.tif	r02c05f19p01-ch1sk1fk1fl1.tiff	19	649	0.134096	0.128588	0	0	nan	5	19	nan	2	0	0	0	0	65535	65535		1.32273
428	539								r02c05f22p02-ch2sk1fk1fl1.tif	r02c05f22p01-ch1sk1fk1fl1.tiff	19	652	0.146731	0.167391	0	0	nan	5	22	nan	2	0	0	0	0	65535	65535		1.25935
978	2295								r02c05f23p02-ch2sk1fk1fl1.tif	r02c05f23p01-ch1sk1fk1fl1.tiff	19	653	0.249607	0.202197	0.000143612	0	nan	5	23	nan	2	0	0	0	0	65535	65535		2.34663
528	776								r02c05f24p02-ch2sk1fk1fl1.tif	r02c05f24p01-ch1sk1fk1fl1.tiff	19	654	0.16495	0.219654	0	0	nan	5	24	nan	2	0	0	0	0	65535	65535		1.4697
395	501								r02c05f28p02-ch2sk1fk1fl1.tif	r02c05f28p01-ch1sk1fk1fl1.tiff	19	658	0.249668	0.103441	7.18061e-05	0	nan	5	28	nan	2	0	0	0	0	65535	65535		1.26835
1043	3320	4754	8796	1.85023	2.18836e+06				r02c06f01p02-ch2sk1fk1fl1.tif	r02c06f01p01-ch1sk1fk1fl1.tiff	25	841	0.232242	0.249683	0	0.000574449	nan	6	1	nan	2	0	0	0	0	65535	65535		3.18313
62	137								r02c06f09p02-ch2sk1fk1fl1.tif	r02c06f09p01-ch1sk1fk1fl1.tiff	25	849	0.136233	0.0530404	0	0	nan	6	9	nan	2	0	0	0	0	65535	65535		2.20968
355	480								r02c06f13p02-ch2sk1fk1fl1.tif	r02c06f13p01-ch1sk1fk1fl1.tiff	25	853	0.171801	0.102388	0	0	nan	6	13	nan	2	0	0	0	0	65535	65535		1.35211
780	1239								r02c06f14p02-ch2sk1fk1fl1.tif	r02c06f14p01-ch1sk1fk1fl1.tiff	25	854	0.249699	0.208026	0.000215418	0	nan	6	14	nan	2	0	0	0	0	65535	65535		1.58846
259	332								r02c06f15p02-ch2sk1fk1fl1.tif	r02c06f15p01-ch1sk1fk1fl1.tiff	25	855	0.1776	0.0873579	0	0	nan	6	15	nan	2	0	0	0	0	65535	65535		1.28185
510	673								r02c06f18p02-ch2sk1fk1fl1.tif	r02c06f18p01-ch1sk1fk1fl1.tiff	25	858	0.16527	0.185641	0	0	nan	6	18	nan	2	0	0	0	0	65535	65535		1.31961
604	1007								r02c06f19p02-ch2sk1fk1fl1.tif	r02c06f19p01-ch1sk1fk1fl1.tiff	25	859	0.19498	0.144457	0	0	nan	6	19	nan	2	0	0	0	0	65535	65535		1.66722
358	438								r02c06f22p02-ch2sk1fk1fl1.tif	r02c06f22p01-ch1sk1fk1fl1.tiff	25	862	0.185702	0.0747845	0	0	nan	6	22	nan	2	0	0	0	0	65535	65535		1.22346
783	1170								r02c06f23p02-ch2sk1fk1fl1.tif	r02c06f23p01-ch1sk1fk1fl1.tiff	25	863	0.15404	0.163333	0	0	nan	6	23	nan	2	0	0	0	0	65535	65535		1.49425
1072	3140	5511	10048	1.82326	2.15646e+06				r02c07f01p02-ch2sk1fk1fl1.tif	r02c07f01p01-ch1sk1fk1fl1.tiff	31	1051	0.218219	0.249683	0	0.000287224	nan	7	1	nan	2	0	0	0	0	65535	65535		2.9291
260	359								r02c07f09p02-ch2sk1fk1fl1.tif	r02c07f09p01-ch1sk1fk1fl1.tiff	31	1059	0.163806	0.0559854	0	0	nan	7	9	nan	2	0	0	0	0	65535	65535		1.38077
291	346								r02c07f13p02-ch2sk1fk1fl1.tif	r02c07f13p01-ch1sk1fk1fl1.tiff	31	1063	0.136126	0.0624399	0	0	nan	7	13	nan	2	0	0	0	0	65535	65535		1.189
846	1568								r02c07f14p02-ch2sk1fk1fl1.tif	r02c07f14p01-ch1sk1fk1fl1.tiff	31	1064	0.249683	0.249668	0.000215418	7.18061e-05	nan	7	14	nan	2	0	0	0	0	65535	65535		1.85343
523	753								r02c07f15p02-ch2sk1fk1fl1.tif	r02c07f15p01-ch1sk1fk1fl1.tiff	31	1065	0.233616	0.21146	0	0	nan	7	15	nan	2	0	0	0	0	65535	65535		1.43977
682	1009								r02c07f18p02-ch2sk1fk1fl1.tif	r02c07f18p01-ch1sk1fk1fl1.tiff	31	1068	0.152483	0.165835	0	0	nan	7	18	nan	2	0	0	0	0	65535	65535		1.47947
478	584								r02c07f19p02-ch2sk1fk1fl1.tif	r02c07f19p01-ch1sk1fk1fl1.tiff	31	1069	0.146517	0.105409	0	0	nan	7	19	nan	2	0	0	0	0	65535	65535		1.22176
217	647								r02c07f22p02-ch2sk1fk1fl1.tif	r02c07f22p01-ch1sk1fk1fl1.tiff	31	1072	0.140063	0.249744	0	0.130759	nan	7	22	nan	2	0	0	0	0	65535	65535		2.98157
714	1097								r02c07f23p02-ch2sk1fk1fl1.tif	r02c07f23p01-ch1sk1fk1fl1.tiff	31	1073	0.189563	0.127352	0	0	nan	7	23	nan	2	0	0	0	0	65535	65535		1.53641
350	409								r02c07f24p02-ch2sk1fk1fl1.tif	r02c07f24p01-ch1sk1fk1fl1.tiff	31	1074	0.131609	0.0838636	0	0	nan	7	24	nan	2	0	0	0	0	65535	65535		1.16857
78	136								r02c07f28p02-ch2sk1fk1fl1.tif	r02c07f28p01-ch1sk1fk1fl1.tiff	31	1078	0.120653	0.0756237	0	0	nan	7	28	nan	2	0	0	0	0	65535	65535		1.74359
1055	2854	4807	8484	1.76493	2.08747e+06				r02c08f01p02-ch2sk1fk1fl1.tif	r02c08f01p01-ch1sk1fk1fl1.tiff	37	1261	0.208988	0.249622	0	7.18061e-05	nan	8	1	nan	2	0	0	0	0	65535	65535		2.70521
537	598								r02c08f13p02-ch2sk1fk1fl1.tif	r02c08f13p01-ch1sk1fk1fl1.tiff	37	1273	0.197971	0.189883	0	0	nan	8	13	nan	2	0	0	0	0	65535	65535		1.11359
699	1118								r02c08f14p02-ch2sk1fk1fl1.tif	r02c08f14p01-ch1sk1fk1fl1.tiff	37	1274	0.150546	0.235691	0	0	nan	8	14	nan	2	0	0	0	0	65535	65535		1.59943
209	219								r02c08f15p02-ch2sk1fk1fl1.tif	r02c08f15p01-ch1sk1fk1fl1.tiff	37	1275	0.201984	0.0534218	0	0	nan	8	15	nan	2	0	0	0	0	65535	65535		1.04785
357	384								r02c08f18p02-ch2sk1fk1fl1.tif	r02c08f18p01-ch1sk1fk1fl1.tiff	37	1278	0.177676	0.106966	0	0	nan	8	18	nan	2	0	0	0	0	65535	65535		1.07563
810	1585								r02c08f19p02-ch2sk1fk1fl1.tif	r02c08f19p01-ch1sk1fk1fl1.tiff	37	1279	0.249744	0.224231	0.000215418	0	nan	8	19	nan	2	0	0	0	0	65535	65535		1.95679
532	788								r02c08f22p02-ch2sk1fk1fl1.tif	r02c08f22p01-ch1sk1fk1fl1.tiff	37	1282	0.241871	0.113481	0	0	nan	8	22	nan	2	0	0	0	0	65535	65535		1.4812
608	938								r02c08f23p02-ch2sk1fk1fl1.tif	r02c08f23p01-ch1sk1fk1fl1.tiff	37	1283	0.139101	0.123308	0	0	nan	8	23	nan	2	0	0	0	0	65535	65535		1.54276
936	2376	4881	8754	1.79348	2.12124e+06				r02c09f01p02-ch2sk1fk1fl1.tif	r02c09f01p01-ch1sk1fk1fl1.tiff	43	1471	0.249668	0.249561	0.000215418	7.18061e-05	nan	9	1	nan	2	0	0	0	0	65535	65535		2.53846
514	606								r02c09f14p02-ch2sk1fk1fl1.tif	r02c09f14p01-ch1sk1fk1fl1.tiff	43	1484	0.163058	0.146502	0	0	nan	9	14	nan	2	0	0	0	0	65535	65535		1.17899
209	256								r02c09f15p02-ch2sk1fk1fl1.tif	r02c09f15p01-ch1sk1fk1fl1.tiff	43	1485	0.157809	0.0642405	0	0	nan	9	15	nan	2	0	0	0	0	65535	65535		1.22488
612	954								r02c09f18p02-ch2sk1fk1fl1.tif	r02c09f18p01-ch1sk1fk1fl1.tiff	43	1488	0.226658	0.203128	0	0	nan	9	18	nan	2	0	0	0	0	65535	65535		1.55882
373	525								r02c09f19p02-ch2sk1fk1fl1.tif	r02c09f19p01-ch1sk1fk1fl1.tiff	43	1489	0.249683	0.0865187	0.000646255	0	nan	9	19	nan	2	0	0	0	0	65535	65535		1.40751
314	383								r02c09f22p02-ch2sk1fk1fl1.tif	r02c09f22p01-ch1sk1fk1fl1.tiff	43	1492	0.16939	0.0586252	0	0	nan	9	22	nan	2	0	0	0	0	65535	65535		1.21975
924	2206								r02c09f23p02-ch2sk1fk1fl1.tif	r02c09f23p01-ch1sk1fk1fl1.tiff	43	1493	0.24622	0.195605	0	0	nan	9	23	nan	2	0	0	0	0	65535	65535		2.38745
613	938								r02c09f24p02-ch2sk1fk1fl1.tif	r02c09f24p01-ch1sk1fk1fl1.tiff	43	1494	0.155047	0.172473	0	0	nan	9	24	nan	2	0	0	0	0	65535	65535		1.53018
386	510								r02c09f28p02-ch2sk1fk1fl1.tif	r02c09f28p01-ch1sk1fk1fl1.tiff	43	1498	0.135607	0.0930343	0	0	nan	9	28	nan	2	0	0	0	0	65535	65535		1.32124
975	2655	4533	8234	1.81646	2.14841e+06				r02c10f01p02-ch2sk1fk1fl1.tif	r02c10f01p01-ch1sk1fk1fl1.tiff	49	1681	0.249561	0.249683	7.18061e-05	0.000215418	nan	10	1	nan	2	0	0	0	0	65535	65535		2.72308
71	105								r02c10f09p02-ch2sk1fk1fl1.tif	r02c10f09p01-ch1sk1fk1fl1.tiff	49	1689	0.143191	0.053666	0	0	nan	10	9	nan	2	0	0	0	0	65535	65535		1.47887
721	1061								r02c10f14p02-ch2sk1fk1fl1.tif	r02c10f14p01-ch1sk1fk1fl1.tiff	49	1694	0.181689	0.24564	0	0	nan	10	14	nan	2	0	0	0	0	65535	65535		1.47157
583	767								r02c10f15p02-ch2sk1fk1fl1.tif	r02c10f15p01-ch1sk1fk1fl1.tiff	49	1695	0.113405	0.178729	0	0	nan	10	15	nan	2	0	0	0	0	65535	65535		1.31561
13	13								r02c10f16p02-ch2sk1fk1fl1.tif	r02c10f16p01-ch1sk1fk1fl1.tiff	49	1696	0.0901961	0.0522621	0	0	nan	10	16	nan	2	0	0	0	0	65535	65535		1
82	73								r02c10f17p02-ch2sk1fk1fl1.tif	r02c10f17p01-ch1sk1fk1fl1.tiff	49	1697	0.176013	0.0612497	0	0	nan	10	17	nan	2	0	0	0	0	65535	65535		0.890244
813	1775								r02c10f18p02-ch2sk1fk1fl1.tif	r02c10f18p01-ch1sk1fk1fl1.tiff	49	1698	0.210697	0.239673	0	0	nan	10	18	nan	2	0	0	0	0	65535	65535		2.18327
733	1081								r02c10f23p02-ch2sk1fk1fl1.tif	r02c10f23p01-ch1sk1fk1fl1.tiff	49	1703	0.161181	0.17995	0	0	nan	10	23	nan	2	0	0	0	0	65535	65535		1.47476
542	704								r02c10f24p02-ch2sk1fk1fl1.tif	r02c10f24p01-ch1sk1fk1fl1.tiff	49	1704	0.219623	0.140063	0	0	nan	10	24	nan	2	0	0	0	0	65535	65535		1.29889
945	2955	5187	9726	1.87507	2.21774e+06				r02c11f01p02-ch2sk1fk1fl1.tif	r02c11f01p01-ch1sk1fk1fl1.tiff	55	1891	0.195758	0.249653	0	7.18061e-05	nan	11	1	nan	2	0	0	0	0	65535	65535		3.12698
441	492								r02c11f09p02-ch2sk1fk1fl1.tif	r02c11f09p01-ch1sk1fk1fl1.tiff	55	1899	0.242802	0.138079	0	0	nan	11	9	nan	2	0	0	0	0	65535	65535		1.11565
187	228								r02c11f10p02-ch2sk1fk1fl1.tif	r02c11f10p01-ch1sk1fk1fl1.tiff	55	1900	0.165942	0.104646	0	0	nan	11	10	nan	2	0	0	0	0	65535	65535		1.21925
596	928								r02c11f13p02-ch2sk1fk1fl1.tif	r02c11f13p01-ch1sk1fk1fl1.tiff	55	1903	0.231525	0.156497	0	0	nan	11	13	nan	2	0	0	0	0	65535	65535		1.55705
861	2014								r02c11f14p02-ch2sk1fk1fl1.tif	r02c11f14p01-ch1sk1fk1fl1.tiff	55	1904	0.164462	0.245075	0	0	nan	11	14	nan	2	0	0	0	0	65535	65535		2.33914
380	497								r02c11f15p02-ch2sk1fk1fl1.tif	r02c11f15p01-ch1sk1fk1fl1.tiff	55	1905	0.122667	0.144335	0	0	nan	11	15	nan	2	0	0	0	0	65535	65535		1.30789
465	657								r02c11f18p02-ch2sk1fk1fl1.tif	r02c11f18p01-ch1sk1fk1fl1.tiff	55	1908	0.136477	0.149828	0	0	nan	11	18	nan	2	0	0	0	0	65535	65535		1.4129
676	1050								r02c11f19p02-ch2sk1fk1fl1.tif	r02c11f19p01-ch1sk1fk1fl1.tiff	55	1909	0.209003	0.14493	0	0	nan	11	19	nan	2	0	0	0	0	65535	65535		1.55325
636	905								r02c11f23p02-ch2sk1fk1fl1.tif	r02c11f23p01-ch1sk1fk1fl1.tiff	55	1913	0.23566	0.151461	0	0	nan	11	23	nan	2	0	0	0	0	65535	65535		1.42296
877	2011	5050	9956	1.97149	2.33177e+06				r03c02f01p02-ch2sk1fk1fl1.tif	r03c02f01p01-ch1sk1fk1fl1.tiff	2	36	0.191943	0.222324	0	0	nan	2	1	nan	3	0	0	0	0	65535	65535		2.29304
20	30								r03c02f13p02-ch2sk1fk1fl1.tif	r03c02f13p01-ch1sk1fk1fl1.tiff	2	48	0.129397	0.0524147	0	0	nan	2	13	nan	3	0	0	0	0	65535	65535		1.5
426	545								r03c02f14p02-ch2sk1fk1fl1.tif	r03c02f14p01-ch1sk1fk1fl1.tiff	2	49	0.164828	0.102159	0	0	nan	2	14	nan	3	0	0	0	0	65535	65535		1.27934
26	33								r03c02f17p02-ch2sk1fk1fl1.tif	r03c02f17p01-ch1sk1fk1fl1.tiff	2	52	0.104616	0.0558938	0	0	nan	2	17	nan	3	0	0	0	0	65535	65535		1.26923
701	1233								r03c02f18p02-ch2sk1fk1fl1.tif	r03c02f18p01-ch1sk1fk1fl1.tiff	2	53	0.147372	0.204425	0	0	nan	2	18	nan	3	0	0	0	0	65535	65535		1.75892
298	356								r03c02f19p02-ch2sk1fk1fl1.tif	r03c02f19p01-ch1sk1fk1fl1.tiff	2	54	0.161929	0.0540169	0	0	nan	2	19	nan	3	0	0	0	0	65535	65535		1.19463
296	407								r03c02f22p02-ch2sk1fk1fl1.tif	r03c02f22p01-ch1sk1fk1fl1.tiff	2	57	0.181491	0.0739452	0	0	nan	2	22	nan	3	0	0	0	0	65535	65535		1.375
772	2327								r03c02f23p02-ch2sk1fk1fl1.tif	r03c02f23p01-ch1sk1fk1fl1.tiff	2	58	0.150881	0.208133	0	0	nan	2	23	nan	3	0	0	0	0	65535	65535		3.01425
728	1588								r03c02f24p02-ch2sk1fk1fl1.tif	r03c02f24p01-ch1sk1fk1fl1.tiff	2	59	0.154009	0.160433	0	0	nan	2	24	nan	3	0	0	0	0	65535	65535		2.18132
346	545								r03c02f27p02-ch2sk1fk1fl1.tif	r03c02f27p01-ch1sk1fk1fl1.tiff	2	62	0.134005	0.060502	0	0	nan	2	27	nan	3	0	0	0	0	65535	65535		1.57514
560	881								r03c02f28p02-ch2sk1fk1fl1.tif	r03c02f28p01-ch1sk1fk1fl1.tiff	2	63	0.118257	0.102358	0	0	nan	2	28	nan	3	0	0	0	0	65535	65535		1.57321
905	2542	4501	9290	2.06399	2.44118e+06				r03c03f01p02-ch2sk1fk1fl1.tif	r03c03f01p01-ch1sk1fk1fl1.tiff	8	246	0.249607	0.249683	7.18061e-05	0.000430836	nan	3	1	nan	3	0	0	0	0	65535	65535		2.80884
541	780								r03c03f14p02-ch2sk1fk1fl1.tif	r03c03f14p01-ch1sk1fk1fl1.tiff	8	259	0.182208	0.122591	0	0	nan	3	14	nan	3	0	0	0	0	65535	65535		1.44177
338	547								r03c03f15p02-ch2sk1fk1fl1.tif	r03c03f15p01-ch1sk1fk1fl1.tiff	8	260	0.249577	0.0717021	0.000143612	0	nan	3	15	nan	3	0	0	0	0	65535	65535		1.61834
832	1756								r03c03f18p02-ch2sk1fk1fl1.tif	r03c03f18p01-ch1sk1fk1fl1.tiff	8	263	0.156237	0.249638	0	0.000574449	nan	3	18	nan	3	0	0	0	0	65535	65535		2.11058
243	282								r03c03f19p02-ch2sk1fk1fl1.tif	r03c03f19p01-ch1sk1fk1fl1.tiff	8	264	0.153552	0.0826276	0	0	nan	3	19	nan	3	0	0	0	0	65535	65535		1.16049
868	2021								r03c03f23p02-ch2sk1fk1fl1.tif	r03c03f23p01-ch1sk1fk1fl1.tiff	8	268	0.192706	0.221408	0	0	nan	3	23	nan	3	0	0	0	0	65535	65535		2.32834
753	1317								r03c03f24p02-ch2sk1fk1fl1.tif	r03c03f24p01-ch1sk1fk1fl1.tiff	8	269	0.143877	0.153826	0	0	nan	3	24	nan	3	0	0	0	0	65535	65535		1.749
21	45								r03c03f29p02-ch2sk1fk1fl1.tif	r03c03f29p01-ch1sk1fk1fl1.tiff	8	274	0.0910201	0.0578317	0	0	nan	3	29	nan	3	0	0	0	0	65535	65535		2.14286
914	1845	4829	10003	2.07144	2.45e+06				r03c04f01p02-ch2sk1fk1fl1.tif	r03c04f01p01-ch1sk1fk1fl1.tiff	14	456	0.171771	0.241428	0	0	nan	4	1	nan	3	0	0	0	0	65535	65535		2.0186
262	345								r03c04f14p02-ch2sk1fk1fl1.tif	r03c04f14p01-ch1sk1fk1fl1.tiff	14	469	0.144686	0.0954757	0	0	nan	4	14	nan	3	0	0	0	0	65535	65535		1.31679
405	577								r03c04f18p02-ch2sk1fk1fl1.tif	r03c04f18p01-ch1sk1fk1fl1.tiff	14	473	0.115969	0.0913405	0	0	nan	4	18	nan	3	0	0	0	0	65535	65535		1.42469
615	1081								r03c04f19p02-ch2sk1fk1fl1.tif	r03c04f19p01-ch1sk1fk1fl1.tiff	14	474	0.249638	0.149187	7.18061e-05	0	nan	4	19	nan	3	0	0	0	0	65535	65535		1.75772
17	148								r03c04f20p02-ch2sk1fk1fl1.tif	r03c04f20p01-ch1sk1fk1fl1.tiff	14	475	0.154955	0.24976	0	0.164005	nan	4	20	nan	3	0	0	0	0	65535	65535		8.70588
744	1612								r03c04f22p02-ch2sk1fk1fl1.tif	r03c04f22p01-ch1sk1fk1fl1.tiff	14	477	0.153414	0.14847	0	0	nan	4	22	nan	3	0	0	0	0	65535	65535		2.16667
940	2804								r03c04f23p02-ch2sk1fk1fl1.tif	r03c04f23p01-ch1sk1fk1fl1.tiff	14	478	0.214115	0.248035	0	0	nan	4	23	nan	3	0	0	0	0	65535	65535		2.98298
428	645								r03c04f24p02-ch2sk1fk1fl1.tif	r03c04f24p01-ch1sk1fk1fl1.tiff	14	479	0.188266	0.0928511	0	0	nan	4	24	nan	3	0	0	0	0	65535	65535		1.50701
504	946								r03c04f28p02-ch2sk1fk1fl1.tif	r03c04f28p01-ch1sk1fk1fl1.tiff	14	483	0.148791	0.0863813	0	0	nan	4	28	nan	3	0	0	0	0	65535	65535		1.87698
314	577								r03c04f29p02-ch2sk1fk1fl1.tif	r03c04f29p01-ch1sk1fk1fl1.tiff	14	484	0.144717	0.0647593	0	0	nan	4	29	nan	3	0	0	0	0	65535	65535		1.83758
837	1880	4895	9991	2.04106	2.41407e+06				r03c05f01p02-ch2sk1fk1fl1.tif	r03c05f01p01-ch1sk1fk1fl1.tiff	20	666	0.205692	0.220386	0	0	nan	5	1	nan	3	0	0	0	0	65535	65535		2.24612
416	660								r03c05f14p02-ch2sk1fk1fl1.tif	r03c05f14p01-ch1sk1fk1fl1.tiff	20	679	0.190082	0.12903	0	0	nan	5	14	nan	3	0	0	0	0	65535	65535		1.58654
588	922								r03c05f15p02-ch2sk1fk1fl1.tif	r03c05f15p01-ch1sk1fk1fl1.tiff	20	680	0.199084	0.139147	0	0	nan	5	15	nan	3	0	0	0	0	65535	65535		1.56803
1126	2777								r03c05f18p02-ch2sk1fk1fl1.tif	r03c05f18p01-ch1sk1fk1fl1.tiff	20	683	0.196918	0.249638	0	7.18061e-05	nan	5	18	nan	3	0	0	0	0	65535	65535		2.46625
787	1585								r03c05f23p02-ch2sk1fk1fl1.tif	r03c05f23p01-ch1sk1fk1fl1.tiff	20	688	0.226978	0.154131	0	0	nan	5	23	nan	3	0	0	0	0	65535	65535		2.01398
854	1706								r03c05f24p02-ch2sk1fk1fl1.tif	r03c05f24p01-ch1sk1fk1fl1.tiff	20	689	0.202243	0.18143	0	0	nan	5	24	nan	3	0	0	0	0	65535	65535		1.99766
151	245								r03c05f27p02-ch2sk1fk1fl1.tif	r03c05f27p01-ch1sk1fk1fl1.tiff	20	692	0.110857	0.0915236	0	0	nan	5	27	nan	3	0	0	0	0	65535	65535		1.62252
136	216								r03c05f28p02-ch2sk1fk1fl1.tif	r03c05f28p01-ch1sk1fk1fl1.tiff	20	693	0.136278	0.0605936	0	0	nan	5	28	nan	3	0	0	0	0	65535	65535		1.58824
1227	3587	5970	11518	1.92931	2.2819e+06				r03c06f01p02-ch2sk1fk1fl1.tif	r03c06f01p01-ch1sk1fk1fl1.tiff	26	876	0.193835	0.249683	0	0.000430836	nan	6	1	nan	3	0	0	0	0	65535	65535		2.92339
371	643								r03c06f13p02-ch2sk1fk1fl1.tif	r03c06f13p01-ch1sk1fk1fl1.tiff	26	888	0.149294	0.09897	0	0	nan	6	13	nan	3	0	0	0	0	65535	65535		1.73315
819	1311								r03c06f14p02-ch2sk1fk1fl1.tif	r03c06f14p01-ch1sk1fk1fl1.tiff	26	889	0.177111	0.16817	0	0	nan	6	14	nan	3	0	0	0	0	65535	65535		1.60073
277	440								r03c06f15p02-ch2sk1fk1fl1.tif	r03c06f15p01-ch1sk1fk1fl1.tiff	26	890	0.228702	0.0931411	0	0	nan	6	15	nan	3	0	0	0	0	65535	65535		1.58845
583	861								r03c06f18p02-ch2sk1fk1fl1.tif	r03c06f18p01-ch1sk1fk1fl1.tiff	26	893	0.0970626	0.161425	0	0	nan	6	18	nan	3	0	0	0	0	65535	65535		1.47684
764	1361								r03c06f19p02-ch2sk1fk1fl1.tif	r03c06f19p01-ch1sk1fk1fl1.tiff	26	894	0.249653	0.163165	0.000430836	0	nan	6	19	nan	3	0	0	0	0	65535	65535		1.78141
10	15								r03c06f21p02-ch2sk1fk1fl1.tif	r03c06f21p01-ch1sk1fk1fl1.tiff	26	896	0.112291	0.0577554	0	0	nan	6	21	nan	3	0	0	0	0	65535	65535		1.5
632	1080								r03c06f22p02-ch2sk1fk1fl1.tif	r03c06f22p01-ch1sk1fk1fl1.tiff	26	897	0.146593	0.0952926	0	0	nan	6	22	nan	3	0	0	0	0	65535	65535		1.70886
923	1709								r03c06f23p02-ch2sk1fk1fl1.tif	r03c06f23p01-ch1sk1fk1fl1.tiff	26	898	0.191943	0.179995	0	0	nan	6	23	nan	3	0	0	0	0	65535	65535		1.85157
364	511								r03c06f24p02-ch2sk1fk1fl1.tif	r03c06f24p01-ch1sk1fk1fl1.tiff	26	899	0.196307	0.0771191	0	0	nan	6	24	nan	3	0	0	0	0	65535	65535		1.40385
1003	2629	5395	10779	1.99796	2.36309e+06				r03c07f01p02-ch2sk1fk1fl1.tif	r03c07f01p01-ch1sk1fk1fl1.tiff	32	1086	0.197848	0.209461	0	0	nan	7	1	nan	3	0	0	0	0	65535	65535		2.62114
134	226								r03c07f13p02-ch2sk1fk1fl1.tif	r03c07f13p01-ch1sk1fk1fl1.tiff	32	1098	0.200809	0.0697185	0	0	nan	7	13	nan	3	0	0	0	0	65535	65535		1.68657
454	718								r03c07f14p02-ch2sk1fk1fl1.tif	r03c07f14p01-ch1sk1fk1fl1.tiff	32	1099	0.153689	0.161379	0	0	nan	7	14	nan	3	0	0	0	0	65535	65535		1.5815
130	204								r03c07f15p02-ch2sk1fk1fl1.tif	r03c07f15p01-ch1sk1fk1fl1.tiff	32	1100	0.107012	0.0502327	0	0	nan	7	15	nan	3	0	0	0	0	65535	65535		1.56923
524	860								r03c07f18p02-ch2sk1fk1fl1.tif	r03c07f18p01-ch1sk1fk1fl1.tiff	32	1103	0.175586	0.178439	0	0	nan	7	18	nan	3	0	0	0	0	65535	65535		1.64122
591	966								r03c07f19p02-ch2sk1fk1fl1.tif	r03c07f19p01-ch1sk1fk1fl1.tiff	32	1104	0.21796	0.117601	0	0	nan	7	19	nan	3	0	0	0	0	65535	65535		1.63452
531	1126								r03c07f22p02-ch2sk1fk1fl1.tif	r03c07f22p01-ch1sk1fk1fl1.tiff	32	1107	0.114168	0.150759	0	0	nan	7	22	nan	3	0	0	0	0	65535	65535		2.12053
1020	2458								r03c07f23p02-ch2sk1fk1fl1.tif	r03c07f23p01-ch1sk1fk1fl1.tiff	32	1108	0.238331	0.225574	0	0	nan	7	23	nan	3	0	0	0	0	65535	65535		2.4098
485	754								r03c07f24p02-ch2sk1fk1fl1.tif	r03c07f24p01-ch1sk1fk1fl1.tiff	32	1109	0.200656	0.120394	0	0	nan	7	24	nan	3	0	0	0	0	65535	65535		1.55464
364	611								r03c07f28p02-ch2sk1fk1fl1.tif	r03c07f28p01-ch1sk1fk1fl1.tiff	32	1113	0.199252	0.0637675	0	0	nan	7	28	nan	3	0	0	0	0	65535	65535		1.67857
159	227								r03c07f29p02-ch2sk1fk1fl1.tif	r03c07f29p01-ch1sk1fk1fl1.tiff	32	1114	0.152361	0.0850233	0	0	nan	7	29	nan	3	0	0	0	0	65535	65535		1.42767
1005	2876	5009	10758	2.14773	2.54023e+06				r03c08f01p02-ch2sk1fk1fl1.tif	r03c08f01p01-ch1sk1fk1fl1.tiff	38	1296	0.168887	0.247547	0	0	nan	8	1	nan	3	0	0	0	0	65535	65535		2.86169
266	380								r03c08f13p02-ch2sk1fk1fl1.tif	r03c08f13p01-ch1sk1fk1fl1.tiff	38	1308	0.183688	0.0506294	0	0	nan	8	13	nan	3	0	0	0	0	65535	65535		1.42857
762	1310								r03c08f14p02-ch2sk1fk1fl1.tif	r03c08f14p01-ch1sk1fk1fl1.tiff	38	1309	0.179934	0.154391	0	0	nan	8	14	nan	3	0	0	0	0	65535	65535		1.71916
304	504								r03c08f15p02-ch2sk1fk1fl1.tif	r03c08f15p01-ch1sk1fk1fl1.tiff	38	1310	0.200732	0.114885	0	0	nan	8	15	nan	3	0	0	0	0	65535	65535		1.65789
582	1039								r03c08f18p02-ch2sk1fk1fl1.tif	r03c08f18p01-ch1sk1fk1fl1.tiff	38	1313	0.178241	0.160494	0	0	nan	8	18	nan	3	0	0	0	0	65535	65535		1.78522
478	885								r03c08f19p02-ch2sk1fk1fl1.tif	r03c08f19p01-ch1sk1fk1fl1.tiff	38	1314	0.121126	0.159045	0	0	nan	8	19	nan	3	0	0	0	0	65535	65535		1.85146
426	687								r03c08f22p02-ch2sk1fk1fl1.tif	r03c08f22p01-ch1sk1fk1fl1.tiff	38	1317	0.135042	0.103044	0	0	nan	8	22	nan	3	0	0	0	0	65535	65535		1.61268
447	1836								r03c08f23p02-ch2sk1fk1fl1.tif	r03c08f23p01-ch1sk1fk1fl1.tiff	38	1318	0.0553597	0.22829	0	0	nan	8	23	nan	3	0	0	0	0	65535	65535		4.10738
428	746								r03c08f24p02-ch2sk1fk1fl1.tif	r03c08f24p01-ch1sk1fk1fl1.tiff	38	1319	0.124193	0.0840467	0	0	nan	8	24	nan	3	0	0	0	0	65535	65535		1.74299
264	397								r03c08f28p02-ch2sk1fk1fl1.tif	r03c08f28p01-ch1sk1fk1fl1.tiff	38	1323	0.180453	0.061677	0	0	nan	8	28	nan	3	0	0	0	0	65535	65535		1.50379
47	98								r03c08f29p02-ch2sk1fk1fl1.tif	r03c08f29p01-ch1sk1fk1fl1.tiff	38	1324	0.0996872	0.0554055	0	0	nan	8	29	nan	3	0	0	0	0	65535	65535		2.08511
1034	2480	6293	12586	2	2365500				r03c09f01p02-ch2sk1fk1fl1.tif	r03c09f01p01-ch1sk1fk1fl1.tiff	44	1506	0.192615	0.203357	0	0	nan	9	1	nan	3	0	0	0	0	65535	65535		2.39845
113	180								r03c09f04p02-ch2sk1fk1fl1.tif	r03c09f04p01-ch1sk1fk1fl1.tiff	44	1509	0.142718	0.084184	0	0	nan	9	4	nan	3	0	0	0	0	65535	65535		1.59292
80	145								r03c09f05p02-ch2sk1fk1fl1.tif	r03c09f05p01-ch1sk1fk1fl1.tiff	44	1510	0.148028	0.0825208	0	0	nan	9	5	nan	3	0	0	0	0	65535	65535		1.8125
519	911								r03c09f08p02-ch2sk1fk1fl1.tif	r03c09f08p01-ch1sk1fk1fl1.tiff	44	1513	0.127855	0.169726	0	0	nan	9	8	nan	3	0	0	0	0	65535	65535		1.7553
642	1229								r03c09f09p02-ch2sk1fk1fl1.tif	r03c09f09p01-ch1sk1fk1fl1.tiff	44	1514	0.127153	0.158083	0	0	nan	9	9	nan	3	0	0	0	0	65535	65535		1.91433
77	138								r03c09f10p02-ch2sk1fk1fl1.tif	r03c09f10p01-ch1sk1fk1fl1.tiff	44	1515	0.160525	0.096376	0	0	nan	9	10	nan	3	0	0	0	0	65535	65535		1.79221
380	607								r03c09f13p02-ch2sk1fk1fl1.tif	r03c09f13p01-ch1sk1fk1fl1.tiff	44	1518	0.181476	0.119417	0	0	nan	9	13	nan	3	0	0	0	0	65535	65535		1.59737
1016	2645								r03c09f14p02-ch2sk1fk1fl1.tif	r03c09f14p01-ch1sk1fk1fl1.tiff	44	1519	0.18291	0.213169	0	0	nan	9	14	nan	3	0	0	0	0	65535	65535		2.60335
718	1488								r03c09f15p02-ch2sk1fk1fl1.tif	r03c09f15p01-ch1sk1fk1fl1.tiff	44	1520	0.156146	0.17641	0	0	nan	9	15	nan	3	0	0	0	0	65535	65535		2.07242
626	1126								r03c09f18p02-ch2sk1fk1fl1.tif	r03c09f18p01-ch1sk1fk1fl1.tiff	44	1523	0.177478	0.133852	0	0	nan	9	18	nan	3	0	0	0	0	65535	65535		1.79872
409	658								r03c09f19p02-ch2sk1fk1fl1.tif	r03c09f19p01-ch1sk1fk1fl1.tiff	44	1524	0.206409	0.0665751	0	0	nan	9	19	nan	3	0	0	0	0	65535	65535		1.6088
477	674								r03c09f23p02-ch2sk1fk1fl1.tif	r03c09f23p01-ch1sk1fk1fl1.tiff	44	1528	0.160555	0.123247	0	0	nan	9	23	nan	3	0	0	0	0	65535	65535		1.413
202	305								r03c09f24p02-ch2sk1fk1fl1.tif	r03c09f24p01-ch1sk1fk1fl1.tiff	44	1529	0.231678	0.076051	0	0	nan	9	24	nan	3	0	0	0	0	65535	65535		1.5099
949	2585	5076	10173	2.00414	2.37039e+06				r03c10f01p02-ch2sk1fk1fl1.tif	r03c10f01p01-ch1sk1fk1fl1.tiff	50	1716	0.162585	0.218082	0	0	nan	10	1	nan	3	0	0	0	0	65535	65535		2.72392
169	196								r03c10f09p02-ch2sk1fk1fl1.tif	r03c10f09p01-ch1sk1fk1fl1.tiff	50	1724	0.142046	0.106447	0	0	nan	10	9	nan	3	0	0	0	0	65535	65535		1.15976
394	655								r03c10f13p02-ch2sk1fk1fl1.tif	r03c10f13p01-ch1sk1fk1fl1.tiff	50	1728	0.158251	0.108461	0	0	nan	10	13	nan	3	0	0	0	0	65535	65535		1.66244
764	1213								r03c10f14p02-ch2sk1fk1fl1.tif	r03c10f14p01-ch1sk1fk1fl1.tiff	50	1729	0.216495	0.216983	0	0	nan	10	14	nan	3	0	0	0	0	65535	65535		1.5877
290	479								r03c10f18p02-ch2sk1fk1fl1.tif	r03c10f18p01-ch1sk1fk1fl1.tiff	50	1733	0.139986	0.0673686	0	0	nan	10	18	nan	3	0	0	0	0	65535	65535		1.65172
704	1424								r03c10f19p02-ch2sk1fk1fl1.tif	r03c10f19p01-ch1sk1fk1fl1.tiff	50	1734	0.119158	0.15227	0	0	nan	10	19	nan	3	0	0	0	0	65535	65535		2.02273
13	23								r03c10f21p02-ch2sk1fk1fl1.tif	r03c10f21p01-ch1sk1fk1fl1.tiff	50	1736	0.0885328	0.059205	0	0	nan	10	21	nan	3	0	0	0	0	65535	65535		1.76923
626	1259								r03c10f22p02-ch2sk1fk1fl1.tif	r03c10f22p01-ch1sk1fk1fl1.tiff	50	1737	0.164172	0.114031	0	0	nan	10	22	nan	3	0	0	0	0	65535	65535		2.01118
871	1889								r03c10f23p02-ch2sk1fk1fl1.tif	r03c10f23p01-ch1sk1fk1fl1.tiff	50	1738	0.129549	0.178515	0	0	nan	10	23	nan	3	0	0	0	0	65535	65535		2.16877
296	450								r03c10f28p02-ch2sk1fk1fl1.tif	r03c10f28p01-ch1sk1fk1fl1.tiff	50	1743	0.165835	0.0767529	0	0	nan	10	28	nan	3	0	0	0	0	65535	65535		1.52027
931	2696	5238	10641	2.0315	2.40276e+06				r03c11f01p02-ch2sk1fk1fl1.tif	r03c11f01p01-ch1sk1fk1fl1.tiff	56	1926	0.157382	0.24976	0	0.105555	nan	11	1	nan	3	0	0	0	0	65535	65535		2.89581
175	229								r03c11f09p02-ch2sk1fk1fl1.tif	r03c11f09p01-ch1sk1fk1fl1.tiff	56	1934	0.183291	0.0552224	0	0	nan	11	9	nan	3	0	0	0	0	65535	65535		1.30857
693	1398								r03c11f14p02-ch2sk1fk1fl1.tif	r03c11f14p01-ch1sk1fk1fl1.tiff	56	1939	0.170596	0.21529	0	0	nan	11	14	nan	3	0	0	0	0	65535	65535		2.01732
404	594								r03c11f15p02-ch2sk1fk1fl1.tif	r03c11f15p01-ch1sk1fk1fl1.tiff	56	1940	0.196124	0.13724	0	0	nan	11	15	nan	3	0	0	0	0	65535	65535		1.4703
590	1191								r03c11f18p02-ch2sk1fk1fl1.tif	r03c11f18p01-ch1sk1fk1fl1.tiff	56	1943	0.109377	0.159457	0	0	nan	11	18	nan	3	0	0	0	0	65535	65535		2.01864
402	558								r03c11f19p02-ch2sk1fk1fl1.tif	r03c11f19p01-ch1sk1fk1fl1.tiff	56	1944	0.166262	0.0896315	0	0	nan	11	19	nan	3	0	0	0	0	65535	65535		1.38806
332	471								r03c11f22p02-ch2sk1fk1fl1.tif	r03c11f22p01-ch1sk1fk1fl1.tiff	56	1947	0.143633	0.0605936	0	0	nan	11	22	nan	3	0	0	0	0	65535	65535		1.41867
772	1974								r03c11f23p02-ch2sk1fk1fl1.tif	r03c11f23p01-ch1sk1fk1fl1.tiff	56	1948	0.185504	0.20296	0	0	nan	11	23	nan	3	0	0	0	0	65535	65535		2.55699
535	938								r03c11f24p02-ch2sk1fk1fl1.tif	r03c11f24p01-ch1sk1fk1fl1.tiff	56	1949	0.125246	0.123156	0	0	nan	11	24	nan	3	0	0	0	0	65535	65535		1.75327
360	529								r03c11f28p02-ch2sk1fk1fl1.tif	r03c11f28p01-ch1sk1fk1fl1.tiff	56	1953	0.182361	0.0619059	0	0	nan	11	28	nan	3	0	0	0	0	65535	65535		1.46944
44	63								r03c11f29p02-ch2sk1fk1fl1.tif	r03c11f29p01-ch1sk1fk1fl1.tiff	56	1954	0.0956283	0.0583047	0	0	nan	11	29	nan	3	0	0	0	0	65535	65535		1.43182
788	2446	4984	11408	2.28892	2.70723e+06				r04c02f01p02-ch2sk1fk1fl1.tif	r04c02f01p01-ch1sk1fk1fl1.tiff	3	71	0.223835	0.249653	0	0.000430836	nan	2	1	nan	4	0	0	0	0	65535	65535		3.10406
150	258								r04c02f13p02-ch2sk1fk1fl1.tif	r04c02f13p01-ch1sk1fk1fl1.tiff	3	83	0.230121	0.0532235	0	0	nan	2	13	nan	4	0	0	0	0	65535	65535		1.72
565	979								r04c02f14p02-ch2sk1fk1fl1.tif	r04c02f14p01-ch1sk1fk1fl1.tiff	3	84	0.157092	0.104524	0	0	nan	2	14	nan	4	0	0	0	0	65535	65535		1.73274
422	636								r04c02f18p02-ch2sk1fk1fl1.tif	r04c02f18p01-ch1sk1fk1fl1.tiff	3	88	0.166842	0.109819	0	0	nan	2	18	nan	4	0	0	0	0	65535	65535		1.50711
582	1218								r04c02f19p02-ch2sk1fk1fl1.tif	r04c02f19p01-ch1sk1fk1fl1.tiff	3	89	0.249668	0.159167	0.000287224	0	nan	2	19	nan	4	0	0	0	0	65535	65535		2.09278
560	1349								r04c02f22p02-ch2sk1fk1fl1.tif	r04c02f22p01-ch1sk1fk1fl1.tiff	3	92	0.187167	0.125429	0	0	nan	2	22	nan	4	0	0	0	0	65535	65535		2.40893
853	2547								r04c02f23p02-ch2sk1fk1fl1.tif	r04c02f23p01-ch1sk1fk1fl1.tiff	3	93	0.219059	0.249683	0	0.000143612	nan	2	23	nan	4	0	0	0	0	65535	65535		2.98593
423	697								r04c02f24p02-ch2sk1fk1fl1.tif	r04c02f24p01-ch1sk1fk1fl1.tiff	3	94	0.162081	0.0851759	0	0	nan	2	24	nan	4	0	0	0	0	65535	65535		1.64775
462	918								r04c02f28p02-ch2sk1fk1fl1.tif	r04c02f28p01-ch1sk1fk1fl1.tiff	3	98	0.211551	0.0666819	0	0	nan	2	28	nan	4	0	0	0	0	65535	65535		1.98701
179	360								r04c02f29p02-ch2sk1fk1fl1.tif	r04c02f29p01-ch1sk1fk1fl1.tiff	3	99	0.123186	0.0656748	0	0	nan	2	29	nan	4	0	0	0	0	65535	65535		2.01117
715	2362	4542	11289	2.48547	2.93969e+06				r04c03f01p02-ch2sk1fk1fl1.tif	r04c03f01p01-ch1sk1fk1fl1.tiff	9	281	0.249668	0.20087	0.000646255	0	nan	3	1	nan	4	0	0	0	0	65535	65535		3.3035
182	360								r04c03f13p02-ch2sk1fk1fl1.tif	r04c03f13p01-ch1sk1fk1fl1.tiff	9	293	0.125017	0.098909	0	0	nan	3	13	nan	4	0	0	0	0	65535	65535		1.97802
505	946								r04c03f14p02-ch2sk1fk1fl1.tif	r04c03f14p01-ch1sk1fk1fl1.tiff	9	294	0.247272	0.106355	0	0	nan	3	14	nan	4	0	0	0	0	65535	65535		1.87327
402	834								r04c03f18p02-ch2sk1fk1fl1.tif	r04c03f18p01-ch1sk1fk1fl1.tiff	9	298	0.202701	0.109728	0	0	nan	3	18	nan	4	0	0	0	0	65535	65535		2.07463
590	1460								r04c03f19p02-ch2sk1fk1fl1.tif	r04c03f19p01-ch1sk1fk1fl1.tiff	9	299	0.193133	0.146929	0	0	nan	3	19	nan	4	0	0	0	0	65535	65535		2.47458
629	1760								r04c03f22p02-ch2sk1fk1fl1.tif	r04c03f22p01-ch1sk1fk1fl1.tiff	9	302	0.170352	0.144518	0	0	nan	3	22	nan	4	0	0	0	0	65535	65535		2.79809
737	2140								r04c03f23p02-ch2sk1fk1fl1.tif	r04c03f23p01-ch1sk1fk1fl1.tiff	9	303	0.155962	0.209552	0	0	nan	3	23	nan	4	0	0	0	0	65535	65535		2.90366
338	582								r04c03f24p02-ch2sk1fk1fl1.tif	r04c03f24p01-ch1sk1fk1fl1.tiff	9	304	0.213901	0.11017	0	0	nan	3	24	nan	4	0	0	0	0	65535	65535		1.72189
444	845								r04c03f28p02-ch2sk1fk1fl1.tif	r04c03f28p01-ch1sk1fk1fl1.tiff	9	308	0.165957	0.132036	0	0	nan	3	28	nan	4	0	0	0	0	65535	65535		1.90315
824	2010	4941	11690	2.36592	2.79829e+06				r04c04f01p02-ch2sk1fk1fl1.tif	r04c04f01p01-ch1sk1fk1fl1.tiff	15	491	0.153017	0.199191	0	0	nan	4	1	nan	4	0	0	0	0	65535	65535		2.43932
268	462								r04c04f14p02-ch2sk1fk1fl1.tif	r04c04f14p01-ch1sk1fk1fl1.tiff	15	504	0.177844	0.0549477	0	0	nan	4	14	nan	4	0	0	0	0	65535	65535		1.72388
278	504								r04c04f18p02-ch2sk1fk1fl1.tif	r04c04f18p01-ch1sk1fk1fl1.tiff	15	508	0.142885	0.0721752	0	0	nan	4	18	nan	4	0	0	0	0	65535	65535		1.81295
699	1627								r04c04f19p02-ch2sk1fk1fl1.tif	r04c04f19p01-ch1sk1fk1fl1.tiff	15	509	0.153384	0.158709	0	0	nan	4	19	nan	4	0	0	0	0	65535	65535		2.32761
811	2142								r04c04f22p02-ch2sk1fk1fl1.tif	r04c04f22p01-ch1sk1fk1fl1.tiff	15	512	0.174685	0.178714	0	0	nan	4	22	nan	4	0	0	0	0	65535	65535		2.64118
809	2470								r04c04f23p02-ch2sk1fk1fl1.tif	r04c04f23p01-ch1sk1fk1fl1.tiff	15	513	0.219791	0.249638	0	7.18061e-05	nan	4	23	nan	4	0	0	0	0	65535	65535		3.05315
323	550								r04c04f24p02-ch2sk1fk1fl1.tif	r04c04f24p01-ch1sk1fk1fl1.tiff	15	514	0.188235	0.076585	0	0	nan	4	24	nan	4	0	0	0	0	65535	65535		1.70279
532	1050								r04c04f28p02-ch2sk1fk1fl1.tif	r04c04f28p01-ch1sk1fk1fl1.tiff	15	518	0.151522	0.0706493	0	0	nan	4	28	nan	4	0	0	0	0	65535	65535		1.97368
397	875								r04c04f29p02-ch2sk1fk1fl1.tif	r04c04f29p01-ch1sk1fk1fl1.tiff	15	519	0.249714	0.103227	0.000287224	0	nan	4	29	nan	4	0	0	0	0	65535	65535		2.20403
887	2729	5042	12016	2.38318	2.81871e+06				r04c05f01p02-ch2sk1fk1fl1.tif	r04c05f01p01-ch1sk1fk1fl1.tiff	21	701	0.162753	0.230655	0	0	nan	5	1	nan	4	0	0	0	0	65535	65535		3.07666
436	733								r04c05f13p02-ch2sk1fk1fl1.tif	r04c05f13p01-ch1sk1fk1fl1.tiff	21	713	0.211536	0.0780041	0	0	nan	5	13	nan	4	0	0	0	0	65535	65535		1.68119
626	1363								r04c05f14p02-ch2sk1fk1fl1.tif	r04c05f14p01-ch1sk1fk1fl1.tiff	21	714	0.230457	0.143542	0	0	nan	5	14	nan	4	0	0	0	0	65535	65535		2.17732
295	502								r04c05f15p02-ch2sk1fk1fl1.tif	r04c05f15p01-ch1sk1fk1fl1.tiff	21	715	0.21323	0.064332	0	0	nan	5	15	nan	4	0	0	0	0	65535	65535		1.70169
524	1221								r04c05f18p02-ch2sk1fk1fl1.tif	r04c05f18p01-ch1sk1fk1fl1.tiff	21	718	0.139116	0.100023	0	0	nan	5	18	nan	4	0	0	0	0	65535	65535		2.33015
625	1742								r04c05f19p02-ch2sk1fk1fl1.tif	r04c05f19p01-ch1sk1fk1fl1.tiff	21	719	0.132753	0.164218	0	0	nan	5	19	nan	4	0	0	0	0	65535	65535		2.7872
600	1196								r04c05f22p02-ch2sk1fk1fl1.tif	r04c05f22p01-ch1sk1fk1fl1.tiff	21	722	0.237797	0.0732433	0	0	nan	5	22	nan	4	0	0	0	0	65535	65535		1.99333
659	1831								r04c05f23p02-ch2sk1fk1fl1.tif	r04c05f23p01-ch1sk1fk1fl1.tiff	21	723	0.154391	0.16434	0	0	nan	5	23	nan	4	0	0	0	0	65535	65535		2.77845
390	699								r04c05f24p02-ch2sk1fk1fl1.tif	r04c05f24p01-ch1sk1fk1fl1.tiff	21	724	0.193668	0.0533761	0	0	nan	5	24	nan	4	0	0	0	0	65535	65535		1.79231
891	2864	4574	10947	2.39331	2.83069e+06				r04c06f01p02-ch2sk1fk1fl1.tif	r04c06f01p01-ch1sk1fk1fl1.tiff	27	911	0.217639	0.249699	0	0.000287224	nan	6	1	nan	4	0	0	0	0	65535	65535		3.21437
628	1309								r04c06f14p02-ch2sk1fk1fl1.tif	r04c06f14p01-ch1sk1fk1fl1.tiff	27	924	0.195651	0.128084	0	0	nan	6	14	nan	4	0	0	0	0	65535	65535		2.08439
266	432								r04c06f15p02-ch2sk1fk1fl1.tif	r04c06f15p01-ch1sk1fk1fl1.tiff	27	925	0.169726	0.0893263	0	0	nan	6	15	nan	4	0	0	0	0	65535	65535		1.62406
495	1024								r04c06f18p02-ch2sk1fk1fl1.tif	r04c06f18p01-ch1sk1fk1fl1.tiff	27	928	0.15668	0.101488	0	0	nan	6	18	nan	4	0	0	0	0	65535	65535		2.06869
554	1272								r04c06f19p02-ch2sk1fk1fl1.tif	r04c06f19p01-ch1sk1fk1fl1.tiff	27	929	0.154406	0.150515	0	0	nan	6	19	nan	4	0	0	0	0	65535	65535		2.29603
530	1058								r04c06f22p02-ch2sk1fk1fl1.tif	r04c06f22p01-ch1sk1fk1fl1.tiff	27	932	0.249607	0.130526	0.000143612	0	nan	6	22	nan	4	0	0	0	0	65535	65535		1.99623
827	2240								r04c06f23p02-ch2sk1fk1fl1.tif	r04c06f23p01-ch1sk1fk1fl1.tiff	27	933	0.137255	0.223728	0	0	nan	6	23	nan	4	0	0	0	0	65535	65535		2.70859
383	748								r04c06f24p02-ch2sk1fk1fl1.tif	r04c06f24p01-ch1sk1fk1fl1.tiff	27	934	0.1449	0.103136	0	0	nan	6	24	nan	4	0	0	0	0	65535	65535		1.953
902	3039	4434	10972	2.47452	2.92673e+06				r04c07f01p02-ch2sk1fk1fl1.tif	r04c07f01p01-ch1sk1fk1fl1.tiff	33	1121	0.192889	0.247761	0	0	nan	7	1	nan	4	0	0	0	0	65535	65535		3.36918
68	100								r04c07f09p02-ch2sk1fk1fl1.tif	r04c07f09p01-ch1sk1fk1fl1.tiff	33	1129	0.14757	0.0517891	0	0	nan	7	9	nan	4	0	0	0	0	65535	65535		1.47059
284	484								r04c07f13p02-ch2sk1fk1fl1.tif	r04c07f13p01-ch1sk1fk1fl1.tiff	33	1133	0.163119	0.07953	0	0	nan	7	13	nan	4	0	0	0	0	65535	65535		1.70423
709	1565								r04c07f14p02-ch2sk1fk1fl1.tif	r04c07f14p01-ch1sk1fk1fl1.tiff	33	1134	0.228336	0.168994	0	0	nan	7	14	nan	4	0	0	0	0	65535	65535		2.20733
375	646								r04c07f15p02-ch2sk1fk1fl1.tif	r04c07f15p01-ch1sk1fk1fl1.tiff	33	1135	0.137652	0.0519112	0	0	nan	7	15	nan	4	0	0	0	0	65535	65535		1.72267
592	1362								r04c07f18p02-ch2sk1fk1fl1.tif	r04c07f18p01-ch1sk1fk1fl1.tiff	33	1138	0.225055	0.164813	0	0	nan	7	18	nan	4	0	0	0	0	65535	65535		2.30068
370	958								r04c07f19p02-ch2sk1fk1fl1.tif	r04c07f19p01-ch1sk1fk1fl1.tiff	33	1139	0.0634928	0.160281	0	0	nan	7	19	nan	4	0	0	0	0	65535	65535		2.58919
692	1893								r04c07f23p02-ch2sk1fk1fl1.tif	r04c07f23p01-ch1sk1fk1fl1.tiff	33	1143	0.131685	0.157366	0	0	nan	7	23	nan	4	0	0	0	0	65535	65535		2.73555
442	925								r04c07f24p02-ch2sk1fk1fl1.tif	r04c07f24p01-ch1sk1fk1fl1.tiff	33	1144	0.155612	0.135714	0	0	nan	7	24	nan	4	0	0	0	0	65535	65535		2.09276
506	1604	2694	6828	2.53452	2.9977e+06				r04c08f01p02-ch2sk1fk1fl1.tif	r04c08f01p01-ch1sk1fk1fl1.tiff	39	1331	0.191928	0.147219	0	0	nan	8	1	nan	4	0	0	0	0	65535	65535		3.16996
81	127								r04c08f09p02-ch2sk1fk1fl1.tif	r04c08f09p01-ch1sk1fk1fl1.tiff	39	1339	0.166918	0.107149	0	0	nan	8	9	nan	4	0	0	0	0	65535	65535		1.5679
191	471								r04c08f13p02-ch2sk1fk1fl1.tif	r04c08f13p01-ch1sk1fk1fl1.tiff	39	1343	0.136919	0.0918593	0	0	nan	8	13	nan	4	0	0	0	0	65535	65535		2.46597
451	1285								r04c08f14p02-ch2sk1fk1fl1.tif	r04c08f14p01-ch1sk1fk1fl1.tiff	39	1344	0.195682	0.120287	0	0	nan	8	14	nan	4	0	0	0	0	65535	65535		2.84922
376	782								r04c08f15p02-ch2sk1fk1fl1.tif	r04c08f15p01-ch1sk1fk1fl1.tiff	39	1345	0.19353	0.0902724	0	0	nan	8	15	nan	4	0	0	0	0	65535	65535		2.07979
414	1047								r04c08f18p02-ch2sk1fk1fl1.tif	r04c08f18p01-ch1sk1fk1fl1.tiff	39	1348	0.183124	0.0800641	0	0	nan	8	18	nan	4	0	0	0	0	65535	65535		2.52899
271	684								r04c08f19p02-ch2sk1fk1fl1.tif	r04c08f19p01-ch1sk1fk1fl1.tiff	39	1349	0.167514	0.073167	0	0	nan	8	19	nan	4	0	0	0	0	65535	65535		2.52399
404	828								r04c08f23p02-ch2sk1fk1fl1.tif	r04c08f23p01-ch1sk1fk1fl1.tiff	39	1353	0.163958	0.069688	0	0	nan	8	23	nan	4	0	0	0	0	65535	65535		2.0495
771	2080	4834	11523	2.38374	2.81937e+06				r04c09f01p02-ch2sk1fk1fl1.tif	r04c09f01p01-ch1sk1fk1fl1.tiff	45	1541	0.196323	0.199756	0	0	nan	9	1	nan	4	0	0	0	0	65535	65535		2.6978
194	422								r04c09f08p02-ch2sk1fk1fl1.tif	r04c09f08p01-ch1sk1fk1fl1.tiff	45	1548	0.18439	0.19324	0	0	nan	9	8	nan	4	0	0	0	0	65535	65535		2.17526
496	1080								r04c09f09p02-ch2sk1fk1fl1.tif	r04c09f09p01-ch1sk1fk1fl1.tiff	45	1549	0.209339	0.142123	0	0	nan	9	9	nan	4	0	0	0	0	65535	65535		2.17742
138	225								r04c09f10p02-ch2sk1fk1fl1.tif	r04c09f10p01-ch1sk1fk1fl1.tiff	45	1550	0.13695	0.0655375	0	0	nan	9	10	nan	4	0	0	0	0	65535	65535		1.63043
426	911								r04c09f13p02-ch2sk1fk1fl1.tif	r04c09f13p01-ch1sk1fk1fl1.tiff	45	1553	0.199725	0.13402	0	0	nan	9	13	nan	4	0	0	0	0	65535	65535		2.1385
862	2562								r04c09f14p02-ch2sk1fk1fl1.tif	r04c09f14p01-ch1sk1fk1fl1.tiff	45	1554	0.169421	0.249638	0	0.000143612	nan	9	14	nan	4	0	0	0	0	65535	65535		2.97216
688	1545								r04c09f15p02-ch2sk1fk1fl1.tif	r04c09f15p01-ch1sk1fk1fl1.tiff	45	1555	0.237232	0.1635	0	0	nan	9	15	nan	4	0	0	0	0	65535	65535		2.24564
617	1514								r04c09f18p02-ch2sk1fk1fl1.tif	r04c09f18p01-ch1sk1fk1fl1.tiff	45	1558	0.121126	0.124743	0	0	nan	9	18	nan	4	0	0	0	0	65535	65535		2.45381
320	605								r04c09f19p02-ch2sk1fk1fl1.tif	r04c09f19p01-ch1sk1fk1fl1.tiff	45	1559	0.136065	0.110048	0	0	nan	9	19	nan	4	0	0	0	0	65535	65535		1.89062
322	579								r04c09f23p02-ch2sk1fk1fl1.tif	r04c09f23p01-ch1sk1fk1fl1.tiff	45	1563	0.171389	0.0618296	0	0	nan	9	23	nan	4	0	0	0	0	65535	65535		1.79814
735	2400	4389	10442	2.37913	2.81392e+06				r04c10f01p02-ch2sk1fk1fl1.tif	r04c10f01p01-ch1sk1fk1fl1.tiff	51	1751	0.22295	0.208286	0	0	nan	10	1	nan	4	0	0	0	0	65535	65535		3.26531
671	1485								r04c10f14p02-ch2sk1fk1fl1.tif	r04c10f14p01-ch1sk1fk1fl1.tiff	51	1764	0.195987	0.155169	0	0	nan	10	14	nan	4	0	0	0	0	65535	65535		2.21311
526	1023								r04c10f15p02-ch2sk1fk1fl1.tif	r04c10f15p01-ch1sk1fk1fl1.tiff	51	1765	0.249683	0.138201	0.000143612	0	nan	10	15	nan	4	0	0	0	0	65535	65535		1.94487
682	1889								r04c10f18p02-ch2sk1fk1fl1.tif	r04c10f18p01-ch1sk1fk1fl1.tiff	51	1768	0.127886	0.176669	0	0	nan	10	18	nan	4	0	0	0	0	65535	65535		2.76979
359	696								r04c10f19p02-ch2sk1fk1fl1.tif	r04c10f19p01-ch1sk1fk1fl1.tiff	51	1769	0.161791	0.0603189	0	0	nan	10	19	nan	4	0	0	0	0	65535	65535		1.93872
195	533								r04c10f22p02-ch2sk1fk1fl1.tif	r04c10f22p01-ch1sk1fk1fl1.tiff	51	1772	0.125261	0.0767681	0	0	nan	10	22	nan	4	0	0	0	0	65535	65535		2.73333
684	1242								r04c10f23p02-ch2sk1fk1fl1.tif	r04c10f23p01-ch1sk1fk1fl1.tiff	51	1773	0.195712	0.249744	0	0.0131405	nan	10	23	nan	4	0	0	0	0	65535	65535		1.81579
537	1174								r04c10f24p02-ch2sk1fk1fl1.tif	r04c10f24p01-ch1sk1fk1fl1.tiff	51	1774	0.143236	0.0893873	0	0	nan	10	24	nan	4	0	0	0	0	65535	65535		2.18622
574	1697	3118	7712	2.47338	2.92539e+06				r04c11f01p02-ch2sk1fk1fl1.tif	r04c11f01p01-ch1sk1fk1fl1.tiff	57	1961	0.158267	0.180255	0	0	nan	11	1	nan	4	0	0	0	0	65535	65535		2.95645
469	1149								r04c11f14p02-ch2sk1fk1fl1.tif	r04c11f14p01-ch1sk1fk1fl1.tiff	57	1974	0.208316	0.0991531	0	0	nan	11	14	nan	4	0	0	0	0	65535	65535		2.44989
363	831								r04c11f15p02-ch2sk1fk1fl1.tif	r04c11f15p01-ch1sk1fk1fl1.tiff	57	1975	0.167376	0.137484	0	0	nan	11	15	nan	4	0	0	0	0	65535	65535		2.28926
426	976								r04c11f18p02-ch2sk1fk1fl1.tif	r04c11f18p01-ch1sk1fk1fl1.tiff	57	1978	0.134478	0.118853	0	0	nan	11	18	nan	4	0	0	0	0	65535	65535		2.29108
277	689								r04c11f19p02-ch2sk1fk1fl1.tif	r04c11f19p01-ch1sk1fk1fl1.tiff	57	1979	0.160098	0.0755016	0	0	nan	11	19	nan	4	0	0	0	0	65535	65535		2.48736
276	548								r04c11f22p02-ch2sk1fk1fl1.tif	r04c11f22p01-ch1sk1fk1fl1.tiff	57	1982	0.237171	0.07953	0	0	nan	11	22	nan	4	0	0	0	0	65535	65535		1.98551
456	1333								r04c11f23p02-ch2sk1fk1fl1.tif	r04c11f23p01-ch1sk1fk1fl1.tiff	57	1983	0.198276	0.133989	0	0	nan	11	23	nan	4	0	0	0	0	65535	65535		2.92325
277	489								r04c11f24p02-ch2sk1fk1fl1.tif	r04c11f24p01-ch1sk1fk1fl1.tiff	57	1984	0.143282	0.0557412	0	0	nan	11	24	nan	4	0	0	0	0	65535	65535		1.76534
893	2139	4366	8207	1.87975	2.22328e+06				r05c02f01p02-ch2sk1fk1fl1.tif	r05c02f01p01-ch1sk1fk1fl1.tiff	4	106	0.249653	0.214618	0.000502642	0	nan	2	1	nan	5	0	0	0	0	65535	65535		2.3953
146	185								r05c02f13p02-ch2sk1fk1fl1.tif	r05c02f13p01-ch1sk1fk1fl1.tiff	4	118	0.170871	0.134112	0	0	nan	2	13	nan	5	0	0	0	0	65535	65535		1.26712
480	780								r05c02f14p02-ch2sk1fk1fl1.tif	r05c02f14p01-ch1sk1fk1fl1.tiff	4	119	0.239368	0.102586	0	0	nan	2	14	nan	5	0	0	0	0	65535	65535		1.625
538	826								r05c02f18p02-ch2sk1fk1fl1.tif	r05c02f18p01-ch1sk1fk1fl1.tiff	4	123	0.210025	0.119051	0	0	nan	2	18	nan	5	0	0	0	0	65535	65535		1.53532
589	899								r05c02f19p02-ch2sk1fk1fl1.tif	r05c02f19p01-ch1sk1fk1fl1.tiff	4	124	0.118273	0.131594	0	0	nan	2	19	nan	5	0	0	0	0	65535	65535		1.52632
503	875								r05c02f22p02-ch2sk1fk1fl1.tif	r05c02f22p01-ch1sk1fk1fl1.tiff	4	127	0.146365	0.113268	0	0	nan	2	22	nan	5	0	0	0	0	65535	65535		1.73956
807	1934								r05c02f23p02-ch2sk1fk1fl1.tif	r05c02f23p01-ch1sk1fk1fl1.tiff	4	128	0.20676	0.173022	0	0	nan	2	23	nan	5	0	0	0	0	65535	65535		2.39653
410	569								r05c02f24p02-ch2sk1fk1fl1.tif	r05c02f24p01-ch1sk1fk1fl1.tiff	4	129	0.121004	0.097322	0	0	nan	2	24	nan	5	0	0	0	0	65535	65535		1.3878
1149	2599	4400	8162	1.855	2.194e+06				r05c03f01p02-ch2sk1fk1fl1.tif	r05c03f01p01-ch1sk1fk1fl1.tiff	10	316	0.14548	0.218479	0	0	nan	3	1	nan	5	0	0	0	0	65535	65535		2.26197
796	1326								r05c03f14p02-ch2sk1fk1fl1.tif	r05c03f14p01-ch1sk1fk1fl1.tiff	10	329	0.249668	0.17322	7.18061e-05	0	nan	3	14	nan	5	0	0	0	0	65535	65535		1.66583
324	449								r05c03f15p02-ch2sk1fk1fl1.tif	r05c03f15p01-ch1sk1fk1fl1.tiff	10	330	0.199115	0.0535744	0	0	nan	3	15	nan	5	0	0	0	0	65535	65535		1.3858
404	616								r05c03f18p02-ch2sk1fk1fl1.tif	r05c03f18p01-ch1sk1fk1fl1.tiff	10	333	0.154284	0.0776837	0	0	nan	3	18	nan	5	0	0	0	0	65535	65535		1.52475
478	765								r05c03f19p02-ch2sk1fk1fl1.tif	r05c03f19p01-ch1sk1fk1fl1.tiff	10	334	0.249668	0.113588	0.000646255	0	nan	3	19	nan	5	0	0	0	0	65535	65535		1.60042
473	775								r05c03f22p02-ch2sk1fk1fl1.tif	r05c03f22p01-ch1sk1fk1fl1.tiff	10	337	0.162173	0.130129	0	0	nan	3	22	nan	5	0	0	0	0	65535	65535		1.63848
776	1632								r05c03f23p02-ch2sk1fk1fl1.tif	r05c03f23p01-ch1sk1fk1fl1.tiff	10	338	0.231205	0.138048	0	0	nan	3	23	nan	5	0	0	0	0	65535	65535		2.10309
1117	2772	5167	9698	1.87691	2.21992e+06				r05c04f01p02-ch2sk1fk1fl1.tif	r05c04f01p01-ch1sk1fk1fl1.tiff	16	526	0.240986	0.21001	0	0	nan	4	1	nan	5	0	0	0	0	65535	65535		2.48165
331	461								r05c04f13p02-ch2sk1fk1fl1.tif	r05c04f13p01-ch1sk1fk1fl1.tiff	16	538	0.249683	0.0601205	0.000287224	0	nan	4	13	nan	5	0	0	0	0	65535	65535		1.39275
683	1005								r05c04f14p02-ch2sk1fk1fl1.tif	r05c04f14p01-ch1sk1fk1fl1.tiff	16	539	0.172122	0.132906	0	0	nan	4	14	nan	5	0	0	0	0	65535	65535		1.47145
259	337								r05c04f15p02-ch2sk1fk1fl1.tif	r05c04f15p01-ch1sk1fk1fl1.tiff	16	540	0.136812	0.069398	0	0	nan	4	15	nan	5	0	0	0	0	65535	65535		1.30116
594	874								r05c04f18p02-ch2sk1fk1fl1.tif	r05c04f18p01-ch1sk1fk1fl1.tiff	16	543	0.139254	0.109071	0	0	nan	4	18	nan	5	0	0	0	0	65535	65535		1.47138
661	1180								r05c04f19p02-ch2sk1fk1fl1.tif	r05c04f19p01-ch1sk1fk1fl1.tiff	16	544	0.161089	0.165316	0	0	nan	4	19	nan	5	0	0	0	0	65535	65535		1.78517
419	725								r05c04f22p02-ch2sk1fk1fl1.tif	r05c04f22p01-ch1sk1fk1fl1.tiff	16	547	0.185183	0.111284	0	0	nan	4	22	nan	5	0	0	0	0	65535	65535		1.73031
787	1341								r05c04f23p02-ch2sk1fk1fl1.tif	r05c04f23p01-ch1sk1fk1fl1.tiff	16	548	0.118608	0.119966	0	0	nan	4	23	nan	5	0	0	0	0	65535	65535		1.70394
289	383								r05c04f24p02-ch2sk1fk1fl1.tif	r05c04f24p01-ch1sk1fk1fl1.tiff	16	549	0.164981	0.0581064	0	0	nan	4	24	nan	5	0	0	0	0	65535	65535		1.32526
27	620								r05c04f29p02-ch2sk1fk1fl1.tif	r05c04f29p01-ch1sk1fk1fl1.tiff	16	554	0.0757153	0.136187	0	0	nan	4	29	nan	5	0	0	0	0	65535	65535		22.963
1252	2628	4862	8574	1.76347	2.08575e+06				r05c05f01p02-ch2sk1fk1fl1.tif	r05c05f01p01-ch1sk1fk1fl1.tiff	22	736	0.198749	0.201801	0	0	nan	5	1	nan	5	0	0	0	0	65535	65535		2.09904
680	992								r05c05f14p02-ch2sk1fk1fl1.tif	r05c05f14p01-ch1sk1fk1fl1.tiff	22	749	0.120027	0.162844	0	0	nan	5	14	nan	5	0	0	0	0	65535	65535		1.45882
267	457								r05c05f15p02-ch2sk1fk1fl1.tif	r05c05f15p01-ch1sk1fk1fl1.tiff	22	750	0.137148	0.159991	0	0	nan	5	15	nan	5	0	0	0	0	65535	65535		1.71161
461	771								r05c05f18p02-ch2sk1fk1fl1.tif	r05c05f18p01-ch1sk1fk1fl1.tiff	22	753	0.202029	0.141894	0	0	nan	5	18	nan	5	0	0	0	0	65535	65535		1.67245
539	970								r05c05f19p02-ch2sk1fk1fl1.tif	r05c05f19p01-ch1sk1fk1fl1.tiff	22	754	0.214191	0.0913405	0	0	nan	5	19	nan	5	0	0	0	0	65535	65535		1.79963
465	732								r05c05f22p02-ch2sk1fk1fl1.tif	r05c05f22p01-ch1sk1fk1fl1.tiff	22	757	0.249607	0.0620737	7.18061e-05	0	nan	5	22	nan	5	0	0	0	0	65535	65535		1.57419
873	1587								r05c05f23p02-ch2sk1fk1fl1.tif	r05c05f23p01-ch1sk1fk1fl1.tiff	22	758	0.139818	0.172824	0	0	nan	5	23	nan	5	0	0	0	0	65535	65535		1.81787
325	437								r05c05f24p02-ch2sk1fk1fl1.tif	r05c05f24p01-ch1sk1fk1fl1.tiff	22	759	0.162646	0.0758679	0	0	nan	5	24	nan	5	0	0	0	0	65535	65535		1.34462
1176	2813	4438	8210	1.84993	2.18801e+06				r05c06f01p02-ch2sk1fk1fl1.tif	r05c06f01p01-ch1sk1fk1fl1.tiff	28	946	0.222889	0.21355	0	0	nan	6	1	nan	5	0	0	0	0	65535	65535		2.39201
339	521								r05c06f13p02-ch2sk1fk1fl1.tif	r05c06f13p01-ch1sk1fk1fl1.tiff	28	958	0.15436	0.100237	0	0	nan	6	13	nan	5	0	0	0	0	65535	65535		1.53687
677	1033								r05c06f14p02-ch2sk1fk1fl1.tif	r05c06f14p01-ch1sk1fk1fl1.tiff	28	959	0.18323	0.129061	0	0	nan	6	14	nan	5	0	0	0	0	65535	65535		1.52585
509	794								r05c06f18p02-ch2sk1fk1fl1.tif	r05c06f18p01-ch1sk1fk1fl1.tiff	28	963	0.211292	0.0919814	0	0	nan	6	18	nan	5	0	0	0	0	65535	65535		1.55992
597	1004								r05c06f19p02-ch2sk1fk1fl1.tif	r05c06f19p01-ch1sk1fk1fl1.tiff	28	964	0.129335	0.100526	0	0	nan	6	19	nan	5	0	0	0	0	65535	65535		1.68174
339	540								r05c06f22p02-ch2sk1fk1fl1.tif	r05c06f22p01-ch1sk1fk1fl1.tiff	28	967	0.146242	0.117662	0	0	nan	6	22	nan	5	0	0	0	0	65535	65535		1.59292
801	1505								r05c06f23p02-ch2sk1fk1fl1.tif	r05c06f23p01-ch1sk1fk1fl1.tiff	28	968	0.146838	0.145434	0	0	nan	6	23	nan	5	0	0	0	0	65535	65535		1.8789
1039	2129	4920	8678	1.76382	2.08616e+06				r05c07f01p02-ch2sk1fk1fl1.tif	r05c07f01p01-ch1sk1fk1fl1.tiff	34	1156	0.16643	0.162676	0	0	nan	7	1	nan	5	0	0	0	0	65535	65535		2.04909
361	658								r05c07f09p02-ch2sk1fk1fl1.tif	r05c07f09p01-ch1sk1fk1fl1.tiff	34	1164	0.17763	0.102144	0	0	nan	7	9	nan	5	0	0	0	0	65535	65535		1.82271
514	741								r05c07f13p02-ch2sk1fk1fl1.tif	r05c07f13p01-ch1sk1fk1fl1.tiff	34	1168	0.236301	0.112306	0	0	nan	7	13	nan	5	0	0	0	0	65535	65535		1.44163
1060	2168								r05c07f14p02-ch2sk1fk1fl1.tif	r05c07f14p01-ch1sk1fk1fl1.tiff	34	1169	0.156573	0.209903	0	0	nan	7	14	nan	5	0	0	0	0	65535	65535		2.04528
467	722								r05c07f15p02-ch2sk1fk1fl1.tif	r05c07f15p01-ch1sk1fk1fl1.tiff	34	1170	0.249638	0.12369	0.000143612	0	nan	7	15	nan	5	0	0	0	0	65535	65535		1.54604
492	752								r05c07f18p02-ch2sk1fk1fl1.tif	r05c07f18p01-ch1sk1fk1fl1.tiff	34	1173	0.225193	0.101472	0	0	nan	7	18	nan	5	0	0	0	0	65535	65535		1.52846
406	639								r05c07f19p02-ch2sk1fk1fl1.tif	r05c07f19p01-ch1sk1fk1fl1.tiff	34	1174	0.249622	0.0727855	7.18061e-05	0	nan	7	19	nan	5	0	0	0	0	65535	65535		1.57389
425	593								r05c07f23p02-ch2sk1fk1fl1.tif	r05c07f23p01-ch1sk1fk1fl1.tiff	34	1178	0.158999	0.0832227	0	0	nan	7	23	nan	5	0	0	0	0	65535	65535		1.39529
156	276								r05c07f24p02-ch2sk1fk1fl1.tif	r05c07f24p01-ch1sk1fk1fl1.tiff	34	1179	0.109178	0.0729992	0	0	nan	7	24	nan	5	0	0	0	0	65535	65535		1.76923
1155	2382	4550	7959	1.74923	2.0689e+06				r05c08f01p02-ch2sk1fk1fl1.tif	r05c08f01p01-ch1sk1fk1fl1.tiff	40	1366	0.142489	0.249775	0	0.0551471	nan	8	1	nan	5	0	0	0	0	65535	65535		2.06234
749	1000								r05c08f14p02-ch2sk1fk1fl1.tif	r05c08f14p01-ch1sk1fk1fl1.tiff	40	1379	0.164279	0.249805	0	2.2224	nan	8	14	nan	5	0	0	0	1	65535	65535		1.33511
385	651								r05c08f15p02-ch2sk1fk1fl1.tif	r05c08f15p01-ch1sk1fk1fl1.tiff	40	1380	0.13817	0.134783	0	0	nan	8	15	nan	5	0	0	0	0	65535	65535		1.69091
580	1126								r05c08f18p02-ch2sk1fk1fl1.tif	r05c08f18p01-ch1sk1fk1fl1.tiff	40	1383	0.218769	0.0873121	0	0	nan	8	18	nan	5	0	0	0	0	65535	65535		1.94138
405	655								r05c08f19p02-ch2sk1fk1fl1.tif	r05c08f19p01-ch1sk1fk1fl1.tiff	40	1384	0.249622	0.0546731	0.000287224	0	nan	8	19	nan	5	0	0	0	0	65535	65535		1.61728
848	1490								r05c08f23p02-ch2sk1fk1fl1.tif	r05c08f23p01-ch1sk1fk1fl1.tiff	40	1388	0.104051	0.127626	0	0	nan	8	23	nan	5	0	0	0	0	65535	65535		1.75708
428	655								r05c08f24p02-ch2sk1fk1fl1.tif	r05c08f24p01-ch1sk1fk1fl1.tiff	40	1389	0.170871	0.0693523	0	0	nan	8	24	nan	5	0	0	0	0	65535	65535		1.53037
1097	2599	5170	9093	1.7588	2.08022e+06				r05c09f01p02-ch2sk1fk1fl1.tif	r05c09f01p01-ch1sk1fk1fl1.tiff	46	1576	0.199023	0.191959	0	0	nan	9	1	nan	5	0	0	0	0	65535	65535		2.36919
337	450								r05c09f13p02-ch2sk1fk1fl1.tif	r05c09f13p01-ch1sk1fk1fl1.tiff	46	1588	0.237415	0.0720073	0	0	nan	9	13	nan	5	0	0	0	0	65535	65535		1.33531
756	1301								r05c09f14p02-ch2sk1fk1fl1.tif	r05c09f14p01-ch1sk1fk1fl1.tiff	46	1589	0.171115	0.181476	0	0	nan	9	14	nan	5	0	0	0	0	65535	65535		1.7209
349	508								r05c09f15p02-ch2sk1fk1fl1.tif	r05c09f15p01-ch1sk1fk1fl1.tiff	46	1590	0.215213	0.0775464	0	0	nan	9	15	nan	5	0	0	0	0	65535	65535		1.45559
449	773								r05c09f18p02-ch2sk1fk1fl1.tif	r05c09f18p01-ch1sk1fk1fl1.tiff	46	1593	0.110384	0.0956283	0	0	nan	9	18	nan	5	0	0	0	0	65535	65535		1.7216
735	1084								r05c09f19p02-ch2sk1fk1fl1.tif	r05c09f19p01-ch1sk1fk1fl1.tiff	46	1594	0.174838	0.249714	0	0.00840131	nan	9	19	nan	5	0	0	0	0	65535	65535		1.47483
414	691								r05c09f22p02-ch2sk1fk1fl1.tif	r05c09f22p01-ch1sk1fk1fl1.tiff	46	1597	0.150393	0.0534218	0	0	nan	9	22	nan	5	0	0	0	0	65535	65535		1.66908
751	1298								r05c09f23p02-ch2sk1fk1fl1.tif	r05c09f23p01-ch1sk1fk1fl1.tiff	46	1598	0.140047	0.12781	0	0	nan	9	23	nan	5	0	0	0	0	65535	65535		1.72836
282	389								r05c09f24p02-ch2sk1fk1fl1.tif	r05c09f24p01-ch1sk1fk1fl1.tiff	46	1599	0.120958	0.0506905	0	0	nan	9	24	nan	5	0	0	0	0	65535	65535		1.37943
957	2316	5052	9150	1.81116	2.14215e+06				r05c10f01p02-ch2sk1fk1fl1.tif	r05c10f01p01-ch1sk1fk1fl1.tiff	52	1786	0.158633	0.205112	0	0	nan	10	1	nan	5	0	0	0	0	65535	65535		2.42006
280	358								r05c10f09p02-ch2sk1fk1fl1.tif	r05c10f09p01-ch1sk1fk1fl1.tiff	52	1794	0.17583	0.0513619	0	0	nan	10	9	nan	5	0	0	0	0	65535	65535		1.27857
276	408								r05c10f13p02-ch2sk1fk1fl1.tif	r05c10f13p01-ch1sk1fk1fl1.tiff	52	1798	0.149508	0.0788281	0	0	nan	10	13	nan	5	0	0	0	0	65535	65535		1.47826
853	1725								r05c10f14p02-ch2sk1fk1fl1.tif	r05c10f14p01-ch1sk1fk1fl1.tiff	52	1799	0.133089	0.185916	0	0	nan	10	14	nan	5	0	0	0	0	65535	65535		2.02227
714	1253								r05c10f15p02-ch2sk1fk1fl1.tif	r05c10f15p01-ch1sk1fk1fl1.tiff	52	1800	0.150774	0.137148	0	0	nan	10	15	nan	5	0	0	0	0	65535	65535		1.7549
754	1302								r05c10f18p02-ch2sk1fk1fl1.tif	r05c10f18p01-ch1sk1fk1fl1.tiff	52	1803	0.201236	0.148974	0	0	nan	10	18	nan	5	0	0	0	0	65535	65535		1.72679
409	569								r05c10f19p02-ch2sk1fk1fl1.tif	r05c10f19p01-ch1sk1fk1fl1.tiff	52	1804	0.21001	0.0598611	0	0	nan	10	19	nan	5	0	0	0	0	65535	65535		1.3912
551	850								r05c10f23p02-ch2sk1fk1fl1.tif	r05c10f23p01-ch1sk1fk1fl1.tiff	52	1808	0.181827	0.0995499	0	0	nan	10	23	nan	5	0	0	0	0	65535	65535		1.54265
258	369								r05c10f24p02-ch2sk1fk1fl1.tif	r05c10f24p01-ch1sk1fk1fl1.tiff	52	1809	0.161776	0.0509499	0	0	nan	10	24	nan	5	0	0	0	0	65535	65535		1.43023
736	1545	4778	9004	1.88447	2.22886e+06				r05c11f01p02-ch2sk1fk1fl1.tif	r05c11f01p01-ch1sk1fk1fl1.tiff	58	1996	0.134218	0.157244	0	0	nan	11	1	nan	5	0	0	0	0	65535	65535		2.09918
278	464								r05c11f08p02-ch2sk1fk1fl1.tif	r05c11f08p01-ch1sk1fk1fl1.tiff	58	2003	0.1467	0.0744182	0	0	nan	11	8	nan	5	0	0	0	0	65535	65535		1.66906
505	880								r05c11f09p02-ch2sk1fk1fl1.tif	r05c11f09p01-ch1sk1fk1fl1.tiff	58	2004	0.249638	0.131395	0.000143612	0	nan	11	9	nan	5	0	0	0	0	65535	65535		1.74257
540	814								r05c11f13p02-ch2sk1fk1fl1.tif	r05c11f13p01-ch1sk1fk1fl1.tiff	58	2008	0.195087	0.120378	0	0	nan	11	13	nan	5	0	0	0	0	65535	65535		1.50741
919	2451								r05c11f14p02-ch2sk1fk1fl1.tif	r05c11f14p01-ch1sk1fk1fl1.tiff	58	2009	0.230579	0.236301	0	0	nan	11	14	nan	5	0	0	0	0	65535	65535		2.66703
751	1362								r05c11f15p02-ch2sk1fk1fl1.tif	r05c11f15p01-ch1sk1fk1fl1.tiff	58	2010	0.158862	0.177554	0	0	nan	11	15	nan	5	0	0	0	0	65535	65535		1.81358
20	26								r05c11f17p02-ch2sk1fk1fl1.tif	r05c11f17p01-ch1sk1fk1fl1.tiff	58	2012	0.112581	0.0999771	0	0	nan	11	17	nan	5	0	0	0	0	65535	65535		1.3
583	919								r05c11f18p02-ch2sk1fk1fl1.tif	r05c11f18p01-ch1sk1fk1fl1.tiff	58	2013	0.100938	0.212146	0	0	nan	11	18	nan	5	0	0	0	0	65535	65535		1.57633
446	543								r05c11f19p02-ch2sk1fk1fl1.tif	r05c11f19p01-ch1sk1fk1fl1.tiff	58	2014	0.249638	0.0753948	0.000143612	0	nan	11	19	nan	5	0	0	0	0	65535	65535		1.21749
1170	2810	5287	8964	1.69548	2.00533e+06				r06c02f01p02-ch2sk1fk1fl1.tif	r06c02f01p01-ch1sk1fk1fl1.tiff	5	141	0.249668	0.227466	0.000143612	0	nan	2	1	nan	6	0	0	0	0	65535	65535		2.40171
383	504								r06c02f13p02-ch2sk1fk1fl1.tif	r06c02f13p01-ch1sk1fk1fl1.tiff	5	153	0.197757	0.0951247	0	0	nan	2	13	nan	6	0	0	0	0	65535	65535		1.31593
830	1011								r06c02f14p02-ch2sk1fk1fl1.tif	r06c02f14p01-ch1sk1fk1fl1.tiff	5	154	0.149401	0.178927	0	0	nan	2	14	nan	6	0	0	0	0	65535	65535		1.21807
505	599								r06c02f18p02-ch2sk1fk1fl1.tif	r06c02f18p01-ch1sk1fk1fl1.tiff	5	158	0.133394	0.093904	0	0	nan	2	18	nan	6	0	0	0	0	65535	65535		1.18614
721	1220								r06c02f19p02-ch2sk1fk1fl1.tif	r06c02f19p01-ch1sk1fk1fl1.tiff	5	159	0.23473	0.154208	0	0	nan	2	19	nan	6	0	0	0	0	65535	65535		1.69209
585	845								r06c02f22p02-ch2sk1fk1fl1.tif	r06c02f22p01-ch1sk1fk1fl1.tiff	5	162	0.186938	0.182025	0	0	nan	2	22	nan	6	0	0	0	0	65535	65535		1.44444
887	1614								r06c02f23p02-ch2sk1fk1fl1.tif	r06c02f23p01-ch1sk1fk1fl1.tiff	5	163	0.163668	0.166949	0	0	nan	2	23	nan	6	0	0	0	0	65535	65535		1.81962
206	361								r06c02f28p02-ch2sk1fk1fl1.tif	r06c02f28p01-ch1sk1fk1fl1.tiff	5	168	0.0957809	0.0767987	0	0	nan	2	28	nan	6	0	0	0	0	65535	65535		1.75243
1122	2093	5685	9419	1.65682					r06c03f01p02-ch2sk1fk1fl1.tif	r06c03f01p01-ch1sk1fk1fl1.tiff	11	351	0.165682	0.177188	0	0	nan	3	1	nan	6	0	0	0	0	65535	65535		1.86542
229	436								r06c03f08p02-ch2sk1fk1fl1.tif	r06c03f08p01-ch1sk1fk1fl1.tiff	11	358	0.160342	0.0627604	0	0	nan	3	8	nan	6	0	0	0	0	65535	65535		1.90393
476	688								r06c03f09p02-ch2sk1fk1fl1.tif	r06c03f09p01-ch1sk1fk1fl1.tiff	11	359	0.125185	0.116045	0	0	nan	3	9	nan	6	0	0	0	0	65535	65535		1.44538
316	447								r06c03f13p02-ch2sk1fk1fl1.tif	r06c03f13p01-ch1sk1fk1fl1.tiff	11	363	0.249653	0.0531472	0.000143612	0	nan	3	13	nan	6	0	0	0	0	65535	65535		1.41456
1176	2338								r06c03f14p02-ch2sk1fk1fl1.tif	r06c03f14p01-ch1sk1fk1fl1.tiff	11	364	0.182864	0.249653	0	0.000215418	nan	3	14	nan	6	0	0	0	0	65535	65535		1.9881
705	1102								r06c03f15p02-ch2sk1fk1fl1.tif	r06c03f15p01-ch1sk1fk1fl1.tiff	11	365	0.130419	0.160967	0	0	nan	3	15	nan	6	0	0	0	0	65535	65535		1.56312
739	1074								r06c03f18p02-ch2sk1fk1fl1.tif	r06c03f18p01-ch1sk1fk1fl1.tiff	11	368	0.211551	0.137804	0	0	nan	3	18	nan	6	0	0	0	0	65535	65535		1.45332
288	379								r06c03f19p02-ch2sk1fk1fl1.tif	r06c03f19p01-ch1sk1fk1fl1.tiff	11	369	0.158251	0.0646372	0	0	nan	3	19	nan	6	0	0	0	0	65535	65535		1.31597
427	566								r06c03f23p02-ch2sk1fk1fl1.tif	r06c03f23p01-ch1sk1fk1fl1.tiff	11	373	0.219318	0.071458	0	0	nan	3	23	nan	6	0	0	0	0	65535	65535		1.32553
207	296								r06c03f24p02-ch2sk1fk1fl1.tif	r06c03f24p01-ch1sk1fk1fl1.tiff	11	374	0.150164	0.0823072	0	0	nan	3	24	nan	6	0	0	0	0	65535	65535		1.42995
1089	2101	4594	8219	1.78907	2.11603e+06				r06c05f01p02-ch2sk1fk1fl1.tif	r06c05f01p01-ch1sk1fk1fl1.tiff	23	771	0.142428	0.157061	0	0	nan	5	1	nan	6	0	0	0	0	65535	65535		1.92929
692	1184								r06c05f14p02-ch2sk1fk1fl1.tif	r06c05f14p01-ch1sk1fk1fl1.tiff	23	784	0.151476	0.163149	0	0	nan	5	14	nan	6	0	0	0	0	65535	65535		1.71098
616	1072								r06c05f15p02-ch2sk1fk1fl1.tif	r06c05f15p01-ch1sk1fk1fl1.tiff	23	785	0.158862	0.138781	0	0	nan	5	15	nan	6	0	0	0	0	65535	65535		1.74026
984	1825								r06c05f18p02-ch2sk1fk1fl1.tif	r06c05f18p01-ch1sk1fk1fl1.tiff	23	788	0.210086	0.17612	0	0	nan	5	18	nan	6	0	0	0	0	65535	65535		1.85467
686	1162								r06c05f23p02-ch2sk1fk1fl1.tif	r06c05f23p01-ch1sk1fk1fl1.tiff	23	793	0.110445	0.118334	0	0	nan	5	23	nan	6	0	0	0	0	65535	65535		1.69388
527	875								r06c05f24p02-ch2sk1fk1fl1.tif	r06c05f24p01-ch1sk1fk1fl1.tiff	23	794	0.149035	0.130617	0	0	nan	5	24	nan	6	0	0	0	0	65535	65535		1.66034
1299	2500	4948	8226	1.66249	1.96631e+06				r06c06f01p02-ch2sk1fk1fl1.tif	r06c06f01p01-ch1sk1fk1fl1.tiff	29	981	0.233371	0.206317	0	0	nan	6	1	nan	6	0	0	0	0	65535	65535		1.92456
776	1054								r06c06f14p02-ch2sk1fk1fl1.tif	r06c06f14p01-ch1sk1fk1fl1.tiff	29	994	0.249592	0.122194	7.18061e-05	0	nan	6	14	nan	6	0	0	0	0	65535	65535		1.35825
496	794								r06c06f15p02-ch2sk1fk1fl1.tif	r06c06f15p01-ch1sk1fk1fl1.tiff	29	995	0.249683	0.0924239	0.000646255	0	nan	6	15	nan	6	0	0	0	0	65535	65535		1.60081
1080	1916								r06c06f18p02-ch2sk1fk1fl1.tif	r06c06f18p01-ch1sk1fk1fl1.tiff	29	998	0.236118	0.190356	0	0	nan	6	18	nan	6	0	0	0	0	65535	65535		1.77407
727	1100								r06c06f23p02-ch2sk1fk1fl1.tif	r06c06f23p01-ch1sk1fk1fl1.tiff	29	1003	0.151537	0.118288	0	0	nan	6	23	nan	6	0	0	0	0	65535	65535		1.51307
570	862								r06c06f24p02-ch2sk1fk1fl1.tif	r06c06f24p01-ch1sk1fk1fl1.tiff	29	1004	0.125216	0.113939	0	0	nan	6	24	nan	6	0	0	0	0	65535	65535		1.51228
1039	1639	5153	8377	1.62565	1.92274e+06				r06c07f01p02-ch2sk1fk1fl1.tif	r06c07f01p01-ch1sk1fk1fl1.tiff	35	1191	0.181445	0.18233	0	0	nan	7	1	nan	6	0	0	0	0	65535	65535		1.57748
196	308								r06c07f08p02-ch2sk1fk1fl1.tif	r06c07f08p01-ch1sk1fk1fl1.tiff	35	1198	0.164614	0.0500191	0	0	nan	7	8	nan	6	0	0	0	0	65535	65535		1.57143
598	893								r06c07f09p02-ch2sk1fk1fl1.tif	r06c07f09p01-ch1sk1fk1fl1.tiff	35	1199	0.148684	0.171206	0	0	nan	7	9	nan	6	0	0	0	0	65535	65535		1.49331
419	555								r06c07f13p02-ch2sk1fk1fl1.tif	r06c07f13p01-ch1sk1fk1fl1.tiff	35	1203	0.136782	0.10135	0	0	nan	7	13	nan	6	0	0	0	0	65535	65535		1.32458
1482	2940								r06c07f14p02-ch2sk1fk1fl1.tif	r06c07f14p01-ch1sk1fk1fl1.tiff	35	1204	0.249699	0.244602	0.000215418	0	nan	7	14	nan	6	0	0	0	0	65535	65535		1.98381
711	1004								r06c07f15p02-ch2sk1fk1fl1.tif	r06c07f15p01-ch1sk1fk1fl1.tiff	35	1205	0.215167	0.147341	0	0	nan	7	15	nan	6	0	0	0	0	65535	65535		1.4121
479	712								r06c07f18p02-ch2sk1fk1fl1.tif	r06c07f18p01-ch1sk1fk1fl1.tiff	35	1208	0.245274	0.107591	0	0	nan	7	18	nan	6	0	0	0	0	65535	65535		1.48643
229	326								r06c07f19p02-ch2sk1fk1fl1.tif	r06c07f19p01-ch1sk1fk1fl1.tiff	35	1209	0.148775	0.0702373	0	0	nan	7	19	nan	6	0	0	0	0	65535	65535		1.42358
1286	2472	4832	8360	1.73013	2.04631e+06				r06c08f01p02-ch2sk1fk1fl1.tif	r06c08f01p01-ch1sk1fk1fl1.tiff	41	1401	0.220691	0.190295	0	0	nan	8	1	nan	6	0	0	0	0	65535	65535		1.92224
218	341								r06c08f13p02-ch2sk1fk1fl1.tif	r06c08f13p01-ch1sk1fk1fl1.tiff	41	1413	0.249622	0.100649	7.18061e-05	0	nan	8	13	nan	6	0	0	0	0	65535	65535		1.56422
760	1323								r06c08f14p02-ch2sk1fk1fl1.tif	r06c08f14p01-ch1sk1fk1fl1.tiff	41	1414	0.166552	0.130632	0	0	nan	8	14	nan	6	0	0	0	0	65535	65535		1.74079
480	775								r06c08f15p02-ch2sk1fk1fl1.tif	r06c08f15p01-ch1sk1fk1fl1.tiff	41	1415	0.105608	0.0862745	0	0	nan	8	15	nan	6	0	0	0	0	65535	65535		1.61458
579	993								r06c08f18p02-ch2sk1fk1fl1.tif	r06c08f18p01-ch1sk1fk1fl1.tiff	41	1418	0.12195	0.101946	0	0	nan	8	18	nan	6	0	0	0	0	65535	65535		1.71503
543	830								r06c08f19p02-ch2sk1fk1fl1.tif	r06c08f19p01-ch1sk1fk1fl1.tiff	41	1419	0.154681	0.0812543	0	0	nan	8	19	nan	6	0	0	0	0	65535	65535		1.52855
316	500								r06c08f22p02-ch2sk1fk1fl1.tif	r06c08f22p01-ch1sk1fk1fl1.tiff	41	1422	0.160449	0.0590372	0	0	nan	8	22	nan	6	0	0	0	0	65535	65535		1.58228
650	1126								r06c08f23p02-ch2sk1fk1fl1.tif	r06c08f23p01-ch1sk1fk1fl1.tiff	41	1423	0.249638	0.111925	0.000287224	0	nan	8	23	nan	6	0	0	0	0	65535	65535		1.73231
1275	2517	5281	9138	1.73035	2.04658e+06				r06c09f01p02-ch2sk1fk1fl1.tif	r06c09f01p01-ch1sk1fk1fl1.tiff	47	1611	0.249683	0.188525	0.000574449	0	nan	9	1	nan	6	0	0	0	0	65535	65535		1.97412
125	185								r06c09f13p02-ch2sk1fk1fl1.tif	r06c09f13p01-ch1sk1fk1fl1.tiff	47	1623	0.176913	0.115969	0	0	nan	9	13	nan	6	0	0	0	0	65535	65535		1.48
689	1135								r06c09f14p02-ch2sk1fk1fl1.tif	r06c09f14p01-ch1sk1fk1fl1.tiff	47	1624	0.173358	0.17464	0	0	nan	9	14	nan	6	0	0	0	0	65535	65535		1.64731
483	733								r06c09f15p02-ch2sk1fk1fl1.tif	r06c09f15p01-ch1sk1fk1fl1.tiff	47	1625	0.137865	0.0908064	0	0	nan	9	15	nan	6	0	0	0	0	65535	65535		1.5176
802	1314								r06c09f18p02-ch2sk1fk1fl1.tif	r06c09f18p01-ch1sk1fk1fl1.tiff	47	1628	0.146181	0.167407	0	0	nan	9	18	nan	6	0	0	0	0	65535	65535		1.6384
301	521								r06c09f19p02-ch2sk1fk1fl1.tif	r06c09f19p01-ch1sk1fk1fl1.tiff	47	1629	0.100679	0.0735027	0	0	nan	9	19	nan	6	0	0	0	0	65535	65535		1.7309
212	347								r06c09f22p02-ch2sk1fk1fl1.tif	r06c09f22p01-ch1sk1fk1fl1.tiff	47	1632	0.134447	0.0971237	0	0	nan	9	22	nan	6	0	0	0	0	65535	65535		1.63679
808	1305								r06c09f23p02-ch2sk1fk1fl1.tif	r06c09f23p01-ch1sk1fk1fl1.tiff	47	1633	0.249638	0.144533	0.000215418	0	nan	9	23	nan	6	0	0	0	0	65535	65535		1.6151
437	758								r06c09f24p02-ch2sk1fk1fl1.tif	r06c09f24p01-ch1sk1fk1fl1.tiff	47	1634	0.132662	0.0790723	0	0	nan	9	24	nan	6	0	0	0	0	65535	65535		1.73455
36	69								r06c09f27p02-ch2sk1fk1fl1.tif	r06c09f27p01-ch1sk1fk1fl1.tiff	47	1637	0.0989395	0.0673686	0	0	nan	9	27	nan	6	0	0	0	0	65535	65535		1.91667
113	254								r06c09f28p02-ch2sk1fk1fl1.tif	r06c09f28p01-ch1sk1fk1fl1.tiff	47	1638	0.108583	0.0607614	0	0	nan	9	28	nan	6	0	0	0	0	65535	65535		2.24779
1110	2181	5101	8769	1.71907	2.03324e+06				r06c10f01p02-ch2sk1fk1fl1.tif	r06c10f01p01-ch1sk1fk1fl1.tiff	53	1821	0.169528	0.193301	0	0	nan	10	1	nan	6	0	0	0	0	65535	65535		1.96486
259	381								r06c10f09p02-ch2sk1fk1fl1.tif	r06c10f09p01-ch1sk1fk1fl1.tiff	53	1829	0.138338	0.0952468	0	0	nan	10	9	nan	6	0	0	0	0	65535	65535		1.47104
534	950								r06c10f13p02-ch2sk1fk1fl1.tif	r06c10f13p01-ch1sk1fk1fl1.tiff	53	1833	0.225971	0.155077	0	0	nan	10	13	nan	6	0	0	0	0	65535	65535		1.77903
963	1795								r06c10f14p02-ch2sk1fk1fl1.tif	r06c10f14p01-ch1sk1fk1fl1.tiff	53	1834	0.146807	0.249714	0	0.0113454	nan	10	14	nan	6	0	0	0	0	65535	65535		1.86397
378	609								r06c10f15p02-ch2sk1fk1fl1.tif	r06c10f15p01-ch1sk1fk1fl1.tiff	53	1835	0.148226	0.128923	0	0	nan	10	15	nan	6	0	0	0	0	65535	65535		1.61111
433	557								r06c10f18p02-ch2sk1fk1fl1.tif	r06c10f18p01-ch1sk1fk1fl1.tiff	53	1838	0.149035	0.123491	0	0	nan	10	18	nan	6	0	0	0	0	65535	65535		1.28637
741	1232								r06c10f19p02-ch2sk1fk1fl1.tif	r06c10f19p01-ch1sk1fk1fl1.tiff	53	1839	0.209888	0.142641	0	0	nan	10	19	nan	6	0	0	0	0	65535	65535		1.66262
267	387								r06c10f22p02-ch2sk1fk1fl1.tif	r06c10f22p01-ch1sk1fk1fl1.tiff	53	1842	0.18555	0.0618601	0	0	nan	10	22	nan	6	0	0	0	0	65535	65535		1.44944
416	677								r06c10f23p02-ch2sk1fk1fl1.tif	r06c10f23p01-ch1sk1fk1fl1.tiff	53	1843	0.126452	0.0897078	0	0	nan	10	23	nan	6	0	0	0	0	65535	65535		1.6274
1044	2487	5191	9225	1.77711	2.10188e+06				r06c11f01p02-ch2sk1fk1fl1.tif	r06c11f01p01-ch1sk1fk1fl1.tiff	59	2031	0.170626	0.249775	0	0.574018	nan	11	1	nan	6	0	0	0	0	65535	65535		2.38218
308	413								r06c11f09p02-ch2sk1fk1fl1.tif	r06c11f09p01-ch1sk1fk1fl1.tiff	59	2039	0.220417	0.0785229	0	0	nan	11	9	nan	6	0	0	0	0	65535	65535		1.34091
566	869								r06c11f13p02-ch2sk1fk1fl1.tif	r06c11f13p01-ch1sk1fk1fl1.tiff	59	2043	0.160769	0.123644	0	0	nan	11	13	nan	6	0	0	0	0	65535	65535		1.53534
926	1899								r06c11f14p02-ch2sk1fk1fl1.tif	r06c11f14p01-ch1sk1fk1fl1.tiff	59	2044	0.187778	0.202274	0	0	nan	11	14	nan	6	0	0	0	0	65535	65535		2.05076
460	656								r06c11f15p02-ch2sk1fk1fl1.tif	r06c11f15p01-ch1sk1fk1fl1.tiff	59	2045	0.187716	0.110948	0	0	nan	11	15	nan	6	0	0	0	0	65535	65535		1.42609
358	518								r06c11f18p02-ch2sk1fk1fl1.tif	r06c11f18p01-ch1sk1fk1fl1.tiff	59	2048	0.169558	0.249805	0	0.783404	nan	11	18	nan	6	0	0	0	0	65535	65535		1.44693
682	1180								r06c11f19p02-ch2sk1fk1fl1.tif	r06c11f19p01-ch1sk1fk1fl1.tiff	59	2049	0.145617	0.164065	0	0	nan	11	19	nan	6	0	0	0	0	65535	65535		1.73021
271	419								r06c11f22p02-ch2sk1fk1fl1.tif	r06c11f22p01-ch1sk1fk1fl1.tiff	59	2052	0.176791	0.0676585	0	0	nan	11	22	nan	6	0	0	0	0	65535	65535		1.54613
576	784								r06c11f23p02-ch2sk1fk1fl1.tif	r06c11f23p01-ch1sk1fk1fl1.tiff	59	2053	0.12697	0.113802	0	0	nan	11	23	nan	6	0	0	0	0	65535	65535		1.36111
882	2528	4651	9118	1.96044	2.31871e+06				r07c02f01p02-ch2sk1fk1fl1.tif	r07c02f01p01-ch1sk1fk1fl1.tiff	6	176	0.154025	0.249699	0	0.000287224	nan	2	1	nan	7	0	0	0	0	65535	65535		2.86621
186	240								r07c02f13p02-ch2sk1fk1fl1.tif	r07c02f13p01-ch1sk1fk1fl1.tiff	6	188	0.170703	0.0990311	0	0	nan	2	13	nan	7	0	0	0	0	65535	65535		1.29032
752	1192								r07c02f14p02-ch2sk1fk1fl1.tif	r07c02f14p01-ch1sk1fk1fl1.tiff	6	189	0.174517	0.1552	0	0	nan	2	14	nan	7	0	0	0	0	65535	65535		1.58511
389	640								r07c02f15p02-ch2sk1fk1fl1.tif	r07c02f15p01-ch1sk1fk1fl1.tiff	6	190	0.152041	0.152697	0	0	nan	2	15	nan	7	0	0	0	0	65535	65535		1.64524
720	1308								r07c02f18p02-ch2sk1fk1fl1.tif	r07c02f18p01-ch1sk1fk1fl1.tiff	6	193	0.125994	0.188693	0	0	nan	2	18	nan	7	0	0	0	0	65535	65535		1.81667
429	673								r07c02f19p02-ch2sk1fk1fl1.tif	r07c02f19p01-ch1sk1fk1fl1.tiff	6	194	0.214572	0.104173	0	0	nan	2	19	nan	7	0	0	0	0	65535	65535		1.56876
772	1677								r07c02f23p02-ch2sk1fk1fl1.tif	r07c02f23p01-ch1sk1fk1fl1.tiff	6	198	0.180682	0.13724	0	0	nan	2	23	nan	7	0	0	0	0	65535	65535		2.17228
521	860								r07c02f24p02-ch2sk1fk1fl1.tif	r07c02f24p01-ch1sk1fk1fl1.tiff	6	199	0.192508	0.108141	0	0	nan	2	24	nan	7	0	0	0	0	65535	65535		1.65067
918	2388	4450	9236	2.07551	2.4548e+06				r07c03f01p02-ch2sk1fk1fl1.tif	r07c03f01p01-ch1sk1fk1fl1.tiff	12	386	0.193881	0.247944	0	0	nan	3	1	nan	7	0	0	0	0	65535	65535		2.60131
345	521								r07c03f13p02-ch2sk1fk1fl1.tif	r07c03f13p01-ch1sk1fk1fl1.tiff	12	398	0.233219	0.0773327	0	0	nan	3	13	nan	7	0	0	0	0	65535	65535		1.51014
582	1100								r07c03f14p02-ch2sk1fk1fl1.tif	r07c03f14p01-ch1sk1fk1fl1.tiff	12	399	0.221897	0.142962	0	0	nan	3	14	nan	7	0	0	0	0	65535	65535		1.89003
350	541								r07c03f18p02-ch2sk1fk1fl1.tif	r07c03f18p01-ch1sk1fk1fl1.tiff	12	403	0.144167	0.118379	0	0	nan	3	18	nan	7	0	0	0	0	65535	65535		1.54571
634	1491								r07c03f19p02-ch2sk1fk1fl1.tif	r07c03f19p01-ch1sk1fk1fl1.tiff	12	404	0.154833	0.19707	0	0	nan	3	19	nan	7	0	0	0	0	65535	65535		2.35174
555	1031								r07c03f22p02-ch2sk1fk1fl1.tif	r07c03f22p01-ch1sk1fk1fl1.tiff	12	407	0.236118	0.142626	0	0	nan	3	22	nan	7	0	0	0	0	65535	65535		1.85766
727	1618								r07c03f23p02-ch2sk1fk1fl1.tif	r07c03f23p01-ch1sk1fk1fl1.tiff	12	408	0.117769	0.134264	0	0	nan	3	23	nan	7	0	0	0	0	65535	65535		2.22558
230	380								r07c03f28p02-ch2sk1fk1fl1.tif	r07c03f28p01-ch1sk1fk1fl1.tiff	12	413	0.123095	0.0661936	0	0	nan	3	28	nan	7	0	0	0	0	65535	65535		1.65217
109	166								r07c03f29p02-ch2sk1fk1fl1.tif	r07c03f29p01-ch1sk1fk1fl1.tiff	12	414	0.137087	0.0692302	0	0	nan	3	29	nan	7	0	0	0	0	65535	65535		1.52294
1051	2476	4506	8598	1.90812	2.25683e+06				r07c04f01p02-ch2sk1fk1fl1.tif	r07c04f01p01-ch1sk1fk1fl1.tiff	18	596	0.172412	0.23418	0	0	nan	4	1	nan	7	0	0	0	0	65535	65535		2.35585
753	1342								r07c04f14p02-ch2sk1fk1fl1.tif	r07c04f14p01-ch1sk1fk1fl1.tiff	18	609	0.153536	0.15201	0	0	nan	4	14	nan	7	0	0	0	0	65535	65535		1.7822
467	745								r07c04f15p02-ch2sk1fk1fl1.tif	r07c04f15p01-ch1sk1fk1fl1.tiff	18	610	0.127687	0.0948959	0	0	nan	4	15	nan	7	0	0	0	0	65535	65535		1.59529
706	1319								r07c04f18p02-ch2sk1fk1fl1.tif	r07c04f18p01-ch1sk1fk1fl1.tiff	18	613	0.173541	0.168353	0	0	nan	4	18	nan	7	0	0	0	0	65535	65535		1.86827
313	506								r07c04f19p02-ch2sk1fk1fl1.tif	r07c04f19p01-ch1sk1fk1fl1.tiff	18	614	0.133242	0.0608682	0	0	nan	4	19	nan	7	0	0	0	0	65535	65535		1.61661
729	1380								r07c04f23p02-ch2sk1fk1fl1.tif	r07c04f23p01-ch1sk1fk1fl1.tiff	18	618	0.15491	0.128374	0	0	nan	4	23	nan	7	0	0	0	0	65535	65535		1.893
487	830								r07c04f24p02-ch2sk1fk1fl1.tif	r07c04f24p01-ch1sk1fk1fl1.tiff	18	619	0.130892	0.0657969	0	0	nan	4	24	nan	7	0	0	0	0	65535	65535		1.70431
886	1941	5008	9812	1.95927	2.31732e+06				r07c05f01p02-ch2sk1fk1fl1.tif	r07c05f01p01-ch1sk1fk1fl1.tiff	24	806	0.235264	0.160571	0	0	nan	5	1	nan	7	0	0	0	0	65535	65535		2.19074
253	443								r07c05f08p02-ch2sk1fk1fl1.tif	r07c05f08p01-ch1sk1fk1fl1.tiff	24	813	0.158465	0.0785687	0	0	nan	5	8	nan	7	0	0	0	0	65535	65535		1.75099
295	465								r07c05f09p02-ch2sk1fk1fl1.tif	r07c05f09p01-ch1sk1fk1fl1.tiff	24	814	0.219379	0.0502785	0	0	nan	5	9	nan	7	0	0	0	0	65535	65535		1.57627
141	234								r07c05f13p02-ch2sk1fk1fl1.tif	r07c05f13p01-ch1sk1fk1fl1.tiff	24	818	0.189349	0.0854047	0	0	nan	5	13	nan	7	0	0	0	0	65535	65535		1.65957
849	1781								r07c05f14p02-ch2sk1fk1fl1.tif	r07c05f14p01-ch1sk1fk1fl1.tiff	24	819	0.138613	0.166247	0	0	nan	5	14	nan	7	0	0	0	0	65535	65535		2.09776
710	1680								r07c05f15p02-ch2sk1fk1fl1.tif	r07c05f15p01-ch1sk1fk1fl1.tiff	24	820	0.145068	0.170016	0	0	nan	5	15	nan	7	0	0	0	0	65535	65535		2.3662
105	172								r07c05f17p02-ch2sk1fk1fl1.tif	r07c05f17p01-ch1sk1fk1fl1.tiff	24	822	0.131533	0.0677806	0	0	nan	5	17	nan	7	0	0	0	0	65535	65535		1.6381
911	1791								r07c05f18p02-ch2sk1fk1fl1.tif	r07c05f18p01-ch1sk1fk1fl1.tiff	24	823	0.232273	0.164096	0	0	nan	5	18	nan	7	0	0	0	0	65535	65535		1.96597
443	724								r07c05f23p02-ch2sk1fk1fl1.tif	r07c05f23p01-ch1sk1fk1fl1.tiff	24	828	0.186587	0.0509346	0	0	nan	5	23	nan	7	0	0	0	0	65535	65535		1.63431
415	581								r07c05f24p02-ch2sk1fk1fl1.tif	r07c05f24p01-ch1sk1fk1fl1.tiff	24	829	0.182864	0.0575418	0	0	nan	5	24	nan	7	0	0	0	0	65535	65535		1.4
726	1250	4606	8842	1.91967	2.27049e+06				r07c06f01p02-ch2sk1fk1fl1.tif	r07c06f01p01-ch1sk1fk1fl1.tiff	30	1016	0.12018	0.14284	0	0	nan	6	1	nan	7	0	0	0	0	65535	65535		1.72176
214	348								r07c06f04p02-ch2sk1fk1fl1.tif	r07c06f04p01-ch1sk1fk1fl1.tiff	30	1019	0.166629	0.0687266	0	0	nan	6	4	nan	7	0	0	0	0	65535	65535		1.62617
59	151								r07c06f05p02-ch2sk1fk1fl1.tif	r07c06f05p01-ch1sk1fk1fl1.tiff	30	1020	0.102403	0.0621805	0	0	nan	6	5	nan	7	0	0	0	0	65535	65535		2.55932
440	889								r07c06f08p02-ch2sk1fk1fl1.tif	r07c06f08p01-ch1sk1fk1fl1.tiff	30	1023	0.142092	0.0946822	0	0	nan	6	8	nan	7	0	0	0	0	65535	65535		2.02045
795	1587								r07c06f09p02-ch2sk1fk1fl1.tif	r07c06f09p01-ch1sk1fk1fl1.tiff	30	1024	0.130587	0.142504	0	0	nan	6	9	nan	7	0	0	0	0	65535	65535		1.99623
1006	2343								r07c06f14p02-ch2sk1fk1fl1.tif	r07c06f14p01-ch1sk1fk1fl1.tiff	30	1029	0.194049	0.195224	0	0	nan	6	14	nan	7	0	0	0	0	65535	65535		2.32903
776	1353								r07c06f15p02-ch2sk1fk1fl1.tif	r07c06f15p01-ch1sk1fk1fl1.tiff	30	1030	0.210056	0.131075	0	0	nan	6	15	nan	7	0	0	0	0	65535	65535		1.74356
590	921								r07c06f18p02-ch2sk1fk1fl1.tif	r07c06f18p01-ch1sk1fk1fl1.tiff	30	1033	0.204807	0.213077	0	0	nan	6	18	nan	7	0	0	0	0	65535	65535		1.56102
1282	3026	5204	9627	1.84992	2.188e+06				r07c07f01p02-ch2sk1fk1fl1.tif	r07c07f01p01-ch1sk1fk1fl1.tiff	36	1226	0.243992	0.223911	0	0	nan	7	1	nan	7	0	0	0	0	65535	65535		2.36037
1042	1761								r07c07f14p02-ch2sk1fk1fl1.tif	r07c07f14p01-ch1sk1fk1fl1.tiff	36	1239	0.179797	0.169619	0	0	nan	7	14	nan	7	0	0	0	0	65535	65535		1.69002
515	819								r07c07f15p02-ch2sk1fk1fl1.tif	r07c07f15p01-ch1sk1fk1fl1.tiff	36	1240	0.213489	0.107042	0	0	nan	7	15	nan	7	0	0	0	0	65535	65535		1.59029
760	1402								r07c07f18p02-ch2sk1fk1fl1.tif	r07c07f18p01-ch1sk1fk1fl1.tiff	36	1243	0.205127	0.160159	0	0	nan	7	18	nan	7	0	0	0	0	65535	65535		1.84474
385	586								r07c07f19p02-ch2sk1fk1fl1.tif	r07c07f19p01-ch1sk1fk1fl1.tiff	36	1244	0.217105	0.0607614	0	0	nan	7	19	nan	7	0	0	0	0	65535	65535		1.52208
819	1410								r07c07f23p02-ch2sk1fk1fl1.tif	r07c07f23p01-ch1sk1fk1fl1.tiff	36	1248	0.145632	0.128557	0	0	nan	7	23	nan	7	0	0	0	0	65535	65535		1.72161
401	623								r07c07f24p02-ch2sk1fk1fl1.tif	r07c07f24p01-ch1sk1fk1fl1.tiff	36	1249	0.200275	0.082536	0	0	nan	7	24	nan	7	0	0	0	0	65535	65535		1.55362
67	111	4872	9360	1.92118	2.27228e+06				r07c07f28p02-ch2sk1fk1fl1.tif	r07c07f28p01-ch1sk1fk1fl1.tiff	36	1253	0.10721	0.0742657	0	0	nan	7	28	nan	7	0	0	0	0	65535	65535		1.65672
998	2185								r07c08f01p02-ch2sk1fk1fl1.tif	r07c08f01p01-ch1sk1fk1fl1.tiff	42	1436	0.181582	0.249592	0	0.000143612	nan	8	1	nan	7	0	0	0	0	65535	65535		2.18938
116	245								r07c08f08p02-ch2sk1fk1fl1.tif	r07c08f08p01-ch1sk1fk1fl1.tiff	42	1443	0.208713	0.0890974	0	0	nan	8	8	nan	7	0	0	0	0	65535	65535		2.11207
170	228								r07c08f13p02-ch2sk1fk1fl1.tif	r07c08f13p01-ch1sk1fk1fl1.tiff	42	1448	0.16643	0.0748913	0	0	nan	8	13	nan	7	0	0	0	0	65535	65535		1.34118
807	1607								r07c08f14p02-ch2sk1fk1fl1.tif	r07c08f14p01-ch1sk1fk1fl1.tiff	42	1449	0.159304	0.183978	0	0	nan	8	14	nan	7	0	0	0	0	65535	65535		1.99133
738	1452								r07c08f15p02-ch2sk1fk1fl1.tif	r07c08f15p01-ch1sk1fk1fl1.tiff	42	1450	0.238193	0.135668	0	0	nan	8	15	nan	7	0	0	0	0	65535	65535		1.96748
977	2070								r07c08f18p02-ch2sk1fk1fl1.tif	r07c08f18p01-ch1sk1fk1fl1.tiff	42	1453	0.146548	0.246845	0	0	nan	8	18	nan	7	0	0	0	0	65535	65535		2.11873
515	786								r07c08f23p02-ch2sk1fk1fl1.tif	r07c08f23p01-ch1sk1fk1fl1.tiff	42	1458	0.174197	0.0706951	0	0	nan	8	23	nan	7	0	0	0	0	65535	65535		1.52621
484	676								r07c08f24p02-ch2sk1fk1fl1.tif	r07c08f24p01-ch1sk1fk1fl1.tiff	42	1459	0.180453	0.0661021	0	0	nan	8	24	nan	7	0	0	0	0	65535	65535		1.39669
1066	2710	4667	9095	1.94879	2.30493e+06				r07c09f01p02-ch2sk1fk1fl1.tif	r07c09f01p01-ch1sk1fk1fl1.tiff	48	1646	0.247883	0.243107	0	0	nan	9	1	nan	7	0	0	0	0	65535	65535		2.54221
208	294								r07c09f09p02-ch2sk1fk1fl1.tif	r07c09f09p01-ch1sk1fk1fl1.tiff	48	1654	0.18793	0.050721	0	0	nan	9	9	nan	7	0	0	0	0	65535	65535		1.41346
876	1617								r07c09f14p02-ch2sk1fk1fl1.tif	r07c09f14p01-ch1sk1fk1fl1.tiff	48	1659	0.119326	0.161944	0	0	nan	9	14	nan	7	0	0	0	0	65535	65535		1.84589
624	1106								r07c09f15p02-ch2sk1fk1fl1.tif	r07c09f15p01-ch1sk1fk1fl1.tiff	48	1660	0.128908	0.13962	0	0	nan	9	15	nan	7	0	0	0	0	65535	65535		1.77244
776	1667								r07c09f18p02-ch2sk1fk1fl1.tif	r07c09f18p01-ch1sk1fk1fl1.tiff	48	1663	0.104555	0.216068	0	0	nan	9	18	nan	7	0	0	0	0	65535	65535		2.1482
687	1047								r07c09f23p02-ch2sk1fk1fl1.tif	r07c09f23p01-ch1sk1fk1fl1.tiff	48	1668	0.249653	0.123125	0.000215418	0	nan	9	23	nan	7	0	0	0	0	65535	65535		1.52402
430	654								r07c09f24p02-ch2sk1fk1fl1.tif	r07c09f24p01-ch1sk1fk1fl1.tiff	48	1669	0.152682	0.144518	0	0	nan	9	24	nan	7	0	0	0	0	65535	65535		1.52093
973	2298	4627	9118	1.97061	2.33074e+06				r07c10f01p02-ch2sk1fk1fl1.tif	r07c10f01p01-ch1sk1fk1fl1.tiff	54	1856	0.176394	0.219547	0	0	nan	10	1	nan	7	0	0	0	0	65535	65535		2.36177
120	206								r07c10f13p02-ch2sk1fk1fl1.tif	r07c10f13p01-ch1sk1fk1fl1.tiff	54	1868	0.0805066	0.0679484	0	0	nan	10	13	nan	7	0	0	0	0	65535	65535		1.71667
797	1574								r07c10f14p02-ch2sk1fk1fl1.tif	r07c10f14p01-ch1sk1fk1fl1.tiff	54	1869	0.249683	0.162707	0.000143612	0	nan	10	14	nan	7	0	0	0	0	65535	65535		1.97491
717	1390								r07c10f15p02-ch2sk1fk1fl1.tif	r07c10f15p01-ch1sk1fk1fl1.tiff	54	1870	0.173022	0.136339	0	0	nan	10	15	nan	7	0	0	0	0	65535	65535		1.93863
36	52								r07c10f16p02-ch2sk1fk1fl1.tif	r07c10f16p01-ch1sk1fk1fl1.tiff	54	1871	0.124331	0.0864881	0	0	nan	10	16	nan	7	0	0	0	0	65535	65535		1.44444
864	1732								r07c10f18p02-ch2sk1fk1fl1.tif	r07c10f18p01-ch1sk1fk1fl1.tiff	54	1873	0.248249	0.182452	0	0	nan	10	18	nan	7	0	0	0	0	65535	65535		2.00463
678	1129								r07c10f23p02-ch2sk1fk1fl1.tif	r07c10f23p01-ch1sk1fk1fl1.tiff	54	1878	0.209064	0.120562	0	0	nan	10	23	nan	7	0	0	0	0	65535	65535		1.66519
442	737								r07c10f24p02-ch2sk1fk1fl1.tif	r07c10f24p01-ch1sk1fk1fl1.tiff	54	1879	0.175952	0.0673838	0	0	nan	10	24	nan	7	0	0	0	0	65535	65535		1.66742
923	2275	4932	9534	1.93309	2.28636e+06				r07c11f01p02-ch2sk1fk1fl1.tif	r07c11f01p01-ch1sk1fk1fl1.tiff	60	2066	0.146395	0.241367	0	0	nan	11	1	nan	7	0	0	0	0	65535	65535		2.46479
177	269								r07c11f09p02-ch2sk1fk1fl1.tif	r07c11f09p01-ch1sk1fk1fl1.tiff	60	2074	0.150195	0.0648966	0	0	nan	11	9	nan	7	0	0	0	0	65535	65535		1.51977
775	1495								r07c11f14p02-ch2sk1fk1fl1.tif	r07c11f14p01-ch1sk1fk1fl1.tiff	60	2079	0.249668	0.173816	0.000143612	0	nan	11	14	nan	7	0	0	0	0	65535	65535		1.92903
766	1418								r07c11f15p02-ch2sk1fk1fl1.tif	r07c11f15p01-ch1sk1fk1fl1.tiff	60	2080	0.163027	0.249668	0	0.000143612	nan	11	15	nan	7	0	0	0	0	65535	65535		1.85117
857	1889								r07c11f18p02-ch2sk1fk1fl1.tif	r07c11f18p01-ch1sk1fk1fl1.tiff	60	2083	0.155871	0.219532	0	0	nan	11	18	nan	7	0	0	0	0	65535	65535		2.2042
303	435								r07c11f19p02-ch2sk1fk1fl1.tif	r07c11f19p01-ch1sk1fk1fl1.tiff	60	2084	0.173846	0.0746624	0	0	nan	11	19	nan	7	0	0	0	0	65535	65535		1.43564
591	967								r07c11f23p02-ch2sk1fk1fl1.tif	r07c11f23p01-ch1sk1fk1fl1.tiff	60	2088	0.193057	0.106935	0	0	nan	11	23	nan	7	0	0	0	0	65535	65535		1.63621
540	786								r07c11f24p02-ch2sk1fk1fl1.tif	r07c11f24p01-ch1sk1fk1fl1.tiff	60	2089	0.140932	0.115908	0	0	nan	11	24	nan	7	0	0	0	0	65535	65535		1.45556
7	20								r02c02f08p02-ch2sk1fk1fl1.tif	r02c02f08p01-ch1sk1fk1fl1.tiff	1	8	0.0681926	0.0466468	0	0	nan	2	8	nan	2	0	1	0	0	65535	65535
88	155								r02c02f09p02-ch2sk1fk1fl1.tif	r02c02f09p01-ch1sk1fk1fl1.tiff	1	9	0.151888	0.0457618	0	0	nan	2	9	nan	2	0	1	0	0	65535	65535
1	2								r02c02f10p02-ch2sk1fk1fl1.tif	r02c02f10p01-ch1sk1fk1fl1.tiff	1	10	0.0938582	0.0487831	0	0	nan	2	10	nan	2	0	1	0	0	65535	65535
13	22								r02c02f27p02-ch2sk1fk1fl1.tif	r02c02f27p01-ch1sk1fk1fl1.tiff	1	27	0.104417	0.0263371	0	0	nan	2	27	nan	2	0	1	0	0	65535	65535
106	168								r02c02f28p02-ch2sk1fk1fl1.tif	r02c02f28p01-ch1sk1fk1fl1.tiff	1	28	0.147494	0.0333562	0	0	nan	2	28	nan	2	0	1	0	0	65535	65535
4	18								r02c03f10p02-ch2sk1fk1fl1.tif	r02c03f10p01-ch1sk1fk1fl1.tiff	7	220	0.139696	0.0357214	0	0	nan	3	10	nan	2	0	1	0	0	65535	65535
108	142								r02c03f22p02-ch2sk1fk1fl1.tif	r02c03f22p01-ch1sk1fk1fl1.tiff	7	232	0.111879	0.0330663	0	0	nan	3	22	nan	2	0	1	0	0	65535	65535
33	56								r02c04f28p02-ch2sk1fk1fl1.tif	r02c04f28p01-ch1sk1fk1fl1.tiff	13	448	0.0979171	0.0234531	0	0	nan	4	28	nan	2	0	1	0	0	65535	65535
1	24966								r02c04f29p02-ch2sk1fk1fl1.tif	r02c04f29p01-ch1sk1fk1fl1.tiff	13	449	0.0563821	0.0148928	0	0	nan	4	29	nan	2	0	1	0	0	65535	65535
139	200								r02c05f27p02-ch2sk1fk1fl1.tif	r02c05f27p01-ch1sk1fk1fl1.tiff	19	657	0.135668	0.034287	0	0	nan	5	27	nan	2	0	1	0	0	65535	65535
79	96								r02c05f29p02-ch2sk1fk1fl1.tif	r02c05f29p01-ch1sk1fk1fl1.tiff	19	659	0.113985	0.0305638	0	0	nan	5	29	nan	2	0	1	0	0	65535	65535
0	23015								r02c06f08p02-ch2sk1fk1fl1.tif	r02c06f08p01-ch1sk1fk1fl1.tiff	25	848	0.0700389	0.0043183	0	0	nan	6	8	nan	2	0	1	0	0	65535	65535
4	10								r02c06f10p02-ch2sk1fk1fl1.tif	r02c06f10p01-ch1sk1fk1fl1.tiff	25	850	0.165713	0.0356756	0	0	nan	6	10	nan	2	0	1	0	0	65535	65535
228	261								r02c06f24p02-ch2sk1fk1fl1.tif	r02c06f24p01-ch1sk1fk1fl1.tiff	25	864	0.160143	0.0485847	0	0	nan	6	24	nan	2	0	1	0	0	65535	65535
76	94								r02c06f28p02-ch2sk1fk1fl1.tif	r02c06f28p01-ch1sk1fk1fl1.tiff	25	868	0.131624	0.025803	0	0	nan	6	28	nan	2	0	1	0	0	65535	65535
90	108								r02c07f08p02-ch2sk1fk1fl1.tif	r02c07f08p01-ch1sk1fk1fl1.tiff	31	1058	0.130312	0.0409094	0	0	nan	7	8	nan	2	0	1	0	0	65535	65535
10	15								r02c07f10p02-ch2sk1fk1fl1.tif	r02c07f10p01-ch1sk1fk1fl1.tiff	31	1060	0.129915	0.0340276	0	0	nan	7	10	nan	2	0	1	0	0	65535	65535
6	9								r02c07f27p02-ch2sk1fk1fl1.tif	r02c07f27p01-ch1sk1fk1fl1.tiff	31	1077	0.11249	0.0288853	0	0	nan	7	27	nan	2	0	1	0	0	65535	65535
74	79								r02c08f09p02-ch2sk1fk1fl1.tif	r02c08f09p01-ch1sk1fk1fl1.tiff	37	1269	0.130632	0.0409247	0	0	nan	8	9	nan	2	0	1	0	0	65535	65535
39	41								r02c08f10p02-ch2sk1fk1fl1.tif	r02c08f10p01-ch1sk1fk1fl1.tiff	37	1270	0.141894	0.04094	0	0	nan	8	10	nan	2	0	1	0	0	65535	65535
6	9								r02c08f12p02-ch2sk1fk1fl1.tif	r02c08f12p01-ch1sk1fk1fl1.tiff	37	1272	0.113634	0.0480507	0	0	nan	8	12	nan	2	0	1	0	0	65535	65535
62	83								r02c08f20p02-ch2sk1fk1fl1.tif	r02c08f20p01-ch1sk1fk1fl1.tiff	37	1280	0.168795	0.0432593	0	0	nan	8	20	nan	2	0	1	0	0	65535	65535
16	8								r02c08f21p02-ch2sk1fk1fl1.tif	r02c08f21p01-ch1sk1fk1fl1.tiff	37	1281	0.080415	0.0236057	0	0	nan	8	21	nan	2	0	1	0	0	65535	65535
115	159								r02c08f24p02-ch2sk1fk1fl1.tif	r02c08f24p01-ch1sk1fk1fl1.tiff	37	1284	0.131167	0.030045	0	0	nan	8	24	nan	2	0	1	0	0	65535	65535
44	41								r02c08f28p02-ch2sk1fk1fl1.tif	r02c08f28p01-ch1sk1fk1fl1.tiff	37	1288	0.123415	0.0208286	0	0	nan	8	28	nan	2	0	1	0	0	65535	65535
17	30								r02c08f29p02-ch2sk1fk1fl1.tif	r02c08f29p01-ch1sk1fk1fl1.tiff	37	1289	0.107729	0.0248112	0	0	nan	8	29	nan	2	0	1	0	0	65535	65535
126	150								r02c09f13p02-ch2sk1fk1fl1.tif	r02c09f13p01-ch1sk1fk1fl1.tiff	43	1483	0.178927	0.0432136	0	0	nan	9	13	nan	2	0	1	0	0	65535	65535
185	302								r02c09f27p02-ch2sk1fk1fl1.tif	r02c09f27p01-ch1sk1fk1fl1.tiff	43	1497	0.161059	0.0363928	0	0	nan	9	27	nan	2	0	1	0	0	65535	65535
50	182								r02c09f29p02-ch2sk1fk1fl1.tif	r02c09f29p01-ch1sk1fk1fl1.tiff	43	1499	0.0868086	0.0427558	0	0	nan	9	29	nan	2	0	1	0	0	65535	65535
48	59								r02c10f08p02-ch2sk1fk1fl1.tif	r02c10f08p01-ch1sk1fk1fl1.tiff	49	1688	0.104433	0.0445563	0	0	nan	10	8	nan	2	0	1	0	0	65535	65535
128	129								r02c10f13p02-ch2sk1fk1fl1.tif	r02c10f13p01-ch1sk1fk1fl1.tiff	49	1693	0.187442	0.0431373	0	0	nan	10	13	nan	2	0	1	0	0	65535	65535
302	296								r02c10f19p02-ch2sk1fk1fl1.tif	r02c10f19p01-ch1sk1fk1fl1.tiff	49	1699	0.154574	0.0461891	0	0	nan	10	19	nan	2	0	1	0	0	65535	65535
94	96								r02c10f22p02-ch2sk1fk1fl1.tif	r02c10f22p01-ch1sk1fk1fl1.tiff	49	1702	0.114305	0.0356756	0	0	nan	10	22	nan	2	0	1	0	0	65535	65535
10	6								r02c10f25p02-ch2sk1fk1fl1.tif	r02c10f25p01-ch1sk1fk1fl1.tiff	49	1705	0.100069	0.0238804	0	0	nan	10	25	nan	2	0	1	0	0	65535	65535
21	23								r02c10f27p02-ch2sk1fk1fl1.tif	r02c10f27p01-ch1sk1fk1fl1.tiff	49	1707	0.118364	0.0278935	0	0	nan	10	27	nan	2	0	1	0	0	65535	65535
45	67								r02c10f28p02-ch2sk1fk1fl1.tif	r02c10f28p01-ch1sk1fk1fl1.tiff	49	1708	0.0978256	0.0227512	0	0	nan	10	28	nan	2	0	1	0	0	65535	65535
40	43								r02c11f08p02-ch2sk1fk1fl1.tif	r02c11f08p01-ch1sk1fk1fl1.tiff	55	1898	0.158007	0.0446632	0	0	nan	11	8	nan	2	0	1	0	0	65535	65535
265	364								r02c11f22p02-ch2sk1fk1fl1.tif	r02c11f22p01-ch1sk1fk1fl1.tiff	55	1912	0.127275	0.0389563	0	0	nan	11	22	nan	2	0	1	0	0	65535	65535
218	187								r02c11f24p02-ch2sk1fk1fl1.tif	r02c11f24p01-ch1sk1fk1fl1.tiff	55	1914	0.165576	0.0360113	0	0	nan	11	24	nan	2	0	1	0	0	65535	65535
10	16								r02c11f28p02-ch2sk1fk1fl1.tif	r02c11f28p01-ch1sk1fk1fl1.tiff	55	1918	0.0862898	0.0267491	0	0	nan	11	28	nan	2	0	1	0	0	65535	65535
200	283								r03c02f15p02-ch2sk1fk1fl1.tif	r03c02f15p01-ch1sk1fk1fl1.tiff	2	50	0.180392	0.0439307	0	0	nan	2	15	nan	3	0	1	0	0	65535	65535
51	65								r03c02f25p02-ch2sk1fk1fl1.tif	r03c02f25p01-ch1sk1fk1fl1.tiff	2	60	0.119127	0.0382239	0	0	nan	2	25	nan	3	0	1	0	0	65535	65535
81	92								r03c02f29p02-ch2sk1fk1fl1.tif	r03c02f29p01-ch1sk1fk1fl1.tiff	2	64	0.105898	0.0350958	0	0	nan	2	29	nan	3	0	1	0	0	65535	65535
29	30								r03c03f13p02-ch2sk1fk1fl1.tif	r03c03f13p01-ch1sk1fk1fl1.tiff	8	258	0.124239	0.0492866	0	0	nan	3	13	nan	3	0	1	0	0	65535	65535
53	69								r03c03f17p02-ch2sk1fk1fl1.tif	r03c03f17p01-ch1sk1fk1fl1.tiff	8	262	0.116182	0.0419165	0	0	nan	3	17	nan	3	0	1	0	0	65535	65535
240	345								r03c03f22p02-ch2sk1fk1fl1.tif	r03c03f22p01-ch1sk1fk1fl1.tiff	8	267	0.188632	0.046479	0	0	nan	3	22	nan	3	0	1	0	0	65535	65535
18	37								r03c03f25p02-ch2sk1fk1fl1.tif	r03c03f25p01-ch1sk1fk1fl1.tiff	8	270	0.140429	0.0380102	0	0	nan	3	25	nan	3	0	1	0	0	65535	65535
170	250								r03c03f27p02-ch2sk1fk1fl1.tif	r03c03f27p01-ch1sk1fk1fl1.tiff	8	272	0.172671	0.0361028	0	0	nan	3	27	nan	3	0	1	0	0	65535	65535
322	444								r03c03f28p02-ch2sk1fk1fl1.tif	r03c03f28p01-ch1sk1fk1fl1.tiff	8	273	0.111406	0.0360571	0	0	nan	3	28	nan	3	0	1	0	0	65535	65535
93	163								r03c04f13p02-ch2sk1fk1fl1.tif	r03c04f13p01-ch1sk1fk1fl1.tiff	14	468	0.148684	0.0467994	0	0	nan	4	13	nan	3	0	1	0	0	65535	65535
35	38								r03c04f15p02-ch2sk1fk1fl1.tif	r03c04f15p01-ch1sk1fk1fl1.tiff	14	470	0.108217	0.0399481	0	0	nan	4	15	nan	3	0	1	0	0	65535	65535
40	65								r03c04f21p02-ch2sk1fk1fl1.tif	r03c04f21p01-ch1sk1fk1fl1.tiff	14	476	0.131044	0.0239261	0	0	nan	4	21	nan	3	0	1	0	0	65535	65535
98	154								r03c04f27p02-ch2sk1fk1fl1.tif	r03c04f27p01-ch1sk1fk1fl1.tiff	14	482	0.133471	0.0383459	0	0	nan	4	27	nan	3	0	1	0	0	65535	65535
32	67								r03c05f16p02-ch2sk1fk1fl1.tif	r03c05f16p01-ch1sk1fk1fl1.tiff	20	681	0.165225	0.0364233	0	0	nan	5	16	nan	3	0	1	0	0	65535	65535
204	331								r03c05f17p02-ch2sk1fk1fl1.tif	r03c05f17p01-ch1sk1fk1fl1.tiff	20	682	0.146548	0.0472572	0	0	nan	5	17	nan	3	0	1	0	0	65535	65535
63	101								r03c05f19p02-ch2sk1fk1fl1.tif	r03c05f19p01-ch1sk1fk1fl1.tiff	20	684	0.128527	0.0366369	0	0	nan	5	19	nan	3	0	1	0	0	65535	65535
48	88								r03c05f22p02-ch2sk1fk1fl1.tif	r03c05f22p01-ch1sk1fk1fl1.tiff	20	687	0.129778	0.045594	0	0	nan	5	22	nan	3	0	1	0	0	65535	65535
126	190								r03c05f25p02-ch2sk1fk1fl1.tif	r03c05f25p01-ch1sk1fk1fl1.tiff	20	690	0.125917	0.0301366	0	0	nan	5	25	nan	3	0	1	0	0	65535	65535
73	108								r03c06f09p02-ch2sk1fk1fl1.tif	r03c06f09p01-ch1sk1fk1fl1.tiff	26	884	0.196658	0.0391546	0	0	nan	6	9	nan	3	0	1	0	0	65535	65535
6	9								r03c06f10p02-ch2sk1fk1fl1.tif	r03c06f10p01-ch1sk1fk1fl1.tiff	26	885	0.092668	0.0360571	0	0	nan	6	10	nan	3	0	1	0	0	65535	65535
9	15								r03c06f20p02-ch2sk1fk1fl1.tif	r03c06f20p01-ch1sk1fk1fl1.tiff	26	895	0.112612	0.0482643	0	0	nan	6	20	nan	3	0	1	0	0	65535	65535
13	31								r03c06f27p02-ch2sk1fk1fl1.tif	r03c06f27p01-ch1sk1fk1fl1.tiff	26	902	0.0954604	0.0302739	0	0	nan	6	27	nan	3	0	1	0	0	65535	65535
175	400								r03c06f28p02-ch2sk1fk1fl1.tif	r03c06f28p01-ch1sk1fk1fl1.tiff	26	903	0.194125	0.0278477	0	0	nan	6	28	nan	3	0	1	0	0	65535	65535
104	161								r03c06f29p02-ch2sk1fk1fl1.tif	r03c06f29p01-ch1sk1fk1fl1.tiff	26	904	0.130587	0.0274205	0	0	nan	6	29	nan	3	0	1	0	0	65535	65535
63	137								r03c07f27p02-ch2sk1fk1fl1.tif	r03c07f27p01-ch1sk1fk1fl1.tiff	32	1112	0.114885	0.032929	0	0	nan	7	27	nan	3	0	1	0	0	65535	65535
9	8								r03c08f08p02-ch2sk1fk1fl1.tif	r03c08f08p01-ch1sk1fk1fl1.tiff	38	1303	0.131289	0.0319371	0	0	nan	8	8	nan	3	0	1	0	0	65535	65535
90	177								r03c08f09p02-ch2sk1fk1fl1.tif	r03c08f09p01-ch1sk1fk1fl1.tiff	38	1304	0.156863	0.0403754	0	0	nan	8	9	nan	3	0	1	0	0	65535	65535
9	9								r03c08f10p02-ch2sk1fk1fl1.tif	r03c08f10p01-ch1sk1fk1fl1.tiff	38	1305	0.13109	0.0298161	0	0	nan	8	10	nan	3	0	1	0	0	65535	65535
54	142								r03c08f27p02-ch2sk1fk1fl1.tif	r03c08f27p01-ch1sk1fk1fl1.tiff	38	1322	0.107698	0.0286259	0	0	nan	8	27	nan	3	0	1	0	0	65535	65535
10	15								r03c09f16p02-ch2sk1fk1fl1.tif	r03c09f16p01-ch1sk1fk1fl1.tiff	44	1521	0.106325	0.0213321	0	0	nan	9	16	nan	3	0	1	0	0	65535	65535
4	7								r03c09f17p02-ch2sk1fk1fl1.tif	r03c09f17p01-ch1sk1fk1fl1.tiff	44	1522	0.0872816	0.0198978	0	0	nan	9	17	nan	3	0	1	0	0	65535	65535
103	202								r03c09f22p02-ch2sk1fk1fl1.tif	r03c09f22p01-ch1sk1fk1fl1.tiff	44	1527	0.105013	0.0312963	0	0	nan	9	22	nan	3	0	1	0	0	65535	65535
29	47								r03c10f10p02-ch2sk1fk1fl1.tif	r03c10f10p01-ch1sk1fk1fl1.tiff	50	1725	0.127611	0.0393835	0	0	nan	10	10	nan	3	0	1	0	0	65535	65535
116	162								r03c10f15p02-ch2sk1fk1fl1.tif	r03c10f15p01-ch1sk1fk1fl1.tiff	50	1730	0.143816	0.0328222	0	0	nan	10	15	nan	3	0	1	0	0	65535	65535
14	20								r03c10f20p02-ch2sk1fk1fl1.tif	r03c10f20p01-ch1sk1fk1fl1.tiff	50	1735	0.143938	0.0366979	0	0	nan	10	20	nan	3	0	1	0	0	65535	65535
237	412								r03c10f24p02-ch2sk1fk1fl1.tif	r03c10f24p01-ch1sk1fk1fl1.tiff	50	1739	0.171725	0.0449073	0	0	nan	10	24	nan	3	0	1	0	0	65535	65535
17	24								r03c10f27p02-ch2sk1fk1fl1.tif	r03c10f27p01-ch1sk1fk1fl1.tiff	50	1742	0.0857557	0.0225223	0	0	nan	10	27	nan	3	0	1	0	0	65535	65535
155	317								r03c10f29p02-ch2sk1fk1fl1.tif	r03c10f29p01-ch1sk1fk1fl1.tiff	50	1744	0.169924	0.0350805	0	0	nan	10	29	nan	3	0	1	0	0	65535	65535
40	46								r03c11f08p02-ch2sk1fk1fl1.tif	r03c11f08p01-ch1sk1fk1fl1.tiff	56	1933	0.0956741	0.0402075	0	0	nan	11	8	nan	3	0	1	0	0	65535	65535
2	5								r03c11f10p02-ch2sk1fk1fl1.tif	r03c11f10p01-ch1sk1fk1fl1.tiff	56	1935	0.105135	0.0359503	0	0	nan	11	10	nan	3	0	1	0	0	65535	65535
194	301								r03c11f13p02-ch2sk1fk1fl1.tif	r03c11f13p01-ch1sk1fk1fl1.tiff	56	1938	0.146914	0.0423438	0	0	nan	11	13	nan	3	0	1	0	0	65535	65535
124	175								r03c11f27p02-ch2sk1fk1fl1.tif	r03c11f27p01-ch1sk1fk1fl1.tiff	56	1952	0.110185	0.0387121	0	0	nan	11	27	nan	3	0	1	0	0	65535	65535
113	170								r04c02f15p02-ch2sk1fk1fl1.tif	r04c02f15p01-ch1sk1fk1fl1.tiff	3	85	0.146792	0.0491798	0	0	nan	2	15	nan	4	0	1	0	0	65535	65535
54	102								r04c02f27p02-ch2sk1fk1fl1.tif	r04c02f27p01-ch1sk1fk1fl1.tiff	3	97	0.0895399	0.0377813	0	0	nan	2	27	nan	4	0	1	0	0	65535	65535
157	291								r04c03f15p02-ch2sk1fk1fl1.tif	r04c03f15p01-ch1sk1fk1fl1.tiff	9	295	0.13286	0.0421607	0	0	nan	3	15	nan	4	0	1	0	0	65535	65535
40	69								r04c03f20p02-ch2sk1fk1fl1.tif	r04c03f20p01-ch1sk1fk1fl1.tiff	9	300	0.120882	0.0337987	0	0	nan	3	20	nan	4	0	1	0	0	65535	65535
84	139								r04c03f21p02-ch2sk1fk1fl1.tif	r04c03f21p01-ch1sk1fk1fl1.tiff	9	301	0.098024	0.043534	0	0	nan	3	21	nan	4	0	1	0	0	65535	65535
34	106								r04c03f27p02-ch2sk1fk1fl1.tif	r04c03f27p01-ch1sk1fk1fl1.tiff	9	307	0.0795148	0.0202182	0	0	nan	3	27	nan	4	0	1	0	0	65535	65535
389	737								r04c03f29p02-ch2sk1fk1fl1.tif	r04c03f29p01-ch1sk1fk1fl1.tiff	9	309	0.196201	0.0375677	0	0	nan	3	29	nan	4	0	1	0	0	65535	65535
169	266								r04c04f13p02-ch2sk1fk1fl1.tif	r04c04f13p01-ch1sk1fk1fl1.tiff	15	503	0.19443	0.0463569	0	0	nan	4	13	nan	4	0	1	0	0	65535	65535
12	20								r04c04f15p02-ch2sk1fk1fl1.tif	r04c04f15p01-ch1sk1fk1fl1.tiff	15	505	0.154681	0.0401923	0	0	nan	4	15	nan	4	0	1	0	0	65535	65535
72	132								r04c04f20p02-ch2sk1fk1fl1.tif	r04c04f20p01-ch1sk1fk1fl1.tiff	15	510	0.125063	0.0332952	0	0	nan	4	20	nan	4	0	1	0	0	65535	65535
139	256								r04c04f21p02-ch2sk1fk1fl1.tif	r04c04f21p01-ch1sk1fk1fl1.tiff	15	511	0.204959	0.0294041	0	0	nan	4	21	nan	4	0	1	0	0	65535	65535
42	99								r04c04f27p02-ch2sk1fk1fl1.tif	r04c04f27p01-ch1sk1fk1fl1.tiff	15	517	0.108812	0.0287785	0	0	nan	4	27	nan	4	0	1	0	0	65535	65535
7	16								r04c04f30p02-ch2sk1fk1fl1.tif	r04c04f30p01-ch1sk1fk1fl1.tiff	15	520	0.0832227	0.0149386	0	0	nan	4	30	nan	4	0	1	0	0	65535	65535
15	32								r04c05f09p02-ch2sk1fk1fl1.tif	r04c05f09p01-ch1sk1fk1fl1.tiff	21	709	0.144228	0.0237278	0	0	nan	5	9	nan	4	0	1	0	0	65535	65535
1	22766								r04c05f12p02-ch2sk1fk1fl1.tif	r04c05f12p01-ch1sk1fk1fl1.tiff	21	712	0.0920882	0.0196841	0	0	nan	5	12	nan	4	0	1	0	0	65535	65535
45	95								r04c05f20p02-ch2sk1fk1fl1.tif	r04c05f20p01-ch1sk1fk1fl1.tiff	21	720	0.0975967	0.031754	0	0	nan	5	20	nan	4	0	1	0	0	65535	65535
11	27								r04c05f21p02-ch2sk1fk1fl1.tif	r04c05f21p01-ch1sk1fk1fl1.tiff	21	721	0.103731	0.0145876	0	0	nan	5	21	nan	4	0	1	0	0	65535	65535
13	28								r04c05f27p02-ch2sk1fk1fl1.tif	r04c05f27p01-ch1sk1fk1fl1.tiff	21	727	0.0840314	0.0213626	0	0	nan	5	27	nan	4	0	1	0	0	65535	65535
179	368								r04c05f28p02-ch2sk1fk1fl1.tif	r04c05f28p01-ch1sk1fk1fl1.tiff	21	728	0.128832	0.0248417	0	0	nan	5	28	nan	4	0	1	0	0	65535	65535
65	142								r04c05f29p02-ch2sk1fk1fl1.tif	r04c05f29p01-ch1sk1fk1fl1.tiff	21	729	0.0745708	0.0217441	0	0	nan	5	29	nan	4	0	1	0	0	65535	65535
232	365								r04c06f13p02-ch2sk1fk1fl1.tif	r04c06f13p01-ch1sk1fk1fl1.tiff	27	923	0.137606	0.0406195	0	0	nan	6	13	nan	4	0	1	0	0	65535	65535
65	127								r04c06f27p02-ch2sk1fk1fl1.tif	r04c06f27p01-ch1sk1fk1fl1.tiff	27	937	0.105684	0.0227207	0	0	nan	6	27	nan	4	0	1	0	0	65535	65535
330	556								r04c06f28p02-ch2sk1fk1fl1.tif	r04c06f28p01-ch1sk1fk1fl1.tiff	27	938	0.192828	0.0356146	0	0	nan	6	28	nan	4	0	1	0	0	65535	65535
57	114								r04c06f29p02-ch2sk1fk1fl1.tif	r04c06f29p01-ch1sk1fk1fl1.tiff	27	939	0.0913252	0.026276	0	0	nan	6	29	nan	4	0	1	0	0	65535	65535
1	5								r04c07f08p02-ch2sk1fk1fl1.tif	r04c07f08p01-ch1sk1fk1fl1.tiff	33	1128	0.0819562	0.0247349	0	0	nan	7	8	nan	4	0	1	0	0	65535	65535
300	594								r04c07f22p02-ch2sk1fk1fl1.tif	r04c07f22p01-ch1sk1fk1fl1.tiff	33	1142	0.159533	0.0437781	0	0	nan	7	22	nan	4	0	1	0	0	65535	65535
40	64								r04c07f27p02-ch2sk1fk1fl1.tif	r04c07f27p01-ch1sk1fk1fl1.tiff	33	1147	0.0983749	0.0316014	0	0	nan	7	27	nan	4	0	1	0	0	65535	65535
118	166								r04c07f28p02-ch2sk1fk1fl1.tif	r04c07f28p01-ch1sk1fk1fl1.tiff	33	1148	0.116808	0.0284886	0	0	nan	7	28	nan	4	0	1	0	0	65535	65535
24	72								r04c08f08p02-ch2sk1fk1fl1.tif	r04c08f08p01-ch1sk1fk1fl1.tiff	39	1338	0.108278	0.0252842	0	0	nan	8	8	nan	4	0	1	0	0	65535	65535
142	424								r04c08f22p02-ch2sk1fk1fl1.tif	r04c08f22p01-ch1sk1fk1fl1.tiff	39	1352	0.105882	0.0243839	0	0	nan	8	22	nan	4	0	1	0	0	65535	65535
168	394								r04c08f24p02-ch2sk1fk1fl1.tif	r04c08f24p01-ch1sk1fk1fl1.tiff	39	1354	0.125963	0.0362402	0	0	nan	8	24	nan	4	0	1	0	0	65535	65535
30	67								r04c09f16p02-ch2sk1fk1fl1.tif	r04c09f16p01-ch1sk1fk1fl1.tiff	45	1556	0.146548	0.0336156	0	0	nan	9	16	nan	4	0	1	0	0	65535	65535
39	49								r04c09f17p02-ch2sk1fk1fl1.tif	r04c09f17p01-ch1sk1fk1fl1.tiff	45	1557	0.166262	0.0241398	0	0	nan	9	17	nan	4	0	1	0	0	65535	65535
159	282								r04c09f24p02-ch2sk1fk1fl1.tif	r04c09f24p01-ch1sk1fk1fl1.tiff	45	1564	0.11519	0.0340887	0	0	nan	9	24	nan	4	0	1	0	0	65535	65535
2	0								r04c09f30p02-ch2sk1fk1fl1.tif	r04c09f30p01-ch1sk1fk1fl1.tiff	45	1570	0.239979	0	0	0	nan	9	30	nan	4	0	1	0	0	65535	65535
6	5								r04c10f08p02-ch2sk1fk1fl1.tif	r04c10f08p01-ch1sk1fk1fl1.tiff	51	1758	0.107652	0.029572	0	0	nan	10	8	nan	4	0	1	0	0	65535	65535
51	90								r04c10f09p02-ch2sk1fk1fl1.tif	r04c10f09p01-ch1sk1fk1fl1.tiff	51	1759	0.14226	0.0360571	0	0	nan	10	9	nan	4	0	1	0	0	65535	65535
194	408								r04c10f13p02-ch2sk1fk1fl1.tif	r04c10f13p01-ch1sk1fk1fl1.tiff	51	1763	0.126345	0.0416724	0	0	nan	10	13	nan	4	0	1	0	0	65535	65535
3	2								r04c10f16p02-ch2sk1fk1fl1.tif	r04c10f16p01-ch1sk1fk1fl1.tiff	51	1766	0.0980697	0.0202029	0	0	nan	10	16	nan	4	0	1	0	0	65535	65535
81	169								r04c10f17p02-ch2sk1fk1fl1.tif	r04c10f17p01-ch1sk1fk1fl1.tiff	51	1767	0.128649	0.0305486	0	0	nan	10	17	nan	4	0	1	0	0	65535	65535
23	18								r04c10f25p02-ch2sk1fk1fl1.tif	r04c10f25p01-ch1sk1fk1fl1.tiff	51	1775	0.0731518	0.0193179	0	0	nan	10	25	nan	4	0	1	0	0	65535	65535
14	63								r04c10f27p02-ch2sk1fk1fl1.tif	r04c10f27p01-ch1sk1fk1fl1.tiff	51	1777	0.0548714	0.0197757	0	0	nan	10	27	nan	4	0	1	0	0	65535	65535
138	319								r04c10f28p02-ch2sk1fk1fl1.tif	r04c10f28p01-ch1sk1fk1fl1.tiff	51	1778	0.126009	0.022446	0	0	nan	10	28	nan	4	0	1	0	0	65535	65535
47	90								r04c11f08p02-ch2sk1fk1fl1.tif	r04c11f08p01-ch1sk1fk1fl1.tiff	57	1968	0.141314	0.0431373	0	0	nan	11	8	nan	4	0	1	0	0	65535	65535
104	202								r04c11f09p02-ch2sk1fk1fl1.tif	r04c11f09p01-ch1sk1fk1fl1.tiff	57	1969	0.158953	0.0411841	0	0	nan	11	9	nan	4	0	1	0	0	65535	65535
147	270								r04c11f13p02-ch2sk1fk1fl1.tif	r04c11f13p01-ch1sk1fk1fl1.tiff	57	1973	0.1337	0.0380255	0	0	nan	11	13	nan	4	0	1	0	0	65535	65535
1	1								r04c11f16p02-ch2sk1fk1fl1.tif	r04c11f16p01-ch1sk1fk1fl1.tiff	57	1976	0.21265	0.0238193	0	0	nan	11	16	nan	4	0	1	0	0	65535	65535
12	21								r04c11f27p02-ch2sk1fk1fl1.tif	r04c11f27p01-ch1sk1fk1fl1.tiff	57	1987	0.127062	0.0186465	0	0	nan	11	27	nan	4	0	1	0	0	65535	65535
186	292								r04c11f28p02-ch2sk1fk1fl1.tif	r04c11f28p01-ch1sk1fk1fl1.tiff	57	1988	0.126802	0.030396	0	0	nan	11	28	nan	4	0	1	0	0	65535	65535
15	31								r04c11f29p02-ch2sk1fk1fl1.tif	r04c11f29p01-ch1sk1fk1fl1.tiff	57	1989	0.0656443	0.0196689	0	0	nan	11	29	nan	4	0	1	0	0	65535	65535
228	267								r05c02f15p02-ch2sk1fk1fl1.tif	r05c02f15p01-ch1sk1fk1fl1.tiff	4	120	0.200305	0.0418402	0	0	nan	2	15	nan	5	0	1	0	0	65535	65535
41	53								r05c02f27p02-ch2sk1fk1fl1.tif	r05c02f27p01-ch1sk1fk1fl1.tiff	4	132	0.128252	0.0285801	0	0	nan	2	27	nan	5	0	1	0	0	65535	65535
318	448								r05c02f28p02-ch2sk1fk1fl1.tif	r05c02f28p01-ch1sk1fk1fl1.tiff	4	133	0.175784	0.0445106	0	0	nan	2	28	nan	5	0	1	0	0	65535	65535
124	151								r05c02f29p02-ch2sk1fk1fl1.tif	r05c02f29p01-ch1sk1fk1fl1.tiff	4	134	0.128969	0.0302739	0	0	nan	2	29	nan	5	0	1	0	0	65535	65535
26	30								r05c03f08p02-ch2sk1fk1fl1.tif	r05c03f08p01-ch1sk1fk1fl1.tiff	10	323	0.136873	0.029572	0	0	nan	3	8	nan	5	0	1	0	0	65535	65535
123	187								r05c03f09p02-ch2sk1fk1fl1.tif	r05c03f09p01-ch1sk1fk1fl1.tiff	10	324	0.206683	0.0409552	0	0	nan	3	9	nan	5	0	1	0	0	65535	65535
228	299								r05c03f13p02-ch2sk1fk1fl1.tif	r05c03f13p01-ch1sk1fk1fl1.tiff	10	328	0.152117	0.0438392	0	0	nan	3	13	nan	5	0	1	0	0	65535	65535
203	323								r05c03f24p02-ch2sk1fk1fl1.tif	r05c03f24p01-ch1sk1fk1fl1.tiff	10	339	0.121569	0.0472725	0	0	nan	3	24	nan	5	0	1	0	0	65535	65535
3	9								r05c03f27p02-ch2sk1fk1fl1.tif	r05c03f27p01-ch1sk1fk1fl1.tiff	10	342	0.0717327	0.0171511	0	0	nan	3	27	nan	5	0	1	0	0	65535	65535
256	402								r05c03f28p02-ch2sk1fk1fl1.tif	r05c03f28p01-ch1sk1fk1fl1.tiff	10	343	0.13843	0.0294499	0	0	nan	3	28	nan	5	0	1	0	0	65535	65535
101	142								r05c03f29p02-ch2sk1fk1fl1.tif	r05c03f29p01-ch1sk1fk1fl1.tiff	10	344	0.0988174	0.0245365	0	0	nan	3	29	nan	5	0	1	0	0	65535	65535
13	19								r05c04f09p02-ch2sk1fk1fl1.tif	r05c04f09p01-ch1sk1fk1fl1.tiff	16	534	0.11397	0.0186618	0	0	nan	4	9	nan	5	0	1	0	0	65535	65535
103	138								r05c04f28p02-ch2sk1fk1fl1.tif	r05c04f28p01-ch1sk1fk1fl1.tiff	16	553	0.12488	0.0425116	0	0	nan	4	28	nan	5	0	1	0	0	65535	65535
28	44								r05c05f09p02-ch2sk1fk1fl1.tif	r05c05f09p01-ch1sk1fk1fl1.tiff	22	744	0.144167	0.0200809	0	0	nan	5	9	nan	5	0	1	0	0	65535	65535
242	450								r05c05f13p02-ch2sk1fk1fl1.tif	r05c05f13p01-ch1sk1fk1fl1.tiff	22	748	0.138201	0.0442817	0	0	nan	5	13	nan	5	0	1	0	0	65535	65535
19	37								r05c05f27p02-ch2sk1fk1fl1.tif	r05c05f27p01-ch1sk1fk1fl1.tiff	22	762	0.109926	0.0210117	0	0	nan	5	27	nan	5	0	1	0	0	65535	65535
203	328								r05c05f28p02-ch2sk1fk1fl1.tif	r05c05f28p01-ch1sk1fk1fl1.tiff	22	763	0.183337	0.0274662	0	0	nan	5	28	nan	5	0	1	0	0	65535	65535
70	135								r05c05f29p02-ch2sk1fk1fl1.tif	r05c05f29p01-ch1sk1fk1fl1.tiff	22	764	0.11397	0.0200961	0	0	nan	5	29	nan	5	0	1	0	0	65535	65535
20	28								r05c06f09p02-ch2sk1fk1fl1.tif	r05c06f09p01-ch1sk1fk1fl1.tiff	28	954	0.122606	0.0215305	0	0	nan	6	9	nan	5	0	1	0	0	65535	65535
194	353								r05c06f15p02-ch2sk1fk1fl1.tif	r05c06f15p01-ch1sk1fk1fl1.tiff	28	960	0.175189	0.0401465	0	0	nan	6	15	nan	5	0	1	0	0	65535	65535
351	475								r05c06f24p02-ch2sk1fk1fl1.tif	r05c06f24p01-ch1sk1fk1fl1.tiff	28	969	0.107744	0.0475929	0	0	nan	6	24	nan	5	0	1	0	0	65535	65535
14	12								r05c06f27p02-ch2sk1fk1fl1.tif	r05c06f27p01-ch1sk1fk1fl1.tiff	28	972	0.113603	0.016144	0	0	nan	6	27	nan	5	0	1	0	0	65535	65535
146	252								r05c06f28p02-ch2sk1fk1fl1.tif	r05c06f28p01-ch1sk1fk1fl1.tiff	28	973	0.115862	0.0248264	0	0	nan	6	28	nan	5	0	1	0	0	65535	65535
18	26								r05c06f29p02-ch2sk1fk1fl1.tif	r05c06f29p01-ch1sk1fk1fl1.tiff	28	974	0.0758068	0.0204166	0	0	nan	6	29	nan	5	0	1	0	0	65535	65535
87	149								r05c07f08p02-ch2sk1fk1fl1.tif	r05c07f08p01-ch1sk1fk1fl1.tiff	34	1163	0.161898	0.0306249	0	0	nan	7	8	nan	5	0	1	0	0	65535	65535
110	240								r05c07f10p02-ch2sk1fk1fl1.tif	r05c07f10p01-ch1sk1fk1fl1.tiff	34	1165	0.138857	0.0469062	0	0	nan	7	10	nan	5	0	1	0	0	65535	65535
66	191								r05c07f22p02-ch2sk1fk1fl1.tif	r05c07f22p01-ch1sk1fk1fl1.tiff	34	1177	0.0924086	0.0176242	0	0	nan	7	22	nan	5	0	1	0	0	65535	65535
34	70								r05c08f08p02-ch2sk1fk1fl1.tif	r05c08f08p01-ch1sk1fk1fl1.tiff	40	1373	0.126543	0.0290227	0	0	nan	8	8	nan	5	0	1	0	0	65535	65535
76	125								r05c08f09p02-ch2sk1fk1fl1.tif	r05c08f09p01-ch1sk1fk1fl1.tiff	40	1374	0.117235	0.0286107	0	0	nan	8	9	nan	5	0	1	0	0	65535	65535
166	310								r05c08f13p02-ch2sk1fk1fl1.tif	r05c08f13p01-ch1sk1fk1fl1.tiff	40	1378	0.134493	0.0268254	0	0	nan	8	13	nan	5	0	1	0	0	65535	65535
294	503								r05c08f22p02-ch2sk1fk1fl1.tif	r05c08f22p01-ch1sk1fk1fl1.tiff	40	1387	0.133669	0.0463569	0	0	nan	8	22	nan	5	0	1	0	0	65535	65535
44	100								r05c08f27p02-ch2sk1fk1fl1.tif	r05c08f27p01-ch1sk1fk1fl1.tiff	40	1392	0.121752	0.0186618	0	0	nan	8	27	nan	5	0	1	0	0	65535	65535
219	441								r05c08f28p02-ch2sk1fk1fl1.tif	r05c08f28p01-ch1sk1fk1fl1.tiff	40	1393	0.119875	0.0312047	0	0	nan	8	28	nan	5	0	1	0	0	65535	65535
25	87								r05c08f29p02-ch2sk1fk1fl1.tif	r05c08f29p01-ch1sk1fk1fl1.tiff	40	1394	0.055436	0.0184939	0	0	nan	8	29	nan	5	0	1	0	0	65535	65535
31	47								r05c09f08p02-ch2sk1fk1fl1.tif	r05c09f08p01-ch1sk1fk1fl1.tiff	46	1583	0.130037	0.0223239	0	0	nan	9	8	nan	5	0	1	0	0	65535	65535
145	233								r05c09f09p02-ch2sk1fk1fl1.tif	r05c09f09p01-ch1sk1fk1fl1.tiff	46	1584	0.186542	0.0440375	0	0	nan	9	9	nan	5	0	1	0	0	65535	65535
6	23085								r05c09f10p02-ch2sk1fk1fl1.tif	r05c09f10p01-ch1sk1fk1fl1.tiff	46	1585	0.0820478	0.0127718	0	0	nan	9	10	nan	5	0	1	0	0	65535	65535
6	6								r05c09f27p02-ch2sk1fk1fl1.tif	r05c09f27p01-ch1sk1fk1fl1.tiff	46	1602	0.0688487	0.0145266	0	0	nan	9	27	nan	5	0	1	0	0	65535	65535
163	260								r05c09f28p02-ch2sk1fk1fl1.tif	r05c09f28p01-ch1sk1fk1fl1.tiff	46	1603	0.109163	0.0288701	0	0	nan	9	28	nan	5	0	1	0	0	65535	65535
47	82								r05c09f29p02-ch2sk1fk1fl1.tif	r05c09f29p01-ch1sk1fk1fl1.tiff	46	1604	0.0631876	0.0207828	0	0	nan	9	29	nan	5	0	1	0	0	65535	65535
171	256								r05c10f08p02-ch2sk1fk1fl1.tif	r05c10f08p01-ch1sk1fk1fl1.tiff	52	1793	0.134417	0.0437324	0	0	nan	10	8	nan	5	0	1	0	0	65535	65535
9	18								r05c10f10p02-ch2sk1fk1fl1.tif	r05c10f10p01-ch1sk1fk1fl1.tiff	52	1795	0.0977798	0.0295262	0	0	nan	10	10	nan	5	0	1	0	0	65535	65535
36	43								r05c10f16p02-ch2sk1fk1fl1.tif	r05c10f16p01-ch1sk1fk1fl1.tiff	52	1801	0.125826	0.0308537	0	0	nan	10	16	nan	5	0	1	0	0	65535	65535
28	40								r05c10f17p02-ch2sk1fk1fl1.tif	r05c10f17p01-ch1sk1fk1fl1.tiff	52	1802	0.129549	0.0245823	0	0	nan	10	17	nan	5	0	1	0	0	65535	65535
138	246								r05c10f22p02-ch2sk1fk1fl1.tif	r05c10f22p01-ch1sk1fk1fl1.tiff	52	1807	0.139391	0.0273594	0	0	nan	10	22	nan	5	0	1	0	0	65535	65535
170	249								r05c11f10p02-ch2sk1fk1fl1.tif	r05c11f10p01-ch1sk1fk1fl1.tiff	58	2005	0.154528	0.0497139	0	0	nan	11	10	nan	5	0	1	0	0	65535	65535
53	60								r05c11f16p02-ch2sk1fk1fl1.tif	r05c11f16p01-ch1sk1fk1fl1.tiff	58	2011	0.152773	0.0363928	0	0	nan	11	16	nan	5	0	1	0	0	65535	65535
21	45								r05c11f22p02-ch2sk1fk1fl1.tif	r05c11f22p01-ch1sk1fk1fl1.tiff	58	2017	0.0737926	0.021973	0	0	nan	11	22	nan	5	0	1	0	0	65535	65535
214	343								r05c11f23p02-ch2sk1fk1fl1.tif	r05c11f23p01-ch1sk1fk1fl1.tiff	58	2018	0.185107	0.0256199	0	0	nan	11	23	nan	5	0	1	0	0	65535	65535
43	86								r05c11f24p02-ch2sk1fk1fl1.tif	r05c11f24p01-ch1sk1fk1fl1.tiff	58	2019	0.0931868	0.0254673	0	0	nan	11	24	nan	5	0	1	0	0	65535	65535
37	62								r06c02f09p02-ch2sk1fk1fl1.tif	r06c02f09p01-ch1sk1fk1fl1.tiff	5	149	0.145785	0.0322271	0	0	nan	2	9	nan	6	0	1	0	0	65535	65535
3	3								r06c02f10p02-ch2sk1fk1fl1.tif	r06c02f10p01-ch1sk1fk1fl1.tiff	5	150	0.126894	0.0459602	0	0	nan	2	10	nan	6	0	1	0	0	65535	65535
256	300								r06c02f15p02-ch2sk1fk1fl1.tif	r06c02f15p01-ch1sk1fk1fl1.tiff	5	155	0.143557	0.0480507	0	0	nan	2	15	nan	6	0	1	0	0	65535	65535
24	33								r06c02f20p02-ch2sk1fk1fl1.tif	r06c02f20p01-ch1sk1fk1fl1.tiff	5	160	0.154711	0.0390784	0	0	nan	2	20	nan	6	0	1	0	0	65535	65535
8	22708								r06c02f21p02-ch2sk1fk1fl1.tif	r06c02f21p01-ch1sk1fk1fl1.tiff	5	161	0.113069	0.0159762	0	0	nan	2	21	nan	6	0	1	0	0	65535	65535
319	338								r06c02f24p02-ch2sk1fk1fl1.tif	r06c02f24p01-ch1sk1fk1fl1.tiff	5	164	0.144808	0.0487984	0	0	nan	2	24	nan	6	0	1	0	0	65535	65535
14	20								r06c02f27p02-ch2sk1fk1fl1.tif	r06c02f27p01-ch1sk1fk1fl1.tiff	5	167	0.106477	0.0291905	0	0	nan	2	27	nan	6	0	1	0	0	65535	65535
98	125								r06c02f29p02-ch2sk1fk1fl1.tif	r06c02f29p01-ch1sk1fk1fl1.tiff	5	169	0.116869	0.0366979	0	0	nan	2	29	nan	6	0	1	0	0	65535	65535
48	107								r06c03f10p02-ch2sk1fk1fl1.tif	r06c03f10p01-ch1sk1fk1fl1.tiff	11	360	0.104311	0.0352331	0	0	nan	3	10	nan	6	0	1	0	0	65535	65535
9	12								r06c03f16p02-ch2sk1fk1fl1.tif	r06c03f16p01-ch1sk1fk1fl1.tiff	11	366	0.122118	0.0260166	0	0	nan	3	16	nan	6	0	1	0	0	65535	65535
14	13								r06c03f17p02-ch2sk1fk1fl1.tif	r06c03f17p01-ch1sk1fk1fl1.tiff	11	367	0.104997	0.0170748	0	0	nan	3	17	nan	6	0	1	0	0	65535	65535
43	91								r06c03f22p02-ch2sk1fk1fl1.tif	r06c03f22p01-ch1sk1fk1fl1.tiff	11	372	0.0937362	0.0215915	0	0	nan	3	22	nan	6	0	1	0	0	65535	65535
1394	0								r06c04f01p02-ch2sk1fk1fl1.tif	r06c04f01p01-ch1sk1fk1fl1.tiff	17	561	0.194324	0	0	0	nan	4	1	nan	6	0	1	0	0	65535	65535
52	0								r06c04f08p02-ch2sk1fk1fl1.tif	r06c04f08p01-ch1sk1fk1fl1.tiff	17	568	0.112078	0	0	0	nan	4	8	nan	6	0	1	0	0	65535	65535
154	0								r06c04f09p02-ch2sk1fk1fl1.tif	r06c04f09p01-ch1sk1fk1fl1.tiff	17	569	0.124086	0	0	0	nan	4	9	nan	6	0	1	0	0	65535	65535
7	0								r06c04f10p02-ch2sk1fk1fl1.tif	r06c04f10p01-ch1sk1fk1fl1.tiff	17	570	0.0938582	0	0	0	nan	4	10	nan	6	0	1	0	0	65535	65535
267	0								r06c04f13p02-ch2sk1fk1fl1.tif	r06c04f13p01-ch1sk1fk1fl1.tiff	17	573	0.141894	0	0	0	nan	4	13	nan	6	0	1	0	0	65535	65535
1050	0								r06c04f14p02-ch2sk1fk1fl1.tif	r06c04f14p01-ch1sk1fk1fl1.tiff	17	574	0.225422	0	0	0	nan	4	14	nan	6	0	1	0	0	65535	65535
560	0								r06c04f15p02-ch2sk1fk1fl1.tif	r06c04f15p01-ch1sk1fk1fl1.tiff	17	575	0.193332	0	0	0	nan	4	15	nan	6	0	1	0	0	65535	65535
878	0								r06c04f18p02-ch2sk1fk1fl1.tif	r06c04f18p01-ch1sk1fk1fl1.tiff	17	578	0.114458	0	0	0	nan	4	18	nan	6	0	1	0	0	65535	65535
344	0								r06c04f19p02-ch2sk1fk1fl1.tif	r06c04f19p01-ch1sk1fk1fl1.tiff	17	579	0.17351	0	0	0	nan	4	19	nan	6	0	1	0	0	65535	65535
101	0								r06c04f22p02-ch2sk1fk1fl1.tif	r06c04f22p01-ch1sk1fk1fl1.tiff	17	582	0.126085	0	0	0	nan	4	22	nan	6	0	1	0	0	65535	65535
626	0								r06c04f23p02-ch2sk1fk1fl1.tif	r06c04f23p01-ch1sk1fk1fl1.tiff	17	583	0.115099	0	0	0	nan	4	23	nan	6	0	1	0	0	65535	65535
299	0								r06c04f24p02-ch2sk1fk1fl1.tif	r06c04f24p01-ch1sk1fk1fl1.tiff	17	584	0.152148	0	0	0	nan	4	24	nan	6	0	1	0	0	65535	65535
83	179								r06c05f08p02-ch2sk1fk1fl1.tif	r06c05f08p01-ch1sk1fk1fl1.tiff	23	778	0.124163	0.0248264	0	0	nan	5	8	nan	6	0	1	0	0	65535	65535
141	229								r06c05f09p02-ch2sk1fk1fl1.tif	r06c05f09p01-ch1sk1fk1fl1.tiff	23	779	0.148379	0.0487068	0	0	nan	5	9	nan	6	0	1	0	0	65535	65535
70	114								r06c05f13p02-ch2sk1fk1fl1.tif	r06c05f13p01-ch1sk1fk1fl1.tiff	23	783	0.094377	0.0383001	0	0	nan	5	13	nan	6	0	1	0	0	65535	65535
13	46								r06c05f16p02-ch2sk1fk1fl1.tif	r06c05f16p01-ch1sk1fk1fl1.tiff	23	786	0.0805829	0.0231174	0	0	nan	5	16	nan	6	0	1	0	0	65535	65535
68	141								r06c05f17p02-ch2sk1fk1fl1.tif	r06c05f17p01-ch1sk1fk1fl1.tiff	23	787	0.121904	0.0256352	0	0	nan	5	17	nan	6	0	1	0	0	65535	65535
182	266								r06c05f19p02-ch2sk1fk1fl1.tif	r06c05f19p01-ch1sk1fk1fl1.tiff	23	789	0.123262	0.0319371	0	0	nan	5	19	nan	6	0	1	0	0	65535	65535
71	187								r06c05f22p02-ch2sk1fk1fl1.tif	r06c05f22p01-ch1sk1fk1fl1.tiff	23	792	0.0909438	0.0241245	0	0	nan	5	22	nan	6	0	1	0	0	65535	65535
15	39								r06c05f25p02-ch2sk1fk1fl1.tif	r06c05f25p01-ch1sk1fk1fl1.tiff	23	795	0.0927443	0.0175631	0	0	nan	5	25	nan	6	0	1	0	0	65535	65535
62	111								r06c05f27p02-ch2sk1fk1fl1.tif	r06c05f27p01-ch1sk1fk1fl1.tiff	23	797	0.0973831	0.0195163	0	0	nan	5	27	nan	6	0	1	0	0	65535	65535
70	212								r06c05f28p02-ch2sk1fk1fl1.tif	r06c05f28p01-ch1sk1fk1fl1.tiff	23	798	0.101686	0.0193484	0	0	nan	5	28	nan	6	0	1	0	0	65535	65535
16	24								r06c06f08p02-ch2sk1fk1fl1.tif	r06c06f08p01-ch1sk1fk1fl1.tiff	29	988	0.0992599	0.021912	0	0	nan	6	8	nan	6	0	1	0	0	65535	65535
26	48								r06c06f09p02-ch2sk1fk1fl1.tif	r06c06f09p01-ch1sk1fk1fl1.tiff	29	989	0.109316	0.0332647	0	0	nan	6	9	nan	6	0	1	0	0	65535	65535
67	101								r06c06f13p02-ch2sk1fk1fl1.tif	r06c06f13p01-ch1sk1fk1fl1.tiff	29	993	0.241947	0.0254215	0	0	nan	6	13	nan	6	0	1	0	0	65535	65535
13	10								r06c06f16p02-ch2sk1fk1fl1.tif	r06c06f16p01-ch1sk1fk1fl1.tiff	29	996	0.106737	0.0210575	0	0	nan	6	16	nan	6	0	1	0	0	65535	65535
68	101								r06c06f17p02-ch2sk1fk1fl1.tif	r06c06f17p01-ch1sk1fk1fl1.tiff	29	997	0.13286	0.0317235	0	0	nan	6	17	nan	6	0	1	0	0	65535	65535
174	294								r06c06f19p02-ch2sk1fk1fl1.tif	r06c06f19p01-ch1sk1fk1fl1.tiff	29	999	0.130663	0.0366522	0	0	nan	6	19	nan	6	0	1	0	0	65535	65535
47	134								r06c06f22p02-ch2sk1fk1fl1.tif	r06c06f22p01-ch1sk1fk1fl1.tiff	29	1002	0.07187	0.0302434	0	0	nan	6	22	nan	6	0	1	0	0	65535	65535
7	17787								r06c06f25p02-ch2sk1fk1fl1.tif	r06c06f25p01-ch1sk1fk1fl1.tiff	29	1005	0.0887465	0.0123903	0	0	nan	6	25	nan	6	0	1	0	0	65535	65535
10	18								r06c06f27p02-ch2sk1fk1fl1.tif	r06c06f27p01-ch1sk1fk1fl1.tiff	29	1007	0.0876631	0.0213169	0	0	nan	6	27	nan	6	0	1	0	0	65535	65535
41	69								r06c06f28p02-ch2sk1fk1fl1.tif	r06c06f28p01-ch1sk1fk1fl1.tiff	29	1008	0.109346	0.0200351	0	0	nan	6	28	nan	6	0	1	0	0	65535	65535
152	189								r06c07f10p02-ch2sk1fk1fl1.tif	r06c07f10p01-ch1sk1fk1fl1.tiff	35	1200	0.14255	0.0373388	0	0	nan	7	10	nan	6	0	1	0	0	65535	65535
150	224								r06c07f23p02-ch2sk1fk1fl1.tif	r06c07f23p01-ch1sk1fk1fl1.tiff	35	1213	0.0885481	0.0279393	0	0	nan	7	23	nan	6	0	1	0	0	65535	65535
34	48								r06c07f24p02-ch2sk1fk1fl1.tif	r06c07f24p01-ch1sk1fk1fl1.tiff	35	1214	0.103197	0.0258488	0	0	nan	7	24	nan	6	0	1	0	0	65535	65535
47	87								r06c08f08p02-ch2sk1fk1fl1.tif	r06c08f08p01-ch1sk1fk1fl1.tiff	41	1408	0.109377	0.0309911	0	0	nan	8	8	nan	6	0	1	0	0	65535	65535
96	168								r06c08f09p02-ch2sk1fk1fl1.tif	r06c08f09p01-ch1sk1fk1fl1.tiff	41	1409	0.140856	0.0431525	0	0	nan	8	9	nan	6	0	1	0	0	65535	65535
2	23155								r06c08f17p02-ch2sk1fk1fl1.tif	r06c08f17p01-ch1sk1fk1fl1.tiff	41	1417	0.110445	0.0161593	0	0	nan	8	17	nan	6	0	1	0	0	65535	65535
212	332								r06c08f24p02-ch2sk1fk1fl1.tif	r06c08f24p01-ch1sk1fk1fl1.tiff	41	1424	0.244312	0.0387579	0	0	nan	8	24	nan	6	0	1	0	0	65535	65535
2	22603								r06c08f27p02-ch2sk1fk1fl1.tif	r06c08f27p01-ch1sk1fk1fl1.tiff	41	1427	0.0952773	0.0135042	0	0	nan	8	27	nan	6	0	1	0	0	65535	65535
71	137								r06c08f28p02-ch2sk1fk1fl1.tif	r06c08f28p01-ch1sk1fk1fl1.tiff	41	1428	0.159457	0.0245518	0	0	nan	8	28	nan	6	0	1	0	0	65535	65535
10	18061								r06c08f29p02-ch2sk1fk1fl1.tif	r06c08f29p01-ch1sk1fk1fl1.tiff	41	1429	0.079469	0.0128023	0	0	nan	8	29	nan	6	0	1	0	0	65535	65535
32	75								r06c09f08p02-ch2sk1fk1fl1.tif	r06c09f08p01-ch1sk1fk1fl1.tiff	47	1618	0.143374	0.0243534	0	0	nan	9	8	nan	6	0	1	0	0	65535	65535
60	98								r06c09f09p02-ch2sk1fk1fl1.tif	r06c09f09p01-ch1sk1fk1fl1.tiff	47	1619	0.11548	0.0396887	0	0	nan	9	9	nan	6	0	1	0	0	65535	65535
2	26273								r06c09f16p02-ch2sk1fk1fl1.tif	r06c09f16p01-ch1sk1fk1fl1.tiff	47	1626	0.116762	0.0145113	0	0	nan	9	16	nan	6	0	1	0	0	65535	65535
20	36								r06c09f17p02-ch2sk1fk1fl1.tif	r06c09f17p01-ch1sk1fk1fl1.tiff	47	1627	0.118135	0.0209506	0	0	nan	9	17	nan	6	0	1	0	0	65535	65535
6	7								r06c09f29p02-ch2sk1fk1fl1.tif	r06c09f29p01-ch1sk1fk1fl1.tiff	47	1639	0.068864	0.0185245	0	0	nan	9	29	nan	6	0	1	0	0	65535	65535
60	94								r06c10f08p02-ch2sk1fk1fl1.tif	r06c10f08p01-ch1sk1fk1fl1.tiff	53	1828	0.128481	0.0352026	0	0	nan	10	8	nan	6	0	1	0	0	65535	65535
95	155								r06c10f10p02-ch2sk1fk1fl1.tif	r06c10f10p01-ch1sk1fk1fl1.tiff	53	1830	0.123049	0.0370184	0	0	nan	10	10	nan	6	0	1	0	0	65535	65535
14	14								r06c10f12p02-ch2sk1fk1fl1.tif	r06c10f12p01-ch1sk1fk1fl1.tiff	53	1832	0.113298	0.021973	0	0	nan	10	12	nan	6	0	1	0	0	65535	65535
19	49								r06c10f20p02-ch2sk1fk1fl1.tif	r06c10f20p01-ch1sk1fk1fl1.tiff	53	1840	0.144015	0.0272068	0	0	nan	10	20	nan	6	0	1	0	0	65535	65535
82	142								r06c10f24p02-ch2sk1fk1fl1.tif	r06c10f24p01-ch1sk1fk1fl1.tiff	53	1844	0.127352	0.0298924	0	0	nan	10	24	nan	6	0	1	0	0	65535	65535
73	117								r06c11f08p02-ch2sk1fk1fl1.tif	r06c11f08p01-ch1sk1fk1fl1.tiff	59	2038	0.100557	0.0422675	0	0	nan	11	8	nan	6	0	1	0	0	65535	65535
62	94								r06c11f10p02-ch2sk1fk1fl1.tif	r06c11f10p01-ch1sk1fk1fl1.tiff	59	2040	0.0922103	0.0423896	0	0	nan	11	10	nan	6	0	1	0	0	65535	65535
58	147								r06c11f24p02-ch2sk1fk1fl1.tif	r06c11f24p01-ch1sk1fk1fl1.tiff	59	2054	0.110033	0.0203098	0	0	nan	11	24	nan	6	0	1	0	0	65535	65535
0	29508								r07c02f08p02-ch2sk1fk1fl1.tif	r07c02f08p01-ch1sk1fk1fl1.tiff	6	183	0.0889906	0.0237278	0	0	nan	2	8	nan	7	0	1	0	0	65535	65535
11	9								r07c02f09p02-ch2sk1fk1fl1.tif	r07c02f09p01-ch1sk1fk1fl1.tiff	6	184	0.154955	0.0358434	0	0	nan	2	9	nan	7	0	1	0	0	65535	65535
300	393								r07c02f22p02-ch2sk1fk1fl1.tif	r07c02f22p01-ch1sk1fk1fl1.tiff	6	197	0.142611	0.0483406	0	0	nan	2	22	nan	7	0	1	0	0	65535	65535
18	53								r07c02f27p02-ch2sk1fk1fl1.tif	r07c02f27p01-ch1sk1fk1fl1.tiff	6	202	0.0928054	0.0334325	0	0	nan	2	27	nan	7	0	1	0	0	65535	65535
176	259								r07c02f28p02-ch2sk1fk1fl1.tif	r07c02f28p01-ch1sk1fk1fl1.tiff	6	203	0.126802	0.0420691	0	0	nan	2	28	nan	7	0	1	0	0	65535	65535
1	27665								r07c02f29p02-ch2sk1fk1fl1.tif	r07c02f29p01-ch1sk1fk1fl1.tiff	6	204	0.08336	0.0170596	0	0	nan	2	29	nan	7	0	1	0	0	65535	65535
3	5								r07c03f09p02-ch2sk1fk1fl1.tif	r07c03f09p01-ch1sk1fk1fl1.tiff	12	394	0.106096	0.0186618	0	0	nan	3	9	nan	7	0	1	0	0	65535	65535
144	258								r07c03f15p02-ch2sk1fk1fl1.tif	r07c03f15p01-ch1sk1fk1fl1.tiff	12	400	0.150774	0.043061	0	0	nan	3	15	nan	7	0	1	0	0	65535	65535
39	61								r07c03f20p02-ch2sk1fk1fl1.tif	r07c03f20p01-ch1sk1fk1fl1.tiff	12	405	0.119524	0.0348363	0	0	nan	3	20	nan	7	0	1	0	0	65535	65535
0	26076								r07c03f21p02-ch2sk1fk1fl1.tif	r07c03f21p01-ch1sk1fk1fl1.tiff	12	406	0.0852522	0.0145571	0	0	nan	3	21	nan	7	0	1	0	0	65535	65535
217	291								r07c03f24p02-ch2sk1fk1fl1.tif	r07c03f24p01-ch1sk1fk1fl1.tiff	12	409	0.146517	0.0417182	0	0	nan	3	24	nan	7	0	1	0	0	65535	65535
1	2								r07c03f27p02-ch2sk1fk1fl1.tif	r07c03f27p01-ch1sk1fk1fl1.tiff	12	412	0.0733654	0.0198825	0	0	nan	3	27	nan	7	0	1	0	0	65535	65535
17	38								r07c04f08p02-ch2sk1fk1fl1.tif	r07c04f08p01-ch1sk1fk1fl1.tiff	18	603	0.147967	0.0231022	0	0	nan	4	8	nan	7	0	1	0	0	65535	65535
89	152								r07c04f09p02-ch2sk1fk1fl1.tif	r07c04f09p01-ch1sk1fk1fl1.tiff	18	604	0.133211	0.0343328	0	0	nan	4	9	nan	7	0	1	0	0	65535	65535
7	8								r07c04f10p02-ch2sk1fk1fl1.tif	r07c04f10p01-ch1sk1fk1fl1.tiff	18	605	0.1205	0.0240482	0	0	nan	4	10	nan	7	0	1	0	0	65535	65535
272	348								r07c04f13p02-ch2sk1fk1fl1.tif	r07c04f13p01-ch1sk1fk1fl1.tiff	18	608	0.158221	0.0489967	0	0	nan	4	13	nan	7	0	1	0	0	65535	65535
120	199								r07c04f22p02-ch2sk1fk1fl1.tif	r07c04f22p01-ch1sk1fk1fl1.tiff	18	617	0.165087	0.0446937	0	0	nan	4	22	nan	7	0	1	0	0	65535	65535
23	47								r07c04f27p02-ch2sk1fk1fl1.tif	r07c04f27p01-ch1sk1fk1fl1.tiff	18	622	0.131456	0.0308537	0	0	nan	4	27	nan	7	0	1	0	0	65535	65535
130	218								r07c04f28p02-ch2sk1fk1fl1.tif	r07c04f28p01-ch1sk1fk1fl1.tiff	18	623	0.126894	0.0249485	0	0	nan	4	28	nan	7	0	1	0	0	65535	65535
2	3								r07c05f10p02-ch2sk1fk1fl1.tif	r07c05f10p01-ch1sk1fk1fl1.tiff	24	815	0.0833753	0.0254368	0	0	nan	5	10	nan	7	0	1	0	0	65535	65535
80	160								r07c05f16p02-ch2sk1fk1fl1.tif	r07c05f16p01-ch1sk1fk1fl1.tiff	24	821	0.0999619	0.0303655	0	0	nan	5	16	nan	7	0	1	0	0	65535	65535
181	208								r07c05f19p02-ch2sk1fk1fl1.tif	r07c05f19p01-ch1sk1fk1fl1.tiff	24	824	0.120073	0.0289769	0	0	nan	5	19	nan	7	0	1	0	0	65535	65535
9	26								r07c05f22p02-ch2sk1fk1fl1.tif	r07c05f22p01-ch1sk1fk1fl1.tiff	24	827	0.0604715	0.0272831	0	0	nan	5	22	nan	7	0	1	0	0	65535	65535
3	5								r07c05f25p02-ch2sk1fk1fl1.tif	r07c05f25p01-ch1sk1fk1fl1.tiff	24	830	0.100816	0.0187076	0	0	nan	5	25	nan	7	0	1	0	0	65535	65535
6	7								r07c06f03p02-ch2sk1fk1fl1.tif	r07c06f03p01-ch1sk1fk1fl1.tiff	30	1018	0.0544442	0.0180362	0	0	nan	6	3	nan	7	0	1	0	0	65535	65535
1	24411								r07c06f07p02-ch2sk1fk1fl1.tif	r07c06f07p01-ch1sk1fk1fl1.tiff	30	1022	0.0688945	0.00972	0	0	nan	6	7	nan	7	0	1	0	0	65535	65535
152	395								r07c06f10p02-ch2sk1fk1fl1.tif	r07c06f10p01-ch1sk1fk1fl1.tiff	30	1025	0.108568	0.0264134	0	0	nan	6	10	nan	7	0	1	0	0	65535	65535
348	543								r07c06f13p02-ch2sk1fk1fl1.tif	r07c06f13p01-ch1sk1fk1fl1.tiff	30	1028	0.157229	0.0425269	0	0	nan	6	13	nan	7	0	1	0	0	65535	65535
43	57								r07c06f16p02-ch2sk1fk1fl1.tif	r07c06f16p01-ch1sk1fk1fl1.tiff	30	1031	0.0962387	0.0201114	0	0	nan	6	16	nan	7	0	1	0	0	65535	65535
5	13								r07c06f17p02-ch2sk1fk1fl1.tif	r07c06f17p01-ch1sk1fk1fl1.tiff	30	1032	0.0535439	0.0167086	0	0	nan	6	17	nan	7	0	1	0	0	65535	65535
183	423								r07c06f19p02-ch2sk1fk1fl1.tif	r07c06f19p01-ch1sk1fk1fl1.tiff	30	1034	0.131304	0.0252232	0	0	nan	6	19	nan	7	0	1	0	0	65535	65535
119	222								r07c06f23p02-ch2sk1fk1fl1.tif	r07c06f23p01-ch1sk1fk1fl1.tiff	30	1038	0.12987	0.0203098	0	0	nan	6	23	nan	7	0	1	0	0	65535	65535
49	140								r07c06f24p02-ch2sk1fk1fl1.tif	r07c06f24p01-ch1sk1fk1fl1.tiff	30	1039	0.0722667	0.0167239	0	0	nan	6	24	nan	7	0	1	0	0	65535	65535
40	91								r07c07f08p02-ch2sk1fk1fl1.tif	r07c07f08p01-ch1sk1fk1fl1.tiff	36	1233	0.136126	0.0415503	0	0	nan	7	8	nan	7	0	1	0	0	65535	65535
207	345								r07c07f09p02-ch2sk1fk1fl1.tif	r07c07f09p01-ch1sk1fk1fl1.tiff	36	1234	0.171405	0.037232	0	0	nan	7	9	nan	7	0	1	0	0	65535	65535
29	38								r07c07f10p02-ch2sk1fk1fl1.tif	r07c07f10p01-ch1sk1fk1fl1.tiff	36	1235	0.119142	0.0280003	0	0	nan	7	10	nan	7	0	1	0	0	65535	65535
272	436								r07c07f13p02-ch2sk1fk1fl1.tif	r07c07f13p01-ch1sk1fk1fl1.tiff	36	1238	0.150408	0.0349279	0	0	nan	7	13	nan	7	0	1	0	0	65535	65535
0	23040								r07c07f17p02-ch2sk1fk1fl1.tif	r07c07f17p01-ch1sk1fk1fl1.tiff	36	1242	0.111238	0.00914015	0	0	nan	7	17	nan	7	0	1	0	0	65535	65535
263	342								r07c07f22p02-ch2sk1fk1fl1.tif	r07c07f22p01-ch1sk1fk1fl1.tiff	36	1247	0.160418	0.0417182	0	0	nan	7	22	nan	7	0	1	0	0	65535	65535
6	8								r07c07f27p02-ch2sk1fk1fl1.tif	r07c07f27p01-ch1sk1fk1fl1.tiff	36	1252	0.0966659	0.0237125	0	0	nan	7	27	nan	7	0	1	0	0	65535	65535
1	24864								r07c07f29p02-ch2sk1fk1fl1.tif	r07c07f29p01-ch1sk1fk1fl1.tiff	36	1254	0.057847	0.00700389	0	0	nan	7	29	nan	7	0	1	0	0	65535	65535
143	246								r07c08f09p02-ch2sk1fk1fl1.tif	r07c08f09p01-ch1sk1fk1fl1.tiff	42	1444	0.109041	0.0353857	0	0	nan	8	9	nan	7	0	1	0	0	65535	65535
64	112								r07c08f16p02-ch2sk1fk1fl1.tif	r07c08f16p01-ch1sk1fk1fl1.tiff	42	1451	0.11133	0.0250095	0	0	nan	8	16	nan	7	0	1	0	0	65535	65535
112	282								r07c08f17p02-ch2sk1fk1fl1.tif	r07c08f17p01-ch1sk1fk1fl1.tiff	42	1452	0.133639	0.0268559	0	0	nan	8	17	nan	7	0	1	0	0	65535	65535
202	436								r07c08f19p02-ch2sk1fk1fl1.tif	r07c08f19p01-ch1sk1fk1fl1.tiff	42	1454	0.117433	0.0465705	0	0	nan	8	19	nan	7	0	1	0	0	65535	65535
12	17557								r07c08f25p02-ch2sk1fk1fl1.tif	r07c08f25p01-ch1sk1fk1fl1.tiff	42	1460	0.072221	0.010956	0	0	nan	8	25	nan	7	0	1	0	0	65535	65535
86	142								r07c09f08p02-ch2sk1fk1fl1.tif	r07c09f08p01-ch1sk1fk1fl1.tiff	48	1653	0.115679	0.0318456	0	0	nan	9	8	nan	7	0	1	0	0	65535	65535
2	24661								r07c09f10p02-ch2sk1fk1fl1.tif	r07c09f10p01-ch1sk1fk1fl1.tiff	48	1655	0.110246	0.0170291	0	0	nan	9	10	nan	7	0	1	0	0	65535	65535
174	241								r07c09f13p02-ch2sk1fk1fl1.tif	r07c09f13p01-ch1sk1fk1fl1.tiff	48	1658	0.191623	0.0451972	0	0	nan	9	13	nan	7	0	1	0	0	65535	65535
4	22755								r07c09f16p02-ch2sk1fk1fl1.tif	r07c09f16p01-ch1sk1fk1fl1.tiff	48	1661	0.114412	0.0146944	0	0	nan	9	16	nan	7	0	1	0	0	65535	65535
28	40								r07c09f17p02-ch2sk1fk1fl1.tif	r07c09f17p01-ch1sk1fk1fl1.tiff	48	1662	0.172412	0.0297398	0	0	nan	9	17	nan	7	0	1	0	0	65535	65535
334	461								r07c09f19p02-ch2sk1fk1fl1.tif	r07c09f19p01-ch1sk1fk1fl1.tiff	48	1664	0.196002	0.0369116	0	0	nan	9	19	nan	7	0	1	0	0	65535	65535
114	205								r07c09f22p02-ch2sk1fk1fl1.tif	r07c09f22p01-ch1sk1fk1fl1.tiff	48	1667	0.111986	0.0254368	0	0	nan	9	22	nan	7	0	1	0	0	65535	65535
1	22879								r07c09f27p02-ch2sk1fk1fl1.tif	r07c09f27p01-ch1sk1fk1fl1.tiff	48	1672	0.111818	0.0110018	0	0	nan	9	27	nan	7	0	1	0	0	65535	65535
10	16								r07c09f28p02-ch2sk1fk1fl1.tif	r07c09f28p01-ch1sk1fk1fl1.tiff	48	1673	0.0753033	0.0259251	0	0	nan	9	28	nan	7	0	1	0	0	65535	65535
193	353								r07c10f08p02-ch2sk1fk1fl1.tif	r07c10f08p01-ch1sk1fk1fl1.tiff	54	1863	0.16083	0.0356146	0	0	nan	10	8	nan	7	0	1	0	0	65535	65535
228	350								r07c10f09p02-ch2sk1fk1fl1.tif	r07c10f09p01-ch1sk1fk1fl1.tiff	54	1864	0.15552	0.0427558	0	0	nan	10	9	nan	7	0	1	0	0	65535	65535
63	95								r07c10f17p02-ch2sk1fk1fl1.tif	r07c10f17p01-ch1sk1fk1fl1.tiff	54	1872	0.131411	0.0299687	0	0	nan	10	17	nan	7	0	1	0	0	65535	65535
146	319								r07c10f19p02-ch2sk1fk1fl1.tif	r07c10f19p01-ch1sk1fk1fl1.tiff	54	1874	0.106615	0.0347753	0	0	nan	10	19	nan	7	0	1	0	0	65535	65535
49	91								r07c10f22p02-ch2sk1fk1fl1.tif	r07c10f22p01-ch1sk1fk1fl1.tiff	54	1877	0.0885786	0.025742	0	0	nan	10	22	nan	7	0	1	0	0	65535	65535
13	37								r07c10f27p02-ch2sk1fk1fl1.tif	r07c10f27p01-ch1sk1fk1fl1.tiff	54	1882	0.0707866	0.0152438	0	0	nan	10	27	nan	7	0	1	0	0	65535	65535
67	113								r07c10f28p02-ch2sk1fk1fl1.tif	r07c10f28p01-ch1sk1fk1fl1.tiff	54	1883	0.101442	0.0222934	0	0	nan	10	28	nan	7	0	1	0	0	65535	65535
180	242								r07c11f08p02-ch2sk1fk1fl1.tif	r07c11f08p01-ch1sk1fk1fl1.tiff	60	2073	0.149416	0.0473335	0	0	nan	11	8	nan	7	0	1	0	0	65535	65535
179	278								r07c11f13p02-ch2sk1fk1fl1.tif	r07c11f13p01-ch1sk1fk1fl1.tiff	60	2078	0.195804	0.0421454	0	0	nan	11	13	nan	7	0	1	0	0	65535	65535
64	93								r07c11f16p02-ch2sk1fk1fl1.tif	r07c11f16p01-ch1sk1fk1fl1.tiff	60	2081	0.153582	0.0316472	0	0	nan	11	16	nan	7	0	1	0	0	65535	65535
151	251								r07c11f17p02-ch2sk1fk1fl1.tif	r07c11f17p01-ch1sk1fk1fl1.tiff	60	2082	0.136934	0.0335699	0	0	nan	11	17	nan	7	0	1	0	0	65535	65535
57	105								r07c11f22p02-ch2sk1fk1fl1.tif	r07c11f22p01-ch1sk1fk1fl1.tiff	60	2087	0.108858	0.0328832	0	0	nan	11	22	nan	7	0	1	0	0	65535	65535
24	16								r07c11f25p02-ch2sk1fk1fl1.tif	r07c11f25p01-ch1sk1fk1fl1.tiff	60	2090	0.10486	0.0251011	0	0	nan	11	25	nan	7	0	1	0	0	65535	65535
0	154								r02c03f25p02-ch2sk1fk1fl1.tif	r02c03f25p01-ch1sk1fk1fl1.tiff	7	235	0.000579843	0.066331	0	0	nan	3	25	nan	2	1	0	0	0	65535	65535
0	3768								r02c04f01p02-ch2sk1fk1fl1.tif	r02c04f01p01-ch1sk1fk1fl1.tiff	13	421	0	0.249668	0	0.0011489	nan	4	1	nan	2	1	0	0	0	65535	65535
0	0								r02c04f20p02-ch2sk1fk1fl1.tif	r02c04f20p01-ch1sk1fk1fl1.tiff	13	440	0.000610361	0.0679179	0	0	nan	4	20	nan	2	1	0	0	0	65535	65535
0	15								r02c07f21p02-ch2sk1fk1fl1.tif	r02c07f21p01-ch1sk1fk1fl1.tiff	31	1071	0.000579843	0.249775	0	0.0998822	nan	7	21	nan	2	1	0	0	0	65535	65535
0	0								r02c07f29p02-ch2sk1fk1fl1.tif	r02c07f29p01-ch1sk1fk1fl1.tiff	31	1079	0.000610361	0.249805	0	0.416691	nan	7	29	nan	2	1	0	0	0	65535	65535
0	30								r03c03f30p02-ch2sk1fk1fl1.tif	r03c03f30p01-ch1sk1fk1fl1.tiff	8	275	0.000564584	0.155657	0	0	nan	3	30	nan	3	1	0	0	0	65535	65535
0	38								r03c03f31p02-ch2sk1fk1fl1.tif	r03c03f31p01-ch1sk1fk1fl1.tiff	8	276	0	0.1308	0	0	nan	3	31	nan	3	1	0	0	0	65535	65535
0	1								r03c04f12p02-ch2sk1fk1fl1.tif	r03c04f12p01-ch1sk1fk1fl1.tiff	14	467	0.000640879	0.0901808	0	0	nan	4	12	nan	3	1	0	0	0	65535	65535
0	37								r03c04f32p02-ch2sk1fk1fl1.tif	r03c04f32p01-ch1sk1fk1fl1.tiff	14	487	0.000686656	0.0982223	0	0	nan	4	32	nan	3	1	0	0	0	65535	65535
0	342								r04c06f03p02-ch2sk1fk1fl1.tif	r04c06f03p01-ch1sk1fk1fl1.tiff	27	913	0.000595102	0.116136	0	0	nan	6	3	nan	4	1	0	0	0	65535	65535
0	0								r05c04f31p02-ch2sk1fk1fl1.tif	r05c04f31p01-ch1sk1fk1fl1.tiff	16	556	0.000656138	0.0681621	0	0	nan	4	31	nan	5	1	0	0	0	65535	65535
0	429								r05c10f07p02-ch2sk1fk1fl1.tif	r05c10f07p01-ch1sk1fk1fl1.tiff	52	1792	0.000595102	0.249805	0	1.06122	nan	10	7	nan	5	1	0	0	1	65535	65535
1	14								r06c11f20p02-ch2sk1fk1fl1.tif	r06c11f20p01-ch1sk1fk1fl1.tiff	59	2050	0.0252995	0.0817578	0	0	nan	11	20	nan	6	1	0	0	0	65535	65535
0	43								r07c04f05p02-ch2sk1fk1fl1.tif	r07c04f05p01-ch1sk1fk1fl1.tiff	18	600	0.000579843	0.111223	0	0	nan	4	5	nan	7	1	0	0	0	65535	65535
0	295								r07c04f12p02-ch2sk1fk1fl1.tif	r07c04f12p01-ch1sk1fk1fl1.tiff	18	607	0.00062562	0.0968032	0	0	nan	4	12	nan	7	1	0	0	0	65535	65535
0	23809								r02c02f02p01-ch2sk1fk1fl1.tif	r02c02f02p01-ch1sk1fk1fl1.tiff	1	2	0	0.00117494	0	0	nan	2	2	nan	2	1	1	0	0	65535	65535
0	0								r02c02f03p02-ch2sk1fk1fl1.tif	r02c02f03p01-ch1sk1fk1fl1.tiff	1	3	0.000579843	0	0	0	nan	2	3	nan	2	1	1	0	0	65535	65535
0	23005								r02c02f04p02-ch2sk1fk1fl1.tif	r02c02f04p01-ch1sk1fk1fl1.tiff	1	4	0.000610361	0.00120546	0	0	nan	2	4	nan	2	1	1	0	0	65535	65535
0	1								r02c02f05p02-ch2sk1fk1fl1.tif	r02c02f05p01-ch1sk1fk1fl1.tiff	1	5	0.000595102	0.0237888	0	0	nan	2	5	nan	2	1	1	0	0	65535	65535
0	23524								r02c02f06p02-ch2sk1fk1fl1.tif	r02c02f06p01-ch1sk1fk1fl1.tiff	1	6	0.000579843	0.0011902	0	0	nan	2	6	nan	2	1	1	0	0	65535	65535
0	22495								r02c02f07p02-ch2sk1fk1fl1.tif	r02c02f07p01-ch1sk1fk1fl1.tiff	1	7	0.000640879	0.0011902	0	0	nan	2	7	nan	2	1	1	0	0	65535	65535
0	0								r02c02f11p02-ch2sk1fk1fl1.tif	r02c02f11p01-ch1sk1fk1fl1.tiff	1	11	0	0	0	0	nan	2	11	nan	2	1	1	0	0	65535	65535
0	22615								r02c02f12p02-ch2sk1fk1fl1.tif	r02c02f12p01-ch1sk1fk1fl1.tiff	1	12	0.000610361	0.00128176	0	0	nan	2	12	nan	2	1	1	0	0	65535	65535
0	23172								r02c02f16p02-ch2sk1fk1fl1.tif	r02c02f16p01-ch1sk1fk1fl1.tiff	1	16	0.00062562	0.00128176	0	0	nan	2	16	nan	2	1	1	0	0	65535	65535
0	21065								r02c02f17p02-ch2sk1fk1fl1.tif	r02c02f17p01-ch1sk1fk1fl1.tiff	1	17	0.000686656	0.00123598	0	0	nan	2	17	nan	2	1	1	0	0	65535	65535
0	22760								r02c02f20p02-ch2sk1fk1fl1.tif	r02c02f20p01-ch1sk1fk1fl1.tiff	1	20	0.000595102	0.00120546	0	0	nan	2	20	nan	2	1	1	0	0	65535	65535
0	22433								r02c02f21p02-ch2sk1fk1fl1.tif	r02c02f21p01-ch1sk1fk1fl1.tiff	1	21	0.000610361	0.00120546	0	0	nan	2	21	nan	2	1	1	0	0	65535	65535
0	22853								r02c02f25p02-ch2sk1fk1fl1.tif	r02c02f25p01-ch1sk1fk1fl1.tiff	1	25	0.000640879	0.0011902	0	0	nan	2	25	nan	2	1	1	0	0	65535	65535
0	22414								r02c02f26p02-ch2sk1fk1fl1.tif	r02c02f26p01-ch1sk1fk1fl1.tiff	1	26	0.000595102	0.00141909	0	0	nan	2	26	nan	2	1	1	0	0	65535	65535
0	22277								r02c02f30p02-ch2sk1fk1fl1.tif	r02c02f30p01-ch1sk1fk1fl1.tiff	1	30	0.000579843	0.00224308	0	0	nan	2	30	nan	2	1	1	0	0	65535	65535
0	0								r02c02f31p02-ch2sk1fk1fl1.tif	r02c02f31p01-ch1sk1fk1fl1.tiff	1	31	0.000610361	0	0	0	nan	2	31	nan	2	1	1	0	0	65535	65535
0	0								r02c02f32p02-ch2sk1fk1fl1.tif	r02c02f32p01-ch1sk1fk1fl1.tiff	1	32	0.000595102	0	0	0	nan	2	32	nan	2	1	1	0	0	65535	65535
0	22781								r02c02f33p02-ch2sk1fk1fl1.tif	r02c02f33p01-ch1sk1fk1fl1.tiff	1	33	0.000610361	0.0012665	0	0	nan	2	33	nan	2	1	1	0	0	65535	65535
0	22055								r02c02f34p02-ch2sk1fk1fl1.tif	r02c02f34p01-ch1sk1fk1fl1.tiff	1	34	0.000595102	0.0011902	0	0	nan	2	34	nan	2	1	1	0	0	65535	65535
0	0								r02c02f35p02-ch2sk1fk1fl1.tif	r02c02f35p01-ch1sk1fk1fl1.tiff	1	35	0	0	0	0	nan	2	35	nan	2	1	1	0	0	65535	65535
0	0								r02c03f02p02-ch2sk1fk1fl1.tif	r02c03f02p01-ch1sk1fk1fl1.tiff	7	212	0	0	0	0	nan	3	2	nan	2	1	1	0	0	65535	65535
0	22052								r02c03f03p02-ch2sk1fk1fl1.tif	r02c03f03p01-ch1sk1fk1fl1.tiff	7	213	0.000564584	0.00285344	0	0	nan	3	3	nan	2	1	1	0	0	65535	65535
0	22783								r02c03f04p02-ch2sk1fk1fl1.tif	r02c03f04p01-ch1sk1fk1fl1.tiff	7	214	0.000595102	0.00141909	0	0	nan	3	4	nan	2	1	1	0	0	65535	65535
0	22331								r02c03f05p02-ch2sk1fk1fl1.tif	r02c03f05p01-ch1sk1fk1fl1.tiff	7	215	0.000610361	0.00207523	0	0	nan	3	5	nan	2	1	1	0	0	65535	65535
0	21292								r02c03f06p02-ch2sk1fk1fl1.tif	r02c03f06p01-ch1sk1fk1fl1.tiff	7	216	0.00062562	0.00114443	0	0	nan	3	6	nan	2	1	1	0	0	65535	65535
0	22358								r02c03f07p02-ch2sk1fk1fl1.tif	r02c03f07p01-ch1sk1fk1fl1.tiff	7	217	0.00062562	0.0011902	0	0	nan	3	7	nan	2	1	1	0	0	65535	65535
0	21685								r02c03f11p02-ch2sk1fk1fl1.tif	r02c03f11p01-ch1sk1fk1fl1.tiff	7	221	0.000610361	0.00120546	0	0	nan	3	11	nan	2	1	1	0	0	65535	65535
0	22930								r02c03f12p02-ch2sk1fk1fl1.tif	r02c03f12p01-ch1sk1fk1fl1.tiff	7	222	0.000595102	0.0012665	0	0	nan	3	12	nan	2	1	1	0	0	65535	65535
0	22596								r02c03f20p02-ch2sk1fk1fl1.tif	r02c03f20p01-ch1sk1fk1fl1.tiff	7	230	0.000595102	0.0012665	0	0	nan	3	20	nan	2	1	1	0	0	65535	65535
0	22589								r02c03f21p02-ch2sk1fk1fl1.tif	r02c03f21p01-ch1sk1fk1fl1.tiff	7	231	0.000610361	0.00128176	0	0	nan	3	21	nan	2	1	1	0	0	65535	65535
0	0								r02c03f26p02-ch2sk1fk1fl1.tif	r02c03f26p01-ch1sk1fk1fl1.tiff	7	236	0.000610361	0.0433204	0	0	nan	3	26	nan	2	1	1	0	0	65535	65535
0	20541								r02c03f27p02-ch2sk1fk1fl1.tif	r02c03f27p01-ch1sk1fk1fl1.tiff	7	237	0.000610361	0.00140383	0	0	nan	3	27	nan	2	1	1	0	0	65535	65535
0	23044								r02c03f28p02-ch2sk1fk1fl1.tif	r02c03f28p01-ch1sk1fk1fl1.tiff	7	238	0.000595102	0.00132753	0	0	nan	3	28	nan	2	1	1	0	0	65535	65535
0	22788								r02c03f29p02-ch2sk1fk1fl1.tif	r02c03f29p01-ch1sk1fk1fl1.tiff	7	239	0.000579843	0.00120546	0	0	nan	3	29	nan	2	1	1	0	0	65535	65535
0	22253								r02c03f30p02-ch2sk1fk1fl1.tif	r02c03f30p01-ch1sk1fk1fl1.tiff	7	240	0.000564584	0.00129702	0	0	nan	3	30	nan	2	1	1	0	0	65535	65535
0	22181								r02c03f31p02-ch2sk1fk1fl1.tif	r02c03f31p01-ch1sk1fk1fl1.tiff	7	241	0	0.00123598	0	0	nan	3	31	nan	2	1	1	0	0	65535	65535
0	21986								r02c03f32p02-ch2sk1fk1fl1.tif	r02c03f32p01-ch1sk1fk1fl1.tiff	7	242	0.00062562	0.00117494	0	0	nan	3	32	nan	2	1	1	0	0	65535	65535
0	22121								r02c03f33p02-ch2sk1fk1fl1.tif	r02c03f33p01-ch1sk1fk1fl1.tiff	7	243	0.000595102	0.00134279	0	0	nan	3	33	nan	2	1	1	0	0	65535	65535
0	21900								r02c03f34p02-ch2sk1fk1fl1.tif	r02c03f34p01-ch1sk1fk1fl1.tiff	7	244	0.000610361	0.00117494	0	0	nan	3	34	nan	2	1	1	0	0	65535	65535
0	21769								r02c03f35p02-ch2sk1fk1fl1.tif	r02c03f35p01-ch1sk1fk1fl1.tiff	7	245	0.000610361	0.00122072	0	0	nan	3	35	nan	2	1	1	0	0	65535	65535
0	0								r02c04f02p02-ch2sk1fk1fl1.tif	r02c04f02p01-ch1sk1fk1fl1.tiff	13	422	0	0	0	0	nan	4	2	nan	2	1	1	0	0	65535	65535
0	22217								r02c04f03p02-ch2sk1fk1fl1.tif	r02c04f03p01-ch1sk1fk1fl1.tiff	13	423	0.00062562	0.00120546	0	0	nan	4	3	nan	2	1	1	0	0	65535	65535
0	23103								r02c04f04p02-ch2sk1fk1fl1.tif	r02c04f04p01-ch1sk1fk1fl1.tiff	13	424	0.000610361	0.00123598	0	0	nan	4	4	nan	2	1	1	0	0	65535	65535
0	22534								r02c04f05p02-ch2sk1fk1fl1.tif	r02c04f05p01-ch1sk1fk1fl1.tiff	13	425	0.000610361	0.00122072	0	0	nan	4	5	nan	2	1	1	0	0	65535	65535
0	23792								r02c04f06p02-ch2sk1fk1fl1.tif	r02c04f06p01-ch1sk1fk1fl1.tiff	13	426	0.000579843	0.00297551	0	0	nan	4	6	nan	2	1	1	0	0	65535	65535
0	22249								r02c04f07p02-ch2sk1fk1fl1.tif	r02c04f07p01-ch1sk1fk1fl1.tiff	13	427	0.000564584	0.0011902	0	0	nan	4	7	nan	2	1	1	0	0	65535	65535
0	23081								r02c04f08p02-ch2sk1fk1fl1.tif	r02c04f08p01-ch1sk1fk1fl1.tiff	13	428	0.00062562	0.00125124	0	0	nan	4	8	nan	2	1	1	0	0	65535	65535
0	24891								r02c04f10p02-ch2sk1fk1fl1.tif	r02c04f10p01-ch1sk1fk1fl1.tiff	13	430	0.000610361	0.016495	0	0	nan	4	10	nan	2	1	1	0	0	65535	65535
0	0								r02c04f11p02-ch2sk1fk1fl1.tif	r02c04f11p01-ch1sk1fk1fl1.tiff	13	431	0	0	0	0	nan	4	11	nan	2	1	1	0	0	65535	65535
0	23002								r02c04f12p02-ch2sk1fk1fl1.tif	r02c04f12p01-ch1sk1fk1fl1.tiff	13	432	0.000579843	0.00134279	0	0	nan	4	12	nan	2	1	1	0	0	65535	65535
0	22653								r02c04f16p02-ch2sk1fk1fl1.tif	r02c04f16p01-ch1sk1fk1fl1.tiff	13	436	0.000579843	0.00123598	0	0	nan	4	16	nan	2	1	1	0	0	65535	65535
0	22831								r02c04f17p02-ch2sk1fk1fl1.tif	r02c04f17p01-ch1sk1fk1fl1.tiff	13	437	0.00062562	0.00135805	0	0	nan	4	17	nan	2	1	1	0	0	65535	65535
0	22807								r02c04f21p02-ch2sk1fk1fl1.tif	r02c04f21p01-ch1sk1fk1fl1.tiff	13	441	0.000579843	0.00132753	0	0	nan	4	21	nan	2	1	1	0	0	65535	65535
0	22616								r02c04f25p02-ch2sk1fk1fl1.tif	r02c04f25p01-ch1sk1fk1fl1.tiff	13	445	0.000640879	0.00135805	0	0	nan	4	25	nan	2	1	1	0	0	65535	65535
0	22457								r02c04f26p02-ch2sk1fk1fl1.tif	r02c04f26p01-ch1sk1fk1fl1.tiff	13	446	0.000610361	0.00143435	0	0	nan	4	26	nan	2	1	1	0	0	65535	65535
0	22942								r02c04f27p02-ch2sk1fk1fl1.tif	r02c04f27p01-ch1sk1fk1fl1.tiff	13	447	0.00062562	0.0012665	0	0	nan	4	27	nan	2	1	1	0	0	65535	65535
0	0								r02c04f30p02-ch2sk1fk1fl1.tif	r02c04f30p01-ch1sk1fk1fl1.tiff	13	450	0	0	0	0	nan	4	30	nan	2	1	1	0	0	65535	65535
0	0								r02c04f31p02-ch2sk1fk1fl1.tif	r02c04f31p01-ch1sk1fk1fl1.tiff	13	451	0.000610361	0	0	0	nan	4	31	nan	2	1	1	0	0	65535	65535
0	21880								r02c04f32p02-ch2sk1fk1fl1.tif	r02c04f32p01-ch1sk1fk1fl1.tiff	13	452	0	0.00125124	0	0	nan	4	32	nan	2	1	1	0	0	65535	65535
0	22867								r02c04f33p02-ch2sk1fk1fl1.tif	r02c04f33p01-ch1sk1fk1fl1.tiff	13	453	0.000640879	0.00129702	0	0	nan	4	33	nan	2	1	1	0	0	65535	65535
0	22220								r02c04f34p02-ch2sk1fk1fl1.tif	r02c04f34p01-ch1sk1fk1fl1.tiff	13	454	0.00062562	0.0012665	0	0	nan	4	34	nan	2	1	1	0	0	65535	65535
0	0								r02c04f35p02-ch2sk1fk1fl1.tif	r02c04f35p01-ch1sk1fk1fl1.tiff	13	455	0	0	0	0	nan	4	35	nan	2	1	1	0	0	65535	65535
0	23173								r02c05f02p02-ch2sk1fk1fl1.tif	r02c05f02p01-ch1sk1fk1fl1.tiff	19	632	0.000610361	0.00114443	0	0	nan	5	2	nan	2	1	1	0	0	65535	65535
0	22322								r02c05f03p02-ch2sk1fk1fl1.tif	r02c05f03p01-ch1sk1fk1fl1.tiff	19	633	0	0.0011902	0	0	nan	5	3	nan	2	1	1	0	0	65535	65535
0	22762								r02c05f04p02-ch2sk1fk1fl1.tif	r02c05f04p01-ch1sk1fk1fl1.tiff	19	634	0.00062562	0.0011902	0	0	nan	5	4	nan	2	1	1	0	0	65535	65535
0	22201								r02c05f05p02-ch2sk1fk1fl1.tif	r02c05f05p01-ch1sk1fk1fl1.tiff	19	635	0.000640879	0.00120546	0	0	nan	5	5	nan	2	1	1	0	0	65535	65535
0	21370								r02c05f06p02-ch2sk1fk1fl1.tif	r02c05f06p01-ch1sk1fk1fl1.tiff	19	636	0	0.0021973	0	0	nan	5	6	nan	2	1	1	0	0	65535	65535
0	22295								r02c05f07p02-ch2sk1fk1fl1.tif	r02c05f07p01-ch1sk1fk1fl1.tiff	19	637	0.000595102	0.00172427	0	0	nan	5	7	nan	2	1	1	0	0	65535	65535
0	23037								r02c05f08p02-ch2sk1fk1fl1.tif	r02c05f08p01-ch1sk1fk1fl1.tiff	19	638	0.000595102	0.00123598	0	0	nan	5	8	nan	2	1	1	0	0	65535	65535
0	1								r02c05f09p02-ch2sk1fk1fl1.tif	r02c05f09p01-ch1sk1fk1fl1.tiff	19	639	0.00764477	0.0235904	0	0	nan	5	9	nan	2	1	1	0	0	65535	65535
0	20774								r02c05f10p02-ch2sk1fk1fl1.tif	r02c05f10p01-ch1sk1fk1fl1.tiff	19	640	0.00062562	0.00120546	0	0	nan	5	10	nan	2	1	1	0	0	65535	65535
0	0								r02c05f11p02-ch2sk1fk1fl1.tif	r02c05f11p01-ch1sk1fk1fl1.tiff	19	641	0	0	0	0	nan	5	11	nan	2	1	1	0	0	65535	65535
0	22794								r02c05f12p02-ch2sk1fk1fl1.tif	r02c05f12p01-ch1sk1fk1fl1.tiff	19	642	0.000595102	0.00120546	0	0	nan	5	12	nan	2	1	1	0	0	65535	65535
0	20429								r02c05f16p02-ch2sk1fk1fl1.tif	r02c05f16p01-ch1sk1fk1fl1.tiff	19	646	0.000610361	0.00123598	0	0	nan	5	16	nan	2	1	1	0	0	65535	65535
0	23164								r02c05f17p02-ch2sk1fk1fl1.tif	r02c05f17p01-ch1sk1fk1fl1.tiff	19	647	0.000640879	0.00123598	0	0	nan	5	17	nan	2	1	1	0	0	65535	65535
0	22869								r02c05f20p02-ch2sk1fk1fl1.tif	r02c05f20p01-ch1sk1fk1fl1.tiff	19	650	0.000595102	0.00129702	0	0	nan	5	20	nan	2	1	1	0	0	65535	65535
0	22932								r02c05f21p02-ch2sk1fk1fl1.tif	r02c05f21p01-ch1sk1fk1fl1.tiff	19	651	0.000579843	0.00141909	0	0	nan	5	21	nan	2	1	1	0	0	65535	65535
0	22765								r02c05f25p02-ch2sk1fk1fl1.tif	r02c05f25p01-ch1sk1fk1fl1.tiff	19	655	0.000595102	0.00123598	0	0	nan	5	25	nan	2	1	1	0	0	65535	65535
0	22294								r02c05f26p02-ch2sk1fk1fl1.tif	r02c05f26p01-ch1sk1fk1fl1.tiff	19	656	0.00062562	0.00148013	0	0	nan	5	26	nan	2	1	1	0	0	65535	65535
0	22633								r02c05f30p02-ch2sk1fk1fl1.tif	r02c05f30p01-ch1sk1fk1fl1.tiff	19	660	0.000656138	0.00125124	0	0	nan	5	30	nan	2	1	1	0	0	65535	65535
0	24135								r02c05f31p02-ch2sk1fk1fl1.tif	r02c05f31p01-ch1sk1fk1fl1.tiff	19	661	0.000640879	0.00129702	0	0	nan	5	31	nan	2	1	1	0	0	65535	65535
0	22107								r02c05f32p02-ch2sk1fk1fl1.tif	r02c05f32p01-ch1sk1fk1fl1.tiff	19	662	0.000595102	0.00122072	0	0	nan	5	32	nan	2	1	1	0	0	65535	65535
0	22469								r02c05f33p02-ch2sk1fk1fl1.tif	r02c05f33p01-ch1sk1fk1fl1.tiff	19	663	0.000656138	0.00122072	0	0	nan	5	33	nan	2	1	1	0	0	65535	65535
0	21908								r02c05f34p02-ch2sk1fk1fl1.tif	r02c05f34p01-ch1sk1fk1fl1.tiff	19	664	0.000686656	0.00117494	0	0	nan	5	34	nan	2	1	1	0	0	65535	65535
0	21867								r02c05f35p02-ch2sk1fk1fl1.tif	r02c05f35p01-ch1sk1fk1fl1.tiff	19	665	0.000595102	0.00120546	0	0	nan	5	35	nan	2	1	1	0	0	65535	65535
0	23481								r02c06f02p02-ch2sk1fk1fl1.tif	r02c06f02p01-ch1sk1fk1fl1.tiff	25	842	0.000640879	0.00111391	0	0	nan	6	2	nan	2	1	1	0	0	65535	65535
0	21974								r02c06f03p02-ch2sk1fk1fl1.tif	r02c06f03p01-ch1sk1fk1fl1.tiff	25	843	0.000610361	0.00123598	0	0	nan	6	3	nan	2	1	1	0	0	65535	65535
0	22551								r02c06f04p02-ch2sk1fk1fl1.tif	r02c06f04p01-ch1sk1fk1fl1.tiff	25	844	0.000595102	0.00758373	0	0	nan	6	4	nan	2	1	1	0	0	65535	65535
0	22236								r02c06f05p02-ch2sk1fk1fl1.tif	r02c06f05p01-ch1sk1fk1fl1.tiff	25	845	0.00062562	0.00115969	0	0	nan	6	5	nan	2	1	1	0	0	65535	65535
0	0								r02c06f06p02-ch2sk1fk1fl1.tif	r02c06f06p01-ch1sk1fk1fl1.tiff	25	846	0	0	0	0	nan	6	6	nan	2	1	1	0	0	65535	65535
0	22156								r02c06f07p02-ch2sk1fk1fl1.tif	r02c06f07p01-ch1sk1fk1fl1.tiff	25	847	0.000579843	0.00117494	0	0	nan	6	7	nan	2	1	1	0	0	65535	65535
0	22072								r02c06f11p02-ch2sk1fk1fl1.tif	r02c06f11p01-ch1sk1fk1fl1.tiff	25	851	0.000640879	0.00120546	0	0	nan	6	11	nan	2	1	1	0	0	65535	65535
0	22620								r02c06f12p02-ch2sk1fk1fl1.tif	r02c06f12p01-ch1sk1fk1fl1.tiff	25	852	0.000610361	0.00132753	0	0	nan	6	12	nan	2	1	1	0	0	65535	65535
0	22546								r02c06f16p02-ch2sk1fk1fl1.tif	r02c06f16p01-ch1sk1fk1fl1.tiff	25	856	0.000595102	0.00141909	0	0	nan	6	16	nan	2	1	1	0	0	65535	65535
0	22844								r02c06f17p02-ch2sk1fk1fl1.tif	r02c06f17p01-ch1sk1fk1fl1.tiff	25	857	0.00062562	0.00129702	0	0	nan	6	17	nan	2	1	1	0	0	65535	65535
0	23008								r02c06f20p02-ch2sk1fk1fl1.tif	r02c06f20p01-ch1sk1fk1fl1.tiff	25	860	0.000564584	0.00137331	0	0	nan	6	20	nan	2	1	1	0	0	65535	65535
0	22894								r02c06f21p02-ch2sk1fk1fl1.tif	r02c06f21p01-ch1sk1fk1fl1.tiff	25	861	0.000595102	0.00122072	0	0	nan	6	21	nan	2	1	1	0	0	65535	65535
0	22868								r02c06f25p02-ch2sk1fk1fl1.tif	r02c06f25p01-ch1sk1fk1fl1.tiff	25	865	0.000579843	0.00132753	0	0	nan	6	25	nan	2	1	1	0	0	65535	65535
0	22160								r02c06f26p02-ch2sk1fk1fl1.tif	r02c06f26p01-ch1sk1fk1fl1.tiff	25	866	0.000595102	0.00122072	0	0	nan	6	26	nan	2	1	1	0	0	65535	65535
0	22927								r02c06f27p02-ch2sk1fk1fl1.tif	r02c06f27p01-ch1sk1fk1fl1.tiff	25	867	0.000595102	0.0012665	0	0	nan	6	27	nan	2	1	1	0	0	65535	65535
0	24859								r02c06f29p02-ch2sk1fk1fl1.tif	r02c06f29p01-ch1sk1fk1fl1.tiff	25	869	0.000595102	0.0133364	0	0	nan	6	29	nan	2	1	1	0	0	65535	65535
0	22318								r02c06f30p02-ch2sk1fk1fl1.tif	r02c06f30p01-ch1sk1fk1fl1.tiff	25	870	0.000671397	0.0012665	0	0	nan	6	30	nan	2	1	1	0	0	65535	65535
0	0								r02c06f31p02-ch2sk1fk1fl1.tif	r02c06f31p01-ch1sk1fk1fl1.tiff	25	871	0	0	0	0	nan	6	31	nan	2	1	1	0	0	65535	65535
0	22375								r02c06f32p02-ch2sk1fk1fl1.tif	r02c06f32p01-ch1sk1fk1fl1.tiff	25	872	0.000564584	0.00122072	0	0	nan	6	32	nan	2	1	1	0	0	65535	65535
0	22672								r02c06f33p02-ch2sk1fk1fl1.tif	r02c06f33p01-ch1sk1fk1fl1.tiff	25	873	0.000656138	0.00123598	0	0	nan	6	33	nan	2	1	1	0	0	65535	65535
0	22182								r02c06f34p02-ch2sk1fk1fl1.tif	r02c06f34p01-ch1sk1fk1fl1.tiff	25	874	0.00062562	0.00115969	0	0	nan	6	34	nan	2	1	1	0	0	65535	65535
0	0								r02c06f35p02-ch2sk1fk1fl1.tif	r02c06f35p01-ch1sk1fk1fl1.tiff	25	875	0.000564584	0	0	0	nan	6	35	nan	2	1	1	0	0	65535	65535
0	21572								r02c07f02p02-ch2sk1fk1fl1.tif	r02c07f02p01-ch1sk1fk1fl1.tiff	31	1052	0.000564584	0.00115969	0	0	nan	7	2	nan	2	1	1	0	0	65535	65535
0	21958								r02c07f03p02-ch2sk1fk1fl1.tif	r02c07f03p01-ch1sk1fk1fl1.tiff	31	1053	0.000686656	0.00115969	0	0	nan	7	3	nan	2	1	1	0	0	65535	65535
0	20378								r02c07f04p02-ch2sk1fk1fl1.tif	r02c07f04p01-ch1sk1fk1fl1.tiff	31	1054	0.000640879	0.00967422	0	0	nan	7	4	nan	2	1	1	0	0	65535	65535
0	19738								r02c07f05p02-ch2sk1fk1fl1.tif	r02c07f05p01-ch1sk1fk1fl1.tiff	31	1055	0.00062562	0.0162814	0	0	nan	7	5	nan	2	1	1	0	0	65535	65535
0	25561								r02c07f06p02-ch2sk1fk1fl1.tif	r02c07f06p01-ch1sk1fk1fl1.tiff	31	1056	0.000640879	0.00968948	0	0	nan	7	6	nan	2	1	1	0	0	65535	65535
0	22345								r02c07f07p02-ch2sk1fk1fl1.tif	r02c07f07p01-ch1sk1fk1fl1.tiff	31	1057	0.000671397	0.00117494	0	0	nan	7	7	nan	2	1	1	0	0	65535	65535
0	21748								r02c07f11p02-ch2sk1fk1fl1.tif	r02c07f11p01-ch1sk1fk1fl1.tiff	31	1061	0.000610361	0.00122072	0	0	nan	7	11	nan	2	1	1	0	0	65535	65535
0	22467								r02c07f12p02-ch2sk1fk1fl1.tif	r02c07f12p01-ch1sk1fk1fl1.tiff	31	1062	0.000595102	0.00122072	0	0	nan	7	12	nan	2	1	1	0	0	65535	65535
0	22840								r02c07f16p02-ch2sk1fk1fl1.tif	r02c07f16p01-ch1sk1fk1fl1.tiff	31	1066	0.000610361	0.00129702	0	0	nan	7	16	nan	2	1	1	0	0	65535	65535
0	23018								r02c07f17p02-ch2sk1fk1fl1.tif	r02c07f17p01-ch1sk1fk1fl1.tiff	31	1067	0.000579843	0.0012665	0	0	nan	7	17	nan	2	1	1	0	0	65535	65535
0	22585								r02c07f20p02-ch2sk1fk1fl1.tif	r02c07f20p01-ch1sk1fk1fl1.tiff	31	1070	0.000610361	0.00128176	0	0	nan	7	20	nan	2	1	1	0	0	65535	65535
0	22538								r02c07f25p02-ch2sk1fk1fl1.tif	r02c07f25p01-ch1sk1fk1fl1.tiff	31	1075	0.000640879	0.00154116	0	0	nan	7	25	nan	2	1	1	0	0	65535	65535
0	22172								r02c07f26p02-ch2sk1fk1fl1.tif	r02c07f26p01-ch1sk1fk1fl1.tiff	31	1076	0.000656138	0.00128176	0	0	nan	7	26	nan	2	1	1	0	0	65535	65535
0	0								r02c07f30p02-ch2sk1fk1fl1.tif	r02c07f30p01-ch1sk1fk1fl1.tiff	31	1080	0.000595102	0	0	0	nan	7	30	nan	2	1	1	0	0	65535	65535
0	0								r02c07f31p02-ch2sk1fk1fl1.tif	r02c07f31p01-ch1sk1fk1fl1.tiff	31	1081	0.000701915	0	0	0	nan	7	31	nan	2	1	1	0	0	65535	65535
0	21855								r02c07f32p02-ch2sk1fk1fl1.tif	r02c07f32p01-ch1sk1fk1fl1.tiff	31	1082	0.000610361	0.00117494	0	0	nan	7	32	nan	2	1	1	0	0	65535	65535
0	22418								r02c07f33p02-ch2sk1fk1fl1.tif	r02c07f33p01-ch1sk1fk1fl1.tiff	31	1083	0.000595102	0.00125124	0	0	nan	7	33	nan	2	1	1	0	0	65535	65535
0	22118								r02c07f34p02-ch2sk1fk1fl1.tif	r02c07f34p01-ch1sk1fk1fl1.tiff	31	1084	0.000656138	0.00146487	0	0	nan	7	34	nan	2	1	1	0	0	65535	65535
0	22487								r02c07f35p02-ch2sk1fk1fl1.tif	r02c07f35p01-ch1sk1fk1fl1.tiff	31	1085	0.000579843	0.00148013	0	0	nan	7	35	nan	2	1	1	0	0	65535	65535
0	23636								r02c08f02p02-ch2sk1fk1fl1.tif	r02c08f02p01-ch1sk1fk1fl1.tiff	37	1262	0.000564584	0.00239567	0	0	nan	8	2	nan	2	1	1	0	0	65535	65535
0	21975								r02c08f03p02-ch2sk1fk1fl1.tif	r02c08f03p01-ch1sk1fk1fl1.tiff	37	1263	0.000610361	0.00125124	0	0	nan	8	3	nan	2	1	1	0	0	65535	65535
0	22623								r02c08f04p02-ch2sk1fk1fl1.tif	r02c08f04p01-ch1sk1fk1fl1.tiff	37	1264	0.000579843	0.0027924	0	0	nan	8	4	nan	2	1	1	0	0	65535	65535
0	22250								r02c08f05p02-ch2sk1fk1fl1.tif	r02c08f05p01-ch1sk1fk1fl1.tiff	37	1265	0.000656138	0.00192264	0	0	nan	8	5	nan	2	1	1	0	0	65535	65535
0	20865								r02c08f06p02-ch2sk1fk1fl1.tif	r02c08f06p01-ch1sk1fk1fl1.tiff	37	1266	0.000579843	0.00273136	0	0	nan	8	6	nan	2	1	1	0	0	65535	65535
0	22226								r02c08f07p02-ch2sk1fk1fl1.tif	r02c08f07p01-ch1sk1fk1fl1.tiff	37	1267	0.000595102	0.0011902	0	0	nan	8	7	nan	2	1	1	0	0	65535	65535
0	22839								r02c08f08p02-ch2sk1fk1fl1.tif	r02c08f08p01-ch1sk1fk1fl1.tiff	37	1268	0.00062562	0.00328069	0	0	nan	8	8	nan	2	1	1	0	0	65535	65535
0	21669								r02c08f11p02-ch2sk1fk1fl1.tif	r02c08f11p01-ch1sk1fk1fl1.tiff	37	1271	0.000595102	0.00122072	0	0	nan	8	11	nan	2	1	1	0	0	65535	65535
0	22518								r02c08f16p02-ch2sk1fk1fl1.tif	r02c08f16p01-ch1sk1fk1fl1.tiff	37	1276	0.00062562	0.00143435	0	0	nan	8	16	nan	2	1	1	0	0	65535	65535
0	22896								r02c08f17p02-ch2sk1fk1fl1.tif	r02c08f17p01-ch1sk1fk1fl1.tiff	37	1277	0.000610361	0.00125124	0	0	nan	8	17	nan	2	1	1	0	0	65535	65535
0	22786								r02c08f25p02-ch2sk1fk1fl1.tif	r02c08f25p01-ch1sk1fk1fl1.tiff	37	1285	0.000564584	0.00128176	0	0	nan	8	25	nan	2	1	1	0	0	65535	65535
0	22355								r02c08f26p02-ch2sk1fk1fl1.tif	r02c08f26p01-ch1sk1fk1fl1.tiff	37	1286	0.00062562	0.00144961	0	0	nan	8	26	nan	2	1	1	0	0	65535	65535
0	22647								r02c08f27p02-ch2sk1fk1fl1.tif	r02c08f27p01-ch1sk1fk1fl1.tiff	37	1287	0.000610361	0.0012665	0	0	nan	8	27	nan	2	1	1	0	0	65535	65535
0	22064								r02c08f30p02-ch2sk1fk1fl1.tif	r02c08f30p01-ch1sk1fk1fl1.tiff	37	1290	0.000564584	0.00115969	0	0	nan	8	30	nan	2	1	1	0	0	65535	65535
0	22063								r02c08f31p02-ch2sk1fk1fl1.tif	r02c08f31p01-ch1sk1fk1fl1.tiff	37	1291	0.000610361	0.00115969	0	0	nan	8	31	nan	2	1	1	0	0	65535	65535
0	21910								r02c08f32p02-ch2sk1fk1fl1.tif	r02c08f32p01-ch1sk1fk1fl1.tiff	37	1292	0.000595102	0.00125124	0	0	nan	8	32	nan	2	1	1	0	0	65535	65535
0	22632								r02c08f33p02-ch2sk1fk1fl1.tif	r02c08f33p01-ch1sk1fk1fl1.tiff	37	1293	0.000579843	0.00132753	0	0	nan	8	33	nan	2	1	1	0	0	65535	65535
0	21998								r02c08f34p02-ch2sk1fk1fl1.tif	r02c08f34p01-ch1sk1fk1fl1.tiff	37	1294	0.000595102	0.00125124	0	0	nan	8	34	nan	2	1	1	0	0	65535	65535
0	0								r02c08f35p02-ch2sk1fk1fl1.tif	r02c08f35p01-ch1sk1fk1fl1.tiff	37	1295	0	0	0	0	nan	8	35	nan	2	1	1	0	0	65535	65535
0	22410								r02c09f02p02-ch2sk1fk1fl1.tif	r02c09f02p01-ch1sk1fk1fl1.tiff	43	1472	0	0.00265507	0	0	nan	9	2	nan	2	1	1	0	0	65535	65535
0	0								r02c09f03p02-ch2sk1fk1fl1.tif	r02c09f03p01-ch1sk1fk1fl1.tiff	43	1473	0.000595102	0	0	0	nan	9	3	nan	2	1	1	0	0	65535	65535
0	22718								r02c09f04p02-ch2sk1fk1fl1.tif	r02c09f04p01-ch1sk1fk1fl1.tiff	43	1474	0.000610361	0.00123598	0	0	nan	9	4	nan	2	1	1	0	0	65535	65535
0	22043								r02c09f05p02-ch2sk1fk1fl1.tif	r02c09f05p01-ch1sk1fk1fl1.tiff	43	1475	0.000610361	0.00120546	0	0	nan	9	5	nan	2	1	1	0	0	65535	65535
0	23474								r02c09f06p02-ch2sk1fk1fl1.tif	r02c09f06p01-ch1sk1fk1fl1.tiff	43	1476	0.000579843	0.00137331	0	0	nan	9	6	nan	2	1	1	0	0	65535	65535
0	22337								r02c09f07p02-ch2sk1fk1fl1.tif	r02c09f07p01-ch1sk1fk1fl1.tiff	43	1477	0.00062562	0.00123598	0	0	nan	9	7	nan	2	1	1	0	0	65535	65535
0	22756								r02c09f08p02-ch2sk1fk1fl1.tif	r02c09f08p01-ch1sk1fk1fl1.tiff	43	1478	0.000610361	0.00123598	0	0	nan	9	8	nan	2	1	1	0	0	65535	65535
0	22761								r02c09f09p02-ch2sk1fk1fl1.tif	r02c09f09p01-ch1sk1fk1fl1.tiff	43	1479	0.00062562	0.00120546	0	0	nan	9	9	nan	2	1	1	0	0	65535	65535
0	22674								r02c09f10p02-ch2sk1fk1fl1.tif	r02c09f10p01-ch1sk1fk1fl1.tiff	43	1480	0.000579843	0.00138857	0	0	nan	9	10	nan	2	1	1	0	0	65535	65535
0	21678								r02c09f11p02-ch2sk1fk1fl1.tif	r02c09f11p01-ch1sk1fk1fl1.tiff	43	1481	0.000610361	0.00115969	0	0	nan	9	11	nan	2	1	1	0	0	65535	65535
0	22206								r02c09f12p02-ch2sk1fk1fl1.tif	r02c09f12p01-ch1sk1fk1fl1.tiff	43	1482	0.000656138	0.00192264	0	0	nan	9	12	nan	2	1	1	0	0	65535	65535
0	23124								r02c09f16p02-ch2sk1fk1fl1.tif	r02c09f16p01-ch1sk1fk1fl1.tiff	43	1486	0.000610361	0.00157168	0	0	nan	9	16	nan	2	1	1	0	0	65535	65535
0	26534								r02c09f17p02-ch2sk1fk1fl1.tif	r02c09f17p01-ch1sk1fk1fl1.tiff	43	1487	0.000747692	0.0179599	0	0	nan	9	17	nan	2	1	1	0	0	65535	65535
0	22442								r02c09f20p02-ch2sk1fk1fl1.tif	r02c09f20p01-ch1sk1fk1fl1.tiff	43	1490	0.00062562	0.00115969	0	0	nan	9	20	nan	2	1	1	0	0	65535	65535
0	22334								r02c09f21p02-ch2sk1fk1fl1.tif	r02c09f21p01-ch1sk1fk1fl1.tiff	43	1491	0.000640879	0.00120546	0	0	nan	9	21	nan	2	1	1	0	0	65535	65535
0	20373								r02c09f25p02-ch2sk1fk1fl1.tif	r02c09f25p01-ch1sk1fk1fl1.tiff	43	1495	0.000595102	0.00479133	0	0	nan	9	25	nan	2	1	1	0	0	65535	65535
0	21927								r02c09f26p02-ch2sk1fk1fl1.tif	r02c09f26p01-ch1sk1fk1fl1.tiff	43	1496	0.000610361	0.00468452	0	0	nan	9	26	nan	2	1	1	0	0	65535	65535
0	24317								r02c09f30p02-ch2sk1fk1fl1.tif	r02c09f30p01-ch1sk1fk1fl1.tiff	43	1500	0	0.00265507	0	0	nan	9	30	nan	2	1	1	0	0	65535	65535
0	0								r02c09f31p02-ch2sk1fk1fl1.tif	r02c09f31p01-ch1sk1fk1fl1.tiff	43	1501	0	0	0	0	nan	9	31	nan	2	1	1	0	0	65535	65535
0	22351								r02c09f32p02-ch2sk1fk1fl1.tif	r02c09f32p01-ch1sk1fk1fl1.tiff	43	1502	0.000701915	0.00549325	0	0	nan	9	32	nan	2	1	1	0	0	65535	65535
0	18722								r02c09f33p02-ch2sk1fk1fl1.tif	r02c09f33p01-ch1sk1fk1fl1.tiff	43	1503	0.000640879	0.00738537	0	0	nan	9	33	nan	2	1	1	0	0	65535	65535
0	19970								r02c09f34p02-ch2sk1fk1fl1.tif	r02c09f34p01-ch1sk1fk1fl1.tiff	43	1504	0.000595102	0.00177005	0	0	nan	9	34	nan	2	1	1	0	0	65535	65535
0	0								r02c09f35p02-ch2sk1fk1fl1.tif	r02c09f35p01-ch1sk1fk1fl1.tiff	43	1505	0	0	0	0	nan	9	35	nan	2	1	1	0	0	65535	65535
0	23187								r02c10f02p02-ch2sk1fk1fl1.tif	r02c10f02p01-ch1sk1fk1fl1.tiff	49	1682	0.00062562	0.00109865	0	0	nan	10	2	nan	2	1	1	0	0	65535	65535
0	0								r02c10f03p02-ch2sk1fk1fl1.tif	r02c10f03p01-ch1sk1fk1fl1.tiff	49	1683	0	0	0	0	nan	10	3	nan	2	1	1	0	0	65535	65535
0	22610								r02c10f04p02-ch2sk1fk1fl1.tif	r02c10f04p01-ch1sk1fk1fl1.tiff	49	1684	0.000595102	0.00122072	0	0	nan	10	4	nan	2	1	1	0	0	65535	65535
0	24198								r02c10f05p02-ch2sk1fk1fl1.tif	r02c10f05p01-ch1sk1fk1fl1.tiff	49	1685	0.00062562	0.00114443	0	0	nan	10	5	nan	2	1	1	0	0	65535	65535
0	23159								r02c10f06p02-ch2sk1fk1fl1.tif	r02c10f06p01-ch1sk1fk1fl1.tiff	49	1686	0.000595102	0.00108339	0	0	nan	10	6	nan	2	1	1	0	0	65535	65535
0	27190								r02c10f07p02-ch2sk1fk1fl1.tif	r02c10f07p01-ch1sk1fk1fl1.tiff	49	1687	0.000579843	0.0235599	0	0	nan	10	7	nan	2	1	1	0	0	65535	65535
0	22873								r02c10f10p02-ch2sk1fk1fl1.tif	r02c10f10p01-ch1sk1fk1fl1.tiff	49	1690	0.000701915	0.00123598	0	0	nan	10	10	nan	2	1	1	0	0	65535	65535
0	23582								r02c10f11p02-ch2sk1fk1fl1.tif	r02c10f11p01-ch1sk1fk1fl1.tiff	49	1691	0.000595102	0.00202945	0	0	nan	10	11	nan	2	1	1	0	0	65535	65535
0	21995								r02c10f12p02-ch2sk1fk1fl1.tif	r02c10f12p01-ch1sk1fk1fl1.tiff	49	1692	0.000595102	0.00120546	0	0	nan	10	12	nan	2	1	1	0	0	65535	65535
0	22601								r02c10f20p02-ch2sk1fk1fl1.tif	r02c10f20p01-ch1sk1fk1fl1.tiff	49	1700	0.00062562	0.0011902	0	0	nan	10	20	nan	2	1	1	0	0	65535	65535
0	22234								r02c10f21p02-ch2sk1fk1fl1.tif	r02c10f21p01-ch1sk1fk1fl1.tiff	49	1701	0.000579843	0.00123598	0	0	nan	10	21	nan	2	1	1	0	0	65535	65535
0	21995								r02c10f26p02-ch2sk1fk1fl1.tif	r02c10f26p01-ch1sk1fk1fl1.tiff	49	1706	0.000595102	0.00128176	0	0	nan	10	26	nan	2	1	1	0	0	65535	65535
0	22494								r02c10f29p02-ch2sk1fk1fl1.tif	r02c10f29p01-ch1sk1fk1fl1.tiff	49	1709	0.000579843	0.00122072	0	0	nan	10	29	nan	2	1	1	0	0	65535	65535
0	0								r02c10f30p02-ch2sk1fk1fl1.tif	r02c10f30p01-ch1sk1fk1fl1.tiff	49	1710	0.000640879	0	0	0	nan	10	30	nan	2	1	1	0	0	65535	65535
0	21105								r02c10f31p02-ch2sk1fk1fl1.tif	r02c10f31p01-ch1sk1fk1fl1.tiff	49	1711	0	0.00120546	0	0	nan	10	31	nan	2	1	1	0	0	65535	65535
0	23972								r02c10f32p02-ch2sk1fk1fl1.tif	r02c10f32p01-ch1sk1fk1fl1.tiff	49	1712	0.000656138	0.00177005	0	0	nan	10	32	nan	2	1	1	0	0	65535	65535
0	22630								r02c10f33p02-ch2sk1fk1fl1.tif	r02c10f33p01-ch1sk1fk1fl1.tiff	49	1713	0.000579843	0.00131228	0	0	nan	10	33	nan	2	1	1	0	0	65535	65535
0	22013								r02c10f34p02-ch2sk1fk1fl1.tif	r02c10f34p01-ch1sk1fk1fl1.tiff	49	1714	0.000595102	0.00115969	0	0	nan	10	34	nan	2	1	1	0	0	65535	65535
0	0								r02c10f35p02-ch2sk1fk1fl1.tif	r02c10f35p01-ch1sk1fk1fl1.tiff	49	1715	0.000595102	0	0	0	nan	10	35	nan	2	1	1	0	0	65535	65535
0	0								r02c11f02p02-ch2sk1fk1fl1.tif	r02c11f02p01-ch1sk1fk1fl1.tiff	55	1892	0	0	0	0	nan	11	2	nan	2	1	1	0	0	65535	65535
0	22098								r02c11f03p02-ch2sk1fk1fl1.tif	r02c11f03p01-ch1sk1fk1fl1.tiff	55	1893	0.000549325	0.0011902	0	0	nan	11	3	nan	2	1	1	0	0	65535	65535
0	22370								r02c11f04p02-ch2sk1fk1fl1.tif	r02c11f04p01-ch1sk1fk1fl1.tiff	55	1894	0.000640879	0.0011902	0	0	nan	11	4	nan	2	1	1	0	0	65535	65535
0	22280								r02c11f05p02-ch2sk1fk1fl1.tif	r02c11f05p01-ch1sk1fk1fl1.tiff	55	1895	0.000610361	0.00128176	0	0	nan	11	5	nan	2	1	1	0	0	65535	65535
0	20859								r02c11f06p02-ch2sk1fk1fl1.tif	r02c11f06p01-ch1sk1fk1fl1.tiff	55	1896	0	0.00230411	0	0	nan	11	6	nan	2	1	1	0	0	65535	65535
0	22043								r02c11f07p02-ch2sk1fk1fl1.tif	r02c11f07p01-ch1sk1fk1fl1.tiff	55	1897	0.000656138	0.00125124	0	0	nan	11	7	nan	2	1	1	0	0	65535	65535
0	23998								r02c11f11p02-ch2sk1fk1fl1.tif	r02c11f11p01-ch1sk1fk1fl1.tiff	55	1901	0	0.00120546	0	0	nan	11	11	nan	2	1	1	0	0	65535	65535
0	2								r02c11f12p02-ch2sk1fk1fl1.tif	r02c11f12p01-ch1sk1fk1fl1.tiff	55	1902	0.00146487	0.0346838	0	0	nan	11	12	nan	2	1	1	0	0	65535	65535
0	23208								r02c11f16p02-ch2sk1fk1fl1.tif	r02c11f16p01-ch1sk1fk1fl1.tiff	55	1906	0.00062562	0.00123598	0	0	nan	11	16	nan	2	1	1	0	0	65535	65535
0	23072								r02c11f17p02-ch2sk1fk1fl1.tif	r02c11f17p01-ch1sk1fk1fl1.tiff	55	1907	0.000579843	0.00135805	0	0	nan	11	17	nan	2	1	1	0	0	65535	65535
0	24811								r02c11f20p02-ch2sk1fk1fl1.tif	r02c11f20p01-ch1sk1fk1fl1.tiff	55	1910	0.00141909	0.0124819	0	0	nan	11	20	nan	2	1	1	0	0	65535	65535
0	22215								r02c11f21p02-ch2sk1fk1fl1.tif	r02c11f21p01-ch1sk1fk1fl1.tiff	55	1911	0.000656138	0.00123598	0	0	nan	11	21	nan	2	1	1	0	0	65535	65535
0	23009								r02c11f25p02-ch2sk1fk1fl1.tif	r02c11f25p01-ch1sk1fk1fl1.tiff	55	1915	0.000640879	0.00222782	0	0	nan	11	25	nan	2	1	1	0	0	65535	65535
0	24285								r02c11f26p02-ch2sk1fk1fl1.tif	r02c11f26p01-ch1sk1fk1fl1.tiff	55	1916	0.000656138	0.00122072	0	0	nan	11	26	nan	2	1	1	0	0	65535	65535
0	22953								r02c11f27p02-ch2sk1fk1fl1.tif	r02c11f27p01-ch1sk1fk1fl1.tiff	55	1917	0.000579843	0.00122072	0	0	nan	11	27	nan	2	1	1	0	0	65535	65535
0	22803								r02c11f29p02-ch2sk1fk1fl1.tif	r02c11f29p01-ch1sk1fk1fl1.tiff	55	1919	0.000610361	0.00123598	0	0	nan	11	29	nan	2	1	1	0	0	65535	65535
0	0								r02c11f30p02-ch2sk1fk1fl1.tif	r02c11f30p01-ch1sk1fk1fl1.tiff	55	1920	0	0	0	0	nan	11	30	nan	2	1	1	0	0	65535	65535
0	21999								r02c11f31p02-ch2sk1fk1fl1.tif	r02c11f31p01-ch1sk1fk1fl1.tiff	55	1921	0	0.00134279	0	0	nan	11	31	nan	2	1	1	0	0	65535	65535
0	24114								r02c11f32p02-ch2sk1fk1fl1.tif	r02c11f32p01-ch1sk1fk1fl1.tiff	55	1922	0.000656138	0.00125124	0	0	nan	11	32	nan	2	1	1	0	0	65535	65535
0	22643								r02c11f33p02-ch2sk1fk1fl1.tif	r02c11f33p01-ch1sk1fk1fl1.tiff	55	1923	0.000610361	0.00122072	0	0	nan	11	33	nan	2	1	1	0	0	65535	65535
0	24218								r02c11f34p02-ch2sk1fk1fl1.tif	r02c11f34p01-ch1sk1fk1fl1.tiff	55	1924	0.000579843	0.00114443	0	0	nan	11	34	nan	2	1	1	0	0	65535	65535
0	21414								r02c11f35p02-ch2sk1fk1fl1.tif	r02c11f35p01-ch1sk1fk1fl1.tiff	55	1925	0.000656138	0.0011902	0	0	nan	11	35	nan	2	1	1	0	0	65535	65535
0	0								r03c02f02p02-ch2sk1fk1fl1.tif	r03c02f02p01-ch1sk1fk1fl1.tiff	2	37	0	0	0	0	nan	2	2	nan	3	1	1	0	0	65535	65535
0	22085								r03c02f03p02-ch2sk1fk1fl1.tif	r03c02f03p01-ch1sk1fk1fl1.tiff	2	38	0.000656138	0.00120546	0	0	nan	2	3	nan	3	1	1	0	0	65535	65535
0	20164								r03c02f04p02-ch2sk1fk1fl1.tif	r03c02f04p01-ch1sk1fk1fl1.tiff	2	39	0.000610361	0.00340276	0	0	nan	2	4	nan	3	1	1	0	0	65535	65535
0	22362								r03c02f05p02-ch2sk1fk1fl1.tif	r03c02f05p01-ch1sk1fk1fl1.tiff	2	40	0.000610361	0.00135805	0	0	nan	2	5	nan	3	1	1	0	0	65535	65535
0	0								r03c02f06p02-ch2sk1fk1fl1.tif	r03c02f06p01-ch1sk1fk1fl1.tiff	2	41	0	0	0	0	nan	2	6	nan	3	1	1	0	0	65535	65535
0	22450								r03c02f07p02-ch2sk1fk1fl1.tif	r03c02f07p01-ch1sk1fk1fl1.tiff	2	42	0.000579843	0.00117494	0	0	nan	2	7	nan	3	1	1	0	0	65535	65535
0	23094								r03c02f08p02-ch2sk1fk1fl1.tif	r03c02f08p01-ch1sk1fk1fl1.tiff	2	43	0.00062562	0.00123598	0	0	nan	2	8	nan	3	1	1	0	0	65535	65535
0	20885								r03c02f09p02-ch2sk1fk1fl1.tif	r03c02f09p01-ch1sk1fk1fl1.tiff	2	44	0.000595102	0.00157168	0	0	nan	2	9	nan	3	1	1	0	0	65535	65535
0	22819								r03c02f10p02-ch2sk1fk1fl1.tif	r03c02f10p01-ch1sk1fk1fl1.tiff	2	45	0.000564584	0.00128176	0	0	nan	2	10	nan	3	1	1	0	0	65535	65535
0	21667								r03c02f11p02-ch2sk1fk1fl1.tif	r03c02f11p01-ch1sk1fk1fl1.tiff	2	46	0.000579843	0.00122072	0	0	nan	2	11	nan	3	1	1	0	0	65535	65535
0	22664								r03c02f12p02-ch2sk1fk1fl1.tif	r03c02f12p01-ch1sk1fk1fl1.tiff	2	47	0.000610361	0.00122072	0	0	nan	2	12	nan	3	1	1	0	0	65535	65535
0	22988								r03c02f16p02-ch2sk1fk1fl1.tif	r03c02f16p01-ch1sk1fk1fl1.tiff	2	51	0.000610361	0.00135805	0	0	nan	2	16	nan	3	1	1	0	0	65535	65535
0	22571								r03c02f20p02-ch2sk1fk1fl1.tif	r03c02f20p01-ch1sk1fk1fl1.tiff	2	55	0.000671397	0.00123598	0	0	nan	2	20	nan	3	1	1	0	0	65535	65535
0	22527								r03c02f21p02-ch2sk1fk1fl1.tif	r03c02f21p01-ch1sk1fk1fl1.tiff	2	56	0.00062562	0.00129702	0	0	nan	2	21	nan	3	1	1	0	0	65535	65535
0	22401								r03c02f26p02-ch2sk1fk1fl1.tif	r03c02f26p01-ch1sk1fk1fl1.tiff	2	61	0.000640879	0.00140383	0	0	nan	2	26	nan	3	1	1	0	0	65535	65535
0	22209								r03c02f30p02-ch2sk1fk1fl1.tif	r03c02f30p01-ch1sk1fk1fl1.tiff	2	65	0.000640879	0.00114443	0	0	nan	2	30	nan	3	1	1	0	0	65535	65535
0	24270								r03c02f31p02-ch2sk1fk1fl1.tif	r03c02f31p01-ch1sk1fk1fl1.tiff	2	66	0.000656138	0.00120546	0	0	nan	2	31	nan	3	1	1	0	0	65535	65535
0	21864								r03c02f32p02-ch2sk1fk1fl1.tif	r03c02f32p01-ch1sk1fk1fl1.tiff	2	67	0.000595102	0.00117494	0	0	nan	2	32	nan	3	1	1	0	0	65535	65535
0	22394								r03c02f33p02-ch2sk1fk1fl1.tif	r03c02f33p01-ch1sk1fk1fl1.tiff	2	68	0.00062562	0.00117494	0	0	nan	2	33	nan	3	1	1	0	0	65535	65535
0	22303								r03c02f34p02-ch2sk1fk1fl1.tif	r03c02f34p01-ch1sk1fk1fl1.tiff	2	69	0.00062562	0.00132753	0	0	nan	2	34	nan	3	1	1	0	0	65535	65535
0	0								r03c02f35p02-ch2sk1fk1fl1.tif	r03c02f35p01-ch1sk1fk1fl1.tiff	2	70	0	0	0	0	nan	2	35	nan	3	1	1	0	0	65535	65535
0	22698								r03c03f02p02-ch2sk1fk1fl1.tif	r03c03f02p01-ch1sk1fk1fl1.tiff	8	247	0	0.00114443	0	0	nan	3	2	nan	3	1	1	0	0	65535	65535
0	21982								r03c03f03p02-ch2sk1fk1fl1.tif	r03c03f03p01-ch1sk1fk1fl1.tiff	8	248	0.000595102	0.00129702	0	0	nan	3	3	nan	3	1	1	0	0	65535	65535
0	22800								r03c03f04p02-ch2sk1fk1fl1.tif	r03c03f04p01-ch1sk1fk1fl1.tiff	8	249	0.00062562	0.00123598	0	0	nan	3	4	nan	3	1	1	0	0	65535	65535
0	22277								r03c03f05p02-ch2sk1fk1fl1.tif	r03c03f05p01-ch1sk1fk1fl1.tiff	8	250	0.00062562	0.00122072	0	0	nan	3	5	nan	3	1	1	0	0	65535	65535
0	23497								r03c03f06p02-ch2sk1fk1fl1.tif	r03c03f06p01-ch1sk1fk1fl1.tiff	8	251	0	0.0011902	0	0	nan	3	6	nan	3	1	1	0	0	65535	65535
0	22142								r03c03f07p02-ch2sk1fk1fl1.tif	r03c03f07p01-ch1sk1fk1fl1.tiff	8	252	0.000640879	0.00120546	0	0	nan	3	7	nan	3	1	1	0	0	65535	65535
0	22985								r03c03f08p02-ch2sk1fk1fl1.tif	r03c03f08p01-ch1sk1fk1fl1.tiff	8	253	0.000579843	0.00120546	0	0	nan	3	8	nan	3	1	1	0	0	65535	65535
0	23148								r03c03f09p02-ch2sk1fk1fl1.tif	r03c03f09p01-ch1sk1fk1fl1.tiff	8	254	0.000595102	0.00128176	0	0	nan	3	9	nan	3	1	1	0	0	65535	65535
0	23108								r03c03f10p02-ch2sk1fk1fl1.tif	r03c03f10p01-ch1sk1fk1fl1.tiff	8	255	0.00062562	0.00123598	0	0	nan	3	10	nan	3	1	1	0	0	65535	65535
0	21856								r03c03f11p02-ch2sk1fk1fl1.tif	r03c03f11p01-ch1sk1fk1fl1.tiff	8	256	0.00062562	0.00123598	0	0	nan	3	11	nan	3	1	1	0	0	65535	65535
0	22601								r03c03f12p02-ch2sk1fk1fl1.tif	r03c03f12p01-ch1sk1fk1fl1.tiff	8	257	0.00062562	0.00122072	0	0	nan	3	12	nan	3	1	1	0	0	65535	65535
0	20516								r03c03f16p02-ch2sk1fk1fl1.tif	r03c03f16p01-ch1sk1fk1fl1.tiff	8	261	0.000595102	0.00125124	0	0	nan	3	16	nan	3	1	1	0	0	65535	65535
0	22537								r03c03f20p02-ch2sk1fk1fl1.tif	r03c03f20p01-ch1sk1fk1fl1.tiff	8	265	0.000610361	0.0012665	0	0	nan	3	20	nan	3	1	1	0	0	65535	65535
0	22192								r03c03f21p02-ch2sk1fk1fl1.tif	r03c03f21p01-ch1sk1fk1fl1.tiff	8	266	0.000610361	0.00123598	0	0	nan	3	21	nan	3	1	1	0	0	65535	65535
0	21920								r03c03f26p02-ch2sk1fk1fl1.tif	r03c03f26p01-ch1sk1fk1fl1.tiff	8	271	0.000640879	0.00125124	0	0	nan	3	26	nan	3	1	1	0	0	65535	65535
0	22112								r03c03f32p02-ch2sk1fk1fl1.tif	r03c03f32p01-ch1sk1fk1fl1.tiff	8	277	0.000640879	0.00125124	0	0	nan	3	32	nan	3	1	1	0	0	65535	65535
0	22189								r03c03f33p02-ch2sk1fk1fl1.tif	r03c03f33p01-ch1sk1fk1fl1.tiff	8	278	0.000595102	0.0011902	0	0	nan	3	33	nan	3	1	1	0	0	65535	65535
0	21897								r03c03f34p02-ch2sk1fk1fl1.tif	r03c03f34p01-ch1sk1fk1fl1.tiff	8	279	0.000640879	0.00157168	0	0	nan	3	34	nan	3	1	1	0	0	65535	65535
0	0								r03c03f35p02-ch2sk1fk1fl1.tif	r03c03f35p01-ch1sk1fk1fl1.tiff	8	280	0.000610361	0	0	0	nan	3	35	nan	3	1	1	0	0	65535	65535
0	23575								r03c04f02p02-ch2sk1fk1fl1.tif	r03c04f02p01-ch1sk1fk1fl1.tiff	14	457	0	0.00112917	0	0	nan	4	2	nan	3	1	1	0	0	65535	65535
0	22024								r03c04f03p02-ch2sk1fk1fl1.tif	r03c04f03p01-ch1sk1fk1fl1.tiff	14	458	0.000610361	0.00128176	0	0	nan	4	3	nan	3	1	1	0	0	65535	65535
0	20523								r03c04f04p02-ch2sk1fk1fl1.tif	r03c04f04p01-ch1sk1fk1fl1.tiff	14	459	0.00294499	0.00962844	0	0	nan	4	4	nan	3	1	1	0	0	65535	65535
0	22365								r03c04f05p02-ch2sk1fk1fl1.tif	r03c04f05p01-ch1sk1fk1fl1.tiff	14	460	0.000564584	0.00120546	0	0	nan	4	5	nan	3	1	1	0	0	65535	65535
0	0								r03c04f06p02-ch2sk1fk1fl1.tif	r03c04f06p01-ch1sk1fk1fl1.tiff	14	461	0	0	0	0	nan	4	6	nan	3	1	1	0	0	65535	65535
0	22691								r03c04f07p02-ch2sk1fk1fl1.tif	r03c04f07p01-ch1sk1fk1fl1.tiff	14	462	0.000610361	0.00134279	0	0	nan	4	7	nan	3	1	1	0	0	65535	65535
0	23023								r03c04f08p02-ch2sk1fk1fl1.tif	r03c04f08p01-ch1sk1fk1fl1.tiff	14	463	0.00062562	0.00172427	0	0	nan	4	8	nan	3	1	1	0	0	65535	65535
0	20787								r03c04f09p02-ch2sk1fk1fl1.tif	r03c04f09p01-ch1sk1fk1fl1.tiff	14	464	0.000610361	0.00729381	0	0	nan	4	9	nan	3	1	1	0	0	65535	65535
0	23025								r03c04f10p02-ch2sk1fk1fl1.tif	r03c04f10p01-ch1sk1fk1fl1.tiff	14	465	0.000579843	0.0037995	0	0	nan	4	10	nan	3	1	1	0	0	65535	65535
0	21887								r03c04f11p02-ch2sk1fk1fl1.tif	r03c04f11p01-ch1sk1fk1fl1.tiff	14	466	0	0.00224308	0	0	nan	4	11	nan	3	1	1	0	0	65535	65535
0	22923								r03c04f16p02-ch2sk1fk1fl1.tif	r03c04f16p01-ch1sk1fk1fl1.tiff	14	471	0.000656138	0.00123598	0	0	nan	4	16	nan	3	1	1	0	0	65535	65535
0	22873								r03c04f17p02-ch2sk1fk1fl1.tif	r03c04f17p01-ch1sk1fk1fl1.tiff	14	472	0.000579843	0.0012665	0	0	nan	4	17	nan	3	1	1	0	0	65535	65535
0	22564								r03c04f25p02-ch2sk1fk1fl1.tif	r03c04f25p01-ch1sk1fk1fl1.tiff	14	480	0.000610361	0.00198367	0	0	nan	4	25	nan	3	1	1	0	0	65535	65535
0	19927								r03c04f26p02-ch2sk1fk1fl1.tif	r03c04f26p01-ch1sk1fk1fl1.tiff	14	481	0.000610361	0.00454719	0	0	nan	4	26	nan	3	1	1	0	0	65535	65535
0	21929								r03c04f30p02-ch2sk1fk1fl1.tif	r03c04f30p01-ch1sk1fk1fl1.tiff	14	485	0.000610361	0.0024567	0	0	nan	4	30	nan	3	1	1	0	0	65535	65535
0	0								r03c04f31p02-ch2sk1fk1fl1.tif	r03c04f31p01-ch1sk1fk1fl1.tiff	14	486	0	0	0	0	nan	4	31	nan	3	1	1	0	0	65535	65535
0	0								r03c04f33p02-ch2sk1fk1fl1.tif	r03c04f33p01-ch1sk1fk1fl1.tiff	14	488	0.000579843	0.0244755	0	0	nan	4	33	nan	3	1	1	0	0	65535	65535
0	0								r03c04f34p02-ch2sk1fk1fl1.tif	r03c04f34p01-ch1sk1fk1fl1.tiff	14	489	0	0	0	0	nan	4	34	nan	3	1	1	0	0	65535	65535
0	0								r03c04f35p02-ch2sk1fk1fl1.tif	r03c04f35p01-ch1sk1fk1fl1.tiff	14	490	0	0	0	0	nan	4	35	nan	3	1	1	0	0	65535	65535
0	0								r03c05f02p02-ch2sk1fk1fl1.tif	r03c05f02p01-ch1sk1fk1fl1.tiff	20	667	0.000610361	0	0	0	nan	5	2	nan	3	1	1	0	0	65535	65535
0	22375								r03c05f03p02-ch2sk1fk1fl1.tif	r03c05f03p01-ch1sk1fk1fl1.tiff	20	668	0.00062562	0.00132753	0	0	nan	5	3	nan	3	1	1	0	0	65535	65535
0	20835								r03c05f04p02-ch2sk1fk1fl1.tif	r03c05f04p01-ch1sk1fk1fl1.tiff	20	669	0.000595102	0.00215152	0	0	nan	5	4	nan	3	1	1	0	0	65535	65535
0	22723								r03c05f05p02-ch2sk1fk1fl1.tif	r03c05f05p01-ch1sk1fk1fl1.tiff	20	670	0.00062562	0.00129702	0	0	nan	5	5	nan	3	1	1	0	0	65535	65535
0	21347								r03c05f06p02-ch2sk1fk1fl1.tif	r03c05f06p01-ch1sk1fk1fl1.tiff	20	671	0.000595102	0.00115969	0	0	nan	5	6	nan	3	1	1	0	0	65535	65535
0	22447								r03c05f07p02-ch2sk1fk1fl1.tif	r03c05f07p01-ch1sk1fk1fl1.tiff	20	672	0.00062562	0.0012665	0	0	nan	5	7	nan	3	1	1	0	0	65535	65535
0	23374								r03c05f08p02-ch2sk1fk1fl1.tif	r03c05f08p01-ch1sk1fk1fl1.tiff	20	673	0.00123598	0.00128176	0	0	nan	5	8	nan	3	1	1	0	0	65535	65535
0	23284								r03c05f09p02-ch2sk1fk1fl1.tif	r03c05f09p01-ch1sk1fk1fl1.tiff	20	674	0.000595102	0.00129702	0	0	nan	5	9	nan	3	1	1	0	0	65535	65535
0	23034								r03c05f10p02-ch2sk1fk1fl1.tif	r03c05f10p01-ch1sk1fk1fl1.tiff	20	675	0.000595102	0.00125124	0	0	nan	5	10	nan	3	1	1	0	0	65535	65535
0	22041								r03c05f11p02-ch2sk1fk1fl1.tif	r03c05f11p01-ch1sk1fk1fl1.tiff	20	676	0.000640879	0.0012665	0	0	nan	5	11	nan	3	1	1	0	0	65535	65535
0	23040								r03c05f12p02-ch2sk1fk1fl1.tif	r03c05f12p01-ch1sk1fk1fl1.tiff	20	677	0.000595102	0.00128176	0	0	nan	5	12	nan	3	1	1	0	0	65535	65535
0	25042								r03c05f13p02-ch2sk1fk1fl1.tif	r03c05f13p01-ch1sk1fk1fl1.tiff	20	678	0.000686656	0.0129397	0	0	nan	5	13	nan	3	1	1	0	0	65535	65535
0	22864								r03c05f20p02-ch2sk1fk1fl1.tif	r03c05f20p01-ch1sk1fk1fl1.tiff	20	685	0.000640879	0.00131228	0	0	nan	5	20	nan	3	1	1	0	0	65535	65535
0	22708								r03c05f21p02-ch2sk1fk1fl1.tif	r03c05f21p01-ch1sk1fk1fl1.tiff	20	686	0.000579843	0.0012665	0	0	nan	5	21	nan	3	1	1	0	0	65535	65535
0	22223								r03c05f26p02-ch2sk1fk1fl1.tif	r03c05f26p01-ch1sk1fk1fl1.tiff	20	691	0.000610361	0.00125124	0	0	nan	5	26	nan	3	1	1	0	0	65535	65535
0	23004								r03c05f29p02-ch2sk1fk1fl1.tif	r03c05f29p01-ch1sk1fk1fl1.tiff	20	694	0.000579843	0.00172427	0	0	nan	5	29	nan	3	1	1	0	0	65535	65535
0	0								r03c05f30p02-ch2sk1fk1fl1.tif	r03c05f30p01-ch1sk1fk1fl1.tiff	20	695	0	0	0	0	nan	5	30	nan	3	1	1	0	0	65535	65535
0	22362								r03c05f31p02-ch2sk1fk1fl1.tif	r03c05f31p01-ch1sk1fk1fl1.tiff	20	696	0.000640879	0.00134279	0	0	nan	5	31	nan	3	1	1	0	0	65535	65535
0	22155								r03c05f32p02-ch2sk1fk1fl1.tif	r03c05f32p01-ch1sk1fk1fl1.tiff	20	697	0.000595102	0.00117494	0	0	nan	5	32	nan	3	1	1	0	0	65535	65535
0	22145								r03c05f33p02-ch2sk1fk1fl1.tif	r03c05f33p01-ch1sk1fk1fl1.tiff	20	698	0.000610361	0.00117494	0	0	nan	5	33	nan	3	1	1	0	0	65535	65535
0	25723								r03c05f34p02-ch2sk1fk1fl1.tif	r03c05f34p01-ch1sk1fk1fl1.tiff	20	699	0.000595102	0.0153048	0	0	nan	5	34	nan	3	1	1	0	0	65535	65535
0	22173								r03c05f35p02-ch2sk1fk1fl1.tif	r03c05f35p01-ch1sk1fk1fl1.tiff	20	700	0.00062562	0.00115969	0	0	nan	5	35	nan	3	1	1	0	0	65535	65535
0	22764								r03c06f02p02-ch2sk1fk1fl1.tif	r03c06f02p01-ch1sk1fk1fl1.tiff	26	877	0.000595102	0.00125124	0	0	nan	6	2	nan	3	1	1	0	0	65535	65535
0	22421								r03c06f03p02-ch2sk1fk1fl1.tif	r03c06f03p01-ch1sk1fk1fl1.tiff	26	878	0.000595102	0.00140383	0	0	nan	6	3	nan	3	1	1	0	0	65535	65535
0	22859								r03c06f04p02-ch2sk1fk1fl1.tif	r03c06f04p01-ch1sk1fk1fl1.tiff	26	879	0.000595102	0.00180056	0	0	nan	6	4	nan	3	1	1	0	0	65535	65535
0	22482								r03c06f05p02-ch2sk1fk1fl1.tif	r03c06f05p01-ch1sk1fk1fl1.tiff	26	880	0.000671397	0.00144961	0	0	nan	6	5	nan	3	1	1	0	0	65535	65535
0	21238								r03c06f06p02-ch2sk1fk1fl1.tif	r03c06f06p01-ch1sk1fk1fl1.tiff	26	881	0	0.0011902	0	0	nan	6	6	nan	3	1	1	0	0	65535	65535
0	22419								r03c06f07p02-ch2sk1fk1fl1.tif	r03c06f07p01-ch1sk1fk1fl1.tiff	26	882	0.000640879	0.00138857	0	0	nan	6	7	nan	3	1	1	0	0	65535	65535
0	25127								r03c06f08p02-ch2sk1fk1fl1.tif	r03c06f08p01-ch1sk1fk1fl1.tiff	26	883	0.000610361	0.0124666	0	0	nan	6	8	nan	3	1	1	0	0	65535	65535
0	21955								r03c06f11p02-ch2sk1fk1fl1.tif	r03c06f11p01-ch1sk1fk1fl1.tiff	26	886	0.000686656	0.00120546	0	0	nan	6	11	nan	3	1	1	0	0	65535	65535
0	22766								r03c06f12p02-ch2sk1fk1fl1.tif	r03c06f12p01-ch1sk1fk1fl1.tiff	26	887	0.000640879	0.00131228	0	0	nan	6	12	nan	3	1	1	0	0	65535	65535
0	20726								r03c06f16p02-ch2sk1fk1fl1.tif	r03c06f16p01-ch1sk1fk1fl1.tiff	26	891	0.000610361	0.0012665	0	0	nan	6	16	nan	3	1	1	0	0	65535	65535
0	32012								r03c06f17p02-ch2sk1fk1fl1.tif	r03c06f17p01-ch1sk1fk1fl1.tiff	26	892	0.00062562	0.0420691	0	0	nan	6	17	nan	3	1	1	0	0	65535	65535
0	22737								r03c06f25p02-ch2sk1fk1fl1.tif	r03c06f25p01-ch1sk1fk1fl1.tiff	26	900	0.00062562	0.0012665	0	0	nan	6	25	nan	3	1	1	0	0	65535	65535
0	24153								r03c06f26p02-ch2sk1fk1fl1.tif	r03c06f26p01-ch1sk1fk1fl1.tiff	26	901	0.00062562	0.00189212	0	0	nan	6	26	nan	3	1	1	0	0	65535	65535
0	22603								r03c06f30p02-ch2sk1fk1fl1.tif	r03c06f30p01-ch1sk1fk1fl1.tiff	26	905	0.000579843	0.00135805	0	0	nan	6	30	nan	3	1	1	0	0	65535	65535
0	0								r03c06f31p02-ch2sk1fk1fl1.tif	r03c06f31p01-ch1sk1fk1fl1.tiff	26	906	0.000579843	0	0	0	nan	6	31	nan	3	1	1	0	0	65535	65535
0	22073								r03c06f32p02-ch2sk1fk1fl1.tif	r03c06f32p01-ch1sk1fk1fl1.tiff	26	907	0.000640879	0.00112917	0	0	nan	6	32	nan	3	1	1	0	0	65535	65535
0	22206								r03c06f33p02-ch2sk1fk1fl1.tif	r03c06f33p01-ch1sk1fk1fl1.tiff	26	908	0.00062562	0.0047303	0	0	nan	6	33	nan	3	1	1	0	0	65535	65535
0	22259								r03c06f34p02-ch2sk1fk1fl1.tif	r03c06f34p01-ch1sk1fk1fl1.tiff	26	909	0.000656138	0.00285344	0	0	nan	6	34	nan	3	1	1	0	0	65535	65535
0	21581								r03c06f35p02-ch2sk1fk1fl1.tif	r03c06f35p01-ch1sk1fk1fl1.tiff	26	910	0.000579843	0.00120546	0	0	nan	6	35	nan	3	1	1	0	0	65535	65535
0	0								r03c07f02p02-ch2sk1fk1fl1.tif	r03c07f02p01-ch1sk1fk1fl1.tiff	32	1087	0.000595102	0	0	0	nan	7	2	nan	3	1	1	0	0	65535	65535
0	22003								r03c07f03p02-ch2sk1fk1fl1.tif	r03c07f03p01-ch1sk1fk1fl1.tiff	32	1088	0.000595102	0.0011902	0	0	nan	7	3	nan	3	1	1	0	0	65535	65535
0	22878								r03c07f04p02-ch2sk1fk1fl1.tif	r03c07f04p01-ch1sk1fk1fl1.tiff	32	1089	0.000640879	0.0012665	0	0	nan	7	4	nan	3	1	1	0	0	65535	65535
0	22427								r03c07f05p02-ch2sk1fk1fl1.tif	r03c07f05p01-ch1sk1fk1fl1.tiff	32	1090	0.000656138	0.00122072	0	0	nan	7	5	nan	3	1	1	0	0	65535	65535
0	23257								r03c07f06p02-ch2sk1fk1fl1.tif	r03c07f06p01-ch1sk1fk1fl1.tiff	32	1091	0.000595102	0.00128176	0	0	nan	7	6	nan	3	1	1	0	0	65535	65535
0	22360								r03c07f07p02-ch2sk1fk1fl1.tif	r03c07f07p01-ch1sk1fk1fl1.tiff	32	1092	0.00062562	0.00129702	0	0	nan	7	7	nan	3	1	1	0	0	65535	65535
0	22980								r03c07f08p02-ch2sk1fk1fl1.tif	r03c07f08p01-ch1sk1fk1fl1.tiff	32	1093	0.000595102	0.00131228	0	0	nan	7	8	nan	3	1	1	0	0	65535	65535
0	23008								r03c07f09p02-ch2sk1fk1fl1.tif	r03c07f09p01-ch1sk1fk1fl1.tiff	32	1094	0.000640879	0.00120546	0	0	nan	7	9	nan	3	1	1	0	0	65535	65535
0	22889								r03c07f10p02-ch2sk1fk1fl1.tif	r03c07f10p01-ch1sk1fk1fl1.tiff	32	1095	0.000579843	0.00123598	0	0	nan	7	10	nan	3	1	1	0	0	65535	65535
0	21744								r03c07f11p02-ch2sk1fk1fl1.tif	r03c07f11p01-ch1sk1fk1fl1.tiff	32	1096	0	0.00122072	0	0	nan	7	11	nan	3	1	1	0	0	65535	65535
0	22429								r03c07f12p02-ch2sk1fk1fl1.tif	r03c07f12p01-ch1sk1fk1fl1.tiff	32	1097	0.000610361	0.00132753	0	0	nan	7	12	nan	3	1	1	0	0	65535	65535
0	22608								r03c07f16p02-ch2sk1fk1fl1.tif	r03c07f16p01-ch1sk1fk1fl1.tiff	32	1101	0.000656138	0.00134279	0	0	nan	7	16	nan	3	1	1	0	0	65535	65535
0	22795								r03c07f17p02-ch2sk1fk1fl1.tif	r03c07f17p01-ch1sk1fk1fl1.tiff	32	1102	0.000595102	0.00129702	0	0	nan	7	17	nan	3	1	1	0	0	65535	65535
0	22850								r03c07f20p02-ch2sk1fk1fl1.tif	r03c07f20p01-ch1sk1fk1fl1.tiff	32	1105	0.000595102	0.0012665	0	0	nan	7	20	nan	3	1	1	0	0	65535	65535
0	22704								r03c07f21p02-ch2sk1fk1fl1.tif	r03c07f21p01-ch1sk1fk1fl1.tiff	32	1106	0.000640879	0.00125124	0	0	nan	7	21	nan	3	1	1	0	0	65535	65535
0	22693								r03c07f25p02-ch2sk1fk1fl1.tif	r03c07f25p01-ch1sk1fk1fl1.tiff	32	1110	0.000579843	0.00131228	0	0	nan	7	25	nan	3	1	1	0	0	65535	65535
0	22311								r03c07f26p02-ch2sk1fk1fl1.tif	r03c07f26p01-ch1sk1fk1fl1.tiff	32	1111	0.000579843	0.00248722	0	0	nan	7	26	nan	3	1	1	0	0	65535	65535
0	0								r03c07f30p02-ch2sk1fk1fl1.tif	r03c07f30p01-ch1sk1fk1fl1.tiff	32	1115	0	0	0	0	nan	7	30	nan	3	1	1	0	0	65535	65535
0	23919								r03c07f31p02-ch2sk1fk1fl1.tif	r03c07f31p01-ch1sk1fk1fl1.tiff	32	1116	0.000595102	0.00117494	0	0	nan	7	31	nan	3	1	1	0	0	65535	65535
0	21894								r03c07f32p02-ch2sk1fk1fl1.tif	r03c07f32p01-ch1sk1fk1fl1.tiff	32	1117	0.000579843	0.00120546	0	0	nan	7	32	nan	3	1	1	0	0	65535	65535
0	22410								r03c07f33p02-ch2sk1fk1fl1.tif	r03c07f33p01-ch1sk1fk1fl1.tiff	32	1118	0.00062562	0.00128176	0	0	nan	7	33	nan	3	1	1	0	0	65535	65535
0	22236								r03c07f34p02-ch2sk1fk1fl1.tif	r03c07f34p01-ch1sk1fk1fl1.tiff	32	1119	0.000640879	0.00120546	0	0	nan	7	34	nan	3	1	1	0	0	65535	65535
0	0								r03c07f35p02-ch2sk1fk1fl1.tif	r03c07f35p01-ch1sk1fk1fl1.tiff	32	1120	0	0	0	0	nan	7	35	nan	3	1	1	0	0	65535	65535
0	20758								r03c08f02p02-ch2sk1fk1fl1.tif	r03c08f02p01-ch1sk1fk1fl1.tiff	38	1297	0.000595102	0.00367742	0	0	nan	8	2	nan	3	1	1	0	0	65535	65535
0	21976								r03c08f03p02-ch2sk1fk1fl1.tif	r03c08f03p01-ch1sk1fk1fl1.tiff	38	1298	0.000656138	0.00273136	0	0	nan	8	3	nan	3	1	1	0	0	65535	65535
0	22514								r03c08f04p02-ch2sk1fk1fl1.tif	r03c08f04p01-ch1sk1fk1fl1.tiff	38	1299	0.000595102	0.0016022	0	0	nan	8	4	nan	3	1	1	0	0	65535	65535
0	22515								r03c08f05p02-ch2sk1fk1fl1.tif	r03c08f05p01-ch1sk1fk1fl1.tiff	38	1300	0.000564584	0.00122072	0	0	nan	8	5	nan	3	1	1	0	0	65535	65535
0	0								r03c08f06p02-ch2sk1fk1fl1.tif	r03c08f06p01-ch1sk1fk1fl1.tiff	38	1301	0	0	0	0	nan	8	6	nan	3	1	1	0	0	65535	65535
0	22479								r03c08f07p02-ch2sk1fk1fl1.tif	r03c08f07p01-ch1sk1fk1fl1.tiff	38	1302	0.000595102	0.00167849	0	0	nan	8	7	nan	3	1	1	0	0	65535	65535
0	21657								r03c08f11p02-ch2sk1fk1fl1.tif	r03c08f11p01-ch1sk1fk1fl1.tiff	38	1306	0.00062562	0.00117494	0	0	nan	8	11	nan	3	1	1	0	0	65535	65535
0	22447								r03c08f12p02-ch2sk1fk1fl1.tif	r03c08f12p01-ch1sk1fk1fl1.tiff	38	1307	0.000579843	0.00132753	0	0	nan	8	12	nan	3	1	1	0	0	65535	65535
0	23054								r03c08f16p02-ch2sk1fk1fl1.tif	r03c08f16p01-ch1sk1fk1fl1.tiff	38	1311	0.00476081	0.00129702	0	0	nan	8	16	nan	3	1	1	0	0	65535	65535
0	23109								r03c08f17p02-ch2sk1fk1fl1.tif	r03c08f17p01-ch1sk1fk1fl1.tiff	38	1312	0.000595102	0.00143435	0	0	nan	8	17	nan	3	1	1	0	0	65535	65535
0	22897								r03c08f20p02-ch2sk1fk1fl1.tif	r03c08f20p01-ch1sk1fk1fl1.tiff	38	1315	0.000610361	0.00131228	0	0	nan	8	20	nan	3	1	1	0	0	65535	65535
0	22390								r03c08f21p02-ch2sk1fk1fl1.tif	r03c08f21p01-ch1sk1fk1fl1.tiff	38	1316	0.000595102	0.00117494	0	0	nan	8	21	nan	3	1	1	0	0	65535	65535
0	22710								r03c08f25p02-ch2sk1fk1fl1.tif	r03c08f25p01-ch1sk1fk1fl1.tiff	38	1320	0.000610361	0.00225834	0	0	nan	8	25	nan	3	1	1	0	0	65535	65535
0	22556								r03c08f26p02-ch2sk1fk1fl1.tif	r03c08f26p01-ch1sk1fk1fl1.tiff	38	1321	0.000656138	0.00144961	0	0	nan	8	26	nan	3	1	1	0	0	65535	65535
0	22017								r03c08f30p02-ch2sk1fk1fl1.tif	r03c08f30p01-ch1sk1fk1fl1.tiff	38	1325	0.000656138	0.00115969	0	0	nan	8	30	nan	3	1	1	0	0	65535	65535
0	22149								r03c08f31p02-ch2sk1fk1fl1.tif	r03c08f31p01-ch1sk1fk1fl1.tiff	38	1326	0.000640879	0.00115969	0	0	nan	8	31	nan	3	1	1	0	0	65535	65535
0	21792								r03c08f32p02-ch2sk1fk1fl1.tif	r03c08f32p01-ch1sk1fk1fl1.tiff	38	1327	0.000579843	0.00123598	0	0	nan	8	32	nan	3	1	1	0	0	65535	65535
0	22640								r03c08f33p02-ch2sk1fk1fl1.tif	r03c08f33p01-ch1sk1fk1fl1.tiff	38	1328	0.000595102	0.00132753	0	0	nan	8	33	nan	3	1	1	0	0	65535	65535
0	22279								r03c08f34p02-ch2sk1fk1fl1.tif	r03c08f34p01-ch1sk1fk1fl1.tiff	38	1329	0.000610361	0.00122072	0	0	nan	8	34	nan	3	1	1	0	0	65535	65535
0	0								r03c08f35p02-ch2sk1fk1fl1.tif	r03c08f35p01-ch1sk1fk1fl1.tiff	38	1330	0	0	0	0	nan	8	35	nan	3	1	1	0	0	65535	65535
0	20698								r03c09f02p02-ch2sk1fk1fl1.tif	r03c09f02p01-ch1sk1fk1fl1.tiff	44	1507	0.000656138	0.00122072	0	0	nan	9	2	nan	3	1	1	0	0	65535	65535
0	21925								r03c09f03p02-ch2sk1fk1fl1.tif	r03c09f03p01-ch1sk1fk1fl1.tiff	44	1508	0.00062562	0.00140383	0	0	nan	9	3	nan	3	1	1	0	0	65535	65535
0	0								r03c09f06p02-ch2sk1fk1fl1.tif	r03c09f06p01-ch1sk1fk1fl1.tiff	44	1511	0	0	0	0	nan	9	6	nan	3	1	1	0	0	65535	65535
0	25976								r03c09f07p02-ch2sk1fk1fl1.tif	r03c09f07p01-ch1sk1fk1fl1.tiff	44	1512	0.000610361	0.0181125	0	0	nan	9	7	nan	3	1	1	0	0	65535	65535
0	21593								r03c09f11p02-ch2sk1fk1fl1.tif	r03c09f11p01-ch1sk1fk1fl1.tiff	44	1516	0	0.00128176	0	0	nan	9	11	nan	3	1	1	0	0	65535	65535
0	22504								r03c09f12p02-ch2sk1fk1fl1.tif	r03c09f12p01-ch1sk1fk1fl1.tiff	44	1517	0.000564584	0.00128176	0	0	nan	9	12	nan	3	1	1	0	0	65535	65535
0	22483								r03c09f20p02-ch2sk1fk1fl1.tif	r03c09f20p01-ch1sk1fk1fl1.tiff	44	1525	0.000610361	0.0011902	0	0	nan	9	20	nan	3	1	1	0	0	65535	65535
0	24206								r03c09f21p02-ch2sk1fk1fl1.tif	r03c09f21p01-ch1sk1fk1fl1.tiff	44	1526	0.000701915	0.00972	0	0	nan	9	21	nan	3	1	1	0	0	65535	65535
0	22405								r03c09f25p02-ch2sk1fk1fl1.tif	r03c09f25p01-ch1sk1fk1fl1.tiff	44	1530	0.00062562	0.00120546	0	0	nan	9	25	nan	3	1	1	0	0	65535	65535
0	24006								r03c09f26p02-ch2sk1fk1fl1.tif	r03c09f26p01-ch1sk1fk1fl1.tiff	44	1531	0.000640879	0.00111391	0	0	nan	9	26	nan	3	1	1	0	0	65535	65535
0	22877								r03c09f27p02-ch2sk1fk1fl1.tif	r03c09f27p01-ch1sk1fk1fl1.tiff	44	1532	0.000610361	0.00123598	0	0	nan	9	27	nan	3	1	1	0	0	65535	65535
0	23000								r03c09f28p02-ch2sk1fk1fl1.tif	r03c09f28p01-ch1sk1fk1fl1.tiff	44	1533	0.000610361	0.00125124	0	0	nan	9	28	nan	3	1	1	0	0	65535	65535
0	22828								r03c09f29p02-ch2sk1fk1fl1.tif	r03c09f29p01-ch1sk1fk1fl1.tiff	44	1534	0.000610361	0.00581369	0	0	nan	9	29	nan	3	1	1	0	0	65535	65535
0	12093								r03c09f30p02-ch2sk1fk1fl1.tif	r03c09f30p01-ch1sk1fk1fl1.tiff	44	1535	0.000595102	0.0265202	0	0	nan	9	30	nan	3	1	1	0	0	65535	65535
0	268								r03c09f31p02-ch2sk1fk1fl1.tif	r03c09f31p01-ch1sk1fk1fl1.tiff	44	1536	0.000610361	0.0399176	0	0	nan	9	31	nan	3	1	1	0	0	65535	65535
0	1243								r03c09f32p02-ch2sk1fk1fl1.tif	r03c09f32p01-ch1sk1fk1fl1.tiff	44	1537	0.00062562	0.0432746	0	0	nan	9	32	nan	3	1	1	0	0	65535	65535
0	24406								r03c09f33p02-ch2sk1fk1fl1.tif	r03c09f33p01-ch1sk1fk1fl1.tiff	44	1538	0.000610361	0.0371099	0	0	nan	9	33	nan	3	1	1	0	0	65535	65535
0	22085								r03c09f34p02-ch2sk1fk1fl1.tif	r03c09f34p01-ch1sk1fk1fl1.tiff	44	1539	0.000564584	0.00114443	0	0	nan	9	34	nan	3	1	1	0	0	65535	65535
0	0								r03c09f35p02-ch2sk1fk1fl1.tif	r03c09f35p01-ch1sk1fk1fl1.tiff	44	1540	0.000610361	0	0	0	nan	9	35	nan	3	1	1	0	0	65535	65535
0	23359								r03c10f02p02-ch2sk1fk1fl1.tif	r03c10f02p01-ch1sk1fk1fl1.tiff	50	1717	0	0.00111391	0	0	nan	10	2	nan	3	1	1	0	0	65535	65535
0	23875								r03c10f03p02-ch2sk1fk1fl1.tif	r03c10f03p01-ch1sk1fk1fl1.tiff	50	1718	0.000671397	0.00120546	0	0	nan	10	3	nan	3	1	1	0	0	65535	65535
0	22664								r03c10f04p02-ch2sk1fk1fl1.tif	r03c10f04p01-ch1sk1fk1fl1.tiff	50	1719	0.000579843	0.00123598	0	0	nan	10	4	nan	3	1	1	0	0	65535	65535
0	22426								r03c10f05p02-ch2sk1fk1fl1.tif	r03c10f05p01-ch1sk1fk1fl1.tiff	50	1720	0.000549325	0.00151064	0	0	nan	10	5	nan	3	1	1	0	0	65535	65535
0	0								r03c10f06p02-ch2sk1fk1fl1.tif	r03c10f06p01-ch1sk1fk1fl1.tiff	50	1721	0	0	0	0	nan	10	6	nan	3	1	1	0	0	65535	65535
0	22805								r03c10f07p02-ch2sk1fk1fl1.tif	r03c10f07p01-ch1sk1fk1fl1.tiff	50	1722	0.000579843	0.00146487	0	0	nan	10	7	nan	3	1	1	0	0	65535	65535
0	23039								r03c10f08p02-ch2sk1fk1fl1.tif	r03c10f08p01-ch1sk1fk1fl1.tiff	50	1723	0.000595102	0.00123598	0	0	nan	10	8	nan	3	1	1	0	0	65535	65535
0	21842								r03c10f11p02-ch2sk1fk1fl1.tif	r03c10f11p01-ch1sk1fk1fl1.tiff	50	1726	0.000579843	0.0012665	0	0	nan	10	11	nan	3	1	1	0	0	65535	65535
0	22754								r03c10f12p02-ch2sk1fk1fl1.tif	r03c10f12p01-ch1sk1fk1fl1.tiff	50	1727	0.000610361	0.00146487	0	0	nan	10	12	nan	3	1	1	0	0	65535	65535
0	20666								r03c10f16p02-ch2sk1fk1fl1.tif	r03c10f16p01-ch1sk1fk1fl1.tiff	50	1731	0.000595102	0.00762951	0	0	nan	10	16	nan	3	1	1	0	0	65535	65535
0	23128								r03c10f17p02-ch2sk1fk1fl1.tif	r03c10f17p01-ch1sk1fk1fl1.tiff	50	1732	0.000610361	0.00117494	0	0	nan	10	17	nan	3	1	1	0	0	65535	65535
0	22858								r03c10f25p02-ch2sk1fk1fl1.tif	r03c10f25p01-ch1sk1fk1fl1.tiff	50	1740	0.000579843	0.00155642	0	0	nan	10	25	nan	3	1	1	0	0	65535	65535
0	22753								r03c10f26p02-ch2sk1fk1fl1.tif	r03c10f26p01-ch1sk1fk1fl1.tiff	50	1741	0.000671397	0.00141909	0	0	nan	10	26	nan	3	1	1	0	0	65535	65535
0	22377								r03c10f30p02-ch2sk1fk1fl1.tif	r03c10f30p01-ch1sk1fk1fl1.tiff	50	1745	0.000564584	0.00180056	0	0	nan	10	30	nan	3	1	1	0	0	65535	65535
0	23550								r03c10f31p02-ch2sk1fk1fl1.tif	r03c10f31p01-ch1sk1fk1fl1.tiff	50	1746	0.00062562	0.0126345	0	0	nan	10	31	nan	3	1	1	0	0	65535	65535
0	20208								r03c10f32p02-ch2sk1fk1fl1.tif	r03c10f32p01-ch1sk1fk1fl1.tiff	50	1747	0.000610361	0.011841	0	0	nan	10	32	nan	3	1	1	0	0	65535	65535
0	22656								r03c10f33p02-ch2sk1fk1fl1.tif	r03c10f33p01-ch1sk1fk1fl1.tiff	50	1748	0.000610361	0.00163272	0	0	nan	10	33	nan	3	1	1	0	0	65535	65535
0	22414								r03c10f34p02-ch2sk1fk1fl1.tif	r03c10f34p01-ch1sk1fk1fl1.tiff	50	1749	0.000579843	0.00134279	0	0	nan	10	34	nan	3	1	1	0	0	65535	65535
0	0								r03c10f35p02-ch2sk1fk1fl1.tif	r03c10f35p01-ch1sk1fk1fl1.tiff	50	1750	0.000595102	0	0	0	nan	10	35	nan	3	1	1	0	0	65535	65535
0	20847								r03c11f02p02-ch2sk1fk1fl1.tif	r03c11f02p01-ch1sk1fk1fl1.tiff	56	1927	0.000610361	0.00114443	0	0	nan	11	2	nan	3	1	1	0	0	65535	65535
0	21997								r03c11f03p02-ch2sk1fk1fl1.tif	r03c11f03p01-ch1sk1fk1fl1.tiff	56	1928	0.000595102	0.00125124	0	0	nan	11	3	nan	3	1	1	0	0	65535	65535
0	22567								r03c11f04p02-ch2sk1fk1fl1.tif	r03c11f04p01-ch1sk1fk1fl1.tiff	56	1929	0.000640879	0.0012665	0	0	nan	11	4	nan	3	1	1	0	0	65535	65535
0	22289								r03c11f05p02-ch2sk1fk1fl1.tif	r03c11f05p01-ch1sk1fk1fl1.tiff	56	1930	0.000686656	0.00381476	0	0	nan	11	5	nan	3	1	1	0	0	65535	65535
0	21043								r03c11f06p02-ch2sk1fk1fl1.tif	r03c11f06p01-ch1sk1fk1fl1.tiff	56	1931	0.000610361	0.00111391	0	0	nan	11	6	nan	3	1	1	0	0	65535	65535
0	22274								r03c11f07p02-ch2sk1fk1fl1.tif	r03c11f07p01-ch1sk1fk1fl1.tiff	56	1932	0.000610361	0.0012665	0	0	nan	11	7	nan	3	1	1	0	0	65535	65535
0	21621								r03c11f11p02-ch2sk1fk1fl1.tif	r03c11f11p01-ch1sk1fk1fl1.tiff	56	1936	0.000579843	0.00122072	0	0	nan	11	11	nan	3	1	1	0	0	65535	65535
0	22779								r03c11f12p02-ch2sk1fk1fl1.tif	r03c11f12p01-ch1sk1fk1fl1.tiff	56	1937	0.000610361	0.00123598	0	0	nan	11	12	nan	3	1	1	0	0	65535	65535
0	22917								r03c11f16p02-ch2sk1fk1fl1.tif	r03c11f16p01-ch1sk1fk1fl1.tiff	56	1941	0.000579843	0.00123598	0	0	nan	11	16	nan	3	1	1	0	0	65535	65535
0	23015								r03c11f17p02-ch2sk1fk1fl1.tif	r03c11f17p01-ch1sk1fk1fl1.tiff	56	1942	0.000579843	0.0012665	0	0	nan	11	17	nan	3	1	1	0	0	65535	65535
0	22519								r03c11f20p02-ch2sk1fk1fl1.tif	r03c11f20p01-ch1sk1fk1fl1.tiff	56	1945	0.000610361	0.00323491	0	0	nan	11	20	nan	3	1	1	0	0	65535	65535
0	20082								r03c11f21p02-ch2sk1fk1fl1.tif	r03c11f21p01-ch1sk1fk1fl1.tiff	56	1946	0.000564584	0.03299	0	0	nan	11	21	nan	3	1	1	0	0	65535	65535
0	23009								r03c11f25p02-ch2sk1fk1fl1.tif	r03c11f25p01-ch1sk1fk1fl1.tiff	56	1950	0.00062562	0.00151064	0	0	nan	11	25	nan	3	1	1	0	0	65535	65535
0	22276								r03c11f26p02-ch2sk1fk1fl1.tif	r03c11f26p01-ch1sk1fk1fl1.tiff	56	1951	0.000686656	0.00125124	0	0	nan	11	26	nan	3	1	1	0	0	65535	65535
0	385								r03c11f30p02-ch2sk1fk1fl1.tif	r03c11f30p01-ch1sk1fk1fl1.tiff	56	1955	0.000640879	0.0353704	0	0	nan	11	30	nan	3	1	1	0	0	65535	65535
0	20724								r03c11f31p02-ch2sk1fk1fl1.tif	r03c11f31p01-ch1sk1fk1fl1.tiff	56	1956	0	0.00128176	0	0	nan	11	31	nan	3	1	1	0	0	65535	65535
0	21851								r03c11f32p02-ch2sk1fk1fl1.tif	r03c11f32p01-ch1sk1fk1fl1.tiff	56	1957	0.000671397	0.00122072	0	0	nan	11	32	nan	3	1	1	0	0	65535	65535
0	22679								r03c11f33p02-ch2sk1fk1fl1.tif	r03c11f33p01-ch1sk1fk1fl1.tiff	56	1958	0.000595102	0.00129702	0	0	nan	11	33	nan	3	1	1	0	0	65535	65535
0	22349								r03c11f34p02-ch2sk1fk1fl1.tif	r03c11f34p01-ch1sk1fk1fl1.tiff	56	1959	0.000595102	0.00137331	0	0	nan	11	34	nan	3	1	1	0	0	65535	65535
0	21408								r03c11f35p02-ch2sk1fk1fl1.tif	r03c11f35p01-ch1sk1fk1fl1.tiff	56	1960	0.000564584	0.00123598	0	0	nan	11	35	nan	3	1	1	0	0	65535	65535
0	0								r04c02f02p02-ch2sk1fk1fl1.tif	r04c02f02p01-ch1sk1fk1fl1.tiff	3	72	0.000595102	0	0	0	nan	2	2	nan	4	1	1	0	0	65535	65535
0	22051								r04c02f03p02-ch2sk1fk1fl1.tif	r04c02f03p01-ch1sk1fk1fl1.tiff	3	73	0.000595102	0.00123598	0	0	nan	2	3	nan	4	1	1	0	0	65535	65535
0	22846								r04c02f04p02-ch2sk1fk1fl1.tif	r04c02f04p01-ch1sk1fk1fl1.tiff	3	74	0.00318914	0.00131228	0	0	nan	2	4	nan	4	1	1	0	0	65535	65535
0	22122								r04c02f05p02-ch2sk1fk1fl1.tif	r04c02f05p01-ch1sk1fk1fl1.tiff	3	75	0.00062562	0.0012665	0	0	nan	2	5	nan	4	1	1	0	0	65535	65535
0	22322								r04c02f06p02-ch2sk1fk1fl1.tif	r04c02f06p01-ch1sk1fk1fl1.tiff	3	76	0.00062562	0.00112917	0	0	nan	2	6	nan	4	1	1	0	0	65535	65535
0	22443								r04c02f07p02-ch2sk1fk1fl1.tif	r04c02f07p01-ch1sk1fk1fl1.tiff	3	77	0.000564584	0.00125124	0	0	nan	2	7	nan	4	1	1	0	0	65535	65535
0	22986								r04c02f08p02-ch2sk1fk1fl1.tif	r04c02f08p01-ch1sk1fk1fl1.tiff	3	78	0.000640879	0.0011902	0	0	nan	2	8	nan	4	1	1	0	0	65535	65535
0	23023								r04c02f09p02-ch2sk1fk1fl1.tif	r04c02f09p01-ch1sk1fk1fl1.tiff	3	79	0.000656138	0.0012665	0	0	nan	2	9	nan	4	1	1	0	0	65535	65535
0	23179								r04c02f10p02-ch2sk1fk1fl1.tif	r04c02f10p01-ch1sk1fk1fl1.tiff	3	80	0.000579843	0.00132753	0	0	nan	2	10	nan	4	1	1	0	0	65535	65535
0	23907								r04c02f11p02-ch2sk1fk1fl1.tif	r04c02f11p01-ch1sk1fk1fl1.tiff	3	81	0.000595102	0.00120546	0	0	nan	2	11	nan	4	1	1	0	0	65535	65535
0	19774								r04c02f12p02-ch2sk1fk1fl1.tif	r04c02f12p01-ch1sk1fk1fl1.tiff	3	82	0.000595102	0.00224308	0	0	nan	2	12	nan	4	1	1	0	0	65535	65535
0	22833								r04c02f16p02-ch2sk1fk1fl1.tif	r04c02f16p01-ch1sk1fk1fl1.tiff	3	86	0.000595102	0.0012665	0	0	nan	2	16	nan	4	1	1	0	0	65535	65535
0	23063								r04c02f17p02-ch2sk1fk1fl1.tif	r04c02f17p01-ch1sk1fk1fl1.tiff	3	87	0.000640879	0.00125124	0	0	nan	2	17	nan	4	1	1	0	0	65535	65535
0	20462								r04c02f20p02-ch2sk1fk1fl1.tif	r04c02f20p01-ch1sk1fk1fl1.tiff	3	90	0.00062562	0.00123598	0	0	nan	2	20	nan	4	1	1	0	0	65535	65535
0	22570								r04c02f21p02-ch2sk1fk1fl1.tif	r04c02f21p01-ch1sk1fk1fl1.tiff	3	91	0.000595102	0.00132753	0	0	nan	2	21	nan	4	1	1	0	0	65535	65535
0	22503								r04c02f25p02-ch2sk1fk1fl1.tif	r04c02f25p01-ch1sk1fk1fl1.tiff	3	95	0.000610361	0.0012665	0	0	nan	2	25	nan	4	1	1	0	0	65535	65535
0	22403								r04c02f26p02-ch2sk1fk1fl1.tif	r04c02f26p01-ch1sk1fk1fl1.tiff	3	96	0.000610361	0.00144961	0	0	nan	2	26	nan	4	1	1	0	0	65535	65535
0	22083								r04c02f30p02-ch2sk1fk1fl1.tif	r04c02f30p01-ch1sk1fk1fl1.tiff	3	100	0.000595102	0.00134279	0	0	nan	2	30	nan	4	1	1	0	0	65535	65535
0	21713								r04c02f31p02-ch2sk1fk1fl1.tif	r04c02f31p01-ch1sk1fk1fl1.tiff	3	101	0.000595102	0.00112917	0	0	nan	2	31	nan	4	1	1	0	0	65535	65535
0	23871								r04c02f32p02-ch2sk1fk1fl1.tif	r04c02f32p01-ch1sk1fk1fl1.tiff	3	102	0	0.00112917	0	0	nan	2	32	nan	4	1	1	0	0	65535	65535
0	22338								r04c02f33p02-ch2sk1fk1fl1.tif	r04c02f33p01-ch1sk1fk1fl1.tiff	3	103	0.000579843	0.00117494	0	0	nan	2	33	nan	4	1	1	0	0	65535	65535
0	22358								r04c02f34p02-ch2sk1fk1fl1.tif	r04c02f34p01-ch1sk1fk1fl1.tiff	3	104	0.000640879	0.00132753	0	0	nan	2	34	nan	4	1	1	0	0	65535	65535
0	0								r04c02f35p02-ch2sk1fk1fl1.tif	r04c02f35p01-ch1sk1fk1fl1.tiff	3	105	0	0	0	0	nan	2	35	nan	4	1	1	0	0	65535	65535
0	20782								r04c03f02p02-ch2sk1fk1fl1.tif	r04c03f02p01-ch1sk1fk1fl1.tiff	9	282	0.000595102	0.00114443	0	0	nan	3	2	nan	4	1	1	0	0	65535	65535
0	0								r04c03f03p02-ch2sk1fk1fl1.tif	r04c03f03p01-ch1sk1fk1fl1.tiff	9	283	0.000595102	0	0	0	nan	3	3	nan	4	1	1	0	0	65535	65535
0	22589								r04c03f04p02-ch2sk1fk1fl1.tif	r04c03f04p01-ch1sk1fk1fl1.tiff	9	284	0.000595102	0.00131228	0	0	nan	3	4	nan	4	1	1	0	0	65535	65535
0	21908								r04c03f05p02-ch2sk1fk1fl1.tif	r04c03f05p01-ch1sk1fk1fl1.tiff	9	285	0.000579843	0.00122072	0	0	nan	3	5	nan	4	1	1	0	0	65535	65535
0	0								r04c03f06p02-ch2sk1fk1fl1.tif	r04c03f06p01-ch1sk1fk1fl1.tiff	9	286	0	0	0	0	nan	3	6	nan	4	1	1	0	0	65535	65535
0	22151								r04c03f07p02-ch2sk1fk1fl1.tif	r04c03f07p01-ch1sk1fk1fl1.tiff	9	287	0.000595102	0.00129702	0	0	nan	3	7	nan	4	1	1	0	0	65535	65535
0	22992								r04c03f08p02-ch2sk1fk1fl1.tif	r04c03f08p01-ch1sk1fk1fl1.tiff	9	288	0.000595102	0.00125124	0	0	nan	3	8	nan	4	1	1	0	0	65535	65535
0	23107								r04c03f09p02-ch2sk1fk1fl1.tif	r04c03f09p01-ch1sk1fk1fl1.tiff	9	289	0.000610361	0.00132753	0	0	nan	3	9	nan	4	1	1	0	0	65535	65535
0	23017								r04c03f10p02-ch2sk1fk1fl1.tif	r04c03f10p01-ch1sk1fk1fl1.tiff	9	290	0.000671397	0.00123598	0	0	nan	3	10	nan	4	1	1	0	0	65535	65535
0	21287								r04c03f11p02-ch2sk1fk1fl1.tif	r04c03f11p01-ch1sk1fk1fl1.tiff	9	291	0	0.00128176	0	0	nan	3	11	nan	4	1	1	0	0	65535	65535
0	22583								r04c03f12p02-ch2sk1fk1fl1.tif	r04c03f12p01-ch1sk1fk1fl1.tiff	9	292	0.000579843	0.00134279	0	0	nan	3	12	nan	4	1	1	0	0	65535	65535
0	22525								r04c03f16p02-ch2sk1fk1fl1.tif	r04c03f16p01-ch1sk1fk1fl1.tiff	9	296	0.000579843	0.00205997	0	0	nan	3	16	nan	4	1	1	0	0	65535	65535
0	22785								r04c03f17p02-ch2sk1fk1fl1.tif	r04c03f17p01-ch1sk1fk1fl1.tiff	9	297	0.000595102	0.0011902	0	0	nan	3	17	nan	4	1	1	0	0	65535	65535
0	22533								r04c03f25p02-ch2sk1fk1fl1.tif	r04c03f25p01-ch1sk1fk1fl1.tiff	9	305	0.000595102	0.00135805	0	0	nan	3	25	nan	4	1	1	0	0	65535	65535
0	24040								r04c03f26p02-ch2sk1fk1fl1.tif	r04c03f26p01-ch1sk1fk1fl1.tiff	9	306	0.000671397	0.00117494	0	0	nan	3	26	nan	4	1	1	0	0	65535	65535
0	26011								r04c03f30p02-ch2sk1fk1fl1.tif	r04c03f30p01-ch1sk1fk1fl1.tiff	9	310	0	0.0148013	0	0	nan	3	30	nan	4	1	1	0	0	65535	65535
0	19853								r04c03f31p02-ch2sk1fk1fl1.tif	r04c03f31p01-ch1sk1fk1fl1.tiff	9	311	0.000610361	0.00134279	0	0	nan	3	31	nan	4	1	1	0	0	65535	65535
0	0								r04c03f32p02-ch2sk1fk1fl1.tif	r04c03f32p01-ch1sk1fk1fl1.tiff	9	312	0.000686656	0	0	0	nan	3	32	nan	4	1	1	0	0	65535	65535
0	22302								r04c03f33p02-ch2sk1fk1fl1.tif	r04c03f33p01-ch1sk1fk1fl1.tiff	9	313	0.000595102	0.00228885	0	0	nan	3	33	nan	4	1	1	0	0	65535	65535
0	0								r04c03f34p02-ch2sk1fk1fl1.tif	r04c03f34p01-ch1sk1fk1fl1.tiff	9	314	0	0	0	0	nan	3	34	nan	4	1	1	0	0	65535	65535
0	0								r04c03f35p02-ch2sk1fk1fl1.tif	r04c03f35p01-ch1sk1fk1fl1.tiff	9	315	0.000595102	0	0	0	nan	3	35	nan	4	1	1	0	0	65535	65535
0	0								r04c04f02p02-ch2sk1fk1fl1.tif	r04c04f02p01-ch1sk1fk1fl1.tiff	15	492	0.000610361	0	0	0	nan	4	2	nan	4	1	1	0	0	65535	65535
0	21839								r04c04f03p02-ch2sk1fk1fl1.tif	r04c04f03p01-ch1sk1fk1fl1.tiff	15	493	0.000579843	0.00125124	0	0	nan	4	3	nan	4	1	1	0	0	65535	65535
0	22391								r04c04f04p02-ch2sk1fk1fl1.tif	r04c04f04p01-ch1sk1fk1fl1.tiff	15	494	0.000595102	0.0012665	0	0	nan	4	4	nan	4	1	1	0	0	65535	65535
0	22113								r04c04f05p02-ch2sk1fk1fl1.tif	r04c04f05p01-ch1sk1fk1fl1.tiff	15	495	0.000549325	0.0012665	0	0	nan	4	5	nan	4	1	1	0	0	65535	65535
0	0								r04c04f06p02-ch2sk1fk1fl1.tif	r04c04f06p01-ch1sk1fk1fl1.tiff	15	496	0.000610361	0	0	0	nan	4	6	nan	4	1	1	0	0	65535	65535
0	22488								r04c04f07p02-ch2sk1fk1fl1.tif	r04c04f07p01-ch1sk1fk1fl1.tiff	15	497	0.000595102	0.00135805	0	0	nan	4	7	nan	4	1	1	0	0	65535	65535
0	23098								r04c04f08p02-ch2sk1fk1fl1.tif	r04c04f08p01-ch1sk1fk1fl1.tiff	15	498	0.000610361	0.00122072	0	0	nan	4	8	nan	4	1	1	0	0	65535	65535
0	22672								r04c04f09p02-ch2sk1fk1fl1.tif	r04c04f09p01-ch1sk1fk1fl1.tiff	15	499	0.000640879	0.00125124	0	0	nan	4	9	nan	4	1	1	0	0	65535	65535
0	22855								r04c04f10p02-ch2sk1fk1fl1.tif	r04c04f10p01-ch1sk1fk1fl1.tiff	15	500	0.000610361	0.00123598	0	0	nan	4	10	nan	4	1	1	0	0	65535	65535
0	0								r04c04f11p02-ch2sk1fk1fl1.tif	r04c04f11p01-ch1sk1fk1fl1.tiff	15	501	0.000579843	0	0	0	nan	4	11	nan	4	1	1	0	0	65535	65535
0	22484								r04c04f12p02-ch2sk1fk1fl1.tif	r04c04f12p01-ch1sk1fk1fl1.tiff	15	502	0.000579843	0.00125124	0	0	nan	4	12	nan	4	1	1	0	0	65535	65535
0	22755								r04c04f16p02-ch2sk1fk1fl1.tif	r04c04f16p01-ch1sk1fk1fl1.tiff	15	506	0.000686656	0.00122072	0	0	nan	4	16	nan	4	1	1	0	0	65535	65535
0	22815								r04c04f17p02-ch2sk1fk1fl1.tif	r04c04f17p01-ch1sk1fk1fl1.tiff	15	507	0.000595102	0.00128176	0	0	nan	4	17	nan	4	1	1	0	0	65535	65535
0	22486								r04c04f25p02-ch2sk1fk1fl1.tif	r04c04f25p01-ch1sk1fk1fl1.tiff	15	515	0.000610361	0.00129702	0	0	nan	4	25	nan	4	1	1	0	0	65535	65535
0	22404								r04c04f26p02-ch2sk1fk1fl1.tif	r04c04f26p01-ch1sk1fk1fl1.tiff	15	516	0.000595102	0.00521859	0	0	nan	4	26	nan	4	1	1	0	0	65535	65535
0	21567								r04c04f31p02-ch2sk1fk1fl1.tif	r04c04f31p01-ch1sk1fk1fl1.tiff	15	521	0.000610361	0.00115969	0	0	nan	4	31	nan	4	1	1	0	0	65535	65535
0	0								r04c04f32p02-ch2sk1fk1fl1.tif	r04c04f32p01-ch1sk1fk1fl1.tiff	15	522	0	0	0	0	nan	4	32	nan	4	1	1	0	0	65535	65535
0	22376								r04c04f33p02-ch2sk1fk1fl1.tif	r04c04f33p01-ch1sk1fk1fl1.tiff	15	523	0.00062562	0.00114443	0	0	nan	4	33	nan	4	1	1	0	0	65535	65535
0	0								r04c04f34p02-ch2sk1fk1fl1.tif	r04c04f34p01-ch1sk1fk1fl1.tiff	15	524	0.000610361	0	0	0	nan	4	34	nan	4	1	1	0	0	65535	65535
0	0								r04c04f35p02-ch2sk1fk1fl1.tif	r04c04f35p01-ch1sk1fk1fl1.tiff	15	525	0	0	0	0	nan	4	35	nan	4	1	1	0	0	65535	65535
0	0								r04c05f02p02-ch2sk1fk1fl1.tif	r04c05f02p01-ch1sk1fk1fl1.tiff	21	702	0.000701915	0	0	0	nan	5	2	nan	4	1	1	0	0	65535	65535
0	22147								r04c05f03p02-ch2sk1fk1fl1.tif	r04c05f03p01-ch1sk1fk1fl1.tiff	21	703	0.000579843	0.00149538	0	0	nan	5	3	nan	4	1	1	0	0	65535	65535
0	22628								r04c05f04p02-ch2sk1fk1fl1.tif	r04c05f04p01-ch1sk1fk1fl1.tiff	21	704	0.000595102	0.00123598	0	0	nan	5	4	nan	4	1	1	0	0	65535	65535
0	22357								r04c05f05p02-ch2sk1fk1fl1.tif	r04c05f05p01-ch1sk1fk1fl1.tiff	21	705	0.000579843	0.00128176	0	0	nan	5	5	nan	4	1	1	0	0	65535	65535
0	23296								r04c05f06p02-ch2sk1fk1fl1.tif	r04c05f06p01-ch1sk1fk1fl1.tiff	21	706	0.000640879	0.00177005	0	0	nan	5	6	nan	4	1	1	0	0	65535	65535
0	22268								r04c05f07p02-ch2sk1fk1fl1.tif	r04c05f07p01-ch1sk1fk1fl1.tiff	21	707	0.00062562	0.00120546	0	0	nan	5	7	nan	4	1	1	0	0	65535	65535
0	22958								r04c05f08p02-ch2sk1fk1fl1.tif	r04c05f08p01-ch1sk1fk1fl1.tiff	21	708	0.000579843	0.00123598	0	0	nan	5	8	nan	4	1	1	0	0	65535	65535
0	25109								r04c05f10p02-ch2sk1fk1fl1.tif	r04c05f10p01-ch1sk1fk1fl1.tiff	21	710	0.000579843	0.0119478	0	0	nan	5	10	nan	4	1	1	0	0	65535	65535
0	20982								r04c05f11p02-ch2sk1fk1fl1.tif	r04c05f11p01-ch1sk1fk1fl1.tiff	21	711	0.000595102	0.00122072	0	0	nan	5	11	nan	4	1	1	0	0	65535	65535
0	22639								r04c05f16p02-ch2sk1fk1fl1.tif	r04c05f16p01-ch1sk1fk1fl1.tiff	21	716	0.00062562	0.00222782	0	0	nan	5	16	nan	4	1	1	0	0	65535	65535
0	23025								r04c05f17p02-ch2sk1fk1fl1.tif	r04c05f17p01-ch1sk1fk1fl1.tiff	21	717	0.000610361	0.00205997	0	0	nan	5	17	nan	4	1	1	0	0	65535	65535
0	23037								r04c05f25p02-ch2sk1fk1fl1.tif	r04c05f25p01-ch1sk1fk1fl1.tiff	21	725	0.000595102	0.00125124	0	0	nan	5	25	nan	4	1	1	0	0	65535	65535
0	22084								r04c05f26p02-ch2sk1fk1fl1.tif	r04c05f26p01-ch1sk1fk1fl1.tiff	21	726	0.00062562	0.00117494	0	0	nan	5	26	nan	4	1	1	0	0	65535	65535
0	21993								r04c05f30p02-ch2sk1fk1fl1.tif	r04c05f30p01-ch1sk1fk1fl1.tiff	21	730	0.000640879	0.00129702	0	0	nan	5	30	nan	4	1	1	0	0	65535	65535
0	19871								r04c05f31p02-ch2sk1fk1fl1.tif	r04c05f31p01-ch1sk1fk1fl1.tiff	21	731	0.00062562	0.00408942	0	0	nan	5	31	nan	4	1	1	0	0	65535	65535
0	0								r04c05f32p02-ch2sk1fk1fl1.tif	r04c05f32p01-ch1sk1fk1fl1.tiff	21	732	0.000595102	0	0	0	nan	5	32	nan	4	1	1	0	0	65535	65535
0	22167								r04c05f33p02-ch2sk1fk1fl1.tif	r04c05f33p01-ch1sk1fk1fl1.tiff	21	733	0.000671397	0.00318914	0	0	nan	5	33	nan	4	1	1	0	0	65535	65535
0	22300								r04c05f34p02-ch2sk1fk1fl1.tif	r04c05f34p01-ch1sk1fk1fl1.tiff	21	734	0.000579843	0.00123598	0	0	nan	5	34	nan	4	1	1	0	0	65535	65535
0	21944								r04c05f35p02-ch2sk1fk1fl1.tif	r04c05f35p01-ch1sk1fk1fl1.tiff	21	735	0.000595102	0.00123598	0	0	nan	5	35	nan	4	1	1	0	0	65535	65535
0	0								r04c06f02p02-ch2sk1fk1fl1.tif	r04c06f02p01-ch1sk1fk1fl1.tiff	27	912	0	0	0	0	nan	6	2	nan	4	1	1	0	0	65535	65535
0	22933								r04c06f04p02-ch2sk1fk1fl1.tif	r04c06f04p01-ch1sk1fk1fl1.tiff	27	914	0.000656138	0.00138857	0	0	nan	6	4	nan	4	1	1	0	0	65535	65535
0	22357								r04c06f05p02-ch2sk1fk1fl1.tif	r04c06f05p01-ch1sk1fk1fl1.tiff	27	915	0.000610361	0.0011902	0	0	nan	6	5	nan	4	1	1	0	0	65535	65535
0	0								r04c06f06p02-ch2sk1fk1fl1.tif	r04c06f06p01-ch1sk1fk1fl1.tiff	27	916	0	0	0	0	nan	6	6	nan	4	1	1	0	0	65535	65535
0	22168								r04c06f07p02-ch2sk1fk1fl1.tif	r04c06f07p01-ch1sk1fk1fl1.tiff	27	917	0.000656138	0.00129702	0	0	nan	6	7	nan	4	1	1	0	0	65535	65535
0	23055								r04c06f08p02-ch2sk1fk1fl1.tif	r04c06f08p01-ch1sk1fk1fl1.tiff	27	918	0.000564584	0.00123598	0	0	nan	6	8	nan	4	1	1	0	0	65535	65535
0	20960								r04c06f09p02-ch2sk1fk1fl1.tif	r04c06f09p01-ch1sk1fk1fl1.tiff	27	919	0.00062562	0.00123598	0	0	nan	6	9	nan	4	1	1	0	0	65535	65535
0	20963								r04c06f10p02-ch2sk1fk1fl1.tif	r04c06f10p01-ch1sk1fk1fl1.tiff	27	920	0.000595102	0.0131075	0	0	nan	6	10	nan	4	1	1	0	0	65535	65535
0	21968								r04c06f11p02-ch2sk1fk1fl1.tif	r04c06f11p01-ch1sk1fk1fl1.tiff	27	921	0.000595102	0.0279698	0	0	nan	6	11	nan	4	1	1	0	0	65535	65535
0	22530								r04c06f12p02-ch2sk1fk1fl1.tif	r04c06f12p01-ch1sk1fk1fl1.tiff	27	922	0.000579843	0.00120546	0	0	nan	6	12	nan	4	1	1	0	0	65535	65535
0	22764								r04c06f16p02-ch2sk1fk1fl1.tif	r04c06f16p01-ch1sk1fk1fl1.tiff	27	926	0.000610361	0.0011902	0	0	nan	6	16	nan	4	1	1	0	0	65535	65535
0	20407								r04c06f17p02-ch2sk1fk1fl1.tif	r04c06f17p01-ch1sk1fk1fl1.tiff	27	927	0.00062562	0.00337224	0	0	nan	6	17	nan	4	1	1	0	0	65535	65535
0	23018								r04c06f20p02-ch2sk1fk1fl1.tif	r04c06f20p01-ch1sk1fk1fl1.tiff	27	930	0.00062562	0.00123598	0	0	nan	6	20	nan	4	1	1	0	0	65535	65535
0	22638								r04c06f21p02-ch2sk1fk1fl1.tif	r04c06f21p01-ch1sk1fk1fl1.tiff	27	931	0.00062562	0.00120546	0	0	nan	6	21	nan	4	1	1	0	0	65535	65535
0	22710								r04c06f25p02-ch2sk1fk1fl1.tif	r04c06f25p01-ch1sk1fk1fl1.tiff	27	935	0.000640879	0.00387579	0	0	nan	6	25	nan	4	1	1	0	0	65535	65535
0	21977								r04c06f26p02-ch2sk1fk1fl1.tif	r04c06f26p01-ch1sk1fk1fl1.tiff	27	936	0.000610361	0.00128176	0	0	nan	6	26	nan	4	1	1	0	0	65535	65535
0	22855								r04c06f30p02-ch2sk1fk1fl1.tif	r04c06f30p01-ch1sk1fk1fl1.tiff	27	940	0.000610361	0.00120546	0	0	nan	6	30	nan	4	1	1	0	0	65535	65535
0	0								r04c06f31p02-ch2sk1fk1fl1.tif	r04c06f31p01-ch1sk1fk1fl1.tiff	27	941	0	0	0	0	nan	6	31	nan	4	1	1	0	0	65535	65535
0	24137								r04c06f32p02-ch2sk1fk1fl1.tif	r04c06f32p01-ch1sk1fk1fl1.tiff	27	942	0.000640879	0.00123598	0	0	nan	6	32	nan	4	1	1	0	0	65535	65535
0	22490								r04c06f33p02-ch2sk1fk1fl1.tif	r04c06f33p01-ch1sk1fk1fl1.tiff	27	943	0.000656138	0.00123598	0	0	nan	6	33	nan	4	1	1	0	0	65535	65535
0	22073								r04c06f34p02-ch2sk1fk1fl1.tif	r04c06f34p01-ch1sk1fk1fl1.tiff	27	944	0.000610361	0.00120546	0	0	nan	6	34	nan	4	1	1	0	0	65535	65535
0	23723								r04c06f35p02-ch2sk1fk1fl1.tif	r04c06f35p01-ch1sk1fk1fl1.tiff	27	945	0.000732433	0.0011902	0	0	nan	6	35	nan	4	1	1	0	0	65535	65535
0	23518								r04c07f02p02-ch2sk1fk1fl1.tif	r04c07f02p01-ch1sk1fk1fl1.tiff	33	1122	0.000595102	0.00108339	0	0	nan	7	2	nan	4	1	1	0	0	65535	65535
0	21855								r04c07f03p02-ch2sk1fk1fl1.tif	r04c07f03p01-ch1sk1fk1fl1.tiff	33	1123	0.000610361	0.00128176	0	0	nan	7	3	nan	4	1	1	0	0	65535	65535
0	22544								r04c07f04p02-ch2sk1fk1fl1.tif	r04c07f04p01-ch1sk1fk1fl1.tiff	33	1124	0.000640879	0.0012665	0	0	nan	7	4	nan	4	1	1	0	0	65535	65535
0	22209								r04c07f05p02-ch2sk1fk1fl1.tif	r04c07f05p01-ch1sk1fk1fl1.tiff	33	1125	0.000610361	0.00117494	0	0	nan	7	5	nan	4	1	1	0	0	65535	65535
0	23459								r04c07f06p02-ch2sk1fk1fl1.tif	r04c07f06p01-ch1sk1fk1fl1.tiff	33	1126	0.000595102	0.0011902	0	0	nan	7	6	nan	4	1	1	0	0	65535	65535
0	22336								r04c07f07p02-ch2sk1fk1fl1.tif	r04c07f07p01-ch1sk1fk1fl1.tiff	33	1127	0.000610361	0.0011902	0	0	nan	7	7	nan	4	1	1	0	0	65535	65535
0	22998								r04c07f10p02-ch2sk1fk1fl1.tif	r04c07f10p01-ch1sk1fk1fl1.tiff	33	1130	0.000595102	0.00122072	0	0	nan	7	10	nan	4	1	1	0	0	65535	65535
0	21704								r04c07f11p02-ch2sk1fk1fl1.tif	r04c07f11p01-ch1sk1fk1fl1.tiff	33	1131	0.000610361	0.00151064	0	0	nan	7	11	nan	4	1	1	0	0	65535	65535
0	22357								r04c07f12p02-ch2sk1fk1fl1.tif	r04c07f12p01-ch1sk1fk1fl1.tiff	33	1132	0.000595102	0.00117494	0	0	nan	7	12	nan	4	1	1	0	0	65535	65535
0	22680								r04c07f16p02-ch2sk1fk1fl1.tif	r04c07f16p01-ch1sk1fk1fl1.tiff	33	1136	0.000610361	0.00125124	0	0	nan	7	16	nan	4	1	1	0	0	65535	65535
0	22875								r04c07f17p02-ch2sk1fk1fl1.tif	r04c07f17p01-ch1sk1fk1fl1.tiff	33	1137	0.000595102	0.00125124	0	0	nan	7	17	nan	4	1	1	0	0	65535	65535
0	22507								r04c07f20p02-ch2sk1fk1fl1.tif	r04c07f20p01-ch1sk1fk1fl1.tiff	33	1140	0.000579843	0.00120546	0	0	nan	7	20	nan	4	1	1	0	0	65535	65535
0	22306								r04c07f21p02-ch2sk1fk1fl1.tif	r04c07f21p01-ch1sk1fk1fl1.tiff	33	1141	0.000564584	0.00341802	0	0	nan	7	21	nan	4	1	1	0	0	65535	65535
0	22670								r04c07f25p02-ch2sk1fk1fl1.tif	r04c07f25p01-ch1sk1fk1fl1.tiff	33	1145	0.000610361	0.00123598	0	0	nan	7	25	nan	4	1	1	0	0	65535	65535
0	22020								r04c07f26p02-ch2sk1fk1fl1.tif	r04c07f26p01-ch1sk1fk1fl1.tiff	33	1146	0.000579843	0.00135805	0	0	nan	7	26	nan	4	1	1	0	0	65535	65535
0	24814								r04c07f29p02-ch2sk1fk1fl1.tif	r04c07f29p01-ch1sk1fk1fl1.tiff	33	1149	0.000640879	0.0111238	0	0	nan	7	29	nan	4	1	1	0	0	65535	65535
0	23854								r04c07f30p02-ch2sk1fk1fl1.tif	r04c07f30p01-ch1sk1fk1fl1.tiff	33	1150	0.000579843	0.0011902	0	0	nan	7	30	nan	4	1	1	0	0	65535	65535
0	21825								r04c07f31p02-ch2sk1fk1fl1.tif	r04c07f31p01-ch1sk1fk1fl1.tiff	33	1151	0.000640879	0.00131228	0	0	nan	7	31	nan	4	1	1	0	0	65535	65535
0	21872								r04c07f32p02-ch2sk1fk1fl1.tif	r04c07f32p01-ch1sk1fk1fl1.tiff	33	1152	0.00062562	0.00122072	0	0	nan	7	32	nan	4	1	1	0	0	65535	65535
0	22412								r04c07f33p02-ch2sk1fk1fl1.tif	r04c07f33p01-ch1sk1fk1fl1.tiff	33	1153	0.0012665	0.00375372	0	0	nan	7	33	nan	4	1	1	0	0	65535	65535
0	22001								r04c07f34p02-ch2sk1fk1fl1.tif	r04c07f34p01-ch1sk1fk1fl1.tiff	33	1154	0.000579843	0.00115969	0	0	nan	7	34	nan	4	1	1	0	0	65535	65535
0	0								r04c07f35p02-ch2sk1fk1fl1.tif	r04c07f35p01-ch1sk1fk1fl1.tiff	33	1155	0	0	0	0	nan	7	35	nan	4	1	1	0	0	65535	65535
0	23054								r04c08f02p02-ch2sk1fk1fl1.tif	r04c08f02p01-ch1sk1fk1fl1.tiff	39	1332	0.00062562	0.00248722	0	0	nan	8	2	nan	4	1	1	0	0	65535	65535
0	21804								r04c08f03p02-ch2sk1fk1fl1.tif	r04c08f03p01-ch1sk1fk1fl1.tiff	39	1333	0.00062562	0.00117494	0	0	nan	8	3	nan	4	1	1	0	0	65535	65535
0	22599								r04c08f04p02-ch2sk1fk1fl1.tif	r04c08f04p01-ch1sk1fk1fl1.tiff	39	1334	0.00062562	0.00224308	0	0	nan	8	4	nan	4	1	1	0	0	65535	65535
0	24096								r04c08f05p02-ch2sk1fk1fl1.tif	r04c08f05p01-ch1sk1fk1fl1.tiff	39	1335	0.000595102	0.00117494	0	0	nan	8	5	nan	4	1	1	0	0	65535	65535
0	0								r04c08f06p02-ch2sk1fk1fl1.tif	r04c08f06p01-ch1sk1fk1fl1.tiff	39	1336	0	0	0	0	nan	8	6	nan	4	1	1	0	0	65535	65535
0	22209								r04c08f07p02-ch2sk1fk1fl1.tif	r04c08f07p01-ch1sk1fk1fl1.tiff	39	1337	0.00062562	0.00123598	0	0	nan	8	7	nan	4	1	1	0	0	65535	65535
0	27627								r04c08f10p02-ch2sk1fk1fl1.tif	r04c08f10p01-ch1sk1fk1fl1.tiff	39	1340	0.000579843	0.026978	0	0	nan	8	10	nan	4	1	1	0	0	65535	65535
0	23501								r04c08f11p02-ch2sk1fk1fl1.tif	r04c08f11p01-ch1sk1fk1fl1.tiff	39	1341	0.00143435	0.00114443	0	0	nan	8	11	nan	4	1	1	0	0	65535	65535
0	22343								r04c08f12p02-ch2sk1fk1fl1.tif	r04c08f12p01-ch1sk1fk1fl1.tiff	39	1342	0.00062562	0.00120546	0	0	nan	8	12	nan	4	1	1	0	0	65535	65535
0	22767								r04c08f16p02-ch2sk1fk1fl1.tif	r04c08f16p01-ch1sk1fk1fl1.tiff	39	1346	0.00062562	0.0012665	0	0	nan	8	16	nan	4	1	1	0	0	65535	65535
0	23268								r04c08f17p02-ch2sk1fk1fl1.tif	r04c08f17p01-ch1sk1fk1fl1.tiff	39	1347	0.000595102	0.00914015	0	0	nan	8	17	nan	4	1	1	0	0	65535	65535
0	22221								r04c08f20p02-ch2sk1fk1fl1.tif	r04c08f20p01-ch1sk1fk1fl1.tiff	39	1350	0.000640879	0.0011902	0	0	nan	8	20	nan	4	1	1	0	0	65535	65535
0	22399								r04c08f21p02-ch2sk1fk1fl1.tif	r04c08f21p01-ch1sk1fk1fl1.tiff	39	1351	0.000640879	0.00123598	0	0	nan	8	21	nan	4	1	1	0	0	65535	65535
0	22554								r04c08f25p02-ch2sk1fk1fl1.tif	r04c08f25p01-ch1sk1fk1fl1.tiff	39	1355	0.000564584	0.00122072	0	0	nan	8	25	nan	4	1	1	0	0	65535	65535
0	22747								r04c08f26p02-ch2sk1fk1fl1.tif	r04c08f26p01-ch1sk1fk1fl1.tiff	39	1356	0.000610361	0.00141909	0	0	nan	8	26	nan	4	1	1	0	0	65535	65535
0	22587								r04c08f27p02-ch2sk1fk1fl1.tif	r04c08f27p01-ch1sk1fk1fl1.tiff	39	1357	0.000610361	0.00132753	0	0	nan	8	27	nan	4	1	1	0	0	65535	65535
0	22618								r04c08f28p02-ch2sk1fk1fl1.tif	r04c08f28p01-ch1sk1fk1fl1.tiff	39	1358	0.000595102	0.00128176	0	0	nan	8	28	nan	4	1	1	0	0	65535	65535
0	22678								r04c08f29p02-ch2sk1fk1fl1.tif	r04c08f29p01-ch1sk1fk1fl1.tiff	39	1359	0.000640879	0.00132753	0	0	nan	8	29	nan	4	1	1	0	0	65535	65535
0	21949								r04c08f30p02-ch2sk1fk1fl1.tif	r04c08f30p01-ch1sk1fk1fl1.tiff	39	1360	0.000595102	0.00125124	0	0	nan	8	30	nan	4	1	1	0	0	65535	65535
0	22324								r04c08f31p02-ch2sk1fk1fl1.tif	r04c08f31p01-ch1sk1fk1fl1.tiff	39	1361	0.000640879	0.00129702	0	0	nan	8	31	nan	4	1	1	0	0	65535	65535
0	23814								r04c08f32p02-ch2sk1fk1fl1.tif	r04c08f32p01-ch1sk1fk1fl1.tiff	39	1362	0.000579843	0.00122072	0	0	nan	8	32	nan	4	1	1	0	0	65535	65535
0	22295								r04c08f33p02-ch2sk1fk1fl1.tif	r04c08f33p01-ch1sk1fk1fl1.tiff	39	1363	0.000671397	0.00120546	0	0	nan	8	33	nan	4	1	1	0	0	65535	65535
0	22084								r04c08f34p02-ch2sk1fk1fl1.tif	r04c08f34p01-ch1sk1fk1fl1.tiff	39	1364	0.000610361	0.00128176	0	0	nan	8	34	nan	4	1	1	0	0	65535	65535
0	0								r04c08f35p02-ch2sk1fk1fl1.tif	r04c08f35p01-ch1sk1fk1fl1.tiff	39	1365	0	0	0	0	nan	8	35	nan	4	1	1	0	0	65535	65535
0	20102								r04c09f02p02-ch2sk1fk1fl1.tif	r04c09f02p01-ch1sk1fk1fl1.tiff	45	1542	0.000595102	0.00140383	0	0	nan	9	2	nan	4	1	1	0	0	65535	65535
0	22214								r04c09f03p02-ch2sk1fk1fl1.tif	r04c09f03p01-ch1sk1fk1fl1.tiff	45	1543	0.000640879	0.00288396	0	0	nan	9	3	nan	4	1	1	0	0	65535	65535
0	20500								r04c09f04p02-ch2sk1fk1fl1.tif	r04c09f04p01-ch1sk1fk1fl1.tiff	45	1544	0.000595102	0.0015259	0	0	nan	9	4	nan	4	1	1	0	0	65535	65535
0	0								r04c09f05p02-ch2sk1fk1fl1.tif	r04c09f05p01-ch1sk1fk1fl1.tiff	45	1545	0.000595102	0.0478218	0	0	nan	9	5	nan	4	1	1	0	0	65535	65535
0	23337								r04c09f06p02-ch2sk1fk1fl1.tif	r04c09f06p01-ch1sk1fk1fl1.tiff	45	1546	0.000610361	0.00111391	0	0	nan	9	6	nan	4	1	1	0	0	65535	65535
0	22255								r04c09f07p02-ch2sk1fk1fl1.tif	r04c09f07p01-ch1sk1fk1fl1.tiff	45	1547	0.000610361	0.00129702	0	0	nan	9	7	nan	4	1	1	0	0	65535	65535
0	20936								r04c09f11p02-ch2sk1fk1fl1.tif	r04c09f11p01-ch1sk1fk1fl1.tiff	45	1551	0.00062562	0.0012665	0	0	nan	9	11	nan	4	1	1	0	0	65535	65535
0	22487								r04c09f12p02-ch2sk1fk1fl1.tif	r04c09f12p01-ch1sk1fk1fl1.tiff	45	1552	0.000610361	0.00122072	0	0	nan	9	12	nan	4	1	1	0	0	65535	65535
0	22659								r04c09f20p02-ch2sk1fk1fl1.tif	r04c09f20p01-ch1sk1fk1fl1.tiff	45	1560	0.000579843	0.00170901	0	0	nan	9	20	nan	4	1	1	0	0	65535	65535
0	22420								r04c09f21p02-ch2sk1fk1fl1.tif	r04c09f21p01-ch1sk1fk1fl1.tiff	45	1561	0.000610361	0.00131228	0	0	nan	9	21	nan	4	1	1	0	0	65535	65535
21	34								r04c09f22p02-ch2sk1fk1fl1.tif	r04c09f22p01-ch1sk1fk1fl1.tiff	45	1562	0.0475929	0.025803	0	0	nan	9	22	nan	4	1	1	0	0	65535	65535
0	22606								r04c09f25p02-ch2sk1fk1fl1.tif	r04c09f25p01-ch1sk1fk1fl1.tiff	45	1565	0.000564584	0.00782788	0	0	nan	9	25	nan	4	1	1	0	0	65535	65535
0	22102								r04c09f26p02-ch2sk1fk1fl1.tif	r04c09f26p01-ch1sk1fk1fl1.tiff	45	1566	0.000595102	0.0012665	0	0	nan	9	26	nan	4	1	1	0	0	65535	65535
0	22734								r04c09f27p02-ch2sk1fk1fl1.tif	r04c09f27p01-ch1sk1fk1fl1.tiff	45	1567	0.000610361	0.00167849	0	0	nan	9	27	nan	4	1	1	0	0	65535	65535
0	22689								r04c09f28p02-ch2sk1fk1fl1.tif	r04c09f28p01-ch1sk1fk1fl1.tiff	45	1568	0.00062562	0.00125124	0	0	nan	9	28	nan	4	1	1	0	0	65535	65535
0	22688								r04c09f29p02-ch2sk1fk1fl1.tif	r04c09f29p01-ch1sk1fk1fl1.tiff	45	1569	0.000595102	0.00117494	0	0	nan	9	29	nan	4	1	1	0	0	65535	65535
0	20603								r04c09f31p02-ch2sk1fk1fl1.tif	r04c09f31p01-ch1sk1fk1fl1.tiff	45	1571	0.00062562	0.00141909	0	0	nan	9	31	nan	4	1	1	0	0	65535	65535
0	24054								r04c09f32p02-ch2sk1fk1fl1.tif	r04c09f32p01-ch1sk1fk1fl1.tiff	45	1572	0.000656138	0.0011902	0	0	nan	9	32	nan	4	1	1	0	0	65535	65535
0	14264								r04c09f33p02-ch2sk1fk1fl1.tif	r04c09f33p01-ch1sk1fk1fl1.tiff	45	1573	0.000610361	0.0130465	0	0	nan	9	33	nan	4	1	1	0	0	65535	65535
0	21983								r04c09f34p02-ch2sk1fk1fl1.tif	r04c09f34p01-ch1sk1fk1fl1.tiff	45	1574	0.000640879	0.00514229	0	0	nan	9	34	nan	4	1	1	0	0	65535	65535
0	23571								r04c09f35p02-ch2sk1fk1fl1.tif	r04c09f35p01-ch1sk1fk1fl1.tiff	45	1575	0.000610361	0.00224308	0	0	nan	9	35	nan	4	1	1	0	0	65535	65535
0	20867								r04c10f02p02-ch2sk1fk1fl1.tif	r04c10f02p01-ch1sk1fk1fl1.tiff	51	1752	0.000595102	0.00131228	0	0	nan	10	2	nan	4	1	1	0	0	65535	65535
0	22292								r04c10f03p02-ch2sk1fk1fl1.tif	r04c10f03p01-ch1sk1fk1fl1.tiff	51	1753	0.00062562	0.00151064	0	0	nan	10	3	nan	4	1	1	0	0	65535	65535
0	21027								r04c10f04p02-ch2sk1fk1fl1.tif	r04c10f04p01-ch1sk1fk1fl1.tiff	51	1754	0.000595102	0.0015259	0	0	nan	10	4	nan	4	1	1	0	0	65535	65535
0	22603								r04c10f05p02-ch2sk1fk1fl1.tif	r04c10f05p01-ch1sk1fk1fl1.tiff	51	1755	0.000564584	0.00148013	0	0	nan	10	5	nan	4	1	1	0	0	65535	65535
0	23310								r04c10f06p02-ch2sk1fk1fl1.tif	r04c10f06p01-ch1sk1fk1fl1.tiff	51	1756	0	0.00131228	0	0	nan	10	6	nan	4	1	1	0	0	65535	65535
0	20426								r04c10f07p02-ch2sk1fk1fl1.tif	r04c10f07p01-ch1sk1fk1fl1.tiff	51	1757	0.000640879	0.00173953	0	0	nan	10	7	nan	4	1	1	0	0	65535	65535
0	22713								r04c10f10p02-ch2sk1fk1fl1.tif	r04c10f10p01-ch1sk1fk1fl1.tiff	51	1760	0.000610361	0.00120546	0	0	nan	10	10	nan	4	1	1	0	0	65535	65535
0	21996								r04c10f11p02-ch2sk1fk1fl1.tif	r04c10f11p01-ch1sk1fk1fl1.tiff	51	1761	0.000610361	0.00131228	0	0	nan	10	11	nan	4	1	1	0	0	65535	65535
0	22923								r04c10f12p02-ch2sk1fk1fl1.tif	r04c10f12p01-ch1sk1fk1fl1.tiff	51	1762	0.000579843	0.00131228	0	0	nan	10	12	nan	4	1	1	0	0	65535	65535
0	22992								r04c10f20p02-ch2sk1fk1fl1.tif	r04c10f20p01-ch1sk1fk1fl1.tiff	51	1770	0.000640879	0.00138857	0	0	nan	10	20	nan	4	1	1	0	0	65535	65535
0	22912								r04c10f21p02-ch2sk1fk1fl1.tif	r04c10f21p01-ch1sk1fk1fl1.tiff	51	1771	0.000656138	0.00138857	0	0	nan	10	21	nan	4	1	1	0	0	65535	65535
0	22778								r04c10f26p02-ch2sk1fk1fl1.tif	r04c10f26p01-ch1sk1fk1fl1.tiff	51	1776	0.000640879	0.00154116	0	0	nan	10	26	nan	4	1	1	0	0	65535	65535
0	22762								r04c10f29p02-ch2sk1fk1fl1.tif	r04c10f29p01-ch1sk1fk1fl1.tiff	51	1779	0.000808728	0.0161288	0	0	nan	10	29	nan	4	1	1	0	0	65535	65535
0	22278								r04c10f30p02-ch2sk1fk1fl1.tif	r04c10f30p01-ch1sk1fk1fl1.tiff	51	1780	0.000610361	0.00129702	0	0	nan	10	30	nan	4	1	1	0	0	65535	65535
0	21312								r04c10f31p02-ch2sk1fk1fl1.tif	r04c10f31p01-ch1sk1fk1fl1.tiff	51	1781	0	0.00114443	0	0	nan	10	31	nan	4	1	1	0	0	65535	65535
0	22116								r04c10f32p02-ch2sk1fk1fl1.tif	r04c10f32p01-ch1sk1fk1fl1.tiff	51	1782	0.000610361	0.00158694	0	0	nan	10	32	nan	4	1	1	0	0	65535	65535
0	22885								r04c10f33p02-ch2sk1fk1fl1.tif	r04c10f33p01-ch1sk1fk1fl1.tiff	51	1783	0.000656138	0.00146487	0	0	nan	10	33	nan	4	1	1	0	0	65535	65535
0	22678								r04c10f34p02-ch2sk1fk1fl1.tif	r04c10f34p01-ch1sk1fk1fl1.tiff	51	1784	0.000610361	0.00141909	0	0	nan	10	34	nan	4	1	1	0	0	65535	65535
0	0								r04c10f35p02-ch2sk1fk1fl1.tif	r04c10f35p01-ch1sk1fk1fl1.tiff	51	1785	0	0	0	0	nan	10	35	nan	4	1	1	0	0	65535	65535
0	21850								r04c11f02p02-ch2sk1fk1fl1.tif	r04c11f02p01-ch1sk1fk1fl1.tiff	57	1962	0.00062562	0.0011902	0	0	nan	11	2	nan	4	1	1	0	0	65535	65535
0	22120								r04c11f03p02-ch2sk1fk1fl1.tif	r04c11f03p01-ch1sk1fk1fl1.tiff	57	1963	0.000671397	0.00122072	0	0	nan	11	3	nan	4	1	1	0	0	65535	65535
0	22952								r04c11f04p02-ch2sk1fk1fl1.tif	r04c11f04p01-ch1sk1fk1fl1.tiff	57	1964	0.00062562	0.00132753	0	0	nan	11	4	nan	4	1	1	0	0	65535	65535
0	22865								r04c11f05p02-ch2sk1fk1fl1.tif	r04c11f05p01-ch1sk1fk1fl1.tiff	57	1965	0.000610361	0.00154116	0	0	nan	11	5	nan	4	1	1	0	0	65535	65535
0	21453								r04c11f06p02-ch2sk1fk1fl1.tif	r04c11f06p01-ch1sk1fk1fl1.tiff	57	1966	0.000610361	0.00244144	0	0	nan	11	6	nan	4	1	1	0	0	65535	65535
0	22357								r04c11f07p02-ch2sk1fk1fl1.tif	r04c11f07p01-ch1sk1fk1fl1.tiff	57	1967	0.000595102	0.00151064	0	0	nan	11	7	nan	4	1	1	0	0	65535	65535
0	23032								r04c11f10p02-ch2sk1fk1fl1.tif	r04c11f10p01-ch1sk1fk1fl1.tiff	57	1970	0.000595102	0.00132753	0	0	nan	11	10	nan	4	1	1	0	0	65535	65535
0	0								r04c11f11p02-ch2sk1fk1fl1.tif	r04c11f11p01-ch1sk1fk1fl1.tiff	57	1971	0.00062562	0	0	0	nan	11	11	nan	4	1	1	0	0	65535	65535
0	22709								r04c11f12p02-ch2sk1fk1fl1.tif	r04c11f12p01-ch1sk1fk1fl1.tiff	57	1972	0.000579843	0.00123598	0	0	nan	11	12	nan	4	1	1	0	0	65535	65535
0	20985								r04c11f17p02-ch2sk1fk1fl1.tif	r04c11f17p01-ch1sk1fk1fl1.tiff	57	1977	0.000595102	0.00123598	0	0	nan	11	17	nan	4	1	1	0	0	65535	65535
0	23011								r04c11f20p02-ch2sk1fk1fl1.tif	r04c11f20p01-ch1sk1fk1fl1.tiff	57	1980	0.000579843	0.00151064	0	0	nan	11	20	nan	4	1	1	0	0	65535	65535
0	23123								r04c11f21p02-ch2sk1fk1fl1.tif	r04c11f21p01-ch1sk1fk1fl1.tiff	57	1981	0.000610361	0.00141909	0	0	nan	11	21	nan	4	1	1	0	0	65535	65535
0	22861								r04c11f25p02-ch2sk1fk1fl1.tif	r04c11f25p01-ch1sk1fk1fl1.tiff	57	1985	0.000610361	0.00181582	0	0	nan	11	25	nan	4	1	1	0	0	65535	65535
0	22396								r04c11f26p02-ch2sk1fk1fl1.tif	r04c11f26p01-ch1sk1fk1fl1.tiff	57	1986	0.000579843	0.00149538	0	0	nan	11	26	nan	4	1	1	0	0	65535	65535
0	22472								r04c11f30p02-ch2sk1fk1fl1.tif	r04c11f30p01-ch1sk1fk1fl1.tiff	57	1990	0.000610361	0.00155642	0	0	nan	11	30	nan	4	1	1	0	0	65535	65535
0	20963								r04c11f31p02-ch2sk1fk1fl1.tif	r04c11f31p01-ch1sk1fk1fl1.tiff	57	1991	0.000579843	0.00134279	0	0	nan	11	31	nan	4	1	1	0	0	65535	65535
0	20118								r04c11f32p02-ch2sk1fk1fl1.tif	r04c11f32p01-ch1sk1fk1fl1.tiff	57	1992	0.000640879	0.00158694	0	0	nan	11	32	nan	4	1	1	0	0	65535	65535
0	20798								r04c11f33p02-ch2sk1fk1fl1.tif	r04c11f33p01-ch1sk1fk1fl1.tiff	57	1993	0.000640879	0.00166323	0	0	nan	11	33	nan	4	1	1	0	0	65535	65535
0	22701								r04c11f34p02-ch2sk1fk1fl1.tif	r04c11f34p01-ch1sk1fk1fl1.tiff	57	1994	0.000610361	0.00149538	0	0	nan	11	34	nan	4	1	1	0	0	65535	65535
0	21722								r04c11f35p02-ch2sk1fk1fl1.tif	r04c11f35p01-ch1sk1fk1fl1.tiff	57	1995	0.000640879	0.00131228	0	0	nan	11	35	nan	4	1	1	0	0	65535	65535
0	0								r05c02f02p02-ch2sk1fk1fl1.tif	r05c02f02p01-ch1sk1fk1fl1.tiff	4	107	0.000579843	0	0	0	nan	2	2	nan	5	1	1	0	0	65535	65535
0	21959								r05c02f03p02-ch2sk1fk1fl1.tif	r05c02f03p01-ch1sk1fk1fl1.tiff	4	108	0.000656138	0.00128176	0	0	nan	2	3	nan	5	1	1	0	0	65535	65535
0	22828								r05c02f04p02-ch2sk1fk1fl1.tif	r05c02f04p01-ch1sk1fk1fl1.tiff	4	109	0.00062562	0.00123598	0	0	nan	2	4	nan	5	1	1	0	0	65535	65535
0	22166								r05c02f05p02-ch2sk1fk1fl1.tif	r05c02f05p01-ch1sk1fk1fl1.tiff	4	110	0.000595102	0.00122072	0	0	nan	2	5	nan	5	1	1	0	0	65535	65535
0	19650								r05c02f06p02-ch2sk1fk1fl1.tif	r05c02f06p01-ch1sk1fk1fl1.tiff	4	111	0.000610361	0.0015259	0	0	nan	2	6	nan	5	1	1	0	0	65535	65535
0	22255								r05c02f07p02-ch2sk1fk1fl1.tif	r05c02f07p01-ch1sk1fk1fl1.tiff	4	112	0.000701915	0.00125124	0	0	nan	2	7	nan	5	1	1	0	0	65535	65535
0	23061								r05c02f08p02-ch2sk1fk1fl1.tif	r05c02f08p01-ch1sk1fk1fl1.tiff	4	113	0.000579843	0.0075227	0	0	nan	2	8	nan	5	1	1	0	0	65535	65535
0	22909								r05c02f09p02-ch2sk1fk1fl1.tif	r05c02f09p01-ch1sk1fk1fl1.tiff	4	114	0.000579843	0.00122072	0	0	nan	2	9	nan	5	1	1	0	0	65535	65535
0	20534								r05c02f10p02-ch2sk1fk1fl1.tif	r05c02f10p01-ch1sk1fk1fl1.tiff	4	115	0.000610361	0.00477607	0	0	nan	2	10	nan	5	1	1	0	0	65535	65535
0	23800								r05c02f11p02-ch2sk1fk1fl1.tif	r05c02f11p01-ch1sk1fk1fl1.tiff	4	116	0.000610361	0.00144961	0	0	nan	2	11	nan	5	1	1	0	0	65535	65535
0	22468								r05c02f12p02-ch2sk1fk1fl1.tif	r05c02f12p01-ch1sk1fk1fl1.tiff	4	117	0.000610361	0.0012665	0	0	nan	2	12	nan	5	1	1	0	0	65535	65535
0	22840								r05c02f16p02-ch2sk1fk1fl1.tif	r05c02f16p01-ch1sk1fk1fl1.tiff	4	121	0.000640879	0.00134279	0	0	nan	2	16	nan	5	1	1	0	0	65535	65535
0	22588								r05c02f17p02-ch2sk1fk1fl1.tif	r05c02f17p01-ch1sk1fk1fl1.tiff	4	122	0.000610361	0.00138857	0	0	nan	2	17	nan	5	1	1	0	0	65535	65535
0	22682								r05c02f20p02-ch2sk1fk1fl1.tif	r05c02f20p01-ch1sk1fk1fl1.tiff	4	125	0.0015259	0.00120546	0	0	nan	2	20	nan	5	1	1	0	0	65535	65535
0	22545								r05c02f21p02-ch2sk1fk1fl1.tif	r05c02f21p01-ch1sk1fk1fl1.tiff	4	126	0.000656138	0.00141909	0	0	nan	2	21	nan	5	1	1	0	0	65535	65535
0	22661								r05c02f25p02-ch2sk1fk1fl1.tif	r05c02f25p01-ch1sk1fk1fl1.tiff	4	130	0.000671397	0.00140383	0	0	nan	2	25	nan	5	1	1	0	0	65535	65535
0	22190								r05c02f26p02-ch2sk1fk1fl1.tif	r05c02f26p01-ch1sk1fk1fl1.tiff	4	131	0.000564584	0.00151064	0	0	nan	2	26	nan	5	1	1	0	0	65535	65535
0	0								r05c02f30p02-ch2sk1fk1fl1.tif	r05c02f30p01-ch1sk1fk1fl1.tiff	4	135	0	0	0	0	nan	2	30	nan	5	1	1	0	0	65535	65535
0	21715								r05c02f31p02-ch2sk1fk1fl1.tif	r05c02f31p01-ch1sk1fk1fl1.tiff	4	136	0.000610361	0.00115969	0	0	nan	2	31	nan	5	1	1	0	0	65535	65535
0	24023								r05c02f32p02-ch2sk1fk1fl1.tif	r05c02f32p01-ch1sk1fk1fl1.tiff	4	137	0	0.00120546	0	0	nan	2	32	nan	5	1	1	0	0	65535	65535
0	22338								r05c02f33p02-ch2sk1fk1fl1.tif	r05c02f33p01-ch1sk1fk1fl1.tiff	4	138	0.00062562	0.0011902	0	0	nan	2	33	nan	5	1	1	0	0	65535	65535
0	0								r05c02f34p02-ch2sk1fk1fl1.tif	r05c02f34p01-ch1sk1fk1fl1.tiff	4	139	0.000610361	0	0	0	nan	2	34	nan	5	1	1	0	0	65535	65535
0	0								r05c02f35p02-ch2sk1fk1fl1.tif	r05c02f35p01-ch1sk1fk1fl1.tiff	4	140	0	0	0	0	nan	2	35	nan	5	1	1	0	0	65535	65535
0	0								r05c03f02p02-ch2sk1fk1fl1.tif	r05c03f02p01-ch1sk1fk1fl1.tiff	10	317	0.000610361	0	0	0	nan	3	2	nan	5	1	1	0	0	65535	65535
0	22198								r05c03f03p02-ch2sk1fk1fl1.tif	r05c03f03p01-ch1sk1fk1fl1.tiff	10	318	0.00062562	0.00123598	0	0	nan	3	3	nan	5	1	1	0	0	65535	65535
0	22499								r05c03f04p02-ch2sk1fk1fl1.tif	r05c03f04p01-ch1sk1fk1fl1.tiff	10	319	0.000610361	0.0012665	0	0	nan	3	4	nan	5	1	1	0	0	65535	65535
0	22172								r05c03f05p02-ch2sk1fk1fl1.tif	r05c03f05p01-ch1sk1fk1fl1.tiff	10	320	0.000595102	0.00120546	0	0	nan	3	5	nan	5	1	1	0	0	65535	65535
0	0								r05c03f06p02-ch2sk1fk1fl1.tif	r05c03f06p01-ch1sk1fk1fl1.tiff	10	321	0	0	0	0	nan	3	6	nan	5	1	1	0	0	65535	65535
0	22155								r05c03f07p02-ch2sk1fk1fl1.tif	r05c03f07p01-ch1sk1fk1fl1.tiff	10	322	0.000595102	0.00135805	0	0	nan	3	7	nan	5	1	1	0	0	65535	65535
0	26501								r05c03f10p02-ch2sk1fk1fl1.tif	r05c03f10p01-ch1sk1fk1fl1.tiff	10	325	0.000579843	0.0183413	0	0	nan	3	10	nan	5	1	1	0	0	65535	65535
0	22680								r05c03f11p02-ch2sk1fk1fl1.tif	r05c03f11p01-ch1sk1fk1fl1.tiff	10	326	0.000579843	0.00149538	0	0	nan	3	11	nan	5	1	1	0	0	65535	65535
0	22616								r05c03f12p02-ch2sk1fk1fl1.tif	r05c03f12p01-ch1sk1fk1fl1.tiff	10	327	0.000610361	0.00125124	0	0	nan	3	12	nan	5	1	1	0	0	65535	65535
0	22855								r05c03f16p02-ch2sk1fk1fl1.tif	r05c03f16p01-ch1sk1fk1fl1.tiff	10	331	0.000595102	0.00125124	0	0	nan	3	16	nan	5	1	1	0	0	65535	65535
0	22849								r05c03f17p02-ch2sk1fk1fl1.tif	r05c03f17p01-ch1sk1fk1fl1.tiff	10	332	0.000610361	0.00122072	0	0	nan	3	17	nan	5	1	1	0	0	65535	65535
0	22560								r05c03f20p02-ch2sk1fk1fl1.tif	r05c03f20p01-ch1sk1fk1fl1.tiff	10	335	0.000595102	0.0012665	0	0	nan	3	20	nan	5	1	1	0	0	65535	65535
0	22495								r05c03f21p02-ch2sk1fk1fl1.tif	r05c03f21p01-ch1sk1fk1fl1.tiff	10	336	0.000549325	0.00125124	0	0	nan	3	21	nan	5	1	1	0	0	65535	65535
0	22481								r05c03f25p02-ch2sk1fk1fl1.tif	r05c03f25p01-ch1sk1fk1fl1.tiff	10	340	0.000610361	0.00125124	0	0	nan	3	25	nan	5	1	1	0	0	65535	65535
0	21987								r05c03f26p02-ch2sk1fk1fl1.tif	r05c03f26p01-ch1sk1fk1fl1.tiff	10	341	0.000610361	0.00112917	0	0	nan	3	26	nan	5	1	1	0	0	65535	65535
0	0								r05c03f30p02-ch2sk1fk1fl1.tif	r05c03f30p01-ch1sk1fk1fl1.tiff	10	345	0.000610361	0	0	0	nan	3	30	nan	5	1	1	0	0	65535	65535
0	0								r05c03f31p02-ch2sk1fk1fl1.tif	r05c03f31p01-ch1sk1fk1fl1.tiff	10	346	0.000610361	0	0	0	nan	3	31	nan	5	1	1	0	0	65535	65535
0	21764								r05c03f32p02-ch2sk1fk1fl1.tif	r05c03f32p01-ch1sk1fk1fl1.tiff	10	347	0	0.00122072	0	0	nan	3	32	nan	5	1	1	0	0	65535	65535
0	22154								r05c03f33p02-ch2sk1fk1fl1.tif	r05c03f33p01-ch1sk1fk1fl1.tiff	10	348	0.000610361	0.00120546	0	0	nan	3	33	nan	5	1	1	0	0	65535	65535
0	21799								r05c03f34p02-ch2sk1fk1fl1.tif	r05c03f34p01-ch1sk1fk1fl1.tiff	10	349	0.000579843	0.00115969	0	0	nan	3	34	nan	5	1	1	0	0	65535	65535
0	23599								r05c03f35p02-ch2sk1fk1fl1.tif	r05c03f35p01-ch1sk1fk1fl1.tiff	10	350	0.000610361	0.00120546	0	0	nan	3	35	nan	5	1	1	0	0	65535	65535
0	23092								r05c04f02p02-ch2sk1fk1fl1.tif	r05c04f02p01-ch1sk1fk1fl1.tiff	16	527	0.00062562	0.00115969	0	0	nan	4	2	nan	5	1	1	0	0	65535	65535
0	21785								r05c04f03p02-ch2sk1fk1fl1.tif	r05c04f03p01-ch1sk1fk1fl1.tiff	16	528	0.000579843	0.0012665	0	0	nan	4	3	nan	5	1	1	0	0	65535	65535
0	22579								r05c04f04p02-ch2sk1fk1fl1.tif	r05c04f04p01-ch1sk1fk1fl1.tiff	16	529	0.000595102	0.00120546	0	0	nan	4	4	nan	5	1	1	0	0	65535	65535
0	22354								r05c04f05p02-ch2sk1fk1fl1.tif	r05c04f05p01-ch1sk1fk1fl1.tiff	16	530	0.000610361	0.00131228	0	0	nan	4	5	nan	5	1	1	0	0	65535	65535
0	0								r05c04f06p02-ch2sk1fk1fl1.tif	r05c04f06p01-ch1sk1fk1fl1.tiff	16	531	0	0	0	0	nan	4	6	nan	5	1	1	0	0	65535	65535
0	22472								r05c04f07p02-ch2sk1fk1fl1.tif	r05c04f07p01-ch1sk1fk1fl1.tiff	16	532	0.000595102	0.00132753	0	0	nan	4	7	nan	5	1	1	0	0	65535	65535
0	23180								r05c04f08p02-ch2sk1fk1fl1.tif	r05c04f08p01-ch1sk1fk1fl1.tiff	16	533	0.000640879	0.00135805	0	0	nan	4	8	nan	5	1	1	0	0	65535	65535
0	23035								r05c04f10p02-ch2sk1fk1fl1.tif	r05c04f10p01-ch1sk1fk1fl1.tiff	16	535	0.000595102	0.00183108	0	0	nan	4	10	nan	5	1	1	0	0	65535	65535
0	0								r05c04f11p02-ch2sk1fk1fl1.tif	r05c04f11p01-ch1sk1fk1fl1.tiff	16	536	0.000610361	0	0	0	nan	4	11	nan	5	1	1	0	0	65535	65535
0	22417								r05c04f12p02-ch2sk1fk1fl1.tif	r05c04f12p01-ch1sk1fk1fl1.tiff	16	537	0.000610361	0.00125124	0	0	nan	4	12	nan	5	1	1	0	0	65535	65535
0	22864								r05c04f16p02-ch2sk1fk1fl1.tif	r05c04f16p01-ch1sk1fk1fl1.tiff	16	541	0.000640879	0.00135805	0	0	nan	4	16	nan	5	1	1	0	0	65535	65535
0	22808								r05c04f17p02-ch2sk1fk1fl1.tif	r05c04f17p01-ch1sk1fk1fl1.tiff	16	542	0.000595102	0.00123598	0	0	nan	4	17	nan	5	1	1	0	0	65535	65535
0	28565								r05c04f20p02-ch2sk1fk1fl1.tif	r05c04f20p01-ch1sk1fk1fl1.tiff	16	545	0.000595102	0.021622	0	0	nan	4	20	nan	5	1	1	0	0	65535	65535
0	22420								r05c04f21p02-ch2sk1fk1fl1.tif	r05c04f21p01-ch1sk1fk1fl1.tiff	16	546	0.000579843	0.00128176	0	0	nan	4	21	nan	5	1	1	0	0	65535	65535
0	22536								r05c04f25p02-ch2sk1fk1fl1.tif	r05c04f25p01-ch1sk1fk1fl1.tiff	16	550	0.000610361	0.00137331	0	0	nan	4	25	nan	5	1	1	0	0	65535	65535
0	22250								r05c04f26p02-ch2sk1fk1fl1.tif	r05c04f26p01-ch1sk1fk1fl1.tiff	16	551	0.000579843	0.0027924	0	0	nan	4	26	nan	5	1	1	0	0	65535	65535
0	24922								r05c04f27p02-ch2sk1fk1fl1.tif	r05c04f27p01-ch1sk1fk1fl1.tiff	16	552	0.000595102	0.0114595	0	0	nan	4	27	nan	5	1	1	0	0	65535	65535
0	0								r05c04f30p02-ch2sk1fk1fl1.tif	r05c04f30p01-ch1sk1fk1fl1.tiff	16	555	0.000640879	0	0	0	nan	4	30	nan	5	1	1	0	0	65535	65535
0	23803								r05c04f32p02-ch2sk1fk1fl1.tif	r05c04f32p01-ch1sk1fk1fl1.tiff	16	557	0	0.00115969	0	0	nan	4	32	nan	5	1	1	0	0	65535	65535
0	22049								r05c04f33p02-ch2sk1fk1fl1.tif	r05c04f33p01-ch1sk1fk1fl1.tiff	16	558	0.00062562	0.00122072	0	0	nan	4	33	nan	5	1	1	0	0	65535	65535
0	0								r05c04f34p02-ch2sk1fk1fl1.tif	r05c04f34p01-ch1sk1fk1fl1.tiff	16	559	0.000701915	0	0	0	nan	4	34	nan	5	1	1	0	0	65535	65535
0	0								r05c04f35p02-ch2sk1fk1fl1.tif	r05c04f35p01-ch1sk1fk1fl1.tiff	16	560	0	0	0	0	nan	4	35	nan	5	1	1	0	0	65535	65535
0	0								r05c05f02p02-ch2sk1fk1fl1.tif	r05c05f02p01-ch1sk1fk1fl1.tiff	22	737	0	0	0	0	nan	5	2	nan	5	1	1	0	0	65535	65535
0	22206								r05c05f03p02-ch2sk1fk1fl1.tif	r05c05f03p01-ch1sk1fk1fl1.tiff	22	738	0.000640879	0.00120546	0	0	nan	5	3	nan	5	1	1	0	0	65535	65535
0	22560								r05c05f04p02-ch2sk1fk1fl1.tif	r05c05f04p01-ch1sk1fk1fl1.tiff	22	739	0.000579843	0.00134279	0	0	nan	5	4	nan	5	1	1	0	0	65535	65535
0	22465								r05c05f05p02-ch2sk1fk1fl1.tif	r05c05f05p01-ch1sk1fk1fl1.tiff	22	740	0.000610361	0.00120546	0	0	nan	5	5	nan	5	1	1	0	0	65535	65535
0	0								r05c05f06p02-ch2sk1fk1fl1.tif	r05c05f06p01-ch1sk1fk1fl1.tiff	22	741	0.00062562	0	0	0	nan	5	6	nan	5	1	1	0	0	65535	65535
0	22270								r05c05f07p02-ch2sk1fk1fl1.tif	r05c05f07p01-ch1sk1fk1fl1.tiff	22	742	0.000656138	0.00122072	0	0	nan	5	7	nan	5	1	1	0	0	65535	65535
0	25018								r05c05f08p02-ch2sk1fk1fl1.tif	r05c05f08p01-ch1sk1fk1fl1.tiff	22	743	0.00430304	0.00941482	0	0	nan	5	8	nan	5	1	1	0	0	65535	65535
0	22910								r05c05f10p02-ch2sk1fk1fl1.tif	r05c05f10p01-ch1sk1fk1fl1.tiff	22	745	0.000595102	0.00125124	0	0	nan	5	10	nan	5	1	1	0	0	65535	65535
0	22596								r05c05f11p02-ch2sk1fk1fl1.tif	r05c05f11p01-ch1sk1fk1fl1.tiff	22	746	0.000640879	0.00122072	0	0	nan	5	11	nan	5	1	1	0	0	65535	65535
0	22584								r05c05f12p02-ch2sk1fk1fl1.tif	r05c05f12p01-ch1sk1fk1fl1.tiff	22	747	0.000595102	0.00125124	0	0	nan	5	12	nan	5	1	1	0	0	65535	65535
0	20022								r05c05f16p02-ch2sk1fk1fl1.tif	r05c05f16p01-ch1sk1fk1fl1.tiff	22	751	0.000564584	0.00198367	0	0	nan	5	16	nan	5	1	1	0	0	65535	65535
0	22635								r05c05f17p02-ch2sk1fk1fl1.tif	r05c05f17p01-ch1sk1fk1fl1.tiff	22	752	0.000579843	0.00120546	0	0	nan	5	17	nan	5	1	1	0	0	65535	65535
0	20423								r05c05f20p02-ch2sk1fk1fl1.tif	r05c05f20p01-ch1sk1fk1fl1.tiff	22	755	0.00062562	0.00204471	0	0	nan	5	20	nan	5	1	1	0	0	65535	65535
0	22486								r05c05f21p02-ch2sk1fk1fl1.tif	r05c05f21p01-ch1sk1fk1fl1.tiff	22	756	0.000595102	0.00231937	0	0	nan	5	21	nan	5	1	1	0	0	65535	65535
0	22732								r05c05f25p02-ch2sk1fk1fl1.tif	r05c05f25p01-ch1sk1fk1fl1.tiff	22	760	0.000640879	0.00294499	0	0	nan	5	25	nan	5	1	1	0	0	65535	65535
0	22174								r05c05f26p02-ch2sk1fk1fl1.tif	r05c05f26p01-ch1sk1fk1fl1.tiff	22	761	0.00077821	0.00337224	0	0	nan	5	26	nan	5	1	1	0	0	65535	65535
0	19425								r05c05f30p02-ch2sk1fk1fl1.tif	r05c05f30p01-ch1sk1fk1fl1.tiff	22	765	0.000595102	0.0185397	0	0	nan	5	30	nan	5	1	1	0	0	65535	65535
0	2016								r05c05f31p02-ch2sk1fk1fl1.tif	r05c05f31p01-ch1sk1fk1fl1.tiff	22	766	0.000564584	0.0183108	0	0	nan	5	31	nan	5	1	1	0	0	65535	65535
0	0								r05c05f32p02-ch2sk1fk1fl1.tif	r05c05f32p01-ch1sk1fk1fl1.tiff	22	767	0	0	0	0	nan	5	32	nan	5	1	1	0	0	65535	65535
0	22391								r05c05f33p02-ch2sk1fk1fl1.tif	r05c05f33p01-ch1sk1fk1fl1.tiff	22	768	0.000579843	0.00125124	0	0	nan	5	33	nan	5	1	1	0	0	65535	65535
0	24014								r05c05f34p02-ch2sk1fk1fl1.tif	r05c05f34p01-ch1sk1fk1fl1.tiff	22	769	0.000579843	0.00120546	0	0	nan	5	34	nan	5	1	1	0	0	65535	65535
0	22266								r05c05f35p02-ch2sk1fk1fl1.tif	r05c05f35p01-ch1sk1fk1fl1.tiff	22	770	0.000595102	0.00120546	0	0	nan	5	35	nan	5	1	1	0	0	65535	65535
0	0								r05c06f02p02-ch2sk1fk1fl1.tif	r05c06f02p01-ch1sk1fk1fl1.tiff	28	947	0.000610361	0	0	0	nan	6	2	nan	5	1	1	0	0	65535	65535
0	22302								r05c06f03p02-ch2sk1fk1fl1.tif	r05c06f03p01-ch1sk1fk1fl1.tiff	28	948	0.000610361	0.00143435	0	0	nan	6	3	nan	5	1	1	0	0	65535	65535
0	22600								r05c06f04p02-ch2sk1fk1fl1.tif	r05c06f04p01-ch1sk1fk1fl1.tiff	28	949	0.00062562	0.0012665	0	0	nan	6	4	nan	5	1	1	0	0	65535	65535
0	22288								r05c06f05p02-ch2sk1fk1fl1.tif	r05c06f05p01-ch1sk1fk1fl1.tiff	28	950	0.000579843	0.00123598	0	0	nan	6	5	nan	5	1	1	0	0	65535	65535
0	21218								r05c06f06p02-ch2sk1fk1fl1.tif	r05c06f06p01-ch1sk1fk1fl1.tiff	28	951	0.000595102	0.00395209	0	0	nan	6	6	nan	5	1	1	0	0	65535	65535
0	22149								r05c06f07p02-ch2sk1fk1fl1.tif	r05c06f07p01-ch1sk1fk1fl1.tiff	28	952	0.00062562	0.00241093	0	0	nan	6	7	nan	5	1	1	0	0	65535	65535
0	23031								r05c06f08p02-ch2sk1fk1fl1.tif	r05c06f08p01-ch1sk1fk1fl1.tiff	28	953	0.000595102	0.00448615	0	0	nan	6	8	nan	5	1	1	0	0	65535	65535
0	23241								r05c06f10p02-ch2sk1fk1fl1.tif	r05c06f10p01-ch1sk1fk1fl1.tiff	28	955	0.000869764	0.00422675	0	0	nan	6	10	nan	5	1	1	0	0	65535	65535
0	22278								r05c06f11p02-ch2sk1fk1fl1.tif	r05c06f11p01-ch1sk1fk1fl1.tiff	28	956	0.000640879	0.00123598	0	0	nan	6	11	nan	5	1	1	0	0	65535	65535
0	22609								r05c06f12p02-ch2sk1fk1fl1.tif	r05c06f12p01-ch1sk1fk1fl1.tiff	28	957	0.000595102	0.00296025	0	0	nan	6	12	nan	5	1	1	0	0	65535	65535
0	22659								r05c06f16p02-ch2sk1fk1fl1.tif	r05c06f16p01-ch1sk1fk1fl1.tiff	28	961	0.000610361	0.00140383	0	0	nan	6	16	nan	5	1	1	0	0	65535	65535
0	20631								r05c06f17p02-ch2sk1fk1fl1.tif	r05c06f17p01-ch1sk1fk1fl1.tiff	28	962	0.000579843	0.00120546	0	0	nan	6	17	nan	5	1	1	0	0	65535	65535
0	22523								r05c06f20p02-ch2sk1fk1fl1.tif	r05c06f20p01-ch1sk1fk1fl1.tiff	28	965	0.000610361	0.00172427	0	0	nan	6	20	nan	5	1	1	0	0	65535	65535
0	22549								r05c06f21p02-ch2sk1fk1fl1.tif	r05c06f21p01-ch1sk1fk1fl1.tiff	28	966	0.000610361	0.00120546	0	0	nan	6	21	nan	5	1	1	0	0	65535	65535
0	22846								r05c06f25p02-ch2sk1fk1fl1.tif	r05c06f25p01-ch1sk1fk1fl1.tiff	28	970	0.000656138	0.0011902	0	0	nan	6	25	nan	5	1	1	0	0	65535	65535
0	22078								r05c06f26p02-ch2sk1fk1fl1.tif	r05c06f26p01-ch1sk1fk1fl1.tiff	28	971	0.000595102	0.00115969	0	0	nan	6	26	nan	5	1	1	0	0	65535	65535
0	22501								r05c06f30p02-ch2sk1fk1fl1.tif	r05c06f30p01-ch1sk1fk1fl1.tiff	28	975	0.000579843	0.00125124	0	0	nan	6	30	nan	5	1	1	0	0	65535	65535
0	21817								r05c06f31p02-ch2sk1fk1fl1.tif	r05c06f31p01-ch1sk1fk1fl1.tiff	28	976	0.000595102	0.00131228	0	0	nan	6	31	nan	5	1	1	0	0	65535	65535
0	24180								r05c06f32p02-ch2sk1fk1fl1.tif	r05c06f32p01-ch1sk1fk1fl1.tiff	28	977	0.000579843	0.00115969	0	0	nan	6	32	nan	5	1	1	0	0	65535	65535
0	22326								r05c06f33p02-ch2sk1fk1fl1.tif	r05c06f33p01-ch1sk1fk1fl1.tiff	28	978	0.00062562	0.00140383	0	0	nan	6	33	nan	5	1	1	0	0	65535	65535
0	21983								r05c06f34p02-ch2sk1fk1fl1.tif	r05c06f34p01-ch1sk1fk1fl1.tiff	28	979	0.000610361	0.00115969	0	0	nan	6	34	nan	5	1	1	0	0	65535	65535
0	21840								r05c06f35p02-ch2sk1fk1fl1.tif	r05c06f35p01-ch1sk1fk1fl1.tiff	28	980	0	0.00117494	0	0	nan	6	35	nan	5	1	1	0	0	65535	65535
0	23087								r05c07f02p02-ch2sk1fk1fl1.tif	r05c07f02p01-ch1sk1fk1fl1.tiff	34	1157	0.00062562	0.00109865	0	0	nan	7	2	nan	5	1	1	0	0	65535	65535
0	0								r05c07f03p02-ch2sk1fk1fl1.tif	r05c07f03p01-ch1sk1fk1fl1.tiff	34	1158	0.000579843	0	0	0	nan	7	3	nan	5	1	1	0	0	65535	65535
0	22678								r05c07f04p02-ch2sk1fk1fl1.tif	r05c07f04p01-ch1sk1fk1fl1.tiff	34	1159	0.00062562	0.00134279	0	0	nan	7	4	nan	5	1	1	0	0	65535	65535
0	22345								r05c07f05p02-ch2sk1fk1fl1.tif	r05c07f05p01-ch1sk1fk1fl1.tiff	34	1160	0.000640879	0.00128176	0	0	nan	7	5	nan	5	1	1	0	0	65535	65535
0	23369								r05c07f06p02-ch2sk1fk1fl1.tif	r05c07f06p01-ch1sk1fk1fl1.tiff	34	1161	0.000579843	0.00123598	0	0	nan	7	6	nan	5	1	1	0	0	65535	65535
0	22212								r05c07f07p02-ch2sk1fk1fl1.tif	r05c07f07p01-ch1sk1fk1fl1.tiff	34	1162	0.000579843	0.00138857	0	0	nan	7	7	nan	5	1	1	0	0	65535	65535
0	21771								r05c07f11p02-ch2sk1fk1fl1.tif	r05c07f11p01-ch1sk1fk1fl1.tiff	34	1166	0.000610361	0.00125124	0	0	nan	7	11	nan	5	1	1	0	0	65535	65535
0	22533								r05c07f12p02-ch2sk1fk1fl1.tif	r05c07f12p01-ch1sk1fk1fl1.tiff	34	1167	0.000579843	0.00132753	0	0	nan	7	12	nan	5	1	1	0	0	65535	65535
0	22553								r05c07f16p02-ch2sk1fk1fl1.tif	r05c07f16p01-ch1sk1fk1fl1.tiff	34	1171	0.000595102	0.00122072	0	0	nan	7	16	nan	5	1	1	0	0	65535	65535
0	22723								r05c07f17p02-ch2sk1fk1fl1.tif	r05c07f17p01-ch1sk1fk1fl1.tiff	34	1172	0.000610361	0.00129702	0	0	nan	7	17	nan	5	1	1	0	0	65535	65535
0	22565								r05c07f20p02-ch2sk1fk1fl1.tif	r05c07f20p01-ch1sk1fk1fl1.tiff	34	1175	0.000610361	0.00170901	0	0	nan	7	20	nan	5	1	1	0	0	65535	65535
0	22205								r05c07f21p02-ch2sk1fk1fl1.tif	r05c07f21p01-ch1sk1fk1fl1.tiff	34	1176	0.000610361	0.00122072	0	0	nan	7	21	nan	5	1	1	0	0	65535	65535
0	22744								r05c07f25p02-ch2sk1fk1fl1.tif	r05c07f25p01-ch1sk1fk1fl1.tiff	34	1180	0.000579843	0.00117494	0	0	nan	7	25	nan	5	1	1	0	0	65535	65535
0	22170								r05c07f26p02-ch2sk1fk1fl1.tif	r05c07f26p01-ch1sk1fk1fl1.tiff	34	1181	0.000595102	0.00131228	0	0	nan	7	26	nan	5	1	1	0	0	65535	65535
0	22815								r05c07f27p02-ch2sk1fk1fl1.tif	r05c07f27p01-ch1sk1fk1fl1.tiff	34	1182	0.000579843	0.0012665	0	0	nan	7	27	nan	5	1	1	0	0	65535	65535
0	22745								r05c07f28p02-ch2sk1fk1fl1.tif	r05c07f28p01-ch1sk1fk1fl1.tiff	34	1183	0.000640879	0.00122072	0	0	nan	7	28	nan	5	1	1	0	0	65535	65535
0	22881								r05c07f29p02-ch2sk1fk1fl1.tif	r05c07f29p01-ch1sk1fk1fl1.tiff	34	1184	0.00062562	0.00134279	0	0	nan	7	29	nan	5	1	1	0	0	65535	65535
0	21830								r05c07f30p02-ch2sk1fk1fl1.tif	r05c07f30p01-ch1sk1fk1fl1.tiff	34	1185	0.000839246	0.00132753	0	0	nan	7	30	nan	5	1	1	0	0	65535	65535
0	21853								r05c07f31p02-ch2sk1fk1fl1.tif	r05c07f31p01-ch1sk1fk1fl1.tiff	34	1186	0.000595102	0.00117494	0	0	nan	7	31	nan	5	1	1	0	0	65535	65535
0	21658								r05c07f32p02-ch2sk1fk1fl1.tif	r05c07f32p01-ch1sk1fk1fl1.tiff	34	1187	0.000640879	0.00122072	0	0	nan	7	32	nan	5	1	1	0	0	65535	65535
0	22391								r05c07f33p02-ch2sk1fk1fl1.tif	r05c07f33p01-ch1sk1fk1fl1.tiff	34	1188	0.00062562	0.00122072	0	0	nan	7	33	nan	5	1	1	0	0	65535	65535
0	22215								r05c07f34p02-ch2sk1fk1fl1.tif	r05c07f34p01-ch1sk1fk1fl1.tiff	34	1189	0.000579843	0.00117494	0	0	nan	7	34	nan	5	1	1	0	0	65535	65535
0	0								r05c07f35p02-ch2sk1fk1fl1.tif	r05c07f35p01-ch1sk1fk1fl1.tiff	34	1190	0	0	0	0	nan	7	35	nan	5	1	1	0	0	65535	65535
0	22403								r05c08f02p02-ch2sk1fk1fl1.tif	r05c08f02p01-ch1sk1fk1fl1.tiff	40	1367	0.00062562	0.00111391	0	0	nan	8	2	nan	5	1	1	0	0	65535	65535
0	23877								r05c08f03p02-ch2sk1fk1fl1.tif	r05c08f03p01-ch1sk1fk1fl1.tiff	40	1368	0.000564584	0.00117494	0	0	nan	8	3	nan	5	1	1	0	0	65535	65535
0	22493								r05c08f04p02-ch2sk1fk1fl1.tif	r05c08f04p01-ch1sk1fk1fl1.tiff	40	1369	0.00062562	0.00148013	0	0	nan	8	4	nan	5	1	1	0	0	65535	65535
0	22068								r05c08f05p02-ch2sk1fk1fl1.tif	r05c08f05p01-ch1sk1fk1fl1.tiff	40	1370	0.000595102	0.0011902	0	0	nan	8	5	nan	5	1	1	0	0	65535	65535
0	23312								r05c08f06p02-ch2sk1fk1fl1.tif	r05c08f06p01-ch1sk1fk1fl1.tiff	40	1371	0.000640879	0.002121	0	0	nan	8	6	nan	5	1	1	0	0	65535	65535
0	22060								r05c08f07p02-ch2sk1fk1fl1.tif	r05c08f07p01-ch1sk1fk1fl1.tiff	40	1372	0.000610361	0.00125124	0	0	nan	8	7	nan	5	1	1	0	0	65535	65535
0	20805								r05c08f10p02-ch2sk1fk1fl1.tif	r05c08f10p01-ch1sk1fk1fl1.tiff	40	1375	0.00062562	0.0012665	0	0	nan	8	10	nan	5	1	1	0	0	65535	65535
0	21278								r05c08f11p02-ch2sk1fk1fl1.tif	r05c08f11p01-ch1sk1fk1fl1.tiff	40	1376	0.000640879	0.00120546	0	0	nan	8	11	nan	5	1	1	0	0	65535	65535
0	22364								r05c08f12p02-ch2sk1fk1fl1.tif	r05c08f12p01-ch1sk1fk1fl1.tiff	40	1377	0.00062562	0.00213626	0	0	nan	8	12	nan	5	1	1	0	0	65535	65535
0	22795								r05c08f16p02-ch2sk1fk1fl1.tif	r05c08f16p01-ch1sk1fk1fl1.tiff	40	1381	0.000595102	0.00123598	0	0	nan	8	16	nan	5	1	1	0	0	65535	65535
0	23165								r05c08f17p02-ch2sk1fk1fl1.tif	r05c08f17p01-ch1sk1fk1fl1.tiff	40	1382	0.00062562	0.00201419	0	0	nan	8	17	nan	5	1	1	0	0	65535	65535
0	22762								r05c08f20p02-ch2sk1fk1fl1.tif	r05c08f20p01-ch1sk1fk1fl1.tiff	40	1385	0.000640879	0.00163272	0	0	nan	8	20	nan	5	1	1	0	0	65535	65535
0	22616								r05c08f21p02-ch2sk1fk1fl1.tif	r05c08f21p01-ch1sk1fk1fl1.tiff	40	1386	0.000640879	0.00125124	0	0	nan	8	21	nan	5	1	1	0	0	65535	65535
0	22974								r05c08f25p02-ch2sk1fk1fl1.tif	r05c08f25p01-ch1sk1fk1fl1.tiff	40	1390	0.00062562	0.00120546	0	0	nan	8	25	nan	5	1	1	0	0	65535	65535
0	22297								r05c08f26p02-ch2sk1fk1fl1.tif	r05c08f26p01-ch1sk1fk1fl1.tiff	40	1391	0.00062562	0.00137331	0	0	nan	8	26	nan	5	1	1	0	0	65535	65535
0	22097								r05c08f30p02-ch2sk1fk1fl1.tif	r05c08f30p01-ch1sk1fk1fl1.tiff	40	1395	0.000610361	0.00141909	0	0	nan	8	30	nan	5	1	1	0	0	65535	65535
0	22244								r05c08f31p02-ch2sk1fk1fl1.tif	r05c08f31p01-ch1sk1fk1fl1.tiff	40	1396	0.000564584	0.00135805	0	0	nan	8	31	nan	5	1	1	0	0	65535	65535
0	23817								r05c08f32p02-ch2sk1fk1fl1.tif	r05c08f32p01-ch1sk1fk1fl1.tiff	40	1397	0	0.00114443	0	0	nan	8	32	nan	5	1	1	0	0	65535	65535
0	24376								r05c08f33p02-ch2sk1fk1fl1.tif	r05c08f33p01-ch1sk1fk1fl1.tiff	40	1398	0.000640879	0.00213626	0	0	nan	8	33	nan	5	1	1	0	0	65535	65535
0	22145								r05c08f34p02-ch2sk1fk1fl1.tif	r05c08f34p01-ch1sk1fk1fl1.tiff	40	1399	0.000564584	0.00123598	0	0	nan	8	34	nan	5	1	1	0	0	65535	65535
0	0								r05c08f35p02-ch2sk1fk1fl1.tif	r05c08f35p01-ch1sk1fk1fl1.tiff	40	1400	0	0	0	0	nan	8	35	nan	5	1	1	0	0	65535	65535
0	0								r05c09f02p02-ch2sk1fk1fl1.tif	r05c09f02p01-ch1sk1fk1fl1.tiff	46	1577	0.000595102	0	0	0	nan	9	2	nan	5	1	1	0	0	65535	65535
0	22125								r05c09f03p02-ch2sk1fk1fl1.tif	r05c09f03p01-ch1sk1fk1fl1.tiff	46	1578	0.00062562	0.00125124	0	0	nan	9	3	nan	5	1	1	0	0	65535	65535
0	22276								r05c09f04p02-ch2sk1fk1fl1.tif	r05c09f04p01-ch1sk1fk1fl1.tiff	46	1579	0.000640879	0.00135805	0	0	nan	9	4	nan	5	1	1	0	0	65535	65535
0	21840								r05c09f05p02-ch2sk1fk1fl1.tif	r05c09f05p01-ch1sk1fk1fl1.tiff	46	1580	0.000579843	0.00137331	0	0	nan	9	5	nan	5	1	1	0	0	65535	65535
0	0								r05c09f06p02-ch2sk1fk1fl1.tif	r05c09f06p01-ch1sk1fk1fl1.tiff	46	1581	0.00062562	0	0	0	nan	9	6	nan	5	1	1	0	0	65535	65535
0	24174								r05c09f07p02-ch2sk1fk1fl1.tif	r05c09f07p01-ch1sk1fk1fl1.tiff	46	1582	0.000610361	0.00122072	0	0	nan	9	7	nan	5	1	1	0	0	65535	65535
0	19993								r05c09f11p02-ch2sk1fk1fl1.tif	r05c09f11p01-ch1sk1fk1fl1.tiff	46	1586	0.00062562	0.00149538	0	0	nan	9	11	nan	5	1	1	0	0	65535	65535
0	22534								r05c09f12p02-ch2sk1fk1fl1.tif	r05c09f12p01-ch1sk1fk1fl1.tiff	46	1587	0.000610361	0.0011902	0	0	nan	9	12	nan	5	1	1	0	0	65535	65535
0	22930								r05c09f16p02-ch2sk1fk1fl1.tif	r05c09f16p01-ch1sk1fk1fl1.tiff	46	1591	0.000640879	0.00123598	0	0	nan	9	16	nan	5	1	1	0	0	65535	65535
0	22454								r05c09f17p02-ch2sk1fk1fl1.tif	r05c09f17p01-ch1sk1fk1fl1.tiff	46	1592	0.00062562	0.00122072	0	0	nan	9	17	nan	5	1	1	0	0	65535	65535
0	22875								r05c09f20p02-ch2sk1fk1fl1.tif	r05c09f20p01-ch1sk1fk1fl1.tiff	46	1595	0.000595102	0.00289921	0	0	nan	9	20	nan	5	1	1	0	0	65535	65535
0	22598								r05c09f21p02-ch2sk1fk1fl1.tif	r05c09f21p01-ch1sk1fk1fl1.tiff	46	1596	0.00062562	0.00122072	0	0	nan	9	21	nan	5	1	1	0	0	65535	65535
0	19928								r05c09f25p02-ch2sk1fk1fl1.tif	r05c09f25p01-ch1sk1fk1fl1.tiff	46	1600	0.000595102	0.00418097	0	0	nan	9	25	nan	5	1	1	0	0	65535	65535
0	22051								r05c09f26p02-ch2sk1fk1fl1.tif	r05c09f26p01-ch1sk1fk1fl1.tiff	46	1601	0.000610361	0.00148013	0	0	nan	9	26	nan	5	1	1	0	0	65535	65535
0	0								r05c09f30p02-ch2sk1fk1fl1.tif	r05c09f30p01-ch1sk1fk1fl1.tiff	46	1605	0.00062562	0	0	0	nan	9	30	nan	5	1	1	0	0	65535	65535
0	0								r05c09f31p02-ch2sk1fk1fl1.tif	r05c09f31p01-ch1sk1fk1fl1.tiff	46	1606	0.000610361	0	0	0	nan	9	31	nan	5	1	1	0	0	65535	65535
0	21947								r05c09f32p02-ch2sk1fk1fl1.tif	r05c09f32p01-ch1sk1fk1fl1.tiff	46	1607	0	0.00125124	0	0	nan	9	32	nan	5	1	1	0	0	65535	65535
0	22270								r05c09f33p02-ch2sk1fk1fl1.tif	r05c09f33p01-ch1sk1fk1fl1.tiff	46	1608	0.000762951	0.00122072	0	0	nan	9	33	nan	5	1	1	0	0	65535	65535
0	21981								r05c09f34p02-ch2sk1fk1fl1.tif	r05c09f34p01-ch1sk1fk1fl1.tiff	46	1609	0.000564584	0.00129702	0	0	nan	9	34	nan	5	1	1	0	0	65535	65535
0	0								r05c09f35p02-ch2sk1fk1fl1.tif	r05c09f35p01-ch1sk1fk1fl1.tiff	46	1610	0.000595102	0	0	0	nan	9	35	nan	5	1	1	0	0	65535	65535
0	0								r05c10f02p02-ch2sk1fk1fl1.tif	r05c10f02p01-ch1sk1fk1fl1.tiff	52	1787	0	0	0	0	nan	10	2	nan	5	1	1	0	0	65535	65535
0	23950								r05c10f03p02-ch2sk1fk1fl1.tif	r05c10f03p01-ch1sk1fk1fl1.tiff	52	1788	0.000656138	0.00123598	0	0	nan	10	3	nan	5	1	1	0	0	65535	65535
0	20222								r05c10f04p02-ch2sk1fk1fl1.tif	r05c10f04p01-ch1sk1fk1fl1.tiff	52	1789	0.000579843	0.00227359	0	0	nan	10	4	nan	5	1	1	0	0	65535	65535
0	19760								r05c10f05p02-ch2sk1fk1fl1.tif	r05c10f05p01-ch1sk1fk1fl1.tiff	52	1790	0.000579843	0.00836194	0	0	nan	10	5	nan	5	1	1	0	0	65535	65535
0	20563								r05c10f06p02-ch2sk1fk1fl1.tif	r05c10f06p01-ch1sk1fk1fl1.tiff	52	1791	0	0.00115969	0	0	nan	10	6	nan	5	1	1	0	0	65535	65535
0	0								r05c10f11p02-ch2sk1fk1fl1.tif	r05c10f11p01-ch1sk1fk1fl1.tiff	52	1796	0.000686656	0	0	0	nan	10	11	nan	5	1	1	0	0	65535	65535
0	22215								r05c10f12p02-ch2sk1fk1fl1.tif	r05c10f12p01-ch1sk1fk1fl1.tiff	52	1797	0.000595102	0.00123598	0	0	nan	10	12	nan	5	1	1	0	0	65535	65535
0	22582								r05c10f20p02-ch2sk1fk1fl1.tif	r05c10f20p01-ch1sk1fk1fl1.tiff	52	1805	0.00062562	0.00141909	0	0	nan	10	20	nan	5	1	1	0	0	65535	65535
0	22387								r05c10f21p02-ch2sk1fk1fl1.tif	r05c10f21p01-ch1sk1fk1fl1.tiff	52	1806	0.00062562	0.00122072	0	0	nan	10	21	nan	5	1	1	0	0	65535	65535
0	22828								r05c10f25p02-ch2sk1fk1fl1.tif	r05c10f25p01-ch1sk1fk1fl1.tiff	52	1810	0.000595102	0.00389105	0	0	nan	10	25	nan	5	1	1	0	0	65535	65535
0	22591								r05c10f26p02-ch2sk1fk1fl1.tif	r05c10f26p01-ch1sk1fk1fl1.tiff	52	1811	0.000579843	0.00134279	0	0	nan	10	26	nan	5	1	1	0	0	65535	65535
0	22922								r05c10f27p02-ch2sk1fk1fl1.tif	r05c10f27p01-ch1sk1fk1fl1.tiff	52	1812	0.00062562	0.0011902	0	0	nan	10	27	nan	5	1	1	0	0	65535	65535
0	22842								r05c10f28p02-ch2sk1fk1fl1.tif	r05c10f28p01-ch1sk1fk1fl1.tiff	52	1813	0.000610361	0.00135805	0	0	nan	10	28	nan	5	1	1	0	0	65535	65535
0	22688								r05c10f29p02-ch2sk1fk1fl1.tif	r05c10f29p01-ch1sk1fk1fl1.tiff	52	1814	0.000595102	0.00123598	0	0	nan	10	29	nan	5	1	1	0	0	65535	65535
0	23621								r05c10f30p02-ch2sk1fk1fl1.tif	r05c10f30p01-ch1sk1fk1fl1.tiff	52	1815	0.000610361	0.00823987	0	0	nan	10	30	nan	5	1	1	0	0	65535	65535
0	21447								r05c10f31p02-ch2sk1fk1fl1.tif	r05c10f31p01-ch1sk1fk1fl1.tiff	52	1816	0.000610361	0.00112917	0	0	nan	10	31	nan	5	1	1	0	0	65535	65535
0	21456								r05c10f32p02-ch2sk1fk1fl1.tif	r05c10f32p01-ch1sk1fk1fl1.tiff	52	1817	0	0.00251774	0	0	nan	10	32	nan	5	1	1	0	0	65535	65535
0	22338								r05c10f33p02-ch2sk1fk1fl1.tif	r05c10f33p01-ch1sk1fk1fl1.tiff	52	1818	0.000610361	0.00128176	0	0	nan	10	33	nan	5	1	1	0	0	65535	65535
0	24106								r05c10f34p02-ch2sk1fk1fl1.tif	r05c10f34p01-ch1sk1fk1fl1.tiff	52	1819	0.000595102	0.00769055	0	0	nan	10	34	nan	5	1	1	0	0	65535	65535
0	0								r05c10f35p02-ch2sk1fk1fl1.tif	r05c10f35p01-ch1sk1fk1fl1.tiff	52	1820	0	0	0	0	nan	10	35	nan	5	1	1	0	0	65535	65535
0	0								r05c11f02p02-ch2sk1fk1fl1.tif	r05c11f02p01-ch1sk1fk1fl1.tiff	58	1997	0	0	0	0	nan	11	2	nan	5	1	1	0	0	65535	65535
0	22531								r05c11f03p02-ch2sk1fk1fl1.tif	r05c11f03p01-ch1sk1fk1fl1.tiff	58	1998	0.00062562	0.00135805	0	0	nan	11	3	nan	5	1	1	0	0	65535	65535
0	23023								r05c11f04p02-ch2sk1fk1fl1.tif	r05c11f04p01-ch1sk1fk1fl1.tiff	58	1999	0.000961318	0.00462348	0	0	nan	11	4	nan	5	1	1	0	0	65535	65535
0	22782								r05c11f05p02-ch2sk1fk1fl1.tif	r05c11f05p01-ch1sk1fk1fl1.tiff	58	2000	0.000610361	0.0016022	0	0	nan	11	5	nan	5	1	1	0	0	65535	65535
0	21042								r05c11f06p02-ch2sk1fk1fl1.tif	r05c11f06p01-ch1sk1fk1fl1.tiff	58	2001	0.000595102	0.00131228	0	0	nan	11	6	nan	5	1	1	0	0	65535	65535
0	22871								r05c11f07p02-ch2sk1fk1fl1.tif	r05c11f07p01-ch1sk1fk1fl1.tiff	58	2002	0.000640879	0.00190738	0	0	nan	11	7	nan	5	1	1	0	0	65535	65535
0	0								r05c11f11p02-ch2sk1fk1fl1.tif	r05c11f11p01-ch1sk1fk1fl1.tiff	58	2006	0	0	0	0	nan	11	11	nan	5	1	1	0	0	65535	65535
0	20737								r05c11f12p02-ch2sk1fk1fl1.tif	r05c11f12p01-ch1sk1fk1fl1.tiff	58	2007	0.000595102	0.00123598	0	0	nan	11	12	nan	5	1	1	0	0	65535	65535
0	23022								r05c11f20p02-ch2sk1fk1fl1.tif	r05c11f20p01-ch1sk1fk1fl1.tiff	58	2015	0.000595102	0.00202945	0	0	nan	11	20	nan	5	1	1	0	0	65535	65535
0	22865								r05c11f21p02-ch2sk1fk1fl1.tif	r05c11f21p01-ch1sk1fk1fl1.tiff	58	2016	0.000579843	0.00123598	0	0	nan	11	21	nan	5	1	1	0	0	65535	65535
0	23113								r05c11f25p02-ch2sk1fk1fl1.tif	r05c11f25p01-ch1sk1fk1fl1.tiff	58	2020	0.000640879	0.0016022	0	0	nan	11	25	nan	5	1	1	0	0	65535	65535
0	22572								r05c11f26p02-ch2sk1fk1fl1.tif	r05c11f26p01-ch1sk1fk1fl1.tiff	58	2021	0.000610361	0.00138857	0	0	nan	11	26	nan	5	1	1	0	0	65535	65535
0	22975								r05c11f27p02-ch2sk1fk1fl1.tif	r05c11f27p01-ch1sk1fk1fl1.tiff	58	2022	0.000595102	0.00181582	0	0	nan	11	27	nan	5	1	1	0	0	65535	65535
0	22820								r05c11f28p02-ch2sk1fk1fl1.tif	r05c11f28p01-ch1sk1fk1fl1.tiff	58	2023	0.000610361	0.00120546	0	0	nan	11	28	nan	5	1	1	0	0	65535	65535
0	22683								r05c11f29p02-ch2sk1fk1fl1.tif	r05c11f29p01-ch1sk1fk1fl1.tiff	58	2024	0.000610361	0.00134279	0	0	nan	11	29	nan	5	1	1	0	0	65535	65535
0	21806								r05c11f30p02-ch2sk1fk1fl1.tif	r05c11f30p01-ch1sk1fk1fl1.tiff	58	2025	0	0.00154116	0	0	nan	11	30	nan	5	1	1	0	0	65535	65535
0	20264								r05c11f31p02-ch2sk1fk1fl1.tif	r05c11f31p01-ch1sk1fk1fl1.tiff	58	2026	0.000610361	0.00132753	0	0	nan	11	31	nan	5	1	1	0	0	65535	65535
0	22123								r05c11f32p02-ch2sk1fk1fl1.tif	r05c11f32p01-ch1sk1fk1fl1.tiff	58	2027	0.000579843	0.00122072	0	0	nan	11	32	nan	5	1	1	0	0	65535	65535
0	22776								r05c11f33p02-ch2sk1fk1fl1.tif	r05c11f33p01-ch1sk1fk1fl1.tiff	58	2028	0.000595102	0.00137331	0	0	nan	11	33	nan	5	1	1	0	0	65535	65535
0	22274								r05c11f34p02-ch2sk1fk1fl1.tif	r05c11f34p01-ch1sk1fk1fl1.tiff	58	2029	0.000579843	0.00125124	0	0	nan	11	34	nan	5	1	1	0	0	65535	65535
0	21411								r05c11f35p02-ch2sk1fk1fl1.tif	r05c11f35p01-ch1sk1fk1fl1.tiff	58	2030	0.000579843	0.00120546	0	0	nan	11	35	nan	5	1	1	0	0	65535	65535
0	22713								r06c02f02p02-ch2sk1fk1fl1.tif	r06c02f02p01-ch1sk1fk1fl1.tiff	5	142	0.000595102	0.00112917	0	0	nan	2	2	nan	6	1	1	0	0	65535	65535
0	22363								r06c02f03p02-ch2sk1fk1fl1.tif	r06c02f03p01-ch1sk1fk1fl1.tiff	5	143	0.000640879	0.0012665	0	0	nan	2	3	nan	6	1	1	0	0	65535	65535
0	22813								r06c02f04p02-ch2sk1fk1fl1.tif	r06c02f04p01-ch1sk1fk1fl1.tiff	5	144	0.000640879	0.00129702	0	0	nan	2	4	nan	6	1	1	0	0	65535	65535
0	686								r06c02f05p02-ch2sk1fk1fl1.tif	r06c02f05p01-ch1sk1fk1fl1.tiff	5	145	0.000595102	0.0217288	0	0	nan	2	5	nan	6	1	1	0	0	65535	65535
0	18796								r06c02f06p02-ch2sk1fk1fl1.tif	r06c02f06p01-ch1sk1fk1fl1.tiff	5	146	0	0.0152132	0	0	nan	2	6	nan	6	1	1	0	0	65535	65535
0	8561								r06c02f07p02-ch2sk1fk1fl1.tif	r06c02f07p01-ch1sk1fk1fl1.tiff	5	147	0.00062562	0.0151217	0	0	nan	2	7	nan	6	1	1	0	0	65535	65535
0	20803								r06c02f08p02-ch2sk1fk1fl1.tif	r06c02f08p01-ch1sk1fk1fl1.tiff	5	148	0.000640879	0.0112001	0	0	nan	2	8	nan	6	1	1	0	0	65535	65535
0	21436								r06c02f11p02-ch2sk1fk1fl1.tif	r06c02f11p01-ch1sk1fk1fl1.tiff	5	151	0.000656138	0.0011902	0	0	nan	2	11	nan	6	1	1	0	0	65535	65535
0	20907								r06c02f12p02-ch2sk1fk1fl1.tif	r06c02f12p01-ch1sk1fk1fl1.tiff	5	152	0.000595102	0.00123598	0	0	nan	2	12	nan	6	1	1	0	0	65535	65535
0	22742								r06c02f16p02-ch2sk1fk1fl1.tif	r06c02f16p01-ch1sk1fk1fl1.tiff	5	156	0.000671397	0.00123598	0	0	nan	2	16	nan	6	1	1	0	0	65535	65535
0	20480								r06c02f17p02-ch2sk1fk1fl1.tif	r06c02f17p01-ch1sk1fk1fl1.tiff	5	157	0.000610361	0.00143435	0	0	nan	2	17	nan	6	1	1	0	0	65535	65535
0	22617								r06c02f25p02-ch2sk1fk1fl1.tif	r06c02f25p01-ch1sk1fk1fl1.tiff	5	165	0.000671397	0.0016022	0	0	nan	2	25	nan	6	1	1	0	0	65535	65535
0	21995								r06c02f26p02-ch2sk1fk1fl1.tif	r06c02f26p01-ch1sk1fk1fl1.tiff	5	166	0.000595102	0.00134279	0	0	nan	2	26	nan	6	1	1	0	0	65535	65535
0	0								r06c02f30p02-ch2sk1fk1fl1.tif	r06c02f30p01-ch1sk1fk1fl1.tiff	5	170	0.000610361	0	0	0	nan	2	30	nan	6	1	1	0	0	65535	65535
0	21654								r06c02f31p02-ch2sk1fk1fl1.tif	r06c02f31p01-ch1sk1fk1fl1.tiff	5	171	0.00062562	0.00112917	0	0	nan	2	31	nan	6	1	1	0	0	65535	65535
0	0								r06c02f32p02-ch2sk1fk1fl1.tif	r06c02f32p01-ch1sk1fk1fl1.tiff	5	172	0.000656138	0	0	0	nan	2	32	nan	6	1	1	0	0	65535	65535
0	22361								r06c02f33p02-ch2sk1fk1fl1.tif	r06c02f33p01-ch1sk1fk1fl1.tiff	5	173	0.00062562	0.00120546	0	0	nan	2	33	nan	6	1	1	0	0	65535	65535
0	22149								r06c02f34p02-ch2sk1fk1fl1.tif	r06c02f34p01-ch1sk1fk1fl1.tiff	5	174	0	0.00137331	0	0	nan	2	34	nan	6	1	1	0	0	65535	65535
0	21386								r06c02f35p02-ch2sk1fk1fl1.tif	r06c02f35p01-ch1sk1fk1fl1.tiff	5	175	0.00062562	0.0012665	0	0	nan	2	35	nan	6	1	1	0	0	65535	65535
0	0								r06c03f02p02-ch2sk1fk1fl1.tif	r06c03f02p01-ch1sk1fk1fl1.tiff	11	352	0	0	0	0	nan	3	2	nan	6	1	1	0	0	65535	65535
0	22312								r06c03f03p02-ch2sk1fk1fl1.tif	r06c03f03p01-ch1sk1fk1fl1.tiff	11	353	0.000595102	0.0012665	0	0	nan	3	3	nan	6	1	1	0	0	65535	65535
0	22675								r06c03f04p02-ch2sk1fk1fl1.tif	r06c03f04p01-ch1sk1fk1fl1.tiff	11	354	0.00062562	0.00125124	0	0	nan	3	4	nan	6	1	1	0	0	65535	65535
0	22201								r06c03f05p02-ch2sk1fk1fl1.tif	r06c03f05p01-ch1sk1fk1fl1.tiff	11	355	0.000579843	0.00120546	0	0	nan	3	5	nan	6	1	1	0	0	65535	65535
0	0								r06c03f06p02-ch2sk1fk1fl1.tif	r06c03f06p01-ch1sk1fk1fl1.tiff	11	356	0.000564584	0	0	0	nan	3	6	nan	6	1	1	0	0	65535	65535
0	22023								r06c03f07p02-ch2sk1fk1fl1.tif	r06c03f07p01-ch1sk1fk1fl1.tiff	11	357	0.000595102	0.00122072	0	0	nan	3	7	nan	6	1	1	0	0	65535	65535
0	22182								r06c03f11p02-ch2sk1fk1fl1.tif	r06c03f11p01-ch1sk1fk1fl1.tiff	11	361	0	0.00114443	0	0	nan	3	11	nan	6	1	1	0	0	65535	65535
0	22670								r06c03f12p02-ch2sk1fk1fl1.tif	r06c03f12p01-ch1sk1fk1fl1.tiff	11	362	0.000579843	0.0011902	0	0	nan	3	12	nan	6	1	1	0	0	65535	65535
0	22586								r06c03f20p02-ch2sk1fk1fl1.tif	r06c03f20p01-ch1sk1fk1fl1.tiff	11	370	0.000595102	0.00120546	0	0	nan	3	20	nan	6	1	1	0	0	65535	65535
0	22429								r06c03f21p02-ch2sk1fk1fl1.tif	r06c03f21p01-ch1sk1fk1fl1.tiff	11	371	0.000564584	0.00132753	0	0	nan	3	21	nan	6	1	1	0	0	65535	65535
0	22402								r06c03f25p02-ch2sk1fk1fl1.tif	r06c03f25p01-ch1sk1fk1fl1.tiff	11	375	0.000579843	0.00120546	0	0	nan	3	25	nan	6	1	1	0	0	65535	65535
0	24097								r06c03f26p02-ch2sk1fk1fl1.tif	r06c03f26p01-ch1sk1fk1fl1.tiff	11	376	0.000610361	0.00112917	0	0	nan	3	26	nan	6	1	1	0	0	65535	65535
0	22909								r06c03f27p02-ch2sk1fk1fl1.tif	r06c03f27p01-ch1sk1fk1fl1.tiff	11	377	0.00062562	0.00122072	0	0	nan	3	27	nan	6	1	1	0	0	65535	65535
0	22778								r06c03f28p02-ch2sk1fk1fl1.tif	r06c03f28p01-ch1sk1fk1fl1.tiff	11	378	0.000640879	0.00131228	0	0	nan	3	28	nan	6	1	1	0	0	65535	65535
0	22964								r06c03f29p02-ch2sk1fk1fl1.tif	r06c03f29p01-ch1sk1fk1fl1.tiff	11	379	0.000579843	0.0011902	0	0	nan	3	29	nan	6	1	1	0	0	65535	65535
0	22059								r06c03f30p02-ch2sk1fk1fl1.tif	r06c03f30p01-ch1sk1fk1fl1.tiff	11	380	0.000595102	0.00134279	0	0	nan	3	30	nan	6	1	1	0	0	65535	65535
0	19742								r06c03f31p02-ch2sk1fk1fl1.tif	r06c03f31p01-ch1sk1fk1fl1.tiff	11	381	0.000610361	0.00135805	0	0	nan	3	31	nan	6	1	1	0	0	65535	65535
0	21795								r06c03f32p02-ch2sk1fk1fl1.tif	r06c03f32p01-ch1sk1fk1fl1.tiff	11	382	0.000610361	0.00120546	0	0	nan	3	32	nan	6	1	1	0	0	65535	65535
0	22224								r06c03f33p02-ch2sk1fk1fl1.tif	r06c03f33p01-ch1sk1fk1fl1.tiff	11	383	0.000564584	0.00117494	0	0	nan	3	33	nan	6	1	1	0	0	65535	65535
0	0								r06c03f34p02-ch2sk1fk1fl1.tif	r06c03f34p01-ch1sk1fk1fl1.tiff	11	384	0.000610361	0	0	0	nan	3	34	nan	6	1	1	0	0	65535	65535
0	21629								r06c03f35p02-ch2sk1fk1fl1.tif	r06c03f35p01-ch1sk1fk1fl1.tiff	11	385	0.000610361	0.00132753	0	0	nan	3	35	nan	6	1	1	0	0	65535	65535
0	0								r06c04f02p02-ch2sk1fk1fl1.tif	r06c04f02p01-ch1sk1fk1fl1.tiff	17	562	0	0	0	0	nan	4	2	nan	6	1	1	0	0	65535	65535
0	0								r06c04f03p02-ch2sk1fk1fl1.tif	r06c04f03p01-ch1sk1fk1fl1.tiff	17	563	0	0	0	0	nan	4	3	nan	6	1	1	0	0	65535	65535
0	0								r06c04f04p02-ch2sk1fk1fl1.tif	r06c04f04p01-ch1sk1fk1fl1.tiff	17	564	0.000595102	0	0	0	nan	4	4	nan	6	1	1	0	0	65535	65535
0	0								r06c04f05p02-ch2sk1fk1fl1.tif	r06c04f05p01-ch1sk1fk1fl1.tiff	17	565	0.000595102	0	0	0	nan	4	5	nan	6	1	1	0	0	65535	65535
0	0								r06c04f06p02-ch2sk1fk1fl1.tif	r06c04f06p01-ch1sk1fk1fl1.tiff	17	566	0.000579843	0	0	0	nan	4	6	nan	6	1	1	0	0	65535	65535
0	0								r06c04f07p02-ch2sk1fk1fl1.tif	r06c04f07p01-ch1sk1fk1fl1.tiff	17	567	0.000610361	0	0	0	nan	4	7	nan	6	1	1	0	0	65535	65535
0	0								r06c04f11p02-ch2sk1fk1fl1.tif	r06c04f11p01-ch1sk1fk1fl1.tiff	17	571	0.00062562	0	0	0	nan	4	11	nan	6	1	1	0	0	65535	65535
0	0								r06c04f12p02-ch2sk1fk1fl1.tif	r06c04f12p01-ch1sk1fk1fl1.tiff	17	572	0.000579843	0	0	0	nan	4	12	nan	6	1	1	0	0	65535	65535
0	0								r06c04f16p02-ch2sk1fk1fl1.tif	r06c04f16p01-ch1sk1fk1fl1.tiff	17	576	0.000579843	0	0	0	nan	4	16	nan	6	1	1	0	0	65535	65535
0	0								r06c04f17p02-ch2sk1fk1fl1.tif	r06c04f17p01-ch1sk1fk1fl1.tiff	17	577	0.000595102	0	0	0	nan	4	17	nan	6	1	1	0	0	65535	65535
0	0								r06c04f20p02-ch2sk1fk1fl1.tif	r06c04f20p01-ch1sk1fk1fl1.tiff	17	580	0.000595102	0	0	0	nan	4	20	nan	6	1	1	0	0	65535	65535
0	0								r06c04f21p02-ch2sk1fk1fl1.tif	r06c04f21p01-ch1sk1fk1fl1.tiff	17	581	0.000610361	0	0	0	nan	4	21	nan	6	1	1	0	0	65535	65535
0	0								r06c04f25p02-ch2sk1fk1fl1.tif	r06c04f25p01-ch1sk1fk1fl1.tiff	17	585	0.000610361	0	0	0	nan	4	25	nan	6	1	1	0	0	65535	65535
0	0								r06c04f26p02-ch2sk1fk1fl1.tif	r06c04f26p01-ch1sk1fk1fl1.tiff	17	586	0.000640879	0	0	0	nan	4	26	nan	6	1	1	0	0	65535	65535
0	0								r06c04f27p02-ch2sk1fk1fl1.tif	r06c04f27p01-ch1sk1fk1fl1.tiff	17	587	0.000595102	0	0	0	nan	4	27	nan	6	1	1	0	0	65535	65535
0	0								r06c04f28p02-ch2sk1fk1fl1.tif	r06c04f28p01-ch1sk1fk1fl1.tiff	17	588	0.00062562	0	0	0	nan	4	28	nan	6	1	1	0	0	65535	65535
0	0								r06c04f29p02-ch2sk1fk1fl1.tif	r06c04f29p01-ch1sk1fk1fl1.tiff	17	589	0.000610361	0	0	0	nan	4	29	nan	6	1	1	0	0	65535	65535
0	0								r06c04f30p02-ch2sk1fk1fl1.tif	r06c04f30p01-ch1sk1fk1fl1.tiff	17	590	0.00062562	0	0	0	nan	4	30	nan	6	1	1	0	0	65535	65535
0	0								r06c04f31p02-ch2sk1fk1fl1.tif	r06c04f31p01-ch1sk1fk1fl1.tiff	17	591	0	0	0	0	nan	4	31	nan	6	1	1	0	0	65535	65535
0	0								r06c04f32p02-ch2sk1fk1fl1.tif	r06c04f32p01-ch1sk1fk1fl1.tiff	17	592	0.000610361	0	0	0	nan	4	32	nan	6	1	1	0	0	65535	65535
0	0								r06c04f33p02-ch2sk1fk1fl1.tif	r06c04f33p01-ch1sk1fk1fl1.tiff	17	593	0.000686656	0	0	0	nan	4	33	nan	6	1	1	0	0	65535	65535
0	0								r06c04f34p02-ch2sk1fk1fl1.tif	r06c04f34p01-ch1sk1fk1fl1.tiff	17	594	0.00062562	0	0	0	nan	4	34	nan	6	1	1	0	0	65535	65535
0	0								r06c04f35p02-ch2sk1fk1fl1.tif	r06c04f35p01-ch1sk1fk1fl1.tiff	17	595	0	0	0	0	nan	4	35	nan	6	1	1	0	0	65535	65535
0	0								r06c05f02p02-ch2sk1fk1fl1.tif	r06c05f02p01-ch1sk1fk1fl1.tiff	23	772	0	0	0	0	nan	5	2	nan	6	1	1	0	0	65535	65535
0	22034								r06c05f03p02-ch2sk1fk1fl1.tif	r06c05f03p01-ch1sk1fk1fl1.tiff	23	773	0.00062562	0.00177005	0	0	nan	5	3	nan	6	1	1	0	0	65535	65535
0	22698								r06c05f04p02-ch2sk1fk1fl1.tif	r06c05f04p01-ch1sk1fk1fl1.tiff	23	774	0.000595102	0.00123598	0	0	nan	5	4	nan	6	1	1	0	0	65535	65535
0	22384								r06c05f05p02-ch2sk1fk1fl1.tif	r06c05f05p01-ch1sk1fk1fl1.tiff	23	775	0.000579843	0.0011902	0	0	nan	5	5	nan	6	1	1	0	0	65535	65535
0	20944								r06c05f06p02-ch2sk1fk1fl1.tif	r06c05f06p01-ch1sk1fk1fl1.tiff	23	776	0.000640879	0.00117494	0	0	nan	5	6	nan	6	1	1	0	0	65535	65535
0	22115								r06c05f07p02-ch2sk1fk1fl1.tif	r06c05f07p01-ch1sk1fk1fl1.tiff	23	777	0.000564584	0.00120546	0	0	nan	5	7	nan	6	1	1	0	0	65535	65535
0	20921								r06c05f10p02-ch2sk1fk1fl1.tif	r06c05f10p01-ch1sk1fk1fl1.tiff	23	780	0.000595102	0.00151064	0	0	nan	5	10	nan	6	1	1	0	0	65535	65535
0	22081								r06c05f11p02-ch2sk1fk1fl1.tif	r06c05f11p01-ch1sk1fk1fl1.tiff	23	781	0.000717174	0.00125124	0	0	nan	5	11	nan	6	1	1	0	0	65535	65535
0	20234								r06c05f12p02-ch2sk1fk1fl1.tif	r06c05f12p01-ch1sk1fk1fl1.tiff	23	782	0.000610361	0.00721752	0	0	nan	5	12	nan	6	1	1	0	0	65535	65535
0	22581								r06c05f20p02-ch2sk1fk1fl1.tif	r06c05f20p01-ch1sk1fk1fl1.tiff	23	790	0.000595102	0.00183108	0	0	nan	5	20	nan	6	1	1	0	0	65535	65535
0	22417								r06c05f21p02-ch2sk1fk1fl1.tif	r06c05f21p01-ch1sk1fk1fl1.tiff	23	791	0.000640879	0.00122072	0	0	nan	5	21	nan	6	1	1	0	0	65535	65535
0	22088								r06c05f26p02-ch2sk1fk1fl1.tif	r06c05f26p01-ch1sk1fk1fl1.tiff	23	796	0.000595102	0.00155642	0	0	nan	5	26	nan	6	1	1	0	0	65535	65535
0	22929								r06c05f29p02-ch2sk1fk1fl1.tif	r06c05f29p01-ch1sk1fk1fl1.tiff	23	799	0.000610361	0.0012665	0	0	nan	5	29	nan	6	1	1	0	0	65535	65535
0	21495								r06c05f30p02-ch2sk1fk1fl1.tif	r06c05f30p01-ch1sk1fk1fl1.tiff	23	800	0.000564584	0.00122072	0	0	nan	5	30	nan	6	1	1	0	0	65535	65535
0	18876								r06c05f31p02-ch2sk1fk1fl1.tif	r06c05f31p01-ch1sk1fk1fl1.tiff	23	801	0.000579843	0.00349432	0	0	nan	5	31	nan	6	1	1	0	0	65535	65535
0	22045								r06c05f32p02-ch2sk1fk1fl1.tif	r06c05f32p01-ch1sk1fk1fl1.tiff	23	802	0.00062562	0.00125124	0	0	nan	5	32	nan	6	1	1	0	0	65535	65535
0	24326								r06c05f33p02-ch2sk1fk1fl1.tif	r06c05f33p01-ch1sk1fk1fl1.tiff	23	803	0.000640879	0.00117494	0	0	nan	5	33	nan	6	1	1	0	0	65535	65535
0	22026								r06c05f34p02-ch2sk1fk1fl1.tif	r06c05f34p01-ch1sk1fk1fl1.tiff	23	804	0.000610361	0.00112917	0	0	nan	5	34	nan	6	1	1	0	0	65535	65535
0	21643								r06c05f35p02-ch2sk1fk1fl1.tif	r06c05f35p01-ch1sk1fk1fl1.tiff	23	805	0.00062562	0.00115969	0	0	nan	5	35	nan	6	1	1	0	0	65535	65535
0	23124								r06c06f02p02-ch2sk1fk1fl1.tif	r06c06f02p01-ch1sk1fk1fl1.tiff	29	982	0.000579843	0.00120546	0	0	nan	6	2	nan	6	1	1	0	0	65535	65535
0	21953								r06c06f03p02-ch2sk1fk1fl1.tif	r06c06f03p01-ch1sk1fk1fl1.tiff	29	983	0.000656138	0.00117494	0	0	nan	6	3	nan	6	1	1	0	0	65535	65535
0	22651								r06c06f04p02-ch2sk1fk1fl1.tif	r06c06f04p01-ch1sk1fk1fl1.tiff	29	984	0.000579843	0.00135805	0	0	nan	6	4	nan	6	1	1	0	0	65535	65535
0	22312								r06c06f05p02-ch2sk1fk1fl1.tif	r06c06f05p01-ch1sk1fk1fl1.tiff	29	985	0.000595102	0.00120546	0	0	nan	6	5	nan	6	1	1	0	0	65535	65535
0	0								r06c06f06p02-ch2sk1fk1fl1.tif	r06c06f06p01-ch1sk1fk1fl1.tiff	29	986	0	0	0	0	nan	6	6	nan	6	1	1	0	0	65535	65535
0	22202								r06c06f07p02-ch2sk1fk1fl1.tif	r06c06f07p01-ch1sk1fk1fl1.tiff	29	987	0.00062562	0.0011902	0	0	nan	6	7	nan	6	1	1	0	0	65535	65535
0	23095								r06c06f10p02-ch2sk1fk1fl1.tif	r06c06f10p01-ch1sk1fk1fl1.tiff	29	990	0.000610361	0.00123598	0	0	nan	6	10	nan	6	1	1	0	0	65535	65535
0	24375								r06c06f11p02-ch2sk1fk1fl1.tif	r06c06f11p01-ch1sk1fk1fl1.tiff	29	991	0.000564584	0.00816358	0	0	nan	6	11	nan	6	1	1	0	0	65535	65535
0	22530								r06c06f12p02-ch2sk1fk1fl1.tif	r06c06f12p01-ch1sk1fk1fl1.tiff	29	992	0.000595102	0.00141909	0	0	nan	6	12	nan	6	1	1	0	0	65535	65535
0	22628								r06c06f20p02-ch2sk1fk1fl1.tif	r06c06f20p01-ch1sk1fk1fl1.tiff	29	1000	0.000610361	0.00122072	0	0	nan	6	20	nan	6	1	1	0	0	65535	65535
0	22356								r06c06f21p02-ch2sk1fk1fl1.tif	r06c06f21p01-ch1sk1fk1fl1.tiff	29	1001	0.00062562	0.0011902	0	0	nan	6	21	nan	6	1	1	0	0	65535	65535
0	22204								r06c06f26p02-ch2sk1fk1fl1.tif	r06c06f26p01-ch1sk1fk1fl1.tiff	29	1006	0.00062562	0.0011902	0	0	nan	6	26	nan	6	1	1	0	0	65535	65535
0	22853								r06c06f29p02-ch2sk1fk1fl1.tif	r06c06f29p01-ch1sk1fk1fl1.tiff	29	1009	0.00114443	0.00128176	0	0	nan	6	29	nan	6	1	1	0	0	65535	65535
0	22164								r06c06f30p02-ch2sk1fk1fl1.tif	r06c06f30p01-ch1sk1fk1fl1.tiff	29	1010	0.000595102	0.00123598	0	0	nan	6	30	nan	6	1	1	0	0	65535	65535
0	21954								r06c06f31p02-ch2sk1fk1fl1.tif	r06c06f31p01-ch1sk1fk1fl1.tiff	29	1011	0.000656138	0.00129702	0	0	nan	6	31	nan	6	1	1	0	0	65535	65535
0	24103								r06c06f32p02-ch2sk1fk1fl1.tif	r06c06f32p01-ch1sk1fk1fl1.tiff	29	1012	0.000595102	0.00120546	0	0	nan	6	32	nan	6	1	1	0	0	65535	65535
0	21937								r06c06f33p02-ch2sk1fk1fl1.tif	r06c06f33p01-ch1sk1fk1fl1.tiff	29	1013	0.000579843	0.00129702	0	0	nan	6	33	nan	6	1	1	0	0	65535	65535
0	21769								r06c06f34p02-ch2sk1fk1fl1.tif	r06c06f34p01-ch1sk1fk1fl1.tiff	29	1014	0.000579843	0.00112917	0	0	nan	6	34	nan	6	1	1	0	0	65535	65535
0	0								r06c06f35p02-ch2sk1fk1fl1.tif	r06c06f35p01-ch1sk1fk1fl1.tiff	29	1015	0.000595102	0	0	0	nan	6	35	nan	6	1	1	0	0	65535	65535
0	23067								r06c07f02p02-ch2sk1fk1fl1.tif	r06c07f02p01-ch1sk1fk1fl1.tiff	35	1192	0.00062562	0.00108339	0	0	nan	7	2	nan	6	1	1	0	0	65535	65535
0	21871								r06c07f03p02-ch2sk1fk1fl1.tif	r06c07f03p01-ch1sk1fk1fl1.tiff	35	1193	0.000579843	0.00120546	0	0	nan	7	3	nan	6	1	1	0	0	65535	65535
0	22643								r06c07f04p02-ch2sk1fk1fl1.tif	r06c07f04p01-ch1sk1fk1fl1.tiff	35	1194	0.000610361	0.00358587	0	0	nan	7	4	nan	6	1	1	0	0	65535	65535
0	22273								r06c07f05p02-ch2sk1fk1fl1.tif	r06c07f05p01-ch1sk1fk1fl1.tiff	35	1195	0.000595102	0.0011902	0	0	nan	7	5	nan	6	1	1	0	0	65535	65535
0	23665								r06c07f06p02-ch2sk1fk1fl1.tif	r06c07f06p01-ch1sk1fk1fl1.tiff	35	1196	0.000595102	0.00125124	0	0	nan	7	6	nan	6	1	1	0	0	65535	65535
0	22188								r06c07f07p02-ch2sk1fk1fl1.tif	r06c07f07p01-ch1sk1fk1fl1.tiff	35	1197	0.000610361	0.00128176	0	0	nan	7	7	nan	6	1	1	0	0	65535	65535
0	23652								r06c07f11p02-ch2sk1fk1fl1.tif	r06c07f11p01-ch1sk1fk1fl1.tiff	35	1201	0.000640879	0.00117494	0	0	nan	7	11	nan	6	1	1	0	0	65535	65535
0	22409								r06c07f12p02-ch2sk1fk1fl1.tif	r06c07f12p01-ch1sk1fk1fl1.tiff	35	1202	0.000595102	0.00131228	0	0	nan	7	12	nan	6	1	1	0	0	65535	65535
0	22873								r06c07f16p02-ch2sk1fk1fl1.tif	r06c07f16p01-ch1sk1fk1fl1.tiff	35	1206	0.000610361	0.00123598	0	0	nan	7	16	nan	6	1	1	0	0	65535	65535
0	22961								r06c07f17p02-ch2sk1fk1fl1.tif	r06c07f17p01-ch1sk1fk1fl1.tiff	35	1207	0.000579843	0.0011902	0	0	nan	7	17	nan	6	1	1	0	0	65535	65535
0	22606								r06c07f20p02-ch2sk1fk1fl1.tif	r06c07f20p01-ch1sk1fk1fl1.tiff	35	1210	0.000610361	0.00123598	0	0	nan	7	20	nan	6	1	1	0	0	65535	65535
0	22477								r06c07f21p02-ch2sk1fk1fl1.tif	r06c07f21p01-ch1sk1fk1fl1.tiff	35	1211	0.000640879	0.0011902	0	0	nan	7	21	nan	6	1	1	0	0	65535	65535
0	24807								r06c07f22p02-ch2sk1fk1fl1.tif	r06c07f22p01-ch1sk1fk1fl1.tiff	35	1212	0.00151064	0.0132753	0	0	nan	7	22	nan	6	1	1	0	0	65535	65535
0	22705								r06c07f25p02-ch2sk1fk1fl1.tif	r06c07f25p01-ch1sk1fk1fl1.tiff	35	1215	0.000610361	0.00120546	0	0	nan	7	25	nan	6	1	1	0	0	65535	65535
0	22198								r06c07f26p02-ch2sk1fk1fl1.tif	r06c07f26p01-ch1sk1fk1fl1.tiff	35	1216	0.000610361	0.00138857	0	0	nan	7	26	nan	6	1	1	0	0	65535	65535
0	22858								r06c07f27p02-ch2sk1fk1fl1.tif	r06c07f27p01-ch1sk1fk1fl1.tiff	35	1217	0.00062562	0.00128176	0	0	nan	7	27	nan	6	1	1	0	0	65535	65535
0	22848								r06c07f28p02-ch2sk1fk1fl1.tif	r06c07f28p01-ch1sk1fk1fl1.tiff	35	1218	0.000564584	0.00120546	0	0	nan	7	28	nan	6	1	1	0	0	65535	65535
0	22789								r06c07f29p02-ch2sk1fk1fl1.tif	r06c07f29p01-ch1sk1fk1fl1.tiff	35	1219	0.00062562	0.00122072	0	0	nan	7	29	nan	6	1	1	0	0	65535	65535
0	23813								r06c07f30p02-ch2sk1fk1fl1.tif	r06c07f30p01-ch1sk1fk1fl1.tiff	35	1220	0.000610361	0.00112917	0	0	nan	7	30	nan	6	1	1	0	0	65535	65535
0	0								r06c07f31p02-ch2sk1fk1fl1.tif	r06c07f31p01-ch1sk1fk1fl1.tiff	35	1221	0.000579843	0	0	0	nan	7	31	nan	6	1	1	0	0	65535	65535
0	21935								r06c07f32p02-ch2sk1fk1fl1.tif	r06c07f32p01-ch1sk1fk1fl1.tiff	35	1222	0.00062562	0.00202945	0	0	nan	7	32	nan	6	1	1	0	0	65535	65535
0	22389								r06c07f33p02-ch2sk1fk1fl1.tif	r06c07f33p01-ch1sk1fk1fl1.tiff	35	1223	0.000640879	0.00122072	0	0	nan	7	33	nan	6	1	1	0	0	65535	65535
0	22130								r06c07f34p02-ch2sk1fk1fl1.tif	r06c07f34p01-ch1sk1fk1fl1.tiff	35	1224	0.000595102	0.00202945	0	0	nan	7	34	nan	6	1	1	0	0	65535	65535
0	0								r06c07f35p02-ch2sk1fk1fl1.tif	r06c07f35p01-ch1sk1fk1fl1.tiff	35	1225	0	0	0	0	nan	7	35	nan	6	1	1	0	0	65535	65535
0	0								r06c08f02p02-ch2sk1fk1fl1.tif	r06c08f02p01-ch1sk1fk1fl1.tiff	41	1402	0.000610361	0	0	0	nan	8	2	nan	6	1	1	0	0	65535	65535
0	19365								r06c08f03p02-ch2sk1fk1fl1.tif	r06c08f03p01-ch1sk1fk1fl1.tiff	41	1403	0.000595102	0.00511177	0	0	nan	8	3	nan	6	1	1	0	0	65535	65535
0	22350								r06c08f04p02-ch2sk1fk1fl1.tif	r06c08f04p01-ch1sk1fk1fl1.tiff	41	1404	0.000595102	0.0011902	0	0	nan	8	4	nan	6	1	1	0	0	65535	65535
0	22298								r06c08f05p02-ch2sk1fk1fl1.tif	r06c08f05p01-ch1sk1fk1fl1.tiff	41	1405	0.000595102	0.0011902	0	0	nan	8	5	nan	6	1	1	0	0	65535	65535
0	21762								r06c08f06p02-ch2sk1fk1fl1.tif	r06c08f06p01-ch1sk1fk1fl1.tiff	41	1406	0	0.00205997	0	0	nan	8	6	nan	6	1	1	0	0	65535	65535
0	21830								r06c08f07p02-ch2sk1fk1fl1.tif	r06c08f07p01-ch1sk1fk1fl1.tiff	41	1407	0.000610361	0.00120546	0	0	nan	8	7	nan	6	1	1	0	0	65535	65535
0	22913								r06c08f10p02-ch2sk1fk1fl1.tif	r06c08f10p01-ch1sk1fk1fl1.tiff	41	1410	0.000595102	0.0131685	0	0	nan	8	10	nan	6	1	1	0	0	65535	65535
0	21372								r06c08f11p02-ch2sk1fk1fl1.tif	r06c08f11p01-ch1sk1fk1fl1.tiff	41	1411	0.000610361	0.00131228	0	0	nan	8	11	nan	6	1	1	0	0	65535	65535
0	22544								r06c08f12p02-ch2sk1fk1fl1.tif	r06c08f12p01-ch1sk1fk1fl1.tiff	41	1412	0.000610361	0.00120546	0	0	nan	8	12	nan	6	1	1	0	0	65535	65535
0	24697								r06c08f16p02-ch2sk1fk1fl1.tif	r06c08f16p01-ch1sk1fk1fl1.tiff	41	1416	0.000640879	0.0231327	0	0	nan	8	16	nan	6	1	1	0	0	65535	65535
0	22773								r06c08f20p02-ch2sk1fk1fl1.tif	r06c08f20p01-ch1sk1fk1fl1.tiff	41	1420	0.000595102	0.00120546	0	0	nan	8	20	nan	6	1	1	0	0	65535	65535
0	22166								r06c08f21p02-ch2sk1fk1fl1.tif	r06c08f21p01-ch1sk1fk1fl1.tiff	41	1421	0.000610361	0.00123598	0	0	nan	8	21	nan	6	1	1	0	0	65535	65535
0	22479								r06c08f25p02-ch2sk1fk1fl1.tif	r06c08f25p01-ch1sk1fk1fl1.tiff	41	1425	0.000595102	0.00128176	0	0	nan	8	25	nan	6	1	1	0	0	65535	65535
0	22227								r06c08f26p02-ch2sk1fk1fl1.tif	r06c08f26p01-ch1sk1fk1fl1.tiff	41	1426	0.000656138	0.00131228	0	0	nan	8	26	nan	6	1	1	0	0	65535	65535
0	23830								r06c08f30p02-ch2sk1fk1fl1.tif	r06c08f30p01-ch1sk1fk1fl1.tiff	41	1430	0.00062562	0.00112917	0	0	nan	8	30	nan	6	1	1	0	0	65535	65535
0	22000								r06c08f31p02-ch2sk1fk1fl1.tif	r06c08f31p01-ch1sk1fk1fl1.tiff	41	1431	0.000595102	0.00109865	0	0	nan	8	31	nan	6	1	1	0	0	65535	65535
0	23794								r06c08f32p02-ch2sk1fk1fl1.tif	r06c08f32p01-ch1sk1fk1fl1.tiff	41	1432	0	0.00120546	0	0	nan	8	32	nan	6	1	1	0	0	65535	65535
0	22234								r06c08f33p02-ch2sk1fk1fl1.tif	r06c08f33p01-ch1sk1fk1fl1.tiff	41	1433	0.000579843	0.00122072	0	0	nan	8	33	nan	6	1	1	0	0	65535	65535
0	23997								r06c08f34p02-ch2sk1fk1fl1.tif	r06c08f34p01-ch1sk1fk1fl1.tiff	41	1434	0.000610361	0.0012665	0	0	nan	8	34	nan	6	1	1	0	0	65535	65535
0	0								r06c08f35p02-ch2sk1fk1fl1.tif	r06c08f35p01-ch1sk1fk1fl1.tiff	41	1435	0	0	0	0	nan	8	35	nan	6	1	1	0	0	65535	65535
0	19364								r06c09f02p02-ch2sk1fk1fl1.tif	r06c09f02p01-ch1sk1fk1fl1.tiff	47	1612	0.000610361	0.00122072	0	0	nan	9	2	nan	6	1	1	0	0	65535	65535
0	21918								r06c09f03p02-ch2sk1fk1fl1.tif	r06c09f03p01-ch1sk1fk1fl1.tiff	47	1613	0	0.00369268	0	0	nan	9	3	nan	6	1	1	0	0	65535	65535
0	22362								r06c09f04p02-ch2sk1fk1fl1.tif	r06c09f04p01-ch1sk1fk1fl1.tiff	47	1614	0.000595102	0.0012665	0	0	nan	9	4	nan	6	1	1	0	0	65535	65535
0	22010								r06c09f05p02-ch2sk1fk1fl1.tif	r06c09f05p01-ch1sk1fk1fl1.tiff	47	1615	0.000610361	0.0011902	0	0	nan	9	5	nan	6	1	1	0	0	65535	65535
0	0								r06c09f06p02-ch2sk1fk1fl1.tif	r06c09f06p01-ch1sk1fk1fl1.tiff	47	1616	0	0	0	0	nan	9	6	nan	6	1	1	0	0	65535	65535
0	21990								r06c09f07p02-ch2sk1fk1fl1.tif	r06c09f07p01-ch1sk1fk1fl1.tiff	47	1617	0.000610361	0.00120546	0	0	nan	9	7	nan	6	1	1	0	0	65535	65535
0	23032								r06c09f10p02-ch2sk1fk1fl1.tif	r06c09f10p01-ch1sk1fk1fl1.tiff	47	1620	0.000610361	0.00134279	0	0	nan	9	10	nan	6	1	1	0	0	65535	65535
0	21781								r06c09f11p02-ch2sk1fk1fl1.tif	r06c09f11p01-ch1sk1fk1fl1.tiff	47	1621	0.000579843	0.00123598	0	0	nan	9	11	nan	6	1	1	0	0	65535	65535
0	22515								r06c09f12p02-ch2sk1fk1fl1.tif	r06c09f12p01-ch1sk1fk1fl1.tiff	47	1622	0.000595102	0.00120546	0	0	nan	9	12	nan	6	1	1	0	0	65535	65535
0	22552								r06c09f20p02-ch2sk1fk1fl1.tif	r06c09f20p01-ch1sk1fk1fl1.tiff	47	1630	0.000579843	0.00120546	0	0	nan	9	20	nan	6	1	1	0	0	65535	65535
0	22421								r06c09f21p02-ch2sk1fk1fl1.tif	r06c09f21p01-ch1sk1fk1fl1.tiff	47	1631	0.000640879	0.0011902	0	0	nan	9	21	nan	6	1	1	0	0	65535	65535
0	26144								r06c09f25p02-ch2sk1fk1fl1.tif	r06c09f25p01-ch1sk1fk1fl1.tiff	47	1635	0.000656138	0.0175784	0	0	nan	9	25	nan	6	1	1	0	0	65535	65535
0	23970								r06c09f26p02-ch2sk1fk1fl1.tif	r06c09f26p01-ch1sk1fk1fl1.tiff	47	1636	0.000579843	0.00117494	0	0	nan	9	26	nan	6	1	1	0	0	65535	65535
0	21857								r06c09f30p02-ch2sk1fk1fl1.tif	r06c09f30p01-ch1sk1fk1fl1.tiff	47	1640	0.000610361	0.00131228	0	0	nan	9	30	nan	6	1	1	0	0	65535	65535
0	0								r06c09f31p02-ch2sk1fk1fl1.tif	r06c09f31p01-ch1sk1fk1fl1.tiff	47	1641	0.000610361	0	0	0	nan	9	31	nan	6	1	1	0	0	65535	65535
0	23979								r06c09f32p02-ch2sk1fk1fl1.tif	r06c09f32p01-ch1sk1fk1fl1.tiff	47	1642	0.000640879	0.00424201	0	0	nan	9	32	nan	6	1	1	0	0	65535	65535
0	22108								r06c09f33p02-ch2sk1fk1fl1.tif	r06c09f33p01-ch1sk1fk1fl1.tiff	47	1643	0.000640879	0.00114443	0	0	nan	9	33	nan	6	1	1	0	0	65535	65535
0	21887								r06c09f34p02-ch2sk1fk1fl1.tif	r06c09f34p01-ch1sk1fk1fl1.tiff	47	1644	0.000610361	0.00117494	0	0	nan	9	34	nan	6	1	1	0	0	65535	65535
0	21453								r06c09f35p02-ch2sk1fk1fl1.tif	r06c09f35p01-ch1sk1fk1fl1.tiff	47	1645	0	0.00128176	0	0	nan	9	35	nan	6	1	1	0	0	65535	65535
0	0								r06c10f02p02-ch2sk1fk1fl1.tif	r06c10f02p01-ch1sk1fk1fl1.tiff	53	1822	0	0	0	0	nan	10	2	nan	6	1	1	0	0	65535	65535
0	0								r06c10f03p02-ch2sk1fk1fl1.tif	r06c10f03p01-ch1sk1fk1fl1.tiff	53	1823	0	0	0	0	nan	10	3	nan	6	1	1	0	0	65535	65535
0	22408								r06c10f04p02-ch2sk1fk1fl1.tif	r06c10f04p01-ch1sk1fk1fl1.tiff	53	1824	0.00062562	0.00122072	0	0	nan	10	4	nan	6	1	1	0	0	65535	65535
0	22028								r06c10f05p02-ch2sk1fk1fl1.tif	r06c10f05p01-ch1sk1fk1fl1.tiff	53	1825	0.00062562	0.00122072	0	0	nan	10	5	nan	6	1	1	0	0	65535	65535
0	0								r06c10f06p02-ch2sk1fk1fl1.tif	r06c10f06p01-ch1sk1fk1fl1.tiff	53	1826	0	0	0	0	nan	10	6	nan	6	1	1	0	0	65535	65535
0	22240								r06c10f07p02-ch2sk1fk1fl1.tif	r06c10f07p01-ch1sk1fk1fl1.tiff	53	1827	0.000595102	0.0011902	0	0	nan	10	7	nan	6	1	1	0	0	65535	65535
0	23843								r06c10f11p02-ch2sk1fk1fl1.tif	r06c10f11p01-ch1sk1fk1fl1.tiff	53	1831	0.000610361	0.00117494	0	0	nan	10	11	nan	6	1	1	0	0	65535	65535
0	22833								r06c10f16p02-ch2sk1fk1fl1.tif	r06c10f16p01-ch1sk1fk1fl1.tiff	53	1836	0.000610361	0.00205997	0	0	nan	10	16	nan	6	1	1	0	0	65535	65535
0	22902								r06c10f17p02-ch2sk1fk1fl1.tif	r06c10f17p01-ch1sk1fk1fl1.tiff	53	1837	0.000579843	0.00135805	0	0	nan	10	17	nan	6	1	1	0	0	65535	65535
0	22102								r06c10f21p02-ch2sk1fk1fl1.tif	r06c10f21p01-ch1sk1fk1fl1.tiff	53	1841	0.000610361	0.0011902	0	0	nan	10	21	nan	6	1	1	0	0	65535	65535
0	22914								r06c10f25p02-ch2sk1fk1fl1.tif	r06c10f25p01-ch1sk1fk1fl1.tiff	53	1845	0.000640879	0.00135805	0	0	nan	10	25	nan	6	1	1	0	0	65535	65535
0	22380								r06c10f26p02-ch2sk1fk1fl1.tif	r06c10f26p01-ch1sk1fk1fl1.tiff	53	1846	0.000640879	0.00132753	0	0	nan	10	26	nan	6	1	1	0	0	65535	65535
0	22984								r06c10f27p02-ch2sk1fk1fl1.tif	r06c10f27p01-ch1sk1fk1fl1.tiff	53	1847	0.000656138	0.00132753	0	0	nan	10	27	nan	6	1	1	0	0	65535	65535
0	23015								r06c10f28p02-ch2sk1fk1fl1.tif	r06c10f28p01-ch1sk1fk1fl1.tiff	53	1848	0.00062562	0.0012665	0	0	nan	10	28	nan	6	1	1	0	0	65535	65535
0	22943								r06c10f29p02-ch2sk1fk1fl1.tif	r06c10f29p01-ch1sk1fk1fl1.tiff	53	1849	0.000610361	0.00129702	0	0	nan	10	29	nan	6	1	1	0	0	65535	65535
0	21621								r06c10f30p02-ch2sk1fk1fl1.tif	r06c10f30p01-ch1sk1fk1fl1.tiff	53	1850	0.00062562	0.00112917	0	0	nan	10	30	nan	6	1	1	0	0	65535	65535
0	21797								r06c10f31p02-ch2sk1fk1fl1.tif	r06c10f31p01-ch1sk1fk1fl1.tiff	53	1851	0.000610361	0.0012665	0	0	nan	10	31	nan	6	1	1	0	0	65535	65535
0	23812								r06c10f32p02-ch2sk1fk1fl1.tif	r06c10f32p01-ch1sk1fk1fl1.tiff	53	1852	0.000595102	0.00115969	0	0	nan	10	32	nan	6	1	1	0	0	65535	65535
0	22369								r06c10f33p02-ch2sk1fk1fl1.tif	r06c10f33p01-ch1sk1fk1fl1.tiff	53	1853	0.00062562	0.00120546	0	0	nan	10	33	nan	6	1	1	0	0	65535	65535
0	21833								r06c10f34p02-ch2sk1fk1fl1.tif	r06c10f34p01-ch1sk1fk1fl1.tiff	53	1854	0.000595102	0.00115969	0	0	nan	10	34	nan	6	1	1	0	0	65535	65535
0	0								r06c10f35p02-ch2sk1fk1fl1.tif	r06c10f35p01-ch1sk1fk1fl1.tiff	53	1855	0	0	0	0	nan	10	35	nan	6	1	1	0	0	65535	65535
0	0								r06c11f02p02-ch2sk1fk1fl1.tif	r06c11f02p01-ch1sk1fk1fl1.tiff	59	2032	0	0	0	0	nan	11	2	nan	6	1	1	0	0	65535	65535
0	22142								r06c11f03p02-ch2sk1fk1fl1.tif	r06c11f03p01-ch1sk1fk1fl1.tiff	59	2033	0.000686656	0.00123598	0	0	nan	11	3	nan	6	1	1	0	0	65535	65535
0	22808								r06c11f04p02-ch2sk1fk1fl1.tif	r06c11f04p01-ch1sk1fk1fl1.tiff	59	2034	0.000610361	0.00140383	0	0	nan	11	4	nan	6	1	1	0	0	65535	65535
0	22548								r06c11f05p02-ch2sk1fk1fl1.tif	r06c11f05p01-ch1sk1fk1fl1.tiff	59	2035	0.000579843	0.00158694	0	0	nan	11	5	nan	6	1	1	0	0	65535	65535
0	0								r06c11f06p02-ch2sk1fk1fl1.tif	r06c11f06p01-ch1sk1fk1fl1.tiff	59	2036	0	0	0	0	nan	11	6	nan	6	1	1	0	0	65535	65535
0	22194								r06c11f07p02-ch2sk1fk1fl1.tif	r06c11f07p01-ch1sk1fk1fl1.tiff	59	2037	0.000564584	0.00137331	0	0	nan	11	7	nan	6	1	1	0	0	65535	65535
0	0								r06c11f11p02-ch2sk1fk1fl1.tif	r06c11f11p01-ch1sk1fk1fl1.tiff	59	2041	0.000595102	0	0	0	nan	11	11	nan	6	1	1	0	0	65535	65535
0	22766								r06c11f12p02-ch2sk1fk1fl1.tif	r06c11f12p01-ch1sk1fk1fl1.tiff	59	2042	0.00205997	0.00825513	0	0	nan	11	12	nan	6	1	1	0	0	65535	65535
0	23095								r06c11f16p02-ch2sk1fk1fl1.tif	r06c11f16p01-ch1sk1fk1fl1.tiff	59	2046	0.00062562	0.00132753	0	0	nan	11	16	nan	6	1	1	0	0	65535	65535
0	22861								r06c11f17p02-ch2sk1fk1fl1.tif	r06c11f17p01-ch1sk1fk1fl1.tiff	59	2047	0.000717174	0.00125124	0	0	nan	11	17	nan	6	1	1	0	0	65535	65535
0	22616								r06c11f21p02-ch2sk1fk1fl1.tif	r06c11f21p01-ch1sk1fk1fl1.tiff	59	2051	0.000610361	0.0012665	0	0	nan	11	21	nan	6	1	1	0	0	65535	65535
0	23026								r06c11f25p02-ch2sk1fk1fl1.tif	r06c11f25p01-ch1sk1fk1fl1.tiff	59	2055	0.000579843	0.00274662	0	0	nan	11	25	nan	6	1	1	0	0	65535	65535
0	22461								r06c11f26p02-ch2sk1fk1fl1.tif	r06c11f26p01-ch1sk1fk1fl1.tiff	59	2056	0.000579843	0.00134279	0	0	nan	11	26	nan	6	1	1	0	0	65535	65535
0	22882								r06c11f27p02-ch2sk1fk1fl1.tif	r06c11f27p01-ch1sk1fk1fl1.tiff	59	2057	0.000595102	0.0012665	0	0	nan	11	27	nan	6	1	1	0	0	65535	65535
0	22845								r06c11f28p02-ch2sk1fk1fl1.tif	r06c11f28p01-ch1sk1fk1fl1.tiff	59	2058	0.000595102	0.00859083	0	0	nan	11	28	nan	6	1	1	0	0	65535	65535
0	22996								r06c11f29p02-ch2sk1fk1fl1.tif	r06c11f29p01-ch1sk1fk1fl1.tiff	59	2059	0.00062562	0.00125124	0	0	nan	11	29	nan	6	1	1	0	0	65535	65535
0	0								r06c11f30p02-ch2sk1fk1fl1.tif	r06c11f30p01-ch1sk1fk1fl1.tiff	59	2060	0.000579843	0	0	0	nan	11	30	nan	6	1	1	0	0	65535	65535
0	19231								r06c11f31p02-ch2sk1fk1fl1.tif	r06c11f31p01-ch1sk1fk1fl1.tiff	59	2061	0	0.00120546	0	0	nan	11	31	nan	6	1	1	0	0	65535	65535
0	22199								r06c11f32p02-ch2sk1fk1fl1.tif	r06c11f32p01-ch1sk1fk1fl1.tiff	59	2062	0.000610361	0.00122072	0	0	nan	11	32	nan	6	1	1	0	0	65535	65535
0	22637								r06c11f33p02-ch2sk1fk1fl1.tif	r06c11f33p01-ch1sk1fk1fl1.tiff	59	2063	0.000610361	0.00128176	0	0	nan	11	33	nan	6	1	1	0	0	65535	65535
0	22415								r06c11f34p02-ch2sk1fk1fl1.tif	r06c11f34p01-ch1sk1fk1fl1.tiff	59	2064	0.000595102	0.00120546	0	0	nan	11	34	nan	6	1	1	0	0	65535	65535
0	23748								r06c11f35p02-ch2sk1fk1fl1.tif	r06c11f35p01-ch1sk1fk1fl1.tiff	59	2065	0.000610361	0.00114443	0	0	nan	11	35	nan	6	1	1	0	0	65535	65535
0	22586								r07c02f02p02-ch2sk1fk1fl1.tif	r07c02f02p01-ch1sk1fk1fl1.tiff	6	177	0.000610361	0.00112917	0	0	nan	2	2	nan	7	1	1	0	0	65535	65535
0	22012								r07c02f03p02-ch2sk1fk1fl1.tif	r07c02f03p01-ch1sk1fk1fl1.tiff	6	178	0.000595102	0.00122072	0	0	nan	2	3	nan	7	1	1	0	0	65535	65535
0	22552								r07c02f04p02-ch2sk1fk1fl1.tif	r07c02f04p01-ch1sk1fk1fl1.tiff	6	179	0.000610361	0.00128176	0	0	nan	2	4	nan	7	1	1	0	0	65535	65535
0	22275								r07c02f05p02-ch2sk1fk1fl1.tif	r07c02f05p01-ch1sk1fk1fl1.tiff	6	180	0.000610361	0.00125124	0	0	nan	2	5	nan	7	1	1	0	0	65535	65535
0	0								r07c02f06p02-ch2sk1fk1fl1.tif	r07c02f06p01-ch1sk1fk1fl1.tiff	6	181	0	0	0	0	nan	2	6	nan	7	1	1	0	0	65535	65535
0	21393								r07c02f07p02-ch2sk1fk1fl1.tif	r07c02f07p01-ch1sk1fk1fl1.tiff	6	182	0.000579843	0.00143435	0	0	nan	2	7	nan	7	1	1	0	0	65535	65535
0	23106								r07c02f10p02-ch2sk1fk1fl1.tif	r07c02f10p01-ch1sk1fk1fl1.tiff	6	185	0.000610361	0.00123598	0	0	nan	2	10	nan	7	1	1	0	0	65535	65535
0	23487								r07c02f11p02-ch2sk1fk1fl1.tif	r07c02f11p01-ch1sk1fk1fl1.tiff	6	186	0.000640879	0.00122072	0	0	nan	2	11	nan	7	1	1	0	0	65535	65535
0	22565								r07c02f12p02-ch2sk1fk1fl1.tif	r07c02f12p01-ch1sk1fk1fl1.tiff	6	187	0.000610361	0.00122072	0	0	nan	2	12	nan	7	1	1	0	0	65535	65535
0	22618								r07c02f16p02-ch2sk1fk1fl1.tif	r07c02f16p01-ch1sk1fk1fl1.tiff	6	191	0.000640879	0.00128176	0	0	nan	2	16	nan	7	1	1	0	0	65535	65535
0	22806								r07c02f17p02-ch2sk1fk1fl1.tif	r07c02f17p01-ch1sk1fk1fl1.tiff	6	192	0.00062562	0.0012665	0	0	nan	2	17	nan	7	1	1	0	0	65535	65535
0	22681								r07c02f20p02-ch2sk1fk1fl1.tif	r07c02f20p01-ch1sk1fk1fl1.tiff	6	195	0.000564584	0.00122072	0	0	nan	2	20	nan	7	1	1	0	0	65535	65535
0	22403								r07c02f21p02-ch2sk1fk1fl1.tif	r07c02f21p01-ch1sk1fk1fl1.tiff	6	196	0.000640879	0.00122072	0	0	nan	2	21	nan	7	1	1	0	0	65535	65535
0	22579								r07c02f25p02-ch2sk1fk1fl1.tif	r07c02f25p01-ch1sk1fk1fl1.tiff	6	200	0.000579843	0.00123598	0	0	nan	2	25	nan	7	1	1	0	0	65535	65535
0	22357								r07c02f26p02-ch2sk1fk1fl1.tif	r07c02f26p01-ch1sk1fk1fl1.tiff	6	201	0.000610361	0.00132753	0	0	nan	2	26	nan	7	1	1	0	0	65535	65535
0	24302								r07c02f30p02-ch2sk1fk1fl1.tif	r07c02f30p01-ch1sk1fk1fl1.tiff	6	205	0	0.00350958	0	0	nan	2	30	nan	7	1	1	0	0	65535	65535
0	23944								r07c02f31p02-ch2sk1fk1fl1.tif	r07c02f31p01-ch1sk1fk1fl1.tiff	6	206	0.000610361	0.0011902	0	0	nan	2	31	nan	7	1	1	0	0	65535	65535
0	22093								r07c02f32p02-ch2sk1fk1fl1.tif	r07c02f32p01-ch1sk1fk1fl1.tiff	6	207	0.000610361	0.00115969	0	0	nan	2	32	nan	7	1	1	0	0	65535	65535
0	24231								r07c02f33p02-ch2sk1fk1fl1.tif	r07c02f33p01-ch1sk1fk1fl1.tiff	6	208	0.000595102	0.0011902	0	0	nan	2	33	nan	7	1	1	0	0	65535	65535
0	22305								r07c02f34p02-ch2sk1fk1fl1.tif	r07c02f34p01-ch1sk1fk1fl1.tiff	6	209	0.000610361	0.00132753	0	0	nan	2	34	nan	7	1	1	0	0	65535	65535
0	21576								r07c02f35p02-ch2sk1fk1fl1.tif	r07c02f35p01-ch1sk1fk1fl1.tiff	6	210	0	0.00128176	0	0	nan	2	35	nan	7	1	1	0	0	65535	65535
0	0								r07c03f02p02-ch2sk1fk1fl1.tif	r07c03f02p01-ch1sk1fk1fl1.tiff	12	387	0	0	0	0	nan	3	2	nan	7	1	1	0	0	65535	65535
0	22051								r07c03f03p02-ch2sk1fk1fl1.tif	r07c03f03p01-ch1sk1fk1fl1.tiff	12	388	0.000579843	0.00125124	0	0	nan	3	3	nan	7	1	1	0	0	65535	65535
0	22648								r07c03f04p02-ch2sk1fk1fl1.tif	r07c03f04p01-ch1sk1fk1fl1.tiff	12	389	0.000579843	0.0012665	0	0	nan	3	4	nan	7	1	1	0	0	65535	65535
0	22111								r07c03f05p02-ch2sk1fk1fl1.tif	r07c03f05p01-ch1sk1fk1fl1.tiff	12	390	0.000579843	0.00129702	0	0	nan	3	5	nan	7	1	1	0	0	65535	65535
0	23321								r07c03f06p02-ch2sk1fk1fl1.tif	r07c03f06p01-ch1sk1fk1fl1.tiff	12	391	0.00260929	0.00112917	0	0	nan	3	6	nan	7	1	1	0	0	65535	65535
0	22071								r07c03f07p02-ch2sk1fk1fl1.tif	r07c03f07p01-ch1sk1fk1fl1.tiff	12	392	0.000610361	0.0011902	0	0	nan	3	7	nan	7	1	1	0	0	65535	65535
0	23223								r07c03f08p02-ch2sk1fk1fl1.tif	r07c03f08p01-ch1sk1fk1fl1.tiff	12	393	0.000656138	0.00128176	0	0	nan	3	8	nan	7	1	1	0	0	65535	65535
0	23258								r07c03f10p02-ch2sk1fk1fl1.tif	r07c03f10p01-ch1sk1fk1fl1.tiff	12	395	0.00062562	0.0012665	0	0	nan	3	10	nan	7	1	1	0	0	65535	65535
0	0								r07c03f11p02-ch2sk1fk1fl1.tif	r07c03f11p01-ch1sk1fk1fl1.tiff	12	396	0.000595102	0	0	0	nan	3	11	nan	7	1	1	0	0	65535	65535
0	28695								r07c03f12p02-ch2sk1fk1fl1.tif	r07c03f12p01-ch1sk1fk1fl1.tiff	12	397	0.000595102	0.0247654	0	0	nan	3	12	nan	7	1	1	0	0	65535	65535
0	22789								r07c03f16p02-ch2sk1fk1fl1.tif	r07c03f16p01-ch1sk1fk1fl1.tiff	12	401	0.000595102	0.00148013	0	0	nan	3	16	nan	7	1	1	0	0	65535	65535
0	22766								r07c03f17p02-ch2sk1fk1fl1.tif	r07c03f17p01-ch1sk1fk1fl1.tiff	12	402	0.000610361	0.00122072	0	0	nan	3	17	nan	7	1	1	0	0	65535	65535
0	22458								r07c03f25p02-ch2sk1fk1fl1.tif	r07c03f25p01-ch1sk1fk1fl1.tiff	12	410	0.00062562	0.00120546	0	0	nan	3	25	nan	7	1	1	0	0	65535	65535
0	21926								r07c03f26p02-ch2sk1fk1fl1.tif	r07c03f26p01-ch1sk1fk1fl1.tiff	12	411	0.000610361	0.0016022	0	0	nan	3	26	nan	7	1	1	0	0	65535	65535
0	0								r07c03f30p02-ch2sk1fk1fl1.tif	r07c03f30p01-ch1sk1fk1fl1.tiff	12	415	0	0	0	0	nan	3	30	nan	7	1	1	0	0	65535	65535
0	0								r07c03f31p02-ch2sk1fk1fl1.tif	r07c03f31p01-ch1sk1fk1fl1.tiff	12	416	0	0	0	0	nan	3	31	nan	7	1	1	0	0	65535	65535
0	0								r07c03f32p02-ch2sk1fk1fl1.tif	r07c03f32p01-ch1sk1fk1fl1.tiff	12	417	0.000579843	0	0	0	nan	3	32	nan	7	1	1	0	0	65535	65535
0	0								r07c03f33p02-ch2sk1fk1fl1.tif	r07c03f33p01-ch1sk1fk1fl1.tiff	12	418	0.000839246	0	0	0	nan	3	33	nan	7	1	1	0	0	65535	65535
0	0								r07c03f34p02-ch2sk1fk1fl1.tif	r07c03f34p01-ch1sk1fk1fl1.tiff	12	419	0.00062562	0	0	0	nan	3	34	nan	7	1	1	0	0	65535	65535
0	0								r07c03f35p02-ch2sk1fk1fl1.tif	r07c03f35p01-ch1sk1fk1fl1.tiff	12	420	0.000640879	0	0	0	nan	3	35	nan	7	1	1	0	0	65535	65535
0	0								r07c04f02p02-ch2sk1fk1fl1.tif	r07c04f02p01-ch1sk1fk1fl1.tiff	18	597	0	0	0	0	nan	4	2	nan	7	1	1	0	0	65535	65535
0	0								r07c04f03p02-ch2sk1fk1fl1.tif	r07c04f03p01-ch1sk1fk1fl1.tiff	18	598	0.000701915	0	0	0	nan	4	3	nan	7	1	1	0	0	65535	65535
0	22759								r07c04f04p02-ch2sk1fk1fl1.tif	r07c04f04p01-ch1sk1fk1fl1.tiff	18	599	0.000686656	0.00128176	0	0	nan	4	4	nan	7	1	1	0	0	65535	65535
0	0								r07c04f06p02-ch2sk1fk1fl1.tif	r07c04f06p01-ch1sk1fk1fl1.tiff	18	601	0.000610361	0	0	0	nan	4	6	nan	7	1	1	0	0	65535	65535
0	21753								r07c04f07p02-ch2sk1fk1fl1.tif	r07c04f07p01-ch1sk1fk1fl1.tiff	18	602	0.00062562	0.00138857	0	0	nan	4	7	nan	7	1	1	0	0	65535	65535
0	21459								r07c04f11p02-ch2sk1fk1fl1.tif	r07c04f11p01-ch1sk1fk1fl1.tiff	18	606	0.000564584	0.0011902	0	0	nan	4	11	nan	7	1	1	0	0	65535	65535
0	22872								r07c04f16p02-ch2sk1fk1fl1.tif	r07c04f16p01-ch1sk1fk1fl1.tiff	18	611	0.000595102	0.00164797	0	0	nan	4	16	nan	7	1	1	0	0	65535	65535
0	20657								r07c04f17p02-ch2sk1fk1fl1.tif	r07c04f17p01-ch1sk1fk1fl1.tiff	18	612	0.000610361	0.0138552	0	0	nan	4	17	nan	7	1	1	0	0	65535	65535
0	22529								r07c04f20p02-ch2sk1fk1fl1.tif	r07c04f20p01-ch1sk1fk1fl1.tiff	18	615	0.000595102	0.00241093	0	0	nan	4	20	nan	7	1	1	0	0	65535	65535
0	22548								r07c04f21p02-ch2sk1fk1fl1.tif	r07c04f21p01-ch1sk1fk1fl1.tiff	18	616	0.00062562	0.0012665	0	0	nan	4	21	nan	7	1	1	0	0	65535	65535
0	22543								r07c04f25p02-ch2sk1fk1fl1.tif	r07c04f25p01-ch1sk1fk1fl1.tiff	18	620	0.000579843	0.00721752	0	0	nan	4	25	nan	7	1	1	0	0	65535	65535
0	22343								r07c04f26p02-ch2sk1fk1fl1.tif	r07c04f26p01-ch1sk1fk1fl1.tiff	18	621	0.000610361	0.00137331	0	0	nan	4	26	nan	7	1	1	0	0	65535	65535
0	20574								r07c04f29p02-ch2sk1fk1fl1.tif	r07c04f29p01-ch1sk1fk1fl1.tiff	18	624	0.000640879	0.00122072	0	0	nan	4	29	nan	7	1	1	0	0	65535	65535
0	22027								r07c04f30p02-ch2sk1fk1fl1.tif	r07c04f30p01-ch1sk1fk1fl1.tiff	18	625	0.000610361	0.00120546	0	0	nan	4	30	nan	7	1	1	0	0	65535	65535
0	0								r07c04f31p02-ch2sk1fk1fl1.tif	r07c04f31p01-ch1sk1fk1fl1.tiff	18	626	0	0	0	0	nan	4	31	nan	7	1	1	0	0	65535	65535
0	21861								r07c04f32p02-ch2sk1fk1fl1.tif	r07c04f32p01-ch1sk1fk1fl1.tiff	18	627	0	0.00135805	0	0	nan	4	32	nan	7	1	1	0	0	65535	65535
0	22331								r07c04f33p02-ch2sk1fk1fl1.tif	r07c04f33p01-ch1sk1fk1fl1.tiff	18	628	0.00062562	0.00164797	0	0	nan	4	33	nan	7	1	1	0	0	65535	65535
0	21930								r07c04f34p02-ch2sk1fk1fl1.tif	r07c04f34p01-ch1sk1fk1fl1.tiff	18	629	0.000610361	0.00125124	0	0	nan	4	34	nan	7	1	1	0	0	65535	65535
0	0								r07c04f35p02-ch2sk1fk1fl1.tif	r07c04f35p01-ch1sk1fk1fl1.tiff	18	630	0	0	0	0	nan	4	35	nan	7	1	1	0	0	65535	65535
0	0								r07c05f02p02-ch2sk1fk1fl1.tif	r07c05f02p01-ch1sk1fk1fl1.tiff	24	807	0	0	0	0	nan	5	2	nan	7	1	1	0	0	65535	65535
0	22264								r07c05f03p02-ch2sk1fk1fl1.tif	r07c05f03p01-ch1sk1fk1fl1.tiff	24	808	0.000595102	0.00120546	0	0	nan	5	3	nan	7	1	1	0	0	65535	65535
0	22789								r07c05f04p02-ch2sk1fk1fl1.tif	r07c05f04p01-ch1sk1fk1fl1.tiff	24	809	0.000579843	0.00180056	0	0	nan	5	4	nan	7	1	1	0	0	65535	65535
0	22001								r07c05f05p02-ch2sk1fk1fl1.tif	r07c05f05p01-ch1sk1fk1fl1.tiff	24	810	0.000564584	0.0011902	0	0	nan	5	5	nan	7	1	1	0	0	65535	65535
0	23452								r07c05f06p02-ch2sk1fk1fl1.tif	r07c05f06p01-ch1sk1fk1fl1.tiff	24	811	0.00062562	0.00109865	0	0	nan	5	6	nan	7	1	1	0	0	65535	65535
0	21960								r07c05f07p02-ch2sk1fk1fl1.tif	r07c05f07p01-ch1sk1fk1fl1.tiff	24	812	0.0386206	0.00518807	0	0	nan	5	7	nan	7	1	1	0	0	65535	65535
0	0								r07c05f11p02-ch2sk1fk1fl1.tif	r07c05f11p01-ch1sk1fk1fl1.tiff	24	816	0	0	0	0	nan	5	11	nan	7	1	1	0	0	65535	65535
0	22486								r07c05f12p02-ch2sk1fk1fl1.tif	r07c05f12p01-ch1sk1fk1fl1.tiff	24	817	0.000671397	0.00140383	0	0	nan	5	12	nan	7	1	1	0	0	65535	65535
0	22768								r07c05f20p02-ch2sk1fk1fl1.tif	r07c05f20p01-ch1sk1fk1fl1.tiff	24	825	0.000595102	0.00120546	0	0	nan	5	20	nan	7	1	1	0	0	65535	65535
0	22589								r07c05f21p02-ch2sk1fk1fl1.tif	r07c05f21p01-ch1sk1fk1fl1.tiff	24	826	0.000610361	0.00123598	0	0	nan	5	21	nan	7	1	1	0	0	65535	65535
0	22020								r07c05f26p02-ch2sk1fk1fl1.tif	r07c05f26p01-ch1sk1fk1fl1.tiff	24	831	0.000564584	0.00122072	0	0	nan	5	26	nan	7	1	1	0	0	65535	65535
0	23092								r07c05f27p02-ch2sk1fk1fl1.tif	r07c05f27p01-ch1sk1fk1fl1.tiff	24	832	0.000595102	0.00129702	0	0	nan	5	27	nan	7	1	1	0	0	65535	65535
0	23057								r07c05f28p02-ch2sk1fk1fl1.tif	r07c05f28p01-ch1sk1fk1fl1.tiff	24	833	0.00062562	0.00125124	0	0	nan	5	28	nan	7	1	1	0	0	65535	65535
0	22940								r07c05f29p02-ch2sk1fk1fl1.tif	r07c05f29p01-ch1sk1fk1fl1.tiff	24	834	0.000610361	0.0012665	0	0	nan	5	29	nan	7	1	1	0	0	65535	65535
0	23166								r07c05f30p02-ch2sk1fk1fl1.tif	r07c05f30p01-ch1sk1fk1fl1.tiff	24	835	0.000579843	0.00123598	0	0	nan	5	30	nan	7	1	1	0	0	65535	65535
0	0								r07c05f31p02-ch2sk1fk1fl1.tif	r07c05f31p01-ch1sk1fk1fl1.tiff	24	836	0.000579843	0	0	0	nan	5	31	nan	7	1	1	0	0	65535	65535
0	22231								r07c05f32p02-ch2sk1fk1fl1.tif	r07c05f32p01-ch1sk1fk1fl1.tiff	24	837	0.000640879	0.00120546	0	0	nan	5	32	nan	7	1	1	0	0	65535	65535
0	22460								r07c05f33p02-ch2sk1fk1fl1.tif	r07c05f33p01-ch1sk1fk1fl1.tiff	24	838	0.00062562	0.00123598	0	0	nan	5	33	nan	7	1	1	0	0	65535	65535
0	22142								r07c05f34p02-ch2sk1fk1fl1.tif	r07c05f34p01-ch1sk1fk1fl1.tiff	24	839	0.000610361	0.00115969	0	0	nan	5	34	nan	7	1	1	0	0	65535	65535
0	22132								r07c05f35p02-ch2sk1fk1fl1.tif	r07c05f35p01-ch1sk1fk1fl1.tiff	24	840	0.000610361	0.00114443	0	0	nan	5	35	nan	7	1	1	0	0	65535	65535
0	22869								r07c06f02p02-ch2sk1fk1fl1.tif	r07c06f02p01-ch1sk1fk1fl1.tiff	30	1017	0.000610361	0.00115969	0	0	nan	6	2	nan	7	1	1	0	0	65535	65535
0	23626								r07c06f06p02-ch2sk1fk1fl1.tif	r07c06f06p01-ch1sk1fk1fl1.tiff	30	1021	0.00062562	0.00114443	0	0	nan	6	6	nan	7	1	1	0	0	65535	65535
0	22277								r07c06f11p02-ch2sk1fk1fl1.tif	r07c06f11p01-ch1sk1fk1fl1.tiff	30	1026	0.00062562	0.0011902	0	0	nan	6	11	nan	7	1	1	0	0	65535	65535
0	22572								r07c06f12p02-ch2sk1fk1fl1.tif	r07c06f12p01-ch1sk1fk1fl1.tiff	30	1027	0.000595102	0.00122072	0	0	nan	6	12	nan	7	1	1	0	0	65535	65535
0	22467								r07c06f20p02-ch2sk1fk1fl1.tif	r07c06f20p01-ch1sk1fk1fl1.tiff	30	1035	0.000595102	0.00784314	0	0	nan	6	20	nan	7	1	1	0	0	65535	65535
0	22552								r07c06f21p02-ch2sk1fk1fl1.tif	r07c06f21p01-ch1sk1fk1fl1.tiff	30	1036	0.000579843	0.00131228	0	0	nan	6	21	nan	7	1	1	0	0	65535	65535
0	20705								r07c06f22p02-ch2sk1fk1fl1.tif	r07c06f22p01-ch1sk1fk1fl1.tiff	30	1037	0.000610361	0.00276188	0	0	nan	6	22	nan	7	1	1	0	0	65535	65535
0	22548								r07c06f25p02-ch2sk1fk1fl1.tif	r07c06f25p01-ch1sk1fk1fl1.tiff	30	1040	0.000595102	0.00117494	0	0	nan	6	25	nan	7	1	1	0	0	65535	65535
0	21861								r07c06f26p02-ch2sk1fk1fl1.tif	r07c06f26p01-ch1sk1fk1fl1.tiff	30	1041	0.000656138	0.00123598	0	0	nan	6	26	nan	7	1	1	0	0	65535	65535
0	22962								r07c06f27p02-ch2sk1fk1fl1.tif	r07c06f27p01-ch1sk1fk1fl1.tiff	30	1042	0.00062562	0.00123598	0	0	nan	6	27	nan	7	1	1	0	0	65535	65535
0	23043								r07c06f28p02-ch2sk1fk1fl1.tif	r07c06f28p01-ch1sk1fk1fl1.tiff	30	1043	0.000595102	0.0018616	0	0	nan	6	28	nan	7	1	1	0	0	65535	65535
0	22791								r07c06f29p02-ch2sk1fk1fl1.tif	r07c06f29p01-ch1sk1fk1fl1.tiff	30	1044	0.00062562	0.00123598	0	0	nan	6	29	nan	7	1	1	0	0	65535	65535
0	22652								r07c06f30p02-ch2sk1fk1fl1.tif	r07c06f30p01-ch1sk1fk1fl1.tiff	30	1045	0.000640879	0.00117494	0	0	nan	6	30	nan	7	1	1	0	0	65535	65535
0	23309								r07c06f31p02-ch2sk1fk1fl1.tif	r07c06f31p01-ch1sk1fk1fl1.tiff	30	1046	0.000595102	0.00131228	0	0	nan	6	31	nan	7	1	1	0	0	65535	65535
0	0								r07c06f32p02-ch2sk1fk1fl1.tif	r07c06f32p01-ch1sk1fk1fl1.tiff	30	1047	0	0	0	0	nan	6	32	nan	7	1	1	0	0	65535	65535
0	22202								r07c06f33p02-ch2sk1fk1fl1.tif	r07c06f33p01-ch1sk1fk1fl1.tiff	30	1048	0.000656138	0.00122072	0	0	nan	6	33	nan	7	1	1	0	0	65535	65535
0	21955								r07c06f34p02-ch2sk1fk1fl1.tif	r07c06f34p01-ch1sk1fk1fl1.tiff	30	1049	0.000595102	0.00395209	0	0	nan	6	34	nan	7	1	1	0	0	65535	65535
0	23834								r07c06f35p02-ch2sk1fk1fl1.tif	r07c06f35p01-ch1sk1fk1fl1.tiff	30	1050	0.000595102	0.00120546	0	0	nan	6	35	nan	7	1	1	0	0	65535	65535
[truncated: 101 more rows]
