# Supplementary material for: Body size-dependent energy storage causes Kleiber’s law scaling of the metabolic rate in planarians
Source: eLife. 2019 Jan 4;8:e38187. doi: 10.7554/eLife.38187 (PMC6320072; doi:10.7554/eLife.38187)
Supplement: Figure 2—source data 3. [file elife-38187-fig2-data3.zip › Figure 2 - source data 3/Experiment 1/Results animals 13-18/MyExpt_Image.txt]

Count_beads_seg	Count_cell_seg	FileName_bead_signal	FileName_cells_signal	Group_Number	ImageNumber	Intensity_MaxIntensity_bead_signal	Intensity_MaxIntensity_cells_signal	Math_percentSaturatedBeads	Math_percentSaturatedCells	Metadata_Channel	Metadata_Column	Metadata_Field	Metadata_Plate	Metadata_Row	Quality Control_no beads flag	Quality Control_no cells flag	Quality Control_saturation beads	Quality Control_saturation cells	Scaling_bead_signal	Scaling_cells_signal
1064.0	3161.0	r02c02f01p02-ch2sk1fk1fl1.tif	r02c02f01p01-ch1sk1fk1fl1.tiff	1	1	0.247898	0.249668	0.0	0.000359030330882	nan	02	01	nan	02	0	0	0	0	65535	65535
0.0	23809.0	r02c02f02p01-ch2sk1fk1fl1.tif	r02c02f02p01-ch1sk1fk1fl1.tiff	1	2	0.0	0.00117494	0.0	0.0	nan	02	02	nan	02	1	1	0	0	65535	65535
0.0	0.0	r02c02f03p02-ch2sk1fk1fl1.tif	r02c02f03p01-ch1sk1fk1fl1.tiff	1	3	0.000579843	0.0	0.0	0.0	nan	02	03	nan	02	1	1	0	0	65535	65535
0.0	23005.0	r02c02f04p02-ch2sk1fk1fl1.tif	r02c02f04p01-ch1sk1fk1fl1.tiff	1	4	0.000610361	0.00120546	0.0	0.0	nan	02	04	nan	02	1	1	0	0	65535	65535
0.0	1.0	r02c02f05p02-ch2sk1fk1fl1.tif	r02c02f05p01-ch1sk1fk1fl1.tiff	1	5	0.000595102	0.0237888	0.0	0.0	nan	02	05	nan	02	1	1	0	0	65535	65535
0.0	23524.0	r02c02f06p02-ch2sk1fk1fl1.tif	r02c02f06p01-ch1sk1fk1fl1.tiff	1	6	0.000579843	0.0011902	0.0	0.0	nan	02	06	nan	02	1	1	0	0	65535	65535
0.0	22495.0	r02c02f07p02-ch2sk1fk1fl1.tif	r02c02f07p01-ch1sk1fk1fl1.tiff	1	7	0.000640879	0.0011902	0.0	0.0	nan	02	07	nan	02	1	1	0	0	65535	65535
7.0	20.0	r02c02f08p02-ch2sk1fk1fl1.tif	r02c02f08p01-ch1sk1fk1fl1.tiff	1	8	0.0681926	0.0466468	0.0	0.0	nan	02	08	nan	02	0	1	0	0	65535	65535
88.0	155.0	r02c02f09p02-ch2sk1fk1fl1.tif	r02c02f09p01-ch1sk1fk1fl1.tiff	1	9	0.151888	0.0457618	0.0	0.0	nan	02	09	nan	02	0	1	0	0	65535	65535
1.0	2.0	r02c02f10p02-ch2sk1fk1fl1.tif	r02c02f10p01-ch1sk1fk1fl1.tiff	1	10	0.0938582	0.0487831	0.0	0.0	nan	02	10	nan	02	0	1	0	0	65535	65535
0.0	0.0	r02c02f11p02-ch2sk1fk1fl1.tif	r02c02f11p01-ch1sk1fk1fl1.tiff	1	11	0.0	0.0	0.0	0.0	nan	02	11	nan	02	1	1	0	0	65535	65535
0.0	22615.0	r02c02f12p02-ch2sk1fk1fl1.tif	r02c02f12p01-ch1sk1fk1fl1.tiff	1	12	0.000610361	0.00128176	0.0	0.0	nan	02	12	nan	02	1	1	0	0	65535	65535
304.0	431.0	r02c02f13p02-ch2sk1fk1fl1.tif	r02c02f13p01-ch1sk1fk1fl1.tiff	1	13	0.249699	0.0944228	0.000646254595588	0.0	nan	02	13	nan	02	0	0	0	0	65535	65535
729.0	1102.0	r02c02f14p02-ch2sk1fk1fl1.tif	r02c02f14p01-ch1sk1fk1fl1.tiff	1	14	0.249668	0.199847	0.000287224264706	0.0	nan	02	14	nan	02	0	0	0	0	65535	65535
411.0	497.0	r02c02f15p02-ch2sk1fk1fl1.tif	r02c02f15p01-ch1sk1fk1fl1.tiff	1	15	0.249729	0.12311	0.000215418198529	0.0	nan	02	15	nan	02	0	0	0	0	65535	65535
0.0	23172.0	r02c02f16p02-ch2sk1fk1fl1.tif	r02c02f16p01-ch1sk1fk1fl1.tiff	1	16	0.00062562	0.00128176	0.0	0.0	nan	02	16	nan	02	1	1	0	0	65535	65535
0.0	21065.0	r02c02f17p02-ch2sk1fk1fl1.tif	r02c02f17p01-ch1sk1fk1fl1.tiff	1	17	0.000686656	0.00123598	0.0	0.0	nan	02	17	nan	02	1	1	0	0	65535	65535
651.0	1009.0	r02c02f18p02-ch2sk1fk1fl1.tif	r02c02f18p01-ch1sk1fk1fl1.tiff	1	18	0.187045	0.165103	0.0	0.0	nan	02	18	nan	02	0	0	0	0	65535	65535
474.0	671.0	r02c02f19p02-ch2sk1fk1fl1.tif	r02c02f19p01-ch1sk1fk1fl1.tiff	1	19	0.198764	0.135683	0.0	0.0	nan	02	19	nan	02	0	0	0	0	65535	65535
0.0	22760.0	r02c02f20p02-ch2sk1fk1fl1.tif	r02c02f20p01-ch1sk1fk1fl1.tiff	1	20	0.000595102	0.00120546	0.0	0.0	nan	02	20	nan	02	1	1	0	0	65535	65535
0.0	22433.0	r02c02f21p02-ch2sk1fk1fl1.tif	r02c02f21p01-ch1sk1fk1fl1.tiff	1	21	0.000610361	0.00120546	0.0	0.0	nan	02	21	nan	02	1	1	0	0	65535	65535
289.0	352.0	r02c02f22p02-ch2sk1fk1fl1.tif	r02c02f22p01-ch1sk1fk1fl1.tiff	1	22	0.23476	0.100252	0.0	0.0	nan	02	22	nan	02	0	0	0	0	65535	65535
778.0	1296.0	r02c02f23p02-ch2sk1fk1fl1.tif	r02c02f23p01-ch1sk1fk1fl1.tiff	1	23	0.217899	0.165698	0.0	0.0	nan	02	23	nan	02	0	0	0	0	65535	65535
393.0	527.0	r02c02f24p02-ch2sk1fk1fl1.tif	r02c02f24p01-ch1sk1fk1fl1.tiff	1	24	0.145251	0.0801251	0.0	0.0	nan	02	24	nan	02	0	0	0	0	65535	65535
0.0	22853.0	r02c02f25p02-ch2sk1fk1fl1.tif	r02c02f25p01-ch1sk1fk1fl1.tiff	1	25	0.000640879	0.0011902	0.0	0.0	nan	02	25	nan	02	1	1	0	0	65535	65535
0.0	22414.0	r02c02f26p02-ch2sk1fk1fl1.tif	r02c02f26p01-ch1sk1fk1fl1.tiff	1	26	0.000595102	0.00141909	0.0	0.0	nan	02	26	nan	02	1	1	0	0	65535	65535
13.0	22.0	r02c02f27p02-ch2sk1fk1fl1.tif	r02c02f27p01-ch1sk1fk1fl1.tiff	1	27	0.104417	0.0263371	0.0	0.0	nan	02	27	nan	02	0	1	0	0	65535	65535
106.0	168.0	r02c02f28p02-ch2sk1fk1fl1.tif	r02c02f28p01-ch1sk1fk1fl1.tiff	1	28	0.147494	0.0333562	0.0	0.0	nan	02	28	nan	02	0	1	0	0	65535	65535
4.0	13.0	r02c02f29p02-ch2sk1fk1fl1.tif	r02c02f29p01-ch1sk1fk1fl1.tiff	1	29	0.0902113	0.0813764	0.0	0.0	nan	02	29	nan	02	0	0	0	0	65535	65535
0.0	22277.0	r02c02f30p02-ch2sk1fk1fl1.tif	r02c02f30p01-ch1sk1fk1fl1.tiff	1	30	0.000579843	0.00224308	0.0	0.0	nan	02	30	nan	02	1	1	0	0	65535	65535
0.0	0.0	r02c02f31p02-ch2sk1fk1fl1.tif	r02c02f31p01-ch1sk1fk1fl1.tiff	1	31	0.000610361	0.0	0.0	0.0	nan	02	31	nan	02	1	1	0	0	65535	65535
0.0	0.0	r02c02f32p02-ch2sk1fk1fl1.tif	r02c02f32p01-ch1sk1fk1fl1.tiff	1	32	0.000595102	0.0	0.0	0.0	nan	02	32	nan	02	1	1	0	0	65535	65535
0.0	22781.0	r02c02f33p02-ch2sk1fk1fl1.tif	r02c02f33p01-ch1sk1fk1fl1.tiff	1	33	0.000610361	0.0012665	0.0	0.0	nan	02	33	nan	02	1	1	0	0	65535	65535
0.0	22055.0	r02c02f34p02-ch2sk1fk1fl1.tif	r02c02f34p01-ch1sk1fk1fl1.tiff	1	34	0.000595102	0.0011902	0.0	0.0	nan	02	34	nan	02	1	1	0	0	65535	65535
0.0	0.0	r02c02f35p02-ch2sk1fk1fl1.tif	r02c02f35p01-ch1sk1fk1fl1.tiff	1	35	0.0	0.0	0.0	0.0	nan	02	35	nan	02	1	1	0	0	65535	65535
877.0	2011.0	r03c02f01p02-ch2sk1fk1fl1.tif	r03c02f01p01-ch1sk1fk1fl1.tiff	2	36	0.191943	0.222324	0.0	0.0	nan	02	01	nan	03	0	0	0	0	65535	65535
0.0	0.0	r03c02f02p02-ch2sk1fk1fl1.tif	r03c02f02p01-ch1sk1fk1fl1.tiff	2	37	0.0	0.0	0.0	0.0	nan	02	02	nan	03	1	1	0	0	65535	65535
0.0	22085.0	r03c02f03p02-ch2sk1fk1fl1.tif	r03c02f03p01-ch1sk1fk1fl1.tiff	2	38	0.000656138	0.00120546	0.0	0.0	nan	02	03	nan	03	1	1	0	0	65535	65535
0.0	20164.0	r03c02f04p02-ch2sk1fk1fl1.tif	r03c02f04p01-ch1sk1fk1fl1.tiff	2	39	0.000610361	0.00340276	0.0	0.0	nan	02	04	nan	03	1	1	0	0	65535	65535
0.0	22362.0	r03c02f05p02-ch2sk1fk1fl1.tif	r03c02f05p01-ch1sk1fk1fl1.tiff	2	40	0.000610361	0.00135805	0.0	0.0	nan	02	05	nan	03	1	1	0	0	65535	65535
0.0	0.0	r03c02f06p02-ch2sk1fk1fl1.tif	r03c02f06p01-ch1sk1fk1fl1.tiff	2	41	0.0	0.0	0.0	0.0	nan	02	06	nan	03	1	1	0	0	65535	65535
0.0	22450.0	r03c02f07p02-ch2sk1fk1fl1.tif	r03c02f07p01-ch1sk1fk1fl1.tiff	2	42	0.000579843	0.00117494	0.0	0.0	nan	02	07	nan	03	1	1	0	0	65535	65535
0.0	23094.0	r03c02f08p02-ch2sk1fk1fl1.tif	r03c02f08p01-ch1sk1fk1fl1.tiff	2	43	0.00062562	0.00123598	0.0	0.0	nan	02	08	nan	03	1	1	0	0	65535	65535
0.0	20885.0	r03c02f09p02-ch2sk1fk1fl1.tif	r03c02f09p01-ch1sk1fk1fl1.tiff	2	44	0.000595102	0.00157168	0.0	0.0	nan	02	09	nan	03	1	1	0	0	65535	65535
0.0	22819.0	r03c02f10p02-ch2sk1fk1fl1.tif	r03c02f10p01-ch1sk1fk1fl1.tiff	2	45	0.000564584	0.00128176	0.0	0.0	nan	02	10	nan	03	1	1	0	0	65535	65535
0.0	21667.0	r03c02f11p02-ch2sk1fk1fl1.tif	r03c02f11p01-ch1sk1fk1fl1.tiff	2	46	0.000579843	0.00122072	0.0	0.0	nan	02	11	nan	03	1	1	0	0	65535	65535
0.0	22664.0	r03c02f12p02-ch2sk1fk1fl1.tif	r03c02f12p01-ch1sk1fk1fl1.tiff	2	47	0.000610361	0.00122072	0.0	0.0	nan	02	12	nan	03	1	1	0	0	65535	65535
20.0	30.0	r03c02f13p02-ch2sk1fk1fl1.tif	r03c02f13p01-ch1sk1fk1fl1.tiff	2	48	0.129397	0.0524147	0.0	0.0	nan	02	13	nan	03	0	0	0	0	65535	65535
426.0	545.0	r03c02f14p02-ch2sk1fk1fl1.tif	r03c02f14p01-ch1sk1fk1fl1.tiff	2	49	0.164828	0.102159	0.0	0.0	nan	02	14	nan	03	0	0	0	0	65535	65535
200.0	283.0	r03c02f15p02-ch2sk1fk1fl1.tif	r03c02f15p01-ch1sk1fk1fl1.tiff	2	50	0.180392	0.0439307	0.0	0.0	nan	02	15	nan	03	0	1	0	0	65535	65535
0.0	22988.0	r03c02f16p02-ch2sk1fk1fl1.tif	r03c02f16p01-ch1sk1fk1fl1.tiff	2	51	0.000610361	0.00135805	0.0	0.0	nan	02	16	nan	03	1	1	0	0	65535	65535
26.0	33.0	r03c02f17p02-ch2sk1fk1fl1.tif	r03c02f17p01-ch1sk1fk1fl1.tiff	2	52	0.104616	0.0558938	0.0	0.0	nan	02	17	nan	03	0	0	0	0	65535	65535
701.0	1233.0	r03c02f18p02-ch2sk1fk1fl1.tif	r03c02f18p01-ch1sk1fk1fl1.tiff	2	53	0.147372	0.204425	0.0	0.0	nan	02	18	nan	03	0	0	0	0	65535	65535
298.0	356.0	r03c02f19p02-ch2sk1fk1fl1.tif	r03c02f19p01-ch1sk1fk1fl1.tiff	2	54	0.161929	0.0540169	0.0	0.0	nan	02	19	nan	03	0	0	0	0	65535	65535
0.0	22571.0	r03c02f20p02-ch2sk1fk1fl1.tif	r03c02f20p01-ch1sk1fk1fl1.tiff	2	55	0.000671397	0.00123598	0.0	0.0	nan	02	20	nan	03	1	1	0	0	65535	65535
0.0	22527.0	r03c02f21p02-ch2sk1fk1fl1.tif	r03c02f21p01-ch1sk1fk1fl1.tiff	2	56	0.00062562	0.00129702	0.0	0.0	nan	02	21	nan	03	1	1	0	0	65535	65535
296.0	407.0	r03c02f22p02-ch2sk1fk1fl1.tif	r03c02f22p01-ch1sk1fk1fl1.tiff	2	57	0.181491	0.0739452	0.0	0.0	nan	02	22	nan	03	0	0	0	0	65535	65535
772.0	2327.0	r03c02f23p02-ch2sk1fk1fl1.tif	r03c02f23p01-ch1sk1fk1fl1.tiff	2	58	0.150881	0.208133	0.0	0.0	nan	02	23	nan	03	0	0	0	0	65535	65535
728.0	1588.0	r03c02f24p02-ch2sk1fk1fl1.tif	r03c02f24p01-ch1sk1fk1fl1.tiff	2	59	0.154009	0.160433	0.0	0.0	nan	02	24	nan	03	0	0	0	0	65535	65535
51.0	65.0	r03c02f25p02-ch2sk1fk1fl1.tif	r03c02f25p01-ch1sk1fk1fl1.tiff	2	60	0.119127	0.0382239	0.0	0.0	nan	02	25	nan	03	0	1	0	0	65535	65535
0.0	22401.0	r03c02f26p02-ch2sk1fk1fl1.tif	r03c02f26p01-ch1sk1fk1fl1.tiff	2	61	0.000640879	0.00140383	0.0	0.0	nan	02	26	nan	03	1	1	0	0	65535	65535
346.0	545.0	r03c02f27p02-ch2sk1fk1fl1.tif	r03c02f27p01-ch1sk1fk1fl1.tiff	2	62	0.134005	0.060502	0.0	0.0	nan	02	27	nan	03	0	0	0	0	65535	65535
560.0	881.0	r03c02f28p02-ch2sk1fk1fl1.tif	r03c02f28p01-ch1sk1fk1fl1.tiff	2	63	0.118257	0.102358	0.0	0.0	nan	02	28	nan	03	0	0	0	0	65535	65535
81.0	92.0	r03c02f29p02-ch2sk1fk1fl1.tif	r03c02f29p01-ch1sk1fk1fl1.tiff	2	64	0.105898	0.0350958	0.0	0.0	nan	02	29	nan	03	0	1	0	0	65535	65535
0.0	22209.0	r03c02f30p02-ch2sk1fk1fl1.tif	r03c02f30p01-ch1sk1fk1fl1.tiff	2	65	0.000640879	0.00114443	0.0	0.0	nan	02	30	nan	03	1	1	0	0	65535	65535
0.0	24270.0	r03c02f31p02-ch2sk1fk1fl1.tif	r03c02f31p01-ch1sk1fk1fl1.tiff	2	66	0.000656138	0.00120546	0.0	0.0	nan	02	31	nan	03	1	1	0	0	65535	65535
0.0	21864.0	r03c02f32p02-ch2sk1fk1fl1.tif	r03c02f32p01-ch1sk1fk1fl1.tiff	2	67	0.000595102	0.00117494	0.0	0.0	nan	02	32	nan	03	1	1	0	0	65535	65535
0.0	22394.0	r03c02f33p02-ch2sk1fk1fl1.tif	r03c02f33p01-ch1sk1fk1fl1.tiff	2	68	0.00062562	0.00117494	0.0	0.0	nan	02	33	nan	03	1	1	0	0	65535	65535
0.0	22303.0	r03c02f34p02-ch2sk1fk1fl1.tif	r03c02f34p01-ch1sk1fk1fl1.tiff	2	69	0.00062562	0.00132753	0.0	0.0	nan	02	34	nan	03	1	1	0	0	65535	65535
0.0	0.0	r03c02f35p02-ch2sk1fk1fl1.tif	r03c02f35p01-ch1sk1fk1fl1.tiff	2	70	0.0	0.0	0.0	0.0	nan	02	35	nan	03	1	1	0	0	65535	65535
788.0	2446.0	r04c02f01p02-ch2sk1fk1fl1.tif	r04c02f01p01-ch1sk1fk1fl1.tiff	3	71	0.223835	0.249653	0.0	0.000430836397059	nan	02	01	nan	04	0	0	0	0	65535	65535
0.0	0.0	r04c02f02p02-ch2sk1fk1fl1.tif	r04c02f02p01-ch1sk1fk1fl1.tiff	3	72	0.000595102	0.0	0.0	0.0	nan	02	02	nan	04	1	1	0	0	65535	65535
0.0	22051.0	r04c02f03p02-ch2sk1fk1fl1.tif	r04c02f03p01-ch1sk1fk1fl1.tiff	3	73	0.000595102	0.00123598	0.0	0.0	nan	02	03	nan	04	1	1	0	0	65535	65535
0.0	22846.0	r04c02f04p02-ch2sk1fk1fl1.tif	r04c02f04p01-ch1sk1fk1fl1.tiff	3	74	0.00318914	0.00131228	0.0	0.0	nan	02	04	nan	04	1	1	0	0	65535	65535
0.0	22122.0	r04c02f05p02-ch2sk1fk1fl1.tif	r04c02f05p01-ch1sk1fk1fl1.tiff	3	75	0.00062562	0.0012665	0.0	0.0	nan	02	05	nan	04	1	1	0	0	65535	65535
0.0	22322.0	r04c02f06p02-ch2sk1fk1fl1.tif	r04c02f06p01-ch1sk1fk1fl1.tiff	3	76	0.00062562	0.00112917	0.0	0.0	nan	02	06	nan	04	1	1	0	0	65535	65535
0.0	22443.0	r04c02f07p02-ch2sk1fk1fl1.tif	r04c02f07p01-ch1sk1fk1fl1.tiff	3	77	0.000564584	0.00125124	0.0	0.0	nan	02	07	nan	04	1	1	0	0	65535	65535
0.0	22986.0	r04c02f08p02-ch2sk1fk1fl1.tif	r04c02f08p01-ch1sk1fk1fl1.tiff	3	78	0.000640879	0.0011902	0.0	0.0	nan	02	08	nan	04	1	1	0	0	65535	65535
0.0	23023.0	r04c02f09p02-ch2sk1fk1fl1.tif	r04c02f09p01-ch1sk1fk1fl1.tiff	3	79	0.000656138	0.0012665	0.0	0.0	nan	02	09	nan	04	1	1	0	0	65535	65535
0.0	23179.0	r04c02f10p02-ch2sk1fk1fl1.tif	r04c02f10p01-ch1sk1fk1fl1.tiff	3	80	0.000579843	0.00132753	0.0	0.0	nan	02	10	nan	04	1	1	0	0	65535	65535
0.0	23907.0	r04c02f11p02-ch2sk1fk1fl1.tif	r04c02f11p01-ch1sk1fk1fl1.tiff	3	81	0.000595102	0.00120546	0.0	0.0	nan	02	11	nan	04	1	1	0	0	65535	65535
0.0	19774.0	r04c02f12p02-ch2sk1fk1fl1.tif	r04c02f12p01-ch1sk1fk1fl1.tiff	3	82	0.000595102	0.00224308	0.0	0.0	nan	02	12	nan	04	1	1	0	0	65535	65535
150.0	258.0	r04c02f13p02-ch2sk1fk1fl1.tif	r04c02f13p01-ch1sk1fk1fl1.tiff	3	83	0.230121	0.0532235	0.0	0.0	nan	02	13	nan	04	0	0	0	0	65535	65535
565.0	979.0	r04c02f14p02-ch2sk1fk1fl1.tif	r04c02f14p01-ch1sk1fk1fl1.tiff	3	84	0.157092	0.104524	0.0	0.0	nan	02	14	nan	04	0	0	0	0	65535	65535
113.0	170.0	r04c02f15p02-ch2sk1fk1fl1.tif	r04c02f15p01-ch1sk1fk1fl1.tiff	3	85	0.146792	0.0491798	0.0	0.0	nan	02	15	nan	04	0	1	0	0	65535	65535
0.0	22833.0	r04c02f16p02-ch2sk1fk1fl1.tif	r04c02f16p01-ch1sk1fk1fl1.tiff	3	86	0.000595102	0.0012665	0.0	0.0	nan	02	16	nan	04	1	1	0	0	65535	65535
0.0	23063.0	r04c02f17p02-ch2sk1fk1fl1.tif	r04c02f17p01-ch1sk1fk1fl1.tiff	3	87	0.000640879	0.00125124	0.0	0.0	nan	02	17	nan	04	1	1	0	0	65535	65535
422.0	636.0	r04c02f18p02-ch2sk1fk1fl1.tif	r04c02f18p01-ch1sk1fk1fl1.tiff	3	88	0.166842	0.109819	0.0	0.0	nan	02	18	nan	04	0	0	0	0	65535	65535
582.0	1218.0	r04c02f19p02-ch2sk1fk1fl1.tif	r04c02f19p01-ch1sk1fk1fl1.tiff	3	89	0.249668	0.159167	0.000287224264706	0.0	nan	02	19	nan	04	0	0	0	0	65535	65535
0.0	20462.0	r04c02f20p02-ch2sk1fk1fl1.tif	r04c02f20p01-ch1sk1fk1fl1.tiff	3	90	0.00062562	0.00123598	0.0	0.0	nan	02	20	nan	04	1	1	0	0	65535	65535
0.0	22570.0	r04c02f21p02-ch2sk1fk1fl1.tif	r04c02f21p01-ch1sk1fk1fl1.tiff	3	91	0.000595102	0.00132753	0.0	0.0	nan	02	21	nan	04	1	1	0	0	65535	65535
560.0	1349.0	r04c02f22p02-ch2sk1fk1fl1.tif	r04c02f22p01-ch1sk1fk1fl1.tiff	3	92	0.187167	0.125429	0.0	0.0	nan	02	22	nan	04	0	0	0	0	65535	65535
853.0	2547.0	r04c02f23p02-ch2sk1fk1fl1.tif	r04c02f23p01-ch1sk1fk1fl1.tiff	3	93	0.219059	0.249683	0.0	0.000143612132353	nan	02	23	nan	04	0	0	0	0	65535	65535
423.0	697.0	r04c02f24p02-ch2sk1fk1fl1.tif	r04c02f24p01-ch1sk1fk1fl1.tiff	3	94	0.162081	0.0851759	0.0	0.0	nan	02	24	nan	04	0	0	0	0	65535	65535
0.0	22503.0	r04c02f25p02-ch2sk1fk1fl1.tif	r04c02f25p01-ch1sk1fk1fl1.tiff	3	95	0.000610361	0.0012665	0.0	0.0	nan	02	25	nan	04	1	1	0	0	65535	65535
0.0	22403.0	r04c02f26p02-ch2sk1fk1fl1.tif	r04c02f26p01-ch1sk1fk1fl1.tiff	3	96	0.000610361	0.00144961	0.0	0.0	nan	02	26	nan	04	1	1	0	0	65535	65535
54.0	102.0	r04c02f27p02-ch2sk1fk1fl1.tif	r04c02f27p01-ch1sk1fk1fl1.tiff	3	97	0.0895399	0.0377813	0.0	0.0	nan	02	27	nan	04	0	1	0	0	65535	65535
462.0	918.0	r04c02f28p02-ch2sk1fk1fl1.tif	r04c02f28p01-ch1sk1fk1fl1.tiff	3	98	0.211551	0.0666819	0.0	0.0	nan	02	28	nan	04	0	0	0	0	65535	65535
179.0	360.0	r04c02f29p02-ch2sk1fk1fl1.tif	r04c02f29p01-ch1sk1fk1fl1.tiff	3	99	0.123186	0.0656748	0.0	0.0	nan	02	29	nan	04	0	0	0	0	65535	65535
0.0	22083.0	r04c02f30p02-ch2sk1fk1fl1.tif	r04c02f30p01-ch1sk1fk1fl1.tiff	3	100	0.000595102	0.00134279	0.0	0.0	nan	02	30	nan	04	1	1	0	0	65535	65535
0.0	21713.0	r04c02f31p02-ch2sk1fk1fl1.tif	r04c02f31p01-ch1sk1fk1fl1.tiff	3	101	0.000595102	0.00112917	0.0	0.0	nan	02	31	nan	04	1	1	0	0	65535	65535
0.0	23871.0	r04c02f32p02-ch2sk1fk1fl1.tif	r04c02f32p01-ch1sk1fk1fl1.tiff	3	102	0.0	0.00112917	0.0	0.0	nan	02	32	nan	04	1	1	0	0	65535	65535
0.0	22338.0	r04c02f33p02-ch2sk1fk1fl1.tif	r04c02f33p01-ch1sk1fk1fl1.tiff	3	103	0.000579843	0.00117494	0.0	0.0	nan	02	33	nan	04	1	1	0	0	65535	65535
0.0	22358.0	r04c02f34p02-ch2sk1fk1fl1.tif	r04c02f34p01-ch1sk1fk1fl1.tiff	3	104	0.000640879	0.00132753	0.0	0.0	nan	02	34	nan	04	1	1	0	0	65535	65535
0.0	0.0	r04c02f35p02-ch2sk1fk1fl1.tif	r04c02f35p01-ch1sk1fk1fl1.tiff	3	105	0.0	0.0	0.0	0.0	nan	02	35	nan	04	1	1	0	0	65535	65535
893.0	2139.0	r05c02f01p02-ch2sk1fk1fl1.tif	r05c02f01p01-ch1sk1fk1fl1.tiff	4	106	0.249653	0.214618	0.000502642463235	0.0	nan	02	01	nan	05	0	0	0	0	65535	65535
0.0	0.0	r05c02f02p02-ch2sk1fk1fl1.tif	r05c02f02p01-ch1sk1fk1fl1.tiff	4	107	0.000579843	0.0	0.0	0.0	nan	02	02	nan	05	1	1	0	0	65535	65535
0.0	21959.0	r05c02f03p02-ch2sk1fk1fl1.tif	r05c02f03p01-ch1sk1fk1fl1.tiff	4	108	0.000656138	0.00128176	0.0	0.0	nan	02	03	nan	05	1	1	0	0	65535	65535
0.0	22828.0	r05c02f04p02-ch2sk1fk1fl1.tif	r05c02f04p01-ch1sk1fk1fl1.tiff	4	109	0.00062562	0.00123598	0.0	0.0	nan	02	04	nan	05	1	1	0	0	65535	65535
0.0	22166.0	r05c02f05p02-ch2sk1fk1fl1.tif	r05c02f05p01-ch1sk1fk1fl1.tiff	4	110	0.000595102	0.00122072	0.0	0.0	nan	02	05	nan	05	1	1	0	0	65535	65535
0.0	19650.0	r05c02f06p02-ch2sk1fk1fl1.tif	r05c02f06p01-ch1sk1fk1fl1.tiff	4	111	0.000610361	0.0015259	0.0	0.0	nan	02	06	nan	05	1	1	0	0	65535	65535
0.0	22255.0	r05c02f07p02-ch2sk1fk1fl1.tif	r05c02f07p01-ch1sk1fk1fl1.tiff	4	112	0.000701915	0.00125124	0.0	0.0	nan	02	07	nan	05	1	1	0	0	65535	65535
0.0	23061.0	r05c02f08p02-ch2sk1fk1fl1.tif	r05c02f08p01-ch1sk1fk1fl1.tiff	4	113	0.000579843	0.0075227	0.0	0.0	nan	02	08	nan	05	1	1	0	0	65535	65535
0.0	22909.0	r05c02f09p02-ch2sk1fk1fl1.tif	r05c02f09p01-ch1sk1fk1fl1.tiff	4	114	0.000579843	0.00122072	0.0	0.0	nan	02	09	nan	05	1	1	0	0	65535	65535
0.0	20534.0	r05c02f10p02-ch2sk1fk1fl1.tif	r05c02f10p01-ch1sk1fk1fl1.tiff	4	115	0.000610361	0.00477607	0.0	0.0	nan	02	10	nan	05	1	1	0	0	65535	65535
0.0	23800.0	r05c02f11p02-ch2sk1fk1fl1.tif	r05c02f11p01-ch1sk1fk1fl1.tiff	4	116	0.000610361	0.00144961	0.0	0.0	nan	02	11	nan	05	1	1	0	0	65535	65535
0.0	22468.0	r05c02f12p02-ch2sk1fk1fl1.tif	r05c02f12p01-ch1sk1fk1fl1.tiff	4	117	0.000610361	0.0012665	0.0	0.0	nan	02	12	nan	05	1	1	0	0	65535	65535
146.0	185.0	r05c02f13p02-ch2sk1fk1fl1.tif	r05c02f13p01-ch1sk1fk1fl1.tiff	4	118	0.170871	0.134112	0.0	0.0	nan	02	13	nan	05	0	0	0	0	65535	65535
480.0	780.0	r05c02f14p02-ch2sk1fk1fl1.tif	r05c02f14p01-ch1sk1fk1fl1.tiff	4	119	0.239368	0.102586	0.0	0.0	nan	02	14	nan	05	0	0	0	0	65535	65535
228.0	267.0	r05c02f15p02-ch2sk1fk1fl1.tif	r05c02f15p01-ch1sk1fk1fl1.tiff	4	120	0.200305	0.0418402	0.0	0.0	nan	02	15	nan	05	0	1	0	0	65535	65535
0.0	22840.0	r05c02f16p02-ch2sk1fk1fl1.tif	r05c02f16p01-ch1sk1fk1fl1.tiff	4	121	0.000640879	0.00134279	0.0	0.0	nan	02	16	nan	05	1	1	0	0	65535	65535
0.0	22588.0	r05c02f17p02-ch2sk1fk1fl1.tif	r05c02f17p01-ch1sk1fk1fl1.tiff	4	122	0.000610361	0.00138857	0.0	0.0	nan	02	17	nan	05	1	1	0	0	65535	65535
538.0	826.0	r05c02f18p02-ch2sk1fk1fl1.tif	r05c02f18p01-ch1sk1fk1fl1.tiff	4	123	0.210025	0.119051	0.0	0.0	nan	02	18	nan	05	0	0	0	0	65535	65535
589.0	899.0	r05c02f19p02-ch2sk1fk1fl1.tif	r05c02f19p01-ch1sk1fk1fl1.tiff	4	124	0.118273	0.131594	0.0	0.0	nan	02	19	nan	05	0	0	0	0	65535	65535
0.0	22682.0	r05c02f20p02-ch2sk1fk1fl1.tif	r05c02f20p01-ch1sk1fk1fl1.tiff	4	125	0.0015259	0.00120546	0.0	0.0	nan	02	20	nan	05	1	1	0	0	65535	65535
0.0	22545.0	r05c02f21p02-ch2sk1fk1fl1.tif	r05c02f21p01-ch1sk1fk1fl1.tiff	4	126	0.000656138	0.00141909	0.0	0.0	nan	02	21	nan	05	1	1	0	0	65535	65535
503.0	875.0	r05c02f22p02-ch2sk1fk1fl1.tif	r05c02f22p01-ch1sk1fk1fl1.tiff	4	127	0.146365	0.113268	0.0	0.0	nan	02	22	nan	05	0	0	0	0	65535	65535
807.0	1934.0	r05c02f23p02-ch2sk1fk1fl1.tif	r05c02f23p01-ch1sk1fk1fl1.tiff	4	128	0.20676	0.173022	0.0	0.0	nan	02	23	nan	05	0	0	0	0	65535	65535
410.0	569.0	r05c02f24p02-ch2sk1fk1fl1.tif	r05c02f24p01-ch1sk1fk1fl1.tiff	4	129	0.121004	0.097322	0.0	0.0	nan	02	24	nan	05	0	0	0	0	65535	65535
0.0	22661.0	r05c02f25p02-ch2sk1fk1fl1.tif	r05c02f25p01-ch1sk1fk1fl1.tiff	4	130	0.000671397	0.00140383	0.0	0.0	nan	02	25	nan	05	1	1	0	0	65535	65535
0.0	22190.0	r05c02f26p02-ch2sk1fk1fl1.tif	r05c02f26p01-ch1sk1fk1fl1.tiff	4	131	0.000564584	0.00151064	0.0	0.0	nan	02	26	nan	05	1	1	0	0	65535	65535
41.0	53.0	r05c02f27p02-ch2sk1fk1fl1.tif	r05c02f27p01-ch1sk1fk1fl1.tiff	4	132	0.128252	0.0285801	0.0	0.0	nan	02	27	nan	05	0	1	0	0	65535	65535
318.0	448.0	r05c02f28p02-ch2sk1fk1fl1.tif	r05c02f28p01-ch1sk1fk1fl1.tiff	4	133	0.175784	0.0445106	0.0	0.0	nan	02	28	nan	05	0	1	0	0	65535	65535
124.0	151.0	r05c02f29p02-ch2sk1fk1fl1.tif	r05c02f29p01-ch1sk1fk1fl1.tiff	4	134	0.128969	0.0302739	0.0	0.0	nan	02	29	nan	05	0	1	0	0	65535	65535
0.0	0.0	r05c02f30p02-ch2sk1fk1fl1.tif	r05c02f30p01-ch1sk1fk1fl1.tiff	4	135	0.0	0.0	0.0	0.0	nan	02	30	nan	05	1	1	0	0	65535	65535
0.0	21715.0	r05c02f31p02-ch2sk1fk1fl1.tif	r05c02f31p01-ch1sk1fk1fl1.tiff	4	136	0.000610361	0.00115969	0.0	0.0	nan	02	31	nan	05	1	1	0	0	65535	65535
0.0	24023.0	r05c02f32p02-ch2sk1fk1fl1.tif	r05c02f32p01-ch1sk1fk1fl1.tiff	4	137	0.0	0.00120546	0.0	0.0	nan	02	32	nan	05	1	1	0	0	65535	65535
0.0	22338.0	r05c02f33p02-ch2sk1fk1fl1.tif	r05c02f33p01-ch1sk1fk1fl1.tiff	4	138	0.00062562	0.0011902	0.0	0.0	nan	02	33	nan	05	1	1	0	0	65535	65535
0.0	0.0	r05c02f34p02-ch2sk1fk1fl1.tif	r05c02f34p01-ch1sk1fk1fl1.tiff	4	139	0.000610361	0.0	0.0	0.0	nan	02	34	nan	05	1	1	0	0	65535	65535
0.0	0.0	r05c02f35p02-ch2sk1fk1fl1.tif	r05c02f35p01-ch1sk1fk1fl1.tiff	4	140	0.0	0.0	0.0	0.0	nan	02	35	nan	05	1	1	0	0	65535	65535
1170.0	2810.0	r06c02f01p02-ch2sk1fk1fl1.tif	r06c02f01p01-ch1sk1fk1fl1.tiff	5	141	0.249668	0.227466	0.000143612132353	0.0	nan	02	01	nan	06	0	0	0	0	65535	65535
0.0	22713.0	r06c02f02p02-ch2sk1fk1fl1.tif	r06c02f02p01-ch1sk1fk1fl1.tiff	5	142	0.000595102	0.00112917	0.0	0.0	nan	02	02	nan	06	1	1	0	0	65535	65535
0.0	22363.0	r06c02f03p02-ch2sk1fk1fl1.tif	r06c02f03p01-ch1sk1fk1fl1.tiff	5	143	0.000640879	0.0012665	0.0	0.0	nan	02	03	nan	06	1	1	0	0	65535	65535
0.0	22813.0	r06c02f04p02-ch2sk1fk1fl1.tif	r06c02f04p01-ch1sk1fk1fl1.tiff	5	144	0.000640879	0.00129702	0.0	0.0	nan	02	04	nan	06	1	1	0	0	65535	65535
0.0	686.0	r06c02f05p02-ch2sk1fk1fl1.tif	r06c02f05p01-ch1sk1fk1fl1.tiff	5	145	0.000595102	0.0217288	0.0	0.0	nan	02	05	nan	06	1	1	0	0	65535	65535
0.0	18796.0	r06c02f06p02-ch2sk1fk1fl1.tif	r06c02f06p01-ch1sk1fk1fl1.tiff	5	146	0.0	0.0152132	0.0	0.0	nan	02	06	nan	06	1	1	0	0	65535	65535
0.0	8561.0	r06c02f07p02-ch2sk1fk1fl1.tif	r06c02f07p01-ch1sk1fk1fl1.tiff	5	147	0.00062562	0.0151217	0.0	0.0	nan	02	07	nan	06	1	1	0	0	65535	65535
0.0	20803.0	r06c02f08p02-ch2sk1fk1fl1.tif	r06c02f08p01-ch1sk1fk1fl1.tiff	5	148	0.000640879	0.0112001	0.0	0.0	nan	02	08	nan	06	1	1	0	0	65535	65535
37.0	62.0	r06c02f09p02-ch2sk1fk1fl1.tif	r06c02f09p01-ch1sk1fk1fl1.tiff	5	149	0.145785	0.0322271	0.0	0.0	nan	02	09	nan	06	0	1	0	0	65535	65535
3.0	3.0	r06c02f10p02-ch2sk1fk1fl1.tif	r06c02f10p01-ch1sk1fk1fl1.tiff	5	150	0.126894	0.0459602	0.0	0.0	nan	02	10	nan	06	0	1	0	0	65535	65535
0.0	21436.0	r06c02f11p02-ch2sk1fk1fl1.tif	r06c02f11p01-ch1sk1fk1fl1.tiff	5	151	0.000656138	0.0011902	0.0	0.0	nan	02	11	nan	06	1	1	0	0	65535	65535
0.0	20907.0	r06c02f12p02-ch2sk1fk1fl1.tif	r06c02f12p01-ch1sk1fk1fl1.tiff	5	152	0.000595102	0.00123598	0.0	0.0	nan	02	12	nan	06	1	1	0	0	65535	65535
383.0	504.0	r06c02f13p02-ch2sk1fk1fl1.tif	r06c02f13p01-ch1sk1fk1fl1.tiff	5	153	0.197757	0.0951247	0.0	0.0	nan	02	13	nan	06	0	0	0	0	65535	65535
830.0	1011.0	r06c02f14p02-ch2sk1fk1fl1.tif	r06c02f14p01-ch1sk1fk1fl1.tiff	5	154	0.149401	0.178927	0.0	0.0	nan	02	14	nan	06	0	0	0	0	65535	65535
256.0	300.0	r06c02f15p02-ch2sk1fk1fl1.tif	r06c02f15p01-ch1sk1fk1fl1.tiff	5	155	0.143557	0.0480507	0.0	0.0	nan	02	15	nan	06	0	1	0	0	65535	65535
0.0	22742.0	r06c02f16p02-ch2sk1fk1fl1.tif	r06c02f16p01-ch1sk1fk1fl1.tiff	5	156	0.000671397	0.00123598	0.0	0.0	nan	02	16	nan	06	1	1	0	0	65535	65535
0.0	20480.0	r06c02f17p02-ch2sk1fk1fl1.tif	r06c02f17p01-ch1sk1fk1fl1.tiff	5	157	0.000610361	0.00143435	0.0	0.0	nan	02	17	nan	06	1	1	0	0	65535	65535
505.0	599.0	r06c02f18p02-ch2sk1fk1fl1.tif	r06c02f18p01-ch1sk1fk1fl1.tiff	5	158	0.133394	0.093904	0.0	0.0	nan	02	18	nan	06	0	0	0	0	65535	65535
721.0	1220.0	r06c02f19p02-ch2sk1fk1fl1.tif	r06c02f19p01-ch1sk1fk1fl1.tiff	5	159	0.23473	0.154208	0.0	0.0	nan	02	19	nan	06	0	0	0	0	65535	65535
24.0	33.0	r06c02f20p02-ch2sk1fk1fl1.tif	r06c02f20p01-ch1sk1fk1fl1.tiff	5	160	0.154711	0.0390784	0.0	0.0	nan	02	20	nan	06	0	1	0	0	65535	65535
8.0	22708.0	r06c02f21p02-ch2sk1fk1fl1.tif	r06c02f21p01-ch1sk1fk1fl1.tiff	5	161	0.113069	0.0159762	0.0	0.0	nan	02	21	nan	06	0	1	0	0	65535	65535
585.0	845.0	r06c02f22p02-ch2sk1fk1fl1.tif	r06c02f22p01-ch1sk1fk1fl1.tiff	5	162	0.186938	0.182025	0.0	0.0	nan	02	22	nan	06	0	0	0	0	65535	65535
887.0	1614.0	r06c02f23p02-ch2sk1fk1fl1.tif	r06c02f23p01-ch1sk1fk1fl1.tiff	5	163	0.163668	0.166949	0.0	0.0	nan	02	23	nan	06	0	0	0	0	65535	65535
319.0	338.0	r06c02f24p02-ch2sk1fk1fl1.tif	r06c02f24p01-ch1sk1fk1fl1.tiff	5	164	0.144808	0.0487984	0.0	0.0	nan	02	24	nan	06	0	1	0	0	65535	65535
0.0	22617.0	r06c02f25p02-ch2sk1fk1fl1.tif	r06c02f25p01-ch1sk1fk1fl1.tiff	5	165	0.000671397	0.0016022	0.0	0.0	nan	02	25	nan	06	1	1	0	0	65535	65535
0.0	21995.0	r06c02f26p02-ch2sk1fk1fl1.tif	r06c02f26p01-ch1sk1fk1fl1.tiff	5	166	0.000595102	0.00134279	0.0	0.0	nan	02	26	nan	06	1	1	0	0	65535	65535
14.0	20.0	r06c02f27p02-ch2sk1fk1fl1.tif	r06c02f27p01-ch1sk1fk1fl1.tiff	5	167	0.106477	0.0291905	0.0	0.0	nan	02	27	nan	06	0	1	0	0	65535	65535
206.0	361.0	r06c02f28p02-ch2sk1fk1fl1.tif	r06c02f28p01-ch1sk1fk1fl1.tiff	5	168	0.0957809	0.0767987	0.0	0.0	nan	02	28	nan	06	0	0	0	0	65535	65535
98.0	125.0	r06c02f29p02-ch2sk1fk1fl1.tif	r06c02f29p01-ch1sk1fk1fl1.tiff	5	169	0.116869	0.0366979	0.0	0.0	nan	02	29	nan	06	0	1	0	0	65535	65535
0.0	0.0	r06c02f30p02-ch2sk1fk1fl1.tif	r06c02f30p01-ch1sk1fk1fl1.tiff	5	170	0.000610361	0.0	0.0	0.0	nan	02	30	nan	06	1	1	0	0	65535	65535
0.0	21654.0	r06c02f31p02-ch2sk1fk1fl1.tif	r06c02f31p01-ch1sk1fk1fl1.tiff	5	171	0.00062562	0.00112917	0.0	0.0	nan	02	31	nan	06	1	1	0	0	65535	65535
0.0	0.0	r06c02f32p02-ch2sk1fk1fl1.tif	r06c02f32p01-ch1sk1fk1fl1.tiff	5	172	0.000656138	0.0	0.0	0.0	nan	02	32	nan	06	1	1	0	0	65535	65535
0.0	22361.0	r06c02f33p02-ch2sk1fk1fl1.tif	r06c02f33p01-ch1sk1fk1fl1.tiff	5	173	0.00062562	0.00120546	0.0	0.0	nan	02	33	nan	06	1	1	0	0	65535	65535
0.0	22149.0	r06c02f34p02-ch2sk1fk1fl1.tif	r06c02f34p01-ch1sk1fk1fl1.tiff	5	174	0.0	0.00137331	0.0	0.0	nan	02	34	nan	06	1	1	0	0	65535	65535
0.0	21386.0	r06c02f35p02-ch2sk1fk1fl1.tif	r06c02f35p01-ch1sk1fk1fl1.tiff	5	175	0.00062562	0.0012665	0.0	0.0	nan	02	35	nan	06	1	1	0	0	65535	65535
882.0	2528.0	r07c02f01p02-ch2sk1fk1fl1.tif	r07c02f01p01-ch1sk1fk1fl1.tiff	6	176	0.154025	0.249699	0.0	0.000287224264706	nan	02	01	nan	07	0	0	0	0	65535	65535
0.0	22586.0	r07c02f02p02-ch2sk1fk1fl1.tif	r07c02f02p01-ch1sk1fk1fl1.tiff	6	177	0.000610361	0.00112917	0.0	0.0	nan	02	02	nan	07	1	1	0	0	65535	65535
0.0	22012.0	r07c02f03p02-ch2sk1fk1fl1.tif	r07c02f03p01-ch1sk1fk1fl1.tiff	6	178	0.000595102	0.00122072	0.0	0.0	nan	02	03	nan	07	1	1	0	0	65535	65535
0.0	22552.0	r07c02f04p02-ch2sk1fk1fl1.tif	r07c02f04p01-ch1sk1fk1fl1.tiff	6	179	0.000610361	0.00128176	0.0	0.0	nan	02	04	nan	07	1	1	0	0	65535	65535
0.0	22275.0	r07c02f05p02-ch2sk1fk1fl1.tif	r07c02f05p01-ch1sk1fk1fl1.tiff	6	180	0.000610361	0.00125124	0.0	0.0	nan	02	05	nan	07	1	1	0	0	65535	65535
0.0	0.0	r07c02f06p02-ch2sk1fk1fl1.tif	r07c02f06p01-ch1sk1fk1fl1.tiff	6	181	0.0	0.0	0.0	0.0	nan	02	06	nan	07	1	1	0	0	65535	65535
0.0	21393.0	r07c02f07p02-ch2sk1fk1fl1.tif	r07c02f07p01-ch1sk1fk1fl1.tiff	6	182	0.000579843	0.00143435	0.0	0.0	nan	02	07	nan	07	1	1	0	0	65535	65535
0.0	29508.0	r07c02f08p02-ch2sk1fk1fl1.tif	r07c02f08p01-ch1sk1fk1fl1.tiff	6	183	0.0889906	0.0237278	0.0	0.0	nan	02	08	nan	07	0	1	0	0	65535	65535
11.0	9.0	r07c02f09p02-ch2sk1fk1fl1.tif	r07c02f09p01-ch1sk1fk1fl1.tiff	6	184	0.154955	0.0358434	0.0	0.0	nan	02	09	nan	07	0	1	0	0	65535	65535
0.0	23106.0	r07c02f10p02-ch2sk1fk1fl1.tif	r07c02f10p01-ch1sk1fk1fl1.tiff	6	185	0.000610361	0.00123598	0.0	0.0	nan	02	10	nan	07	1	1	0	0	65535	65535
0.0	23487.0	r07c02f11p02-ch2sk1fk1fl1.tif	r07c02f11p01-ch1sk1fk1fl1.tiff	6	186	0.000640879	0.00122072	0.0	0.0	nan	02	11	nan	07	1	1	0	0	65535	65535
0.0	22565.0	r07c02f12p02-ch2sk1fk1fl1.tif	r07c02f12p01-ch1sk1fk1fl1.tiff	6	187	0.000610361	0.00122072	0.0	0.0	nan	02	12	nan	07	1	1	0	0	65535	65535
186.0	240.0	r07c02f13p02-ch2sk1fk1fl1.tif	r07c02f13p01-ch1sk1fk1fl1.tiff	6	188	0.170703	0.0990311	0.0	0.0	nan	02	13	nan	07	0	0	0	0	65535	65535
752.0	1192.0	r07c02f14p02-ch2sk1fk1fl1.tif	r07c02f14p01-ch1sk1fk1fl1.tiff	6	189	0.174517	0.1552	0.0	0.0	nan	02	14	nan	07	0	0	0	0	65535	65535
389.0	640.0	r07c02f15p02-ch2sk1fk1fl1.tif	r07c02f15p01-ch1sk1fk1fl1.tiff	6	190	0.152041	0.152697	0.0	0.0	nan	02	15	nan	07	0	0	0	0	65535	65535
0.0	22618.0	r07c02f16p02-ch2sk1fk1fl1.tif	r07c02f16p01-ch1sk1fk1fl1.tiff	6	191	0.000640879	0.00128176	0.0	0.0	nan	02	16	nan	07	1	1	0	0	65535	65535
0.0	22806.0	r07c02f17p02-ch2sk1fk1fl1.tif	r07c02f17p01-ch1sk1fk1fl1.tiff	6	192	0.00062562	0.0012665	0.0	0.0	nan	02	17	nan	07	1	1	0	0	65535	65535
720.0	1308.0	r07c02f18p02-ch2sk1fk1fl1.tif	r07c02f18p01-ch1sk1fk1fl1.tiff	6	193	0.125994	0.188693	0.0	0.0	nan	02	18	nan	07	0	0	0	0	65535	65535
429.0	673.0	r07c02f19p02-ch2sk1fk1fl1.tif	r07c02f19p01-ch1sk1fk1fl1.tiff	6	194	0.214572	0.104173	0.0	0.0	nan	02	19	nan	07	0	0	0	0	65535	65535
0.0	22681.0	r07c02f20p02-ch2sk1fk1fl1.tif	r07c02f20p01-ch1sk1fk1fl1.tiff	6	195	0.000564584	0.00122072	0.0	0.0	nan	02	20	nan	07	1	1	0	0	65535	65535
0.0	22403.0	r07c02f21p02-ch2sk1fk1fl1.tif	r07c02f21p01-ch1sk1fk1fl1.tiff	6	196	0.000640879	0.00122072	0.0	0.0	nan	02	21	nan	07	1	1	0	0	65535	65535
300.0	393.0	r07c02f22p02-ch2sk1fk1fl1.tif	r07c02f22p01-ch1sk1fk1fl1.tiff	6	197	0.142611	0.0483406	0.0	0.0	nan	02	22	nan	07	0	1	0	0	65535	65535
772.0	1677.0	r07c02f23p02-ch2sk1fk1fl1.tif	r07c02f23p01-ch1sk1fk1fl1.tiff	6	198	0.180682	0.13724	0.0	0.0	nan	02	23	nan	07	0	0	0	0	65535	65535
521.0	860.0	r07c02f24p02-ch2sk1fk1fl1.tif	r07c02f24p01-ch1sk1fk1fl1.tiff	6	199	0.192508	0.108141	0.0	0.0	nan	02	24	nan	07	0	0	0	0	65535	65535
0.0	22579.0	r07c02f25p02-ch2sk1fk1fl1.tif	r07c02f25p01-ch1sk1fk1fl1.tiff	6	200	0.000579843	0.00123598	0.0	0.0	nan	02	25	nan	07	1	1	0	0	65535	65535
0.0	22357.0	r07c02f26p02-ch2sk1fk1fl1.tif	r07c02f26p01-ch1sk1fk1fl1.tiff	6	201	0.000610361	0.00132753	0.0	0.0	nan	02	26	nan	07	1	1	0	0	65535	65535
18.0	53.0	r07c02f27p02-ch2sk1fk1fl1.tif	r07c02f27p01-ch1sk1fk1fl1.tiff	6	202	0.0928054	0.0334325	0.0	0.0	nan	02	27	nan	07	0	1	0	0	65535	65535
176.0	259.0	r07c02f28p02-ch2sk1fk1fl1.tif	r07c02f28p01-ch1sk1fk1fl1.tiff	6	203	0.126802	0.0420691	0.0	0.0	nan	02	28	nan	07	0	1	0	0	65535	65535
1.0	27665.0	r07c02f29p02-ch2sk1fk1fl1.tif	r07c02f29p01-ch1sk1fk1fl1.tiff	6	204	0.08336	0.0170596	0.0	0.0	nan	02	29	nan	07	0	1	0	0	65535	65535
0.0	24302.0	r07c02f30p02-ch2sk1fk1fl1.tif	r07c02f30p01-ch1sk1fk1fl1.tiff	6	205	0.0	0.00350958	0.0	0.0	nan	02	30	nan	07	1	1	0	0	65535	65535
0.0	23944.0	r07c02f31p02-ch2sk1fk1fl1.tif	r07c02f31p01-ch1sk1fk1fl1.tiff	6	206	0.000610361	0.0011902	0.0	0.0	nan	02	31	nan	07	1	1	0	0	65535	65535
0.0	22093.0	r07c02f32p02-ch2sk1fk1fl1.tif	r07c02f32p01-ch1sk1fk1fl1.tiff	6	207	0.000610361	0.00115969	0.0	0.0	nan	02	32	nan	07	1	1	0	0	65535	65535
0.0	24231.0	r07c02f33p02-ch2sk1fk1fl1.tif	r07c02f33p01-ch1sk1fk1fl1.tiff	6	208	0.000595102	0.0011902	0.0	0.0	nan	02	33	nan	07	1	1	0	0	65535	65535
0.0	22305.0	r07c02f34p02-ch2sk1fk1fl1.tif	r07c02f34p01-ch1sk1fk1fl1.tiff	6	209	0.000610361	0.00132753	0.0	0.0	nan	02	34	nan	07	1	1	0	0	65535	65535
0.0	21576.0	r07c02f35p02-ch2sk1fk1fl1.tif	r07c02f35p01-ch1sk1fk1fl1.tiff	6	210	0.0	0.00128176	0.0	0.0	nan	02	35	nan	07	1	1	0	0	65535	65535
1051.0	2854.0	r02c03f01p02-ch2sk1fk1fl1.tif	r02c03f01p01-ch1sk1fk1fl1.tiff	7	211	0.170947	0.249668	0.0	0.000143612132353	nan	03	01	nan	02	0	0	0	0	65535	65535
0.0	0.0	r02c03f02p02-ch2sk1fk1fl1.tif	r02c03f02p01-ch1sk1fk1fl1.tiff	7	212	0.0	0.0	0.0	0.0	nan	03	02	nan	02	1	1	0	0	65535	65535
0.0	22052.0	r02c03f03p02-ch2sk1fk1fl1.tif	r02c03f03p01-ch1sk1fk1fl1.tiff	7	213	0.000564584	0.00285344	0.0	0.0	nan	03	03	nan	02	1	1	0	0	65535	65535
0.0	22783.0	r02c03f04p02-ch2sk1fk1fl1.tif	r02c03f04p01-ch1sk1fk1fl1.tiff	7	214	0.000595102	0.00141909	0.0	0.0	nan	03	04	nan	02	1	1	0	0	65535	65535
0.0	22331.0	r02c03f05p02-ch2sk1fk1fl1.tif	r02c03f05p01-ch1sk1fk1fl1.tiff	7	215	0.000610361	0.00207523	0.0	0.0	nan	03	05	nan	02	1	1	0	0	65535	65535
0.0	21292.0	r02c03f06p02-ch2sk1fk1fl1.tif	r02c03f06p01-ch1sk1fk1fl1.tiff	7	216	0.00062562	0.00114443	0.0	0.0	nan	03	06	nan	02	1	1	0	0	65535	65535
0.0	22358.0	r02c03f07p02-ch2sk1fk1fl1.tif	r02c03f07p01-ch1sk1fk1fl1.tiff	7	217	0.00062562	0.0011902	0.0	0.0	nan	03	07	nan	02	1	1	0	0	65535	65535
124.0	169.0	r02c03f08p02-ch2sk1fk1fl1.tif	r02c03f08p01-ch1sk1fk1fl1.tiff	7	218	0.167407	0.0869917	0.0	0.0	nan	03	08	nan	02	0	0	0	0	65535	65535
272.0	377.0	r02c03f09p02-ch2sk1fk1fl1.tif	r02c03f09p01-ch1sk1fk1fl1.tiff	7	219	0.171389	0.0874189	0.0	0.0	nan	03	09	nan	02	0	0	0	0	65535	65535
4.0	18.0	r02c03f10p02-ch2sk1fk1fl1.tif	r02c03f10p01-ch1sk1fk1fl1.tiff	7	220	0.139696	0.0357214	0.0	0.0	nan	03	10	nan	02	0	1	0	0	65535	65535
0.0	21685.0	r02c03f11p02-ch2sk1fk1fl1.tif	r02c03f11p01-ch1sk1fk1fl1.tiff	7	221	0.000610361	0.00120546	0.0	0.0	nan	03	11	nan	02	1	1	0	0	65535	65535
0.0	22930.0	r02c03f12p02-ch2sk1fk1fl1.tif	r02c03f12p01-ch1sk1fk1fl1.tiff	7	222	0.000595102	0.0012665	0.0	0.0	nan	03	12	nan	02	1	1	0	0	65535	65535
268.0	345.0	r02c03f13p02-ch2sk1fk1fl1.tif	r02c03f13p01-ch1sk1fk1fl1.tiff	7	223	0.241443	0.0500649	0.0	0.0	nan	03	13	nan	02	0	0	0	0	65535	65535
916.0	1670.0	r02c03f14p02-ch2sk1fk1fl1.tif	r02c03f14p01-ch1sk1fk1fl1.tiff	7	224	0.249699	0.249592	0.000287224264706	7.18060661765e-05	nan	03	14	nan	02	0	0	0	0	65535	65535
687.0	977.0	r02c03f15p02-ch2sk1fk1fl1.tif	r02c03f15p01-ch1sk1fk1fl1.tiff	7	225	0.20473	0.227634	0.0	0.0	nan	03	15	nan	02	0	0	0	0	65535	65535
10.0	23.0	r02c03f16p02-ch2sk1fk1fl1.tif	r02c03f16p01-ch1sk1fk1fl1.tiff	7	226	0.126116	0.0505684	0.0	0.0	nan	03	16	nan	02	0	0	0	0	65535	65535
49.0	34.0	r02c03f17p02-ch2sk1fk1fl1.tif	r02c03f17p01-ch1sk1fk1fl1.tiff	7	227	0.149371	0.0923934	0.0	0.0	nan	03	17	nan	02	0	0	0	0	65535	65535
819.0	1482.0	r02c03f18p02-ch2sk1fk1fl1.tif	r02c03f18p01-ch1sk1fk1fl1.tiff	7	228	0.240269	0.227649	0.0	0.0	nan	03	18	nan	02	0	0	0	0	65535	65535
377.0	471.0	r02c03f19p02-ch2sk1fk1fl1.tif	r02c03f19p01-ch1sk1fk1fl1.tiff	7	229	0.216876	0.117708	0.0	0.0	nan	03	19	nan	02	0	0	0	0	65535	65535
0.0	22596.0	r02c03f20p02-ch2sk1fk1fl1.tif	r02c03f20p01-ch1sk1fk1fl1.tiff	7	230	0.000595102	0.0012665	0.0	0.0	nan	03	20	nan	02	1	1	0	0	65535	65535
0.0	22589.0	r02c03f21p02-ch2sk1fk1fl1.tif	r02c03f21p01-ch1sk1fk1fl1.tiff	7	231	0.000610361	0.00128176	0.0	0.0	nan	03	21	nan	02	1	1	0	0	65535	65535
108.0	142.0	r02c03f22p02-ch2sk1fk1fl1.tif	r02c03f22p01-ch1sk1fk1fl1.tiff	7	232	0.111879	0.0330663	0.0	0.0	nan	03	22	nan	02	0	1	0	0	65535	65535
586.0	823.0	r02c03f23p02-ch2sk1fk1fl1.tif	r02c03f23p01-ch1sk1fk1fl1.tiff	7	233	0.237705	0.0903792	0.0	0.0	nan	03	23	nan	02	0	0	0	0	65535	65535
346.0	439.0	r02c03f24p02-ch2sk1fk1fl1.tif	r02c03f24p01-ch1sk1fk1fl1.tiff	7	234	0.158328	0.0654307	0.0	0.0	nan	03	24	nan	02	0	0	0	0	65535	65535
0.0	154.0	r02c03f25p02-ch2sk1fk1fl1.tif	r02c03f25p01-ch1sk1fk1fl1.tiff	7	235	0.000579843	0.066331	0.0	0.0	nan	03	25	nan	02	1	0	0	0	65535	65535
0.0	0.0	r02c03f26p02-ch2sk1fk1fl1.tif	r02c03f26p01-ch1sk1fk1fl1.tiff	7	236	0.000610361	0.0433204	0.0	0.0	nan	03	26	nan	02	1	1	0	0	65535	65535
0.0	20541.0	r02c03f27p02-ch2sk1fk1fl1.tif	r02c03f27p01-ch1sk1fk1fl1.tiff	7	237	0.000610361	0.00140383	0.0	0.0	nan	03	27	nan	02	1	1	0	0	65535	65535
0.0	23044.0	r02c03f28p02-ch2sk1fk1fl1.tif	r02c03f28p01-ch1sk1fk1fl1.tiff	7	238	0.000595102	0.00132753	0.0	0.0	nan	03	28	nan	02	1	1	0	0	65535	65535
0.0	22788.0	r02c03f29p02-ch2sk1fk1fl1.tif	r02c03f29p01-ch1sk1fk1fl1.tiff	7	239	0.000579843	0.00120546	0.0	0.0	nan	03	29	nan	02	1	1	0	0	65535	65535
0.0	22253.0	r02c03f30p02-ch2sk1fk1fl1.tif	r02c03f30p01-ch1sk1fk1fl1.tiff	7	240	0.000564584	0.00129702	0.0	0.0	nan	03	30	nan	02	1	1	0	0	65535	65535
0.0	22181.0	r02c03f31p02-ch2sk1fk1fl1.tif	r02c03f31p01-ch1sk1fk1fl1.tiff	7	241	0.0	0.00123598	0.0	0.0	nan	03	31	nan	02	1	1	0	0	65535	65535
0.0	21986.0	r02c03f32p02-ch2sk1fk1fl1.tif	r02c03f32p01-ch1sk1fk1fl1.tiff	7	242	0.00062562	0.00117494	0.0	0.0	nan	03	32	nan	02	1	1	0	0	65535	65535
0.0	22121.0	r02c03f33p02-ch2sk1fk1fl1.tif	r02c03f33p01-ch1sk1fk1fl1.tiff	7	243	0.000595102	0.00134279	0.0	0.0	nan	03	33	nan	02	1	1	0	0	65535	65535
0.0	21900.0	r02c03f34p02-ch2sk1fk1fl1.tif	r02c03f34p01-ch1sk1fk1fl1.tiff	7	244	0.000610361	0.00117494	0.0	0.0	nan	03	34	nan	02	1	1	0	0	65535	65535
0.0	21769.0	r02c03f35p02-ch2sk1fk1fl1.tif	r02c03f35p01-ch1sk1fk1fl1.tiff	7	245	0.000610361	0.00122072	0.0	0.0	nan	03	35	nan	02	1	1	0	0	65535	65535
905.0	2542.0	r03c03f01p02-ch2sk1fk1fl1.tif	r03c03f01p01-ch1sk1fk1fl1.tiff	8	246	0.249607	0.249683	7.18060661765e-05	0.000430836397059	nan	03	01	nan	03	0	0	0	0	65535	65535
0.0	22698.0	r03c03f02p02-ch2sk1fk1fl1.tif	r03c03f02p01-ch1sk1fk1fl1.tiff	8	247	0.0	0.00114443	0.0	0.0	nan	03	02	nan	03	1	1	0	0	65535	65535
0.0	21982.0	r03c03f03p02-ch2sk1fk1fl1.tif	r03c03f03p01-ch1sk1fk1fl1.tiff	8	248	0.000595102	0.00129702	0.0	0.0	nan	03	03	nan	03	1	1	0	0	65535	65535
0.0	22800.0	r03c03f04p02-ch2sk1fk1fl1.tif	r03c03f04p01-ch1sk1fk1fl1.tiff	8	249	0.00062562	0.00123598	0.0	0.0	nan	03	04	nan	03	1	1	0	0	65535	65535
0.0	22277.0	r03c03f05p02-ch2sk1fk1fl1.tif	r03c03f05p01-ch1sk1fk1fl1.tiff	8	250	0.00062562	0.00122072	0.0	0.0	nan	03	05	nan	03	1	1	0	0	65535	65535
0.0	23497.0	r03c03f06p02-ch2sk1fk1fl1.tif	r03c03f06p01-ch1sk1fk1fl1.tiff	8	251	0.0	0.0011902	0.0	0.0	nan	03	06	nan	03	1	1	0	0	65535	65535
0.0	22142.0	r03c03f07p02-ch2sk1fk1fl1.tif	r03c03f07p01-ch1sk1fk1fl1.tiff	8	252	0.000640879	0.00120546	0.0	0.0	nan	03	07	nan	03	1	1	0	0	65535	65535
0.0	22985.0	r03c03f08p02-ch2sk1fk1fl1.tif	r03c03f08p01-ch1sk1fk1fl1.tiff	8	253	0.000579843	0.00120546	0.0	0.0	nan	03	08	nan	03	1	1	0	0	65535	65535
0.0	23148.0	r03c03f09p02-ch2sk1fk1fl1.tif	r03c03f09p01-ch1sk1fk1fl1.tiff	8	254	0.000595102	0.00128176	0.0	0.0	nan	03	09	nan	03	1	1	0	0	65535	65535
0.0	23108.0	r03c03f10p02-ch2sk1fk1fl1.tif	r03c03f10p01-ch1sk1fk1fl1.tiff	8	255	0.00062562	0.00123598	0.0	0.0	nan	03	10	nan	03	1	1	0	0	65535	65535
0.0	21856.0	r03c03f11p02-ch2sk1fk1fl1.tif	r03c03f11p01-ch1sk1fk1fl1.tiff	8	256	0.00062562	0.00123598	0.0	0.0	nan	03	11	nan	03	1	1	0	0	65535	65535
0.0	22601.0	r03c03f12p02-ch2sk1fk1fl1.tif	r03c03f12p01-ch1sk1fk1fl1.tiff	8	257	0.00062562	0.00122072	0.0	0.0	nan	03	12	nan	03	1	1	0	0	65535	65535
29.0	30.0	r03c03f13p02-ch2sk1fk1fl1.tif	r03c03f13p01-ch1sk1fk1fl1.tiff	8	258	0.124239	0.0492866	0.0	0.0	nan	03	13	nan	03	0	1	0	0	65535	65535
541.0	780.0	r03c03f14p02-ch2sk1fk1fl1.tif	r03c03f14p01-ch1sk1fk1fl1.tiff	8	259	0.182208	0.122591	0.0	0.0	nan	03	14	nan	03	0	0	0	0	65535	65535
338.0	547.0	r03c03f15p02-ch2sk1fk1fl1.tif	r03c03f15p01-ch1sk1fk1fl1.tiff	8	260	0.249577	0.0717021	0.000143612132353	0.0	nan	03	15	nan	03	0	0	0	0	65535	65535
0.0	20516.0	r03c03f16p02-ch2sk1fk1fl1.tif	r03c03f16p01-ch1sk1fk1fl1.tiff	8	261	0.000595102	0.00125124	0.0	0.0	nan	03	16	nan	03	1	1	0	0	65535	65535
53.0	69.0	r03c03f17p02-ch2sk1fk1fl1.tif	r03c03f17p01-ch1sk1fk1fl1.tiff	8	262	0.116182	0.0419165	0.0	0.0	nan	03	17	nan	03	0	1	0	0	65535	65535
832.0	1756.0	r03c03f18p02-ch2sk1fk1fl1.tif	r03c03f18p01-ch1sk1fk1fl1.tiff	8	263	0.156237	0.249638	0.0	0.000574448529412	nan	03	18	nan	03	0	0	0	0	65535	65535
243.0	282.0	r03c03f19p02-ch2sk1fk1fl1.tif	r03c03f19p01-ch1sk1fk1fl1.tiff	8	264	0.153552	0.0826276	0.0	0.0	nan	03	19	nan	03	0	0	0	0	65535	65535
0.0	22537.0	r03c03f20p02-ch2sk1fk1fl1.tif	r03c03f20p01-ch1sk1fk1fl1.tiff	8	265	0.000610361	0.0012665	0.0	0.0	nan	03	20	nan	03	1	1	0	0	65535	65535
0.0	22192.0	r03c03f21p02-ch2sk1fk1fl1.tif	r03c03f21p01-ch1sk1fk1fl1.tiff	8	266	0.000610361	0.00123598	0.0	0.0	nan	03	21	nan	03	1	1	0	0	65535	65535
240.0	345.0	r03c03f22p02-ch2sk1fk1fl1.tif	r03c03f22p01-ch1sk1fk1fl1.tiff	8	267	0.188632	0.046479	0.0	0.0	nan	03	22	nan	03	0	1	0	0	65535	65535
868.0	2021.0	r03c03f23p02-ch2sk1fk1fl1.tif	r03c03f23p01-ch1sk1fk1fl1.tiff	8	268	0.192706	0.221408	0.0	0.0	nan	03	23	nan	03	0	0	0	0	65535	65535
753.0	1317.0	r03c03f24p02-ch2sk1fk1fl1.tif	r03c03f24p01-ch1sk1fk1fl1.tiff	8	269	0.143877	0.153826	0.0	0.0	nan	03	24	nan	03	0	0	0	0	65535	65535
18.0	37.0	r03c03f25p02-ch2sk1fk1fl1.tif	r03c03f25p01-ch1sk1fk1fl1.tiff	8	270	0.140429	0.0380102	0.0	0.0	nan	03	25	nan	03	0	1	0	0	65535	65535
0.0	21920.0	r03c03f26p02-ch2sk1fk1fl1.tif	r03c03f26p01-ch1sk1fk1fl1.tiff	8	271	0.000640879	0.00125124	0.0	0.0	nan	03	26	nan	03	1	1	0	0	65535	65535
170.0	250.0	r03c03f27p02-ch2sk1fk1fl1.tif	r03c03f27p01-ch1sk1fk1fl1.tiff	8	272	0.172671	0.0361028	0.0	0.0	nan	03	27	nan	03	0	1	0	0	65535	65535
322.0	444.0	r03c03f28p02-ch2sk1fk1fl1.tif	r03c03f28p01-ch1sk1fk1fl1.tiff	8	273	0.111406	0.0360571	0.0	0.0	nan	03	28	nan	03	0	1	0	0	65535	65535
21.0	45.0	r03c03f29p02-ch2sk1fk1fl1.tif	r03c03f29p01-ch1sk1fk1fl1.tiff	8	274	0.0910201	0.0578317	0.0	0.0	nan	03	29	nan	03	0	0	0	0	65535	65535
0.0	30.0	r03c03f30p02-ch2sk1fk1fl1.tif	r03c03f30p01-ch1sk1fk1fl1.tiff	8	275	0.000564584	0.155657	0.0	0.0	nan	03	30	nan	03	1	0	0	0	65535	65535
0.0	38.0	r03c03f31p02-ch2sk1fk1fl1.tif	r03c03f31p01-ch1sk1fk1fl1.tiff	8	276	0.0	0.1308	0.0	0.0	nan	03	31	nan	03	1	0	0	0	65535	65535
0.0	22112.0	r03c03f32p02-ch2sk1fk1fl1.tif	r03c03f32p01-ch1sk1fk1fl1.tiff	8	277	0.000640879	0.00125124	0.0	0.0	nan	03	32	nan	03	1	1	0	0	65535	65535
0.0	22189.0	r03c03f33p02-ch2sk1fk1fl1.tif	r03c03f33p01-ch1sk1fk1fl1.tiff	8	278	0.000595102	0.0011902	0.0	0.0	nan	03	33	nan	03	1	1	0	0	65535	65535
0.0	21897.0	r03c03f34p02-ch2sk1fk1fl1.tif	r03c03f34p01-ch1sk1fk1fl1.tiff	8	279	0.000640879	0.00157168	0.0	0.0	nan	03	34	nan	03	1	1	0	0	65535	65535
0.0	0.0	r03c03f35p02-ch2sk1fk1fl1.tif	r03c03f35p01-ch1sk1fk1fl1.tiff	8	280	0.000610361	0.0	0.0	0.0	nan	03	35	nan	03	1	1	0	0	65535	65535
715.0	2362.0	r04c03f01p02-ch2sk1fk1fl1.tif	r04c03f01p01-ch1sk1fk1fl1.tiff	9	281	0.249668	0.20087	0.000646254595588	0.0	nan	03	01	nan	04	0	0	0	0	65535	65535
0.0	20782.0	r04c03f02p02-ch2sk1fk1fl1.tif	r04c03f02p01-ch1sk1fk1fl1.tiff	9	282	0.000595102	0.00114443	0.0	0.0	nan	03	02	nan	04	1	1	0	0	65535	65535
0.0	0.0	r04c03f03p02-ch2sk1fk1fl1.tif	r04c03f03p01-ch1sk1fk1fl1.tiff	9	283	0.000595102	0.0	0.0	0.0	nan	03	03	nan	04	1	1	0	0	65535	65535
0.0	22589.0	r04c03f04p02-ch2sk1fk1fl1.tif	r04c03f04p01-ch1sk1fk1fl1.tiff	9	284	0.000595102	0.00131228	0.0	0.0	nan	03	04	nan	04	1	1	0	0	65535	65535
0.0	21908.0	r04c03f05p02-ch2sk1fk1fl1.tif	r04c03f05p01-ch1sk1fk1fl1.tiff	9	285	0.000579843	0.00122072	0.0	0.0	nan	03	05	nan	04	1	1	0	0	65535	65535
0.0	0.0	r04c03f06p02-ch2sk1fk1fl1.tif	r04c03f06p01-ch1sk1fk1fl1.tiff	9	286	0.0	0.0	0.0	0.0	nan	03	06	nan	04	1	1	0	0	65535	65535
0.0	22151.0	r04c03f07p02-ch2sk1fk1fl1.tif	r04c03f07p01-ch1sk1fk1fl1.tiff	9	287	0.000595102	0.00129702	0.0	0.0	nan	03	07	nan	04	1	1	0	0	65535	65535
0.0	22992.0	r04c03f08p02-ch2sk1fk1fl1.tif	r04c03f08p01-ch1sk1fk1fl1.tiff	9	288	0.000595102	0.00125124	0.0	0.0	nan	03	08	nan	04	1	1	0	0	65535	65535
0.0	23107.0	r04c03f09p02-ch2sk1fk1fl1.tif	r04c03f09p01-ch1sk1fk1fl1.tiff	9	289	0.000610361	0.00132753	0.0	0.0	nan	03	09	nan	04	1	1	0	0	65535	65535
0.0	23017.0	r04c03f10p02-ch2sk1fk1fl1.tif	r04c03f10p01-ch1sk1fk1fl1.tiff	9	290	0.000671397	0.00123598	0.0	0.0	nan	03	10	nan	04	1	1	0	0	65535	65535
0.0	21287.0	r04c03f11p02-ch2sk1fk1fl1.tif	r04c03f11p01-ch1sk1fk1fl1.tiff	9	291	0.0	0.00128176	0.0	0.0	nan	03	11	nan	04	1	1	0	0	65535	65535
0.0	22583.0	r04c03f12p02-ch2sk1fk1fl1.tif	r04c03f12p01-ch1sk1fk1fl1.tiff	9	292	0.000579843	0.00134279	0.0	0.0	nan	03	12	nan	04	1	1	0	0	65535	65535
182.0	360.0	r04c03f13p02-ch2sk1fk1fl1.tif	r04c03f13p01-ch1sk1fk1fl1.tiff	9	293	0.125017	0.098909	0.0	0.0	nan	03	13	nan	04	0	0	0	0	65535	65535
505.0	946.0	r04c03f14p02-ch2sk1fk1fl1.tif	r04c03f14p01-ch1sk1fk1fl1.tiff	9	294	0.247272	0.106355	0.0	0.0	nan	03	14	nan	04	0	0	0	0	65535	65535
157.0	291.0	r04c03f15p02-ch2sk1fk1fl1.tif	r04c03f15p01-ch1sk1fk1fl1.tiff	9	295	0.13286	0.0421607	0.0	0.0	nan	03	15	nan	04	0	1	0	0	65535	65535
0.0	22525.0	r04c03f16p02-ch2sk1fk1fl1.tif	r04c03f16p01-ch1sk1fk1fl1.tiff	9	296	0.000579843	0.00205997	0.0	0.0	nan	03	16	nan	04	1	1	0	0	65535	65535
0.0	22785.0	r04c03f17p02-ch2sk1fk1fl1.tif	r04c03f17p01-ch1sk1fk1fl1.tiff	9	297	0.000595102	0.0011902	0.0	0.0	nan	03	17	nan	04	1	1	0	0	65535	65535
402.0	834.0	r04c03f18p02-ch2sk1fk1fl1.tif	r04c03f18p01-ch1sk1fk1fl1.tiff	9	298	0.202701	0.109728	0.0	0.0	nan	03	18	nan	04	0	0	0	0	65535	65535
590.0	1460.0	r04c03f19p02-ch2sk1fk1fl1.tif	r04c03f19p01-ch1sk1fk1fl1.tiff	9	299	0.193133	0.146929	0.0	0.0	nan	03	19	nan	04	0	0	0	0	65535	65535
40.0	69.0	r04c03f20p02-ch2sk1fk1fl1.tif	r04c03f20p01-ch1sk1fk1fl1.tiff	9	300	0.120882	0.0337987	0.0	0.0	nan	03	20	nan	04	0	1	0	0	65535	65535
84.0	139.0	r04c03f21p02-ch2sk1fk1fl1.tif	r04c03f21p01-ch1sk1fk1fl1.tiff	9	301	0.098024	0.043534	0.0	0.0	nan	03	21	nan	04	0	1	0	0	65535	65535
629.0	1760.0	r04c03f22p02-ch2sk1fk1fl1.tif	r04c03f22p01-ch1sk1fk1fl1.tiff	9	302	0.170352	0.144518	0.0	0.0	nan	03	22	nan	04	0	0	0	0	65535	65535
737.0	2140.0	r04c03f23p02-ch2sk1fk1fl1.tif	r04c03f23p01-ch1sk1fk1fl1.tiff	9	303	0.155962	0.209552	0.0	0.0	nan	03	23	nan	04	0	0	0	0	65535	65535
338.0	582.0	r04c03f24p02-ch2sk1fk1fl1.tif	r04c03f24p01-ch1sk1fk1fl1.tiff	9	304	0.213901	0.11017	0.0	0.0	nan	03	24	nan	04	0	0	0	0	65535	65535
0.0	22533.0	r04c03f25p02-ch2sk1fk1fl1.tif	r04c03f25p01-ch1sk1fk1fl1.tiff	9	305	0.000595102	0.00135805	0.0	0.0	nan	03	25	nan	04	1	1	0	0	65535	65535
0.0	24040.0	r04c03f26p02-ch2sk1fk1fl1.tif	r04c03f26p01-ch1sk1fk1fl1.tiff	9	306	0.000671397	0.00117494	0.0	0.0	nan	03	26	nan	04	1	1	0	0	65535	65535
34.0	106.0	r04c03f27p02-ch2sk1fk1fl1.tif	r04c03f27p01-ch1sk1fk1fl1.tiff	9	307	0.0795148	0.0202182	0.0	0.0	nan	03	27	nan	04	0	1	0	0	65535	65535
444.0	845.0	r04c03f28p02-ch2sk1fk1fl1.tif	r04c03f28p01-ch1sk1fk1fl1.tiff	9	308	0.165957	0.132036	0.0	0.0	nan	03	28	nan	04	0	0	0	0	65535	65535
389.0	737.0	r04c03f29p02-ch2sk1fk1fl1.tif	r04c03f29p01-ch1sk1fk1fl1.tiff	9	309	0.196201	0.0375677	0.0	0.0	nan	03	29	nan	04	0	1	0	0	65535	65535
0.0	26011.0	r04c03f30p02-ch2sk1fk1fl1.tif	r04c03f30p01-ch1sk1fk1fl1.tiff	9	310	0.0	0.0148013	0.0	0.0	nan	03	30	nan	04	1	1	0	0	65535	65535
0.0	19853.0	r04c03f31p02-ch2sk1fk1fl1.tif	r04c03f31p01-ch1sk1fk1fl1.tiff	9	311	0.000610361	0.00134279	0.0	0.0	nan	03	31	nan	04	1	1	0	0	65535	65535
0.0	0.0	r04c03f32p02-ch2sk1fk1fl1.tif	r04c03f32p01-ch1sk1fk1fl1.tiff	9	312	0.000686656	0.0	0.0	0.0	nan	03	32	nan	04	1	1	0	0	65535	65535
0.0	22302.0	r04c03f33p02-ch2sk1fk1fl1.tif	r04c03f33p01-ch1sk1fk1fl1.tiff	9	313	0.000595102	0.00228885	0.0	0.0	nan	03	33	nan	04	1	1	0	0	65535	65535
0.0	0.0	r04c03f34p02-ch2sk1fk1fl1.tif	r04c03f34p01-ch1sk1fk1fl1.tiff	9	314	0.0	0.0	0.0	0.0	nan	03	34	nan	04	1	1	0	0	65535	65535
0.0	0.0	r04c03f35p02-ch2sk1fk1fl1.tif	r04c03f35p01-ch1sk1fk1fl1.tiff	9	315	0.000595102	0.0	0.0	0.0	nan	03	35	nan	04	1	1	0	0	65535	65535
1149.0	2599.0	r05c03f01p02-ch2sk1fk1fl1.tif	r05c03f01p01-ch1sk1fk1fl1.tiff	10	316	0.14548	0.218479	0.0	0.0	nan	03	01	nan	05	0	0	0	0	65535	65535
0.0	0.0	r05c03f02p02-ch2sk1fk1fl1.tif	r05c03f02p01-ch1sk1fk1fl1.tiff	10	317	0.000610361	0.0	0.0	0.0	nan	03	02	nan	05	1	1	0	0	65535	65535
0.0	22198.0	r05c03f03p02-ch2sk1fk1fl1.tif	r05c03f03p01-ch1sk1fk1fl1.tiff	10	318	0.00062562	0.00123598	0.0	0.0	nan	03	03	nan	05	1	1	0	0	65535	65535
0.0	22499.0	r05c03f04p02-ch2sk1fk1fl1.tif	r05c03f04p01-ch1sk1fk1fl1.tiff	10	319	0.000610361	0.0012665	0.0	0.0	nan	03	04	nan	05	1	1	0	0	65535	65535
0.0	22172.0	r05c03f05p02-ch2sk1fk1fl1.tif	r05c03f05p01-ch1sk1fk1fl1.tiff	10	320	0.000595102	0.00120546	0.0	0.0	nan	03	05	nan	05	1	1	0	0	65535	65535
0.0	0.0	r05c03f06p02-ch2sk1fk1fl1.tif	r05c03f06p01-ch1sk1fk1fl1.tiff	10	321	0.0	0.0	0.0	0.0	nan	03	06	nan	05	1	1	0	0	65535	65535
0.0	22155.0	r05c03f07p02-ch2sk1fk1fl1.tif	r05c03f07p01-ch1sk1fk1fl1.tiff	10	322	0.000595102	0.00135805	0.0	0.0	nan	03	07	nan	05	1	1	0	0	65535	65535
26.0	30.0	r05c03f08p02-ch2sk1fk1fl1.tif	r05c03f08p01-ch1sk1fk1fl1.tiff	10	323	0.136873	0.029572	0.0	0.0	nan	03	08	nan	05	0	1	0	0	65535	65535
123.0	187.0	r05c03f09p02-ch2sk1fk1fl1.tif	r05c03f09p01-ch1sk1fk1fl1.tiff	10	324	0.206683	0.0409552	0.0	0.0	nan	03	09	nan	05	0	1	0	0	65535	65535
0.0	26501.0	r05c03f10p02-ch2sk1fk1fl1.tif	r05c03f10p01-ch1sk1fk1fl1.tiff	10	325	0.000579843	0.0183413	0.0	0.0	nan	03	10	nan	05	1	1	0	0	65535	65535
0.0	22680.0	r05c03f11p02-ch2sk1fk1fl1.tif	r05c03f11p01-ch1sk1fk1fl1.tiff	10	326	0.000579843	0.00149538	0.0	0.0	nan	03	11	nan	05	1	1	0	0	65535	65535
0.0	22616.0	r05c03f12p02-ch2sk1fk1fl1.tif	r05c03f12p01-ch1sk1fk1fl1.tiff	10	327	0.000610361	0.00125124	0.0	0.0	nan	03	12	nan	05	1	1	0	0	65535	65535
228.0	299.0	r05c03f13p02-ch2sk1fk1fl1.tif	r05c03f13p01-ch1sk1fk1fl1.tiff	10	328	0.152117	0.0438392	0.0	0.0	nan	03	13	nan	05	0	1	0	0	65535	65535
796.0	1326.0	r05c03f14p02-ch2sk1fk1fl1.tif	r05c03f14p01-ch1sk1fk1fl1.tiff	10	329	0.249668	0.17322	7.18060661765e-05	0.0	nan	03	14	nan	05	0	0	0	0	65535	65535
324.0	449.0	r05c03f15p02-ch2sk1fk1fl1.tif	r05c03f15p01-ch1sk1fk1fl1.tiff	10	330	0.199115	0.0535744	0.0	0.0	nan	03	15	nan	05	0	0	0	0	65535	65535
0.0	22855.0	r05c03f16p02-ch2sk1fk1fl1.tif	r05c03f16p01-ch1sk1fk1fl1.tiff	10	331	0.000595102	0.00125124	0.0	0.0	nan	03	16	nan	05	1	1	0	0	65535	65535
0.0	22849.0	r05c03f17p02-ch2sk1fk1fl1.tif	r05c03f17p01-ch1sk1fk1fl1.tiff	10	332	0.000610361	0.00122072	0.0	0.0	nan	03	17	nan	05	1	1	0	0	65535	65535
404.0	616.0	r05c03f18p02-ch2sk1fk1fl1.tif	r05c03f18p01-ch1sk1fk1fl1.tiff	10	333	0.154284	0.0776837	0.0	0.0	nan	03	18	nan	05	0	0	0	0	65535	65535
478.0	765.0	r05c03f19p02-ch2sk1fk1fl1.tif	r05c03f19p01-ch1sk1fk1fl1.tiff	10	334	0.249668	0.113588	0.000646254595588	0.0	nan	03	19	nan	05	0	0	0	0	65535	65535
0.0	22560.0	r05c03f20p02-ch2sk1fk1fl1.tif	r05c03f20p01-ch1sk1fk1fl1.tiff	10	335	0.000595102	0.0012665	0.0	0.0	nan	03	20	nan	05	1	1	0	0	65535	65535
0.0	22495.0	r05c03f21p02-ch2sk1fk1fl1.tif	r05c03f21p01-ch1sk1fk1fl1.tiff	10	336	0.000549325	0.00125124	0.0	0.0	nan	03	21	nan	05	1	1	0	0	65535	65535
473.0	775.0	r05c03f22p02-ch2sk1fk1fl1.tif	r05c03f22p01-ch1sk1fk1fl1.tiff	10	337	0.162173	0.130129	0.0	0.0	nan	03	22	nan	05	0	0	0	0	65535	65535
776.0	1632.0	r05c03f23p02-ch2sk1fk1fl1.tif	r05c03f23p01-ch1sk1fk1fl1.tiff	10	338	0.231205	0.138048	0.0	0.0	nan	03	23	nan	05	0	0	0	0	65535	65535
203.0	323.0	r05c03f24p02-ch2sk1fk1fl1.tif	r05c03f24p01-ch1sk1fk1fl1.tiff	10	339	0.121569	0.0472725	0.0	0.0	nan	03	24	nan	05	0	1	0	0	65535	65535
0.0	22481.0	r05c03f25p02-ch2sk1fk1fl1.tif	r05c03f25p01-ch1sk1fk1fl1.tiff	10	340	0.000610361	0.00125124	0.0	0.0	nan	03	25	nan	05	1	1	0	0	65535	65535
0.0	21987.0	r05c03f26p02-ch2sk1fk1fl1.tif	r05c03f26p01-ch1sk1fk1fl1.tiff	10	341	0.000610361	0.00112917	0.0	0.0	nan	03	26	nan	05	1	1	0	0	65535	65535
3.0	9.0	r05c03f27p02-ch2sk1fk1fl1.tif	r05c03f27p01-ch1sk1fk1fl1.tiff	10	342	0.0717327	0.0171511	0.0	0.0	nan	03	27	nan	05	0	1	0	0	65535	65535
256.0	402.0	r05c03f28p02-ch2sk1fk1fl1.tif	r05c03f28p01-ch1sk1fk1fl1.tiff	10	343	0.13843	0.0294499	0.0	0.0	nan	03	28	nan	05	0	1	0	0	65535	65535
101.0	142.0	r05c03f29p02-ch2sk1fk1fl1.tif	r05c03f29p01-ch1sk1fk1fl1.tiff	10	344	0.0988174	0.0245365	0.0	0.0	nan	03	29	nan	05	0	1	0	0	65535	65535
0.0	0.0	r05c03f30p02-ch2sk1fk1fl1.tif	r05c03f30p01-ch1sk1fk1fl1.tiff	10	345	0.000610361	0.0	0.0	0.0	nan	03	30	nan	05	1	1	0	0	65535	65535
0.0	0.0	r05c03f31p02-ch2sk1fk1fl1.tif	r05c03f31p01-ch1sk1fk1fl1.tiff	10	346	0.000610361	0.0	0.0	0.0	nan	03	31	nan	05	1	1	0	0	65535	65535
0.0	21764.0	r05c03f32p02-ch2sk1fk1fl1.tif	r05c03f32p01-ch1sk1fk1fl1.tiff	10	347	0.0	0.00122072	0.0	0.0	nan	03	32	nan	05	1	1	0	0	65535	65535
0.0	22154.0	r05c03f33p02-ch2sk1fk1fl1.tif	r05c03f33p01-ch1sk1fk1fl1.tiff	10	348	0.000610361	0.00120546	0.0	0.0	nan	03	33	nan	05	1	1	0	0	65535	65535
0.0	21799.0	r05c03f34p02-ch2sk1fk1fl1.tif	r05c03f34p01-ch1sk1fk1fl1.tiff	10	349	0.000579843	0.00115969	0.0	0.0	nan	03	34	nan	05	1	1	0	0	65535	65535
0.0	23599.0	r05c03f35p02-ch2sk1fk1fl1.tif	r05c03f35p01-ch1sk1fk1fl1.tiff	10	350	0.000610361	0.00120546	0.0	0.0	nan	03	35	nan	05	1	1	0	0	65535	65535
1122.0	2093.0	r06c03f01p02-ch2sk1fk1fl1.tif	r06c03f01p01-ch1sk1fk1fl1.tiff	11	351	0.165682	0.177188	0.0	0.0	nan	03	01	nan	06	0	0	0	0	65535	65535
0.0	0.0	r06c03f02p02-ch2sk1fk1fl1.tif	r06c03f02p01-ch1sk1fk1fl1.tiff	11	352	0.0	0.0	0.0	0.0	nan	03	02	nan	06	1	1	0	0	65535	65535
0.0	22312.0	r06c03f03p02-ch2sk1fk1fl1.tif	r06c03f03p01-ch1sk1fk1fl1.tiff	11	353	0.000595102	0.0012665	0.0	0.0	nan	03	03	nan	06	1	1	0	0	65535	65535
0.0	22675.0	r06c03f04p02-ch2sk1fk1fl1.tif	r06c03f04p01-ch1sk1fk1fl1.tiff	11	354	0.00062562	0.00125124	0.0	0.0	nan	03	04	nan	06	1	1	0	0	65535	65535
0.0	22201.0	r06c03f05p02-ch2sk1fk1fl1.tif	r06c03f05p01-ch1sk1fk1fl1.tiff	11	355	0.000579843	0.00120546	0.0	0.0	nan	03	05	nan	06	1	1	0	0	65535	65535
0.0	0.0	r06c03f06p02-ch2sk1fk1fl1.tif	r06c03f06p01-ch1sk1fk1fl1.tiff	11	356	0.000564584	0.0	0.0	0.0	nan	03	06	nan	06	1	1	0	0	65535	65535
0.0	22023.0	r06c03f07p02-ch2sk1fk1fl1.tif	r06c03f07p01-ch1sk1fk1fl1.tiff	11	357	0.000595102	0.00122072	0.0	0.0	nan	03	07	nan	06	1	1	0	0	65535	65535
229.0	436.0	r06c03f08p02-ch2sk1fk1fl1.tif	r06c03f08p01-ch1sk1fk1fl1.tiff	11	358	0.160342	0.0627604	0.0	0.0	nan	03	08	nan	06	0	0	0	0	65535	65535
476.0	688.0	r06c03f09p02-ch2sk1fk1fl1.tif	r06c03f09p01-ch1sk1fk1fl1.tiff	11	359	0.125185	0.116045	0.0	0.0	nan	03	09	nan	06	0	0	0	0	65535	65535
48.0	107.0	r06c03f10p02-ch2sk1fk1fl1.tif	r06c03f10p01-ch1sk1fk1fl1.tiff	11	360	0.104311	0.0352331	0.0	0.0	nan	03	10	nan	06	0	1	0	0	65535	65535
0.0	22182.0	r06c03f11p02-ch2sk1fk1fl1.tif	r06c03f11p01-ch1sk1fk1fl1.tiff	11	361	0.0	0.00114443	0.0	0.0	nan	03	11	nan	06	1	1	0	0	65535	65535
0.0	22670.0	r06c03f12p02-ch2sk1fk1fl1.tif	r06c03f12p01-ch1sk1fk1fl1.tiff	11	362	0.000579843	0.0011902	0.0	0.0	nan	03	12	nan	06	1	1	0	0	65535	65535
316.0	447.0	r06c03f13p02-ch2sk1fk1fl1.tif	r06c03f13p01-ch1sk1fk1fl1.tiff	11	363	0.249653	0.0531472	0.000143612132353	0.0	nan	03	13	nan	06	0	0	0	0	65535	65535
1176.0	2338.0	r06c03f14p02-ch2sk1fk1fl1.tif	r06c03f14p01-ch1sk1fk1fl1.tiff	11	364	0.182864	0.249653	0.0	0.000215418198529	nan	03	14	nan	06	0	0	0	0	65535	65535
705.0	1102.0	r06c03f15p02-ch2sk1fk1fl1.tif	r06c03f15p01-ch1sk1fk1fl1.tiff	11	365	0.130419	0.160967	0.0	0.0	nan	03	15	nan	06	0	0	0	0	65535	65535
9.0	12.0	r06c03f16p02-ch2sk1fk1fl1.tif	r06c03f16p01-ch1sk1fk1fl1.tiff	11	366	0.122118	0.0260166	0.0	0.0	nan	03	16	nan	06	0	1	0	0	65535	65535
14.0	13.0	r06c03f17p02-ch2sk1fk1fl1.tif	r06c03f17p01-ch1sk1fk1fl1.tiff	11	367	0.104997	0.0170748	0.0	0.0	nan	03	17	nan	06	0	1	0	0	65535	65535
739.0	1074.0	r06c03f18p02-ch2sk1fk1fl1.tif	r06c03f18p01-ch1sk1fk1fl1.tiff	11	368	0.211551	0.137804	0.0	0.0	nan	03	18	nan	06	0	0	0	0	65535	65535
288.0	379.0	r06c03f19p02-ch2sk1fk1fl1.tif	r06c03f19p01-ch1sk1fk1fl1.tiff	11	369	0.158251	0.0646372	0.0	0.0	nan	03	19	nan	06	0	0	0	0	65535	65535
0.0	22586.0	r06c03f20p02-ch2sk1fk1fl1.tif	r06c03f20p01-ch1sk1fk1fl1.tiff	11	370	0.000595102	0.00120546	0.0	0.0	nan	03	20	nan	06	1	1	0	0	65535	65535
0.0	22429.0	r06c03f21p02-ch2sk1fk1fl1.tif	r06c03f21p01-ch1sk1fk1fl1.tiff	11	371	0.000564584	0.00132753	0.0	0.0	nan	03	21	nan	06	1	1	0	0	65535	65535
43.0	91.0	r06c03f22p02-ch2sk1fk1fl1.tif	r06c03f22p01-ch1sk1fk1fl1.tiff	11	372	0.0937362	0.0215915	0.0	0.0	nan	03	22	nan	06	0	1	0	0	65535	65535
427.0	566.0	r06c03f23p02-ch2sk1fk1fl1.tif	r06c03f23p01-ch1sk1fk1fl1.tiff	11	373	0.219318	0.071458	0.0	0.0	nan	03	23	nan	06	0	0	0	0	65535	65535
207.0	296.0	r06c03f24p02-ch2sk1fk1fl1.tif	r06c03f24p01-ch1sk1fk1fl1.tiff	11	374	0.150164	0.0823072	0.0	0.0	nan	03	24	nan	06	0	0	0	0	65535	65535
0.0	22402.0	r06c03f25p02-ch2sk1fk1fl1.tif	r06c03f25p01-ch1sk1fk1fl1.tiff	11	375	0.000579843	0.00120546	0.0	0.0	nan	03	25	nan	06	1	1	0	0	65535	65535
0.0	24097.0	r06c03f26p02-ch2sk1fk1fl1.tif	r06c03f26p01-ch1sk1fk1fl1.tiff	11	376	0.000610361	0.00112917	0.0	0.0	nan	03	26	nan	06	1	1	0	0	65535	65535
0.0	22909.0	r06c03f27p02-ch2sk1fk1fl1.tif	r06c03f27p01-ch1sk1fk1fl1.tiff	11	377	0.00062562	0.00122072	0.0	0.0	nan	03	27	nan	06	1	1	0	0	65535	65535
0.0	22778.0	r06c03f28p02-ch2sk1fk1fl1.tif	r06c03f28p01-ch1sk1fk1fl1.tiff	11	378	0.000640879	0.00131228	0.0	0.0	nan	03	28	nan	06	1	1	0	0	65535	65535
0.0	22964.0	r06c03f29p02-ch2sk1fk1fl1.tif	r06c03f29p01-ch1sk1fk1fl1.tiff	11	379	0.000579843	0.0011902	0.0	0.0	nan	03	29	nan	06	1	1	0	0	65535	65535
0.0	22059.0	r06c03f30p02-ch2sk1fk1fl1.tif	r06c03f30p01-ch1sk1fk1fl1.tiff	11	380	0.000595102	0.00134279	0.0	0.0	nan	03	30	nan	06	1	1	0	0	65535	65535
0.0	19742.0	r06c03f31p02-ch2sk1fk1fl1.tif	r06c03f31p01-ch1sk1fk1fl1.tiff	11	381	0.000610361	0.00135805	0.0	0.0	nan	03	31	nan	06	1	1	0	0	65535	65535
0.0	21795.0	r06c03f32p02-ch2sk1fk1fl1.tif	r06c03f32p01-ch1sk1fk1fl1.tiff	11	382	0.000610361	0.00120546	0.0	0.0	nan	03	32	nan	06	1	1	0	0	65535	65535
0.0	22224.0	r06c03f33p02-ch2sk1fk1fl1.tif	r06c03f33p01-ch1sk1fk1fl1.tiff	11	383	0.000564584	0.00117494	0.0	0.0	nan	03	33	nan	06	1	1	0	0	65535	65535
0.0	0.0	r06c03f34p02-ch2sk1fk1fl1.tif	r06c03f34p01-ch1sk1fk1fl1.tiff	11	384	0.000610361	0.0	0.0	0.0	nan	03	34	nan	06	1	1	0	0	65535	65535
0.0	21629.0	r06c03f35p02-ch2sk1fk1fl1.tif	r06c03f35p01-ch1sk1fk1fl1.tiff	11	385	0.000610361	0.00132753	0.0	0.0	nan	03	35	nan	06	1	1	0	0	65535	65535
918.0	2388.0	r07c03f01p02-ch2sk1fk1fl1.tif	r07c03f01p01-ch1sk1fk1fl1.tiff	12	386	0.193881	0.247944	0.0	0.0	nan	03	01	nan	07	0	0	0	0	65535	65535
0.0	0.0	r07c03f02p02-ch2sk1fk1fl1.tif	r07c03f02p01-ch1sk1fk1fl1.tiff	12	387	0.0	0.0	0.0	0.0	nan	03	02	nan	07	1	1	0	0	65535	65535
0.0	22051.0	r07c03f03p02-ch2sk1fk1fl1.tif	r07c03f03p01-ch1sk1fk1fl1.tiff	12	388	0.000579843	0.00125124	0.0	0.0	nan	03	03	nan	07	1	1	0	0	65535	65535
0.0	22648.0	r07c03f04p02-ch2sk1fk1fl1.tif	r07c03f04p01-ch1sk1fk1fl1.tiff	12	389	0.000579843	0.0012665	0.0	0.0	nan	03	04	nan	07	1	1	0	0	65535	65535
0.0	22111.0	r07c03f05p02-ch2sk1fk1fl1.tif	r07c03f05p01-ch1sk1fk1fl1.tiff	12	390	0.000579843	0.00129702	0.0	0.0	nan	03	05	nan	07	1	1	0	0	65535	65535
0.0	23321.0	r07c03f06p02-ch2sk1fk1fl1.tif	r07c03f06p01-ch1sk1fk1fl1.tiff	12	391	0.00260929	0.00112917	0.0	0.0	nan	03	06	nan	07	1	1	0	0	65535	65535
0.0	22071.0	r07c03f07p02-ch2sk1fk1fl1.tif	r07c03f07p01-ch1sk1fk1fl1.tiff	12	392	0.000610361	0.0011902	0.0	0.0	nan	03	07	nan	07	1	1	0	0	65535	65535
0.0	23223.0	r07c03f08p02-ch2sk1fk1fl1.tif	r07c03f08p01-ch1sk1fk1fl1.tiff	12	393	0.000656138	0.00128176	0.0	0.0	nan	03	08	nan	07	1	1	0	0	65535	65535
3.0	5.0	r07c03f09p02-ch2sk1fk1fl1.tif	r07c03f09p01-ch1sk1fk1fl1.tiff	12	394	0.106096	0.0186618	0.0	0.0	nan	03	09	nan	07	0	1	0	0	65535	65535
0.0	23258.0	r07c03f10p02-ch2sk1fk1fl1.tif	r07c03f10p01-ch1sk1fk1fl1.tiff	12	395	0.00062562	0.0012665	0.0	0.0	nan	03	10	nan	07	1	1	0	0	65535	65535
0.0	0.0	r07c03f11p02-ch2sk1fk1fl1.tif	r07c03f11p01-ch1sk1fk1fl1.tiff	12	396	0.000595102	0.0	0.0	0.0	nan	03	11	nan	07	1	1	0	0	65535	65535
0.0	28695.0	r07c03f12p02-ch2sk1fk1fl1.tif	r07c03f12p01-ch1sk1fk1fl1.tiff	12	397	0.000595102	0.0247654	0.0	0.0	nan	03	12	nan	07	1	1	0	0	65535	65535
345.0	521.0	r07c03f13p02-ch2sk1fk1fl1.tif	r07c03f13p01-ch1sk1fk1fl1.tiff	12	398	0.233219	0.0773327	0.0	0.0	nan	03	13	nan	07	0	0	0	0	65535	65535
582.0	1100.0	r07c03f14p02-ch2sk1fk1fl1.tif	r07c03f14p01-ch1sk1fk1fl1.tiff	12	399	0.221897	0.142962	0.0	0.0	nan	03	14	nan	07	0	0	0	0	65535	65535
144.0	258.0	r07c03f15p02-ch2sk1fk1fl1.tif	r07c03f15p01-ch1sk1fk1fl1.tiff	12	400	0.150774	0.043061	0.0	0.0	nan	03	15	nan	07	0	1	0	0	65535	65535
0.0	22789.0	r07c03f16p02-ch2sk1fk1fl1.tif	r07c03f16p01-ch1sk1fk1fl1.tiff	12	401	0.000595102	0.00148013	0.0	0.0	nan	03	16	nan	07	1	1	0	0	65535	65535
0.0	22766.0	r07c03f17p02-ch2sk1fk1fl1.tif	r07c03f17p01-ch1sk1fk1fl1.tiff	12	402	0.000610361	0.00122072	0.0	0.0	nan	03	17	nan	07	1	1	0	0	65535	65535
350.0	541.0	r07c03f18p02-ch2sk1fk1fl1.tif	r07c03f18p01-ch1sk1fk1fl1.tiff	12	403	0.144167	0.118379	0.0	0.0	nan	03	18	nan	07	0	0	0	0	65535	65535
634.0	1491.0	r07c03f19p02-ch2sk1fk1fl1.tif	r07c03f19p01-ch1sk1fk1fl1.tiff	12	404	0.154833	0.19707	0.0	0.0	nan	03	19	nan	07	0	0	0	0	65535	65535
39.0	61.0	r07c03f20p02-ch2sk1fk1fl1.tif	r07c03f20p01-ch1sk1fk1fl1.tiff	12	405	0.119524	0.0348363	0.0	0.0	nan	03	20	nan	07	0	1	0	0	65535	65535
0.0	26076.0	r07c03f21p02-ch2sk1fk1fl1.tif	r07c03f21p01-ch1sk1fk1fl1.tiff	12	406	0.0852522	0.0145571	0.0	0.0	nan	03	21	nan	07	0	1	0	0	65535	65535
555.0	1031.0	r07c03f22p02-ch2sk1fk1fl1.tif	r07c03f22p01-ch1sk1fk1fl1.tiff	12	407	0.236118	0.142626	0.0	0.0	nan	03	22	nan	07	0	0	0	0	65535	65535
727.0	1618.0	r07c03f23p02-ch2sk1fk1fl1.tif	r07c03f23p01-ch1sk1fk1fl1.tiff	12	408	0.117769	0.134264	0.0	0.0	nan	03	23	nan	07	0	0	0	0	65535	65535
217.0	291.0	r07c03f24p02-ch2sk1fk1fl1.tif	r07c03f24p01-ch1sk1fk1fl1.tiff	12	409	0.146517	0.0417182	0.0	0.0	nan	03	24	nan	07	0	1	0	0	65535	65535
0.0	22458.0	r07c03f25p02-ch2sk1fk1fl1.tif	r07c03f25p01-ch1sk1fk1fl1.tiff	12	410	0.00062562	0.00120546	0.0	0.0	nan	03	25	nan	07	1	1	0	0	65535	65535
0.0	21926.0	r07c03f26p02-ch2sk1fk1fl1.tif	r07c03f26p01-ch1sk1fk1fl1.tiff	12	411	0.000610361	0.0016022	0.0	0.0	nan	03	26	nan	07	1	1	0	0	65535	65535
1.0	2.0	r07c03f27p02-ch2sk1fk1fl1.tif	r07c03f27p01-ch1sk1fk1fl1.tiff	12	412	0.0733654	0.0198825	0.0	0.0	nan	03	27	nan	07	0	1	0	0	65535	65535
230.0	380.0	r07c03f28p02-ch2sk1fk1fl1.tif	r07c03f28p01-ch1sk1fk1fl1.tiff	12	413	0.123095	0.0661936	0.0	0.0	nan	03	28	nan	07	0	0	0	0	65535	65535
109.0	166.0	r07c03f29p02-ch2sk1fk1fl1.tif	r07c03f29p01-ch1sk1fk1fl1.tiff	12	414	0.137087	0.0692302	0.0	0.0	nan	03	29	nan	07	0	0	0	0	65535	65535
0.0	0.0	r07c03f30p02-ch2sk1fk1fl1.tif	r07c03f30p01-ch1sk1fk1fl1.tiff	12	415	0.0	0.0	0.0	0.0	nan	03	30	nan	07	1	1	0	0	65535	65535
0.0	0.0	r07c03f31p02-ch2sk1fk1fl1.tif	r07c03f31p01-ch1sk1fk1fl1.tiff	12	416	0.0	0.0	0.0	0.0	nan	03	31	nan	07	1	1	0	0	65535	65535
0.0	0.0	r07c03f32p02-ch2sk1fk1fl1.tif	r07c03f32p01-ch1sk1fk1fl1.tiff	12	417	0.000579843	0.0	0.0	0.0	nan	03	32	nan	07	1	1	0	0	65535	65535
0.0	0.0	r07c03f33p02-ch2sk1fk1fl1.tif	r07c03f33p01-ch1sk1fk1fl1.tiff	12	418	0.000839246	0.0	0.0	0.0	nan	03	33	nan	07	1	1	0	0	65535	65535
0.0	0.0	r07c03f34p02-ch2sk1fk1fl1.tif	r07c03f34p01-ch1sk1fk1fl1.tiff	12	419	0.00062562	0.0	0.0	0.0	nan	03	34	nan	07	1	1	0	0	65535	65535
0.0	0.0	r07c03f35p02-ch2sk1fk1fl1.tif	r07c03f35p01-ch1sk1fk1fl1.tiff	12	420	0.000640879	0.0	0.0	0.0	nan	03	35	nan	07	1	1	0	0	65535	65535
0.0	3768.0	r02c04f01p02-ch2sk1fk1fl1.tif	r02c04f01p01-ch1sk1fk1fl1.tiff	13	421	0.0	0.249668	0.0	0.00114889705882	nan	04	01	nan	02	1	0	0	0	65535	65535
0.0	0.0	r02c04f02p02-ch2sk1fk1fl1.tif	r02c04f02p01-ch1sk1fk1fl1.tiff	13	422	0.0	0.0	0.0	0.0	nan	04	02	nan	02	1	1	0	0	65535	65535
0.0	22217.0	r02c04f03p02-ch2sk1fk1fl1.tif	r02c04f03p01-ch1sk1fk1fl1.tiff	13	423	0.00062562	0.00120546	0.0	0.0	nan	04	03	nan	02	1	1	0	0	65535	65535
0.0	23103.0	r02c04f04p02-ch2sk1fk1fl1.tif	r02c04f04p01-ch1sk1fk1fl1.tiff	13	424	0.000610361	0.00123598	0.0	0.0	nan	04	04	nan	02	1	1	0	0	65535	65535
0.0	22534.0	r02c04f05p02-ch2sk1fk1fl1.tif	r02c04f05p01-ch1sk1fk1fl1.tiff	13	425	0.000610361	0.00122072	0.0	0.0	nan	04	05	nan	02	1	1	0	0	65535	65535
0.0	23792.0	r02c04f06p02-ch2sk1fk1fl1.tif	r02c04f06p01-ch1sk1fk1fl1.tiff	13	426	0.000579843	0.00297551	0.0	0.0	nan	04	06	nan	02	1	1	0	0	65535	65535
0.0	22249.0	r02c04f07p02-ch2sk1fk1fl1.tif	r02c04f07p01-ch1sk1fk1fl1.tiff	13	427	0.000564584	0.0011902	0.0	0.0	nan	04	07	nan	02	1	1	0	0	65535	65535
0.0	23081.0	r02c04f08p02-ch2sk1fk1fl1.tif	r02c04f08p01-ch1sk1fk1fl1.tiff	13	428	0.00062562	0.00125124	0.0	0.0	nan	04	08	nan	02	1	1	0	0	65535	65535
46.0	68.0	r02c04f09p02-ch2sk1fk1fl1.tif	r02c04f09p01-ch1sk1fk1fl1.tiff	13	429	0.11075	0.0517281	0.0	0.0	nan	04	09	nan	02	0	0	0	0	65535	65535
0.0	24891.0	r02c04f10p02-ch2sk1fk1fl1.tif	r02c04f10p01-ch1sk1fk1fl1.tiff	13	430	0.000610361	0.016495	0.0	0.0	nan	04	10	nan	02	1	1	0	0	65535	65535
0.0	0.0	r02c04f11p02-ch2sk1fk1fl1.tif	r02c04f11p01-ch1sk1fk1fl1.tiff	13	431	0.0	0.0	0.0	0.0	nan	04	11	nan	02	1	1	0	0	65535	65535
0.0	23002.0	r02c04f12p02-ch2sk1fk1fl1.tif	r02c04f12p01-ch1sk1fk1fl1.tiff	13	432	0.000579843	0.00134279	0.0	0.0	nan	04	12	nan	02	1	1	0	0	65535	65535
377.0	450.0	r02c04f13p02-ch2sk1fk1fl1.tif	r02c04f13p01-ch1sk1fk1fl1.tiff	13	433	0.17847	0.094667	0.0	0.0	nan	04	13	nan	02	0	0	0	0	65535	65535
884.0	1205.0	r02c04f14p02-ch2sk1fk1fl1.tif	r02c04f14p01-ch1sk1fk1fl1.tiff	13	434	0.160662	0.214786	0.0	0.0	nan	04	14	nan	02	0	0	0	0	65535	65535
252.0	303.0	r02c04f15p02-ch2sk1fk1fl1.tif	r02c04f15p01-ch1sk1fk1fl1.tiff	13	435	0.138994	0.0522774	0.0	0.0	nan	04	15	nan	02	0	0	0	0	65535	65535
0.0	22653.0	r02c04f16p02-ch2sk1fk1fl1.tif	r02c04f16p01-ch1sk1fk1fl1.tiff	13	436	0.000579843	0.00123598	0.0	0.0	nan	04	16	nan	02	1	1	0	0	65535	65535
0.0	22831.0	r02c04f17p02-ch2sk1fk1fl1.tif	r02c04f17p01-ch1sk1fk1fl1.tiff	13	437	0.00062562	0.00135805	0.0	0.0	nan	04	17	nan	02	1	1	0	0	65535	65535
555.0	686.0	r02c04f18p02-ch2sk1fk1fl1.tif	r02c04f18p01-ch1sk1fk1fl1.tiff	13	438	0.219165	0.116091	0.0	0.0	nan	04	18	nan	02	0	0	0	0	65535	65535
692.0	1181.0	r02c04f19p02-ch2sk1fk1fl1.tif	r02c04f19p01-ch1sk1fk1fl1.tiff	13	439	0.249653	0.193698	0.000287224264706	0.0	nan	04	19	nan	02	0	0	0	0	65535	65535
0.0	0.0	r02c04f20p02-ch2sk1fk1fl1.tif	r02c04f20p01-ch1sk1fk1fl1.tiff	13	440	0.000610361	0.0679179	0.0	0.0	nan	04	20	nan	02	1	0	0	0	65535	65535
0.0	22807.0	r02c04f21p02-ch2sk1fk1fl1.tif	r02c04f21p01-ch1sk1fk1fl1.tiff	13	441	0.000579843	0.00132753	0.0	0.0	nan	04	21	nan	02	1	1	0	0	65535	65535
468.0	558.0	r02c04f22p02-ch2sk1fk1fl1.tif	r02c04f22p01-ch1sk1fk1fl1.tiff	13	442	0.244205	0.0737011	0.0	0.0	nan	04	22	nan	02	0	0	0	0	65535	65535
875.0	1185.0	r02c04f23p02-ch2sk1fk1fl1.tif	r02c04f23p01-ch1sk1fk1fl1.tiff	13	443	0.168276	0.167239	0.0	0.0	nan	04	23	nan	02	0	0	0	0	65535	65535
223.0	291.0	r02c04f24p02-ch2sk1fk1fl1.tif	r02c04f24p01-ch1sk1fk1fl1.tiff	13	444	0.173358	0.0710155	0.0	0.0	nan	04	24	nan	02	0	0	0	0	65535	65535
0.0	22616.0	r02c04f25p02-ch2sk1fk1fl1.tif	r02c04f25p01-ch1sk1fk1fl1.tiff	13	445	0.000640879	0.00135805	0.0	0.0	nan	04	25	nan	02	1	1	0	0	65535	65535
0.0	22457.0	r02c04f26p02-ch2sk1fk1fl1.tif	r02c04f26p01-ch1sk1fk1fl1.tiff	13	446	0.000610361	0.00143435	0.0	0.0	nan	04	26	nan	02	1	1	0	0	65535	65535
0.0	22942.0	r02c04f27p02-ch2sk1fk1fl1.tif	r02c04f27p01-ch1sk1fk1fl1.tiff	13	447	0.00062562	0.0012665	0.0	0.0	nan	04	27	nan	02	1	1	0	0	65535	65535
33.0	56.0	r02c04f28p02-ch2sk1fk1fl1.tif	r02c04f28p01-ch1sk1fk1fl1.tiff	13	448	0.0979171	0.0234531	0.0	0.0	nan	04	28	nan	02	0	1	0	0	65535	65535
1.0	24966.0	r02c04f29p02-ch2sk1fk1fl1.tif	r02c04f29p01-ch1sk1fk1fl1.tiff	13	449	0.0563821	0.0148928	0.0	0.0	nan	04	29	nan	02	0	1	0	0	65535	65535
0.0	0.0	r02c04f30p02-ch2sk1fk1fl1.tif	r02c04f30p01-ch1sk1fk1fl1.tiff	13	450	0.0	0.0	0.0	0.0	nan	04	30	nan	02	1	1	0	0	65535	65535
0.0	0.0	r02c04f31p02-ch2sk1fk1fl1.tif	r02c04f31p01-ch1sk1fk1fl1.tiff	13	451	0.000610361	0.0	0.0	0.0	nan	04	31	nan	02	1	1	0	0	65535	65535
0.0	21880.0	r02c04f32p02-ch2sk1fk1fl1.tif	r02c04f32p01-ch1sk1fk1fl1.tiff	13	452	0.0	0.00125124	0.0	0.0	nan	04	32	nan	02	1	1	0	0	65535	65535
0.0	22867.0	r02c04f33p02-ch2sk1fk1fl1.tif	r02c04f33p01-ch1sk1fk1fl1.tiff	13	453	0.000640879	0.00129702	0.0	0.0	nan	04	33	nan	02	1	1	0	0	65535	65535
0.0	22220.0	r02c04f34p02-ch2sk1fk1fl1.tif	r02c04f34p01-ch1sk1fk1fl1.tiff	13	454	0.00062562	0.0012665	0.0	0.0	nan	04	34	nan	02	1	1	0	0	65535	65535
0.0	0.0	r02c04f35p02-ch2sk1fk1fl1.tif	r02c04f35p01-ch1sk1fk1fl1.tiff	13	455	0.0	0.0	0.0	0.0	nan	04	35	nan	02	1	1	0	0	65535	65535
914.0	1845.0	r03c04f01p02-ch2sk1fk1fl1.tif	r03c04f01p01-ch1sk1fk1fl1.tiff	14	456	0.171771	0.241428	0.0	0.0	nan	04	01	nan	03	0	0	0	0	65535	65535
0.0	23575.0	r03c04f02p02-ch2sk1fk1fl1.tif	r03c04f02p01-ch1sk1fk1fl1.tiff	14	457	0.0	0.00112917	0.0	0.0	nan	04	02	nan	03	1	1	0	0	65535	65535
0.0	22024.0	r03c04f03p02-ch2sk1fk1fl1.tif	r03c04f03p01-ch1sk1fk1fl1.tiff	14	458	0.000610361	0.00128176	0.0	0.0	nan	04	03	nan	03	1	1	0	0	65535	65535
0.0	20523.0	r03c04f04p02-ch2sk1fk1fl1.tif	r03c04f04p01-ch1sk1fk1fl1.tiff	14	459	0.00294499	0.00962844	0.0	0.0	nan	04	04	nan	03	1	1	0	0	65535	65535
0.0	22365.0	r03c04f05p02-ch2sk1fk1fl1.tif	r03c04f05p01-ch1sk1fk1fl1.tiff	14	460	0.000564584	0.00120546	0.0	0.0	nan	04	05	nan	03	1	1	0	0	65535	65535
0.0	0.0	r03c04f06p02-ch2sk1fk1fl1.tif	r03c04f06p01-ch1sk1fk1fl1.tiff	14	461	0.0	0.0	0.0	0.0	nan	04	06	nan	03	1	1	0	0	65535	65535
0.0	22691.0	r03c04f07p02-ch2sk1fk1fl1.tif	r03c04f07p01-ch1sk1fk1fl1.tiff	14	462	0.000610361	0.00134279	0.0	0.0	nan	04	07	nan	03	1	1	0	0	65535	65535
0.0	23023.0	r03c04f08p02-ch2sk1fk1fl1.tif	r03c04f08p01-ch1sk1fk1fl1.tiff	14	463	0.00062562	0.00172427	0.0	0.0	nan	04	08	nan	03	1	1	0	0	65535	65535
0.0	20787.0	r03c04f09p02-ch2sk1fk1fl1.tif	r03c04f09p01-ch1sk1fk1fl1.tiff	14	464	0.000610361	0.00729381	0.0	0.0	nan	04	09	nan	03	1	1	0	0	65535	65535
0.0	23025.0	r03c04f10p02-ch2sk1fk1fl1.tif	r03c04f10p01-ch1sk1fk1fl1.tiff	14	465	0.000579843	0.0037995	0.0	0.0	nan	04	10	nan	03	1	1	0	0	65535	65535
0.0	21887.0	r03c04f11p02-ch2sk1fk1fl1.tif	r03c04f11p01-ch1sk1fk1fl1.tiff	14	466	0.0	0.00224308	0.0	0.0	nan	04	11	nan	03	1	1	0	0	65535	65535
0.0	1.0	r03c04f12p02-ch2sk1fk1fl1.tif	r03c04f12p01-ch1sk1fk1fl1.tiff	14	467	0.000640879	0.0901808	0.0	0.0	nan	04	12	nan	03	1	0	0	0	65535	65535
93.0	163.0	r03c04f13p02-ch2sk1fk1fl1.tif	r03c04f13p01-ch1sk1fk1fl1.tiff	14	468	0.148684	0.0467994	0.0	0.0	nan	04	13	nan	03	0	1	0	0	65535	65535
262.0	345.0	r03c04f14p02-ch2sk1fk1fl1.tif	r03c04f14p01-ch1sk1fk1fl1.tiff	14	469	0.144686	0.0954757	0.0	0.0	nan	04	14	nan	03	0	0	0	0	65535	65535
35.0	38.0	r03c04f15p02-ch2sk1fk1fl1.tif	r03c04f15p01-ch1sk1fk1fl1.tiff	14	470	0.108217	0.0399481	0.0	0.0	nan	04	15	nan	03	0	1	0	0	65535	65535
0.0	22923.0	r03c04f16p02-ch2sk1fk1fl1.tif	r03c04f16p01-ch1sk1fk1fl1.tiff	14	471	0.000656138	0.00123598	0.0	0.0	nan	04	16	nan	03	1	1	0	0	65535	65535
0.0	22873.0	r03c04f17p02-ch2sk1fk1fl1.tif	r03c04f17p01-ch1sk1fk1fl1.tiff	14	472	0.000579843	0.0012665	0.0	0.0	nan	04	17	nan	03	1	1	0	0	65535	65535
405.0	577.0	r03c04f18p02-ch2sk1fk1fl1.tif	r03c04f18p01-ch1sk1fk1fl1.tiff	14	473	0.115969	0.0913405	0.0	0.0	nan	04	18	nan	03	0	0	0	0	65535	65535
615.0	1081.0	r03c04f19p02-ch2sk1fk1fl1.tif	r03c04f19p01-ch1sk1fk1fl1.tiff	14	474	0.249638	0.149187	7.18060661765e-05	0.0	nan	04	19	nan	03	0	0	0	0	65535	65535
17.0	148.0	r03c04f20p02-ch2sk1fk1fl1.tif	r03c04f20p01-ch1sk1fk1fl1.tiff	14	475	0.154955	0.24976	0.0	0.164005055147	nan	04	20	nan	03	0	0	0	0	65535	65535
40.0	65.0	r03c04f21p02-ch2sk1fk1fl1.tif	r03c04f21p01-ch1sk1fk1fl1.tiff	14	476	0.131044	0.0239261	0.0	0.0	nan	04	21	nan	03	0	1	0	0	65535	65535
744.0	1612.0	r03c04f22p02-ch2sk1fk1fl1.tif	r03c04f22p01-ch1sk1fk1fl1.tiff	14	477	0.153414	0.14847	0.0	0.0	nan	04	22	nan	03	0	0	0	0	65535	65535
940.0	2804.0	r03c04f23p02-ch2sk1fk1fl1.tif	r03c04f23p01-ch1sk1fk1fl1.tiff	14	478	0.214115	0.248035	0.0	0.0	nan	04	23	nan	03	0	0	0	0	65535	65535
428.0	645.0	r03c04f24p02-ch2sk1fk1fl1.tif	r03c04f24p01-ch1sk1fk1fl1.tiff	14	479	0.188266	0.0928511	0.0	0.0	nan	04	24	nan	03	0	0	0	0	65535	65535
0.0	22564.0	r03c04f25p02-ch2sk1fk1fl1.tif	r03c04f25p01-ch1sk1fk1fl1.tiff	14	480	0.000610361	0.00198367	0.0	0.0	nan	04	25	nan	03	1	1	0	0	65535	65535
0.0	19927.0	r03c04f26p02-ch2sk1fk1fl1.tif	r03c04f26p01-ch1sk1fk1fl1.tiff	14	481	0.000610361	0.00454719	0.0	0.0	nan	04	26	nan	03	1	1	0	0	65535	65535
98.0	154.0	r03c04f27p02-ch2sk1fk1fl1.tif	r03c04f27p01-ch1sk1fk1fl1.tiff	14	482	0.133471	0.0383459	0.0	0.0	nan	04	27	nan	03	0	1	0	0	65535	65535
504.0	946.0	r03c04f28p02-ch2sk1fk1fl1.tif	r03c04f28p01-ch1sk1fk1fl1.tiff	14	483	0.148791	0.0863813	0.0	0.0	nan	04	28	nan	03	0	0	0	0	65535	65535
314.0	577.0	r03c04f29p02-ch2sk1fk1fl1.tif	r03c04f29p01-ch1sk1fk1fl1.tiff	14	484	0.144717	0.0647593	0.0	0.0	nan	04	29	nan	03	0	0	0	0	65535	65535
0.0	21929.0	r03c04f30p02-ch2sk1fk1fl1.tif	r03c04f30p01-ch1sk1fk1fl1.tiff	14	485	0.000610361	0.0024567	0.0	0.0	nan	04	30	nan	03	1	1	0	0	65535	65535
0.0	0.0	r03c04f31p02-ch2sk1fk1fl1.tif	r03c04f31p01-ch1sk1fk1fl1.tiff	14	486	0.0	0.0	0.0	0.0	nan	04	31	nan	03	1	1	0	0	65535	65535
0.0	37.0	r03c04f32p02-ch2sk1fk1fl1.tif	r03c04f32p01-ch1sk1fk1fl1.tiff	14	487	0.000686656	0.0982223	0.0	0.0	nan	04	32	nan	03	1	0	0	0	65535	65535
0.0	0.0	r03c04f33p02-ch2sk1fk1fl1.tif	r03c04f33p01-ch1sk1fk1fl1.tiff	14	488	0.000579843	0.0244755	0.0	0.0	nan	04	33	nan	03	1	1	0	0	65535	65535
0.0	0.0	r03c04f34p02-ch2sk1fk1fl1.tif	r03c04f34p01-ch1sk1fk1fl1.tiff	14	489	0.0	0.0	0.0	0.0	nan	04	34	nan	03	1	1	0	0	65535	65535
0.0	0.0	r03c04f35p02-ch2sk1fk1fl1.tif	r03c04f35p01-ch1sk1fk1fl1.tiff	14	490	0.0	0.0	0.0	0.0	nan	04	35	nan	03	1	1	0	0	65535	65535
824.0	2010.0	r04c04f01p02-ch2sk1fk1fl1.tif	r04c04f01p01-ch1sk1fk1fl1.tiff	15	491	0.153017	0.199191	0.0	0.0	nan	04	01	nan	04	0	0	0	0	65535	65535
0.0	0.0	r04c04f02p02-ch2sk1fk1fl1.tif	r04c04f02p01-ch1sk1fk1fl1.tiff	15	492	0.000610361	0.0	0.0	0.0	nan	04	02	nan	04	1	1	0	0	65535	65535
0.0	21839.0	r04c04f03p02-ch2sk1fk1fl1.tif	r04c04f03p01-ch1sk1fk1fl1.tiff	15	493	0.000579843	0.00125124	0.0	0.0	nan	04	03	nan	04	1	1	0	0	65535	65535
0.0	22391.0	r04c04f04p02-ch2sk1fk1fl1.tif	r04c04f04p01-ch1sk1fk1fl1.tiff	15	494	0.000595102	0.0012665	0.0	0.0	nan	04	04	nan	04	1	1	0	0	65535	65535
0.0	22113.0	r04c04f05p02-ch2sk1fk1fl1.tif	r04c04f05p01-ch1sk1fk1fl1.tiff	15	495	0.000549325	0.0012665	0.0	0.0	nan	04	05	nan	04	1	1	0	0	65535	65535
0.0	0.0	r04c04f06p02-ch2sk1fk1fl1.tif	r04c04f06p01-ch1sk1fk1fl1.tiff	15	496	0.000610361	0.0	0.0	0.0	nan	04	06	nan	04	1	1	0	0	65535	65535
0.0	22488.0	r04c04f07p02-ch2sk1fk1fl1.tif	r04c04f07p01-ch1sk1fk1fl1.tiff	15	497	0.000595102	0.00135805	0.0	0.0	nan	04	07	nan	04	1	1	0	0	65535	65535
0.0	23098.0	r04c04f08p02-ch2sk1fk1fl1.tif	r04c04f08p01-ch1sk1fk1fl1.tiff	15	498	0.000610361	0.00122072	0.0	0.0	nan	04	08	nan	04	1	1	0	0	65535	65535
0.0	22672.0	r04c04f09p02-ch2sk1fk1fl1.tif	r04c04f09p01-ch1sk1fk1fl1.tiff	15	499	0.000640879	0.00125124	0.0	0.0	nan	04	09	nan	04	1	1	0	0	65535	65535
0.0	22855.0	r04c04f10p02-ch2sk1fk1fl1.tif	r04c04f10p01-ch1sk1fk1fl1.tiff	15	500	0.000610361	0.00123598	0.0	0.0	nan	04	10	nan	04	1	1	0	0	65535	65535
0.0	0.0	r04c04f11p02-ch2sk1fk1fl1.tif	r04c04f11p01-ch1sk1fk1fl1.tiff	15	501	0.000579843	0.0	0.0	0.0	nan	04	11	nan	04	1	1	0	0	65535	65535
0.0	22484.0	r04c04f12p02-ch2sk1fk1fl1.tif	r04c04f12p01-ch1sk1fk1fl1.tiff	15	502	0.000579843	0.00125124	0.0	0.0	nan	04	12	nan	04	1	1	0	0	65535	65535
169.0	266.0	r04c04f13p02-ch2sk1fk1fl1.tif	r04c04f13p01-ch1sk1fk1fl1.tiff	15	503	0.19443	0.0463569	0.0	0.0	nan	04	13	nan	04	0	1	0	0	65535	65535
268.0	462.0	r04c04f14p02-ch2sk1fk1fl1.tif	r04c04f14p01-ch1sk1fk1fl1.tiff	15	504	0.177844	0.0549477	0.0	0.0	nan	04	14	nan	04	0	0	0	0	65535	65535
12.0	20.0	r04c04f15p02-ch2sk1fk1fl1.tif	r04c04f15p01-ch1sk1fk1fl1.tiff	15	505	0.154681	0.0401923	0.0	0.0	nan	04	15	nan	04	0	1	0	0	65535	65535
0.0	22755.0	r04c04f16p02-ch2sk1fk1fl1.tif	r04c04f16p01-ch1sk1fk1fl1.tiff	15	506	0.000686656	0.00122072	0.0	0.0	nan	04	16	nan	04	1	1	0	0	65535	65535
0.0	22815.0	r04c04f17p02-ch2sk1fk1fl1.tif	r04c04f17p01-ch1sk1fk1fl1.tiff	15	507	0.000595102	0.00128176	0.0	0.0	nan	04	17	nan	04	1	1	0	0	65535	65535
278.0	504.0	r04c04f18p02-ch2sk1fk1fl1.tif	r04c04f18p01-ch1sk1fk1fl1.tiff	15	508	0.142885	0.0721752	0.0	0.0	nan	04	18	nan	04	0	0	0	0	65535	65535
699.0	1627.0	r04c04f19p02-ch2sk1fk1fl1.tif	r04c04f19p01-ch1sk1fk1fl1.tiff	15	509	0.153384	0.158709	0.0	0.0	nan	04	19	nan	04	0	0	0	0	65535	65535
72.0	132.0	r04c04f20p02-ch2sk1fk1fl1.tif	r04c04f20p01-ch1sk1fk1fl1.tiff	15	510	0.125063	0.0332952	0.0	0.0	nan	04	20	nan	04	0	1	0	0	65535	65535
139.0	256.0	r04c04f21p02-ch2sk1fk1fl1.tif	r04c04f21p01-ch1sk1fk1fl1.tiff	15	511	0.204959	0.0294041	0.0	0.0	nan	04	21	nan	04	0	1	0	0	65535	65535
811.0	2142.0	r04c04f22p02-ch2sk1fk1fl1.tif	r04c04f22p01-ch1sk1fk1fl1.tiff	15	512	0.174685	0.178714	0.0	0.0	nan	04	22	nan	04	0	0	0	0	65535	65535
809.0	2470.0	r04c04f23p02-ch2sk1fk1fl1.tif	r04c04f23p01-ch1sk1fk1fl1.tiff	15	513	0.219791	0.249638	0.0	7.18060661765e-05	nan	04	23	nan	04	0	0	0	0	65535	65535
323.0	550.0	r04c04f24p02-ch2sk1fk1fl1.tif	r04c04f24p01-ch1sk1fk1fl1.tiff	15	514	0.188235	0.076585	0.0	0.0	nan	04	24	nan	04	0	0	0	0	65535	65535
0.0	22486.0	r04c04f25p02-ch2sk1fk1fl1.tif	r04c04f25p01-ch1sk1fk1fl1.tiff	15	515	0.000610361	0.00129702	0.0	0.0	nan	04	25	nan	04	1	1	0	0	65535	65535
0.0	22404.0	r04c04f26p02-ch2sk1fk1fl1.tif	r04c04f26p01-ch1sk1fk1fl1.tiff	15	516	0.000595102	0.00521859	0.0	0.0	nan	04	26	nan	04	1	1	0	0	65535	65535
42.0	99.0	r04c04f27p02-ch2sk1fk1fl1.tif	r04c04f27p01-ch1sk1fk1fl1.tiff	15	517	0.108812	0.0287785	0.0	0.0	nan	04	27	nan	04	0	1	0	0	65535	65535
532.0	1050.0	r04c04f28p02-ch2sk1fk1fl1.tif	r04c04f28p01-ch1sk1fk1fl1.tiff	15	518	0.151522	0.0706493	0.0	0.0	nan	04	28	nan	04	0	0	0	0	65535	65535
397.0	875.0	r04c04f29p02-ch2sk1fk1fl1.tif	r04c04f29p01-ch1sk1fk1fl1.tiff	15	519	0.249714	0.103227	0.000287224264706	0.0	nan	04	29	nan	04	0	0	0	0	65535	65535
7.0	16.0	r04c04f30p02-ch2sk1fk1fl1.tif	r04c04f30p01-ch1sk1fk1fl1.tiff	15	520	0.0832227	0.0149386	0.0	0.0	nan	04	30	nan	04	0	1	0	0	65535	65535
0.0	21567.0	r04c04f31p02-ch2sk1fk1fl1.tif	r04c04f31p01-ch1sk1fk1fl1.tiff	15	521	0.000610361	0.00115969	0.0	0.0	nan	04	31	nan	04	1	1	0	0	65535	65535
0.0	0.0	r04c04f32p02-ch2sk1fk1fl1.tif	r04c04f32p01-ch1sk1fk1fl1.tiff	15	522	0.0	0.0	0.0	0.0	nan	04	32	nan	04	1	1	0	0	65535	65535
0.0	22376.0	r04c04f33p02-ch2sk1fk1fl1.tif	r04c04f33p01-ch1sk1fk1fl1.tiff	15	523	0.00062562	0.00114443	0.0	0.0	nan	04	33	nan	04	1	1	0	0	65535	65535
0.0	0.0	r04c04f34p02-ch2sk1fk1fl1.tif	r04c04f34p01-ch1sk1fk1fl1.tiff	15	524	0.000610361	0.0	0.0	0.0	nan	04	34	nan	04	1	1	0	0	65535	65535
0.0	0.0	r04c04f35p02-ch2sk1fk1fl1.tif	r04c04f35p01-ch1sk1fk1fl1.tiff	15	525	0.0	0.0	0.0	0.0	nan	04	35	nan	04	1	1	0	0	65535	65535
1117.0	2772.0	r05c04f01p02-ch2sk1fk1fl1.tif	r05c04f01p01-ch1sk1fk1fl1.tiff	16	526	0.240986	0.21001	0.0	0.0	nan	04	01	nan	05	0	0	0	0	65535	65535
0.0	23092.0	r05c04f02p02-ch2sk1fk1fl1.tif	r05c04f02p01-ch1sk1fk1fl1.tiff	16	527	0.00062562	0.00115969	0.0	0.0	nan	04	02	nan	05	1	1	0	0	65535	65535
0.0	21785.0	r05c04f03p02-ch2sk1fk1fl1.tif	r05c04f03p01-ch1sk1fk1fl1.tiff	16	528	0.000579843	0.0012665	0.0	0.0	nan	04	03	nan	05	1	1	0	0	65535	65535
0.0	22579.0	r05c04f04p02-ch2sk1fk1fl1.tif	r05c04f04p01-ch1sk1fk1fl1.tiff	16	529	0.000595102	0.00120546	0.0	0.0	nan	04	04	nan	05	1	1	0	0	65535	65535
0.0	22354.0	r05c04f05p02-ch2sk1fk1fl1.tif	r05c04f05p01-ch1sk1fk1fl1.tiff	16	530	0.000610361	0.00131228	0.0	0.0	nan	04	05	nan	05	1	1	0	0	65535	65535
0.0	0.0	r05c04f06p02-ch2sk1fk1fl1.tif	r05c04f06p01-ch1sk1fk1fl1.tiff	16	531	0.0	0.0	0.0	0.0	nan	04	06	nan	05	1	1	0	0	65535	65535
0.0	22472.0	r05c04f07p02-ch2sk1fk1fl1.tif	r05c04f07p01-ch1sk1fk1fl1.tiff	16	532	0.000595102	0.00132753	0.0	0.0	nan	04	07	nan	05	1	1	0	0	65535	65535
0.0	23180.0	r05c04f08p02-ch2sk1fk1fl1.tif	r05c04f08p01-ch1sk1fk1fl1.tiff	16	533	0.000640879	0.00135805	0.0	0.0	nan	04	08	nan	05	1	1	0	0	65535	65535
13.0	19.0	r05c04f09p02-ch2sk1fk1fl1.tif	r05c04f09p01-ch1sk1fk1fl1.tiff	16	534	0.11397	0.0186618	0.0	0.0	nan	04	09	nan	05	0	1	0	0	65535	65535
0.0	23035.0	r05c04f10p02-ch2sk1fk1fl1.tif	r05c04f10p01-ch1sk1fk1fl1.tiff	16	535	0.000595102	0.00183108	0.0	0.0	nan	04	10	nan	05	1	1	0	0	65535	65535
0.0	0.0	r05c04f11p02-ch2sk1fk1fl1.tif	r05c04f11p01-ch1sk1fk1fl1.tiff	16	536	0.000610361	0.0	0.0	0.0	nan	04	11	nan	05	1	1	0	0	65535	65535
0.0	22417.0	r05c04f12p02-ch2sk1fk1fl1.tif	r05c04f12p01-ch1sk1fk1fl1.tiff	16	537	0.000610361	0.00125124	0.0	0.0	nan	04	12	nan	05	1	1	0	0	65535	65535
331.0	461.0	r05c04f13p02-ch2sk1fk1fl1.tif	r05c04f13p01-ch1sk1fk1fl1.tiff	16	538	0.249683	0.0601205	0.000287224264706	0.0	nan	04	13	nan	05	0	0	0	0	65535	65535
683.0	1005.0	r05c04f14p02-ch2sk1fk1fl1.tif	r05c04f14p01-ch1sk1fk1fl1.tiff	16	539	0.172122	0.132906	0.0	0.0	nan	04	14	nan	05	0	0	0	0	65535	65535
259.0	337.0	r05c04f15p02-ch2sk1fk1fl1.tif	r05c04f15p01-ch1sk1fk1fl1.tiff	16	540	0.136812	0.069398	0.0	0.0	nan	04	15	nan	05	0	0	0	0	65535	65535
0.0	22864.0	r05c04f16p02-ch2sk1fk1fl1.tif	r05c04f16p01-ch1sk1fk1fl1.tiff	16	541	0.000640879	0.00135805	0.0	0.0	nan	04	16	nan	05	1	1	0	0	65535	65535
0.0	22808.0	r05c04f17p02-ch2sk1fk1fl1.tif	r05c04f17p01-ch1sk1fk1fl1.tiff	16	542	0.000595102	0.00123598	0.0	0.0	nan	04	17	nan	05	1	1	0	0	65535	65535
594.0	874.0	r05c04f18p02-ch2sk1fk1fl1.tif	r05c04f18p01-ch1sk1fk1fl1.tiff	16	543	0.139254	0.109071	0.0	0.0	nan	04	18	nan	05	0	0	0	0	65535	65535
661.0	1180.0	r05c04f19p02-ch2sk1fk1fl1.tif	r05c04f19p01-ch1sk1fk1fl1.tiff	16	544	0.161089	0.165316	0.0	0.0	nan	04	19	nan	05	0	0	0	0	65535	65535
0.0	28565.0	r05c04f20p02-ch2sk1fk1fl1.tif	r05c04f20p01-ch1sk1fk1fl1.tiff	16	545	0.000595102	0.021622	0.0	0.0	nan	04	20	nan	05	1	1	0	0	65535	65535
0.0	22420.0	r05c04f21p02-ch2sk1fk1fl1.tif	r05c04f21p01-ch1sk1fk1fl1.tiff	16	546	0.000579843	0.00128176	0.0	0.0	nan	04	21	nan	05	1	1	0	0	65535	65535
419.0	725.0	r05c04f22p02-ch2sk1fk1fl1.tif	r05c04f22p01-ch1sk1fk1fl1.tiff	16	547	0.185183	0.111284	0.0	0.0	nan	04	22	nan	05	0	0	0	0	65535	65535
787.0	1341.0	r05c04f23p02-ch2sk1fk1fl1.tif	r05c04f23p01-ch1sk1fk1fl1.tiff	16	548	0.118608	0.119966	0.0	0.0	nan	04	23	nan	05	0	0	0	0	65535	65535
289.0	383.0	r05c04f24p02-ch2sk1fk1fl1.tif	r05c04f24p01-ch1sk1fk1fl1.tiff	16	549	0.164981	0.0581064	0.0	0.0	nan	04	24	nan	05	0	0	0	0	65535	65535
0.0	22536.0	r05c04f25p02-ch2sk1fk1fl1.tif	r05c04f25p01-ch1sk1fk1fl1.tiff	16	550	0.000610361	0.00137331	0.0	0.0	nan	04	25	nan	05	1	1	0	0	65535	65535
0.0	22250.0	r05c04f26p02-ch2sk1fk1fl1.tif	r05c04f26p01-ch1sk1fk1fl1.tiff	16	551	0.000579843	0.0027924	0.0	0.0	nan	04	26	nan	05	1	1	0	0	65535	65535
0.0	24922.0	r05c04f27p02-ch2sk1fk1fl1.tif	r05c04f27p01-ch1sk1fk1fl1.tiff	16	552	0.000595102	0.0114595	0.0	0.0	nan	04	27	nan	05	1	1	0	0	65535	65535
103.0	138.0	r05c04f28p02-ch2sk1fk1fl1.tif	r05c04f28p01-ch1sk1fk1fl1.tiff	16	553	0.12488	0.0425116	0.0	0.0	nan	04	28	nan	05	0	1	0	0	65535	65535
27.0	620.0	r05c04f29p02-ch2sk1fk1fl1.tif	r05c04f29p01-ch1sk1fk1fl1.tiff	16	554	0.0757153	0.136187	0.0	0.0	nan	04	29	nan	05	0	0	0	0	65535	65535
0.0	0.0	r05c04f30p02-ch2sk1fk1fl1.tif	r05c04f30p01-ch1sk1fk1fl1.tiff	16	555	0.000640879	0.0	0.0	0.0	nan	04	30	nan	05	1	1	0	0	65535	65535
0.0	0.0	r05c04f31p02-ch2sk1fk1fl1.tif	r05c04f31p01-ch1sk1fk1fl1.tiff	16	556	0.000656138	0.0681621	0.0	0.0	nan	04	31	nan	05	1	0	0	0	65535	65535
0.0	23803.0	r05c04f32p02-ch2sk1fk1fl1.tif	r05c04f32p01-ch1sk1fk1fl1.tiff	16	557	0.0	0.00115969	0.0	0.0	nan	04	32	nan	05	1	1	0	0	65535	65535
0.0	22049.0	r05c04f33p02-ch2sk1fk1fl1.tif	r05c04f33p01-ch1sk1fk1fl1.tiff	16	558	0.00062562	0.00122072	0.0	0.0	nan	04	33	nan	05	1	1	0	0	65535	65535
0.0	0.0	r05c04f34p02-ch2sk1fk1fl1.tif	r05c04f34p01-ch1sk1fk1fl1.tiff	16	559	0.000701915	0.0	0.0	0.0	nan	04	34	nan	05	1	1	0	0	65535	65535
0.0	0.0	r05c04f35p02-ch2sk1fk1fl1.tif	r05c04f35p01-ch1sk1fk1fl1.tiff	16	560	0.0	0.0	0.0	0.0	nan	04	35	nan	05	1	1	0	0	65535	65535
1394.0	0.0	r06c04f01p02-ch2sk1fk1fl1.tif	r06c04f01p01-ch1sk1fk1fl1.tiff	17	561	0.194324	0.0	0.0	0.0	nan	04	01	nan	06	0	1	0	0	65535	65535
0.0	0.0	r06c04f02p02-ch2sk1fk1fl1.tif	r06c04f02p01-ch1sk1fk1fl1.tiff	17	562	0.0	0.0	0.0	0.0	nan	04	02	nan	06	1	1	0	0	65535	65535
0.0	0.0	r06c04f03p02-ch2sk1fk1fl1.tif	r06c04f03p01-ch1sk1fk1fl1.tiff	17	563	0.0	0.0	0.0	0.0	nan	04	03	nan	06	1	1	0	0	65535	65535
0.0	0.0	r06c04f04p02-ch2sk1fk1fl1.tif	r06c04f04p01-ch1sk1fk1fl1.tiff	17	564	0.000595102	0.0	0.0	0.0	nan	04	04	nan	06	1	1	0	0	65535	65535
0.0	0.0	r06c04f05p02-ch2sk1fk1fl1.tif	r06c04f05p01-ch1sk1fk1fl1.tiff	17	565	0.000595102	0.0	0.0	0.0	nan	04	05	nan	06	1	1	0	0	65535	65535
0.0	0.0	r06c04f06p02-ch2sk1fk1fl1.tif	r06c04f06p01-ch1sk1fk1fl1.tiff	17	566	0.000579843	0.0	0.0	0.0	nan	04	06	nan	06	1	1	0	0	65535	65535
0.0	0.0	r06c04f07p02-ch2sk1fk1fl1.tif	r06c04f07p01-ch1sk1fk1fl1.tiff	17	567	0.000610361	0.0	0.0	0.0	nan	04	07	nan	06	1	1	0	0	65535	65535
52.0	0.0	r06c04f08p02-ch2sk1fk1fl1.tif	r06c04f08p01-ch1sk1fk1fl1.tiff	17	568	0.112078	0.0	0.0	0.0	nan	04	08	nan	06	0	1	0	0	65535	65535
154.0	0.0	r06c04f09p02-ch2sk1fk1fl1.tif	r06c04f09p01-ch1sk1fk1fl1.tiff	17	569	0.124086	0.0	0.0	0.0	nan	04	09	nan	06	0	1	0	0	65535	65535
7.0	0.0	r06c04f10p02-ch2sk1fk1fl1.tif	r06c04f10p01-ch1sk1fk1fl1.tiff	17	570	0.0938582	0.0	0.0	0.0	nan	04	10	nan	06	0	1	0	0	65535	65535
0.0	0.0	r06c04f11p02-ch2sk1fk1fl1.tif	r06c04f11p01-ch1sk1fk1fl1.tiff	17	571	0.00062562	0.0	0.0	0.0	nan	04	11	nan	06	1	1	0	0	65535	65535
0.0	0.0	r06c04f12p02-ch2sk1fk1fl1.tif	r06c04f12p01-ch1sk1fk1fl1.tiff	17	572	0.000579843	0.0	0.0	0.0	nan	04	12	nan	06	1	1	0	0	65535	65535
267.0	0.0	r06c04f13p02-ch2sk1fk1fl1.tif	r06c04f13p01-ch1sk1fk1fl1.tiff	17	573	0.141894	0.0	0.0	0.0	nan	04	13	nan	06	0	1	0	0	65535	65535
1050.0	0.0	r06c04f14p02-ch2sk1fk1fl1.tif	r06c04f14p01-ch1sk1fk1fl1.tiff	17	574	0.225422	0.0	0.0	0.0	nan	04	14	nan	06	0	1	0	0	65535	65535
560.0	0.0	r06c04f15p02-ch2sk1fk1fl1.tif	r06c04f15p01-ch1sk1fk1fl1.tiff	17	575	0.193332	0.0	0.0	0.0	nan	04	15	nan	06	0	1	0	0	65535	65535
0.0	0.0	r06c04f16p02-ch2sk1fk1fl1.tif	r06c04f16p01-ch1sk1fk1fl1.tiff	17	576	0.000579843	0.0	0.0	0.0	nan	04	16	nan	06	1	1	0	0	65535	65535
0.0	0.0	r06c04f17p02-ch2sk1fk1fl1.tif	r06c04f17p01-ch1sk1fk1fl1.tiff	17	577	0.000595102	0.0	0.0	0.0	nan	04	17	nan	06	1	1	0	0	65535	65535
878.0	0.0	r06c04f18p02-ch2sk1fk1fl1.tif	r06c04f18p01-ch1sk1fk1fl1.tiff	17	578	0.114458	0.0	0.0	0.0	nan	04	18	nan	06	0	1	0	0	65535	65535
344.0	0.0	r06c04f19p02-ch2sk1fk1fl1.tif	r06c04f19p01-ch1sk1fk1fl1.tiff	17	579	0.17351	0.0	0.0	0.0	nan	04	19	nan	06	0	1	0	0	65535	65535
0.0	0.0	r06c04f20p02-ch2sk1fk1fl1.tif	r06c04f20p01-ch1sk1fk1fl1.tiff	17	580	0.000595102	0.0	0.0	0.0	nan	04	20	nan	06	1	1	0	0	65535	65535
0.0	0.0	r06c04f21p02-ch2sk1fk1fl1.tif	r06c04f21p01-ch1sk1fk1fl1.tiff	17	581	0.000610361	0.0	0.0	0.0	nan	04	21	nan	06	1	1	0	0	65535	65535
101.0	0.0	r06c04f22p02-ch2sk1fk1fl1.tif	r06c04f22p01-ch1sk1fk1fl1.tiff	17	582	0.126085	0.0	0.0	0.0	nan	04	22	nan	06	0	1	0	0	65535	65535
626.0	0.0	r06c04f23p02-ch2sk1fk1fl1.tif	r06c04f23p01-ch1sk1fk1fl1.tiff	17	583	0.115099	0.0	0.0	0.0	nan	04	23	nan	06	0	1	0	0	65535	65535
299.0	0.0	r06c04f24p02-ch2sk1fk1fl1.tif	r06c04f24p01-ch1sk1fk1fl1.tiff	17	584	0.152148	0.0	0.0	0.0	nan	04	24	nan	06	0	1	0	0	65535	65535
0.0	0.0	r06c04f25p02-ch2sk1fk1fl1.tif	r06c04f25p01-ch1sk1fk1fl1.tiff	17	585	0.000610361	0.0	0.0	0.0	nan	04	25	nan	06	1	1	0	0	65535	65535
0.0	0.0	r06c04f26p02-ch2sk1fk1fl1.tif	r06c04f26p01-ch1sk1fk1fl1.tiff	17	586	0.000640879	0.0	0.0	0.0	nan	04	26	nan	06	1	1	0	0	65535	65535
0.0	0.0	r06c04f27p02-ch2sk1fk1fl1.tif	r06c04f27p01-ch1sk1fk1fl1.tiff	17	587	0.000595102	0.0	0.0	0.0	nan	04	27	nan	06	1	1	0	0	65535	65535
0.0	0.0	r06c04f28p02-ch2sk1fk1fl1.tif	r06c04f28p01-ch1sk1fk1fl1.tiff	17	588	0.00062562	0.0	0.0	0.0	nan	04	28	nan	06	1	1	0	0	65535	65535
0.0	0.0	r06c04f29p02-ch2sk1fk1fl1.tif	r06c04f29p01-ch1sk1fk1fl1.tiff	17	589	0.000610361	0.0	0.0	0.0	nan	04	29	nan	06	1	1	0	0	65535	65535
0.0	0.0	r06c04f30p02-ch2sk1fk1fl1.tif	r06c04f30p01-ch1sk1fk1fl1.tiff	17	590	0.00062562	0.0	0.0	0.0	nan	04	30	nan	06	1	1	0	0	65535	65535
0.0	0.0	r06c04f31p02-ch2sk1fk1fl1.tif	r06c04f31p01-ch1sk1fk1fl1.tiff	17	591	0.0	0.0	0.0	0.0	nan	04	31	nan	06	1	1	0	0	65535	65535
0.0	0.0	r06c04f32p02-ch2sk1fk1fl1.tif	r06c04f32p01-ch1sk1fk1fl1.tiff	17	592	0.000610361	0.0	0.0	0.0	nan	04	32	nan	06	1	1	0	0	65535	65535
0.0	0.0	r06c04f33p02-ch2sk1fk1fl1.tif	r06c04f33p01-ch1sk1fk1fl1.tiff	17	593	0.000686656	0.0	0.0	0.0	nan	04	33	nan	06	1	1	0	0	65535	65535
0.0	0.0	r06c04f34p02-ch2sk1fk1fl1.tif	r06c04f34p01-ch1sk1fk1fl1.tiff	17	594	0.00062562	0.0	0.0	0.0	nan	04	34	nan	06	1	1	0	0	65535	65535
0.0	0.0	r06c04f35p02-ch2sk1fk1fl1.tif	r06c04f35p01-ch1sk1fk1fl1.tiff	17	595	0.0	0.0	0.0	0.0	nan	04	35	nan	06	1	1	0	0	65535	65535
1051.0	2476.0	r07c04f01p02-ch2sk1fk1fl1.tif	r07c04f01p01-ch1sk1fk1fl1.tiff	18	596	0.172412	0.23418	0.0	0.0	nan	04	01	nan	07	0	0	0	0	65535	65535
0.0	0.0	r07c04f02p02-ch2sk1fk1fl1.tif	r07c04f02p01-ch1sk1fk1fl1.tiff	18	597	0.0	0.0	0.0	0.0	nan	04	02	nan	07	1	1	0	0	65535	65535
0.0	0.0	r07c04f03p02-ch2sk1fk1fl1.tif	r07c04f03p01-ch1sk1fk1fl1.tiff	18	598	0.000701915	0.0	0.0	0.0	nan	04	03	nan	07	1	1	0	0	65535	65535
0.0	22759.0	r07c04f04p02-ch2sk1fk1fl1.tif	r07c04f04p01-ch1sk1fk1fl1.tiff	18	599	0.000686656	0.00128176	0.0	0.0	nan	04	04	nan	07	1	1	0	0	65535	65535
0.0	43.0	r07c04f05p02-ch2sk1fk1fl1.tif	r07c04f05p01-ch1sk1fk1fl1.tiff	18	600	0.000579843	0.111223	0.0	0.0	nan	04	05	nan	07	1	0	0	0	65535	65535
0.0	0.0	r07c04f06p02-ch2sk1fk1fl1.tif	r07c04f06p01-ch1sk1fk1fl1.tiff	18	601	0.000610361	0.0	0.0	0.0	nan	04	06	nan	07	1	1	0	0	65535	65535
0.0	21753.0	r07c04f07p02-ch2sk1fk1fl1.tif	r07c04f07p01-ch1sk1fk1fl1.tiff	18	602	0.00062562	0.00138857	0.0	0.0	nan	04	07	nan	07	1	1	0	0	65535	65535
17.0	38.0	r07c04f08p02-ch2sk1fk1fl1.tif	r07c04f08p01-ch1sk1fk1fl1.tiff	18	603	0.147967	0.0231022	0.0	0.0	nan	04	08	nan	07	0	1	0	0	65535	65535
89.0	152.0	r07c04f09p02-ch2sk1fk1fl1.tif	r07c04f09p01-ch1sk1fk1fl1.tiff	18	604	0.133211	0.0343328	0.0	0.0	nan	04	09	nan	07	0	1	0	0	65535	65535
7.0	8.0	r07c04f10p02-ch2sk1fk1fl1.tif	r07c04f10p01-ch1sk1fk1fl1.tiff	18	605	0.1205	0.0240482	0.0	0.0	nan	04	10	nan	07	0	1	0	0	65535	65535
0.0	21459.0	r07c04f11p02-ch2sk1fk1fl1.tif	r07c04f11p01-ch1sk1fk1fl1.tiff	18	606	0.000564584	0.0011902	0.0	0.0	nan	04	11	nan	07	1	1	0	0	65535	65535
0.0	295.0	r07c04f12p02-ch2sk1fk1fl1.tif	r07c04f12p01-ch1sk1fk1fl1.tiff	18	607	0.00062562	0.0968032	0.0	0.0	nan	04	12	nan	07	1	0	0	0	65535	65535
272.0	348.0	r07c04f13p02-ch2sk1fk1fl1.tif	r07c04f13p01-ch1sk1fk1fl1.tiff	18	608	0.158221	0.0489967	0.0	0.0	nan	04	13	nan	07	0	1	0	0	65535	65535
753.0	1342.0	r07c04f14p02-ch2sk1fk1fl1.tif	r07c04f14p01-ch1sk1fk1fl1.tiff	18	609	0.153536	0.15201	0.0	0.0	nan	04	14	nan	07	0	0	0	0	65535	65535
467.0	745.0	r07c04f15p02-ch2sk1fk1fl1.tif	r07c04f15p01-ch1sk1fk1fl1.tiff	18	610	0.127687	0.0948959	0.0	0.0	nan	04	15	nan	07	0	0	0	0	65535	65535
0.0	22872.0	r07c04f16p02-ch2sk1fk1fl1.tif	r07c04f16p01-ch1sk1fk1fl1.tiff	18	611	0.000595102	0.00164797	0.0	0.0	nan	04	16	nan	07	1	1	0	0	65535	65535
0.0	20657.0	r07c04f17p02-ch2sk1fk1fl1.tif	r07c04f17p01-ch1sk1fk1fl1.tiff	18	612	0.000610361	0.0138552	0.0	0.0	nan	04	17	nan	07	1	1	0	0	65535	65535
706.0	1319.0	r07c04f18p02-ch2sk1fk1fl1.tif	r07c04f18p01-ch1sk1fk1fl1.tiff	18	613	0.173541	0.168353	0.0	0.0	nan	04	18	nan	07	0	0	0	0	65535	65535
313.0	506.0	r07c04f19p02-ch2sk1fk1fl1.tif	r07c04f19p01-ch1sk1fk1fl1.tiff	18	614	0.133242	0.0608682	0.0	0.0	nan	04	19	nan	07	0	0	0	0	65535	65535
0.0	22529.0	r07c04f20p02-ch2sk1fk1fl1.tif	r07c04f20p01-ch1sk1fk1fl1.tiff	18	615	0.000595102	0.00241093	0.0	0.0	nan	04	20	nan	07	1	1	0	0	65535	65535
0.0	22548.0	r07c04f21p02-ch2sk1fk1fl1.tif	r07c04f21p01-ch1sk1fk1fl1.tiff	18	616	0.00062562	0.0012665	0.0	0.0	nan	04	21	nan	07	1	1	0	0	65535	65535
120.0	199.0	r07c04f22p02-ch2sk1fk1fl1.tif	r07c04f22p01-ch1sk1fk1fl1.tiff	18	617	0.165087	0.0446937	0.0	0.0	nan	04	22	nan	07	0	1	0	0	65535	65535
729.0	1380.0	r07c04f23p02-ch2sk1fk1fl1.tif	r07c04f23p01-ch1sk1fk1fl1.tiff	18	618	0.15491	0.128374	0.0	0.0	nan	04	23	nan	07	0	0	0	0	65535	65535
487.0	830.0	r07c04f24p02-ch2sk1fk1fl1.tif	r07c04f24p01-ch1sk1fk1fl1.tiff	18	619	0.130892	0.0657969	0.0	0.0	nan	04	24	nan	07	0	0	0	0	65535	65535
0.0	22543.0	r07c04f25p02-ch2sk1fk1fl1.tif	r07c04f25p01-ch1sk1fk1fl1.tiff	18	620	0.000579843	0.00721752	0.0	0.0	nan	04	25	nan	07	1	1	0	0	65535	65535
0.0	22343.0	r07c04f26p02-ch2sk1fk1fl1.tif	r07c04f26p01-ch1sk1fk1fl1.tiff	18	621	0.000610361	0.00137331	0.0	0.0	nan	04	26	nan	07	1	1	0	0	65535	65535
23.0	47.0	r07c04f27p02-ch2sk1fk1fl1.tif	r07c04f27p01-ch1sk1fk1fl1.tiff	18	622	0.131456	0.0308537	0.0	0.0	nan	04	27	nan	07	0	1	0	0	65535	65535
130.0	218.0	r07c04f28p02-ch2sk1fk1fl1.tif	r07c04f28p01-ch1sk1fk1fl1.tiff	18	623	0.126894	0.0249485	0.0	0.0	nan	04	28	nan	07	0	1	0	0	65535	65535
0.0	20574.0	r07c04f29p02-ch2sk1fk1fl1.tif	r07c04f29p01-ch1sk1fk1fl1.tiff	18	624	0.000640879	0.00122072	0.0	0.0	nan	04	29	nan	07	1	1	0	0	65535	65535
0.0	22027.0	r07c04f30p02-ch2sk1fk1fl1.tif	r07c04f30p01-ch1sk1fk1fl1.tiff	18	625	0.000610361	0.00120546	0.0	0.0	nan	04	30	nan	07	1	1	0	0	65535	65535
0.0	0.0	r07c04f31p02-ch2sk1fk1fl1.tif	r07c04f31p01-ch1sk1fk1fl1.tiff	18	626	0.0	0.0	0.0	0.0	nan	04	31	nan	07	1	1	0	0	65535	65535
0.0	21861.0	r07c04f32p02-ch2sk1fk1fl1.tif	r07c04f32p01-ch1sk1fk1fl1.tiff	18	627	0.0	0.00135805	0.0	0.0	nan	04	32	nan	07	1	1	0	0	65535	65535
0.0	22331.0	r07c04f33p02-ch2sk1fk1fl1.tif	r07c04f33p01-ch1sk1fk1fl1.tiff	18	628	0.00062562	0.00164797	0.0	0.0	nan	04	33	nan	07	1	1	0	0	65535	65535
0.0	21930.0	r07c04f34p02-ch2sk1fk1fl1.tif	r07c04f34p01-ch1sk1fk1fl1.tiff	18	629	0.000610361	0.00125124	0.0	0.0	nan	04	34	nan	07	1	1	0	0	65535	65535
0.0	0.0	r07c04f35p02-ch2sk1fk1fl1.tif	r07c04f35p01-ch1sk1fk1fl1.tiff	18	630	0.0	0.0	0.0	0.0	nan	04	35	nan	07	1	1	0	0	65535	65535
1106.0	2812.0	r02c05f01p02-ch2sk1fk1fl1.tif	r02c05f01p01-ch1sk1fk1fl1.tiff	19	631	0.249592	0.249668	7.18060661765e-05	0.000287224264706	nan	05	01	nan	02	0	0	0	0	65535	65535
0.0	23173.0	r02c05f02p02-ch2sk1fk1fl1.tif	r02c05f02p01-ch1sk1fk1fl1.tiff	19	632	0.000610361	0.00114443	0.0	0.0	nan	05	02	nan	02	1	1	0	0	65535	65535
0.0	22322.0	r02c05f03p02-ch2sk1fk1fl1.tif	r02c05f03p01-ch1sk1fk1fl1.tiff	19	633	0.0	0.0011902	0.0	0.0	nan	05	03	nan	02	1	1	0	0	65535	65535
0.0	22762.0	r02c05f04p02-ch2sk1fk1fl1.tif	r02c05f04p01-ch1sk1fk1fl1.tiff	19	634	0.00062562	0.0011902	0.0	0.0	nan	05	04	nan	02	1	1	0	0	65535	65535
0.0	22201.0	r02c05f05p02-ch2sk1fk1fl1.tif	r02c05f05p01-ch1sk1fk1fl1.tiff	19	635	0.000640879	0.00120546	0.0	0.0	nan	05	05	nan	02	1	1	0	0	65535	65535
0.0	21370.0	r02c05f06p02-ch2sk1fk1fl1.tif	r02c05f06p01-ch1sk1fk1fl1.tiff	19	636	0.0	0.0021973	0.0	0.0	nan	05	06	nan	02	1	1	0	0	65535	65535
0.0	22295.0	r02c05f07p02-ch2sk1fk1fl1.tif	r02c05f07p01-ch1sk1fk1fl1.tiff	19	637	0.000595102	0.00172427	0.0	0.0	nan	05	07	nan	02	1	1	0	0	65535	65535
0.0	23037.0	r02c05f08p02-ch2sk1fk1fl1.tif	r02c05f08p01-ch1sk1fk1fl1.tiff	19	638	0.000595102	0.00123598	0.0	0.0	nan	05	08	nan	02	1	1	0	0	65535	65535
0.0	1.0	r02c05f09p02-ch2sk1fk1fl1.tif	r02c05f09p01-ch1sk1fk1fl1.tiff	19	639	0.00764477	0.0235904	0.0	0.0	nan	05	09	nan	02	1	1	0	0	65535	65535
0.0	20774.0	r02c05f10p02-ch2sk1fk1fl1.tif	r02c05f10p01-ch1sk1fk1fl1.tiff	19	640	0.00062562	0.00120546	0.0	0.0	nan	05	10	nan	02	1	1	0	0	65535	65535
0.0	0.0	r02c05f11p02-ch2sk1fk1fl1.tif	r02c05f11p01-ch1sk1fk1fl1.tiff	19	641	0.0	0.0	0.0	0.0	nan	05	11	nan	02	1	1	0	0	65535	65535
0.0	22794.0	r02c05f12p02-ch2sk1fk1fl1.tif	r02c05f12p01-ch1sk1fk1fl1.tiff	19	642	0.000595102	0.00120546	0.0	0.0	nan	05	12	nan	02	1	1	0	0	65535	65535
119.0	129.0	r02c05f13p02-ch2sk1fk1fl1.tif	r02c05f13p01-ch1sk1fk1fl1.tiff	19	643	0.136553	0.0627451	0.0	0.0	nan	05	13	nan	02	0	0	0	0	65535	65535
672.0	796.0	r02c05f14p02-ch2sk1fk1fl1.tif	r02c05f14p01-ch1sk1fk1fl1.tiff	19	644	0.132052	0.171069	0.0	0.0	nan	05	14	nan	02	0	0	0	0	65535	65535
238.0	271.0	r02c05f15p02-ch2sk1fk1fl1.tif	r02c05f15p01-ch1sk1fk1fl1.tiff	19	645	0.136934	0.102861	0.0	0.0	nan	05	15	nan	02	0	0	0	0	65535	65535
0.0	20429.0	r02c05f16p02-ch2sk1fk1fl1.tif	r02c05f16p01-ch1sk1fk1fl1.tiff	19	646	0.000610361	0.00123598	0.0	0.0	nan	05	16	nan	02	1	1	0	0	65535	65535
0.0	23164.0	r02c05f17p02-ch2sk1fk1fl1.tif	r02c05f17p01-ch1sk1fk1fl1.tiff	19	647	0.000640879	0.00123598	0.0	0.0	nan	05	17	nan	02	1	1	0	0	65535	65535
535.0	767.0	r02c05f18p02-ch2sk1fk1fl1.tif	r02c05f18p01-ch1sk1fk1fl1.tiff	19	648	0.186343	0.17557	0.0	0.0	nan	05	18	nan	02	0	0	0	0	65535	65535
440.0	582.0	r02c05f19p02-ch2sk1fk1fl1.tif	r02c05f19p01-ch1sk1fk1fl1.tiff	19	649	0.134096	0.128588	0.0	0.0	nan	05	19	nan	02	0	0	0	0	65535	65535
0.0	22869.0	r02c05f20p02-ch2sk1fk1fl1.tif	r02c05f20p01-ch1sk1fk1fl1.tiff	19	650	0.000595102	0.00129702	0.0	0.0	nan	05	20	nan	02	1	1	0	0	65535	65535
0.0	22932.0	r02c05f21p02-ch2sk1fk1fl1.tif	r02c05f21p01-ch1sk1fk1fl1.tiff	19	651	0.000579843	0.00141909	0.0	0.0	nan	05	21	nan	02	1	1	0	0	65535	65535
428.0	539.0	r02c05f22p02-ch2sk1fk1fl1.tif	r02c05f22p01-ch1sk1fk1fl1.tiff	19	652	0.146731	0.167391	0.0	0.0	nan	05	22	nan	02	0	0	0	0	65535	65535
978.0	2295.0	r02c05f23p02-ch2sk1fk1fl1.tif	r02c05f23p01-ch1sk1fk1fl1.tiff	19	653	0.249607	0.202197	0.000143612132353	0.0	nan	05	23	nan	02	0	0	0	0	65535	65535
528.0	776.0	r02c05f24p02-ch2sk1fk1fl1.tif	r02c05f24p01-ch1sk1fk1fl1.tiff	19	654	0.16495	0.219654	0.0	0.0	nan	05	24	nan	02	0	0	0	0	65535	65535
0.0	22765.0	r02c05f25p02-ch2sk1fk1fl1.tif	r02c05f25p01-ch1sk1fk1fl1.tiff	19	655	0.000595102	0.00123598	0.0	0.0	nan	05	25	nan	02	1	1	0	0	65535	65535
0.0	22294.0	r02c05f26p02-ch2sk1fk1fl1.tif	r02c05f26p01-ch1sk1fk1fl1.tiff	19	656	0.00062562	0.00148013	0.0	0.0	nan	05	26	nan	02	1	1	0	0	65535	65535
139.0	200.0	r02c05f27p02-ch2sk1fk1fl1.tif	r02c05f27p01-ch1sk1fk1fl1.tiff	19	657	0.135668	0.034287	0.0	0.0	nan	05	27	nan	02	0	1	0	0	65535	65535
395.0	501.0	r02c05f28p02-ch2sk1fk1fl1.tif	r02c05f28p01-ch1sk1fk1fl1.tiff	19	658	0.249668	0.103441	7.18060661765e-05	0.0	nan	05	28	nan	02	0	0	0	0	65535	65535
79.0	96.0	r02c05f29p02-ch2sk1fk1fl1.tif	r02c05f29p01-ch1sk1fk1fl1.tiff	19	659	0.113985	0.0305638	0.0	0.0	nan	05	29	nan	02	0	1	0	0	65535	65535
0.0	22633.0	r02c05f30p02-ch2sk1fk1fl1.tif	r02c05f30p01-ch1sk1fk1fl1.tiff	19	660	0.000656138	0.00125124	0.0	0.0	nan	05	30	nan	02	1	1	0	0	65535	65535
0.0	24135.0	r02c05f31p02-ch2sk1fk1fl1.tif	r02c05f31p01-ch1sk1fk1fl1.tiff	19	661	0.000640879	0.00129702	0.0	0.0	nan	05	31	nan	02	1	1	0	0	65535	65535
0.0	22107.0	r02c05f32p02-ch2sk1fk1fl1.tif	r02c05f32p01-ch1sk1fk1fl1.tiff	19	662	0.000595102	0.00122072	0.0	0.0	nan	05	32	nan	02	1	1	0	0	65535	65535
0.0	22469.0	r02c05f33p02-ch2sk1fk1fl1.tif	r02c05f33p01-ch1sk1fk1fl1.tiff	19	663	0.000656138	0.00122072	0.0	0.0	nan	05	33	nan	02	1	1	0	0	65535	65535
0.0	21908.0	r02c05f34p02-ch2sk1fk1fl1.tif	r02c05f34p01-ch1sk1fk1fl1.tiff	19	664	0.000686656	0.00117494	0.0	0.0	nan	05	34	nan	02	1	1	0	0	65535	65535
0.0	21867.0	r02c05f35p02-ch2sk1fk1fl1.tif	r02c05f35p01-ch1sk1fk1fl1.tiff	19	665	0.000595102	0.00120546	0.0	0.0	nan	05	35	nan	02	1	1	0	0	65535	65535
837.0	1880.0	r03c05f01p02-ch2sk1fk1fl1.tif	r03c05f01p01-ch1sk1fk1fl1.tiff	20	666	0.205692	0.220386	0.0	0.0	nan	05	01	nan	03	0	0	0	0	65535	65535
0.0	0.0	r03c05f02p02-ch2sk1fk1fl1.tif	r03c05f02p01-ch1sk1fk1fl1.tiff	20	667	0.000610361	0.0	0.0	0.0	nan	05	02	nan	03	1	1	0	0	65535	65535
0.0	22375.0	r03c05f03p02-ch2sk1fk1fl1.tif	r03c05f03p01-ch1sk1fk1fl1.tiff	20	668	0.00062562	0.00132753	0.0	0.0	nan	05	03	nan	03	1	1	0	0	65535	65535
0.0	20835.0	r03c05f04p02-ch2sk1fk1fl1.tif	r03c05f04p01-ch1sk1fk1fl1.tiff	20	669	0.000595102	0.00215152	0.0	0.0	nan	05	04	nan	03	1	1	0	0	65535	65535
0.0	22723.0	r03c05f05p02-ch2sk1fk1fl1.tif	r03c05f05p01-ch1sk1fk1fl1.tiff	20	670	0.00062562	0.00129702	0.0	0.0	nan	05	05	nan	03	1	1	0	0	65535	65535
0.0	21347.0	r03c05f06p02-ch2sk1fk1fl1.tif	r03c05f06p01-ch1sk1fk1fl1.tiff	20	671	0.000595102	0.00115969	0.0	0.0	nan	05	06	nan	03	1	1	0	0	65535	65535
0.0	22447.0	r03c05f07p02-ch2sk1fk1fl1.tif	r03c05f07p01-ch1sk1fk1fl1.tiff	20	672	0.00062562	0.0012665	0.0	0.0	nan	05	07	nan	03	1	1	0	0	65535	65535
0.0	23374.0	r03c05f08p02-ch2sk1fk1fl1.tif	r03c05f08p01-ch1sk1fk1fl1.tiff	20	673	0.00123598	0.00128176	0.0	0.0	nan	05	08	nan	03	1	1	0	0	65535	65535
0.0	23284.0	r03c05f09p02-ch2sk1fk1fl1.tif	r03c05f09p01-ch1sk1fk1fl1.tiff	20	674	0.000595102	0.00129702	0.0	0.0	nan	05	09	nan	03	1	1	0	0	65535	65535
0.0	23034.0	r03c05f10p02-ch2sk1fk1fl1.tif	r03c05f10p01-ch1sk1fk1fl1.tiff	20	675	0.000595102	0.00125124	0.0	0.0	nan	05	10	nan	03	1	1	0	0	65535	65535
0.0	22041.0	r03c05f11p02-ch2sk1fk1fl1.tif	r03c05f11p01-ch1sk1fk1fl1.tiff	20	676	0.000640879	0.0012665	0.0	0.0	nan	05	11	nan	03	1	1	0	0	65535	65535
0.0	23040.0	r03c05f12p02-ch2sk1fk1fl1.tif	r03c05f12p01-ch1sk1fk1fl1.tiff	20	677	0.000595102	0.00128176	0.0	0.0	nan	05	12	nan	03	1	1	0	0	65535	65535
0.0	25042.0	r03c05f13p02-ch2sk1fk1fl1.tif	r03c05f13p01-ch1sk1fk1fl1.tiff	20	678	0.000686656	0.0129397	0.0	0.0	nan	05	13	nan	03	1	1	0	0	65535	65535
416.0	660.0	r03c05f14p02-ch2sk1fk1fl1.tif	r03c05f14p01-ch1sk1fk1fl1.tiff	20	679	0.190082	0.12903	0.0	0.0	nan	05	14	nan	03	0	0	0	0	65535	65535
588.0	922.0	r03c05f15p02-ch2sk1fk1fl1.tif	r03c05f15p01-ch1sk1fk1fl1.tiff	20	680	0.199084	0.139147	0.0	0.0	nan	05	15	nan	03	0	0	0	0	65535	65535
32.0	67.0	r03c05f16p02-ch2sk1fk1fl1.tif	r03c05f16p01-ch1sk1fk1fl1.tiff	20	681	0.165225	0.0364233	0.0	0.0	nan	05	16	nan	03	0	1	0	0	65535	65535
204.0	331.0	r03c05f17p02-ch2sk1fk1fl1.tif	r03c05f17p01-ch1sk1fk1fl1.tiff	20	682	0.146548	0.0472572	0.0	0.0	nan	05	17	nan	03	0	1	0	0	65535	65535
1126.0	2777.0	r03c05f18p02-ch2sk1fk1fl1.tif	r03c05f18p01-ch1sk1fk1fl1.tiff	20	683	0.196918	0.249638	0.0	7.18060661765e-05	nan	05	18	nan	03	0	0	0	0	65535	65535
63.0	101.0	r03c05f19p02-ch2sk1fk1fl1.tif	r03c05f19p01-ch1sk1fk1fl1.tiff	20	684	0.128527	0.0366369	0.0	0.0	nan	05	19	nan	03	0	1	0	0	65535	65535
0.0	22864.0	r03c05f20p02-ch2sk1fk1fl1.tif	r03c05f20p01-ch1sk1fk1fl1.tiff	20	685	0.000640879	0.00131228	0.0	0.0	nan	05	20	nan	03	1	1	0	0	65535	65535
0.0	22708.0	r03c05f21p02-ch2sk1fk1fl1.tif	r03c05f21p01-ch1sk1fk1fl1.tiff	20	686	0.000579843	0.0012665	0.0	0.0	nan	05	21	nan	03	1	1	0	0	65535	65535
48.0	88.0	r03c05f22p02-ch2sk1fk1fl1.tif	r03c05f22p01-ch1sk1fk1fl1.tiff	20	687	0.129778	0.045594	0.0	0.0	nan	05	22	nan	03	0	1	0	0	65535	65535
787.0	1585.0	r03c05f23p02-ch2sk1fk1fl1.tif	r03c05f23p01-ch1sk1fk1fl1.tiff	20	688	0.226978	0.154131	0.0	0.0	nan	05	23	nan	03	0	0	0	0	65535	65535
854.0	1706.0	r03c05f24p02-ch2sk1fk1fl1.tif	r03c05f24p01-ch1sk1fk1fl1.tiff	20	689	0.202243	0.18143	0.0	0.0	nan	05	24	nan	03	0	0	0	0	65535	65535
126.0	190.0	r03c05f25p02-ch2sk1fk1fl1.tif	r03c05f25p01-ch1sk1fk1fl1.tiff	20	690	0.125917	0.0301366	0.0	0.0	nan	05	25	nan	03	0	1	0	0	65535	65535
0.0	22223.0	r03c05f26p02-ch2sk1fk1fl1.tif	r03c05f26p01-ch1sk1fk1fl1.tiff	20	691	0.000610361	0.00125124	0.0	0.0	nan	05	26	nan	03	1	1	0	0	65535	65535
151.0	245.0	r03c05f27p02-ch2sk1fk1fl1.tif	r03c05f27p01-ch1sk1fk1fl1.tiff	20	692	0.110857	0.0915236	0.0	0.0	nan	05	27	nan	03	0	0	0	0	65535	65535
136.0	216.0	r03c05f28p02-ch2sk1fk1fl1.tif	r03c05f28p01-ch1sk1fk1fl1.tiff	20	693	0.136278	0.0605936	0.0	0.0	nan	05	28	nan	03	0	0	0	0	65535	65535
0.0	23004.0	r03c05f29p02-ch2sk1fk1fl1.tif	r03c05f29p01-ch1sk1fk1fl1.tiff	20	694	0.000579843	0.00172427	0.0	0.0	nan	05	29	nan	03	1	1	0	0	65535	65535
0.0	0.0	r03c05f30p02-ch2sk1fk1fl1.tif	r03c05f30p01-ch1sk1fk1fl1.tiff	20	695	0.0	0.0	0.0	0.0	nan	05	30	nan	03	1	1	0	0	65535	65535
0.0	22362.0	r03c05f31p02-ch2sk1fk1fl1.tif	r03c05f31p01-ch1sk1fk1fl1.tiff	20	696	0.000640879	0.00134279	0.0	0.0	nan	05	31	nan	03	1	1	0	0	65535	65535
0.0	22155.0	r03c05f32p02-ch2sk1fk1fl1.tif	r03c05f32p01-ch1sk1fk1fl1.tiff	20	697	0.000595102	0.00117494	0.0	0.0	nan	05	32	nan	03	1	1	0	0	65535	65535
0.0	22145.0	r03c05f33p02-ch2sk1fk1fl1.tif	r03c05f33p01-ch1sk1fk1fl1.tiff	20	698	0.000610361	0.00117494	0.0	0.0	nan	05	33	nan	03	1	1	0	0	65535	65535
0.0	25723.0	r03c05f34p02-ch2sk1fk1fl1.tif	r03c05f34p01-ch1sk1fk1fl1.tiff	20	699	0.000595102	0.0153048	0.0	0.0	nan	05	34	nan	03	1	1	0	0	65535	65535
0.0	22173.0	r03c05f35p02-ch2sk1fk1fl1.tif	r03c05f35p01-ch1sk1fk1fl1.tiff	20	700	0.00062562	0.00115969	0.0	0.0	nan	05	35	nan	03	1	1	0	0	65535	65535
887.0	2729.0	r04c05f01p02-ch2sk1fk1fl1.tif	r04c05f01p01-ch1sk1fk1fl1.tiff	21	701	0.162753	0.230655	0.0	0.0	nan	05	01	nan	04	0	0	0	0	65535	65535
0.0	0.0	r04c05f02p02-ch2sk1fk1fl1.tif	r04c05f02p01-ch1sk1fk1fl1.tiff	21	702	0.000701915	0.0	0.0	0.0	nan	05	02	nan	04	1	1	0	0	65535	65535
0.0	22147.0	r04c05f03p02-ch2sk1fk1fl1.tif	r04c05f03p01-ch1sk1fk1fl1.tiff	21	703	0.000579843	0.00149538	0.0	0.0	nan	05	03	nan	04	1	1	0	0	65535	65535
0.0	22628.0	r04c05f04p02-ch2sk1fk1fl1.tif	r04c05f04p01-ch1sk1fk1fl1.tiff	21	704	0.000595102	0.00123598	0.0	0.0	nan	05	04	nan	04	1	1	0	0	65535	65535
0.0	22357.0	r04c05f05p02-ch2sk1fk1fl1.tif	r04c05f05p01-ch1sk1fk1fl1.tiff	21	705	0.000579843	0.00128176	0.0	0.0	nan	05	05	nan	04	1	1	0	0	65535	65535
0.0	23296.0	r04c05f06p02-ch2sk1fk1fl1.tif	r04c05f06p01-ch1sk1fk1fl1.tiff	21	706	0.000640879	0.00177005	0.0	0.0	nan	05	06	nan	04	1	1	0	0	65535	65535
0.0	22268.0	r04c05f07p02-ch2sk1fk1fl1.tif	r04c05f07p01-ch1sk1fk1fl1.tiff	21	707	0.00062562	0.00120546	0.0	0.0	nan	05	07	nan	04	1	1	0	0	65535	65535
0.0	22958.0	r04c05f08p02-ch2sk1fk1fl1.tif	r04c05f08p01-ch1sk1fk1fl1.tiff	21	708	0.000579843	0.00123598	0.0	0.0	nan	05	08	nan	04	1	1	0	0	65535	65535
15.0	32.0	r04c05f09p02-ch2sk1fk1fl1.tif	r04c05f09p01-ch1sk1fk1fl1.tiff	21	709	0.144228	0.0237278	0.0	0.0	nan	05	09	nan	04	0	1	0	0	65535	65535
0.0	25109.0	r04c05f10p02-ch2sk1fk1fl1.tif	r04c05f10p01-ch1sk1fk1fl1.tiff	21	710	0.000579843	0.0119478	0.0	0.0	nan	05	10	nan	04	1	1	0	0	65535	65535
0.0	20982.0	r04c05f11p02-ch2sk1fk1fl1.tif	r04c05f11p01-ch1sk1fk1fl1.tiff	21	711	0.000595102	0.00122072	0.0	0.0	nan	05	11	nan	04	1	1	0	0	65535	65535
1.0	22766.0	r04c05f12p02-ch2sk1fk1fl1.tif	r04c05f12p01-ch1sk1fk1fl1.tiff	21	712	0.0920882	0.0196841	0.0	0.0	nan	05	12	nan	04	0	1	0	0	65535	65535
436.0	733.0	r04c05f13p02-ch2sk1fk1fl1.tif	r04c05f13p01-ch1sk1fk1fl1.tiff	21	713	0.211536	0.0780041	0.0	0.0	nan	05	13	nan	04	0	0	0	0	65535	65535
626.0	1363.0	r04c05f14p02-ch2sk1fk1fl1.tif	r04c05f14p01-ch1sk1fk1fl1.tiff	21	714	0.230457	0.143542	0.0	0.0	nan	05	14	nan	04	0	0	0	0	65535	65535
295.0	502.0	r04c05f15p02-ch2sk1fk1fl1.tif	r04c05f15p01-ch1sk1fk1fl1.tiff	21	715	0.21323	0.064332	0.0	0.0	nan	05	15	nan	04	0	0	0	0	65535	65535
0.0	22639.0	r04c05f16p02-ch2sk1fk1fl1.tif	r04c05f16p01-ch1sk1fk1fl1.tiff	21	716	0.00062562	0.00222782	0.0	0.0	nan	05	16	nan	04	1	1	0	0	65535	65535
0.0	23025.0	r04c05f17p02-ch2sk1fk1fl1.tif	r04c05f17p01-ch1sk1fk1fl1.tiff	21	717	0.000610361	0.00205997	0.0	0.0	nan	05	17	nan	04	1	1	0	0	65535	65535
524.0	1221.0	r04c05f18p02-ch2sk1fk1fl1.tif	r04c05f18p01-ch1sk1fk1fl1.tiff	21	718	0.139116	0.100023	0.0	0.0	nan	05	18	nan	04	0	0	0	0	65535	65535
625.0	1742.0	r04c05f19p02-ch2sk1fk1fl1.tif	r04c05f19p01-ch1sk1fk1fl1.tiff	21	719	0.132753	0.164218	0.0	0.0	nan	05	19	nan	04	0	0	0	0	65535	65535
45.0	95.0	r04c05f20p02-ch2sk1fk1fl1.tif	r04c05f20p01-ch1sk1fk1fl1.tiff	21	720	0.0975967	0.031754	0.0	0.0	nan	05	20	nan	04	0	1	0	0	65535	65535
11.0	27.0	r04c05f21p02-ch2sk1fk1fl1.tif	r04c05f21p01-ch1sk1fk1fl1.tiff	21	721	0.103731	0.0145876	0.0	0.0	nan	05	21	nan	04	0	1	0	0	65535	65535
600.0	1196.0	r04c05f22p02-ch2sk1fk1fl1.tif	r04c05f22p01-ch1sk1fk1fl1.tiff	21	722	0.237797	0.0732433	0.0	0.0	nan	05	22	nan	04	0	0	0	0	65535	65535
659.0	1831.0	r04c05f23p02-ch2sk1fk1fl1.tif	r04c05f23p01-ch1sk1fk1fl1.tiff	21	723	0.154391	0.16434	0.0	0.0	nan	05	23	nan	04	0	0	0	0	65535	65535
390.0	699.0	r04c05f24p02-ch2sk1fk1fl1.tif	r04c05f24p01-ch1sk1fk1fl1.tiff	21	724	0.193668	0.0533761	0.0	0.0	nan	05	24	nan	04	0	0	0	0	65535	65535
0.0	23037.0	r04c05f25p02-ch2sk1fk1fl1.tif	r04c05f25p01-ch1sk1fk1fl1.tiff	21	725	0.000595102	0.00125124	0.0	0.0	nan	05	25	nan	04	1	1	0	0	65535	65535
0.0	22084.0	r04c05f26p02-ch2sk1fk1fl1.tif	r04c05f26p01-ch1sk1fk1fl1.tiff	21	726	0.00062562	0.00117494	0.0	0.0	nan	05	26	nan	04	1	1	0	0	65535	65535
13.0	28.0	r04c05f27p02-ch2sk1fk1fl1.tif	r04c05f27p01-ch1sk1fk1fl1.tiff	21	727	0.0840314	0.0213626	0.0	0.0	nan	05	27	nan	04	0	1	0	0	65535	65535
179.0	368.0	r04c05f28p02-ch2sk1fk1fl1.tif	r04c05f28p01-ch1sk1fk1fl1.tiff	21	728	0.128832	0.0248417	0.0	0.0	nan	05	28	nan	04	0	1	0	0	65535	65535
65.0	142.0	r04c05f29p02-ch2sk1fk1fl1.tif	r04c05f29p01-ch1sk1fk1fl1.tiff	21	729	0.0745708	0.0217441	0.0	0.0	nan	05	29	nan	04	0	1	0	0	65535	65535
0.0	21993.0	r04c05f30p02-ch2sk1fk1fl1.tif	r04c05f30p01-ch1sk1fk1fl1.tiff	21	730	0.000640879	0.00129702	0.0	0.0	nan	05	30	nan	04	1	1	0	0	65535	65535
0.0	19871.0	r04c05f31p02-ch2sk1fk1fl1.tif	r04c05f31p01-ch1sk1fk1fl1.tiff	21	731	0.00062562	0.00408942	0.0	0.0	nan	05	31	nan	04	1	1	0	0	65535	65535
0.0	0.0	r04c05f32p02-ch2sk1fk1fl1.tif	r04c05f32p01-ch1sk1fk1fl1.tiff	21	732	0.000595102	0.0	0.0	0.0	nan	05	32	nan	04	1	1	0	0	65535	65535
0.0	22167.0	r04c05f33p02-ch2sk1fk1fl1.tif	r04c05f33p01-ch1sk1fk1fl1.tiff	21	733	0.000671397	0.00318914	0.0	0.0	nan	05	33	nan	04	1	1	0	0	65535	65535
0.0	22300.0	r04c05f34p02-ch2sk1fk1fl1.tif	r04c05f34p01-ch1sk1fk1fl1.tiff	21	734	0.000579843	0.00123598	0.0	0.0	nan	05	34	nan	04	1	1	0	0	65535	65535
0.0	21944.0	r04c05f35p02-ch2sk1fk1fl1.tif	r04c05f35p01-ch1sk1fk1fl1.tiff	21	735	0.000595102	0.00123598	0.0	0.0	nan	05	35	nan	04	1	1	0	0	65535	65535
1252.0	2628.0	r05c05f01p02-ch2sk1fk1fl1.tif	r05c05f01p01-ch1sk1fk1fl1.tiff	22	736	0.198749	0.201801	0.0	0.0	nan	05	01	nan	05	0	0	0	0	65535	65535
0.0	0.0	r05c05f02p02-ch2sk1fk1fl1.tif	r05c05f02p01-ch1sk1fk1fl1.tiff	22	737	0.0	0.0	0.0	0.0	nan	05	02	nan	05	1	1	0	0	65535	65535
0.0	22206.0	r05c05f03p02-ch2sk1fk1fl1.tif	r05c05f03p01-ch1sk1fk1fl1.tiff	22	738	0.000640879	0.00120546	0.0	0.0	nan	05	03	nan	05	1	1	0	0	65535	65535
0.0	22560.0	r05c05f04p02-ch2sk1fk1fl1.tif	r05c05f04p01-ch1sk1fk1fl1.tiff	22	739	0.000579843	0.00134279	0.0	0.0	nan	05	04	nan	05	1	1	0	0	65535	65535
0.0	22465.0	r05c05f05p02-ch2sk1fk1fl1.tif	r05c05f05p01-ch1sk1fk1fl1.tiff	22	740	0.000610361	0.00120546	0.0	0.0	nan	05	05	nan	05	1	1	0	0	65535	65535
0.0	0.0	r05c05f06p02-ch2sk1fk1fl1.tif	r05c05f06p01-ch1sk1fk1fl1.tiff	22	741	0.00062562	0.0	0.0	0.0	nan	05	06	nan	05	1	1	0	0	65535	65535
0.0	22270.0	r05c05f07p02-ch2sk1fk1fl1.tif	r05c05f07p01-ch1sk1fk1fl1.tiff	22	742	0.000656138	0.00122072	0.0	0.0	nan	05	07	nan	05	1	1	0	0	65535	65535
0.0	25018.0	r05c05f08p02-ch2sk1fk1fl1.tif	r05c05f08p01-ch1sk1fk1fl1.tiff	22	743	0.00430304	0.00941482	0.0	0.0	nan	05	08	nan	05	1	1	0	0	65535	65535
28.0	44.0	r05c05f09p02-ch2sk1fk1fl1.tif	r05c05f09p01-ch1sk1fk1fl1.tiff	22	744	0.144167	0.0200809	0.0	0.0	nan	05	09	nan	05	0	1	0	0	65535	65535
0.0	22910.0	r05c05f10p02-ch2sk1fk1fl1.tif	r05c05f10p01-ch1sk1fk1fl1.tiff	22	745	0.000595102	0.00125124	0.0	0.0	nan	05	10	nan	05	1	1	0	0	65535	65535
0.0	22596.0	r05c05f11p02-ch2sk1fk1fl1.tif	r05c05f11p01-ch1sk1fk1fl1.tiff	22	746	0.000640879	0.00122072	0.0	0.0	nan	05	11	nan	05	1	1	0	0	65535	65535
0.0	22584.0	r05c05f12p02-ch2sk1fk1fl1.tif	r05c05f12p01-ch1sk1fk1fl1.tiff	22	747	0.000595102	0.00125124	0.0	0.0	nan	05	12	nan	05	1	1	0	0	65535	65535
242.0	450.0	r05c05f13p02-ch2sk1fk1fl1.tif	r05c05f13p01-ch1sk1fk1fl1.tiff	22	748	0.138201	0.0442817	0.0	0.0	nan	05	13	nan	05	0	1	0	0	65535	65535
680.0	992.0	r05c05f14p02-ch2sk1fk1fl1.tif	r05c05f14p01-ch1sk1fk1fl1.tiff	22	749	0.120027	0.162844	0.0	0.0	nan	05	14	nan	05	0	0	0	0	65535	65535
267.0	457.0	r05c05f15p02-ch2sk1fk1fl1.tif	r05c05f15p01-ch1sk1fk1fl1.tiff	22	750	0.137148	0.159991	0.0	0.0	nan	05	15	nan	05	0	0	0	0	65535	65535
0.0	20022.0	r05c05f16p02-ch2sk1fk1fl1.tif	r05c05f16p01-ch1sk1fk1fl1.tiff	22	751	0.000564584	0.00198367	0.0	0.0	nan	05	16	nan	05	1	1	0	0	65535	65535
0.0	22635.0	r05c05f17p02-ch2sk1fk1fl1.tif	r05c05f17p01-ch1sk1fk1fl1.tiff	22	752	0.000579843	0.00120546	0.0	0.0	nan	05	17	nan	05	1	1	0	0	65535	65535
461.0	771.0	r05c05f18p02-ch2sk1fk1fl1.tif	r05c05f18p01-ch1sk1fk1fl1.tiff	22	753	0.202029	0.141894	0.0	0.0	nan	05	18	nan	05	0	0	0	0	65535	65535
539.0	970.0	r05c05f19p02-ch2sk1fk1fl1.tif	r05c05f19p01-ch1sk1fk1fl1.tiff	22	754	0.214191	0.0913405	0.0	0.0	nan	05	19	nan	05	0	0	0	0	65535	65535
0.0	20423.0	r05c05f20p02-ch2sk1fk1fl1.tif	r05c05f20p01-ch1sk1fk1fl1.tiff	22	755	0.00062562	0.00204471	0.0	0.0	nan	05	20	nan	05	1	1	0	0	65535	65535
0.0	22486.0	r05c05f21p02-ch2sk1fk1fl1.tif	r05c05f21p01-ch1sk1fk1fl1.tiff	22	756	0.000595102	0.00231937	0.0	0.0	nan	05	21	nan	05	1	1	0	0	65535	65535
465.0	732.0	r05c05f22p02-ch2sk1fk1fl1.tif	r05c05f22p01-ch1sk1fk1fl1.tiff	22	757	0.249607	0.0620737	7.18060661765e-05	0.0	nan	05	22	nan	05	0	0	0	0	65535	65535
873.0	1587.0	r05c05f23p02-ch2sk1fk1fl1.tif	r05c05f23p01-ch1sk1fk1fl1.tiff	22	758	0.139818	0.172824	0.0	0.0	nan	05	23	nan	05	0	0	0	0	65535	65535
325.0	437.0	r05c05f24p02-ch2sk1fk1fl1.tif	r05c05f24p01-ch1sk1fk1fl1.tiff	22	759	0.162646	0.0758679	0.0	0.0	nan	05	24	nan	05	0	0	0	0	65535	65535
0.0	22732.0	r05c05f25p02-ch2sk1fk1fl1.tif	r05c05f25p01-ch1sk1fk1fl1.tiff	22	760	0.000640879	0.00294499	0.0	0.0	nan	05	25	nan	05	1	1	0	0	65535	65535
0.0	22174.0	r05c05f26p02-ch2sk1fk1fl1.tif	r05c05f26p01-ch1sk1fk1fl1.tiff	22	761	0.00077821	0.00337224	0.0	0.0	nan	05	26	nan	05	1	1	0	0	65535	65535
19.0	37.0	r05c05f27p02-ch2sk1fk1fl1.tif	r05c05f27p01-ch1sk1fk1fl1.tiff	22	762	0.109926	0.0210117	0.0	0.0	nan	05	27	nan	05	0	1	0	0	65535	65535
203.0	328.0	r05c05f28p02-ch2sk1fk1fl1.tif	r05c05f28p01-ch1sk1fk1fl1.tiff	22	763	0.183337	0.0274662	0.0	0.0	nan	05	28	nan	05	0	1	0	0	65535	65535
70.0	135.0	r05c05f29p02-ch2sk1fk1fl1.tif	r05c05f29p01-ch1sk1fk1fl1.tiff	22	764	0.11397	0.0200961	0.0	0.0	nan	05	29	nan	05	0	1	0	0	65535	65535
0.0	19425.0	r05c05f30p02-ch2sk1fk1fl1.tif	r05c05f30p01-ch1sk1fk1fl1.tiff	22	765	0.000595102	0.0185397	0.0	0.0	nan	05	30	nan	05	1	1	0	0	65535	65535
0.0	2016.0	r05c05f31p02-ch2sk1fk1fl1.tif	r05c05f31p01-ch1sk1fk1fl1.tiff	22	766	0.000564584	0.0183108	0.0	0.0	nan	05	31	nan	05	1	1	0	0	65535	65535
0.0	0.0	r05c05f32p02-ch2sk1fk1fl1.tif	r05c05f32p01-ch1sk1fk1fl1.tiff	22	767	0.0	0.0	0.0	0.0	nan	05	32	nan	05	1	1	0	0	65535	65535
0.0	22391.0	r05c05f33p02-ch2sk1fk1fl1.tif	r05c05f33p01-ch1sk1fk1fl1.tiff	22	768	0.000579843	0.00125124	0.0	0.0	nan	05	33	nan	05	1	1	0	0	65535	65535
0.0	24014.0	r05c05f34p02-ch2sk1fk1fl1.tif	r05c05f34p01-ch1sk1fk1fl1.tiff	22	769	0.000579843	0.00120546	0.0	0.0	nan	05	34	nan	05	1	1	0	0	65535	65535
0.0	22266.0	r05c05f35p02-ch2sk1fk1fl1.tif	r05c05f35p01-ch1sk1fk1fl1.tiff	22	770	0.000595102	0.00120546	0.0	0.0	nan	05	35	nan	05	1	1	0	0	65535	65535
1089.0	2101.0	r06c05f01p02-ch2sk1fk1fl1.tif	r06c05f01p01-ch1sk1fk1fl1.tiff	23	771	0.142428	0.157061	0.0	0.0	nan	05	01	nan	06	0	0	0	0	65535	65535
0.0	0.0	r06c05f02p02-ch2sk1fk1fl1.tif	r06c05f02p01-ch1sk1fk1fl1.tiff	23	772	0.0	0.0	0.0	0.0	nan	05	02	nan	06	1	1	0	0	65535	65535
0.0	22034.0	r06c05f03p02-ch2sk1fk1fl1.tif	r06c05f03p01-ch1sk1fk1fl1.tiff	23	773	0.00062562	0.00177005	0.0	0.0	nan	05	03	nan	06	1	1	0	0	65535	65535
0.0	22698.0	r06c05f04p02-ch2sk1fk1fl1.tif	r06c05f04p01-ch1sk1fk1fl1.tiff	23	774	0.000595102	0.00123598	0.0	0.0	nan	05	04	nan	06	1	1	0	0	65535	65535
0.0	22384.0	r06c05f05p02-ch2sk1fk1fl1.tif	r06c05f05p01-ch1sk1fk1fl1.tiff	23	775	0.000579843	0.0011902	0.0	0.0	nan	05	05	nan	06	1	1	0	0	65535	65535
0.0	20944.0	r06c05f06p02-ch2sk1fk1fl1.tif	r06c05f06p01-ch1sk1fk1fl1.tiff	23	776	0.000640879	0.00117494	0.0	0.0	nan	05	06	nan	06	1	1	0	0	65535	65535
0.0	22115.0	r06c05f07p02-ch2sk1fk1fl1.tif	r06c05f07p01-ch1sk1fk1fl1.tiff	23	777	0.000564584	0.00120546	0.0	0.0	nan	05	07	nan	06	1	1	0	0	65535	65535
83.0	179.0	r06c05f08p02-ch2sk1fk1fl1.tif	r06c05f08p01-ch1sk1fk1fl1.tiff	23	778	0.124163	0.0248264	0.0	0.0	nan	05	08	nan	06	0	1	0	0	65535	65535
141.0	229.0	r06c05f09p02-ch2sk1fk1fl1.tif	r06c05f09p01-ch1sk1fk1fl1.tiff	23	779	0.148379	0.0487068	0.0	0.0	nan	05	09	nan	06	0	1	0	0	65535	65535
0.0	20921.0	r06c05f10p02-ch2sk1fk1fl1.tif	r06c05f10p01-ch1sk1fk1fl1.tiff	23	780	0.000595102	0.00151064	0.0	0.0	nan	05	10	nan	06	1	1	0	0	65535	65535
0.0	22081.0	r06c05f11p02-ch2sk1fk1fl1.tif	r06c05f11p01-ch1sk1fk1fl1.tiff	23	781	0.000717174	0.00125124	0.0	0.0	nan	05	11	nan	06	1	1	0	0	65535	65535
0.0	20234.0	r06c05f12p02-ch2sk1fk1fl1.tif	r06c05f12p01-ch1sk1fk1fl1.tiff	23	782	0.000610361	0.00721752	0.0	0.0	nan	05	12	nan	06	1	1	0	0	65535	65535
70.0	114.0	r06c05f13p02-ch2sk1fk1fl1.tif	r06c05f13p01-ch1sk1fk1fl1.tiff	23	783	0.094377	0.0383001	0.0	0.0	nan	05	13	nan	06	0	1	0	0	65535	65535
692.0	1184.0	r06c05f14p02-ch2sk1fk1fl1.tif	r06c05f14p01-ch1sk1fk1fl1.tiff	23	784	0.151476	0.163149	0.0	0.0	nan	05	14	nan	06	0	0	0	0	65535	65535
616.0	1072.0	r06c05f15p02-ch2sk1fk1fl1.tif	r06c05f15p01-ch1sk1fk1fl1.tiff	23	785	0.158862	0.138781	0.0	0.0	nan	05	15	nan	06	0	0	0	0	65535	65535
13.0	46.0	r06c05f16p02-ch2sk1fk1fl1.tif	r06c05f16p01-ch1sk1fk1fl1.tiff	23	786	0.0805829	0.0231174	0.0	0.0	nan	05	16	nan	06	0	1	0	0	65535	65535
68.0	141.0	r06c05f17p02-ch2sk1fk1fl1.tif	r06c05f17p01-ch1sk1fk1fl1.tiff	23	787	0.121904	0.0256352	0.0	0.0	nan	05	17	nan	06	0	1	0	0	65535	65535
984.0	1825.0	r06c05f18p02-ch2sk1fk1fl1.tif	r06c05f18p01-ch1sk1fk1fl1.tiff	23	788	0.210086	0.17612	0.0	0.0	nan	05	18	nan	06	0	0	0	0	65535	65535
182.0	266.0	r06c05f19p02-ch2sk1fk1fl1.tif	r06c05f19p01-ch1sk1fk1fl1.tiff	23	789	0.123262	0.0319371	0.0	0.0	nan	05	19	nan	06	0	1	0	0	65535	65535
0.0	22581.0	r06c05f20p02-ch2sk1fk1fl1.tif	r06c05f20p01-ch1sk1fk1fl1.tiff	23	790	0.000595102	0.00183108	0.0	0.0	nan	05	20	nan	06	1	1	0	0	65535	65535
0.0	22417.0	r06c05f21p02-ch2sk1fk1fl1.tif	r06c05f21p01-ch1sk1fk1fl1.tiff	23	791	0.000640879	0.00122072	0.0	0.0	nan	05	21	nan	06	1	1	0	0	65535	65535
71.0	187.0	r06c05f22p02-ch2sk1fk1fl1.tif	r06c05f22p01-ch1sk1fk1fl1.tiff	23	792	0.0909438	0.0241245	0.0	0.0	nan	05	22	nan	06	0	1	0	0	65535	65535
686.0	1162.0	r06c05f23p02-ch2sk1fk1fl1.tif	r06c05f23p01-ch1sk1fk1fl1.tiff	23	793	0.110445	0.118334	0.0	0.0	nan	05	23	nan	06	0	0	0	0	65535	65535
527.0	875.0	r06c05f24p02-ch2sk1fk1fl1.tif	r06c05f24p01-ch1sk1fk1fl1.tiff	23	794	0.149035	0.130617	0.0	0.0	nan	05	24	nan	06	0	0	0	0	65535	65535
15.0	39.0	r06c05f25p02-ch2sk1fk1fl1.tif	r06c05f25p01-ch1sk1fk1fl1.tiff	23	795	0.0927443	0.0175631	0.0	0.0	nan	05	25	nan	06	0	1	0	0	65535	65535
0.0	22088.0	r06c05f26p02-ch2sk1fk1fl1.tif	r06c05f26p01-ch1sk1fk1fl1.tiff	23	796	0.000595102	0.00155642	0.0	0.0	nan	05	26	nan	06	1	1	0	0	65535	65535
62.0	111.0	r06c05f27p02-ch2sk1fk1fl1.tif	r06c05f27p01-ch1sk1fk1fl1.tiff	23	797	0.0973831	0.0195163	0.0	0.0	nan	05	27	nan	06	0	1	0	0	65535	65535
70.0	212.0	r06c05f28p02-ch2sk1fk1fl1.tif	r06c05f28p01-ch1sk1fk1fl1.tiff	23	798	0.101686	0.0193484	0.0	0.0	nan	05	28	nan	06	0	1	0	0	65535	65535
0.0	22929.0	r06c05f29p02-ch2sk1fk1fl1.tif	r06c05f29p01-ch1sk1fk1fl1.tiff	23	799	0.000610361	0.0012665	0.0	0.0	nan	05	29	nan	06	1	1	0	0	65535	65535
0.0	21495.0	r06c05f30p02-ch2sk1fk1fl1.tif	r06c05f30p01-ch1sk1fk1fl1.tiff	23	800	0.000564584	0.00122072	0.0	0.0	nan	05	30	nan	06	1	1	0	0	65535	65535
0.0	18876.0	r06c05f31p02-ch2sk1fk1fl1.tif	r06c05f31p01-ch1sk1fk1fl1.tiff	23	801	0.000579843	0.00349432	0.0	0.0	nan	05	31	nan	06	1	1	0	0	65535	65535
0.0	22045.0	r06c05f32p02-ch2sk1fk1fl1.tif	r06c05f32p01-ch1sk1fk1fl1.tiff	23	802	0.00062562	0.00125124	0.0	0.0	nan	05	32	nan	06	1	1	0	0	65535	65535
0.0	24326.0	r06c05f33p02-ch2sk1fk1fl1.tif	r06c05f33p01-ch1sk1fk1fl1.tiff	23	803	0.000640879	0.00117494	0.0	0.0	nan	05	33	nan	06	1	1	0	0	65535	65535
0.0	22026.0	r06c05f34p02-ch2sk1fk1fl1.tif	r06c05f34p01-ch1sk1fk1fl1.tiff	23	804	0.000610361	0.00112917	0.0	0.0	nan	05	34	nan	06	1	1	0	0	65535	65535
0.0	21643.0	r06c05f35p02-ch2sk1fk1fl1.tif	r06c05f35p01-ch1sk1fk1fl1.tiff	23	805	0.00062562	0.00115969	0.0	0.0	nan	05	35	nan	06	1	1	0	0	65535	65535
886.0	1941.0	r07c05f01p02-ch2sk1fk1fl1.tif	r07c05f01p01-ch1sk1fk1fl1.tiff	24	806	0.235264	0.160571	0.0	0.0	nan	05	01	nan	07	0	0	0	0	65535	65535
0.0	0.0	r07c05f02p02-ch2sk1fk1fl1.tif	r07c05f02p01-ch1sk1fk1fl1.tiff	24	807	0.0	0.0	0.0	0.0	nan	05	02	nan	07	1	1	0	0	65535	65535
0.0	22264.0	r07c05f03p02-ch2sk1fk1fl1.tif	r07c05f03p01-ch1sk1fk1fl1.tiff	24	808	0.000595102	0.00120546	0.0	0.0	nan	05	03	nan	07	1	1	0	0	65535	65535
0.0	22789.0	r07c05f04p02-ch2sk1fk1fl1.tif	r07c05f04p01-ch1sk1fk1fl1.tiff	24	809	0.000579843	0.00180056	0.0	0.0	nan	05	04	nan	07	1	1	0	0	65535	65535
0.0	22001.0	r07c05f05p02-ch2sk1fk1fl1.tif	r07c05f05p01-ch1sk1fk1fl1.tiff	24	810	0.000564584	0.0011902	0.0	0.0	nan	05	05	nan	07	1	1	0	0	65535	65535
0.0	23452.0	r07c05f06p02-ch2sk1fk1fl1.tif	r07c05f06p01-ch1sk1fk1fl1.tiff	24	811	0.00062562	0.00109865	0.0	0.0	nan	05	06	nan	07	1	1	0	0	65535	65535
0.0	21960.0	r07c05f07p02-ch2sk1fk1fl1.tif	r07c05f07p01-ch1sk1fk1fl1.tiff	24	812	0.0386206	0.00518807	0.0	0.0	nan	05	07	nan	07	1	1	0	0	65535	65535
253.0	443.0	r07c05f08p02-ch2sk1fk1fl1.tif	r07c05f08p01-ch1sk1fk1fl1.tiff	24	813	0.158465	0.0785687	0.0	0.0	nan	05	08	nan	07	0	0	0	0	65535	65535
295.0	465.0	r07c05f09p02-ch2sk1fk1fl1.tif	r07c05f09p01-ch1sk1fk1fl1.tiff	24	814	0.219379	0.0502785	0.0	0.0	nan	05	09	nan	07	0	0	0	0	65535	65535
2.0	3.0	r07c05f10p02-ch2sk1fk1fl1.tif	r07c05f10p01-ch1sk1fk1fl1.tiff	24	815	0.0833753	0.0254368	0.0	0.0	nan	05	10	nan	07	0	1	0	0	65535	65535
0.0	0.0	r07c05f11p02-ch2sk1fk1fl1.tif	r07c05f11p01-ch1sk1fk1fl1.tiff	24	816	0.0	0.0	0.0	0.0	nan	05	11	nan	07	1	1	0	0	65535	65535
0.0	22486.0	r07c05f12p02-ch2sk1fk1fl1.tif	r07c05f12p01-ch1sk1fk1fl1.tiff	24	817	0.000671397	0.00140383	0.0	0.0	nan	05	12	nan	07	1	1	0	0	65535	65535
141.0	234.0	r07c05f13p02-ch2sk1fk1fl1.tif	r07c05f13p01-ch1sk1fk1fl1.tiff	24	818	0.189349	0.0854047	0.0	0.0	nan	05	13	nan	07	0	0	0	0	65535	65535
849.0	1781.0	r07c05f14p02-ch2sk1fk1fl1.tif	r07c05f14p01-ch1sk1fk1fl1.tiff	24	819	0.138613	0.166247	0.0	0.0	nan	05	14	nan	07	0	0	0	0	65535	65535
710.0	1680.0	r07c05f15p02-ch2sk1fk1fl1.tif	r07c05f15p01-ch1sk1fk1fl1.tiff	24	820	0.145068	0.170016	0.0	0.0	nan	05	15	nan	07	0	0	0	0	65535	65535
80.0	160.0	r07c05f16p02-ch2sk1fk1fl1.tif	r07c05f16p01-ch1sk1fk1fl1.tiff	24	821	0.0999619	0.0303655	0.0	0.0	nan	05	16	nan	07	0	1	0	0	65535	65535
105.0	172.0	r07c05f17p02-ch2sk1fk1fl1.tif	r07c05f17p01-ch1sk1fk1fl1.tiff	24	822	0.131533	0.0677806	0.0	0.0	nan	05	17	nan	07	0	0	0	0	65535	65535
911.0	1791.0	r07c05f18p02-ch2sk1fk1fl1.tif	r07c05f18p01-ch1sk1fk1fl1.tiff	24	823	0.232273	0.164096	0.0	0.0	nan	05	18	nan	07	0	0	0	0	65535	65535
181.0	208.0	r07c05f19p02-ch2sk1fk1fl1.tif	r07c05f19p01-ch1sk1fk1fl1.tiff	24	824	0.120073	0.0289769	0.0	0.0	nan	05	19	nan	07	0	1	0	0	65535	65535
0.0	22768.0	r07c05f20p02-ch2sk1fk1fl1.tif	r07c05f20p01-ch1sk1fk1fl1.tiff	24	825	0.000595102	0.00120546	0.0	0.0	nan	05	20	nan	07	1	1	0	0	65535	65535
0.0	22589.0	r07c05f21p02-ch2sk1fk1fl1.tif	r07c05f21p01-ch1sk1fk1fl1.tiff	24	826	0.000610361	0.00123598	0.0	0.0	nan	05	21	nan	07	1	1	0	0	65535	65535
9.0	26.0	r07c05f22p02-ch2sk1fk1fl1.tif	r07c05f22p01-ch1sk1fk1fl1.tiff	24	827	0.0604715	0.0272831	0.0	0.0	nan	05	22	nan	07	0	1	0	0	65535	65535
443.0	724.0	r07c05f23p02-ch2sk1fk1fl1.tif	r07c05f23p01-ch1sk1fk1fl1.tiff	24	828	0.186587	0.0509346	0.0	0.0	nan	05	23	nan	07	0	0	0	0	65535	65535
415.0	581.0	r07c05f24p02-ch2sk1fk1fl1.tif	r07c05f24p01-ch1sk1fk1fl1.tiff	24	829	0.182864	0.0575418	0.0	0.0	nan	05	24	nan	07	0	0	0	0	65535	65535
3.0	5.0	r07c05f25p02-ch2sk1fk1fl1.tif	r07c05f25p01-ch1sk1fk1fl1.tiff	24	830	0.100816	0.0187076	0.0	0.0	nan	05	25	nan	07	0	1	0	0	65535	65535
0.0	22020.0	r07c05f26p02-ch2sk1fk1fl1.tif	r07c05f26p01-ch1sk1fk1fl1.tiff	24	831	0.000564584	0.00122072	0.0	0.0	nan	05	26	nan	07	1	1	0	0	65535	65535
0.0	23092.0	r07c05f27p02-ch2sk1fk1fl1.tif	r07c05f27p01-ch1sk1fk1fl1.tiff	24	832	0.000595102	0.00129702	0.0	0.0	nan	05	27	nan	07	1	1	0	0	65535	65535
0.0	23057.0	r07c05f28p02-ch2sk1fk1fl1.tif	r07c05f28p01-ch1sk1fk1fl1.tiff	24	833	0.00062562	0.00125124	0.0	0.0	nan	05	28	nan	07	1	1	0	0	65535	65535
0.0	22940.0	r07c05f29p02-ch2sk1fk1fl1.tif	r07c05f29p01-ch1sk1fk1fl1.tiff	24	834	0.000610361	0.0012665	0.0	0.0	nan	05	29	nan	07	1	1	0	0	65535	65535
0.0	23166.0	r07c05f30p02-ch2sk1fk1fl1.tif	r07c05f30p01-ch1sk1fk1fl1.tiff	24	835	0.000579843	0.00123598	0.0	0.0	nan	05	30	nan	07	1	1	0	0	65535	65535
0.0	0.0	r07c05f31p02-ch2sk1fk1fl1.tif	r07c05f31p01-ch1sk1fk1fl1.tiff	24	836	0.000579843	0.0	0.0	0.0	nan	05	31	nan	07	1	1	0	0	65535	65535
0.0	22231.0	r07c05f32p02-ch2sk1fk1fl1.tif	r07c05f32p01-ch1sk1fk1fl1.tiff	24	837	0.000640879	0.00120546	0.0	0.0	nan	05	32	nan	07	1	1	0	0	65535	65535
0.0	22460.0	r07c05f33p02-ch2sk1fk1fl1.tif	r07c05f33p01-ch1sk1fk1fl1.tiff	24	838	0.00062562	0.00123598	0.0	0.0	nan	05	33	nan	07	1	1	0	0	65535	65535
0.0	22142.0	r07c05f34p02-ch2sk1fk1fl1.tif	r07c05f34p01-ch1sk1fk1fl1.tiff	24	839	0.000610361	0.00115969	0.0	0.0	nan	05	34	nan	07	1	1	0	0	65535	65535
0.0	22132.0	r07c05f35p02-ch2sk1fk1fl1.tif	r07c05f35p01-ch1sk1fk1fl1.tiff	24	840	0.000610361	0.00114443	0.0	0.0	nan	05	35	nan	07	1	1	0	0	65535	65535
1043.0	3320.0	r02c06f01p02-ch2sk1fk1fl1.tif	r02c06f01p01-ch1sk1fk1fl1.tiff	25	841	0.232242	0.249683	0.0	0.000574448529412	nan	06	01	nan	02	0	0	0	0	65535	65535
0.0	23481.0	r02c06f02p02-ch2sk1fk1fl1.tif	r02c06f02p01-ch1sk1fk1fl1.tiff	25	842	0.000640879	0.00111391	0.0	0.0	nan	06	02	nan	02	1	1	0	0	65535	65535
0.0	21974.0	r02c06f03p02-ch2sk1fk1fl1.tif	r02c06f03p01-ch1sk1fk1fl1.tiff	25	843	0.000610361	0.00123598	0.0	0.0	nan	06	03	nan	02	1	1	0	0	65535	65535
0.0	22551.0	r02c06f04p02-ch2sk1fk1fl1.tif	r02c06f04p01-ch1sk1fk1fl1.tiff	25	844	0.000595102	0.00758373	0.0	0.0	nan	06	04	nan	02	1	1	0	0	65535	65535
0.0	22236.0	r02c06f05p02-ch2sk1fk1fl1.tif	r02c06f05p01-ch1sk1fk1fl1.tiff	25	845	0.00062562	0.00115969	0.0	0.0	nan	06	05	nan	02	1	1	0	0	65535	65535
0.0	0.0	r02c06f06p02-ch2sk1fk1fl1.tif	r02c06f06p01-ch1sk1fk1fl1.tiff	25	846	0.0	0.0	0.0	0.0	nan	06	06	nan	02	1	1	0	0	65535	65535
0.0	22156.0	r02c06f07p02-ch2sk1fk1fl1.tif	r02c06f07p01-ch1sk1fk1fl1.tiff	25	847	0.000579843	0.00117494	0.0	0.0	nan	06	07	nan	02	1	1	0	0	65535	65535
0.0	23015.0	r02c06f08p02-ch2sk1fk1fl1.tif	r02c06f08p01-ch1sk1fk1fl1.tiff	25	848	0.0700389	0.0043183	0.0	0.0	nan	06	08	nan	02	0	1	0	0	65535	65535
62.0	137.0	r02c06f09p02-ch2sk1fk1fl1.tif	r02c06f09p01-ch1sk1fk1fl1.tiff	25	849	0.136233	0.0530404	0.0	0.0	nan	06	09	nan	02	0	0	0	0	65535	65535
4.0	10.0	r02c06f10p02-ch2sk1fk1fl1.tif	r02c06f10p01-ch1sk1fk1fl1.tiff	25	850	0.165713	0.0356756	0.0	0.0	nan	06	10	nan	02	0	1	0	0	65535	65535
0.0	22072.0	r02c06f11p02-ch2sk1fk1fl1.tif	r02c06f11p01-ch1sk1fk1fl1.tiff	25	851	0.000640879	0.00120546	0.0	0.0	nan	06	11	nan	02	1	1	0	0	65535	65535
0.0	22620.0	r02c06f12p02-ch2sk1fk1fl1.tif	r02c06f12p01-ch1sk1fk1fl1.tiff	25	852	0.000610361	0.00132753	0.0	0.0	nan	06	12	nan	02	1	1	0	0	65535	65535
355.0	480.0	r02c06f13p02-ch2sk1fk1fl1.tif	r02c06f13p01-ch1sk1fk1fl1.tiff	25	853	0.171801	0.102388	0.0	0.0	nan	06	13	nan	02	0	0	0	0	65535	65535
780.0	1239.0	r02c06f14p02-ch2sk1fk1fl1.tif	r02c06f14p01-ch1sk1fk1fl1.tiff	25	854	0.249699	0.208026	0.000215418198529	0.0	nan	06	14	nan	02	0	0	0	0	65535	65535
259.0	332.0	r02c06f15p02-ch2sk1fk1fl1.tif	r02c06f15p01-ch1sk1fk1fl1.tiff	25	855	0.1776	0.0873579	0.0	0.0	nan	06	15	nan	02	0	0	0	0	65535	65535
0.0	22546.0	r02c06f16p02-ch2sk1fk1fl1.tif	r02c06f16p01-ch1sk1fk1fl1.tiff	25	856	0.000595102	0.00141909	0.0	0.0	nan	06	16	nan	02	1	1	0	0	65535	65535
0.0	22844.0	r02c06f17p02-ch2sk1fk1fl1.tif	r02c06f17p01-ch1sk1fk1fl1.tiff	25	857	0.00062562	0.00129702	0.0	0.0	nan	06	17	nan	02	1	1	0	0	65535	65535
510.0	673.0	r02c06f18p02-ch2sk1fk1fl1.tif	r02c06f18p01-ch1sk1fk1fl1.tiff	25	858	0.16527	0.185641	0.0	0.0	nan	06	18	nan	02	0	0	0	0	65535	65535
604.0	1007.0	r02c06f19p02-ch2sk1fk1fl1.tif	r02c06f19p01-ch1sk1fk1fl1.tiff	25	859	0.19498	0.144457	0.0	0.0	nan	06	19	nan	02	0	0	0	0	65535	65535
0.0	23008.0	r02c06f20p02-ch2sk1fk1fl1.tif	r02c06f20p01-ch1sk1fk1fl1.tiff	25	860	0.000564584	0.00137331	0.0	0.0	nan	06	20	nan	02	1	1	0	0	65535	65535
0.0	22894.0	r02c06f21p02-ch2sk1fk1fl1.tif	r02c06f21p01-ch1sk1fk1fl1.tiff	25	861	0.000595102	0.00122072	0.0	0.0	nan	06	21	nan	02	1	1	0	0	65535	65535
358.0	438.0	r02c06f22p02-ch2sk1fk1fl1.tif	r02c06f22p01-ch1sk1fk1fl1.tiff	25	862	0.185702	0.0747845	0.0	0.0	nan	06	22	nan	02	0	0	0	0	65535	65535
783.0	1170.0	r02c06f23p02-ch2sk1fk1fl1.tif	r02c06f23p01-ch1sk1fk1fl1.tiff	25	863	0.15404	0.163333	0.0	0.0	nan	06	23	nan	02	0	0	0	0	65535	65535
228.0	261.0	r02c06f24p02-ch2sk1fk1fl1.tif	r02c06f24p01-ch1sk1fk1fl1.tiff	25	864	0.160143	0.0485847	0.0	0.0	nan	06	24	nan	02	0	1	0	0	65535	65535
0.0	22868.0	r02c06f25p02-ch2sk1fk1fl1.tif	r02c06f25p01-ch1sk1fk1fl1.tiff	25	865	0.000579843	0.00132753	0.0	0.0	nan	06	25	nan	02	1	1	0	0	65535	65535
0.0	22160.0	r02c06f26p02-ch2sk1fk1fl1.tif	r02c06f26p01-ch1sk1fk1fl1.tiff	25	866	0.000595102	0.00122072	0.0	0.0	nan	06	26	nan	02	1	1	0	0	65535	65535
0.0	22927.0	r02c06f27p02-ch2sk1fk1fl1.tif	r02c06f27p01-ch1sk1fk1fl1.tiff	25	867	0.000595102	0.0012665	0.0	0.0	nan	06	27	nan	02	1	1	0	0	65535	65535
76.0	94.0	r02c06f28p02-ch2sk1fk1fl1.tif	r02c06f28p01-ch1sk1fk1fl1.tiff	25	868	0.131624	0.025803	0.0	0.0	nan	06	28	nan	02	0	1	0	0	65535	65535
0.0	24859.0	r02c06f29p02-ch2sk1fk1fl1.tif	r02c06f29p01-ch1sk1fk1fl1.tiff	25	869	0.000595102	0.0133364	0.0	0.0	nan	06	29	nan	02	1	1	0	0	65535	65535
0.0	22318.0	r02c06f30p02-ch2sk1fk1fl1.tif	r02c06f30p01-ch1sk1fk1fl1.tiff	25	870	0.000671397	0.0012665	0.0	0.0	nan	06	30	nan	02	1	1	0	0	65535	65535
0.0	0.0	r02c06f31p02-ch2sk1fk1fl1.tif	r02c06f31p01-ch1sk1fk1fl1.tiff	25	871	0.0	0.0	0.0	0.0	nan	06	31	nan	02	1	1	0	0	65535	65535
0.0	22375.0	r02c06f32p02-ch2sk1fk1fl1.tif	r02c06f32p01-ch1sk1fk1fl1.tiff	25	872	0.000564584	0.00122072	0.0	0.0	nan	06	32	nan	02	1	1	0	0	65535	65535
0.0	22672.0	r02c06f33p02-ch2sk1fk1fl1.tif	r02c06f33p01-ch1sk1fk1fl1.tiff	25	873	0.000656138	0.00123598	0.0	0.0	nan	06	33	nan	02	1	1	0	0	65535	65535
0.0	22182.0	r02c06f34p02-ch2sk1fk1fl1.tif	r02c06f34p01-ch1sk1fk1fl1.tiff	25	874	0.00062562	0.00115969	0.0	0.0	nan	06	34	nan	02	1	1	0	0	65535	65535
0.0	0.0	r02c06f35p02-ch2sk1fk1fl1.tif	r02c06f35p01-ch1sk1fk1fl1.tiff	25	875	0.000564584	0.0	0.0	0.0	nan	06	35	nan	02	1	1	0	0	65535	65535
1227.0	3587.0	r03c06f01p02-ch2sk1fk1fl1.tif	r03c06f01p01-ch1sk1fk1fl1.tiff	26	876	0.193835	0.249683	0.0	0.000430836397059	nan	06	01	nan	03	0	0	0	0	65535	65535
0.0	22764.0	r03c06f02p02-ch2sk1fk1fl1.tif	r03c06f02p01-ch1sk1fk1fl1.tiff	26	877	0.000595102	0.00125124	0.0	0.0	nan	06	02	nan	03	1	1	0	0	65535	65535
0.0	22421.0	r03c06f03p02-ch2sk1fk1fl1.tif	r03c06f03p01-ch1sk1fk1fl1.tiff	26	878	0.000595102	0.00140383	0.0	0.0	nan	06	03	nan	03	1	1	0	0	65535	65535
0.0	22859.0	r03c06f04p02-ch2sk1fk1fl1.tif	r03c06f04p01-ch1sk1fk1fl1.tiff	26	879	0.000595102	0.00180056	0.0	0.0	nan	06	04	nan	03	1	1	0	0	65535	65535
0.0	22482.0	r03c06f05p02-ch2sk1fk1fl1.tif	r03c06f05p01-ch1sk1fk1fl1.tiff	26	880	0.000671397	0.00144961	0.0	0.0	nan	06	05	nan	03	1	1	0	0	65535	65535
0.0	21238.0	r03c06f06p02-ch2sk1fk1fl1.tif	r03c06f06p01-ch1sk1fk1fl1.tiff	26	881	0.0	0.0011902	0.0	0.0	nan	06	06	nan	03	1	1	0	0	65535	65535
0.0	22419.0	r03c06f07p02-ch2sk1fk1fl1.tif	r03c06f07p01-ch1sk1fk1fl1.tiff	26	882	0.000640879	0.00138857	0.0	0.0	nan	06	07	nan	03	1	1	0	0	65535	65535
0.0	25127.0	r03c06f08p02-ch2sk1fk1fl1.tif	r03c06f08p01-ch1sk1fk1fl1.tiff	26	883	0.000610361	0.0124666	0.0	0.0	nan	06	08	nan	03	1	1	0	0	65535	65535
73.0	108.0	r03c06f09p02-ch2sk1fk1fl1.tif	r03c06f09p01-ch1sk1fk1fl1.tiff	26	884	0.196658	0.0391546	0.0	0.0	nan	06	09	nan	03	0	1	0	0	65535	65535
6.0	9.0	r03c06f10p02-ch2sk1fk1fl1.tif	r03c06f10p01-ch1sk1fk1fl1.tiff	26	885	0.092668	0.0360571	0.0	0.0	nan	06	10	nan	03	0	1	0	0	65535	65535
0.0	21955.0	r03c06f11p02-ch2sk1fk1fl1.tif	r03c06f11p01-ch1sk1fk1fl1.tiff	26	886	0.000686656	0.00120546	0.0	0.0	nan	06	11	nan	03	1	1	0	0	65535	65535
0.0	22766.0	r03c06f12p02-ch2sk1fk1fl1.tif	r03c06f12p01-ch1sk1fk1fl1.tiff	26	887	0.000640879	0.00131228	0.0	0.0	nan	06	12	nan	03	1	1	0	0	65535	65535
371.0	643.0	r03c06f13p02-ch2sk1fk1fl1.tif	r03c06f13p01-ch1sk1fk1fl1.tiff	26	888	0.149294	0.09897	0.0	0.0	nan	06	13	nan	03	0	0	0	0	65535	65535
819.0	1311.0	r03c06f14p02-ch2sk1fk1fl1.tif	r03c06f14p01-ch1sk1fk1fl1.tiff	26	889	0.177111	0.16817	0.0	0.0	nan	06	14	nan	03	0	0	0	0	65535	65535
277.0	440.0	r03c06f15p02-ch2sk1fk1fl1.tif	r03c06f15p01-ch1sk1fk1fl1.tiff	26	890	0.228702	0.0931411	0.0	0.0	nan	06	15	nan	03	0	0	0	0	65535	65535
0.0	20726.0	r03c06f16p02-ch2sk1fk1fl1.tif	r03c06f16p01-ch1sk1fk1fl1.tiff	26	891	0.000610361	0.0012665	0.0	0.0	nan	06	16	nan	03	1	1	0	0	65535	65535
0.0	32012.0	r03c06f17p02-ch2sk1fk1fl1.tif	r03c06f17p01-ch1sk1fk1fl1.tiff	26	892	0.00062562	0.0420691	0.0	0.0	nan	06	17	nan	03	1	1	0	0	65535	65535
583.0	861.0	r03c06f18p02-ch2sk1fk1fl1.tif	r03c06f18p01-ch1sk1fk1fl1.tiff	26	893	0.0970626	0.161425	0.0	0.0	nan	06	18	nan	03	0	0	0	0	65535	65535
764.0	1361.0	r03c06f19p02-ch2sk1fk1fl1.tif	r03c06f19p01-ch1sk1fk1fl1.tiff	26	894	0.249653	0.163165	0.000430836397059	0.0	nan	06	19	nan	03	0	0	0	0	65535	65535
9.0	15.0	r03c06f20p02-ch2sk1fk1fl1.tif	r03c06f20p01-ch1sk1fk1fl1.tiff	26	895	0.112612	0.0482643	0.0	0.0	nan	06	20	nan	03	0	1	0	0	65535	65535
10.0	15.0	r03c06f21p02-ch2sk1fk1fl1.tif	r03c06f21p01-ch1sk1fk1fl1.tiff	26	896	0.112291	0.0577554	0.0	0.0	nan	06	21	nan	03	0	0	0	0	65535	65535
632.0	1080.0	r03c06f22p02-ch2sk1fk1fl1.tif	r03c06f22p01-ch1sk1fk1fl1.tiff	26	897	0.146593	0.0952926	0.0	0.0	nan	06	22	nan	03	0	0	0	0	65535	65535
923.0	1709.0	r03c06f23p02-ch2sk1fk1fl1.tif	r03c06f23p01-ch1sk1fk1fl1.tiff	26	898	0.191943	0.179995	0.0	0.0	nan	06	23	nan	03	0	0	0	0	65535	65535
364.0	511.0	r03c06f24p02-ch2sk1fk1fl1.tif	r03c06f24p01-ch1sk1fk1fl1.tiff	26	899	0.196307	0.0771191	0.0	0.0	nan	06	24	nan	03	0	0	0	0	65535	65535
0.0	22737.0	r03c06f25p02-ch2sk1fk1fl1.tif	r03c06f25p01-ch1sk1fk1fl1.tiff	26	900	0.00062562	0.0012665	0.0	0.0	nan	06	25	nan	03	1	1	0	0	65535	65535
0.0	24153.0	r03c06f26p02-ch2sk1fk1fl1.tif	r03c06f26p01-ch1sk1fk1fl1.tiff	26	901	0.00062562	0.00189212	0.0	0.0	nan	06	26	nan	03	1	1	0	0	65535	65535
13.0	31.0	r03c06f27p02-ch2sk1fk1fl1.tif	r03c06f27p01-ch1sk1fk1fl1.tiff	26	902	0.0954604	0.0302739	0.0	0.0	nan	06	27	nan	03	0	1	0	0	65535	65535
175.0	400.0	r03c06f28p02-ch2sk1fk1fl1.tif	r03c06f28p01-ch1sk1fk1fl1.tiff	26	903	0.194125	0.0278477	0.0	0.0	nan	06	28	nan	03	0	1	0	0	65535	65535
104.0	161.0	r03c06f29p02-ch2sk1fk1fl1.tif	r03c06f29p01-ch1sk1fk1fl1.tiff	26	904	0.130587	0.0274205	0.0	0.0	nan	06	29	nan	03	0	1	0	0	65535	65535
0.0	22603.0	r03c06f30p02-ch2sk1fk1fl1.tif	r03c06f30p01-ch1sk1fk1fl1.tiff	26	905	0.000579843	0.00135805	0.0	0.0	nan	06	30	nan	03	1	1	0	0	65535	65535
0.0	0.0	r03c06f31p02-ch2sk1fk1fl1.tif	r03c06f31p01-ch1sk1fk1fl1.tiff	26	906	0.000579843	0.0	0.0	0.0	nan	06	31	nan	03	1	1	0	0	65535	65535
0.0	22073.0	r03c06f32p02-ch2sk1fk1fl1.tif	r03c06f32p01-ch1sk1fk1fl1.tiff	26	907	0.000640879	0.00112917	0.0	0.0	nan	06	32	nan	03	1	1	0	0	65535	65535
0.0	22206.0	r03c06f33p02-ch2sk1fk1fl1.tif	r03c06f33p01-ch1sk1fk1fl1.tiff	26	908	0.00062562	0.0047303	0.0	0.0	nan	06	33	nan	03	1	1	0	0	65535	65535
0.0	22259.0	r03c06f34p02-ch2sk1fk1fl1.tif	r03c06f34p01-ch1sk1fk1fl1.tiff	26	909	0.000656138	0.00285344	0.0	0.0	nan	06	34	nan	03	1	1	0	0	65535	65535
0.0	21581.0	r03c06f35p02-ch2sk1fk1fl1.tif	r03c06f35p01-ch1sk1fk1fl1.tiff	26	910	0.000579843	0.00120546	0.0	0.0	nan	06	35	nan	03	1	1	0	0	65535	65535
891.0	2864.0	r04c06f01p02-ch2sk1fk1fl1.tif	r04c06f01p01-ch1sk1fk1fl1.tiff	27	911	0.217639	0.249699	0.0	0.000287224264706	nan	06	01	nan	04	0	0	0	0	65535	65535
0.0	0.0	r04c06f02p02-ch2sk1fk1fl1.tif	r04c06f02p01-ch1sk1fk1fl1.tiff	27	912	0.0	0.0	0.0	0.0	nan	06	02	nan	04	1	1	0	0	65535	65535
0.0	342.0	r04c06f03p02-ch2sk1fk1fl1.tif	r04c06f03p01-ch1sk1fk1fl1.tiff	27	913	0.000595102	0.116136	0.0	0.0	nan	06	03	nan	04	1	0	0	0	65535	65535
0.0	22933.0	r04c06f04p02-ch2sk1fk1fl1.tif	r04c06f04p01-ch1sk1fk1fl1.tiff	27	914	0.000656138	0.00138857	0.0	0.0	nan	06	04	nan	04	1	1	0	0	65535	65535
0.0	22357.0	r04c06f05p02-ch2sk1fk1fl1.tif	r04c06f05p01-ch1sk1fk1fl1.tiff	27	915	0.000610361	0.0011902	0.0	0.0	nan	06	05	nan	04	1	1	0	0	65535	65535
0.0	0.0	r04c06f06p02-ch2sk1fk1fl1.tif	r04c06f06p01-ch1sk1fk1fl1.tiff	27	916	0.0	0.0	0.0	0.0	nan	06	06	nan	04	1	1	0	0	65535	65535
0.0	22168.0	r04c06f07p02-ch2sk1fk1fl1.tif	r04c06f07p01-ch1sk1fk1fl1.tiff	27	917	0.000656138	0.00129702	0.0	0.0	nan	06	07	nan	04	1	1	0	0	65535	65535
0.0	23055.0	r04c06f08p02-ch2sk1fk1fl1.tif	r04c06f08p01-ch1sk1fk1fl1.tiff	27	918	0.000564584	0.00123598	0.0	0.0	nan	06	08	nan	04	1	1	0	0	65535	65535
0.0	20960.0	r04c06f09p02-ch2sk1fk1fl1.tif	r04c06f09p01-ch1sk1fk1fl1.tiff	27	919	0.00062562	0.00123598	0.0	0.0	nan	06	09	nan	04	1	1	0	0	65535	65535
0.0	20963.0	r04c06f10p02-ch2sk1fk1fl1.tif	r04c06f10p01-ch1sk1fk1fl1.tiff	27	920	0.000595102	0.0131075	0.0	0.0	nan	06	10	nan	04	1	1	0	0	65535	65535
0.0	21968.0	r04c06f11p02-ch2sk1fk1fl1.tif	r04c06f11p01-ch1sk1fk1fl1.tiff	27	921	0.000595102	0.0279698	0.0	0.0	nan	06	11	nan	04	1	1	0	0	65535	65535
0.0	22530.0	r04c06f12p02-ch2sk1fk1fl1.tif	r04c06f12p01-ch1sk1fk1fl1.tiff	27	922	0.000579843	0.00120546	0.0	0.0	nan	06	12	nan	04	1	1	0	0	65535	65535
232.0	365.0	r04c06f13p02-ch2sk1fk1fl1.tif	r04c06f13p01-ch1sk1fk1fl1.tiff	27	923	0.137606	0.0406195	0.0	0.0	nan	06	13	nan	04	0	1	0	0	65535	65535
628.0	1309.0	r04c06f14p02-ch2sk1fk1fl1.tif	r04c06f14p01-ch1sk1fk1fl1.tiff	27	924	0.195651	0.128084	0.0	0.0	nan	06	14	nan	04	0	0	0	0	65535	65535
266.0	432.0	r04c06f15p02-ch2sk1fk1fl1.tif	r04c06f15p01-ch1sk1fk1fl1.tiff	27	925	0.169726	0.0893263	0.0	0.0	nan	06	15	nan	04	0	0	0	0	65535	65535
0.0	22764.0	r04c06f16p02-ch2sk1fk1fl1.tif	r04c06f16p01-ch1sk1fk1fl1.tiff	27	926	0.000610361	0.0011902	0.0	0.0	nan	06	16	nan	04	1	1	0	0	65535	65535
0.0	20407.0	r04c06f17p02-ch2sk1fk1fl1.tif	r04c06f17p01-ch1sk1fk1fl1.tiff	27	927	0.00062562	0.00337224	0.0	0.0	nan	06	17	nan	04	1	1	0	0	65535	65535
495.0	1024.0	r04c06f18p02-ch2sk1fk1fl1.tif	r04c06f18p01-ch1sk1fk1fl1.tiff	27	928	0.15668	0.101488	0.0	0.0	nan	06	18	nan	04	0	0	0	0	65535	65535
554.0	1272.0	r04c06f19p02-ch2sk1fk1fl1.tif	r04c06f19p01-ch1sk1fk1fl1.tiff	27	929	0.154406	0.150515	0.0	0.0	nan	06	19	nan	04	0	0	0	0	65535	65535
0.0	23018.0	r04c06f20p02-ch2sk1fk1fl1.tif	r04c06f20p01-ch1sk1fk1fl1.tiff	27	930	0.00062562	0.00123598	0.0	0.0	nan	06	20	nan	04	1	1	0	0	65535	65535
0.0	22638.0	r04c06f21p02-ch2sk1fk1fl1.tif	r04c06f21p01-ch1sk1fk1fl1.tiff	27	931	0.00062562	0.00120546	0.0	0.0	nan	06	21	nan	04	1	1	0	0	65535	65535
530.0	1058.0	r04c06f22p02-ch2sk1fk1fl1.tif	r04c06f22p01-ch1sk1fk1fl1.tiff	27	932	0.249607	0.130526	0.000143612132353	0.0	nan	06	22	nan	04	0	0	0	0	65535	65535
827.0	2240.0	r04c06f23p02-ch2sk1fk1fl1.tif	r04c06f23p01-ch1sk1fk1fl1.tiff	27	933	0.137255	0.223728	0.0	0.0	nan	06	23	nan	04	0	0	0	0	65535	65535
383.0	748.0	r04c06f24p02-ch2sk1fk1fl1.tif	r04c06f24p01-ch1sk1fk1fl1.tiff	27	934	0.1449	0.103136	0.0	0.0	nan	06	24	nan	04	0	0	0	0	65535	65535
0.0	22710.0	r04c06f25p02-ch2sk1fk1fl1.tif	r04c06f25p01-ch1sk1fk1fl1.tiff	27	935	0.000640879	0.00387579	0.0	0.0	nan	06	25	nan	04	1	1	0	0	65535	65535
0.0	21977.0	r04c06f26p02-ch2sk1fk1fl1.tif	r04c06f26p01-ch1sk1fk1fl1.tiff	27	936	0.000610361	0.00128176	0.0	0.0	nan	06	26	nan	04	1	1	0	0	65535	65535
65.0	127.0	r04c06f27p02-ch2sk1fk1fl1.tif	r04c06f27p01-ch1sk1fk1fl1.tiff	27	937	0.105684	0.0227207	0.0	0.0	nan	06	27	nan	04	0	1	0	0	65535	65535
330.0	556.0	r04c06f28p02-ch2sk1fk1fl1.tif	r04c06f28p01-ch1sk1fk1fl1.tiff	27	938	0.192828	0.0356146	0.0	0.0	nan	06	28	nan	04	0	1	0	0	65535	65535
57.0	114.0	r04c06f29p02-ch2sk1fk1fl1.tif	r04c06f29p01-ch1sk1fk1fl1.tiff	27	939	0.0913252	0.026276	0.0	0.0	nan	06	29	nan	04	0	1	0	0	65535	65535
0.0	22855.0	r04c06f30p02-ch2sk1fk1fl1.tif	r04c06f30p01-ch1sk1fk1fl1.tiff	27	940	0.000610361	0.00120546	0.0	0.0	nan	06	30	nan	04	1	1	0	0	65535	65535
0.0	0.0	r04c06f31p02-ch2sk1fk1fl1.tif	r04c06f31p01-ch1sk1fk1fl1.tiff	27	941	0.0	0.0	0.0	0.0	nan	06	31	nan	04	1	1	0	0	65535	65535
0.0	24137.0	r04c06f32p02-ch2sk1fk1fl1.tif	r04c06f32p01-ch1sk1fk1fl1.tiff	27	942	0.000640879	0.00123598	0.0	0.0	nan	06	32	nan	04	1	1	0	0	65535	65535
0.0	22490.0	r04c06f33p02-ch2sk1fk1fl1.tif	r04c06f33p01-ch1sk1fk1fl1.tiff	27	943	0.000656138	0.00123598	0.0	0.0	nan	06	33	nan	04	1	1	0	0	65535	65535
0.0	22073.0	r04c06f34p02-ch2sk1fk1fl1.tif	r04c06f34p01-ch1sk1fk1fl1.tiff	27	944	0.000610361	0.00120546	0.0	0.0	nan	06	34	nan	04	1	1	0	0	65535	65535
0.0	23723.0	r04c06f35p02-ch2sk1fk1fl1.tif	r04c06f35p01-ch1sk1fk1fl1.tiff	27	945	0.000732433	0.0011902	0.0	0.0	nan	06	35	nan	04	1	1	0	0	65535	65535
1176.0	2813.0	r05c06f01p02-ch2sk1fk1fl1.tif	r05c06f01p01-ch1sk1fk1fl1.tiff	28	946	0.222889	0.21355	0.0	0.0	nan	06	01	nan	05	0	0	0	0	65535	65535
0.0	0.0	r05c06f02p02-ch2sk1fk1fl1.tif	r05c06f02p01-ch1sk1fk1fl1.tiff	28	947	0.000610361	0.0	0.0	0.0	nan	06	02	nan	05	1	1	0	0	65535	65535
0.0	22302.0	r05c06f03p02-ch2sk1fk1fl1.tif	r05c06f03p01-ch1sk1fk1fl1.tiff	28	948	0.000610361	0.00143435	0.0	0.0	nan	06	03	nan	05	1	1	0	0	65535	65535
0.0	22600.0	r05c06f04p02-ch2sk1fk1fl1.tif	r05c06f04p01-ch1sk1fk1fl1.tiff	28	949	0.00062562	0.0012665	0.0	0.0	nan	06	04	nan	05	1	1	0	0	65535	65535
0.0	22288.0	r05c06f05p02-ch2sk1fk1fl1.tif	r05c06f05p01-ch1sk1fk1fl1.tiff	28	950	0.000579843	0.00123598	0.0	0.0	nan	06	05	nan	05	1	1	0	0	65535	65535
0.0	21218.0	r05c06f06p02-ch2sk1fk1fl1.tif	r05c06f06p01-ch1sk1fk1fl1.tiff	28	951	0.000595102	0.00395209	0.0	0.0	nan	06	06	nan	05	1	1	0	0	65535	65535
0.0	22149.0	r05c06f07p02-ch2sk1fk1fl1.tif	r05c06f07p01-ch1sk1fk1fl1.tiff	28	952	0.00062562	0.00241093	0.0	0.0	nan	06	07	nan	05	1	1	0	0	65535	65535
0.0	23031.0	r05c06f08p02-ch2sk1fk1fl1.tif	r05c06f08p01-ch1sk1fk1fl1.tiff	28	953	0.000595102	0.00448615	0.0	0.0	nan	06	08	nan	05	1	1	0	0	65535	65535
20.0	28.0	r05c06f09p02-ch2sk1fk1fl1.tif	r05c06f09p01-ch1sk1fk1fl1.tiff	28	954	0.122606	0.0215305	0.0	0.0	nan	06	09	nan	05	0	1	0	0	65535	65535
0.0	23241.0	r05c06f10p02-ch2sk1fk1fl1.tif	r05c06f10p01-ch1sk1fk1fl1.tiff	28	955	0.000869764	0.00422675	0.0	0.0	nan	06	10	nan	05	1	1	0	0	65535	65535
0.0	22278.0	r05c06f11p02-ch2sk1fk1fl1.tif	r05c06f11p01-ch1sk1fk1fl1.tiff	28	956	0.000640879	0.00123598	0.0	0.0	nan	06	11	nan	05	1	1	0	0	65535	65535
0.0	22609.0	r05c06f12p02-ch2sk1fk1fl1.tif	r05c06f12p01-ch1sk1fk1fl1.tiff	28	957	0.000595102	0.00296025	0.0	0.0	nan	06	12	nan	05	1	1	0	0	65535	65535
339.0	521.0	r05c06f13p02-ch2sk1fk1fl1.tif	r05c06f13p01-ch1sk1fk1fl1.tiff	28	958	0.15436	0.100237	0.0	0.0	nan	06	13	nan	05	0	0	0	0	65535	65535
677.0	1033.0	r05c06f14p02-ch2sk1fk1fl1.tif	r05c06f14p01-ch1sk1fk1fl1.tiff	28	959	0.18323	0.129061	0.0	0.0	nan	06	14	nan	05	0	0	0	0	65535	65535
194.0	353.0	r05c06f15p02-ch2sk1fk1fl1.tif	r05c06f15p01-ch1sk1fk1fl1.tiff	28	960	0.175189	0.0401465	0.0	0.0	nan	06	15	nan	05	0	1	0	0	65535	65535
0.0	22659.0	r05c06f16p02-ch2sk1fk1fl1.tif	r05c06f16p01-ch1sk1fk1fl1.tiff	28	961	0.000610361	0.00140383	0.0	0.0	nan	06	16	nan	05	1	1	0	0	65535	65535
0.0	20631.0	r05c06f17p02-ch2sk1fk1fl1.tif	r05c06f17p01-ch1sk1fk1fl1.tiff	28	962	0.000579843	0.00120546	0.0	0.0	nan	06	17	nan	05	1	1	0	0	65535	65535
509.0	794.0	r05c06f18p02-ch2sk1fk1fl1.tif	r05c06f18p01-ch1sk1fk1fl1.tiff	28	963	0.211292	0.0919814	0.0	0.0	nan	06	18	nan	05	0	0	0	0	65535	65535
597.0	1004.0	r05c06f19p02-ch2sk1fk1fl1.tif	r05c06f19p01-ch1sk1fk1fl1.tiff	28	964	0.129335	0.100526	0.0	0.0	nan	06	19	nan	05	0	0	0	0	65535	65535
0.0	22523.0	r05c06f20p02-ch2sk1fk1fl1.tif	r05c06f20p01-ch1sk1fk1fl1.tiff	28	965	0.000610361	0.00172427	0.0	0.0	nan	06	20	nan	05	1	1	0	0	65535	65535
0.0	22549.0	r05c06f21p02-ch2sk1fk1fl1.tif	r05c06f21p01-ch1sk1fk1fl1.tiff	28	966	0.000610361	0.00120546	0.0	0.0	nan	06	21	nan	05	1	1	0	0	65535	65535
339.0	540.0	r05c06f22p02-ch2sk1fk1fl1.tif	r05c06f22p01-ch1sk1fk1fl1.tiff	28	967	0.146242	0.117662	0.0	0.0	nan	06	22	nan	05	0	0	0	0	65535	65535
801.0	1505.0	r05c06f23p02-ch2sk1fk1fl1.tif	r05c06f23p01-ch1sk1fk1fl1.tiff	28	968	0.146838	0.145434	0.0	0.0	nan	06	23	nan	05	0	0	0	0	65535	65535
351.0	475.0	r05c06f24p02-ch2sk1fk1fl1.tif	r05c06f24p01-ch1sk1fk1fl1.tiff	28	969	0.107744	0.0475929	0.0	0.0	nan	06	24	nan	05	0	1	0	0	65535	65535
0.0	22846.0	r05c06f25p02-ch2sk1fk1fl1.tif	r05c06f25p01-ch1sk1fk1fl1.tiff	28	970	0.000656138	0.0011902	0.0	0.0	nan	06	25	nan	05	1	1	0	0	65535	65535
0.0	22078.0	r05c06f26p02-ch2sk1fk1fl1.tif	r05c06f26p01-ch1sk1fk1fl1.tiff	28	971	0.000595102	0.00115969	0.0	0.0	nan	06	26	nan	05	1	1	0	0	65535	65535
14.0	12.0	r05c06f27p02-ch2sk1fk1fl1.tif	r05c06f27p01-ch1sk1fk1fl1.tiff	28	972	0.113603	0.016144	0.0	0.0	nan	06	27	nan	05	0	1	0	0	65535	65535
146.0	252.0	r05c06f28p02-ch2sk1fk1fl1.tif	r05c06f28p01-ch1sk1fk1fl1.tiff	28	973	0.115862	0.0248264	0.0	0.0	nan	06	28	nan	05	0	1	0	0	65535	65535
18.0	26.0	r05c06f29p02-ch2sk1fk1fl1.tif	r05c06f29p01-ch1sk1fk1fl1.tiff	28	974	0.0758068	0.0204166	0.0	0.0	nan	06	29	nan	05	0	1	0	0	65535	65535
0.0	22501.0	r05c06f30p02-ch2sk1fk1fl1.tif	r05c06f30p01-ch1sk1fk1fl1.tiff	28	975	0.000579843	0.00125124	0.0	0.0	nan	06	30	nan	05	1	1	0	0	65535	65535
0.0	21817.0	r05c06f31p02-ch2sk1fk1fl1.tif	r05c06f31p01-ch1sk1fk1fl1.tiff	28	976	0.000595102	0.00131228	0.0	0.0	nan	06	31	nan	05	1	1	0	0	65535	65535
0.0	24180.0	r05c06f32p02-ch2sk1fk1fl1.tif	r05c06f32p01-ch1sk1fk1fl1.tiff	28	977	0.000579843	0.00115969	0.0	0.0	nan	06	32	nan	05	1	1	0	0	65535	65535
0.0	22326.0	r05c06f33p02-ch2sk1fk1fl1.tif	r05c06f33p01-ch1sk1fk1fl1.tiff	28	978	0.00062562	0.00140383	0.0	0.0	nan	06	33	nan	05	1	1	0	0	65535	65535
0.0	21983.0	r05c06f34p02-ch2sk1fk1fl1.tif	r05c06f34p01-ch1sk1fk1fl1.tiff	28	979	0.000610361	0.00115969	0.0	0.0	nan	06	34	nan	05	1	1	0	0	65535	65535
0.0	21840.0	r05c06f35p02-ch2sk1fk1fl1.tif	r05c06f35p01-ch1sk1fk1fl1.tiff	28	980	0.0	0.00117494	0.0	0.0	nan	06	35	nan	05	1	1	0	0	65535	65535
1299.0	2500.0	r06c06f01p02-ch2sk1fk1fl1.tif	r06c06f01p01-ch1sk1fk1fl1.tiff	29	981	0.233371	0.206317	0.0	0.0	nan	06	01	nan	06	0	0	0	0	65535	65535
0.0	23124.0	r06c06f02p02-ch2sk1fk1fl1.tif	r06c06f02p01-ch1sk1fk1fl1.tiff	29	982	0.000579843	0.00120546	0.0	0.0	nan	06	02	nan	06	1	1	0	0	65535	65535
0.0	21953.0	r06c06f03p02-ch2sk1fk1fl1.tif	r06c06f03p01-ch1sk1fk1fl1.tiff	29	983	0.000656138	0.00117494	0.0	0.0	nan	06	03	nan	06	1	1	0	0	65535	65535
0.0	22651.0	r06c06f04p02-ch2sk1fk1fl1.tif	r06c06f04p01-ch1sk1fk1fl1.tiff	29	984	0.000579843	0.00135805	0.0	0.0	nan	06	04	nan	06	1	1	0	0	65535	65535
0.0	22312.0	r06c06f05p02-ch2sk1fk1fl1.tif	r06c06f05p01-ch1sk1fk1fl1.tiff	29	985	0.000595102	0.00120546	0.0	0.0	nan	06	05	nan	06	1	1	0	0	65535	65535
0.0	0.0	r06c06f06p02-ch2sk1fk1fl1.tif	r06c06f06p01-ch1sk1fk1fl1.tiff	29	986	0.0	0.0	0.0	0.0	nan	06	06	nan	06	1	1	0	0	65535	65535
0.0	22202.0	r06c06f07p02-ch2sk1fk1fl1.tif	r06c06f07p01-ch1sk1fk1fl1.tiff	29	987	0.00062562	0.0011902	0.0	0.0	nan	06	07	nan	06	1	1	0	0	65535	65535
16.0	24.0	r06c06f08p02-ch2sk1fk1fl1.tif	r06c06f08p01-ch1sk1fk1fl1.tiff	29	988	0.0992599	0.021912	0.0	0.0	nan	06	08	nan	06	0	1	0	0	65535	65535
26.0	48.0	r06c06f09p02-ch2sk1fk1fl1.tif	r06c06f09p01-ch1sk1fk1fl1.tiff	29	989	0.109316	0.0332647	0.0	0.0	nan	06	09	nan	06	0	1	0	0	65535	65535
0.0	23095.0	r06c06f10p02-ch2sk1fk1fl1.tif	r06c06f10p01-ch1sk1fk1fl1.tiff	29	990	0.000610361	0.00123598	0.0	0.0	nan	06	10	nan	06	1	1	0	0	65535	65535
0.0	24375.0	r06c06f11p02-ch2sk1fk1fl1.tif	r06c06f11p01-ch1sk1fk1fl1.tiff	29	991	0.000564584	0.00816358	0.0	0.0	nan	06	11	nan	06	1	1	0	0	65535	65535
0.0	22530.0	r06c06f12p02-ch2sk1fk1fl1.tif	r06c06f12p01-ch1sk1fk1fl1.tiff	29	992	0.000595102	0.00141909	0.0	0.0	nan	06	12	nan	06	1	1	0	0	65535	65535
67.0	101.0	r06c06f13p02-ch2sk1fk1fl1.tif	r06c06f13p01-ch1sk1fk1fl1.tiff	29	993	0.241947	0.0254215	0.0	0.0	nan	06	13	nan	06	0	1	0	0	65535	65535
776.0	1054.0	r06c06f14p02-ch2sk1fk1fl1.tif	r06c06f14p01-ch1sk1fk1fl1.tiff	29	994	0.249592	0.122194	7.18060661765e-05	0.0	nan	06	14	nan	06	0	0	0	0	65535	65535
496.0	794.0	r06c06f15p02-ch2sk1fk1fl1.tif	r06c06f15p01-ch1sk1fk1fl1.tiff	29	995	0.249683	0.0924239	0.000646254595588	0.0	nan	06	15	nan	06	0	0	0	0	65535	65535
13.0	10.0	r06c06f16p02-ch2sk1fk1fl1.tif	r06c06f16p01-ch1sk1fk1fl1.tiff	29	996	0.106737	0.0210575	0.0	0.0	nan	06	16	nan	06	0	1	0	0	65535	65535
68.0	101.0	r06c06f17p02-ch2sk1fk1fl1.tif	r06c06f17p01-ch1sk1fk1fl1.tiff	29	997	0.13286	0.0317235	0.0	0.0	nan	06	17	nan	06	0	1	0	0	65535	65535
1080.0	1916.0	r06c06f18p02-ch2sk1fk1fl1.tif	r06c06f18p01-ch1sk1fk1fl1.tiff	29	998	0.236118	0.190356	0.0	0.0	nan	06	18	nan	06	0	0	0	0	65535	65535
174.0	294.0	r06c06f19p02-ch2sk1fk1fl1.tif	r06c06f19p01-ch1sk1fk1fl1.tiff	29	999	0.130663	0.0366522	0.0	0.0	nan	06	19	nan	06	0	1	0	0	65535	65535
0.0	22628.0	r06c06f20p02-ch2sk1fk1fl1.tif	r06c06f20p01-ch1sk1fk1fl1.tiff	29	1000	0.000610361	0.00122072	0.0	0.0	nan	06	20	nan	06	1	1	0	0	65535	65535
0.0	22356.0	r06c06f21p02-ch2sk1fk1fl1.tif	r06c06f21p01-ch1sk1fk1fl1.tiff	29	1001	0.00062562	0.0011902	0.0	0.0	nan	06	21	nan	06	1	1	0	0	65535	65535
47.0	134.0	r06c06f22p02-ch2sk1fk1fl1.tif	r06c06f22p01-ch1sk1fk1fl1.tiff	29	1002	0.07187	0.0302434	0.0	0.0	nan	06	22	nan	06	0	1	0	0	65535	65535
727.0	1100.0	r06c06f23p02-ch2sk1fk1fl1.tif	r06c06f23p01-ch1sk1fk1fl1.tiff	29	1003	0.151537	0.118288	0.0	0.0	nan	06	23	nan	06	0	0	0	0	65535	65535
570.0	862.0	r06c06f24p02-ch2sk1fk1fl1.tif	r06c06f24p01-ch1sk1fk1fl1.tiff	29	1004	0.125216	0.113939	0.0	0.0	nan	06	24	nan	06	0	0	0	0	65535	65535
7.0	17787.0	r06c06f25p02-ch2sk1fk1fl1.tif	r06c06f25p01-ch1sk1fk1fl1.tiff	29	1005	0.0887465	0.0123903	0.0	0.0	nan	06	25	nan	06	0	1	0	0	65535	65535
0.0	22204.0	r06c06f26p02-ch2sk1fk1fl1.tif	r06c06f26p01-ch1sk1fk1fl1.tiff	29	1006	0.00062562	0.0011902	0.0	0.0	nan	06	26	nan	06	1	1	0	0	65535	65535
10.0	18.0	r06c06f27p02-ch2sk1fk1fl1.tif	r06c06f27p01-ch1sk1fk1fl1.tiff	29	1007	0.0876631	0.0213169	0.0	0.0	nan	06	27	nan	06	0	1	0	0	65535	65535
41.0	69.0	r06c06f28p02-ch2sk1fk1fl1.tif	r06c06f28p01-ch1sk1fk1fl1.tiff	29	1008	0.109346	0.0200351	0.0	0.0	nan	06	28	nan	06	0	1	0	0	65535	65535
0.0	22853.0	r06c06f29p02-ch2sk1fk1fl1.tif	r06c06f29p01-ch1sk1fk1fl1.tiff	29	1009	0.00114443	0.00128176	0.0	0.0	nan	06	29	nan	06	1	1	0	0	65535	65535
0.0	22164.0	r06c06f30p02-ch2sk1fk1fl1.tif	r06c06f30p01-ch1sk1fk1fl1.tiff	29	1010	0.000595102	0.00123598	0.0	0.0	nan	06	30	nan	06	1	1	0	0	65535	65535
0.0	21954.0	r06c06f31p02-ch2sk1fk1fl1.tif	r06c06f31p01-ch1sk1fk1fl1.tiff	29	1011	0.000656138	0.00129702	0.0	0.0	nan	06	31	nan	06	1	1	0	0	65535	65535
0.0	24103.0	r06c06f32p02-ch2sk1fk1fl1.tif	r06c06f32p01-ch1sk1fk1fl1.tiff	29	1012	0.000595102	0.00120546	0.0	0.0	nan	06	32	nan	06	1	1	0	0	65535	65535
0.0	21937.0	r06c06f33p02-ch2sk1fk1fl1.tif	r06c06f33p01-ch1sk1fk1fl1.tiff	29	1013	0.000579843	0.00129702	0.0	0.0	nan	06	33	nan	06	1	1	0	0	65535	65535
0.0	21769.0	r06c06f34p02-ch2sk1fk1fl1.tif	r06c06f34p01-ch1sk1fk1fl1.tiff	29	1014	0.000579843	0.00112917	0.0	0.0	nan	06	34	nan	06	1	1	0	0	65535	65535
0.0	0.0	r06c06f35p02-ch2sk1fk1fl1.tif	r06c06f35p01-ch1sk1fk1fl1.tiff	29	1015	0.000595102	0.0	0.0	0.0	nan	06	35	nan	06	1	1	0	0	65535	65535
726.0	1250.0	r07c06f01p02-ch2sk1fk1fl1.tif	r07c06f01p01-ch1sk1fk1fl1.tiff	30	1016	0.12018	0.14284	0.0	0.0	nan	06	01	nan	07	0	0	0	0	65535	65535
0.0	22869.0	r07c06f02p02-ch2sk1fk1fl1.tif	r07c06f02p01-ch1sk1fk1fl1.tiff	30	1017	0.000610361	0.00115969	0.0	0.0	nan	06	02	nan	07	1	1	0	0	65535	65535
6.0	7.0	r07c06f03p02-ch2sk1fk1fl1.tif	r07c06f03p01-ch1sk1fk1fl1.tiff	30	1018	0.0544442	0.0180362	0.0	0.0	nan	06	03	nan	07	0	1	0	0	65535	65535
214.0	348.0	r07c06f04p02-ch2sk1fk1fl1.tif	r07c06f04p01-ch1sk1fk1fl1.tiff	30	1019	0.166629	0.0687266	0.0	0.0	nan	06	04	nan	07	0	0	0	0	65535	65535
59.0	151.0	r07c06f05p02-ch2sk1fk1fl1.tif	r07c06f05p01-ch1sk1fk1fl1.tiff	30	1020	0.102403	0.0621805	0.0	0.0	nan	06	05	nan	07	0	0	0	0	65535	65535
0.0	23626.0	r07c06f06p02-ch2sk1fk1fl1.tif	r07c06f06p01-ch1sk1fk1fl1.tiff	30	1021	0.00062562	0.00114443	0.0	0.0	nan	06	06	nan	07	1	1	0	0	65535	65535
1.0	24411.0	r07c06f07p02-ch2sk1fk1fl1.tif	r07c06f07p01-ch1sk1fk1fl1.tiff	30	1022	0.0688945	0.00972	0.0	0.0	nan	06	07	nan	07	0	1	0	0	65535	65535
440.0	889.0	r07c06f08p02-ch2sk1fk1fl1.tif	r07c06f08p01-ch1sk1fk1fl1.tiff	30	1023	0.142092	0.0946822	0.0	0.0	nan	06	08	nan	07	0	0	0	0	65535	65535
795.0	1587.0	r07c06f09p02-ch2sk1fk1fl1.tif	r07c06f09p01-ch1sk1fk1fl1.tiff	30	1024	0.130587	0.142504	0.0	0.0	nan	06	09	nan	07	0	0	0	0	65535	65535
152.0	395.0	r07c06f10p02-ch2sk1fk1fl1.tif	r07c06f10p01-ch1sk1fk1fl1.tiff	30	1025	0.108568	0.0264134	0.0	0.0	nan	06	10	nan	07	0	1	0	0	65535	65535
0.0	22277.0	r07c06f11p02-ch2sk1fk1fl1.tif	r07c06f11p01-ch1sk1fk1fl1.tiff	30	1026	0.00062562	0.0011902	0.0	0.0	nan	06	11	nan	07	1	1	0	0	65535	65535
0.0	22572.0	r07c06f12p02-ch2sk1fk1fl1.tif	r07c06f12p01-ch1sk1fk1fl1.tiff	30	1027	0.000595102	0.00122072	0.0	0.0	nan	06	12	nan	07	1	1	0	0	65535	65535
348.0	543.0	r07c06f13p02-ch2sk1fk1fl1.tif	r07c06f13p01-ch1sk1fk1fl1.tiff	30	1028	0.157229	0.0425269	0.0	0.0	nan	06	13	nan	07	0	1	0	0	65535	65535
1006.0	2343.0	r07c06f14p02-ch2sk1fk1fl1.tif	r07c06f14p01-ch1sk1fk1fl1.tiff	30	1029	0.194049	0.195224	0.0	0.0	nan	06	14	nan	07	0	0	0	0	65535	65535
776.0	1353.0	r07c06f15p02-ch2sk1fk1fl1.tif	r07c06f15p01-ch1sk1fk1fl1.tiff	30	1030	0.210056	0.131075	0.0	0.0	nan	06	15	nan	07	0	0	0	0	65535	65535
43.0	57.0	r07c06f16p02-ch2sk1fk1fl1.tif	r07c06f16p01-ch1sk1fk1fl1.tiff	30	1031	0.0962387	0.0201114	0.0	0.0	nan	06	16	nan	07	0	1	0	0	65535	65535
5.0	13.0	r07c06f17p02-ch2sk1fk1fl1.tif	r07c06f17p01-ch1sk1fk1fl1.tiff	30	1032	0.0535439	0.0167086	0.0	0.0	nan	06	17	nan	07	0	1	0	0	65535	65535
590.0	921.0	r07c06f18p02-ch2sk1fk1fl1.tif	r07c06f18p01-ch1sk1fk1fl1.tiff	30	1033	0.204807	0.213077	0.0	0.0	nan	06	18	nan	07	0	0	0	0	65535	65535
183.0	423.0	r07c06f19p02-ch2sk1fk1fl1.tif	r07c06f19p01-ch1sk1fk1fl1.tiff	30	1034	0.131304	0.0252232	0.0	0.0	nan	06	19	nan	07	0	1	0	0	65535	65535
0.0	22467.0	r07c06f20p02-ch2sk1fk1fl1.tif	r07c06f20p01-ch1sk1fk1fl1.tiff	30	1035	0.000595102	0.00784314	0.0	0.0	nan	06	20	nan	07	1	1	0	0	65535	65535
0.0	22552.0	r07c06f21p02-ch2sk1fk1fl1.tif	r07c06f21p01-ch1sk1fk1fl1.tiff	30	1036	0.000579843	0.00131228	0.0	0.0	nan	06	21	nan	07	1	1	0	0	65535	65535
0.0	20705.0	r07c06f22p02-ch2sk1fk1fl1.tif	r07c06f22p01-ch1sk1fk1fl1.tiff	30	1037	0.000610361	0.00276188	0.0	0.0	nan	06	22	nan	07	1	1	0	0	65535	65535
119.0	222.0	r07c06f23p02-ch2sk1fk1fl1.tif	r07c06f23p01-ch1sk1fk1fl1.tiff	30	1038	0.12987	0.0203098	0.0	0.0	nan	06	23	nan	07	0	1	0	0	65535	65535
49.0	140.0	r07c06f24p02-ch2sk1fk1fl1.tif	r07c06f24p01-ch1sk1fk1fl1.tiff	30	1039	0.0722667	0.0167239	0.0	0.0	nan	06	24	nan	07	0	1	0	0	65535	65535
0.0	22548.0	r07c06f25p02-ch2sk1fk1fl1.tif	r07c06f25p01-ch1sk1fk1fl1.tiff	30	1040	0.000595102	0.00117494	0.0	0.0	nan	06	25	nan	07	1	1	0	0	65535	65535
0.0	21861.0	r07c06f26p02-ch2sk1fk1fl1.tif	r07c06f26p01-ch1sk1fk1fl1.tiff	30	1041	0.000656138	0.00123598	0.0	0.0	nan	06	26	nan	07	1	1	0	0	65535	65535
0.0	22962.0	r07c06f27p02-ch2sk1fk1fl1.tif	r07c06f27p01-ch1sk1fk1fl1.tiff	30	1042	0.00062562	0.00123598	0.0	0.0	nan	06	27	nan	07	1	1	0	0	65535	65535
0.0	23043.0	r07c06f28p02-ch2sk1fk1fl1.tif	r07c06f28p01-ch1sk1fk1fl1.tiff	30	1043	0.000595102	0.0018616	0.0	0.0	nan	06	28	nan	07	1	1	0	0	65535	65535
0.0	22791.0	r07c06f29p02-ch2sk1fk1fl1.tif	r07c06f29p01-ch1sk1fk1fl1.tiff	30	1044	0.00062562	0.00123598	0.0	0.0	nan	06	29	nan	07	1	1	0	0	65535	65535
0.0	22652.0	r07c06f30p02-ch2sk1fk1fl1.tif	r07c06f30p01-ch1sk1fk1fl1.tiff	30	1045	0.000640879	0.00117494	0.0	0.0	nan	06	30	nan	07	1	1	0	0	65535	65535
0.0	23309.0	r07c06f31p02-ch2sk1fk1fl1.tif	r07c06f31p01-ch1sk1fk1fl1.tiff	30	1046	0.000595102	0.00131228	0.0	0.0	nan	06	31	nan	07	1	1	0	0	65535	65535
0.0	0.0	r07c06f32p02-ch2sk1fk1fl1.tif	r07c06f32p01-ch1sk1fk1fl1.tiff	30	1047	0.0	0.0	0.0	0.0	nan	06	32	nan	07	1	1	0	0	65535	65535
0.0	22202.0	r07c06f33p02-ch2sk1fk1fl1.tif	r07c06f33p01-ch1sk1fk1fl1.tiff	30	1048	0.000656138	0.00122072	0.0	0.0	nan	06	33	nan	07	1	1	0	0	65535	65535
0.0	21955.0	r07c06f34p02-ch2sk1fk1fl1.tif	r07c06f34p01-ch1sk1fk1fl1.tiff	30	1049	0.000595102	0.00395209	0.0	0.0	nan	06	34	nan	07	1	1	0	0	65535	65535
0.0	23834.0	r07c06f35p02-ch2sk1fk1fl1.tif	r07c06f35p01-ch1sk1fk1fl1.tiff	30	1050	0.000595102	0.00120546	0.0	0.0	nan	06	35	nan	07	1	1	0	0	65535	65535
1072.0	3140.0	r02c07f01p02-ch2sk1fk1fl1.tif	r02c07f01p01-ch1sk1fk1fl1.tiff	31	1051	0.218219	0.249683	0.0	0.000287224264706	nan	07	01	nan	02	0	0	0	0	65535	65535
0.0	21572.0	r02c07f02p02-ch2sk1fk1fl1.tif	r02c07f02p01-ch1sk1fk1fl1.tiff	31	1052	0.000564584	0.00115969	0.0	0.0	nan	07	02	nan	02	1	1	0	0	65535	65535
0.0	21958.0	r02c07f03p02-ch2sk1fk1fl1.tif	r02c07f03p01-ch1sk1fk1fl1.tiff	31	1053	0.000686656	0.00115969	0.0	0.0	nan	07	03	nan	02	1	1	0	0	65535	65535
0.0	20378.0	r02c07f04p02-ch2sk1fk1fl1.tif	r02c07f04p01-ch1sk1fk1fl1.tiff	31	1054	0.000640879	0.00967422	0.0	0.0	nan	07	04	nan	02	1	1	0	0	65535	65535
0.0	19738.0	r02c07f05p02-ch2sk1fk1fl1.tif	r02c07f05p01-ch1sk1fk1fl1.tiff	31	1055	0.00062562	0.0162814	0.0	0.0	nan	07	05	nan	02	1	1	0	0	65535	65535
0.0	25561.0	r02c07f06p02-ch2sk1fk1fl1.tif	r02c07f06p01-ch1sk1fk1fl1.tiff	31	1056	0.000640879	0.00968948	0.0	0.0	nan	07	06	nan	02	1	1	0	0	65535	65535
0.0	22345.0	r02c07f07p02-ch2sk1fk1fl1.tif	r02c07f07p01-ch1sk1fk1fl1.tiff	31	1057	0.000671397	0.00117494	0.0	0.0	nan	07	07	nan	02	1	1	0	0	65535	65535
90.0	108.0	r02c07f08p02-ch2sk1fk1fl1.tif	r02c07f08p01-ch1sk1fk1fl1.tiff	31	1058	0.130312	0.0409094	0.0	0.0	nan	07	08	nan	02	0	1	0	0	65535	65535
260.0	359.0	r02c07f09p02-ch2sk1fk1fl1.tif	r02c07f09p01-ch1sk1fk1fl1.tiff	31	1059	0.163806	0.0559854	0.0	0.0	nan	07	09	nan	02	0	0	0	0	65535	65535
10.0	15.0	r02c07f10p02-ch2sk1fk1fl1.tif	r02c07f10p01-ch1sk1fk1fl1.tiff	31	1060	0.129915	0.0340276	0.0	0.0	nan	07	10	nan	02	0	1	0	0	65535	65535
0.0	21748.0	r02c07f11p02-ch2sk1fk1fl1.tif	r02c07f11p01-ch1sk1fk1fl1.tiff	31	1061	0.000610361	0.00122072	0.0	0.0	nan	07	11	nan	02	1	1	0	0	65535	65535
0.0	22467.0	r02c07f12p02-ch2sk1fk1fl1.tif	r02c07f12p01-ch1sk1fk1fl1.tiff	31	1062	0.000595102	0.00122072	0.0	0.0	nan	07	12	nan	02	1	1	0	0	65535	65535
291.0	346.0	r02c07f13p02-ch2sk1fk1fl1.tif	r02c07f13p01-ch1sk1fk1fl1.tiff	31	1063	0.136126	0.0624399	0.0	0.0	nan	07	13	nan	02	0	0	0	0	65535	65535
846.0	1568.0	r02c07f14p02-ch2sk1fk1fl1.tif	r02c07f14p01-ch1sk1fk1fl1.tiff	31	1064	0.249683	0.249668	0.000215418198529	7.18060661765e-05	nan	07	14	nan	02	0	0	0	0	65535	65535
523.0	753.0	r02c07f15p02-ch2sk1fk1fl1.tif	r02c07f15p01-ch1sk1fk1fl1.tiff	31	1065	0.233616	0.21146	0.0	0.0	nan	07	15	nan	02	0	0	0	0	65535	65535
0.0	22840.0	r02c07f16p02-ch2sk1fk1fl1.tif	r02c07f16p01-ch1sk1fk1fl1.tiff	31	1066	0.000610361	0.00129702	0.0	0.0	nan	07	16	nan	02	1	1	0	0	65535	65535
0.0	23018.0	r02c07f17p02-ch2sk1fk1fl1.tif	r02c07f17p01-ch1sk1fk1fl1.tiff	31	1067	0.000579843	0.0012665	0.0	0.0	nan	07	17	nan	02	1	1	0	0	65535	65535
682.0	1009.0	r02c07f18p02-ch2sk1fk1fl1.tif	r02c07f18p01-ch1sk1fk1fl1.tiff	31	1068	0.152483	0.165835	0.0	0.0	nan	07	18	nan	02	0	0	0	0	65535	65535
478.0	584.0	r02c07f19p02-ch2sk1fk1fl1.tif	r02c07f19p01-ch1sk1fk1fl1.tiff	31	1069	0.146517	0.105409	0.0	0.0	nan	07	19	nan	02	0	0	0	0	65535	65535
0.0	22585.0	r02c07f20p02-ch2sk1fk1fl1.tif	r02c07f20p01-ch1sk1fk1fl1.tiff	31	1070	0.000610361	0.00128176	0.0	0.0	nan	07	20	nan	02	1	1	0	0	65535	65535
0.0	15.0	r02c07f21p02-ch2sk1fk1fl1.tif	r02c07f21p01-ch1sk1fk1fl1.tiff	31	1071	0.000579843	0.249775	0.0	0.0998822380515	nan	07	21	nan	02	1	0	0	0	65535	65535
217.0	647.0	r02c07f22p02-ch2sk1fk1fl1.tif	r02c07f22p01-ch1sk1fk1fl1.tiff	31	1072	0.140063	0.249744	0.0	0.130758846507	nan	07	22	nan	02	0	0	0	0	65535	65535
714.0	1097.0	r02c07f23p02-ch2sk1fk1fl1.tif	r02c07f23p01-ch1sk1fk1fl1.tiff	31	1073	0.189563	0.127352	0.0	0.0	nan	07	23	nan	02	0	0	0	0	65535	65535
350.0	409.0	r02c07f24p02-ch2sk1fk1fl1.tif	r02c07f24p01-ch1sk1fk1fl1.tiff	31	1074	0.131609	0.0838636	0.0	0.0	nan	07	24	nan	02	0	0	0	0	65535	65535
0.0	22538.0	r02c07f25p02-ch2sk1fk1fl1.tif	r02c07f25p01-ch1sk1fk1fl1.tiff	31	1075	0.000640879	0.00154116	0.0	0.0	nan	07	25	nan	02	1	1	0	0	65535	65535
0.0	22172.0	r02c07f26p02-ch2sk1fk1fl1.tif	r02c07f26p01-ch1sk1fk1fl1.tiff	31	1076	0.000656138	0.00128176	0.0	0.0	nan	07	26	nan	02	1	1	0	0	65535	65535
6.0	9.0	r02c07f27p02-ch2sk1fk1fl1.tif	r02c07f27p01-ch1sk1fk1fl1.tiff	31	1077	0.11249	0.0288853	0.0	0.0	nan	07	27	nan	02	0	1	0	0	65535	65535
78.0	136.0	r02c07f28p02-ch2sk1fk1fl1.tif	r02c07f28p01-ch1sk1fk1fl1.tiff	31	1078	0.120653	0.0756237	0.0	0.0	nan	07	28	nan	02	0	0	0	0	65535	65535
0.0	0.0	r02c07f29p02-ch2sk1fk1fl1.tif	r02c07f29p01-ch1sk1fk1fl1.tiff	31	1079	0.000610361	0.249805	0.0	0.416690602022	nan	07	29	nan	02	1	0	0	0	65535	65535
0.0	0.0	r02c07f30p02-ch2sk1fk1fl1.tif	r02c07f30p01-ch1sk1fk1fl1.tiff	31	1080	0.000595102	0.0	0.0	0.0	nan	07	30	nan	02	1	1	0	0	65535	65535
0.0	0.0	r02c07f31p02-ch2sk1fk1fl1.tif	r02c07f31p01-ch1sk1fk1fl1.tiff	31	1081	0.000701915	0.0	0.0	0.0	nan	07	31	nan	02	1	1	0	0	65535	65535
0.0	21855.0	r02c07f32p02-ch2sk1fk1fl1.tif	r02c07f32p01-ch1sk1fk1fl1.tiff	31	1082	0.000610361	0.00117494	0.0	0.0	nan	07	32	nan	02	1	1	0	0	65535	65535
0.0	22418.0	r02c07f33p02-ch2sk1fk1fl1.tif	r02c07f33p01-ch1sk1fk1fl1.tiff	31	1083	0.000595102	0.00125124	0.0	0.0	nan	07	33	nan	02	1	1	0	0	65535	65535
0.0	22118.0	r02c07f34p02-ch2sk1fk1fl1.tif	r02c07f34p01-ch1sk1fk1fl1.tiff	31	1084	0.000656138	0.00146487	0.0	0.0	nan	07	34	nan	02	1	1	0	0	65535	65535
0.0	22487.0	r02c07f35p02-ch2sk1fk1fl1.tif	r02c07f35p01-ch1sk1fk1fl1.tiff	31	1085	0.000579843	0.00148013	0.0	0.0	nan	07	35	nan	02	1	1	0	0	65535	65535
1003.0	2629.0	r03c07f01p02-ch2sk1fk1fl1.tif	r03c07f01p01-ch1sk1fk1fl1.tiff	32	1086	0.197848	0.209461	0.0	0.0	nan	07	01	nan	03	0	0	0	0	65535	65535
0.0	0.0	r03c07f02p02-ch2sk1fk1fl1.tif	r03c07f02p01-ch1sk1fk1fl1.tiff	32	1087	0.000595102	0.0	0.0	0.0	nan	07	02	nan	03	1	1	0	0	65535	65535
0.0	22003.0	r03c07f03p02-ch2sk1fk1fl1.tif	r03c07f03p01-ch1sk1fk1fl1.tiff	32	1088	0.000595102	0.0011902	0.0	0.0	nan	07	03	nan	03	1	1	0	0	65535	65535
0.0	22878.0	r03c07f04p02-ch2sk1fk1fl1.tif	r03c07f04p01-ch1sk1fk1fl1.tiff	32	1089	0.000640879	0.0012665	0.0	0.0	nan	07	04	nan	03	1	1	0	0	65535	65535
0.0	22427.0	r03c07f05p02-ch2sk1fk1fl1.tif	r03c07f05p01-ch1sk1fk1fl1.tiff	32	1090	0.000656138	0.00122072	0.0	0.0	nan	07	05	nan	03	1	1	0	0	65535	65535
0.0	23257.0	r03c07f06p02-ch2sk1fk1fl1.tif	r03c07f06p01-ch1sk1fk1fl1.tiff	32	1091	0.000595102	0.00128176	0.0	0.0	nan	07	06	nan	03	1	1	0	0	65535	65535
0.0	22360.0	r03c07f07p02-ch2sk1fk1fl1.tif	r03c07f07p01-ch1sk1fk1fl1.tiff	32	1092	0.00062562	0.00129702	0.0	0.0	nan	07	07	nan	03	1	1	0	0	65535	65535
0.0	22980.0	r03c07f08p02-ch2sk1fk1fl1.tif	r03c07f08p01-ch1sk1fk1fl1.tiff	32	1093	0.000595102	0.00131228	0.0	0.0	nan	07	08	nan	03	1	1	0	0	65535	65535
0.0	23008.0	r03c07f09p02-ch2sk1fk1fl1.tif	r03c07f09p01-ch1sk1fk1fl1.tiff	32	1094	0.000640879	0.00120546	0.0	0.0	nan	07	09	nan	03	1	1	0	0	65535	65535
0.0	22889.0	r03c07f10p02-ch2sk1fk1fl1.tif	r03c07f10p01-ch1sk1fk1fl1.tiff	32	1095	0.000579843	0.00123598	0.0	0.0	nan	07	10	nan	03	1	1	0	0	65535	65535
0.0	21744.0	r03c07f11p02-ch2sk1fk1fl1.tif	r03c07f11p01-ch1sk1fk1fl1.tiff	32	1096	0.0	0.00122072	0.0	0.0	nan	07	11	nan	03	1	1	0	0	65535	65535
0.0	22429.0	r03c07f12p02-ch2sk1fk1fl1.tif	r03c07f12p01-ch1sk1fk1fl1.tiff	32	1097	0.000610361	0.00132753	0.0	0.0	nan	07	12	nan	03	1	1	0	0	65535	65535
134.0	226.0	r03c07f13p02-ch2sk1fk1fl1.tif	r03c07f13p01-ch1sk1fk1fl1.tiff	32	1098	0.200809	0.0697185	0.0	0.0	nan	07	13	nan	03	0	0	0	0	65535	65535
454.0	718.0	r03c07f14p02-ch2sk1fk1fl1.tif	r03c07f14p01-ch1sk1fk1fl1.tiff	32	1099	0.153689	0.161379	0.0	0.0	nan	07	14	nan	03	0	0	0	0	65535	65535
130.0	204.0	r03c07f15p02-ch2sk1fk1fl1.tif	r03c07f15p01-ch1sk1fk1fl1.tiff	32	1100	0.107012	0.0502327	0.0	0.0	nan	07	15	nan	03	0	0	0	0	65535	65535
0.0	22608.0	r03c07f16p02-ch2sk1fk1fl1.tif	r03c07f16p01-ch1sk1fk1fl1.tiff	32	1101	0.000656138	0.00134279	0.0	0.0	nan	07	16	nan	03	1	1	0	0	65535	65535
0.0	22795.0	r03c07f17p02-ch2sk1fk1fl1.tif	r03c07f17p01-ch1sk1fk1fl1.tiff	32	1102	0.000595102	0.00129702	0.0	0.0	nan	07	17	nan	03	1	1	0	0	65535	65535
524.0	860.0	r03c07f18p02-ch2sk1fk1fl1.tif	r03c07f18p01-ch1sk1fk1fl1.tiff	32	1103	0.175586	0.178439	0.0	0.0	nan	07	18	nan	03	0	0	0	0	65535	65535
591.0	966.0	r03c07f19p02-ch2sk1fk1fl1.tif	r03c07f19p01-ch1sk1fk1fl1.tiff	32	1104	0.21796	0.117601	0.0	0.0	nan	07	19	nan	03	0	0	0	0	65535	65535
0.0	22850.0	r03c07f20p02-ch2sk1fk1fl1.tif	r03c07f20p01-ch1sk1fk1fl1.tiff	32	1105	0.000595102	0.0012665	0.0	0.0	nan	07	20	nan	03	1	1	0	0	65535	65535
0.0	22704.0	r03c07f21p02-ch2sk1fk1fl1.tif	r03c07f21p01-ch1sk1fk1fl1.tiff	32	1106	0.000640879	0.00125124	0.0	0.0	nan	07	21	nan	03	1	1	0	0	65535	65535
531.0	1126.0	r03c07f22p02-ch2sk1fk1fl1.tif	r03c07f22p01-ch1sk1fk1fl1.tiff	32	1107	0.114168	0.150759	0.0	0.0	nan	07	22	nan	03	0	0	0	0	65535	65535
1020.0	2458.0	r03c07f23p02-ch2sk1fk1fl1.tif	r03c07f23p01-ch1sk1fk1fl1.tiff	32	1108	0.238331	0.225574	0.0	0.0	nan	07	23	nan	03	0	0	0	0	65535	65535
485.0	754.0	r03c07f24p02-ch2sk1fk1fl1.tif	r03c07f24p01-ch1sk1fk1fl1.tiff	32	1109	0.200656	0.120394	0.0	0.0	nan	07	24	nan	03	0	0	0	0	65535	65535
0.0	22693.0	r03c07f25p02-ch2sk1fk1fl1.tif	r03c07f25p01-ch1sk1fk1fl1.tiff	32	1110	0.000579843	0.00131228	0.0	0.0	nan	07	25	nan	03	1	1	0	0	65535	65535
0.0	22311.0	r03c07f26p02-ch2sk1fk1fl1.tif	r03c07f26p01-ch1sk1fk1fl1.tiff	32	1111	0.000579843	0.00248722	0.0	0.0	nan	07	26	nan	03	1	1	0	0	65535	65535
63.0	137.0	r03c07f27p02-ch2sk1fk1fl1.tif	r03c07f27p01-ch1sk1fk1fl1.tiff	32	1112	0.114885	0.032929	0.0	0.0	nan	07	27	nan	03	0	1	0	0	65535	65535
364.0	611.0	r03c07f28p02-ch2sk1fk1fl1.tif	r03c07f28p01-ch1sk1fk1fl1.tiff	32	1113	0.199252	0.0637675	0.0	0.0	nan	07	28	nan	03	0	0	0	0	65535	65535
159.0	227.0	r03c07f29p02-ch2sk1fk1fl1.tif	r03c07f29p01-ch1sk1fk1fl1.tiff	32	1114	0.152361	0.0850233	0.0	0.0	nan	07	29	nan	03	0	0	0	0	65535	65535
0.0	0.0	r03c07f30p02-ch2sk1fk1fl1.tif	r03c07f30p01-ch1sk1fk1fl1.tiff	32	1115	0.0	0.0	0.0	0.0	nan	07	30	nan	03	1	1	0	0	65535	65535
0.0	23919.0	r03c07f31p02-ch2sk1fk1fl1.tif	r03c07f31p01-ch1sk1fk1fl1.tiff	32	1116	0.000595102	0.00117494	0.0	0.0	nan	07	31	nan	03	1	1	0	0	65535	65535
0.0	21894.0	r03c07f32p02-ch2sk1fk1fl1.tif	r03c07f32p01-ch1sk1fk1fl1.tiff	32	1117	0.000579843	0.00120546	0.0	0.0	nan	07	32	nan	03	1	1	0	0	65535	65535
0.0	22410.0	r03c07f33p02-ch2sk1fk1fl1.tif	r03c07f33p01-ch1sk1fk1fl1.tiff	32	1118	0.00062562	0.00128176	0.0	0.0	nan	07	33	nan	03	1	1	0	0	65535	65535
0.0	22236.0	r03c07f34p02-ch2sk1fk1fl1.tif	r03c07f34p01-ch1sk1fk1fl1.tiff	32	1119	0.000640879	0.00120546	0.0	0.0	nan	07	34	nan	03	1	1	0	0	65535	65535
0.0	0.0	r03c07f35p02-ch2sk1fk1fl1.tif	r03c07f35p01-ch1sk1fk1fl1.tiff	32	1120	0.0	0.0	0.0	0.0	nan	07	35	nan	03	1	1	0	0	65535	65535
902.0	3039.0	r04c07f01p02-ch2sk1fk1fl1.tif	r04c07f01p01-ch1sk1fk1fl1.tiff	33	1121	0.192889	0.247761	0.0	0.0	nan	07	01	nan	04	0	0	0	0	65535	65535
0.0	23518.0	r04c07f02p02-ch2sk1fk1fl1.tif	r04c07f02p01-ch1sk1fk1fl1.tiff	33	1122	0.000595102	0.00108339	0.0	0.0	nan	07	02	nan	04	1	1	0	0	65535	65535
0.0	21855.0	r04c07f03p02-ch2sk1fk1fl1.tif	r04c07f03p01-ch1sk1fk1fl1.tiff	33	1123	0.000610361	0.00128176	0.0	0.0	nan	07	03	nan	04	1	1	0	0	65535	65535
0.0	22544.0	r04c07f04p02-ch2sk1fk1fl1.tif	r04c07f04p01-ch1sk1fk1fl1.tiff	33	1124	0.000640879	0.0012665	0.0	0.0	nan	07	04	nan	04	1	1	0	0	65535	65535
0.0	22209.0	r04c07f05p02-ch2sk1fk1fl1.tif	r04c07f05p01-ch1sk1fk1fl1.tiff	33	1125	0.000610361	0.00117494	0.0	0.0	nan	07	05	nan	04	1	1	0	0	65535	65535
0.0	23459.0	r04c07f06p02-ch2sk1fk1fl1.tif	r04c07f06p01-ch1sk1fk1fl1.tiff	33	1126	0.000595102	0.0011902	0.0	0.0	nan	07	06	nan	04	1	1	0	0	65535	65535
0.0	22336.0	r04c07f07p02-ch2sk1fk1fl1.tif	r04c07f07p01-ch1sk1fk1fl1.tiff	33	1127	0.000610361	0.0011902	0.0	0.0	nan	07	07	nan	04	1	1	0	0	65535	65535
1.0	5.0	r04c07f08p02-ch2sk1fk1fl1.tif	r04c07f08p01-ch1sk1fk1fl1.tiff	33	1128	0.0819562	0.0247349	0.0	0.0	nan	07	08	nan	04	0	1	0	0	65535	65535
68.0	100.0	r04c07f09p02-ch2sk1fk1fl1.tif	r04c07f09p01-ch1sk1fk1fl1.tiff	33	1129	0.14757	0.0517891	0.0	0.0	nan	07	09	nan	04	0	0	0	0	65535	65535
0.0	22998.0	r04c07f10p02-ch2sk1fk1fl1.tif	r04c07f10p01-ch1sk1fk1fl1.tiff	33	1130	0.000595102	0.00122072	0.0	0.0	nan	07	10	nan	04	1	1	0	0	65535	65535
0.0	21704.0	r04c07f11p02-ch2sk1fk1fl1.tif	r04c07f11p01-ch1sk1fk1fl1.tiff	33	1131	0.000610361	0.00151064	0.0	0.0	nan	07	11	nan	04	1	1	0	0	65535	65535
0.0	22357.0	r04c07f12p02-ch2sk1fk1fl1.tif	r04c07f12p01-ch1sk1fk1fl1.tiff	33	1132	0.000595102	0.00117494	0.0	0.0	nan	07	12	nan	04	1	1	0	0	65535	65535
284.0	484.0	r04c07f13p02-ch2sk1fk1fl1.tif	r04c07f13p01-ch1sk1fk1fl1.tiff	33	1133	0.163119	0.07953	0.0	0.0	nan	07	13	nan	04	0	0	0	0	65535	65535
709.0	1565.0	r04c07f14p02-ch2sk1fk1fl1.tif	r04c07f14p01-ch1sk1fk1fl1.tiff	33	1134	0.228336	0.168994	0.0	0.0	nan	07	14	nan	04	0	0	0	0	65535	65535
375.0	646.0	r04c07f15p02-ch2sk1fk1fl1.tif	r04c07f15p01-ch1sk1fk1fl1.tiff	33	1135	0.137652	0.0519112	0.0	0.0	nan	07	15	nan	04	0	0	0	0	65535	65535
0.0	22680.0	r04c07f16p02-ch2sk1fk1fl1.tif	r04c07f16p01-ch1sk1fk1fl1.tiff	33	1136	0.000610361	0.00125124	0.0	0.0	nan	07	16	nan	04	1	1	0	0	65535	65535
0.0	22875.0	r04c07f17p02-ch2sk1fk1fl1.tif	r04c07f17p01-ch1sk1fk1fl1.tiff	33	1137	0.000595102	0.00125124	0.0	0.0	nan	07	17	nan	04	1	1	0	0	65535	65535
592.0	1362.0	r04c07f18p02-ch2sk1fk1fl1.tif	r04c07f18p01-ch1sk1fk1fl1.tiff	33	1138	0.225055	0.164813	0.0	0.0	nan	07	18	nan	04	0	0	0	0	65535	65535
370.0	958.0	r04c07f19p02-ch2sk1fk1fl1.tif	r04c07f19p01-ch1sk1fk1fl1.tiff	33	1139	0.0634928	0.160281	0.0	0.0	nan	07	19	nan	04	0	0	0	0	65535	65535
0.0	22507.0	r04c07f20p02-ch2sk1fk1fl1.tif	r04c07f20p01-ch1sk1fk1fl1.tiff	33	1140	0.000579843	0.00120546	0.0	0.0	nan	07	20	nan	04	1	1	0	0	65535	65535
0.0	22306.0	r04c07f21p02-ch2sk1fk1fl1.tif	r04c07f21p01-ch1sk1fk1fl1.tiff	33	1141	0.000564584	0.00341802	0.0	0.0	nan	07	21	nan	04	1	1	0	0	65535	65535
300.0	594.0	r04c07f22p02-ch2sk1fk1fl1.tif	r04c07f22p01-ch1sk1fk1fl1.tiff	33	1142	0.159533	0.0437781	0.0	0.0	nan	07	22	nan	04	0	1	0	0	65535	65535
692.0	1893.0	r04c07f23p02-ch2sk1fk1fl1.tif	r04c07f23p01-ch1sk1fk1fl1.tiff	33	1143	0.131685	0.157366	0.0	0.0	nan	07	23	nan	04	0	0	0	0	65535	65535
442.0	925.0	r04c07f24p02-ch2sk1fk1fl1.tif	r04c07f24p01-ch1sk1fk1fl1.tiff	33	1144	0.155612	0.135714	0.0	0.0	nan	07	24	nan	04	0	0	0	0	65535	65535
0.0	22670.0	r04c07f25p02-ch2sk1fk1fl1.tif	r04c07f25p01-ch1sk1fk1fl1.tiff	33	1145	0.000610361	0.00123598	0.0	0.0	nan	07	25	nan	04	1	1	0	0	65535	65535
0.0	22020.0	r04c07f26p02-ch2sk1fk1fl1.tif	r04c07f26p01-ch1sk1fk1fl1.tiff	33	1146	0.000579843	0.00135805	0.0	0.0	nan	07	26	nan	04	1	1	0	0	65535	65535
40.0	64.0	r04c07f27p02-ch2sk1fk1fl1.tif	r04c07f27p01-ch1sk1fk1fl1.tiff	33	1147	0.0983749	0.0316014	0.0	0.0	nan	07	27	nan	04	0	1	0	0	65535	65535
118.0	166.0	r04c07f28p02-ch2sk1fk1fl1.tif	r04c07f28p01-ch1sk1fk1fl1.tiff	33	1148	0.116808	0.0284886	0.0	0.0	nan	07	28	nan	04	0	1	0	0	65535	65535
0.0	24814.0	r04c07f29p02-ch2sk1fk1fl1.tif	r04c07f29p01-ch1sk1fk1fl1.tiff	33	1149	0.000640879	0.0111238	0.0	0.0	nan	07	29	nan	04	1	1	0	0	65535	65535
0.0	23854.0	r04c07f30p02-ch2sk1fk1fl1.tif	r04c07f30p01-ch1sk1fk1fl1.tiff	33	1150	0.000579843	0.0011902	0.0	0.0	nan	07	30	nan	04	1	1	0	0	65535	65535
0.0	21825.0	r04c07f31p02-ch2sk1fk1fl1.tif	r04c07f31p01-ch1sk1fk1fl1.tiff	33	1151	0.000640879	0.00131228	0.0	0.0	nan	07	31	nan	04	1	1	0	0	65535	65535
0.0	21872.0	r04c07f32p02-ch2sk1fk1fl1.tif	r04c07f32p01-ch1sk1fk1fl1.tiff	33	1152	0.00062562	0.00122072	0.0	0.0	nan	07	32	nan	04	1	1	0	0	65535	65535
0.0	22412.0	r04c07f33p02-ch2sk1fk1fl1.tif	r04c07f33p01-ch1sk1fk1fl1.tiff	33	1153	0.0012665	0.00375372	0.0	0.0	nan	07	33	nan	04	1	1	0	0	65535	65535
0.0	22001.0	r04c07f34p02-ch2sk1fk1fl1.tif	r04c07f34p01-ch1sk1fk1fl1.tiff	33	1154	0.000579843	0.00115969	0.0	0.0	nan	07	34	nan	04	1	1	0	0	65535	65535
0.0	0.0	r04c07f35p02-ch2sk1fk1fl1.tif	r04c07f35p01-ch1sk1fk1fl1.tiff	33	1155	0.0	0.0	0.0	0.0	nan	07	35	nan	04	1	1	0	0	65535	65535
1039.0	2129.0	r05c07f01p02-ch2sk1fk1fl1.tif	r05c07f01p01-ch1sk1fk1fl1.tiff	34	1156	0.16643	0.162676	0.0	0.0	nan	07	01	nan	05	0	0	0	0	65535	65535
0.0	23087.0	r05c07f02p02-ch2sk1fk1fl1.tif	r05c07f02p01-ch1sk1fk1fl1.tiff	34	1157	0.00062562	0.00109865	0.0	0.0	nan	07	02	nan	05	1	1	0	0	65535	65535
0.0	0.0	r05c07f03p02-ch2sk1fk1fl1.tif	r05c07f03p01-ch1sk1fk1fl1.tiff	34	1158	0.000579843	0.0	0.0	0.0	nan	07	03	nan	05	1	1	0	0	65535	65535
0.0	22678.0	r05c07f04p02-ch2sk1fk1fl1.tif	r05c07f04p01-ch1sk1fk1fl1.tiff	34	1159	0.00062562	0.00134279	0.0	0.0	nan	07	04	nan	05	1	1	0	0	65535	65535
0.0	22345.0	r05c07f05p02-ch2sk1fk1fl1.tif	r05c07f05p01-ch1sk1fk1fl1.tiff	34	1160	0.000640879	0.00128176	0.0	0.0	nan	07	05	nan	05	1	1	0	0	65535	65535
0.0	23369.0	r05c07f06p02-ch2sk1fk1fl1.tif	r05c07f06p01-ch1sk1fk1fl1.tiff	34	1161	0.000579843	0.00123598	0.0	0.0	nan	07	06	nan	05	1	1	0	0	65535	65535
0.0	22212.0	r05c07f07p02-ch2sk1fk1fl1.tif	r05c07f07p01-ch1sk1fk1fl1.tiff	34	1162	0.000579843	0.00138857	0.0	0.0	nan	07	07	nan	05	1	1	0	0	65535	65535
87.0	149.0	r05c07f08p02-ch2sk1fk1fl1.tif	r05c07f08p01-ch1sk1fk1fl1.tiff	34	1163	0.161898	0.0306249	0.0	0.0	nan	07	08	nan	05	0	1	0	0	65535	65535
361.0	658.0	r05c07f09p02-ch2sk1fk1fl1.tif	r05c07f09p01-ch1sk1fk1fl1.tiff	34	1164	0.17763	0.102144	0.0	0.0	nan	07	09	nan	05	0	0	0	0	65535	65535
110.0	240.0	r05c07f10p02-ch2sk1fk1fl1.tif	r05c07f10p01-ch1sk1fk1fl1.tiff	34	1165	0.138857	0.0469062	0.0	0.0	nan	07	10	nan	05	0	1	0	0	65535	65535
0.0	21771.0	r05c07f11p02-ch2sk1fk1fl1.tif	r05c07f11p01-ch1sk1fk1fl1.tiff	34	1166	0.000610361	0.00125124	0.0	0.0	nan	07	11	nan	05	1	1	0	0	65535	65535
0.0	22533.0	r05c07f12p02-ch2sk1fk1fl1.tif	r05c07f12p01-ch1sk1fk1fl1.tiff	34	1167	0.000579843	0.00132753	0.0	0.0	nan	07	12	nan	05	1	1	0	0	65535	65535
514.0	741.0	r05c07f13p02-ch2sk1fk1fl1.tif	r05c07f13p01-ch1sk1fk1fl1.tiff	34	1168	0.236301	0.112306	0.0	0.0	nan	07	13	nan	05	0	0	0	0	65535	65535
1060.0	2168.0	r05c07f14p02-ch2sk1fk1fl1.tif	r05c07f14p01-ch1sk1fk1fl1.tiff	34	1169	0.156573	0.209903	0.0	0.0	nan	07	14	nan	05	0	0	0	0	65535	65535
467.0	722.0	r05c07f15p02-ch2sk1fk1fl1.tif	r05c07f15p01-ch1sk1fk1fl1.tiff	34	1170	0.249638	0.12369	0.000143612132353	0.0	nan	07	15	nan	05	0	0	0	0	65535	65535
0.0	22553.0	r05c07f16p02-ch2sk1fk1fl1.tif	r05c07f16p01-ch1sk1fk1fl1.tiff	34	1171	0.000595102	0.00122072	0.0	0.0	nan	07	16	nan	05	1	1	0	0	65535	65535
0.0	22723.0	r05c07f17p02-ch2sk1fk1fl1.tif	r05c07f17p01-ch1sk1fk1fl1.tiff	34	1172	0.000610361	0.00129702	0.0	0.0	nan	07	17	nan	05	1	1	0	0	65535	65535
492.0	752.0	r05c07f18p02-ch2sk1fk1fl1.tif	r05c07f18p01-ch1sk1fk1fl1.tiff	34	1173	0.225193	0.101472	0.0	0.0	nan	07	18	nan	05	0	0	0	0	65535	65535
406.0	639.0	r05c07f19p02-ch2sk1fk1fl1.tif	r05c07f19p01-ch1sk1fk1fl1.tiff	34	1174	0.249622	0.0727855	7.18060661765e-05	0.0	nan	07	19	nan	05	0	0	0	0	65535	65535
0.0	22565.0	r05c07f20p02-ch2sk1fk1fl1.tif	r05c07f20p01-ch1sk1fk1fl1.tiff	34	1175	0.000610361	0.00170901	0.0	0.0	nan	07	20	nan	05	1	1	0	0	65535	65535
0.0	22205.0	r05c07f21p02-ch2sk1fk1fl1.tif	r05c07f21p01-ch1sk1fk1fl1.tiff	34	1176	0.000610361	0.00122072	0.0	0.0	nan	07	21	nan	05	1	1	0	0	65535	65535
66.0	191.0	r05c07f22p02-ch2sk1fk1fl1.tif	r05c07f22p01-ch1sk1fk1fl1.tiff	34	1177	0.0924086	0.0176242	0.0	0.0	nan	07	22	nan	05	0	1	0	0	65535	65535
425.0	593.0	r05c07f23p02-ch2sk1fk1fl1.tif	r05c07f23p01-ch1sk1fk1fl1.tiff	34	1178	0.158999	0.0832227	0.0	0.0	nan	07	23	nan	05	0	0	0	0	65535	65535
156.0	276.0	r05c07f24p02-ch2sk1fk1fl1.tif	r05c07f24p01-ch1sk1fk1fl1.tiff	34	1179	0.109178	0.0729992	0.0	0.0	nan	07	24	nan	05	0	0	0	0	65535	65535
0.0	22744.0	r05c07f25p02-ch2sk1fk1fl1.tif	r05c07f25p01-ch1sk1fk1fl1.tiff	34	1180	0.000579843	0.00117494	0.0	0.0	nan	07	25	nan	05	1	1	0	0	65535	65535
0.0	22170.0	r05c07f26p02-ch2sk1fk1fl1.tif	r05c07f26p01-ch1sk1fk1fl1.tiff	34	1181	0.000595102	0.00131228	0.0	0.0	nan	07	26	nan	05	1	1	0	0	65535	65535
0.0	22815.0	r05c07f27p02-ch2sk1fk1fl1.tif	r05c07f27p01-ch1sk1fk1fl1.tiff	34	1182	0.000579843	0.0012665	0.0	0.0	nan	07	27	nan	05	1	1	0	0	65535	65535
0.0	22745.0	r05c07f28p02-ch2sk1fk1fl1.tif	r05c07f28p01-ch1sk1fk1fl1.tiff	34	1183	0.000640879	0.00122072	0.0	0.0	nan	07	28	nan	05	1	1	0	0	65535	65535
0.0	22881.0	r05c07f29p02-ch2sk1fk1fl1.tif	r05c07f29p01-ch1sk1fk1fl1.tiff	34	1184	0.00062562	0.00134279	0.0	0.0	nan	07	29	nan	05	1	1	0	0	65535	65535
0.0	21830.0	r05c07f30p02-ch2sk1fk1fl1.tif	r05c07f30p01-ch1sk1fk1fl1.tiff	34	1185	0.000839246	0.00132753	0.0	0.0	nan	07	30	nan	05	1	1	0	0	65535	65535
0.0	21853.0	r05c07f31p02-ch2sk1fk1fl1.tif	r05c07f31p01-ch1sk1fk1fl1.tiff	34	1186	0.000595102	0.00117494	0.0	0.0	nan	07	31	nan	05	1	1	0	0	65535	65535
0.0	21658.0	r05c07f32p02-ch2sk1fk1fl1.tif	r05c07f32p01-ch1sk1fk1fl1.tiff	34	1187	0.000640879	0.00122072	0.0	0.0	nan	07	32	nan	05	1	1	0	0	65535	65535
0.0	22391.0	r05c07f33p02-ch2sk1fk1fl1.tif	r05c07f33p01-ch1sk1fk1fl1.tiff	34	1188	0.00062562	0.00122072	0.0	0.0	nan	07	33	nan	05	1	1	0	0	65535	65535
0.0	22215.0	r05c07f34p02-ch2sk1fk1fl1.tif	r05c07f34p01-ch1sk1fk1fl1.tiff	34	1189	0.000579843	0.00117494	0.0	0.0	nan	07	34	nan	05	1	1	0	0	65535	65535
0.0	0.0	r05c07f35p02-ch2sk1fk1fl1.tif	r05c07f35p01-ch1sk1fk1fl1.tiff	34	1190	0.0	0.0	0.0	0.0	nan	07	35	nan	05	1	1	0	0	65535	65535
1039.0	1639.0	r06c07f01p02-ch2sk1fk1fl1.tif	r06c07f01p01-ch1sk1fk1fl1.tiff	35	1191	0.181445	0.18233	0.0	0.0	nan	07	01	nan	06	0	0	0	0	65535	65535
0.0	23067.0	r06c07f02p02-ch2sk1fk1fl1.tif	r06c07f02p01-ch1sk1fk1fl1.tiff	35	1192	0.00062562	0.00108339	0.0	0.0	nan	07	02	nan	06	1	1	0	0	65535	65535
0.0	21871.0	r06c07f03p02-ch2sk1fk1fl1.tif	r06c07f03p01-ch1sk1fk1fl1.tiff	35	1193	0.000579843	0.00120546	0.0	0.0	nan	07	03	nan	06	1	1	0	0	65535	65535
0.0	22643.0	r06c07f04p02-ch2sk1fk1fl1.tif	r06c07f04p01-ch1sk1fk1fl1.tiff	35	1194	0.000610361	0.00358587	0.0	0.0	nan	07	04	nan	06	1	1	0	0	65535	65535
0.0	22273.0	r06c07f05p02-ch2sk1fk1fl1.tif	r06c07f05p01-ch1sk1fk1fl1.tiff	35	1195	0.000595102	0.0011902	0.0	0.0	nan	07	05	nan	06	1	1	0	0	65535	65535
0.0	23665.0	r06c07f06p02-ch2sk1fk1fl1.tif	r06c07f06p01-ch1sk1fk1fl1.tiff	35	1196	0.000595102	0.00125124	0.0	0.0	nan	07	06	nan	06	1	1	0	0	65535	65535
0.0	22188.0	r06c07f07p02-ch2sk1fk1fl1.tif	r06c07f07p01-ch1sk1fk1fl1.tiff	35	1197	0.000610361	0.00128176	0.0	0.0	nan	07	07	nan	06	1	1	0	0	65535	65535
196.0	308.0	r06c07f08p02-ch2sk1fk1fl1.tif	r06c07f08p01-ch1sk1fk1fl1.tiff	35	1198	0.164614	0.0500191	0.0	0.0	nan	07	08	nan	06	0	0	0	0	65535	65535
598.0	893.0	r06c07f09p02-ch2sk1fk1fl1.tif	r06c07f09p01-ch1sk1fk1fl1.tiff	35	1199	0.148684	0.171206	0.0	0.0	nan	07	09	nan	06	0	0	0	0	65535	65535
152.0	189.0	r06c07f10p02-ch2sk1fk1fl1.tif	r06c07f10p01-ch1sk1fk1fl1.tiff	35	1200	0.14255	0.0373388	0.0	0.0	nan	07	10	nan	06	0	1	0	0	65535	65535
0.0	23652.0	r06c07f11p02-ch2sk1fk1fl1.tif	r06c07f11p01-ch1sk1fk1fl1.tiff	35	1201	0.000640879	0.00117494	0.0	0.0	nan	07	11	nan	06	1	1	0	0	65535	65535
0.0	22409.0	r06c07f12p02-ch2sk1fk1fl1.tif	r06c07f12p01-ch1sk1fk1fl1.tiff	35	1202	0.000595102	0.00131228	0.0	0.0	nan	07	12	nan	06	1	1	0	0	65535	65535
419.0	555.0	r06c07f13p02-ch2sk1fk1fl1.tif	r06c07f13p01-ch1sk1fk1fl1.tiff	35	1203	0.136782	0.10135	0.0	0.0	nan	07	13	nan	06	0	0	0	0	65535	65535
1482.0	2940.0	r06c07f14p02-ch2sk1fk1fl1.tif	r06c07f14p01-ch1sk1fk1fl1.tiff	35	1204	0.249699	0.244602	0.000215418198529	0.0	nan	07	14	nan	06	0	0	0	0	65535	65535
711.0	1004.0	r06c07f15p02-ch2sk1fk1fl1.tif	r06c07f15p01-ch1sk1fk1fl1.tiff	35	1205	0.215167	0.147341	0.0	0.0	nan	07	15	nan	06	0	0	0	0	65535	65535
0.0	22873.0	r06c07f16p02-ch2sk1fk1fl1.tif	r06c07f16p01-ch1sk1fk1fl1.tiff	35	1206	0.000610361	0.00123598	0.0	0.0	nan	07	16	nan	06	1	1	0	0	65535	65535
0.0	22961.0	r06c07f17p02-ch2sk1fk1fl1.tif	r06c07f17p01-ch1sk1fk1fl1.tiff	35	1207	0.000579843	0.0011902	0.0	0.0	nan	07	17	nan	06	1	1	0	0	65535	65535
479.0	712.0	r06c07f18p02-ch2sk1fk1fl1.tif	r06c07f18p01-ch1sk1fk1fl1.tiff	35	1208	0.245274	0.107591	0.0	0.0	nan	07	18	nan	06	0	0	0	0	65535	65535
229.0	326.0	r06c07f19p02-ch2sk1fk1fl1.tif	r06c07f19p01-ch1sk1fk1fl1.tiff	35	1209	0.148775	0.0702373	0.0	0.0	nan	07	19	nan	06	0	0	0	0	65535	65535
0.0	22606.0	r06c07f20p02-ch2sk1fk1fl1.tif	r06c07f20p01-ch1sk1fk1fl1.tiff	35	1210	0.000610361	0.00123598	0.0	0.0	nan	07	20	nan	06	1	1	0	0	65535	65535
0.0	22477.0	r06c07f21p02-ch2sk1fk1fl1.tif	r06c07f21p01-ch1sk1fk1fl1.tiff	35	1211	0.000640879	0.0011902	0.0	0.0	nan	07	21	nan	06	1	1	0	0	65535	65535
0.0	24807.0	r06c07f22p02-ch2sk1fk1fl1.tif	r06c07f22p01-ch1sk1fk1fl1.tiff	35	1212	0.00151064	0.0132753	0.0	0.0	nan	07	22	nan	06	1	1	0	0	65535	65535
150.0	224.0	r06c07f23p02-ch2sk1fk1fl1.tif	r06c07f23p01-ch1sk1fk1fl1.tiff	35	1213	0.0885481	0.0279393	0.0	0.0	nan	07	23	nan	06	0	1	0	0	65535	65535
34.0	48.0	r06c07f24p02-ch2sk1fk1fl1.tif	r06c07f24p01-ch1sk1fk1fl1.tiff	35	1214	0.103197	0.0258488	0.0	0.0	nan	07	24	nan	06	0	1	0	0	65535	65535
0.0	22705.0	r06c07f25p02-ch2sk1fk1fl1.tif	r06c07f25p01-ch1sk1fk1fl1.tiff	35	1215	0.000610361	0.00120546	0.0	0.0	nan	07	25	nan	06	1	1	0	0	65535	65535
0.0	22198.0	r06c07f26p02-ch2sk1fk1fl1.tif	r06c07f26p01-ch1sk1fk1fl1.tiff	35	1216	0.000610361	0.00138857	0.0	0.0	nan	07	26	nan	06	1	1	0	0	65535	65535
0.0	22858.0	r06c07f27p02-ch2sk1fk1fl1.tif	r06c07f27p01-ch1sk1fk1fl1.tiff	35	1217	0.00062562	0.00128176	0.0	0.0	nan	07	27	nan	06	1	1	0	0	65535	65535
0.0	22848.0	r06c07f28p02-ch2sk1fk1fl1.tif	r06c07f28p01-ch1sk1fk1fl1.tiff	35	1218	0.000564584	0.00120546	0.0	0.0	nan	07	28	nan	06	1	1	0	0	65535	65535
0.0	22789.0	r06c07f29p02-ch2sk1fk1fl1.tif	r06c07f29p01-ch1sk1fk1fl1.tiff	35	1219	0.00062562	0.00122072	0.0	0.0	nan	07	29	nan	06	1	1	0	0	65535	65535
0.0	23813.0	r06c07f30p02-ch2sk1fk1fl1.tif	r06c07f30p01-ch1sk1fk1fl1.tiff	35	1220	0.000610361	0.00112917	0.0	0.0	nan	07	30	nan	06	1	1	0	0	65535	65535
0.0	0.0	r06c07f31p02-ch2sk1fk1fl1.tif	r06c07f31p01-ch1sk1fk1fl1.tiff	35	1221	0.000579843	0.0	0.0	0.0	nan	07	31	nan	06	1	1	0	0	65535	65535
0.0	21935.0	r06c07f32p02-ch2sk1fk1fl1.tif	r06c07f32p01-ch1sk1fk1fl1.tiff	35	1222	0.00062562	0.00202945	0.0	0.0	nan	07	32	nan	06	1	1	0	0	65535	65535
0.0	22389.0	r06c07f33p02-ch2sk1fk1fl1.tif	r06c07f33p01-ch1sk1fk1fl1.tiff	35	1223	0.000640879	0.00122072	0.0	0.0	nan	07	33	nan	06	1	1	0	0	65535	65535
0.0	22130.0	r06c07f34p02-ch2sk1fk1fl1.tif	r06c07f34p01-ch1sk1fk1fl1.tiff	35	1224	0.000595102	0.00202945	0.0	0.0	nan	07	34	nan	06	1	1	0	0	65535	65535
0.0	0.0	r06c07f35p02-ch2sk1fk1fl1.tif	r06c07f35p01-ch1sk1fk1fl1.tiff	35	1225	0.0	0.0	0.0	0.0	nan	07	35	nan	06	1	1	0	0	65535	65535
1282.0	3026.0	r07c07f01p02-ch2sk1fk1fl1.tif	r07c07f01p01-ch1sk1fk1fl1.tiff	36	1226	0.243992	0.223911	0.0	0.0	nan	07	01	nan	07	0	0	0	0	65535	65535
0.0	0.0	r07c07f02p02-ch2sk1fk1fl1.tif	r07c07f02p01-ch1sk1fk1fl1.tiff	36	1227	0.000610361	0.0	0.0	0.0	nan	07	02	nan	07	1	1	0	0	65535	65535
0.0	23703.0	r07c07f03p02-ch2sk1fk1fl1.tif	r07c07f03p01-ch1sk1fk1fl1.tiff	36	1228	0.000595102	0.00611887	0.0	0.0	nan	07	03	nan	07	1	1	0	0	65535	65535
0.0	22591.0	r07c07f04p02-ch2sk1fk1fl1.tif	r07c07f04p01-ch1sk1fk1fl1.tiff	36	1229	0.000610361	0.00120546	0.0	0.0	nan	07	04	nan	07	1	1	0	0	65535	65535
0.0	24143.0	r07c07f05p02-ch2sk1fk1fl1.tif	r07c07f05p01-ch1sk1fk1fl1.tiff	36	1230	0.000610361	0.0011902	0.0	0.0	nan	07	05	nan	07	1	1	0	0	65535	65535
0.0	0.0	r07c07f06p02-ch2sk1fk1fl1.tif	r07c07f06p01-ch1sk1fk1fl1.tiff	36	1231	0.0	0.0	0.0	0.0	nan	07	06	nan	07	1	1	0	0	65535	65535
0.0	22508.0	r07c07f07p02-ch2sk1fk1fl1.tif	r07c07f07p01-ch1sk1fk1fl1.tiff	36	1232	0.000579843	0.00128176	0.0	0.0	nan	07	07	nan	07	1	1	0	0	65535	65535
40.0	91.0	r07c07f08p02-ch2sk1fk1fl1.tif	r07c07f08p01-ch1sk1fk1fl1.tiff	36	1233	0.136126	0.0415503	0.0	0.0	nan	07	08	nan	07	0	1	0	0	65535	65535
207.0	345.0	r07c07f09p02-ch2sk1fk1fl1.tif	r07c07f09p01-ch1sk1fk1fl1.tiff	36	1234	0.171405	0.037232	0.0	0.0	nan	07	09	nan	07	0	1	0	0	65535	65535
29.0	38.0	r07c07f10p02-ch2sk1fk1fl1.tif	r07c07f10p01-ch1sk1fk1fl1.tiff	36	1235	0.119142	0.0280003	0.0	0.0	nan	07	10	nan	07	0	1	0	0	65535	65535
0.0	0.0	r07c07f11p02-ch2sk1fk1fl1.tif	r07c07f11p01-ch1sk1fk1fl1.tiff	36	1236	0.000595102	0.0	0.0	0.0	nan	07	11	nan	07	1	1	0	0	65535	65535
0.0	22458.0	r07c07f12p02-ch2sk1fk1fl1.tif	r07c07f12p01-ch1sk1fk1fl1.tiff	36	1237	0.000595102	0.00123598	0.0	0.0	nan	07	12	nan	07	1	1	0	0	65535	65535
272.0	436.0	r07c07f13p02-ch2sk1fk1fl1.tif	r07c07f13p01-ch1sk1fk1fl1.tiff	36	1238	0.150408	0.0349279	0.0	0.0	nan	07	13	nan	07	0	1	0	0	65535	65535
1042.0	1761.0	r07c07f14p02-ch2sk1fk1fl1.tif	r07c07f14p01-ch1sk1fk1fl1.tiff	36	1239	0.179797	0.169619	0.0	0.0	nan	07	14	nan	07	0	0	0	0	65535	65535
515.0	819.0	r07c07f15p02-ch2sk1fk1fl1.tif	r07c07f15p01-ch1sk1fk1fl1.tiff	36	1240	0.213489	0.107042	0.0	0.0	nan	07	15	nan	07	0	0	0	0	65535	65535
0.0	22860.0	r07c07f16p02-ch2sk1fk1fl1.tif	r07c07f16p01-ch1sk1fk1fl1.tiff	36	1241	0.000595102	0.00120546	0.0	0.0	nan	07	16	nan	07	1	1	0	0	65535	65535
0.0	23040.0	r07c07f17p02-ch2sk1fk1fl1.tif	r07c07f17p01-ch1sk1fk1fl1.tiff	36	1242	0.111238	0.00914015	0.0	0.0	nan	07	17	nan	07	0	1	0	0	65535	65535
760.0	1402.0	r07c07f18p02-ch2sk1fk1fl1.tif	r07c07f18p01-ch1sk1fk1fl1.tiff	36	1243	0.205127	0.160159	0.0	0.0	nan	07	18	nan	07	0	0	0	0	65535	65535
385.0	586.0	r07c07f19p02-ch2sk1fk1fl1.tif	r07c07f19p01-ch1sk1fk1fl1.tiff	36	1244	0.217105	0.0607614	0.0	0.0	nan	07	19	nan	07	0	0	0	0	65535	65535
0.0	22641.0	r07c07f20p02-ch2sk1fk1fl1.tif	r07c07f20p01-ch1sk1fk1fl1.tiff	36	1245	0.000610361	0.00117494	0.0	0.0	nan	07	20	nan	07	1	1	0	0	65535	65535
0.0	22462.0	r07c07f21p02-ch2sk1fk1fl1.tif	r07c07f21p01-ch1sk1fk1fl1.tiff	36	1246	0.000610361	0.00120546	0.0	0.0	nan	07	21	nan	07	1	1	0	0	65535	65535
263.0	342.0	r07c07f22p02-ch2sk1fk1fl1.tif	r07c07f22p01-ch1sk1fk1fl1.tiff	36	1247	0.160418	0.0417182	0.0	0.0	nan	07	22	nan	07	0	1	0	0	65535	65535
819.0	1410.0	r07c07f23p02-ch2sk1fk1fl1.tif	r07c07f23p01-ch1sk1fk1fl1.tiff	36	1248	0.145632	0.128557	0.0	0.0	nan	07	23	nan	07	0	0	0	0	65535	65535
401.0	623.0	r07c07f24p02-ch2sk1fk1fl1.tif	r07c07f24p01-ch1sk1fk1fl1.tiff	36	1249	0.200275	0.082536	0.0	0.0	nan	07	24	nan	07	0	0	0	0	65535	65535
0.0	22586.0	r07c07f25p02-ch2sk1fk1fl1.tif	r07c07f25p01-ch1sk1fk1fl1.tiff	36	1250	0.000610361	0.00134279	0.0	0.0	nan	07	25	nan	07	1	1	0	0	65535	65535
0.0	22049.0	r07c07f26p02-ch2sk1fk1fl1.tif	r07c07f26p01-ch1sk1fk1fl1.tiff	36	1251	0.000656138	0.00137331	0.0	0.0	nan	07	26	nan	07	1	1	0	0	65535	65535
6.0	8.0	r07c07f27p02-ch2sk1fk1fl1.tif	r07c07f27p01-ch1sk1fk1fl1.tiff	36	1252	0.0966659	0.0237125	0.0	0.0	nan	07	27	nan	07	0	1	0	0	65535	65535
67.0	111.0	r07c07f28p02-ch2sk1fk1fl1.tif	r07c07f28p01-ch1sk1fk1fl1.tiff	36	1253	0.10721	0.0742657	0.0	0.0	nan	07	28	nan	07	0	0	0	0	65535	65535
1.0	24864.0	r07c07f29p02-ch2sk1fk1fl1.tif	r07c07f29p01-ch1sk1fk1fl1.tiff	36	1254	0.057847	0.00700389	0.0	0.0	nan	07	29	nan	07	0	1	0	0	65535	65535
0.0	21739.0	r07c07f30p02-ch2sk1fk1fl1.tif	r07c07f30p01-ch1sk1fk1fl1.tiff	36	1255	0.000564584	0.00117494	0.0	0.0	nan	07	30	nan	07	1	1	0	0	65535	65535
0.0	23818.0	r07c07f31p02-ch2sk1fk1fl1.tif	r07c07f31p01-ch1sk1fk1fl1.tiff	36	1256	0.000579843	0.00114443	0.0	0.0	nan	07	31	nan	07	1	1	0	0	65535	65535
0.0	0.0	r07c07f32p02-ch2sk1fk1fl1.tif	r07c07f32p01-ch1sk1fk1fl1.tiff	36	1257	0.0	0.0	0.0	0.0	nan	07	32	nan	07	1	1	0	0	65535	65535
0.0	22432.0	r07c07f33p02-ch2sk1fk1fl1.tif	r07c07f33p01-ch1sk1fk1fl1.tiff	36	1258	0.000595102	0.00128176	0.0	0.0	nan	07	33	nan	07	1	1	0	0	65535	65535
0.0	21901.0	r07c07f34p02-ch2sk1fk1fl1.tif	r07c07f34p01-ch1sk1fk1fl1.tiff	36	1259	0.000610361	0.00131228	0.0	0.0	nan	07	34	nan	07	1	1	0	0	65535	65535
0.0	0.0	r07c07f35p02-ch2sk1fk1fl1.tif	r07c07f35p01-ch1sk1fk1fl1.tiff	36	1260	0.0	0.0	0.0	0.0	nan	07	35	nan	07	1	1	0	0	65535	65535
1055.0	2854.0	r02c08f01p02-ch2sk1fk1fl1.tif	r02c08f01p01-ch1sk1fk1fl1.tiff	37	1261	0.208988	0.249622	0.0	7.18060661765e-05	nan	08	01	nan	02	0	0	0	0	65535	65535
0.0	23636.0	r02c08f02p02-ch2sk1fk1fl1.tif	r02c08f02p01-ch1sk1fk1fl1.tiff	37	1262	0.000564584	0.00239567	0.0	0.0	nan	08	02	nan	02	1	1	0	0	65535	65535
0.0	21975.0	r02c08f03p02-ch2sk1fk1fl1.tif	r02c08f03p01-ch1sk1fk1fl1.tiff	37	1263	0.000610361	0.00125124	0.0	0.0	nan	08	03	nan	02	1	1	0	0	65535	65535
0.0	22623.0	r02c08f04p02-ch2sk1fk1fl1.tif	r02c08f04p01-ch1sk1fk1fl1.tiff	37	1264	0.000579843	0.0027924	0.0	0.0	nan	08	04	nan	02	1	1	0	0	65535	65535
0.0	22250.0	r02c08f05p02-ch2sk1fk1fl1.tif	r02c08f05p01-ch1sk1fk1fl1.tiff	37	1265	0.000656138	0.00192264	0.0	0.0	nan	08	05	nan	02	1	1	0	0	65535	65535
0.0	20865.0	r02c08f06p02-ch2sk1fk1fl1.tif	r02c08f06p01-ch1sk1fk1fl1.tiff	37	1266	0.000579843	0.00273136	0.0	0.0	nan	08	06	nan	02	1	1	0	0	65535	65535
0.0	22226.0	r02c08f07p02-ch2sk1fk1fl1.tif	r02c08f07p01-ch1sk1fk1fl1.tiff	37	1267	0.000595102	0.0011902	0.0	0.0	nan	08	07	nan	02	1	1	0	0	65535	65535
0.0	22839.0	r02c08f08p02-ch2sk1fk1fl1.tif	r02c08f08p01-ch1sk1fk1fl1.tiff	37	1268	0.00062562	0.00328069	0.0	0.0	nan	08	08	nan	02	1	1	0	0	65535	65535
74.0	79.0	r02c08f09p02-ch2sk1fk1fl1.tif	r02c08f09p01-ch1sk1fk1fl1.tiff	37	1269	0.130632	0.0409247	0.0	0.0	nan	08	09	nan	02	0	1	0	0	65535	65535
39.0	41.0	r02c08f10p02-ch2sk1fk1fl1.tif	r02c08f10p01-ch1sk1fk1fl1.tiff	37	1270	0.141894	0.04094	0.0	0.0	nan	08	10	nan	02	0	1	0	0	65535	65535
0.0	21669.0	r02c08f11p02-ch2sk1fk1fl1.tif	r02c08f11p01-ch1sk1fk1fl1.tiff	37	1271	0.000595102	0.00122072	0.0	0.0	nan	08	11	nan	02	1	1	0	0	65535	65535
6.0	9.0	r02c08f12p02-ch2sk1fk1fl1.tif	r02c08f12p01-ch1sk1fk1fl1.tiff	37	1272	0.113634	0.0480507	0.0	0.0	nan	08	12	nan	02	0	1	0	0	65535	65535
537.0	598.0	r02c08f13p02-ch2sk1fk1fl1.tif	r02c08f13p01-ch1sk1fk1fl1.tiff	37	1273	0.197971	0.189883	0.0	0.0	nan	08	13	nan	02	0	0	0	0	65535	65535
699.0	1118.0	r02c08f14p02-ch2sk1fk1fl1.tif	r02c08f14p01-ch1sk1fk1fl1.tiff	37	1274	0.150546	0.235691	0.0	0.0	nan	08	14	nan	02	0	0	0	0	65535	65535
209.0	219.0	r02c08f15p02-ch2sk1fk1fl1.tif	r02c08f15p01-ch1sk1fk1fl1.tiff	37	1275	0.201984	0.0534218	0.0	0.0	nan	08	15	nan	02	0	0	0	0	65535	65535
0.0	22518.0	r02c08f16p02-ch2sk1fk1fl1.tif	r02c08f16p01-ch1sk1fk1fl1.tiff	37	1276	0.00062562	0.00143435	0.0	0.0	nan	08	16	nan	02	1	1	0	0	65535	65535
0.0	22896.0	r02c08f17p02-ch2sk1fk1fl1.tif	r02c08f17p01-ch1sk1fk1fl1.tiff	37	1277	0.000610361	0.00125124	0.0	0.0	nan	08	17	nan	02	1	1	0	0	65535	65535
357.0	384.0	r02c08f18p02-ch2sk1fk1fl1.tif	r02c08f18p01-ch1sk1fk1fl1.tiff	37	1278	0.177676	0.106966	0.0	0.0	nan	08	18	nan	02	0	0	0	0	65535	65535
810.0	1585.0	r02c08f19p02-ch2sk1fk1fl1.tif	r02c08f19p01-ch1sk1fk1fl1.tiff	37	1279	0.249744	0.224231	0.000215418198529	0.0	nan	08	19	nan	02	0	0	0	0	65535	65535
62.0	83.0	r02c08f20p02-ch2sk1fk1fl1.tif	r02c08f20p01-ch1sk1fk1fl1.tiff	37	1280	0.168795	0.0432593	0.0	0.0	nan	08	20	nan	02	0	1	0	0	65535	65535
16.0	8.0	r02c08f21p02-ch2sk1fk1fl1.tif	r02c08f21p01-ch1sk1fk1fl1.tiff	37	1281	0.080415	0.0236057	0.0	0.0	nan	08	21	nan	02	0	1	0	0	65535	65535
532.0	788.0	r02c08f22p02-ch2sk1fk1fl1.tif	r02c08f22p01-ch1sk1fk1fl1.tiff	37	1282	0.241871	0.113481	0.0	0.0	nan	08	22	nan	02	0	0	0	0	65535	65535
608.0	938.0	r02c08f23p02-ch2sk1fk1fl1.tif	r02c08f23p01-ch1sk1fk1fl1.tiff	37	1283	0.139101	0.123308	0.0	0.0	nan	08	23	nan	02	0	0	0	0	65535	65535
115.0	159.0	r02c08f24p02-ch2sk1fk1fl1.tif	r02c08f24p01-ch1sk1fk1fl1.tiff	37	1284	0.131167	0.030045	0.0	0.0	nan	08	24	nan	02	0	1	0	0	65535	65535
0.0	22786.0	r02c08f25p02-ch2sk1fk1fl1.tif	r02c08f25p01-ch1sk1fk1fl1.tiff	37	1285	0.000564584	0.00128176	0.0	0.0	nan	08	25	nan	02	1	1	0	0	65535	65535
0.0	22355.0	r02c08f26p02-ch2sk1fk1fl1.tif	r02c08f26p01-ch1sk1fk1fl1.tiff	37	1286	0.00062562	0.00144961	0.0	0.0	nan	08	26	nan	02	1	1	0	0	65535	65535
0.0	22647.0	r02c08f27p02-ch2sk1fk1fl1.tif	r02c08f27p01-ch1sk1fk1fl1.tiff	37	1287	0.000610361	0.0012665	0.0	0.0	nan	08	27	nan	02	1	1	0	0	65535	65535
44.0	41.0	r02c08f28p02-ch2sk1fk1fl1.tif	r02c08f28p01-ch1sk1fk1fl1.tiff	37	1288	0.123415	0.0208286	0.0	0.0	nan	08	28	nan	02	0	1	0	0	65535	65535
17.0	30.0	r02c08f29p02-ch2sk1fk1fl1.tif	r02c08f29p01-ch1sk1fk1fl1.tiff	37	1289	0.107729	0.0248112	0.0	0.0	nan	08	29	nan	02	0	1	0	0	65535	65535
0.0	22064.0	r02c08f30p02-ch2sk1fk1fl1.tif	r02c08f30p01-ch1sk1fk1fl1.tiff	37	1290	0.000564584	0.00115969	0.0	0.0	nan	08	30	nan	02	1	1	0	0	65535	65535
0.0	22063.0	r02c08f31p02-ch2sk1fk1fl1.tif	r02c08f31p01-ch1sk1fk1fl1.tiff	37	1291	0.000610361	0.00115969	0.0	0.0	nan	08	31	nan	02	1	1	0	0	65535	65535
0.0	21910.0	r02c08f32p02-ch2sk1fk1fl1.tif	r02c08f32p01-ch1sk1fk1fl1.tiff	37	1292	0.000595102	0.00125124	0.0	0.0	nan	08	32	nan	02	1	1	0	0	65535	65535
0.0	22632.0	r02c08f33p02-ch2sk1fk1fl1.tif	r02c08f33p01-ch1sk1fk1fl1.tiff	37	1293	0.000579843	0.00132753	0.0	0.0	nan	08	33	nan	02	1	1	0	0	65535	65535
0.0	21998.0	r02c08f34p02-ch2sk1fk1fl1.tif	r02c08f34p01-ch1sk1fk1fl1.tiff	37	1294	0.000595102	0.00125124	0.0	0.0	nan	08	34	nan	02	1	1	0	0	65535	65535
0.0	0.0	r02c08f35p02-ch2sk1fk1fl1.tif	r02c08f35p01-ch1sk1fk1fl1.tiff	37	1295	0.0	0.0	0.0	0.0	nan	08	35	nan	02	1	1	0	0	65535	65535
1005.0	2876.0	r03c08f01p02-ch2sk1fk1fl1.tif	r03c08f01p01-ch1sk1fk1fl1.tiff	38	1296	0.168887	0.247547	0.0	0.0	nan	08	01	nan	03	0	0	0	0	65535	65535
0.0	20758.0	r03c08f02p02-ch2sk1fk1fl1.tif	r03c08f02p01-ch1sk1fk1fl1.tiff	38	1297	0.000595102	0.00367742	0.0	0.0	nan	08	02	nan	03	1	1	0	0	65535	65535
0.0	21976.0	r03c08f03p02-ch2sk1fk1fl1.tif	r03c08f03p01-ch1sk1fk1fl1.tiff	38	1298	0.000656138	0.00273136	0.0	0.0	nan	08	03	nan	03	1	1	0	0	65535	65535
0.0	22514.0	r03c08f04p02-ch2sk1fk1fl1.tif	r03c08f04p01-ch1sk1fk1fl1.tiff	38	1299	0.000595102	0.0016022	0.0	0.0	nan	08	04	nan	03	1	1	0	0	65535	65535
0.0	22515.0	r03c08f05p02-ch2sk1fk1fl1.tif	r03c08f05p01-ch1sk1fk1fl1.tiff	38	1300	0.000564584	0.00122072	0.0	0.0	nan	08	05	nan	03	1	1	0	0	65535	65535
0.0	0.0	r03c08f06p02-ch2sk1fk1fl1.tif	r03c08f06p01-ch1sk1fk1fl1.tiff	38	1301	0.0	0.0	0.0	0.0	nan	08	06	nan	03	1	1	0	0	65535	65535
0.0	22479.0	r03c08f07p02-ch2sk1fk1fl1.tif	r03c08f07p01-ch1sk1fk1fl1.tiff	38	1302	0.000595102	0.00167849	0.0	0.0	nan	08	07	nan	03	1	1	0	0	65535	65535
9.0	8.0	r03c08f08p02-ch2sk1fk1fl1.tif	r03c08f08p01-ch1sk1fk1fl1.tiff	38	1303	0.131289	0.0319371	0.0	0.0	nan	08	08	nan	03	0	1	0	0	65535	65535
90.0	177.0	r03c08f09p02-ch2sk1fk1fl1.tif	r03c08f09p01-ch1sk1fk1fl1.tiff	38	1304	0.156863	0.0403754	0.0	0.0	nan	08	09	nan	03	0	1	0	0	65535	65535
9.0	9.0	r03c08f10p02-ch2sk1fk1fl1.tif	r03c08f10p01-ch1sk1fk1fl1.tiff	38	1305	0.13109	0.0298161	0.0	0.0	nan	08	10	nan	03	0	1	0	0	65535	65535
0.0	21657.0	r03c08f11p02-ch2sk1fk1fl1.tif	r03c08f11p01-ch1sk1fk1fl1.tiff	38	1306	0.00062562	0.00117494	0.0	0.0	nan	08	11	nan	03	1	1	0	0	65535	65535
0.0	22447.0	r03c08f12p02-ch2sk1fk1fl1.tif	r03c08f12p01-ch1sk1fk1fl1.tiff	38	1307	0.000579843	0.00132753	0.0	0.0	nan	08	12	nan	03	1	1	0	0	65535	65535
266.0	380.0	r03c08f13p02-ch2sk1fk1fl1.tif	r03c08f13p01-ch1sk1fk1fl1.tiff	38	1308	0.183688	0.0506294	0.0	0.0	nan	08	13	nan	03	0	0	0	0	65535	65535
762.0	1310.0	r03c08f14p02-ch2sk1fk1fl1.tif	r03c08f14p01-ch1sk1fk1fl1.tiff	38	1309	0.179934	0.154391	0.0	0.0	nan	08	14	nan	03	0	0	0	0	65535	65535
304.0	504.0	r03c08f15p02-ch2sk1fk1fl1.tif	r03c08f15p01-ch1sk1fk1fl1.tiff	38	1310	0.200732	0.114885	0.0	0.0	nan	08	15	nan	03	0	0	0	0	65535	65535
0.0	23054.0	r03c08f16p02-ch2sk1fk1fl1.tif	r03c08f16p01-ch1sk1fk1fl1.tiff	38	1311	0.00476081	0.00129702	0.0	0.0	nan	08	16	nan	03	1	1	0	0	65535	65535
0.0	23109.0	r03c08f17p02-ch2sk1fk1fl1.tif	r03c08f17p01-ch1sk1fk1fl1.tiff	38	1312	0.000595102	0.00143435	0.0	0.0	nan	08	17	nan	03	1	1	0	0	65535	65535
582.0	1039.0	r03c08f18p02-ch2sk1fk1fl1.tif	r03c08f18p01-ch1sk1fk1fl1.tiff	38	1313	0.178241	0.160494	0.0	0.0	nan	08	18	nan	03	0	0	0	0	65535	65535
478.0	885.0	r03c08f19p02-ch2sk1fk1fl1.tif	r03c08f19p01-ch1sk1fk1fl1.tiff	38	1314	0.121126	0.159045	0.0	0.0	nan	08	19	nan	03	0	0	0	0	65535	65535
0.0	22897.0	r03c08f20p02-ch2sk1fk1fl1.tif	r03c08f20p01-ch1sk1fk1fl1.tiff	38	1315	0.000610361	0.00131228	0.0	0.0	nan	08	20	nan	03	1	1	0	0	65535	65535
0.0	22390.0	r03c08f21p02-ch2sk1fk1fl1.tif	r03c08f21p01-ch1sk1fk1fl1.tiff	38	1316	0.000595102	0.00117494	0.0	0.0	nan	08	21	nan	03	1	1	0	0	65535	65535
426.0	687.0	r03c08f22p02-ch2sk1fk1fl1.tif	r03c08f22p01-ch1sk1fk1fl1.tiff	38	1317	0.135042	0.103044	0.0	0.0	nan	08	22	nan	03	0	0	0	0	65535	65535
447.0	1836.0	r03c08f23p02-ch2sk1fk1fl1.tif	r03c08f23p01-ch1sk1fk1fl1.tiff	38	1318	0.0553597	0.22829	0.0	0.0	nan	08	23	nan	03	0	0	0	0	65535	65535
428.0	746.0	r03c08f24p02-ch2sk1fk1fl1.tif	r03c08f24p01-ch1sk1fk1fl1.tiff	38	1319	0.124193	0.0840467	0.0	0.0	nan	08	24	nan	03	0	0	0	0	65535	65535
0.0	22710.0	r03c08f25p02-ch2sk1fk1fl1.tif	r03c08f25p01-ch1sk1fk1fl1.tiff	38	1320	0.000610361	0.00225834	0.0	0.0	nan	08	25	nan	03	1	1	0	0	65535	65535
0.0	22556.0	r03c08f26p02-ch2sk1fk1fl1.tif	r03c08f26p01-ch1sk1fk1fl1.tiff	38	1321	0.000656138	0.00144961	0.0	0.0	nan	08	26	nan	03	1	1	0	0	65535	65535
54.0	142.0	r03c08f27p02-ch2sk1fk1fl1.tif	r03c08f27p01-ch1sk1fk1fl1.tiff	38	1322	0.107698	0.0286259	0.0	0.0	nan	08	27	nan	03	0	1	0	0	65535	65535
264.0	397.0	r03c08f28p02-ch2sk1fk1fl1.tif	r03c08f28p01-ch1sk1fk1fl1.tiff	38	1323	0.180453	0.061677	0.0	0.0	nan	08	28	nan	03	0	0	0	0	65535	65535
47.0	98.0	r03c08f29p02-ch2sk1fk1fl1.tif	r03c08f29p01-ch1sk1fk1fl1.tiff	38	1324	0.0996872	0.0554055	0.0	0.0	nan	08	29	nan	03	0	0	0	0	65535	65535
0.0	22017.0	r03c08f30p02-ch2sk1fk1fl1.tif	r03c08f30p01-ch1sk1fk1fl1.tiff	38	1325	0.000656138	0.00115969	0.0	0.0	nan	08	30	nan	03	1	1	0	0	65535	65535
0.0	22149.0	r03c08f31p02-ch2sk1fk1fl1.tif	r03c08f31p01-ch1sk1fk1fl1.tiff	38	1326	0.000640879	0.00115969	0.0	0.0	nan	08	31	nan	03	1	1	0	0	65535	65535
0.0	21792.0	r03c08f32p02-ch2sk1fk1fl1.tif	r03c08f32p01-ch1sk1fk1fl1.tiff	38	1327	0.000579843	0.00123598	0.0	0.0	nan	08	32	nan	03	1	1	0	0	65535	65535
0.0	22640.0	r03c08f33p02-ch2sk1fk1fl1.tif	r03c08f33p01-ch1sk1fk1fl1.tiff	38	1328	0.000595102	0.00132753	0.0	0.0	nan	08	33	nan	03	1	1	0	0	65535	65535
0.0	22279.0	r03c08f34p02-ch2sk1fk1fl1.tif	r03c08f34p01-ch1sk1fk1fl1.tiff	38	1329	0.000610361	0.00122072	0.0	0.0	nan	08	34	nan	03	1	1	0	0	65535	65535
0.0	0.0	r03c08f35p02-ch2sk1fk1fl1.tif	r03c08f35p01-ch1sk1fk1fl1.tiff	38	1330	0.0	0.0	0.0	0.0	nan	08	35	nan	03	1	1	0	0	65535	65535
506.0	1604.0	r04c08f01p02-ch2sk1fk1fl1.tif	r04c08f01p01-ch1sk1fk1fl1.tiff	39	1331	0.191928	0.147219	0.0	0.0	nan	08	01	nan	04	0	0	0	0	65535	65535
0.0	23054.0	r04c08f02p02-ch2sk1fk1fl1.tif	r04c08f02p01-ch1sk1fk1fl1.tiff	39	1332	0.00062562	0.00248722	0.0	0.0	nan	08	02	nan	04	1	1	0	0	65535	65535
0.0	21804.0	r04c08f03p02-ch2sk1fk1fl1.tif	r04c08f03p01-ch1sk1fk1fl1.tiff	39	1333	0.00062562	0.00117494	0.0	0.0	nan	08	03	nan	04	1	1	0	0	65535	65535
0.0	22599.0	r04c08f04p02-ch2sk1fk1fl1.tif	r04c08f04p01-ch1sk1fk1fl1.tiff	39	1334	0.00062562	0.00224308	0.0	0.0	nan	08	04	nan	04	1	1	0	0	65535	65535
0.0	24096.0	r04c08f05p02-ch2sk1fk1fl1.tif	r04c08f05p01-ch1sk1fk1fl1.tiff	39	1335	0.000595102	0.00117494	0.0	0.0	nan	08	05	nan	04	1	1	0	0	65535	65535
0.0	0.0	r04c08f06p02-ch2sk1fk1fl1.tif	r04c08f06p01-ch1sk1fk1fl1.tiff	39	1336	0.0	0.0	0.0	0.0	nan	08	06	nan	04	1	1	0	0	65535	65535
0.0	22209.0	r04c08f07p02-ch2sk1fk1fl1.tif	r04c08f07p01-ch1sk1fk1fl1.tiff	39	1337	0.00062562	0.00123598	0.0	0.0	nan	08	07	nan	04	1	1	0	0	65535	65535
24.0	72.0	r04c08f08p02-ch2sk1fk1fl1.tif	r04c08f08p01-ch1sk1fk1fl1.tiff	39	1338	0.108278	0.0252842	0.0	0.0	nan	08	08	nan	04	0	1	0	0	65535	65535
81.0	127.0	r04c08f09p02-ch2sk1fk1fl1.tif	r04c08f09p01-ch1sk1fk1fl1.tiff	39	1339	0.166918	0.107149	0.0	0.0	nan	08	09	nan	04	0	0	0	0	65535	65535
0.0	27627.0	r04c08f10p02-ch2sk1fk1fl1.tif	r04c08f10p01-ch1sk1fk1fl1.tiff	39	1340	0.000579843	0.026978	0.0	0.0	nan	08	10	nan	04	1	1	0	0	65535	65535
0.0	23501.0	r04c08f11p02-ch2sk1fk1fl1.tif	r04c08f11p01-ch1sk1fk1fl1.tiff	39	1341	0.00143435	0.00114443	0.0	0.0	nan	08	11	nan	04	1	1	0	0	65535	65535
0.0	22343.0	r04c08f12p02-ch2sk1fk1fl1.tif	r04c08f12p01-ch1sk1fk1fl1.tiff	39	1342	0.00062562	0.00120546	0.0	0.0	nan	08	12	nan	04	1	1	0	0	65535	65535
191.0	471.0	r04c08f13p02-ch2sk1fk1fl1.tif	r04c08f13p01-ch1sk1fk1fl1.tiff	39	1343	0.136919	0.0918593	0.0	0.0	nan	08	13	nan	04	0	0	0	0	65535	65535
451.0	1285.0	r04c08f14p02-ch2sk1fk1fl1.tif	r04c08f14p01-ch1sk1fk1fl1.tiff	39	1344	0.195682	0.120287	0.0	0.0	nan	08	14	nan	04	0	0	0	0	65535	65535
376.0	782.0	r04c08f15p02-ch2sk1fk1fl1.tif	r04c08f15p01-ch1sk1fk1fl1.tiff	39	1345	0.19353	0.0902724	0.0	0.0	nan	08	15	nan	04	0	0	0	0	65535	65535
0.0	22767.0	r04c08f16p02-ch2sk1fk1fl1.tif	r04c08f16p01-ch1sk1fk1fl1.tiff	39	1346	0.00062562	0.0012665	0.0	0.0	nan	08	16	nan	04	1	1	0	0	65535	65535
0.0	23268.0	r04c08f17p02-ch2sk1fk1fl1.tif	r04c08f17p01-ch1sk1fk1fl1.tiff	39	1347	0.000595102	0.00914015	0.0	0.0	nan	08	17	nan	04	1	1	0	0	65535	65535
414.0	1047.0	r04c08f18p02-ch2sk1fk1fl1.tif	r04c08f18p01-ch1sk1fk1fl1.tiff	39	1348	0.183124	0.0800641	0.0	0.0	nan	08	18	nan	04	0	0	0	0	65535	65535
271.0	684.0	r04c08f19p02-ch2sk1fk1fl1.tif	r04c08f19p01-ch1sk1fk1fl1.tiff	39	1349	0.167514	0.073167	0.0	0.0	nan	08	19	nan	04	0	0	0	0	65535	65535
0.0	22221.0	r04c08f20p02-ch2sk1fk1fl1.tif	r04c08f20p01-ch1sk1fk1fl1.tiff	39	1350	0.000640879	0.0011902	0.0	0.0	nan	08	20	nan	04	1	1	0	0	65535	65535
0.0	22399.0	r04c08f21p02-ch2sk1fk1fl1.tif	r04c08f21p01-ch1sk1fk1fl1.tiff	39	1351	0.000640879	0.00123598	0.0	0.0	nan	08	21	nan	04	1	1	0	0	65535	65535
142.0	424.0	r04c08f22p02-ch2sk1fk1fl1.tif	r04c08f22p01-ch1sk1fk1fl1.tiff	39	1352	0.105882	0.0243839	0.0	0.0	nan	08	22	nan	04	0	1	0	0	65535	65535
404.0	828.0	r04c08f23p02-ch2sk1fk1fl1.tif	r04c08f23p01-ch1sk1fk1fl1.tiff	39	1353	0.163958	0.069688	0.0	0.0	nan	08	23	nan	04	0	0	0	0	65535	65535
168.0	394.0	r04c08f24p02-ch2sk1fk1fl1.tif	r04c08f24p01-ch1sk1fk1fl1.tiff	39	1354	0.125963	0.0362402	0.0	0.0	nan	08	24	nan	04	0	1	0	0	65535	65535
0.0	22554.0	r04c08f25p02-ch2sk1fk1fl1.tif	r04c08f25p01-ch1sk1fk1fl1.tiff	39	1355	0.000564584	0.00122072	0.0	0.0	nan	08	25	nan	04	1	1	0	0	65535	65535
0.0	22747.0	r04c08f26p02-ch2sk1fk1fl1.tif	r04c08f26p01-ch1sk1fk1fl1.tiff	39	1356	0.000610361	0.00141909	0.0	0.0	nan	08	26	nan	04	1	1	0	0	65535	65535
0.0	22587.0	r04c08f27p02-ch2sk1fk1fl1.tif	r04c08f27p01-ch1sk1fk1fl1.tiff	39	1357	0.000610361	0.00132753	0.0	0.0	nan	08	27	nan	04	1	1	0	0	65535	65535
0.0	22618.0	r04c08f28p02-ch2sk1fk1fl1.tif	r04c08f28p01-ch1sk1fk1fl1.tiff	39	1358	0.000595102	0.00128176	0.0	0.0	nan	08	28	nan	04	1	1	0	0	65535	65535
0.0	22678.0	r04c08f29p02-ch2sk1fk1fl1.tif	r04c08f29p01-ch1sk1fk1fl1.tiff	39	1359	0.000640879	0.00132753	0.0	0.0	nan	08	29	nan	04	1	1	0	0	65535	65535
0.0	21949.0	r04c08f30p02-ch2sk1fk1fl1.tif	r04c08f30p01-ch1sk1fk1fl1.tiff	39	1360	0.000595102	0.00125124	0.0	0.0	nan	08	30	nan	04	1	1	0	0	65535	65535
0.0	22324.0	r04c08f31p02-ch2sk1fk1fl1.tif	r04c08f31p01-ch1sk1fk1fl1.tiff	39	1361	0.000640879	0.00129702	0.0	0.0	nan	08	31	nan	04	1	1	0	0	65535	65535
0.0	23814.0	r04c08f32p02-ch2sk1fk1fl1.tif	r04c08f32p01-ch1sk1fk1fl1.tiff	39	1362	0.000579843	0.00122072	0.0	0.0	nan	08	32	nan	04	1	1	0	0	65535	65535
0.0	22295.0	r04c08f33p02-ch2sk1fk1fl1.tif	r04c08f33p01-ch1sk1fk1fl1.tiff	39	1363	0.000671397	0.00120546	0.0	0.0	nan	08	33	nan	04	1	1	0	0	65535	65535
0.0	22084.0	r04c08f34p02-ch2sk1fk1fl1.tif	r04c08f34p01-ch1sk1fk1fl1.tiff	39	1364	0.000610361	0.00128176	0.0	0.0	nan	08	34	nan	04	1	1	0	0	65535	65535
0.0	0.0	r04c08f35p02-ch2sk1fk1fl1.tif	r04c08f35p01-ch1sk1fk1fl1.tiff	39	1365	0.0	0.0	0.0	0.0	nan	08	35	nan	04	1	1	0	0	65535	65535
1155.0	2382.0	r05c08f01p02-ch2sk1fk1fl1.tif	r05c08f01p01-ch1sk1fk1fl1.tiff	40	1366	0.142489	0.249775	0.0	0.0551470588235	nan	08	01	nan	05	0	0	0	0	65535	65535
0.0	22403.0	r05c08f02p02-ch2sk1fk1fl1.tif	r05c08f02p01-ch1sk1fk1fl1.tiff	40	1367	0.00062562	0.00111391	0.0	0.0	nan	08	02	nan	05	1	1	0	0	65535	65535
0.0	23877.0	r05c08f03p02-ch2sk1fk1fl1.tif	r05c08f03p01-ch1sk1fk1fl1.tiff	40	1368	0.000564584	0.00117494	0.0	0.0	nan	08	03	nan	05	1	1	0	0	65535	65535
0.0	22493.0	r05c08f04p02-ch2sk1fk1fl1.tif	r05c08f04p01-ch1sk1fk1fl1.tiff	40	1369	0.00062562	0.00148013	0.0	0.0	nan	08	04	nan	05	1	1	0	0	65535	65535
0.0	22068.0	r05c08f05p02-ch2sk1fk1fl1.tif	r05c08f05p01-ch1sk1fk1fl1.tiff	40	1370	0.000595102	0.0011902	0.0	0.0	nan	08	05	nan	05	1	1	0	0	65535	65535
0.0	23312.0	r05c08f06p02-ch2sk1fk1fl1.tif	r05c08f06p01-ch1sk1fk1fl1.tiff	40	1371	0.000640879	0.002121	0.0	0.0	nan	08	06	nan	05	1	1	0	0	65535	65535
0.0	22060.0	r05c08f07p02-ch2sk1fk1fl1.tif	r05c08f07p01-ch1sk1fk1fl1.tiff	40	1372	0.000610361	0.00125124	0.0	0.0	nan	08	07	nan	05	1	1	0	0	65535	65535
34.0	70.0	r05c08f08p02-ch2sk1fk1fl1.tif	r05c08f08p01-ch1sk1fk1fl1.tiff	40	1373	0.126543	0.0290227	0.0	0.0	nan	08	08	nan	05	0	1	0	0	65535	65535
76.0	125.0	r05c08f09p02-ch2sk1fk1fl1.tif	r05c08f09p01-ch1sk1fk1fl1.tiff	40	1374	0.117235	0.0286107	0.0	0.0	nan	08	09	nan	05	0	1	0	0	65535	65535
0.0	20805.0	r05c08f10p02-ch2sk1fk1fl1.tif	r05c08f10p01-ch1sk1fk1fl1.tiff	40	1375	0.00062562	0.0012665	0.0	0.0	nan	08	10	nan	05	1	1	0	0	65535	65535
0.0	21278.0	r05c08f11p02-ch2sk1fk1fl1.tif	r05c08f11p01-ch1sk1fk1fl1.tiff	40	1376	0.000640879	0.00120546	0.0	0.0	nan	08	11	nan	05	1	1	0	0	65535	65535
0.0	22364.0	r05c08f12p02-ch2sk1fk1fl1.tif	r05c08f12p01-ch1sk1fk1fl1.tiff	40	1377	0.00062562	0.00213626	0.0	0.0	nan	08	12	nan	05	1	1	0	0	65535	65535
166.0	310.0	r05c08f13p02-ch2sk1fk1fl1.tif	r05c08f13p01-ch1sk1fk1fl1.tiff	40	1378	0.134493	0.0268254	0.0	0.0	nan	08	13	nan	05	0	1	0	0	65535	65535
749.0	1000.0	r05c08f14p02-ch2sk1fk1fl1.tif	r05c08f14p01-ch1sk1fk1fl1.tiff	40	1379	0.164279	0.249805	0.0	2.22239774816	nan	08	14	nan	05	0	0	0	1	65535	65535
385.0	651.0	r05c08f15p02-ch2sk1fk1fl1.tif	r05c08f15p01-ch1sk1fk1fl1.tiff	40	1380	0.13817	0.134783	0.0	0.0	nan	08	15	nan	05	0	0	0	0	65535	65535
0.0	22795.0	r05c08f16p02-ch2sk1fk1fl1.tif	r05c08f16p01-ch1sk1fk1fl1.tiff	40	1381	0.000595102	0.00123598	0.0	0.0	nan	08	16	nan	05	1	1	0	0	65535	65535
0.0	23165.0	r05c08f17p02-ch2sk1fk1fl1.tif	r05c08f17p01-ch1sk1fk1fl1.tiff	40	1382	0.00062562	0.00201419	0.0	0.0	nan	08	17	nan	05	1	1	0	0	65535	65535
580.0	1126.0	r05c08f18p02-ch2sk1fk1fl1.tif	r05c08f18p01-ch1sk1fk1fl1.tiff	40	1383	0.218769	0.0873121	0.0	0.0	nan	08	18	nan	05	0	0	0	0	65535	65535
405.0	655.0	r05c08f19p02-ch2sk1fk1fl1.tif	r05c08f19p01-ch1sk1fk1fl1.tiff	40	1384	0.249622	0.0546731	0.000287224264706	0.0	nan	08	19	nan	05	0	0	0	0	65535	65535
0.0	22762.0	r05c08f20p02-ch2sk1fk1fl1.tif	r05c08f20p01-ch1sk1fk1fl1.tiff	40	1385	0.000640879	0.00163272	0.0	0.0	nan	08	20	nan	05	1	1	0	0	65535	65535
0.0	22616.0	r05c08f21p02-ch2sk1fk1fl1.tif	r05c08f21p01-ch1sk1fk1fl1.tiff	40	1386	0.000640879	0.00125124	0.0	0.0	nan	08	21	nan	05	1	1	0	0	65535	65535
294.0	503.0	r05c08f22p02-ch2sk1fk1fl1.tif	r05c08f22p01-ch1sk1fk1fl1.tiff	40	1387	0.133669	0.0463569	0.0	0.0	nan	08	22	nan	05	0	1	0	0	65535	65535
848.0	1490.0	r05c08f23p02-ch2sk1fk1fl1.tif	r05c08f23p01-ch1sk1fk1fl1.tiff	40	1388	0.104051	0.127626	0.0	0.0	nan	08	23	nan	05	0	0	0	0	65535	65535
428.0	655.0	r05c08f24p02-ch2sk1fk1fl1.tif	r05c08f24p01-ch1sk1fk1fl1.tiff	40	1389	0.170871	0.0693523	0.0	0.0	nan	08	24	nan	05	0	0	0	0	65535	65535
0.0	22974.0	r05c08f25p02-ch2sk1fk1fl1.tif	r05c08f25p01-ch1sk1fk1fl1.tiff	40	1390	0.00062562	0.00120546	0.0	0.0	nan	08	25	nan	05	1	1	0	0	65535	65535
0.0	22297.0	r05c08f26p02-ch2sk1fk1fl1.tif	r05c08f26p01-ch1sk1fk1fl1.tiff	40	1391	0.00062562	0.00137331	0.0	0.0	nan	08	26	nan	05	1	1	0	0	65535	65535
44.0	100.0	r05c08f27p02-ch2sk1fk1fl1.tif	r05c08f27p01-ch1sk1fk1fl1.tiff	40	1392	0.121752	0.0186618	0.0	0.0	nan	08	27	nan	05	0	1	0	0	65535	65535
219.0	441.0	r05c08f28p02-ch2sk1fk1fl1.tif	r05c08f28p01-ch1sk1fk1fl1.tiff	40	1393	0.119875	0.0312047	0.0	0.0	nan	08	28	nan	05	0	1	0	0	65535	65535
25.0	87.0	r05c08f29p02-ch2sk1fk1fl1.tif	r05c08f29p01-ch1sk1fk1fl1.tiff	40	1394	0.055436	0.0184939	0.0	0.0	nan	08	29	nan	05	0	1	0	0	65535	65535
0.0	22097.0	r05c08f30p02-ch2sk1fk1fl1.tif	r05c08f30p01-ch1sk1fk1fl1.tiff	40	1395	0.000610361	0.00141909	0.0	0.0	nan	08	30	nan	05	1	1	0	0	65535	65535
0.0	22244.0	r05c08f31p02-ch2sk1fk1fl1.tif	r05c08f31p01-ch1sk1fk1fl1.tiff	40	1396	0.000564584	0.00135805	0.0	0.0	nan	08	31	nan	05	1	1	0	0	65535	65535
0.0	23817.0	r05c08f32p02-ch2sk1fk1fl1.tif	r05c08f32p01-ch1sk1fk1fl1.tiff	40	1397	0.0	0.00114443	0.0	0.0	nan	08	32	nan	05	1	1	0	0	65535	65535
0.0	24376.0	r05c08f33p02-ch2sk1fk1fl1.tif	r05c08f33p01-ch1sk1fk1fl1.tiff	40	1398	0.000640879	0.00213626	0.0	0.0	nan	08	33	nan	05	1	1	0	0	65535	65535
0.0	22145.0	r05c08f34p02-ch2sk1fk1fl1.tif	r05c08f34p01-ch1sk1fk1fl1.tiff	40	1399	0.000564584	0.00123598	0.0	0.0	nan	08	34	nan	05	1	1	0	0	65535	65535
0.0	0.0	r05c08f35p02-ch2sk1fk1fl1.tif	r05c08f35p01-ch1sk1fk1fl1.tiff	40	1400	0.0	0.0	0.0	0.0	nan	08	35	nan	05	1	1	0	0	65535	65535
1286.0	2472.0	r06c08f01p02-ch2sk1fk1fl1.tif	r06c08f01p01-ch1sk1fk1fl1.tiff	41	1401	0.220691	0.190295	0.0	0.0	nan	08	01	nan	06	0	0	0	0	65535	65535
0.0	0.0	r06c08f02p02-ch2sk1fk1fl1.tif	r06c08f02p01-ch1sk1fk1fl1.tiff	41	1402	0.000610361	0.0	0.0	0.0	nan	08	02	nan	06	1	1	0	0	65535	65535
0.0	19365.0	r06c08f03p02-ch2sk1fk1fl1.tif	r06c08f03p01-ch1sk1fk1fl1.tiff	41	1403	0.000595102	0.00511177	0.0	0.0	nan	08	03	nan	06	1	1	0	0	65535	65535
0.0	22350.0	r06c08f04p02-ch2sk1fk1fl1.tif	r06c08f04p01-ch1sk1fk1fl1.tiff	41	1404	0.000595102	0.0011902	0.0	0.0	nan	08	04	nan	06	1	1	0	0	65535	65535
0.0	22298.0	r06c08f05p02-ch2sk1fk1fl1.tif	r06c08f05p01-ch1sk1fk1fl1.tiff	41	1405	0.000595102	0.0011902	0.0	0.0	nan	08	05	nan	06	1	1	0	0	65535	65535
0.0	21762.0	r06c08f06p02-ch2sk1fk1fl1.tif	r06c08f06p01-ch1sk1fk1fl1.tiff	41	1406	0.0	0.00205997	0.0	0.0	nan	08	06	nan	06	1	1	0	0	65535	65535
0.0	21830.0	r06c08f07p02-ch2sk1fk1fl1.tif	r06c08f07p01-ch1sk1fk1fl1.tiff	41	1407	0.000610361	0.00120546	0.0	0.0	nan	08	07	nan	06	1	1	0	0	65535	65535
47.0	87.0	r06c08f08p02-ch2sk1fk1fl1.tif	r06c08f08p01-ch1sk1fk1fl1.tiff	41	1408	0.109377	0.0309911	0.0	0.0	nan	08	08	nan	06	0	1	0	0	65535	65535
96.0	168.0	r06c08f09p02-ch2sk1fk1fl1.tif	r06c08f09p01-ch1sk1fk1fl1.tiff	41	1409	0.140856	0.0431525	0.0	0.0	nan	08	09	nan	06	0	1	0	0	65535	65535
0.0	22913.0	r06c08f10p02-ch2sk1fk1fl1.tif	r06c08f10p01-ch1sk1fk1fl1.tiff	41	1410	0.000595102	0.0131685	0.0	0.0	nan	08	10	nan	06	1	1	0	0	65535	65535
0.0	21372.0	r06c08f11p02-ch2sk1fk1fl1.tif	r06c08f11p01-ch1sk1fk1fl1.tiff	41	1411	0.000610361	0.00131228	0.0	0.0	nan	08	11	nan	06	1	1	0	0	65535	65535
0.0	22544.0	r06c08f12p02-ch2sk1fk1fl1.tif	r06c08f12p01-ch1sk1fk1fl1.tiff	41	1412	0.000610361	0.00120546	0.0	0.0	nan	08	12	nan	06	1	1	0	0	65535	65535
218.0	341.0	r06c08f13p02-ch2sk1fk1fl1.tif	r06c08f13p01-ch1sk1fk1fl1.tiff	41	1413	0.249622	0.100649	7.18060661765e-05	0.0	nan	08	13	nan	06	0	0	0	0	65535	65535
760.0	1323.0	r06c08f14p02-ch2sk1fk1fl1.tif	r06c08f14p01-ch1sk1fk1fl1.tiff	41	1414	0.166552	0.130632	0.0	0.0	nan	08	14	nan	06	0	0	0	0	65535	65535
480.0	775.0	r06c08f15p02-ch2sk1fk1fl1.tif	r06c08f15p01-ch1sk1fk1fl1.tiff	41	1415	0.105608	0.0862745	0.0	0.0	nan	08	15	nan	06	0	0	0	0	65535	65535
0.0	24697.0	r06c08f16p02-ch2sk1fk1fl1.tif	r06c08f16p01-ch1sk1fk1fl1.tiff	41	1416	0.000640879	0.0231327	0.0	0.0	nan	08	16	nan	06	1	1	0	0	65535	65535
2.0	23155.0	r06c08f17p02-ch2sk1fk1fl1.tif	r06c08f17p01-ch1sk1fk1fl1.tiff	41	1417	0.110445	0.0161593	0.0	0.0	nan	08	17	nan	06	0	1	0	0	65535	65535
579.0	993.0	r06c08f18p02-ch2sk1fk1fl1.tif	r06c08f18p01-ch1sk1fk1fl1.tiff	41	1418	0.12195	0.101946	0.0	0.0	nan	08	18	nan	06	0	0	0	0	65535	65535
543.0	830.0	r06c08f19p02-ch2sk1fk1fl1.tif	r06c08f19p01-ch1sk1fk1fl1.tiff	41	1419	0.154681	0.0812543	0.0	0.0	nan	08	19	nan	06	0	0	0	0	65535	65535
0.0	22773.0	r06c08f20p02-ch2sk1fk1fl1.tif	r06c08f20p01-ch1sk1fk1fl1.tiff	41	1420	0.000595102	0.00120546	0.0	0.0	nan	08	20	nan	06	1	1	0	0	65535	65535
0.0	22166.0	r06c08f21p02-ch2sk1fk1fl1.tif	r06c08f21p01-ch1sk1fk1fl1.tiff	41	1421	0.000610361	0.00123598	0.0	0.0	nan	08	21	nan	06	1	1	0	0	65535	65535
316.0	500.0	r06c08f22p02-ch2sk1fk1fl1.tif	r06c08f22p01-ch1sk1fk1fl1.tiff	41	1422	0.160449	0.0590372	0.0	0.0	nan	08	22	nan	06	0	0	0	0	65535	65535
650.0	1126.0	r06c08f23p02-ch2sk1fk1fl1.tif	r06c08f23p01-ch1sk1fk1fl1.tiff	41	1423	0.249638	0.111925	0.000287224264706	0.0	nan	08	23	nan	06	0	0	0	0	65535	65535
212.0	332.0	r06c08f24p02-ch2sk1fk1fl1.tif	r06c08f24p01-ch1sk1fk1fl1.tiff	41	1424	0.244312	0.0387579	0.0	0.0	nan	08	24	nan	06	0	1	0	0	65535	65535
0.0	22479.0	r06c08f25p02-ch2sk1fk1fl1.tif	r06c08f25p01-ch1sk1fk1fl1.tiff	41	1425	0.000595102	0.00128176	0.0	0.0	nan	08	25	nan	06	1	1	0	0	65535	65535
0.0	22227.0	r06c08f26p02-ch2sk1fk1fl1.tif	r06c08f26p01-ch1sk1fk1fl1.tiff	41	1426	0.000656138	0.00131228	0.0	0.0	nan	08	26	nan	06	1	1	0	0	65535	65535
2.0	22603.0	r06c08f27p02-ch2sk1fk1fl1.tif	r06c08f27p01-ch1sk1fk1fl1.tiff	41	1427	0.0952773	0.0135042	0.0	0.0	nan	08	27	nan	06	0	1	0	0	65535	65535
71.0	137.0	r06c08f28p02-ch2sk1fk1fl1.tif	r06c08f28p01-ch1sk1fk1fl1.tiff	41	1428	0.159457	0.0245518	0.0	0.0	nan	08	28	nan	06	0	1	0	0	65535	65535
10.0	18061.0	r06c08f29p02-ch2sk1fk1fl1.tif	r06c08f29p01-ch1sk1fk1fl1.tiff	41	1429	0.079469	0.0128023	0.0	0.0	nan	08	29	nan	06	0	1	0	0	65535	65535
0.0	23830.0	r06c08f30p02-ch2sk1fk1fl1.tif	r06c08f30p01-ch1sk1fk1fl1.tiff	41	1430	0.00062562	0.00112917	0.0	0.0	nan	08	30	nan	06	1	1	0	0	65535	65535
0.0	22000.0	r06c08f31p02-ch2sk1fk1fl1.tif	r06c08f31p01-ch1sk1fk1fl1.tiff	41	1431	0.000595102	0.00109865	0.0	0.0	nan	08	31	nan	06	1	1	0	0	65535	65535
0.0	23794.0	r06c08f32p02-ch2sk1fk1fl1.tif	r06c08f32p01-ch1sk1fk1fl1.tiff	41	1432	0.0	0.00120546	0.0	0.0	nan	08	32	nan	06	1	1	0	0	65535	65535
0.0	22234.0	r06c08f33p02-ch2sk1fk1fl1.tif	r06c08f33p01-ch1sk1fk1fl1.tiff	41	1433	0.000579843	0.00122072	0.0	0.0	nan	08	33	nan	06	1	1	0	0	65535	65535
0.0	23997.0	r06c08f34p02-ch2sk1fk1fl1.tif	r06c08f34p01-ch1sk1fk1fl1.tiff	41	1434	0.000610361	0.0012665	0.0	0.0	nan	08	34	nan	06	1	1	0	0	65535	65535
0.0	0.0	r06c08f35p02-ch2sk1fk1fl1.tif	r06c08f35p01-ch1sk1fk1fl1.tiff	41	1435	0.0	0.0	0.0	0.0	nan	08	35	nan	06	1	1	0	0	65535	65535
998.0	2185.0	r07c08f01p02-ch2sk1fk1fl1.tif	r07c08f01p01-ch1sk1fk1fl1.tiff	42	1436	0.181582	0.249592	0.0	0.000143612132353	nan	08	01	nan	07	0	0	0	0	65535	65535
0.0	22426.0	r07c08f02p02-ch2sk1fk1fl1.tif	r07c08f02p01-ch1sk1fk1fl1.tiff	42	1437	0.000564584	0.0011902	0.0	0.0	nan	08	02	nan	07	1	1	0	0	65535	65535
0.0	21661.0	r07c08f03p02-ch2sk1fk1fl1.tif	r07c08f03p01-ch1sk1fk1fl1.tiff	42	1438	0.000640879	0.00123598	0.0	0.0	nan	08	03	nan	07	1	1	0	0	65535	65535
0.0	22335.0	r07c08f04p02-ch2sk1fk1fl1.tif	r07c08f04p01-ch1sk1fk1fl1.tiff	42	1439	0.000595102	0.00256352	0.0	0.0	nan	08	04	nan	07	1	1	0	0	65535	65535
0.0	24259.0	r07c08f05p02-ch2sk1fk1fl1.tif	r07c08f05p01-ch1sk1fk1fl1.tiff	42	1440	0.000610361	0.00115969	0.0	0.0	nan	08	05	nan	07	1	1	0	0	65535	65535
0.0	21473.0	r07c08f06p02-ch2sk1fk1fl1.tif	r07c08f06p01-ch1sk1fk1fl1.tiff	42	1441	0.0	0.00108339	0.0	0.0	nan	08	06	nan	07	1	1	0	0	65535	65535
0.0	21495.0	r07c08f07p02-ch2sk1fk1fl1.tif	r07c08f07p01-ch1sk1fk1fl1.tiff	42	1442	0.000610361	0.00122072	0.0	0.0	nan	08	07	nan	07	1	1	0	0	65535	65535
116.0	245.0	r07c08f08p02-ch2sk1fk1fl1.tif	r07c08f08p01-ch1sk1fk1fl1.tiff	42	1443	0.208713	0.0890974	0.0	0.0	nan	08	08	nan	07	0	0	0	0	65535	65535
143.0	246.0	r07c08f09p02-ch2sk1fk1fl1.tif	r07c08f09p01-ch1sk1fk1fl1.tiff	42	1444	0.109041	0.0353857	0.0	0.0	nan	08	09	nan	07	0	1	0	0	65535	65535
0.0	22897.0	r07c08f10p02-ch2sk1fk1fl1.tif	r07c08f10p01-ch1sk1fk1fl1.tiff	42	1445	0.000595102	0.00399786	0.0	0.0	nan	08	10	nan	07	1	1	0	0	65535	65535
0.0	0.0	r07c08f11p02-ch2sk1fk1fl1.tif	r07c08f11p01-ch1sk1fk1fl1.tiff	42	1446	0.000640879	0.0	0.0	0.0	nan	08	11	nan	07	1	1	0	0	65535	65535
0.0	22402.0	r07c08f12p02-ch2sk1fk1fl1.tif	r07c08f12p01-ch1sk1fk1fl1.tiff	42	1447	0.000595102	0.00143435	0.0	0.0	nan	08	12	nan	07	1	1	0	0	65535	65535
170.0	228.0	r07c08f13p02-ch2sk1fk1fl1.tif	r07c08f13p01-ch1sk1fk1fl1.tiff	42	1448	0.16643	0.0748913	0.0	0.0	nan	08	13	nan	07	0	0	0	0	65535	65535
807.0	1607.0	r07c08f14p02-ch2sk1fk1fl1.tif	r07c08f14p01-ch1sk1fk1fl1.tiff	42	1449	0.159304	0.183978	0.0	0.0	nan	08	14	nan	07	0	0	0	0	65535	65535
738.0	1452.0	r07c08f15p02-ch2sk1fk1fl1.tif	r07c08f15p01-ch1sk1fk1fl1.tiff	42	1450	0.238193	0.135668	0.0	0.0	nan	08	15	nan	07	0	0	0	0	65535	65535
64.0	112.0	r07c08f16p02-ch2sk1fk1fl1.tif	r07c08f16p01-ch1sk1fk1fl1.tiff	42	1451	0.11133	0.0250095	0.0	0.0	nan	08	16	nan	07	0	1	0	0	65535	65535
112.0	282.0	r07c08f17p02-ch2sk1fk1fl1.tif	r07c08f17p01-ch1sk1fk1fl1.tiff	42	1452	0.133639	0.0268559	0.0	0.0	nan	08	17	nan	07	0	1	0	0	65535	65535
977.0	2070.0	r07c08f18p02-ch2sk1fk1fl1.tif	r07c08f18p01-ch1sk1fk1fl1.tiff	42	1453	0.146548	0.246845	0.0	0.0	nan	08	18	nan	07	0	0	0	0	65535	65535
202.0	436.0	r07c08f19p02-ch2sk1fk1fl1.tif	r07c08f19p01-ch1sk1fk1fl1.tiff	42	1454	0.117433	0.0465705	0.0	0.0	nan	08	19	nan	07	0	1	0	0	65535	65535
0.0	22476.0	r07c08f20p02-ch2sk1fk1fl1.tif	r07c08f20p01-ch1sk1fk1fl1.tiff	42	1455	0.000610361	0.00117494	0.0	0.0	nan	08	20	nan	07	1	1	0	0	65535	65535
0.0	22184.0	r07c08f21p02-ch2sk1fk1fl1.tif	r07c08f21p01-ch1sk1fk1fl1.tiff	42	1456	0.000640879	0.00125124	0.0	0.0	nan	08	21	nan	07	1	1	0	0	65535	65535
14.0	38.0	r07c08f22p02-ch2sk1fk1fl1.tif	r07c08f22p01-ch1sk1fk1fl1.tiff	42	1457	0.0401617	0.0160525	0.0	0.0	nan	08	22	nan	07	1	1	0	0	65535	65535
515.0	786.0	r07c08f23p02-ch2sk1fk1fl1.tif	r07c08f23p01-ch1sk1fk1fl1.tiff	42	1458	0.174197	0.0706951	0.0	0.0	nan	08	23	nan	07	0	0	0	0	65535	65535
484.0	676.0	r07c08f24p02-ch2sk1fk1fl1.tif	r07c08f24p01-ch1sk1fk1fl1.tiff	42	1459	0.180453	0.0661021	0.0	0.0	nan	08	24	nan	07	0	0	0	0	65535	65535
12.0	17557.0	r07c08f25p02-ch2sk1fk1fl1.tif	r07c08f25p01-ch1sk1fk1fl1.tiff	42	1460	0.072221	0.010956	0.0	0.0	nan	08	25	nan	07	0	1	0	0	65535	65535
0.0	0.0	r07c08f26p02-ch2sk1fk1fl1.tif	r07c08f26p01-ch1sk1fk1fl1.tiff	42	1461	0.000595102	0.0	0.0	0.0	nan	08	26	nan	07	1	1	0	0	65535	65535
0.0	22918.0	r07c08f27p02-ch2sk1fk1fl1.tif	r07c08f27p01-ch1sk1fk1fl1.tiff	42	1462	0.000610361	0.00138857	0.0	0.0	nan	08	27	nan	07	1	1	0	0	65535	65535
0.0	22868.0	r07c08f28p02-ch2sk1fk1fl1.tif	r07c08f28p01-ch1sk1fk1fl1.tiff	42	1463	0.000579843	0.00137331	0.0	0.0	nan	08	28	nan	07	1	1	0	0	65535	65535
0.0	22639.0	r07c08f29p02-ch2sk1fk1fl1.tif	r07c08f29p01-ch1sk1fk1fl1.tiff	42	1464	0.000595102	0.00534066	0.0	0.0	nan	08	29	nan	07	1	1	0	0	65535	65535
0.0	21816.0	r07c08f30p02-ch2sk1fk1fl1.tif	r07c08f30p01-ch1sk1fk1fl1.tiff	42	1465	0.000579843	0.00227359	0.0	0.0	nan	08	30	nan	07	1	1	0	0	65535	65535
0.0	21822.0	r07c08f31p02-ch2sk1fk1fl1.tif	r07c08f31p01-ch1sk1fk1fl1.tiff	42	1466	0.0	0.002533	0.0	0.0	nan	08	31	nan	07	1	1	0	0	65535	65535
0.0	21673.0	r07c08f32p02-ch2sk1fk1fl1.tif	r07c08f32p01-ch1sk1fk1fl1.tiff	42	1467	0.000579843	0.00111391	0.0	0.0	nan	08	32	nan	07	1	1	0	0	65535	65535
0.0	24170.0	r07c08f33p02-ch2sk1fk1fl1.tif	r07c08f33p01-ch1sk1fk1fl1.tiff	42	1468	0.00062562	0.00434882	0.0	0.0	nan	08	33	nan	07	1	1	0	0	65535	65535
0.0	21951.0	r07c08f34p02-ch2sk1fk1fl1.tif	r07c08f34p01-ch1sk1fk1fl1.tiff	42	1469	0.0	0.00137331	0.0	0.0	nan	08	34	nan	07	1	1	0	0	65535	65535
0.0	0.0	r07c08f35p02-ch2sk1fk1fl1.tif	r07c08f35p01-ch1sk1fk1fl1.tiff	42	1470	0.00062562	0.0	0.0	0.0	nan	08	35	nan	07	1	1	0	0	65535	65535
936.0	2376.0	r02c09f01p02-ch2sk1fk1fl1.tif	r02c09f01p01-ch1sk1fk1fl1.tiff	43	1471	0.249668	0.249561	0.000215418198529	7.18060661765e-05	nan	09	01	nan	02	0	0	0	0	65535	65535
0.0	22410.0	r02c09f02p02-ch2sk1fk1fl1.tif	r02c09f02p01-ch1sk1fk1fl1.tiff	43	1472	0.0	0.00265507	0.0	0.0	nan	09	02	nan	02	1	1	0	0	65535	65535
0.0	0.0	r02c09f03p02-ch2sk1fk1fl1.tif	r02c09f03p01-ch1sk1fk1fl1.tiff	43	1473	0.000595102	0.0	0.0	0.0	nan	09	03	nan	02	1	1	0	0	65535	65535
0.0	22718.0	r02c09f04p02-ch2sk1fk1fl1.tif	r02c09f04p01-ch1sk1fk1fl1.tiff	43	1474	0.000610361	0.00123598	0.0	0.0	nan	09	04	nan	02	1	1	0	0	65535	65535
0.0	22043.0	r02c09f05p02-ch2sk1fk1fl1.tif	r02c09f05p01-ch1sk1fk1fl1.tiff	43	1475	0.000610361	0.00120546	0.0	0.0	nan	09	05	nan	02	1	1	0	0	65535	65535
0.0	23474.0	r02c09f06p02-ch2sk1fk1fl1.tif	r02c09f06p01-ch1sk1fk1fl1.tiff	43	1476	0.000579843	0.00137331	0.0	0.0	nan	09	06	nan	02	1	1	0	0	65535	65535
0.0	22337.0	r02c09f07p02-ch2sk1fk1fl1.tif	r02c09f07p01-ch1sk1fk1fl1.tiff	43	1477	0.00062562	0.00123598	0.0	0.0	nan	09	07	nan	02	1	1	0	0	65535	65535
0.0	22756.0	r02c09f08p02-ch2sk1fk1fl1.tif	r02c09f08p01-ch1sk1fk1fl1.tiff	43	1478	0.000610361	0.00123598	0.0	0.0	nan	09	08	nan	02	1	1	0	0	65535	65535
0.0	22761.0	r02c09f09p02-ch2sk1fk1fl1.tif	r02c09f09p01-ch1sk1fk1fl1.tiff	43	1479	0.00062562	0.00120546	0.0	0.0	nan	09	09	nan	02	1	1	0	0	65535	65535
0.0	22674.0	r02c09f10p02-ch2sk1fk1fl1.tif	r02c09f10p01-ch1sk1fk1fl1.tiff	43	1480	0.000579843	0.00138857	0.0	0.0	nan	09	10	nan	02	1	1	0	0	65535	65535
0.0	21678.0	r02c09f11p02-ch2sk1fk1fl1.tif	r02c09f11p01-ch1sk1fk1fl1.tiff	43	1481	0.000610361	0.00115969	0.0	0.0	nan	09	11	nan	02	1	1	0	0	65535	65535
0.0	22206.0	r02c09f12p02-ch2sk1fk1fl1.tif	r02c09f12p01-ch1sk1fk1fl1.tiff	43	1482	0.000656138	0.00192264	0.0	0.0	nan	09	12	nan	02	1	1	0	0	65535	65535
126.0	150.0	r02c09f13p02-ch2sk1fk1fl1.tif	r02c09f13p01-ch1sk1fk1fl1.tiff	43	1483	0.178927	0.0432136	0.0	0.0	nan	09	13	nan	02	0	1	0	0	65535	65535
514.0	606.0	r02c09f14p02-ch2sk1fk1fl1.tif	r02c09f14p01-ch1sk1fk1fl1.tiff	43	1484	0.163058	0.146502	0.0	0.0	nan	09	14	nan	02	0	0	0	0	65535	65535
209.0	256.0	r02c09f15p02-ch2sk1fk1fl1.tif	r02c09f15p01-ch1sk1fk1fl1.tiff	43	1485	0.157809	0.0642405	0.0	0.0	nan	09	15	nan	02	0	0	0	0	65535	65535
0.0	23124.0	r02c09f16p02-ch2sk1fk1fl1.tif	r02c09f16p01-ch1sk1fk1fl1.tiff	43	1486	0.000610361	0.00157168	0.0	0.0	nan	09	16	nan	02	1	1	0	0	65535	65535
0.0	26534.0	r02c09f17p02-ch2sk1fk1fl1.tif	r02c09f17p01-ch1sk1fk1fl1.tiff	43	1487	0.000747692	0.0179599	0.0	0.0	nan	09	17	nan	02	1	1	0	0	65535	65535
612.0	954.0	r02c09f18p02-ch2sk1fk1fl1.tif	r02c09f18p01-ch1sk1fk1fl1.tiff	43	1488	0.226658	0.203128	0.0	0.0	nan	09	18	nan	02	0	0	0	0	65535	65535
373.0	525.0	r02c09f19p02-ch2sk1fk1fl1.tif	r02c09f19p01-ch1sk1fk1fl1.tiff	43	1489	0.249683	0.0865187	0.000646254595588	0.0	nan	09	19	nan	02	0	0	0	0	65535	65535
0.0	22442.0	r02c09f20p02-ch2sk1fk1fl1.tif	r02c09f20p01-ch1sk1fk1fl1.tiff	43	1490	0.00062562	0.00115969	0.0	0.0	nan	09	20	nan	02	1	1	0	0	65535	65535
0.0	22334.0	r02c09f21p02-ch2sk1fk1fl1.tif	r02c09f21p01-ch1sk1fk1fl1.tiff	43	1491	0.000640879	0.00120546	0.0	0.0	nan	09	21	nan	02	1	1	0	0	65535	65535
314.0	383.0	r02c09f22p02-ch2sk1fk1fl1.tif	r02c09f22p01-ch1sk1fk1fl1.tiff	43	1492	0.16939	0.0586252	0.0	0.0	nan	09	22	nan	02	0	0	0	0	65535	65535
924.0	2206.0	r02c09f23p02-ch2sk1fk1fl1.tif	r02c09f23p01-ch1sk1fk1fl1.tiff	43	1493	0.24622	0.195605	0.0	0.0	nan	09	23	nan	02	0	0	0	0	65535	65535
613.0	938.0	r02c09f24p02-ch2sk1fk1fl1.tif	r02c09f24p01-ch1sk1fk1fl1.tiff	43	1494	0.155047	0.172473	0.0	0.0	nan	09	24	nan	02	0	0	0	0	65535	65535
0.0	20373.0	r02c09f25p02-ch2sk1fk1fl1.tif	r02c09f25p01-ch1sk1fk1fl1.tiff	43	1495	0.000595102	0.00479133	0.0	0.0	nan	09	25	nan	02	1	1	0	0	65535	65535
0.0	21927.0	r02c09f26p02-ch2sk1fk1fl1.tif	r02c09f26p01-ch1sk1fk1fl1.tiff	43	1496	0.000610361	0.00468452	0.0	0.0	nan	09	26	nan	02	1	1	0	0	65535	65535
185.0	302.0	r02c09f27p02-ch2sk1fk1fl1.tif	r02c09f27p01-ch1sk1fk1fl1.tiff	43	1497	0.161059	0.0363928	0.0	0.0	nan	09	27	nan	02	0	1	0	0	65535	65535
386.0	510.0	r02c09f28p02-ch2sk1fk1fl1.tif	r02c09f28p01-ch1sk1fk1fl1.tiff	43	1498	0.135607	0.0930343	0.0	0.0	nan	09	28	nan	02	0	0	0	0	65535	65535
50.0	182.0	r02c09f29p02-ch2sk1fk1fl1.tif	r02c09f29p01-ch1sk1fk1fl1.tiff	43	1499	0.0868086	0.0427558	0.0	0.0	nan	09	29	nan	02	0	1	0	0	65535	65535
0.0	24317.0	r02c09f30p02-ch2sk1fk1fl1.tif	r02c09f30p01-ch1sk1fk1fl1.tiff	43	1500	0.0	0.00265507	0.0	0.0	nan	09	30	nan	02	1	1	0	0	65535	65535
0.0	0.0	r02c09f31p02-ch2sk1fk1fl1.tif	r02c09f31p01-ch1sk1fk1fl1.tiff	43	1501	0.0	0.0	0.0	0.0	nan	09	31	nan	02	1	1	0	0	65535	65535
0.0	22351.0	r02c09f32p02-ch2sk1fk1fl1.tif	r02c09f32p01-ch1sk1fk1fl1.tiff	43	1502	0.000701915	0.00549325	0.0	0.0	nan	09	32	nan	02	1	1	0	0	65535	65535
0.0	18722.0	r02c09f33p02-ch2sk1fk1fl1.tif	r02c09f33p01-ch1sk1fk1fl1.tiff	43	1503	0.000640879	0.00738537	0.0	0.0	nan	09	33	nan	02	1	1	0	0	65535	65535
0.0	19970.0	r02c09f34p02-ch2sk1fk1fl1.tif	r02c09f34p01-ch1sk1fk1fl1.tiff	43	1504	0.000595102	0.00177005	0.0	0.0	nan	09	34	nan	02	1	1	0	0	65535	65535
0.0	0.0	r02c09f35p02-ch2sk1fk1fl1.tif	r02c09f35p01-ch1sk1fk1fl1.tiff	43	1505	0.0	0.0	0.0	0.0	nan	09	35	nan	02	1	1	0	0	65535	65535
1034.0	2480.0	r03c09f01p02-ch2sk1fk1fl1.tif	r03c09f01p01-ch1sk1fk1fl1.tiff	44	1506	0.192615	0.203357	0.0	0.0	nan	09	01	nan	03	0	0	0	0	65535	65535
0.0	20698.0	r03c09f02p02-ch2sk1fk1fl1.tif	r03c09f02p01-ch1sk1fk1fl1.tiff	44	1507	0.000656138	0.00122072	0.0	0.0	nan	09	02	nan	03	1	1	0	0	65535	65535
0.0	21925.0	r03c09f03p02-ch2sk1fk1fl1.tif	r03c09f03p01-ch1sk1fk1fl1.tiff	44	1508	0.00062562	0.00140383	0.0	0.0	nan	09	03	nan	03	1	1	0	0	65535	65535
113.0	180.0	r03c09f04p02-ch2sk1fk1fl1.tif	r03c09f04p01-ch1sk1fk1fl1.tiff	44	1509	0.142718	0.084184	0.0	0.0	nan	09	04	nan	03	0	0	0	0	65535	65535
80.0	145.0	r03c09f05p02-ch2sk1fk1fl1.tif	r03c09f05p01-ch1sk1fk1fl1.tiff	44	1510	0.148028	0.0825208	0.0	0.0	nan	09	05	nan	03	0	0	0	0	65535	65535
0.0	0.0	r03c09f06p02-ch2sk1fk1fl1.tif	r03c09f06p01-ch1sk1fk1fl1.tiff	44	1511	0.0	0.0	0.0	0.0	nan	09	06	nan	03	1	1	0	0	65535	65535
0.0	25976.0	r03c09f07p02-ch2sk1fk1fl1.tif	r03c09f07p01-ch1sk1fk1fl1.tiff	44	1512	0.000610361	0.0181125	0.0	0.0	nan	09	07	nan	03	1	1	0	0	65535	65535
519.0	911.0	r03c09f08p02-ch2sk1fk1fl1.tif	r03c09f08p01-ch1sk1fk1fl1.tiff	44	1513	0.127855	0.169726	0.0	0.0	nan	09	08	nan	03	0	0	0	0	65535	65535
642.0	1229.0	r03c09f09p02-ch2sk1fk1fl1.tif	r03c09f09p01-ch1sk1fk1fl1.tiff	44	1514	0.127153	0.158083	0.0	0.0	nan	09	09	nan	03	0	0	0	0	65535	65535
77.0	138.0	r03c09f10p02-ch2sk1fk1fl1.tif	r03c09f10p01-ch1sk1fk1fl1.tiff	44	1515	0.160525	0.096376	0.0	0.0	nan	09	10	nan	03	0	0	0	0	65535	65535
0.0	21593.0	r03c09f11p02-ch2sk1fk1fl1.tif	r03c09f11p01-ch1sk1fk1fl1.tiff	44	1516	0.0	0.00128176	0.0	0.0	nan	09	11	nan	03	1	1	0	0	65535	65535
0.0	22504.0	r03c09f12p02-ch2sk1fk1fl1.tif	r03c09f12p01-ch1sk1fk1fl1.tiff	44	1517	0.000564584	0.00128176	0.0	0.0	nan	09	12	nan	03	1	1	0	0	65535	65535
380.0	607.0	r03c09f13p02-ch2sk1fk1fl1.tif	r03c09f13p01-ch1sk1fk1fl1.tiff	44	1518	0.181476	0.119417	0.0	0.0	nan	09	13	nan	03	0	0	0	0	65535	65535
1016.0	2645.0	r03c09f14p02-ch2sk1fk1fl1.tif	r03c09f14p01-ch1sk1fk1fl1.tiff	44	1519	0.18291	0.213169	0.0	0.0	nan	09	14	nan	03	0	0	0	0	65535	65535
718.0	1488.0	r03c09f15p02-ch2sk1fk1fl1.tif	r03c09f15p01-ch1sk1fk1fl1.tiff	44	1520	0.156146	0.17641	0.0	0.0	nan	09	15	nan	03	0	0	0	0	65535	65535
10.0	15.0	r03c09f16p02-ch2sk1fk1fl1.tif	r03c09f16p01-ch1sk1fk1fl1.tiff	44	1521	0.106325	0.0213321	0.0	0.0	nan	09	16	nan	03	0	1	0	0	65535	65535
4.0	7.0	r03c09f17p02-ch2sk1fk1fl1.tif	r03c09f17p01-ch1sk1fk1fl1.tiff	44	1522	0.0872816	0.0198978	0.0	0.0	nan	09	17	nan	03	0	1	0	0	65535	65535
626.0	1126.0	r03c09f18p02-ch2sk1fk1fl1.tif	r03c09f18p01-ch1sk1fk1fl1.tiff	44	1523	0.177478	0.133852	0.0	0.0	nan	09	18	nan	03	0	0	0	0	65535	65535
409.0	658.0	r03c09f19p02-ch2sk1fk1fl1.tif	r03c09f19p01-ch1sk1fk1fl1.tiff	44	1524	0.206409	0.0665751	0.0	0.0	nan	09	19	nan	03	0	0	0	0	65535	65535
0.0	22483.0	r03c09f20p02-ch2sk1fk1fl1.tif	r03c09f20p01-ch1sk1fk1fl1.tiff	44	1525	0.000610361	0.0011902	0.0	0.0	nan	09	20	nan	03	1	1	0	0	65535	65535
0.0	24206.0	r03c09f21p02-ch2sk1fk1fl1.tif	r03c09f21p01-ch1sk1fk1fl1.tiff	44	1526	0.000701915	0.00972	0.0	0.0	nan	09	21	nan	03	1	1	0	0	65535	65535
103.0	202.0	r03c09f22p02-ch2sk1fk1fl1.tif	r03c09f22p01-ch1sk1fk1fl1.tiff	44	1527	0.105013	0.0312963	0.0	0.0	nan	09	22	nan	03	0	1	0	0	65535	65535
477.0	674.0	r03c09f23p02-ch2sk1fk1fl1.tif	r03c09f23p01-ch1sk1fk1fl1.tiff	44	1528	0.160555	0.123247	0.0	0.0	nan	09	23	nan	03	0	0	0	0	65535	65535
202.0	305.0	r03c09f24p02-ch2sk1fk1fl1.tif	r03c09f24p01-ch1sk1fk1fl1.tiff	44	1529	0.231678	0.076051	0.0	0.0	nan	09	24	nan	03	0	0	0	0	65535	65535
0.0	22405.0	r03c09f25p02-ch2sk1fk1fl1.tif	r03c09f25p01-ch1sk1fk1fl1.tiff	44	1530	0.00062562	0.00120546	0.0	0.0	nan	09	25	nan	03	1	1	0	0	65535	65535
0.0	24006.0	r03c09f26p02-ch2sk1fk1fl1.tif	r03c09f26p01-ch1sk1fk1fl1.tiff	44	1531	0.000640879	0.00111391	0.0	0.0	nan	09	26	nan	03	1	1	0	0	65535	65535
0.0	22877.0	r03c09f27p02-ch2sk1fk1fl1.tif	r03c09f27p01-ch1sk1fk1fl1.tiff	44	1532	0.000610361	0.00123598	0.0	0.0	nan	09	27	nan	03	1	1	0	0	65535	65535
0.0	23000.0	r03c09f28p02-ch2sk1fk1fl1.tif	r03c09f28p01-ch1sk1fk1fl1.tiff	44	1533	0.000610361	0.00125124	0.0	0.0	nan	09	28	nan	03	1	1	0	0	65535	65535
0.0	22828.0	r03c09f29p02-ch2sk1fk1fl1.tif	r03c09f29p01-ch1sk1fk1fl1.tiff	44	1534	0.000610361	0.00581369	0.0	0.0	nan	09	29	nan	03	1	1	0	0	65535	65535
0.0	12093.0	r03c09f30p02-ch2sk1fk1fl1.tif	r03c09f30p01-ch1sk1fk1fl1.tiff	44	1535	0.000595102	0.0265202	0.0	0.0	nan	09	30	nan	03	1	1	0	0	65535	65535
0.0	268.0	r03c09f31p02-ch2sk1fk1fl1.tif	r03c09f31p01-ch1sk1fk1fl1.tiff	44	1536	0.000610361	0.0399176	0.0	0.0	nan	09	31	nan	03	1	1	0	0	65535	65535
0.0	1243.0	r03c09f32p02-ch2sk1fk1fl1.tif	r03c09f32p01-ch1sk1fk1fl1.tiff	44	1537	0.00062562	0.0432746	0.0	0.0	nan	09	32	nan	03	1	1	0	0	65535	65535
0.0	24406.0	r03c09f33p02-ch2sk1fk1fl1.tif	r03c09f33p01-ch1sk1fk1fl1.tiff	44	1538	0.000610361	0.0371099	0.0	0.0	nan	09	33	nan	03	1	1	0	0	65535	65535
0.0	22085.0	r03c09f34p02-ch2sk1fk1fl1.tif	r03c09f34p01-ch1sk1fk1fl1.tiff	44	1539	0.000564584	0.00114443	0.0	0.0	nan	09	34	nan	03	1	1	0	0	65535	65535
0.0	0.0	r03c09f35p02-ch2sk1fk1fl1.tif	r03c09f35p01-ch1sk1fk1fl1.tiff	44	1540	0.000610361	0.0	0.0	0.0	nan	09	35	nan	03	1	1	0	0	65535	65535
771.0	2080.0	r04c09f01p02-ch2sk1fk1fl1.tif	r04c09f01p01-ch1sk1fk1fl1.tiff	45	1541	0.196323	0.199756	0.0	0.0	nan	09	01	nan	04	0	0	0	0	65535	65535
0.0	20102.0	r04c09f02p02-ch2sk1fk1fl1.tif	r04c09f02p01-ch1sk1fk1fl1.tiff	45	1542	0.000595102	0.00140383	0.0	0.0	nan	09	02	nan	04	1	1	0	0	65535	65535
0.0	22214.0	r04c09f03p02-ch2sk1fk1fl1.tif	r04c09f03p01-ch1sk1fk1fl1.tiff	45	1543	0.000640879	0.00288396	0.0	0.0	nan	09	03	nan	04	1	1	0	0	65535	65535
0.0	20500.0	r04c09f04p02-ch2sk1fk1fl1.tif	r04c09f04p01-ch1sk1fk1fl1.tiff	45	1544	0.000595102	0.0015259	0.0	0.0	nan	09	04	nan	04	1	1	0	0	65535	65535
0.0	0.0	r04c09f05p02-ch2sk1fk1fl1.tif	r04c09f05p01-ch1sk1fk1fl1.tiff	45	1545	0.000595102	0.0478218	0.0	0.0	nan	09	05	nan	04	1	1	0	0	65535	65535
0.0	23337.0	r04c09f06p02-ch2sk1fk1fl1.tif	r04c09f06p01-ch1sk1fk1fl1.tiff	45	1546	0.000610361	0.00111391	0.0	0.0	nan	09	06	nan	04	1	1	0	0	65535	65535
0.0	22255.0	r04c09f07p02-ch2sk1fk1fl1.tif	r04c09f07p01-ch1sk1fk1fl1.tiff	45	1547	0.000610361	0.00129702	0.0	0.0	nan	09	07	nan	04	1	1	0	0	65535	65535
194.0	422.0	r04c09f08p02-ch2sk1fk1fl1.tif	r04c09f08p01-ch1sk1fk1fl1.tiff	45	1548	0.18439	0.19324	0.0	0.0	nan	09	08	nan	04	0	0	0	0	65535	65535
496.0	1080.0	r04c09f09p02-ch2sk1fk1fl1.tif	r04c09f09p01-ch1sk1fk1fl1.tiff	45	1549	0.209339	0.142123	0.0	0.0	nan	09	09	nan	04	0	0	0	0	65535	65535
138.0	225.0	r04c09f10p02-ch2sk1fk1fl1.tif	r04c09f10p01-ch1sk1fk1fl1.tiff	45	1550	0.13695	0.0655375	0.0	0.0	nan	09	10	nan	04	0	0	0	0	65535	65535
0.0	20936.0	r04c09f11p02-ch2sk1fk1fl1.tif	r04c09f11p01-ch1sk1fk1fl1.tiff	45	1551	0.00062562	0.0012665	0.0	0.0	nan	09	11	nan	04	1	1	0	0	65535	65535
0.0	22487.0	r04c09f12p02-ch2sk1fk1fl1.tif	r04c09f12p01-ch1sk1fk1fl1.tiff	45	1552	0.000610361	0.00122072	0.0	0.0	nan	09	12	nan	04	1	1	0	0	65535	65535
426.0	911.0	r04c09f13p02-ch2sk1fk1fl1.tif	r04c09f13p01-ch1sk1fk1fl1.tiff	45	1553	0.199725	0.13402	0.0	0.0	nan	09	13	nan	04	0	0	0	0	65535	65535
862.0	2562.0	r04c09f14p02-ch2sk1fk1fl1.tif	r04c09f14p01-ch1sk1fk1fl1.tiff	45	1554	0.169421	0.249638	0.0	0.000143612132353	nan	09	14	nan	04	0	0	0	0	65535	65535
688.0	1545.0	r04c09f15p02-ch2sk1fk1fl1.tif	r04c09f15p01-ch1sk1fk1fl1.tiff	45	1555	0.237232	0.1635	0.0	0.0	nan	09	15	nan	04	0	0	0	0	65535	65535
30.0	67.0	r04c09f16p02-ch2sk1fk1fl1.tif	r04c09f16p01-ch1sk1fk1fl1.tiff	45	1556	0.146548	0.0336156	0.0	0.0	nan	09	16	nan	04	0	1	0	0	65535	65535
39.0	49.0	r04c09f17p02-ch2sk1fk1fl1.tif	r04c09f17p01-ch1sk1fk1fl1.tiff	45	1557	0.166262	0.0241398	0.0	0.0	nan	09	17	nan	04	0	1	0	0	65535	65535
617.0	1514.0	r04c09f18p02-ch2sk1fk1fl1.tif	r04c09f18p01-ch1sk1fk1fl1.tiff	45	1558	0.121126	0.124743	0.0	0.0	nan	09	18	nan	04	0	0	0	0	65535	65535
320.0	605.0	r04c09f19p02-ch2sk1fk1fl1.tif	r04c09f19p01-ch1sk1fk1fl1.tiff	45	1559	0.136065	0.110048	0.0	0.0	nan	09	19	nan	04	0	0	0	0	65535	65535
0.0	22659.0	r04c09f20p02-ch2sk1fk1fl1.tif	r04c09f20p01-ch1sk1fk1fl1.tiff	45	1560	0.000579843	0.00170901	0.0	0.0	nan	09	20	nan	04	1	1	0	0	65535	65535
0.0	22420.0	r04c09f21p02-ch2sk1fk1fl1.tif	r04c09f21p01-ch1sk1fk1fl1.tiff	45	1561	0.000610361	0.00131228	0.0	0.0	nan	09	21	nan	04	1	1	0	0	65535	65535
21.0	34.0	r04c09f22p02-ch2sk1fk1fl1.tif	r04c09f22p01-ch1sk1fk1fl1.tiff	45	1562	0.0475929	0.025803	0.0	0.0	nan	09	22	nan	04	1	1	0	0	65535	65535
322.0	579.0	r04c09f23p02-ch2sk1fk1fl1.tif	r04c09f23p01-ch1sk1fk1fl1.tiff	45	1563	0.171389	0.0618296	0.0	0.0	nan	09	23	nan	04	0	0	0	0	65535	65535
159.0	282.0	r04c09f24p02-ch2sk1fk1fl1.tif	r04c09f24p01-ch1sk1fk1fl1.tiff	45	1564	0.11519	0.0340887	0.0	0.0	nan	09	24	nan	04	0	1	0	0	65535	65535
0.0	22606.0	r04c09f25p02-ch2sk1fk1fl1.tif	r04c09f25p01-ch1sk1fk1fl1.tiff	45	1565	0.000564584	0.00782788	0.0	0.0	nan	09	25	nan	04	1	1	0	0	65535	65535
0.0	22102.0	r04c09f26p02-ch2sk1fk1fl1.tif	r04c09f26p01-ch1sk1fk1fl1.tiff	45	1566	0.000595102	0.0012665	0.0	0.0	nan	09	26	nan	04	1	1	0	0	65535	65535
0.0	22734.0	r04c09f27p02-ch2sk1fk1fl1.tif	r04c09f27p01-ch1sk1fk1fl1.tiff	45	1567	0.000610361	0.00167849	0.0	0.0	nan	09	27	nan	04	1	1	0	0	65535	65535
0.0	22689.0	r04c09f28p02-ch2sk1fk1fl1.tif	r04c09f28p01-ch1sk1fk1fl1.tiff	45	1568	0.00062562	0.00125124	0.0	0.0	nan	09	28	nan	04	1	1	0	0	65535	65535
0.0	22688.0	r04c09f29p02-ch2sk1fk1fl1.tif	r04c09f29p01-ch1sk1fk1fl1.tiff	45	1569	0.000595102	0.00117494	0.0	0.0	nan	09	29	nan	04	1	1	0	0	65535	65535
2.0	0.0	r04c09f30p02-ch2sk1fk1fl1.tif	r04c09f30p01-ch1sk1fk1fl1.tiff	45	1570	0.239979	0.0	0.0	0.0	nan	09	30	nan	04	0	1	0	0	65535	65535
0.0	20603.0	r04c09f31p02-ch2sk1fk1fl1.tif	r04c09f31p01-ch1sk1fk1fl1.tiff	45	1571	0.00062562	0.00141909	0.0	0.0	nan	09	31	nan	04	1	1	0	0	65535	65535
0.0	24054.0	r04c09f32p02-ch2sk1fk1fl1.tif	r04c09f32p01-ch1sk1fk1fl1.tiff	45	1572	0.000656138	0.0011902	0.0	0.0	nan	09	32	nan	04	1	1	0	0	65535	65535
0.0	14264.0	r04c09f33p02-ch2sk1fk1fl1.tif	r04c09f33p01-ch1sk1fk1fl1.tiff	45	1573	0.000610361	0.0130465	0.0	0.0	nan	09	33	nan	04	1	1	0	0	65535	65535
0.0	21983.0	r04c09f34p02-ch2sk1fk1fl1.tif	r04c09f34p01-ch1sk1fk1fl1.tiff	45	1574	0.000640879	0.00514229	0.0	0.0	nan	09	34	nan	04	1	1	0	0	65535	65535
0.0	23571.0	r04c09f35p02-ch2sk1fk1fl1.tif	r04c09f35p01-ch1sk1fk1fl1.tiff	45	1575	0.000610361	0.00224308	0.0	0.0	nan	09	35	nan	04	1	1	0	0	65535	65535
1097.0	2599.0	r05c09f01p02-ch2sk1fk1fl1.tif	r05c09f01p01-ch1sk1fk1fl1.tiff	46	1576	0.199023	0.191959	0.0	0.0	nan	09	01	nan	05	0	0	0	0	65535	65535
0.0	0.0	r05c09f02p02-ch2sk1fk1fl1.tif	r05c09f02p01-ch1sk1fk1fl1.tiff	46	1577	0.000595102	0.0	0.0	0.0	nan	09	02	nan	05	1	1	0	0	65535	65535
0.0	22125.0	r05c09f03p02-ch2sk1fk1fl1.tif	r05c09f03p01-ch1sk1fk1fl1.tiff	46	1578	0.00062562	0.00125124	0.0	0.0	nan	09	03	nan	05	1	1	0	0	65535	65535
0.0	22276.0	r05c09f04p02-ch2sk1fk1fl1.tif	r05c09f04p01-ch1sk1fk1fl1.tiff	46	1579	0.000640879	0.00135805	0.0	0.0	nan	09	04	nan	05	1	1	0	0	65535	65535
0.0	21840.0	r05c09f05p02-ch2sk1fk1fl1.tif	r05c09f05p01-ch1sk1fk1fl1.tiff	46	1580	0.000579843	0.00137331	0.0	0.0	nan	09	05	nan	05	1	1	0	0	65535	65535
0.0	0.0	r05c09f06p02-ch2sk1fk1fl1.tif	r05c09f06p01-ch1sk1fk1fl1.tiff	46	1581	0.00062562	0.0	0.0	0.0	nan	09	06	nan	05	1	1	0	0	65535	65535
0.0	24174.0	r05c09f07p02-ch2sk1fk1fl1.tif	r05c09f07p01-ch1sk1fk1fl1.tiff	46	1582	0.000610361	0.00122072	0.0	0.0	nan	09	07	nan	05	1	1	0	0	65535	65535
31.0	47.0	r05c09f08p02-ch2sk1fk1fl1.tif	r05c09f08p01-ch1sk1fk1fl1.tiff	46	1583	0.130037	0.0223239	0.0	0.0	nan	09	08	nan	05	0	1	0	0	65535	65535
145.0	233.0	r05c09f09p02-ch2sk1fk1fl1.tif	r05c09f09p01-ch1sk1fk1fl1.tiff	46	1584	0.186542	0.0440375	0.0	0.0	nan	09	09	nan	05	0	1	0	0	65535	65535
6.0	23085.0	r05c09f10p02-ch2sk1fk1fl1.tif	r05c09f10p01-ch1sk1fk1fl1.tiff	46	1585	0.0820478	0.0127718	0.0	0.0	nan	09	10	nan	05	0	1	0	0	65535	65535
0.0	19993.0	r05c09f11p02-ch2sk1fk1fl1.tif	r05c09f11p01-ch1sk1fk1fl1.tiff	46	1586	0.00062562	0.00149538	0.0	0.0	nan	09	11	nan	05	1	1	0	0	65535	65535
0.0	22534.0	r05c09f12p02-ch2sk1fk1fl1.tif	r05c09f12p01-ch1sk1fk1fl1.tiff	46	1587	0.000610361	0.0011902	0.0	0.0	nan	09	12	nan	05	1	1	0	0	65535	65535
337.0	450.0	r05c09f13p02-ch2sk1fk1fl1.tif	r05c09f13p01-ch1sk1fk1fl1.tiff	46	1588	0.237415	0.0720073	0.0	0.0	nan	09	13	nan	05	0	0	0	0	65535	65535
756.0	1301.0	r05c09f14p02-ch2sk1fk1fl1.tif	r05c09f14p01-ch1sk1fk1fl1.tiff	46	1589	0.171115	0.181476	0.0	0.0	nan	09	14	nan	05	0	0	0	0	65535	65535
349.0	508.0	r05c09f15p02-ch2sk1fk1fl1.tif	r05c09f15p01-ch1sk1fk1fl1.tiff	46	1590	0.215213	0.0775464	0.0	0.0	nan	09	15	nan	05	0	0	0	0	65535	65535
0.0	22930.0	r05c09f16p02-ch2sk1fk1fl1.tif	r05c09f16p01-ch1sk1fk1fl1.tiff	46	1591	0.000640879	0.00123598	0.0	0.0	nan	09	16	nan	05	1	1	0	0	65535	65535
0.0	22454.0	r05c09f17p02-ch2sk1fk1fl1.tif	r05c09f17p01-ch1sk1fk1fl1.tiff	46	1592	0.00062562	0.00122072	0.0	0.0	nan	09	17	nan	05	1	1	0	0	65535	65535
449.0	773.0	r05c09f18p02-ch2sk1fk1fl1.tif	r05c09f18p01-ch1sk1fk1fl1.tiff	46	1593	0.110384	0.0956283	0.0	0.0	nan	09	18	nan	05	0	0	0	0	65535	65535
735.0	1084.0	r05c09f19p02-ch2sk1fk1fl1.tif	r05c09f19p01-ch1sk1fk1fl1.tiff	46	1594	0.174838	0.249714	0.0	0.00840130974265	nan	09	19	nan	05	0	0	0	0	65535	65535
0.0	22875.0	r05c09f20p02-ch2sk1fk1fl1.tif	r05c09f20p01-ch1sk1fk1fl1.tiff	46	1595	0.000595102	0.00289921	0.0	0.0	nan	09	20	nan	05	1	1	0	0	65535	65535
0.0	22598.0	r05c09f21p02-ch2sk1fk1fl1.tif	r05c09f21p01-ch1sk1fk1fl1.tiff	46	1596	0.00062562	0.00122072	0.0	0.0	nan	09	21	nan	05	1	1	0	0	65535	65535
414.0	691.0	r05c09f22p02-ch2sk1fk1fl1.tif	r05c09f22p01-ch1sk1fk1fl1.tiff	46	1597	0.150393	0.0534218	0.0	0.0	nan	09	22	nan	05	0	0	0	0	65535	65535
751.0	1298.0	r05c09f23p02-ch2sk1fk1fl1.tif	r05c09f23p01-ch1sk1fk1fl1.tiff	46	1598	0.140047	0.12781	0.0	0.0	nan	09	23	nan	05	0	0	0	0	65535	65535
282.0	389.0	r05c09f24p02-ch2sk1fk1fl1.tif	r05c09f24p01-ch1sk1fk1fl1.tiff	46	1599	0.120958	0.0506905	0.0	0.0	nan	09	24	nan	05	0	0	0	0	65535	65535
0.0	19928.0	r05c09f25p02-ch2sk1fk1fl1.tif	r05c09f25p01-ch1sk1fk1fl1.tiff	46	1600	0.000595102	0.00418097	0.0	0.0	nan	09	25	nan	05	1	1	0	0	65535	65535
0.0	22051.0	r05c09f26p02-ch2sk1fk1fl1.tif	r05c09f26p01-ch1sk1fk1fl1.tiff	46	1601	0.000610361	0.00148013	0.0	0.0	nan	09	26	nan	05	1	1	0	0	65535	65535
6.0	6.0	r05c09f27p02-ch2sk1fk1fl1.tif	r05c09f27p01-ch1sk1fk1fl1.tiff	46	1602	0.0688487	0.0145266	0.0	0.0	nan	09	27	nan	05	0	1	0	0	65535	65535
163.0	260.0	r05c09f28p02-ch2sk1fk1fl1.tif	r05c09f28p01-ch1sk1fk1fl1.tiff	46	1603	0.109163	0.0288701	0.0	0.0	nan	09	28	nan	05	0	1	0	0	65535	65535
47.0	82.0	r05c09f29p02-ch2sk1fk1fl1.tif	r05c09f29p01-ch1sk1fk1fl1.tiff	46	1604	0.0631876	0.0207828	0.0	0.0	nan	09	29	nan	05	0	1	0	0	65535	65535
0.0	0.0	r05c09f30p02-ch2sk1fk1fl1.tif	r05c09f30p01-ch1sk1fk1fl1.tiff	46	1605	0.00062562	0.0	0.0	0.0	nan	09	30	nan	05	1	1	0	0	65535	65535
0.0	0.0	r05c09f31p02-ch2sk1fk1fl1.tif	r05c09f31p01-ch1sk1fk1fl1.tiff	46	1606	0.000610361	0.0	0.0	0.0	nan	09	31	nan	05	1	1	0	0	65535	65535
0.0	21947.0	r05c09f32p02-ch2sk1fk1fl1.tif	r05c09f32p01-ch1sk1fk1fl1.tiff	46	1607	0.0	0.00125124	0.0	0.0	nan	09	32	nan	05	1	1	0	0	65535	65535
0.0	22270.0	r05c09f33p02-ch2sk1fk1fl1.tif	r05c09f33p01-ch1sk1fk1fl1.tiff	46	1608	0.000762951	0.00122072	0.0	0.0	nan	09	33	nan	05	1	1	0	0	65535	65535
0.0	21981.0	r05c09f34p02-ch2sk1fk1fl1.tif	r05c09f34p01-ch1sk1fk1fl1.tiff	46	1609	0.000564584	0.00129702	0.0	0.0	nan	09	34	nan	05	1	1	0	0	65535	65535
0.0	0.0	r05c09f35p02-ch2sk1fk1fl1.tif	r05c09f35p01-ch1sk1fk1fl1.tiff	46	1610	0.000595102	0.0	0.0	0.0	nan	09	35	nan	05	1	1	0	0	65535	65535
1275.0	2517.0	r06c09f01p02-ch2sk1fk1fl1.tif	r06c09f01p01-ch1sk1fk1fl1.tiff	47	1611	0.249683	0.188525	0.000574448529412	0.0	nan	09	01	nan	06	0	0	0	0	65535	65535
0.0	19364.0	r06c09f02p02-ch2sk1fk1fl1.tif	r06c09f02p01-ch1sk1fk1fl1.tiff	47	1612	0.000610361	0.00122072	0.0	0.0	nan	09	02	nan	06	1	1	0	0	65535	65535
0.0	21918.0	r06c09f03p02-ch2sk1fk1fl1.tif	r06c09f03p01-ch1sk1fk1fl1.tiff	47	1613	0.0	0.00369268	0.0	0.0	nan	09	03	nan	06	1	1	0	0	65535	65535
0.0	22362.0	r06c09f04p02-ch2sk1fk1fl1.tif	r06c09f04p01-ch1sk1fk1fl1.tiff	47	1614	0.000595102	0.0012665	0.0	0.0	nan	09	04	nan	06	1	1	0	0	65535	65535
0.0	22010.0	r06c09f05p02-ch2sk1fk1fl1.tif	r06c09f05p01-ch1sk1fk1fl1.tiff	47	1615	0.000610361	0.0011902	0.0	0.0	nan	09	05	nan	06	1	1	0	0	65535	65535
0.0	0.0	r06c09f06p02-ch2sk1fk1fl1.tif	r06c09f06p01-ch1sk1fk1fl1.tiff	47	1616	0.0	0.0	0.0	0.0	nan	09	06	nan	06	1	1	0	0	65535	65535
0.0	21990.0	r06c09f07p02-ch2sk1fk1fl1.tif	r06c09f07p01-ch1sk1fk1fl1.tiff	47	1617	0.000610361	0.00120546	0.0	0.0	nan	09	07	nan	06	1	1	0	0	65535	65535
32.0	75.0	r06c09f08p02-ch2sk1fk1fl1.tif	r06c09f08p01-ch1sk1fk1fl1.tiff	47	1618	0.143374	0.0243534	0.0	0.0	nan	09	08	nan	06	0	1	0	0	65535	65535
60.0	98.0	r06c09f09p02-ch2sk1fk1fl1.tif	r06c09f09p01-ch1sk1fk1fl1.tiff	47	1619	0.11548	0.0396887	0.0	0.0	nan	09	09	nan	06	0	1	0	0	65535	65535
0.0	23032.0	r06c09f10p02-ch2sk1fk1fl1.tif	r06c09f10p01-ch1sk1fk1fl1.tiff	47	1620	0.000610361	0.00134279	0.0	0.0	nan	09	10	nan	06	1	1	0	0	65535	65535
0.0	21781.0	r06c09f11p02-ch2sk1fk1fl1.tif	r06c09f11p01-ch1sk1fk1fl1.tiff	47	1621	0.000579843	0.00123598	0.0	0.0	nan	09	11	nan	06	1	1	0	0	65535	65535
0.0	22515.0	r06c09f12p02-ch2sk1fk1fl1.tif	r06c09f12p01-ch1sk1fk1fl1.tiff	47	1622	0.000595102	0.00120546	0.0	0.0	nan	09	12	nan	06	1	1	0	0	65535	65535
125.0	185.0	r06c09f13p02-ch2sk1fk1fl1.tif	r06c09f13p01-ch1sk1fk1fl1.tiff	47	1623	0.176913	0.115969	0.0	0.0	nan	09	13	nan	06	0	0	0	0	65535	65535
689.0	1135.0	r06c09f14p02-ch2sk1fk1fl1.tif	r06c09f14p01-ch1sk1fk1fl1.tiff	47	1624	0.173358	0.17464	0.0	0.0	nan	09	14	nan	06	0	0	0	0	65535	65535
483.0	733.0	r06c09f15p02-ch2sk1fk1fl1.tif	r06c09f15p01-ch1sk1fk1fl1.tiff	47	1625	0.137865	0.0908064	0.0	0.0	nan	09	15	nan	06	0	0	0	0	65535	65535
2.0	26273.0	r06c09f16p02-ch2sk1fk1fl1.tif	r06c09f16p01-ch1sk1fk1fl1.tiff	47	1626	0.116762	0.0145113	0.0	0.0	nan	09	16	nan	06	0	1	0	0	65535	65535
20.0	36.0	r06c09f17p02-ch2sk1fk1fl1.tif	r06c09f17p01-ch1sk1fk1fl1.tiff	47	1627	0.118135	0.0209506	0.0	0.0	nan	09	17	nan	06	0	1	0	0	65535	65535
802.0	1314.0	r06c09f18p02-ch2sk1fk1fl1.tif	r06c09f18p01-ch1sk1fk1fl1.tiff	47	1628	0.146181	0.167407	0.0	0.0	nan	09	18	nan	06	0	0	0	0	65535	65535
301.0	521.0	r06c09f19p02-ch2sk1fk1fl1.tif	r06c09f19p01-ch1sk1fk1fl1.tiff	47	1629	0.100679	0.0735027	0.0	0.0	nan	09	19	nan	06	0	0	0	0	65535	65535
0.0	22552.0	r06c09f20p02-ch2sk1fk1fl1.tif	r06c09f20p01-ch1sk1fk1fl1.tiff	47	1630	0.000579843	0.00120546	0.0	0.0	nan	09	20	nan	06	1	1	0	0	65535	65535
0.0	22421.0	r06c09f21p02-ch2sk1fk1fl1.tif	r06c09f21p01-ch1sk1fk1fl1.tiff	47	1631	0.000640879	0.0011902	0.0	0.0	nan	09	21	nan	06	1	1	0	0	65535	65535
212.0	347.0	r06c09f22p02-ch2sk1fk1fl1.tif	r06c09f22p01-ch1sk1fk1fl1.tiff	47	1632	0.134447	0.0971237	0.0	0.0	nan	09	22	nan	06	0	0	0	0	65535	65535
808.0	1305.0	r06c09f23p02-ch2sk1fk1fl1.tif	r06c09f23p01-ch1sk1fk1fl1.tiff	47	1633	0.249638	0.144533	0.000215418198529	0.0	nan	09	23	nan	06	0	0	0	0	65535	65535
437.0	758.0	r06c09f24p02-ch2sk1fk1fl1.tif	r06c09f24p01-ch1sk1fk1fl1.tiff	47	1634	0.132662	0.0790723	0.0	0.0	nan	09	24	nan	06	0	0	0	0	65535	65535
0.0	26144.0	r06c09f25p02-ch2sk1fk1fl1.tif	r06c09f25p01-ch1sk1fk1fl1.tiff	47	1635	0.000656138	0.0175784	0.0	0.0	nan	09	25	nan	06	1	1	0	0	65535	65535
0.0	23970.0	r06c09f26p02-ch2sk1fk1fl1.tif	r06c09f26p01-ch1sk1fk1fl1.tiff	47	1636	0.000579843	0.00117494	0.0	0.0	nan	09	26	nan	06	1	1	0	0	65535	65535
36.0	69.0	r06c09f27p02-ch2sk1fk1fl1.tif	r06c09f27p01-ch1sk1fk1fl1.tiff	47	1637	0.0989395	0.0673686	0.0	0.0	nan	09	27	nan	06	0	0	0	0	65535	65535
113.0	254.0	r06c09f28p02-ch2sk1fk1fl1.tif	r06c09f28p01-ch1sk1fk1fl1.tiff	47	1638	0.108583	0.0607614	0.0	0.0	nan	09	28	nan	06	0	0	0	0	65535	65535
6.0	7.0	r06c09f29p02-ch2sk1fk1fl1.tif	r06c09f29p01-ch1sk1fk1fl1.tiff	47	1639	0.068864	0.0185245	0.0	0.0	nan	09	29	nan	06	0	1	0	0	65535	65535
0.0	21857.0	r06c09f30p02-ch2sk1fk1fl1.tif	r06c09f30p01-ch1sk1fk1fl1.tiff	47	1640	0.000610361	0.00131228	0.0	0.0	nan	09	30	nan	06	1	1	0	0	65535	65535
0.0	0.0	r06c09f31p02-ch2sk1fk1fl1.tif	r06c09f31p01-ch1sk1fk1fl1.tiff	47	1641	0.000610361	0.0	0.0	0.0	nan	09	31	nan	06	1	1	0	0	65535	65535
0.0	23979.0	r06c09f32p02-ch2sk1fk1fl1.tif	r06c09f32p01-ch1sk1fk1fl1.tiff	47	1642	0.000640879	0.00424201	0.0	0.0	nan	09	32	nan	06	1	1	0	0	65535	65535
0.0	22108.0	r06c09f33p02-ch2sk1fk1fl1.tif	r06c09f33p01-ch1sk1fk1fl1.tiff	47	1643	0.000640879	0.00114443	0.0	0.0	nan	09	33	nan	06	1	1	0	0	65535	65535
0.0	21887.0	r06c09f34p02-ch2sk1fk1fl1.tif	r06c09f34p01-ch1sk1fk1fl1.tiff	47	1644	0.000610361	0.00117494	0.0	0.0	nan	09	34	nan	06	1	1	0	0	65535	65535
0.0	21453.0	r06c09f35p02-ch2sk1fk1fl1.tif	r06c09f35p01-ch1sk1fk1fl1.tiff	47	1645	0.0	0.00128176	0.0	0.0	nan	09	35	nan	06	1	1	0	0	65535	65535
1066.0	2710.0	r07c09f01p02-ch2sk1fk1fl1.tif	r07c09f01p01-ch1sk1fk1fl1.tiff	48	1646	0.247883	0.243107	0.0	0.0	nan	09	01	nan	07	0	0	0	0	65535	65535
0.0	0.0	r07c09f02p02-ch2sk1fk1fl1.tif	r07c09f02p01-ch1sk1fk1fl1.tiff	48	1647	0.0	0.0	0.0	0.0	nan	09	02	nan	07	1	1	0	0	65535	65535
0.0	21959.0	r07c09f03p02-ch2sk1fk1fl1.tif	r07c09f03p01-ch1sk1fk1fl1.tiff	48	1648	0.00062562	0.00117494	0.0	0.0	nan	09	03	nan	07	1	1	0	0	65535	65535
0.0	22330.0	r07c09f04p02-ch2sk1fk1fl1.tif	r07c09f04p01-ch1sk1fk1fl1.tiff	48	1649	0.00062562	0.00125124	0.0	0.0	nan	09	04	nan	07	1	1	0	0	65535	65535
0.0	21955.0	r07c09f05p02-ch2sk1fk1fl1.tif	r07c09f05p01-ch1sk1fk1fl1.tiff	48	1650	0.000656138	0.0012665	0.0	0.0	nan	09	05	nan	07	1	1	0	0	65535	65535
0.0	24977.0	r07c09f06p02-ch2sk1fk1fl1.tif	r07c09f06p01-ch1sk1fk1fl1.tiff	48	1651	0.0	0.0104219	0.0	0.0	nan	09	06	nan	07	1	1	0	0	65535	65535
0.0	23968.0	r07c09f07p02-ch2sk1fk1fl1.tif	r07c09f07p01-ch1sk1fk1fl1.tiff	48	1652	0.000640879	0.00143435	0.0	0.0	nan	09	07	nan	07	1	1	0	0	65535	65535
86.0	142.0	r07c09f08p02-ch2sk1fk1fl1.tif	r07c09f08p01-ch1sk1fk1fl1.tiff	48	1653	0.115679	0.0318456	0.0	0.0	nan	09	08	nan	07	0	1	0	0	65535	65535
208.0	294.0	r07c09f09p02-ch2sk1fk1fl1.tif	r07c09f09p01-ch1sk1fk1fl1.tiff	48	1654	0.18793	0.050721	0.0	0.0	nan	09	09	nan	07	0	0	0	0	65535	65535
2.0	24661.0	r07c09f10p02-ch2sk1fk1fl1.tif	r07c09f10p01-ch1sk1fk1fl1.tiff	48	1655	0.110246	0.0170291	0.0	0.0	nan	09	10	nan	07	0	1	0	0	65535	65535
0.0	22187.0	r07c09f11p02-ch2sk1fk1fl1.tif	r07c09f11p01-ch1sk1fk1fl1.tiff	48	1656	0.00062562	0.0011902	0.0	0.0	nan	09	11	nan	07	1	1	0	0	65535	65535
0.0	22459.0	r07c09f12p02-ch2sk1fk1fl1.tif	r07c09f12p01-ch1sk1fk1fl1.tiff	48	1657	0.000610361	0.0011902	0.0	0.0	nan	09	12	nan	07	1	1	0	0	65535	65535
174.0	241.0	r07c09f13p02-ch2sk1fk1fl1.tif	r07c09f13p01-ch1sk1fk1fl1.tiff	48	1658	0.191623	0.0451972	0.0	0.0	nan	09	13	nan	07	0	1	0	0	65535	65535
876.0	1617.0	r07c09f14p02-ch2sk1fk1fl1.tif	r07c09f14p01-ch1sk1fk1fl1.tiff	48	1659	0.119326	0.161944	0.0	0.0	nan	09	14	nan	07	0	0	0	0	65535	65535
624.0	1106.0	r07c09f15p02-ch2sk1fk1fl1.tif	r07c09f15p01-ch1sk1fk1fl1.tiff	48	1660	0.128908	0.13962	0.0	0.0	nan	09	15	nan	07	0	0	0	0	65535	65535
4.0	22755.0	r07c09f16p02-ch2sk1fk1fl1.tif	r07c09f16p01-ch1sk1fk1fl1.tiff	48	1661	0.114412	0.0146944	0.0	0.0	nan	09	16	nan	07	0	1	0	0	65535	65535
28.0	40.0	r07c09f17p02-ch2sk1fk1fl1.tif	r07c09f17p01-ch1sk1fk1fl1.tiff	48	1662	0.172412	0.0297398	0.0	0.0	nan	09	17	nan	07	0	1	0	0	65535	65535
776.0	1667.0	r07c09f18p02-ch2sk1fk1fl1.tif	r07c09f18p01-ch1sk1fk1fl1.tiff	48	1663	0.104555	0.216068	0.0	0.0	nan	09	18	nan	07	0	0	0	0	65535	65535
334.0	461.0	r07c09f19p02-ch2sk1fk1fl1.tif	r07c09f19p01-ch1sk1fk1fl1.tiff	48	1664	0.196002	0.0369116	0.0	0.0	nan	09	19	nan	07	0	1	0	0	65535	65535
0.0	22577.0	r07c09f20p02-ch2sk1fk1fl1.tif	r07c09f20p01-ch1sk1fk1fl1.tiff	48	1665	0.000595102	0.00123598	0.0	0.0	nan	09	20	nan	07	1	1	0	0	65535	65535
0.0	22317.0	r07c09f21p02-ch2sk1fk1fl1.tif	r07c09f21p01-ch1sk1fk1fl1.tiff	48	1666	0.000640879	0.00131228	0.0	0.0	nan	09	21	nan	07	1	1	0	0	65535	65535
114.0	205.0	r07c09f22p02-ch2sk1fk1fl1.tif	r07c09f22p01-ch1sk1fk1fl1.tiff	48	1667	0.111986	0.0254368	0.0	0.0	nan	09	22	nan	07	0	1	0	0	65535	65535
687.0	1047.0	r07c09f23p02-ch2sk1fk1fl1.tif	r07c09f23p01-ch1sk1fk1fl1.tiff	48	1668	0.249653	0.123125	0.000215418198529	0.0	nan	09	23	nan	07	0	0	0	0	65535	65535
430.0	654.0	r07c09f24p02-ch2sk1fk1fl1.tif	r07c09f24p01-ch1sk1fk1fl1.tiff	48	1669	0.152682	0.144518	0.0	0.0	nan	09	24	nan	07	0	0	0	0	65535	65535
0.0	24710.0	r07c09f25p02-ch2sk1fk1fl1.tif	r07c09f25p01-ch1sk1fk1fl1.tiff	48	1670	0.0024567	0.00427253	0.0	0.0	nan	09	25	nan	07	1	1	0	0	65535	65535
0.0	21856.0	r07c09f26p02-ch2sk1fk1fl1.tif	r07c09f26p01-ch1sk1fk1fl1.tiff	48	1671	0.00062562	0.0031281	0.0	0.0	nan	09	26	nan	07	1	1	0	0	65535	65535
1.0	22879.0	r07c09f27p02-ch2sk1fk1fl1.tif	r07c09f27p01-ch1sk1fk1fl1.tiff	48	1672	0.111818	0.0110018	0.0	0.0	nan	09	27	nan	07	0	1	0	0	65535	65535
10.0	16.0	r07c09f28p02-ch2sk1fk1fl1.tif	r07c09f28p01-ch1sk1fk1fl1.tiff	48	1673	0.0753033	0.0259251	0.0	0.0	nan	09	28	nan	07	0	1	0	0	65535	65535
0.0	20410.0	r07c09f29p02-ch2sk1fk1fl1.tif	r07c09f29p01-ch1sk1fk1fl1.tiff	48	1674	0.000610361	0.00296025	0.0	0.0	nan	09	29	nan	07	1	1	0	0	65535	65535
0.0	0.0	r07c09f30p02-ch2sk1fk1fl1.tif	r07c09f30p01-ch1sk1fk1fl1.tiff	48	1675	0.0	0.0	0.0	0.0	nan	09	30	nan	07	1	1	0	0	65535	65535
0.0	0.0	r07c09f31p02-ch2sk1fk1fl1.tif	r07c09f31p01-ch1sk1fk1fl1.tiff	48	1676	0.0	0.0	0.0	0.0	nan	09	31	nan	07	1	1	0	0	65535	65535
0.0	0.0	r07c09f32p02-ch2sk1fk1fl1.tif	r07c09f32p01-ch1sk1fk1fl1.tiff	48	1677	0.00062562	0.0	0.0	0.0	nan	09	32	nan	07	1	1	0	0	65535	65535
0.0	0.0	r07c09f33p02-ch2sk1fk1fl1.tif	r07c09f33p01-ch1sk1fk1fl1.tiff	48	1678	0.000579843	0.0	0.0	0.0	nan	09	33	nan	07	1	1	0	0	65535	65535
0.0	0.0	r07c09f34p02-ch2sk1fk1fl1.tif	r07c09f34p01-ch1sk1fk1fl1.tiff	48	1679	0.000610361	0.0	0.0	0.0	nan	09	34	nan	07	1	1	0	0	65535	65535
0.0	0.0	r07c09f35p02-ch2sk1fk1fl1.tif	r07c09f35p01-ch1sk1fk1fl1.tiff	48	1680	0.000610361	0.0	0.0	0.0	nan	09	35	nan	07	1	1	0	0	65535	65535
975.0	2655.0	r02c10f01p02-ch2sk1fk1fl1.tif	r02c10f01p01-ch1sk1fk1fl1.tiff	49	1681	0.249561	0.249683	7.18060661765e-05	0.000215418198529	nan	10	01	nan	02	0	0	0	0	65535	65535
0.0	23187.0	r02c10f02p02-ch2sk1fk1fl1.tif	r02c10f02p01-ch1sk1fk1fl1.tiff	49	1682	0.00062562	0.00109865	0.0	0.0	nan	10	02	nan	02	1	1	0	0	65535	65535
0.0	0.0	r02c10f03p02-ch2sk1fk1fl1.tif	r02c10f03p01-ch1sk1fk1fl1.tiff	49	1683	0.0	0.0	0.0	0.0	nan	10	03	nan	02	1	1	0	0	65535	65535
0.0	22610.0	r02c10f04p02-ch2sk1fk1fl1.tif	r02c10f04p01-ch1sk1fk1fl1.tiff	49	1684	0.000595102	0.00122072	0.0	0.0	nan	10	04	nan	02	1	1	0	0	65535	65535
0.0	24198.0	r02c10f05p02-ch2sk1fk1fl1.tif	r02c10f05p01-ch1sk1fk1fl1.tiff	49	1685	0.00062562	0.00114443	0.0	0.0	nan	10	05	nan	02	1	1	0	0	65535	65535
0.0	23159.0	r02c10f06p02-ch2sk1fk1fl1.tif	r02c10f06p01-ch1sk1fk1fl1.tiff	49	1686	0.000595102	0.00108339	0.0	0.0	nan	10	06	nan	02	1	1	0	0	65535	65535
0.0	27190.0	r02c10f07p02-ch2sk1fk1fl1.tif	r02c10f07p01-ch1sk1fk1fl1.tiff	49	1687	0.000579843	0.0235599	0.0	0.0	nan	10	07	nan	02	1	1	0	0	65535	65535
48.0	59.0	r02c10f08p02-ch2sk1fk1fl1.tif	r02c10f08p01-ch1sk1fk1fl1.tiff	49	1688	0.104433	0.0445563	0.0	0.0	nan	10	08	nan	02	0	1	0	0	65535	65535
71.0	105.0	r02c10f09p02-ch2sk1fk1fl1.tif	r02c10f09p01-ch1sk1fk1fl1.tiff	49	1689	0.143191	0.053666	0.0	0.0	nan	10	09	nan	02	0	0	0	0	65535	65535
0.0	22873.0	r02c10f10p02-ch2sk1fk1fl1.tif	r02c10f10p01-ch1sk1fk1fl1.tiff	49	1690	0.000701915	0.00123598	0.0	0.0	nan	10	10	nan	02	1	1	0	0	65535	65535
0.0	23582.0	r02c10f11p02-ch2sk1fk1fl1.tif	r02c10f11p01-ch1sk1fk1fl1.tiff	49	1691	0.000595102	0.00202945	0.0	0.0	nan	10	11	nan	02	1	1	0	0	65535	65535
0.0	21995.0	r02c10f12p02-ch2sk1fk1fl1.tif	r02c10f12p01-ch1sk1fk1fl1.tiff	49	1692	0.000595102	0.00120546	0.0	0.0	nan	10	12	nan	02	1	1	0	0	65535	65535
128.0	129.0	r02c10f13p02-ch2sk1fk1fl1.tif	r02c10f13p01-ch1sk1fk1fl1.tiff	49	1693	0.187442	0.0431373	0.0	0.0	nan	10	13	nan	02	0	1	0	0	65535	65535
721.0	1061.0	r02c10f14p02-ch2sk1fk1fl1.tif	r02c10f14p01-ch1sk1fk1fl1.tiff	49	1694	0.181689	0.24564	0.0	0.0	nan	10	14	nan	02	0	0	0	0	65535	65535
583.0	767.0	r02c10f15p02-ch2sk1fk1fl1.tif	r02c10f15p01-ch1sk1fk1fl1.tiff	49	1695	0.113405	0.178729	0.0	0.0	nan	10	15	nan	02	0	0	0	0	65535	65535
13.0	13.0	r02c10f16p02-ch2sk1fk1fl1.tif	r02c10f16p01-ch1sk1fk1fl1.tiff	49	1696	0.0901961	0.0522621	0.0	0.0	nan	10	16	nan	02	0	0	0	0	65535	65535
82.0	73.0	r02c10f17p02-ch2sk1fk1fl1.tif	r02c10f17p01-ch1sk1fk1fl1.tiff	49	1697	0.176013	0.0612497	0.0	0.0	nan	10	17	nan	02	0	0	0	0	65535	65535
813.0	1775.0	r02c10f18p02-ch2sk1fk1fl1.tif	r02c10f18p01-ch1sk1fk1fl1.tiff	49	1698	0.210697	0.239673	0.0	0.0	nan	10	18	nan	02	0	0	0	0	65535	65535
302.0	296.0	r02c10f19p02-ch2sk1fk1fl1.tif	r02c10f19p01-ch1sk1fk1fl1.tiff	49	1699	0.154574	0.0461891	0.0	0.0	nan	10	19	nan	02	0	1	0	0	65535	65535
0.0	22601.0	r02c10f20p02-ch2sk1fk1fl1.tif	r02c10f20p01-ch1sk1fk1fl1.tiff	49	1700	0.00062562	0.0011902	0.0	0.0	nan	10	20	nan	02	1	1	0	0	65535	65535
0.0	22234.0	r02c10f21p02-ch2sk1fk1fl1.tif	r02c10f21p01-ch1sk1fk1fl1.tiff	49	1701	0.000579843	0.00123598	0.0	0.0	nan	10	21	nan	02	1	1	0	0	65535	65535
94.0	96.0	r02c10f22p02-ch2sk1fk1fl1.tif	r02c10f22p01-ch1sk1fk1fl1.tiff	49	1702	0.114305	0.0356756	0.0	0.0	nan	10	22	nan	02	0	1	0	0	65535	65535
733.0	1081.0	r02c10f23p02-ch2sk1fk1fl1.tif	r02c10f23p01-ch1sk1fk1fl1.tiff	49	1703	0.161181	0.17995	0.0	0.0	nan	10	23	nan	02	0	0	0	0	65535	65535
542.0	704.0	r02c10f24p02-ch2sk1fk1fl1.tif	r02c10f24p01-ch1sk1fk1fl1.tiff	49	1704	0.219623	0.140063	0.0	0.0	nan	10	24	nan	02	0	0	0	0	65535	65535
10.0	6.0	r02c10f25p02-ch2sk1fk1fl1.tif	r02c10f25p01-ch1sk1fk1fl1.tiff	49	1705	0.100069	0.0238804	0.0	0.0	nan	10	25	nan	02	0	1	0	0	65535	65535
0.0	21995.0	r02c10f26p02-ch2sk1fk1fl1.tif	r02c10f26p01-ch1sk1fk1fl1.tiff	49	1706	0.000595102	0.00128176	0.0	0.0	nan	10	26	nan	02	1	1	0	0	65535	65535
21.0	23.0	r02c10f27p02-ch2sk1fk1fl1.tif	r02c10f27p01-ch1sk1fk1fl1.tiff	49	1707	0.118364	0.0278935	0.0	0.0	nan	10	27	nan	02	0	1	0	0	65535	65535
45.0	67.0	r02c10f28p02-ch2sk1fk1fl1.tif	r02c10f28p01-ch1sk1fk1fl1.tiff	49	1708	0.0978256	0.0227512	0.0	0.0	nan	10	28	nan	02	0	1	0	0	65535	65535
0.0	22494.0	r02c10f29p02-ch2sk1fk1fl1.tif	r02c10f29p01-ch1sk1fk1fl1.tiff	49	1709	0.000579843	0.00122072	0.0	0.0	nan	10	29	nan	02	1	1	0	0	65535	65535
0.0	0.0	r02c10f30p02-ch2sk1fk1fl1.tif	r02c10f30p01-ch1sk1fk1fl1.tiff	49	1710	0.000640879	0.0	0.0	0.0	nan	10	30	nan	02	1	1	0	0	65535	65535
0.0	21105.0	r02c10f31p02-ch2sk1fk1fl1.tif	r02c10f31p01-ch1sk1fk1fl1.tiff	49	1711	0.0	0.00120546	0.0	0.0	nan	10	31	nan	02	1	1	0	0	65535	65535
0.0	23972.0	r02c10f32p02-ch2sk1fk1fl1.tif	r02c10f32p01-ch1sk1fk1fl1.tiff	49	1712	0.000656138	0.00177005	0.0	0.0	nan	10	32	nan	02	1	1	0	0	65535	65535
0.0	22630.0	r02c10f33p02-ch2sk1fk1fl1.tif	r02c10f33p01-ch1sk1fk1fl1.tiff	49	1713	0.000579843	0.00131228	0.0	0.0	nan	10	33	nan	02	1	1	0	0	65535	65535
0.0	22013.0	r02c10f34p02-ch2sk1fk1fl1.tif	r02c10f34p01-ch1sk1fk1fl1.tiff	49	1714	0.000595102	0.00115969	0.0	0.0	nan	10	34	nan	02	1	1	0	0	65535	65535
0.0	0.0	r02c10f35p02-ch2sk1fk1fl1.tif	r02c10f35p01-ch1sk1fk1fl1.tiff	49	1715	0.000595102	0.0	0.0	0.0	nan	10	35	nan	02	1	1	0	0	65535	65535
949.0	2585.0	r03c10f01p02-ch2sk1fk1fl1.tif	r03c10f01p01-ch1sk1fk1fl1.tiff	50	1716	0.162585	0.218082	0.0	0.0	nan	10	01	nan	03	0	0	0	0	65535	65535
0.0	23359.0	r03c10f02p02-ch2sk1fk1fl1.tif	r03c10f02p01-ch1sk1fk1fl1.tiff	50	1717	0.0	0.00111391	0.0	0.0	nan	10	02	nan	03	1	1	0	0	65535	65535
0.0	23875.0	r03c10f03p02-ch2sk1fk1fl1.tif	r03c10f03p01-ch1sk1fk1fl1.tiff	50	1718	0.000671397	0.00120546	0.0	0.0	nan	10	03	nan	03	1	1	0	0	65535	65535
0.0	22664.0	r03c10f04p02-ch2sk1fk1fl1.tif	r03c10f04p01-ch1sk1fk1fl1.tiff	50	1719	0.000579843	0.00123598	0.0	0.0	nan	10	04	nan	03	1	1	0	0	65535	65535
0.0	22426.0	r03c10f05p02-ch2sk1fk1fl1.tif	r03c10f05p01-ch1sk1fk1fl1.tiff	50	1720	0.000549325	0.00151064	0.0	0.0	nan	10	05	nan	03	1	1	0	0	65535	65535
0.0	0.0	r03c10f06p02-ch2sk1fk1fl1.tif	r03c10f06p01-ch1sk1fk1fl1.tiff	50	1721	0.0	0.0	0.0	0.0	nan	10	06	nan	03	1	1	0	0	65535	65535
0.0	22805.0	r03c10f07p02-ch2sk1fk1fl1.tif	r03c10f07p01-ch1sk1fk1fl1.tiff	50	1722	0.000579843	0.00146487	0.0	0.0	nan	10	07	nan	03	1	1	0	0	65535	65535
0.0	23039.0	r03c10f08p02-ch2sk1fk1fl1.tif	r03c10f08p01-ch1sk1fk1fl1.tiff	50	1723	0.000595102	0.00123598	0.0	0.0	nan	10	08	nan	03	1	1	0	0	65535	65535
169.0	196.0	r03c10f09p02-ch2sk1fk1fl1.tif	r03c10f09p01-ch1sk1fk1fl1.tiff	50	1724	0.142046	0.106447	0.0	0.0	nan	10	09	nan	03	0	0	0	0	65535	65535
29.0	47.0	r03c10f10p02-ch2sk1fk1fl1.tif	r03c10f10p01-ch1sk1fk1fl1.tiff	50	1725	0.127611	0.0393835	0.0	0.0	nan	10	10	nan	03	0	1	0	0	65535	65535
0.0	21842.0	r03c10f11p02-ch2sk1fk1fl1.tif	r03c10f11p01-ch1sk1fk1fl1.tiff	50	1726	0.000579843	0.0012665	0.0	0.0	nan	10	11	nan	03	1	1	0	0	65535	65535
0.0	22754.0	r03c10f12p02-ch2sk1fk1fl1.tif	r03c10f12p01-ch1sk1fk1fl1.tiff	50	1727	0.000610361	0.00146487	0.0	0.0	nan	10	12	nan	03	1	1	0	0	65535	65535
394.0	655.0	r03c10f13p02-ch2sk1fk1fl1.tif	r03c10f13p01-ch1sk1fk1fl1.tiff	50	1728	0.158251	0.108461	0.0	0.0	nan	10	13	nan	03	0	0	0	0	65535	65535
764.0	1213.0	r03c10f14p02-ch2sk1fk1fl1.tif	r03c10f14p01-ch1sk1fk1fl1.tiff	50	1729	0.216495	0.216983	0.0	0.0	nan	10	14	nan	03	0	0	0	0	65535	65535
116.0	162.0	r03c10f15p02-ch2sk1fk1fl1.tif	r03c10f15p01-ch1sk1fk1fl1.tiff	50	1730	0.143816	0.0328222	0.0	0.0	nan	10	15	nan	03	0	1	0	0	65535	65535
0.0	20666.0	r03c10f16p02-ch2sk1fk1fl1.tif	r03c10f16p01-ch1sk1fk1fl1.tiff	50	1731	0.000595102	0.00762951	0.0	0.0	nan	10	16	nan	03	1	1	0	0	65535	65535
0.0	23128.0	r03c10f17p02-ch2sk1fk1fl1.tif	r03c10f17p01-ch1sk1fk1fl1.tiff	50	1732	0.000610361	0.00117494	0.0	0.0	nan	10	17	nan	03	1	1	0	0	65535	65535
290.0	479.0	r03c10f18p02-ch2sk1fk1fl1.tif	r03c10f18p01-ch1sk1fk1fl1.tiff	50	1733	0.139986	0.0673686	0.0	0.0	nan	10	18	nan	03	0	0	0	0	65535	65535
704.0	1424.0	r03c10f19p02-ch2sk1fk1fl1.tif	r03c10f19p01-ch1sk1fk1fl1.tiff	50	1734	0.119158	0.15227	0.0	0.0	nan	10	19	nan	03	0	0	0	0	65535	65535
14.0	20.0	r03c10f20p02-ch2sk1fk1fl1.tif	r03c10f20p01-ch1sk1fk1fl1.tiff	50	1735	0.143938	0.0366979	0.0	0.0	nan	10	20	nan	03	0	1	0	0	65535	65535
13.0	23.0	r03c10f21p02-ch2sk1fk1fl1.tif	r03c10f21p01-ch1sk1fk1fl1.tiff	50	1736	0.0885328	0.059205	0.0	0.0	nan	10	21	nan	03	0	0	0	0	65535	65535
626.0	1259.0	r03c10f22p02-ch2sk1fk1fl1.tif	r03c10f22p01-ch1sk1fk1fl1.tiff	50	1737	0.164172	0.114031	0.0	0.0	nan	10	22	nan	03	0	0	0	0	65535	65535
871.0	1889.0	r03c10f23p02-ch2sk1fk1fl1.tif	r03c10f23p01-ch1sk1fk1fl1.tiff	50	1738	0.129549	0.178515	0.0	0.0	nan	10	23	nan	03	0	0	0	0	65535	65535
237.0	412.0	r03c10f24p02-ch2sk1fk1fl1.tif	r03c10f24p01-ch1sk1fk1fl1.tiff	50	1739	0.171725	0.0449073	0.0	0.0	nan	10	24	nan	03	0	1	0	0	65535	65535
0.0	22858.0	r03c10f25p02-ch2sk1fk1fl1.tif	r03c10f25p01-ch1sk1fk1fl1.tiff	50	1740	0.000579843	0.00155642	0.0	0.0	nan	10	25	nan	03	1	1	0	0	65535	65535
0.0	22753.0	r03c10f26p02-ch2sk1fk1fl1.tif	r03c10f26p01-ch1sk1fk1fl1.tiff	50	1741	0.000671397	0.00141909	0.0	0.0	nan	10	26	nan	03	1	1	0	0	65535	65535
17.0	24.0	r03c10f27p02-ch2sk1fk1fl1.tif	r03c10f27p01-ch1sk1fk1fl1.tiff	50	1742	0.0857557	0.0225223	0.0	0.0	nan	10	27	nan	03	0	1	0	0	65535	65535
296.0	450.0	r03c10f28p02-ch2sk1fk1fl1.tif	r03c10f28p01-ch1sk1fk1fl1.tiff	50	1743	0.165835	0.0767529	0.0	0.0	nan	10	28	nan	03	0	0	0	0	65535	65535
155.0	317.0	r03c10f29p02-ch2sk1fk1fl1.tif	r03c10f29p01-ch1sk1fk1fl1.tiff	50	1744	0.169924	0.0350805	0.0	0.0	nan	10	29	nan	03	0	1	0	0	65535	65535
0.0	22377.0	r03c10f30p02-ch2sk1fk1fl1.tif	r03c10f30p01-ch1sk1fk1fl1.tiff	50	1745	0.000564584	0.00180056	0.0	0.0	nan	10	30	nan	03	1	1	0	0	65535	65535
0.0	23550.0	r03c10f31p02-ch2sk1fk1fl1.tif	r03c10f31p01-ch1sk1fk1fl1.tiff	50	1746	0.00062562	0.0126345	0.0	0.0	nan	10	31	nan	03	1	1	0	0	65535	65535
0.0	20208.0	r03c10f32p02-ch2sk1fk1fl1.tif	r03c10f32p01-ch1sk1fk1fl1.tiff	50	1747	0.000610361	0.011841	0.0	0.0	nan	10	32	nan	03	1	1	0	0	65535	65535
0.0	22656.0	r03c10f33p02-ch2sk1fk1fl1.tif	r03c10f33p01-ch1sk1fk1fl1.tiff	50	1748	0.000610361	0.00163272	0.0	0.0	nan	10	33	nan	03	1	1	0	0	65535	65535
0.0	22414.0	r03c10f34p02-ch2sk1fk1fl1.tif	r03c10f34p01-ch1sk1fk1fl1.tiff	50	1749	0.000579843	0.00134279	0.0	0.0	nan	10	34	nan	03	1	1	0	0	65535	65535
0.0	0.0	r03c10f35p02-ch2sk1fk1fl1.tif	r03c10f35p01-ch1sk1fk1fl1.tiff	50	1750	0.000595102	0.0	0.0	0.0	nan	10	35	nan	03	1	1	0	0	65535	65535
735.0	2400.0	r04c10f01p02-ch2sk1fk1fl1.tif	r04c10f01p01-ch1sk1fk1fl1.tiff	51	1751	0.22295	0.208286	0.0	0.0	nan	10	01	nan	04	0	0	0	0	65535	65535
0.0	20867.0	r04c10f02p02-ch2sk1fk1fl1.tif	r04c10f02p01-ch1sk1fk1fl1.tiff	51	1752	0.000595102	0.00131228	0.0	0.0	nan	10	02	nan	04	1	1	0	0	65535	65535
0.0	22292.0	r04c10f03p02-ch2sk1fk1fl1.tif	r04c10f03p01-ch1sk1fk1fl1.tiff	51	1753	0.00062562	0.00151064	0.0	0.0	nan	10	03	nan	04	1	1	0	0	65535	65535
0.0	21027.0	r04c10f04p02-ch2sk1fk1fl1.tif	r04c10f04p01-ch1sk1fk1fl1.tiff	51	1754	0.000595102	0.0015259	0.0	0.0	nan	10	04	nan	04	1	1	0	0	65535	65535
0.0	22603.0	r04c10f05p02-ch2sk1fk1fl1.tif	r04c10f05p01-ch1sk1fk1fl1.tiff	51	1755	0.000564584	0.00148013	0.0	0.0	nan	10	05	nan	04	1	1	0	0	65535	65535
0.0	23310.0	r04c10f06p02-ch2sk1fk1fl1.tif	r04c10f06p01-ch1sk1fk1fl1.tiff	51	1756	0.0	0.00131228	0.0	0.0	nan	10	06	nan	04	1	1	0	0	65535	65535
0.0	20426.0	r04c10f07p02-ch2sk1fk1fl1.tif	r04c10f07p01-ch1sk1fk1fl1.tiff	51	1757	0.000640879	0.00173953	0.0	0.0	nan	10	07	nan	04	1	1	0	0	65535	65535
6.0	5.0	r04c10f08p02-ch2sk1fk1fl1.tif	r04c10f08p01-ch1sk1fk1fl1.tiff	51	1758	0.107652	0.029572	0.0	0.0	nan	10	08	nan	04	0	1	0	0	65535	65535
51.0	90.0	r04c10f09p02-ch2sk1fk1fl1.tif	r04c10f09p01-ch1sk1fk1fl1.tiff	51	1759	0.14226	0.0360571	0.0	0.0	nan	10	09	nan	04	0	1	0	0	65535	65535
0.0	22713.0	r04c10f10p02-ch2sk1fk1fl1.tif	r04c10f10p01-ch1sk1fk1fl1.tiff	51	1760	0.000610361	0.00120546	0.0	0.0	nan	10	10	nan	04	1	1	0	0	65535	65535
0.0	21996.0	r04c10f11p02-ch2sk1fk1fl1.tif	r04c10f11p01-ch1sk1fk1fl1.tiff	51	1761	0.000610361	0.00131228	0.0	0.0	nan	10	11	nan	04	1	1	0	0	65535	65535
0.0	22923.0	r04c10f12p02-ch2sk1fk1fl1.tif	r04c10f12p01-ch1sk1fk1fl1.tiff	51	1762	0.000579843	0.00131228	0.0	0.0	nan	10	12	nan	04	1	1	0	0	65535	65535
194.0	408.0	r04c10f13p02-ch2sk1fk1fl1.tif	r04c10f13p01-ch1sk1fk1fl1.tiff	51	1763	0.126345	0.0416724	0.0	0.0	nan	10	13	nan	04	0	1	0	0	65535	65535
671.0	1485.0	r04c10f14p02-ch2sk1fk1fl1.tif	r04c10f14p01-ch1sk1fk1fl1.tiff	51	1764	0.195987	0.155169	0.0	0.0	nan	10	14	nan	04	0	0	0	0	65535	65535
526.0	1023.0	r04c10f15p02-ch2sk1fk1fl1.tif	r04c10f15p01-ch1sk1fk1fl1.tiff	51	1765	0.249683	0.138201	0.000143612132353	0.0	nan	10	15	nan	04	0	0	0	0	65535	65535
3.0	2.0	r04c10f16p02-ch2sk1fk1fl1.tif	r04c10f16p01-ch1sk1fk1fl1.tiff	51	1766	0.0980697	0.0202029	0.0	0.0	nan	10	16	nan	04	0	1	0	0	65535	65535
81.0	169.0	r04c10f17p02-ch2sk1fk1fl1.tif	r04c10f17p01-ch1sk1fk1fl1.tiff	51	1767	0.128649	0.0305486	0.0	0.0	nan	10	17	nan	04	0	1	0	0	65535	65535
682.0	1889.0	r04c10f18p02-ch2sk1fk1fl1.tif	r04c10f18p01-ch1sk1fk1fl1.tiff	51	1768	0.127886	0.176669	0.0	0.0	nan	10	18	nan	04	0	0	0	0	65535	65535
359.0	696.0	r04c10f19p02-ch2sk1fk1fl1.tif	r04c10f19p01-ch1sk1fk1fl1.tiff	51	1769	0.161791	0.0603189	0.0	0.0	nan	10	19	nan	04	0	0	0	0	65535	65535
0.0	22992.0	r04c10f20p02-ch2sk1fk1fl1.tif	r04c10f20p01-ch1sk1fk1fl1.tiff	51	1770	0.000640879	0.00138857	0.0	0.0	nan	10	20	nan	04	1	1	0	0	65535	65535
0.0	22912.0	r04c10f21p02-ch2sk1fk1fl1.tif	r04c10f21p01-ch1sk1fk1fl1.tiff	51	1771	0.000656138	0.00138857	0.0	0.0	nan	10	21	nan	04	1	1	0	0	65535	65535
195.0	533.0	r04c10f22p02-ch2sk1fk1fl1.tif	r04c10f22p01-ch1sk1fk1fl1.tiff	51	1772	0.125261	0.0767681	0.0	0.0	nan	10	22	nan	04	0	0	0	0	65535	65535
684.0	1242.0	r04c10f23p02-ch2sk1fk1fl1.tif	r04c10f23p01-ch1sk1fk1fl1.tiff	51	1773	0.195712	0.249744	0.0	0.0131405101103	nan	10	23	nan	04	0	0	0	0	65535	65535
537.0	1174.0	r04c10f24p02-ch2sk1fk1fl1.tif	r04c10f24p01-ch1sk1fk1fl1.tiff	51	1774	0.143236	0.0893873	0.0	0.0	nan	10	24	nan	04	0	0	0	0	65535	65535
23.0	18.0	r04c10f25p02-ch2sk1fk1fl1.tif	r04c10f25p01-ch1sk1fk1fl1.tiff	51	1775	0.0731518	0.0193179	0.0	0.0	nan	10	25	nan	04	0	1	0	0	65535	65535
0.0	22778.0	r04c10f26p02-ch2sk1fk1fl1.tif	r04c10f26p01-ch1sk1fk1fl1.tiff	51	1776	0.000640879	0.00154116	0.0	0.0	nan	10	26	nan	04	1	1	0	0	65535	65535
14.0	63.0	r04c10f27p02-ch2sk1fk1fl1.tif	r04c10f27p01-ch1sk1fk1fl1.tiff	51	1777	0.0548714	0.0197757	0.0	0.0	nan	10	27	nan	04	0	1	0	0	65535	65535
138.0	319.0	r04c10f28p02-ch2sk1fk1fl1.tif	r04c10f28p01-ch1sk1fk1fl1.tiff	51	1778	0.126009	0.022446	0.0	0.0	nan	10	28	nan	04	0	1	0	0	65535	65535
0.0	22762.0	r04c10f29p02-ch2sk1fk1fl1.tif	r04c10f29p01-ch1sk1fk1fl1.tiff	51	1779	0.000808728	0.0161288	0.0	0.0	nan	10	29	nan	04	1	1	0	0	65535	65535
0.0	22278.0	r04c10f30p02-ch2sk1fk1fl1.tif	r04c10f30p01-ch1sk1fk1fl1.tiff	51	1780	0.000610361	0.00129702	0.0	0.0	nan	10	30	nan	04	1	1	0	0	65535	65535
0.0	21312.0	r04c10f31p02-ch2sk1fk1fl1.tif	r04c10f31p01-ch1sk1fk1fl1.tiff	51	1781	0.0	0.00114443	0.0	0.0	nan	10	31	nan	04	1	1	0	0	65535	65535
0.0	22116.0	r04c10f32p02-ch2sk1fk1fl1.tif	r04c10f32p01-ch1sk1fk1fl1.tiff	51	1782	0.000610361	0.00158694	0.0	0.0	nan	10	32	nan	04	1	1	0	0	65535	65535
0.0	22885.0	r04c10f33p02-ch2sk1fk1fl1.tif	r04c10f33p01-ch1sk1fk1fl1.tiff	51	1783	0.000656138	0.00146487	0.0	0.0	nan	10	33	nan	04	1	1	0	0	65535	65535
0.0	22678.0	r04c10f34p02-ch2sk1fk1fl1.tif	r04c10f34p01-ch1sk1fk1fl1.tiff	51	1784	0.000610361	0.00141909	0.0	0.0	nan	10	34	nan	04	1	1	0	0	65535	65535
0.0	0.0	r04c10f35p02-ch2sk1fk1fl1.tif	r04c10f35p01-ch1sk1fk1fl1.tiff	51	1785	0.0	0.0	0.0	0.0	nan	10	35	nan	04	1	1	0	0	65535	65535
957.0	2316.0	r05c10f01p02-ch2sk1fk1fl1.tif	r05c10f01p01-ch1sk1fk1fl1.tiff	52	1786	0.158633	0.205112	0.0	0.0	nan	10	01	nan	05	0	0	0	0	65535	65535
0.0	0.0	r05c10f02p02-ch2sk1fk1fl1.tif	r05c10f02p01-ch1sk1fk1fl1.tiff	52	1787	0.0	0.0	0.0	0.0	nan	10	02	nan	05	1	1	0	0	65535	65535
0.0	23950.0	r05c10f03p02-ch2sk1fk1fl1.tif	r05c10f03p01-ch1sk1fk1fl1.tiff	52	1788	0.000656138	0.00123598	0.0	0.0	nan	10	03	nan	05	1	1	0	0	65535	65535
0.0	20222.0	r05c10f04p02-ch2sk1fk1fl1.tif	r05c10f04p01-ch1sk1fk1fl1.tiff	52	1789	0.000579843	0.00227359	0.0	0.0	nan	10	04	nan	05	1	1	0	0	65535	65535
0.0	19760.0	r05c10f05p02-ch2sk1fk1fl1.tif	r05c10f05p01-ch1sk1fk1fl1.tiff	52	1790	0.000579843	0.00836194	0.0	0.0	nan	10	05	nan	05	1	1	0	0	65535	65535
0.0	20563.0	r05c10f06p02-ch2sk1fk1fl1.tif	r05c10f06p01-ch1sk1fk1fl1.tiff	52	1791	0.0	0.00115969	0.0	0.0	nan	10	06	nan	05	1	1	0	0	65535	65535
0.0	429.0	r05c10f07p02-ch2sk1fk1fl1.tif	r05c10f07p01-ch1sk1fk1fl1.tiff	52	1792	0.000595102	0.249805	0.0	1.06122185202	nan	10	07	nan	05	1	0	0	1	65535	65535
171.0	256.0	r05c10f08p02-ch2sk1fk1fl1.tif	r05c10f08p01-ch1sk1fk1fl1.tiff	52	1793	0.134417	0.0437324	0.0	0.0	nan	10	08	nan	05	0	1	0	0	65535	65535
280.0	358.0	r05c10f09p02-ch2sk1fk1fl1.tif	r05c10f09p01-ch1sk1fk1fl1.tiff	52	1794	0.17583	0.0513619	0.0	0.0	nan	10	09	nan	05	0	0	0	0	65535	65535
9.0	18.0	r05c10f10p02-ch2sk1fk1fl1.tif	r05c10f10p01-ch1sk1fk1fl1.tiff	52	1795	0.0977798	0.0295262	0.0	0.0	nan	10	10	nan	05	0	1	0	0	65535	65535
0.0	0.0	r05c10f11p02-ch2sk1fk1fl1.tif	r05c10f11p01-ch1sk1fk1fl1.tiff	52	1796	0.000686656	0.0	0.0	0.0	nan	10	11	nan	05	1	1	0	0	65535	65535
0.0	22215.0	r05c10f12p02-ch2sk1fk1fl1.tif	r05c10f12p01-ch1sk1fk1fl1.tiff	52	1797	0.000595102	0.00123598	0.0	0.0	nan	10	12	nan	05	1	1	0	0	65535	65535
276.0	408.0	r05c10f13p02-ch2sk1fk1fl1.tif	r05c10f13p01-ch1sk1fk1fl1.tiff	52	1798	0.149508	0.0788281	0.0	0.0	nan	10	13	nan	05	0	0	0	0	65535	65535
853.0	1725.0	r05c10f14p02-ch2sk1fk1fl1.tif	r05c10f14p01-ch1sk1fk1fl1.tiff	52	1799	0.133089	0.185916	0.0	0.0	nan	10	14	nan	05	0	0	0	0	65535	65535
714.0	1253.0	r05c10f15p02-ch2sk1fk1fl1.tif	r05c10f15p01-ch1sk1fk1fl1.tiff	52	1800	0.150774	0.137148	0.0	0.0	nan	10	15	nan	05	0	0	0	0	65535	65535
36.0	43.0	r05c10f16p02-ch2sk1fk1fl1.tif	r05c10f16p01-ch1sk1fk1fl1.tiff	52	1801	0.125826	0.0308537	0.0	0.0	nan	10	16	nan	05	0	1	0	0	65535	65535
28.0	40.0	r05c10f17p02-ch2sk1fk1fl1.tif	r05c10f17p01-ch1sk1fk1fl1.tiff	52	1802	0.129549	0.0245823	0.0	0.0	nan	10	17	nan	05	0	1	0	0	65535	65535
754.0	1302.0	r05c10f18p02-ch2sk1fk1fl1.tif	r05c10f18p01-ch1sk1fk1fl1.tiff	52	1803	0.201236	0.148974	0.0	0.0	nan	10	18	nan	05	0	0	0	0	65535	65535
409.0	569.0	r05c10f19p02-ch2sk1fk1fl1.tif	r05c10f19p01-ch1sk1fk1fl1.tiff	52	1804	0.21001	0.0598611	0.0	0.0	nan	10	19	nan	05	0	0	0	0	65535	65535
0.0	22582.0	r05c10f20p02-ch2sk1fk1fl1.tif	r05c10f20p01-ch1sk1fk1fl1.tiff	52	1805	0.00062562	0.00141909	0.0	0.0	nan	10	20	nan	05	1	1	0	0	65535	65535
0.0	22387.0	r05c10f21p02-ch2sk1fk1fl1.tif	r05c10f21p01-ch1sk1fk1fl1.tiff	52	1806	0.00062562	0.00122072	0.0	0.0	nan	10	21	nan	05	1	1	0	0	65535	65535
138.0	246.0	r05c10f22p02-ch2sk1fk1fl1.tif	r05c10f22p01-ch1sk1fk1fl1.tiff	52	1807	0.139391	0.0273594	0.0	0.0	nan	10	22	nan	05	0	1	0	0	65535	65535
551.0	850.0	r05c10f23p02-ch2sk1fk1fl1.tif	r05c10f23p01-ch1sk1fk1fl1.tiff	52	1808	0.181827	0.0995499	0.0	0.0	nan	10	23	nan	05	0	0	0	0	65535	65535
258.0	369.0	r05c10f24p02-ch2sk1fk1fl1.tif	r05c10f24p01-ch1sk1fk1fl1.tiff	52	1809	0.161776	0.0509499	0.0	0.0	nan	10	24	nan	05	0	0	0	0	65535	65535
0.0	22828.0	r05c10f25p02-ch2sk1fk1fl1.tif	r05c10f25p01-ch1sk1fk1fl1.tiff	52	1810	0.000595102	0.00389105	0.0	0.0	nan	10	25	nan	05	1	1	0	0	65535	65535
0.0	22591.0	r05c10f26p02-ch2sk1fk1fl1.tif	r05c10f26p01-ch1sk1fk1fl1.tiff	52	1811	0.000579843	0.00134279	0.0	0.0	nan	10	26	nan	05	1	1	0	0	65535	65535
0.0	22922.0	r05c10f27p02-ch2sk1fk1fl1.tif	r05c10f27p01-ch1sk1fk1fl1.tiff	52	1812	0.00062562	0.0011902	0.0	0.0	nan	10	27	nan	05	1	1	0	0	65535	65535
0.0	22842.0	r05c10f28p02-ch2sk1fk1fl1.tif	r05c10f28p01-ch1sk1fk1fl1.tiff	52	1813	0.000610361	0.00135805	0.0	0.0	nan	10	28	nan	05	1	1	0	0	65535	65535
0.0	22688.0	r05c10f29p02-ch2sk1fk1fl1.tif	r05c10f29p01-ch1sk1fk1fl1.tiff	52	1814	0.000595102	0.00123598	0.0	0.0	nan	10	29	nan	05	1	1	0	0	65535	65535
0.0	23621.0	r05c10f30p02-ch2sk1fk1fl1.tif	r05c10f30p01-ch1sk1fk1fl1.tiff	52	1815	0.000610361	0.00823987	0.0	0.0	nan	10	30	nan	05	1	1	0	0	65535	65535
0.0	21447.0	r05c10f31p02-ch2sk1fk1fl1.tif	r05c10f31p01-ch1sk1fk1fl1.tiff	52	1816	0.000610361	0.00112917	0.0	0.0	nan	10	31	nan	05	1	1	0	0	65535	65535
0.0	21456.0	r05c10f32p02-ch2sk1fk1fl1.tif	r05c10f32p01-ch1sk1fk1fl1.tiff	52	1817	0.0	0.00251774	0.0	0.0	nan	10	32	nan	05	1	1	0	0	65535	65535
0.0	22338.0	r05c10f33p02-ch2sk1fk1fl1.tif	r05c10f33p01-ch1sk1fk1fl1.tiff	52	1818	0.000610361	0.00128176	0.0	0.0	nan	10	33	nan	05	1	1	0	0	65535	65535
0.0	24106.0	r05c10f34p02-ch2sk1fk1fl1.tif	r05c10f34p01-ch1sk1fk1fl1.tiff	52	1819	0.000595102	0.00769055	0.0	0.0	nan	10	34	nan	05	1	1	0	0	65535	65535
0.0	0.0	r05c10f35p02-ch2sk1fk1fl1.tif	r05c10f35p01-ch1sk1fk1fl1.tiff	52	1820	0.0	0.0	0.0	0.0	nan	10	35	nan	05	1	1	0	0	65535	65535
1110.0	2181.0	r06c10f01p02-ch2sk1fk1fl1.tif	r06c10f01p01-ch1sk1fk1fl1.tiff	53	1821	0.169528	0.193301	0.0	0.0	nan	10	01	nan	06	0	0	0	0	65535	65535
0.0	0.0	r06c10f02p02-ch2sk1fk1fl1.tif	r06c10f02p01-ch1sk1fk1fl1.tiff	53	1822	0.0	0.0	0.0	0.0	nan	10	02	nan	06	1	1	0	0	65535	65535
0.0	0.0	r06c10f03p02-ch2sk1fk1fl1.tif	r06c10f03p01-ch1sk1fk1fl1.tiff	53	1823	0.0	0.0	0.0	0.0	nan	10	03	nan	06	1	1	0	0	65535	65535
0.0	22408.0	r06c10f04p02-ch2sk1fk1fl1.tif	r06c10f04p01-ch1sk1fk1fl1.tiff	53	1824	0.00062562	0.00122072	0.0	0.0	nan	10	04	nan	06	1	1	0	0	65535	65535
0.0	22028.0	r06c10f05p02-ch2sk1fk1fl1.tif	r06c10f05p01-ch1sk1fk1fl1.tiff	53	1825	0.00062562	0.00122072	0.0	0.0	nan	10	05	nan	06	1	1	0	0	65535	65535
0.0	0.0	r06c10f06p02-ch2sk1fk1fl1.tif	r06c10f06p01-ch1sk1fk1fl1.tiff	53	1826	0.0	0.0	0.0	0.0	nan	10	06	nan	06	1	1	0	0	65535	65535
0.0	22240.0	r06c10f07p02-ch2sk1fk1fl1.tif	r06c10f07p01-ch1sk1fk1fl1.tiff	53	1827	0.000595102	0.0011902	0.0	0.0	nan	10	07	nan	06	1	1	0	0	65535	65535
60.0	94.0	r06c10f08p02-ch2sk1fk1fl1.tif	r06c10f08p01-ch1sk1fk1fl1.tiff	53	1828	0.128481	0.0352026	0.0	0.0	nan	10	08	nan	06	0	1	0	0	65535	65535
259.0	381.0	r06c10f09p02-ch2sk1fk1fl1.tif	r06c10f09p01-ch1sk1fk1fl1.tiff	53	1829	0.138338	0.0952468	0.0	0.0	nan	10	09	nan	06	0	0	0	0	65535	65535
95.0	155.0	r06c10f10p02-ch2sk1fk1fl1.tif	r06c10f10p01-ch1sk1fk1fl1.tiff	53	1830	0.123049	0.0370184	0.0	0.0	nan	10	10	nan	06	0	1	0	0	65535	65535
0.0	23843.0	r06c10f11p02-ch2sk1fk1fl1.tif	r06c10f11p01-ch1sk1fk1fl1.tiff	53	1831	0.000610361	0.00117494	0.0	0.0	nan	10	11	nan	06	1	1	0	0	65535	65535
14.0	14.0	r06c10f12p02-ch2sk1fk1fl1.tif	r06c10f12p01-ch1sk1fk1fl1.tiff	53	1832	0.113298	0.021973	0.0	0.0	nan	10	12	nan	06	0	1	0	0	65535	65535
534.0	950.0	r06c10f13p02-ch2sk1fk1fl1.tif	r06c10f13p01-ch1sk1fk1fl1.tiff	53	1833	0.225971	0.155077	0.0	0.0	nan	10	13	nan	06	0	0	0	0	65535	65535
963.0	1795.0	r06c10f14p02-ch2sk1fk1fl1.tif	r06c10f14p01-ch1sk1fk1fl1.tiff	53	1834	0.146807	0.249714	0.0	0.0113453584559	nan	10	14	nan	06	0	0	0	0	65535	65535
378.0	609.0	r06c10f15p02-ch2sk1fk1fl1.tif	r06c10f15p01-ch1sk1fk1fl1.tiff	53	1835	0.148226	0.128923	0.0	0.0	nan	10	15	nan	06	0	0	0	0	65535	65535
0.0	22833.0	r06c10f16p02-ch2sk1fk1fl1.tif	r06c10f16p01-ch1sk1fk1fl1.tiff	53	1836	0.000610361	0.00205997	0.0	0.0	nan	10	16	nan	06	1	1	0	0	65535	65535
0.0	22902.0	r06c10f17p02-ch2sk1fk1fl1.tif	r06c10f17p01-ch1sk1fk1fl1.tiff	53	1837	0.000579843	0.00135805	0.0	0.0	nan	10	17	nan	06	1	1	0	0	65535	65535
433.0	557.0	r06c10f18p02-ch2sk1fk1fl1.tif	r06c10f18p01-ch1sk1fk1fl1.tiff	53	1838	0.149035	0.123491	0.0	0.0	nan	10	18	nan	06	0	0	0	0	65535	65535
741.0	1232.0	r06c10f19p02-ch2sk1fk1fl1.tif	r06c10f19p01-ch1sk1fk1fl1.tiff	53	1839	0.209888	0.142641	0.0	0.0	nan	10	19	nan	06	0	0	0	0	65535	65535
19.0	49.0	r06c10f20p02-ch2sk1fk1fl1.tif	r06c10f20p01-ch1sk1fk1fl1.tiff	53	1840	0.144015	0.0272068	0.0	0.0	nan	10	20	nan	06	0	1	0	0	65535	65535
0.0	22102.0	r06c10f21p02-ch2sk1fk1fl1.tif	r06c10f21p01-ch1sk1fk1fl1.tiff	53	1841	0.000610361	0.0011902	0.0	0.0	nan	10	21	nan	06	1	1	0	0	65535	65535
267.0	387.0	r06c10f22p02-ch2sk1fk1fl1.tif	r06c10f22p01-ch1sk1fk1fl1.tiff	53	1842	0.18555	0.0618601	0.0	0.0	nan	10	22	nan	06	0	0	0	0	65535	65535
416.0	677.0	r06c10f23p02-ch2sk1fk1fl1.tif	r06c10f23p01-ch1sk1fk1fl1.tiff	53	1843	0.126452	0.0897078	0.0	0.0	nan	10	23	nan	06	0	0	0	0	65535	65535
82.0	142.0	r06c10f24p02-ch2sk1fk1fl1.tif	r06c10f24p01-ch1sk1fk1fl1.tiff	53	1844	0.127352	0.0298924	0.0	0.0	nan	10	24	nan	06	0	1	0	0	65535	65535
0.0	22914.0	r06c10f25p02-ch2sk1fk1fl1.tif	r06c10f25p01-ch1sk1fk1fl1.tiff	53	1845	0.000640879	0.00135805	0.0	0.0	nan	10	25	nan	06	1	1	0	0	65535	65535
0.0	22380.0	r06c10f26p02-ch2sk1fk1fl1.tif	r06c10f26p01-ch1sk1fk1fl1.tiff	53	1846	0.000640879	0.00132753	0.0	0.0	nan	10	26	nan	06	1	1	0	0	65535	65535
0.0	22984.0	r06c10f27p02-ch2sk1fk1fl1.tif	r06c10f27p01-ch1sk1fk1fl1.tiff	53	1847	0.000656138	0.00132753	0.0	0.0	nan	10	27	nan	06	1	1	0	0	65535	65535
0.0	23015.0	r06c10f28p02-ch2sk1fk1fl1.tif	r06c10f28p01-ch1sk1fk1fl1.tiff	53	1848	0.00062562	0.0012665	0.0	0.0	nan	10	28	nan	06	1	1	0	0	65535	65535
0.0	22943.0	r06c10f29p02-ch2sk1fk1fl1.tif	r06c10f29p01-ch1sk1fk1fl1.tiff	53	1849	0.000610361	0.00129702	0.0	0.0	nan	10	29	nan	06	1	1	0	0	65535	65535
0.0	21621.0	r06c10f30p02-ch2sk1fk1fl1.tif	r06c10f30p01-ch1sk1fk1fl1.tiff	53	1850	0.00062562	0.00112917	0.0	0.0	nan	10	30	nan	06	1	1	0	0	65535	65535
0.0	21797.0	r06c10f31p02-ch2sk1fk1fl1.tif	r06c10f31p01-ch1sk1fk1fl1.tiff	53	1851	0.000610361	0.0012665	0.0	0.0	nan	10	31	nan	06	1	1	0	0	65535	65535
0.0	23812.0	r06c10f32p02-ch2sk1fk1fl1.tif	r06c10f32p01-ch1sk1fk1fl1.tiff	53	1852	0.000595102	0.00115969	0.0	0.0	nan	10	32	nan	06	1	1	0	0	65535	65535
0.0	22369.0	r06c10f33p02-ch2sk1fk1fl1.tif	r06c10f33p01-ch1sk1fk1fl1.tiff	53	1853	0.00062562	0.00120546	0.0	0.0	nan	10	33	nan	06	1	1	0	0	65535	65535
0.0	21833.0	r06c10f34p02-ch2sk1fk1fl1.tif	r06c10f34p01-ch1sk1fk1fl1.tiff	53	1854	0.000595102	0.00115969	0.0	0.0	nan	10	34	nan	06	1	1	0	0	65535	65535
0.0	0.0	r06c10f35p02-ch2sk1fk1fl1.tif	r06c10f35p01-ch1sk1fk1fl1.tiff	53	1855	0.0	0.0	0.0	0.0	nan	10	35	nan	06	1	1	0	0	65535	65535
973.0	2298.0	r07c10f01p02-ch2sk1fk1fl1.tif	r07c10f01p01-ch1sk1fk1fl1.tiff	54	1856	0.176394	0.219547	0.0	0.0	nan	10	01	nan	07	0	0	0	0	65535	65535
0.0	22283.0	r07c10f02p02-ch2sk1fk1fl1.tif	r07c10f02p01-ch1sk1fk1fl1.tiff	54	1857	0.00062562	0.00112917	0.0	0.0	nan	10	02	nan	07	1	1	0	0	65535	65535
0.0	18759.0	r07c10f03p02-ch2sk1fk1fl1.tif	r07c10f03p01-ch1sk1fk1fl1.tiff	54	1858	0.000595102	0.0151675	0.0	0.0	nan	10	03	nan	07	1	1	0	0	65535	65535
0.0	22293.0	r07c10f04p02-ch2sk1fk1fl1.tif	r07c10f04p01-ch1sk1fk1fl1.tiff	54	1859	0.000640879	0.00122072	0.0	0.0	nan	10	04	nan	07	1	1	0	0	65535	65535
0.0	24262.0	r07c10f05p02-ch2sk1fk1fl1.tif	r07c10f05p01-ch1sk1fk1fl1.tiff	54	1860	0.000610361	0.00117494	0.0	0.0	nan	10	05	nan	07	1	1	0	0	65535	65535
0.0	0.0	r07c10f06p02-ch2sk1fk1fl1.tif	r07c10f06p01-ch1sk1fk1fl1.tiff	54	1861	0.0	0.0	0.0	0.0	nan	10	06	nan	07	1	1	0	0	65535	65535
0.0	22050.0	r07c10f07p02-ch2sk1fk1fl1.tif	r07c10f07p01-ch1sk1fk1fl1.tiff	54	1862	0.000610361	0.00131228	0.0	0.0	nan	10	07	nan	07	1	1	0	0	65535	65535
193.0	353.0	r07c10f08p02-ch2sk1fk1fl1.tif	r07c10f08p01-ch1sk1fk1fl1.tiff	54	1863	0.16083	0.0356146	0.0	0.0	nan	10	08	nan	07	0	1	0	0	65535	65535
228.0	350.0	r07c10f09p02-ch2sk1fk1fl1.tif	r07c10f09p01-ch1sk1fk1fl1.tiff	54	1864	0.15552	0.0427558	0.0	0.0	nan	10	09	nan	07	0	1	0	0	65535	65535
0.0	23022.0	r07c10f10p02-ch2sk1fk1fl1.tif	r07c10f10p01-ch1sk1fk1fl1.tiff	54	1865	0.000564584	0.0103456	0.0	0.0	nan	10	10	nan	07	1	1	0	0	65535	65535
0.0	0.0	r07c10f11p02-ch2sk1fk1fl1.tif	r07c10f11p01-ch1sk1fk1fl1.tiff	54	1866	0.000610361	0.0	0.0	0.0	nan	10	11	nan	07	1	1	0	0	65535	65535
0.0	22406.0	r07c10f12p02-ch2sk1fk1fl1.tif	r07c10f12p01-ch1sk1fk1fl1.tiff	54	1867	0.00062562	0.00122072	0.0	0.0	nan	10	12	nan	07	1	1	0	0	65535	65535
120.0	206.0	r07c10f13p02-ch2sk1fk1fl1.tif	r07c10f13p01-ch1sk1fk1fl1.tiff	54	1868	0.0805066	0.0679484	0.0	0.0	nan	10	13	nan	07	0	0	0	0	65535	65535
797.0	1574.0	r07c10f14p02-ch2sk1fk1fl1.tif	r07c10f14p01-ch1sk1fk1fl1.tiff	54	1869	0.249683	0.162707	0.000143612132353	0.0	nan	10	14	nan	07	0	0	0	0	65535	65535
717.0	1390.0	r07c10f15p02-ch2sk1fk1fl1.tif	r07c10f15p01-ch1sk1fk1fl1.tiff	54	1870	0.173022	0.136339	0.0	0.0	nan	10	15	nan	07	0	0	0	0	65535	65535
36.0	52.0	r07c10f16p02-ch2sk1fk1fl1.tif	r07c10f16p01-ch1sk1fk1fl1.tiff	54	1871	0.124331	0.0864881	0.0	0.0	nan	10	16	nan	07	0	0	0	0	65535	65535
63.0	95.0	r07c10f17p02-ch2sk1fk1fl1.tif	r07c10f17p01-ch1sk1fk1fl1.tiff	54	1872	0.131411	0.0299687	0.0	0.0	nan	10	17	nan	07	0	1	0	0	65535	65535
864.0	1732.0	r07c10f18p02-ch2sk1fk1fl1.tif	r07c10f18p01-ch1sk1fk1fl1.tiff	54	1873	0.248249	0.182452	0.0	0.0	nan	10	18	nan	07	0	0	0	0	65535	65535
146.0	319.0	r07c10f19p02-ch2sk1fk1fl1.tif	r07c10f19p01-ch1sk1fk1fl1.tiff	54	1874	0.106615	0.0347753	0.0	0.0	nan	10	19	nan	07	0	1	0	0	65535	65535
0.0	22309.0	r07c10f20p02-ch2sk1fk1fl1.tif	r07c10f20p01-ch1sk1fk1fl1.tiff	54	1875	0.000564584	0.0011902	0.0	0.0	nan	10	20	nan	07	1	1	0	0	65535	65535
0.0	22073.0	r07c10f21p02-ch2sk1fk1fl1.tif	r07c10f21p01-ch1sk1fk1fl1.tiff	54	1876	0.000610361	0.00138857	0.0	0.0	nan	10	21	nan	07	1	1	0	0	65535	65535
49.0	91.0	r07c10f22p02-ch2sk1fk1fl1.tif	r07c10f22p01-ch1sk1fk1fl1.tiff	54	1877	0.0885786	0.025742	0.0	0.0	nan	10	22	nan	07	0	1	0	0	65535	65535
678.0	1129.0	r07c10f23p02-ch2sk1fk1fl1.tif	r07c10f23p01-ch1sk1fk1fl1.tiff	54	1878	0.209064	0.120562	0.0	0.0	nan	10	23	nan	07	0	0	0	0	65535	65535
442.0	737.0	r07c10f24p02-ch2sk1fk1fl1.tif	r07c10f24p01-ch1sk1fk1fl1.tiff	54	1879	0.175952	0.0673838	0.0	0.0	nan	10	24	nan	07	0	0	0	0	65535	65535
0.0	22619.0	r07c10f25p02-ch2sk1fk1fl1.tif	r07c10f25p01-ch1sk1fk1fl1.tiff	54	1880	0.00062562	0.00450141	0.0	0.0	nan	10	25	nan	07	1	1	0	0	65535	65535
0.0	22246.0	r07c10f26p02-ch2sk1fk1fl1.tif	r07c10f26p01-ch1sk1fk1fl1.tiff	54	1881	0.000595102	0.00134279	0.0	0.0	nan	10	26	nan	07	1	1	0	0	65535	65535
13.0	37.0	r07c10f27p02-ch2sk1fk1fl1.tif	r07c10f27p01-ch1sk1fk1fl1.tiff	54	1882	0.0707866	0.0152438	0.0	0.0	nan	10	27	nan	07	0	1	0	0	65535	65535
67.0	113.0	r07c10f28p02-ch2sk1fk1fl1.tif	r07c10f28p01-ch1sk1fk1fl1.tiff	54	1883	0.101442	0.0222934	0.0	0.0	nan	10	28	nan	07	0	1	0	0	65535	65535
0.0	22766.0	r07c10f29p02-ch2sk1fk1fl1.tif	r07c10f29p01-ch1sk1fk1fl1.tiff	54	1884	0.000564584	0.00125124	0.0	0.0	nan	10	29	nan	07	1	1	0	0	65535	65535
0.0	0.0	r07c10f30p02-ch2sk1fk1fl1.tif	r07c10f30p01-ch1sk1fk1fl1.tiff	54	1885	0.0	0.0	0.0	0.0	nan	10	30	nan	07	1	1	0	0	65535	65535
0.0	0.0	r07c10f31p02-ch2sk1fk1fl1.tif	r07c10f31p01-ch1sk1fk1fl1.tiff	54	1886	0.0	0.0	0.0	0.0	nan	10	31	nan	07	1	1	0	0	65535	65535
0.0	21640.0	r07c10f32p02-ch2sk1fk1fl1.tif	r07c10f32p01-ch1sk1fk1fl1.tiff	54	1887	0.0	0.00120546	0.0	0.0	nan	10	32	nan	07	1	1	0	0	65535	65535
0.0	22123.0	r07c10f33p02-ch2sk1fk1fl1.tif	r07c10f33p01-ch1sk1fk1fl1.tiff	54	1888	0.0	0.00321965	0.0	0.0	nan	10	33	nan	07	1	1	0	0	65535	65535
0.0	21858.0	r07c10f34p02-ch2sk1fk1fl1.tif	r07c10f34p01-ch1sk1fk1fl1.tiff	54	1889	0.0	0.0120089	0.0	0.0	nan	10	34	nan	07	1	1	0	0	65535	65535
0.0	0.0	r07c10f35p02-ch2sk1fk1fl1.tif	r07c10f35p01-ch1sk1fk1fl1.tiff	54	1890	0.0	0.0	0.0	0.0	nan	10	35	nan	07	1	1	0	0	65535	65535
945.0	2955.0	r02c11f01p02-ch2sk1fk1fl1.tif	r02c11f01p01-ch1sk1fk1fl1.tiff	55	1891	0.195758	0.249653	0.0	7.18060661765e-05	nan	11	01	nan	02	0	0	0	0	65535	65535
0.0	0.0	r02c11f02p02-ch2sk1fk1fl1.tif	r02c11f02p01-ch1sk1fk1fl1.tiff	55	1892	0.0	0.0	0.0	0.0	nan	11	02	nan	02	1	1	0	0	65535	65535
0.0	22098.0	r02c11f03p02-ch2sk1fk1fl1.tif	r02c11f03p01-ch1sk1fk1fl1.tiff	55	1893	0.000549325	0.0011902	0.0	0.0	nan	11	03	nan	02	1	1	0	0	65535	65535
0.0	22370.0	r02c11f04p02-ch2sk1fk1fl1.tif	r02c11f04p01-ch1sk1fk1fl1.tiff	55	1894	0.000640879	0.0011902	0.0	0.0	nan	11	04	nan	02	1	1	0	0	65535	65535
0.0	22280.0	r02c11f05p02-ch2sk1fk1fl1.tif	r02c11f05p01-ch1sk1fk1fl1.tiff	55	1895	0.000610361	0.00128176	0.0	0.0	nan	11	05	nan	02	1	1	0	0	65535	65535
0.0	20859.0	r02c11f06p02-ch2sk1fk1fl1.tif	r02c11f06p01-ch1sk1fk1fl1.tiff	55	1896	0.0	0.00230411	0.0	0.0	nan	11	06	nan	02	1	1	0	0	65535	65535
0.0	22043.0	r02c11f07p02-ch2sk1fk1fl1.tif	r02c11f07p01-ch1sk1fk1fl1.tiff	55	1897	0.000656138	0.00125124	0.0	0.0	nan	11	07	nan	02	1	1	0	0	65535	65535
40.0	43.0	r02c11f08p02-ch2sk1fk1fl1.tif	r02c11f08p01-ch1sk1fk1fl1.tiff	55	1898	0.158007	0.0446632	0.0	0.0	nan	11	08	nan	02	0	1	0	0	65535	65535
441.0	492.0	r02c11f09p02-ch2sk1fk1fl1.tif	r02c11f09p01-ch1sk1fk1fl1.tiff	55	1899	0.242802	0.138079	0.0	0.0	nan	11	09	nan	02	0	0	0	0	65535	65535
187.0	228.0	r02c11f10p02-ch2sk1fk1fl1.tif	r02c11f10p01-ch1sk1fk1fl1.tiff	55	1900	0.165942	0.104646	0.0	0.0	nan	11	10	nan	02	0	0	0	0	65535	65535
0.0	23998.0	r02c11f11p02-ch2sk1fk1fl1.tif	r02c11f11p01-ch1sk1fk1fl1.tiff	55	1901	0.0	0.00120546	0.0	0.0	nan	11	11	nan	02	1	1	0	0	65535	65535
0.0	2.0	r02c11f12p02-ch2sk1fk1fl1.tif	r02c11f12p01-ch1sk1fk1fl1.tiff	55	1902	0.00146487	0.0346838	0.0	0.0	nan	11	12	nan	02	1	1	0	0	65535	65535
596.0	928.0	r02c11f13p02-ch2sk1fk1fl1.tif	r02c11f13p01-ch1sk1fk1fl1.tiff	55	1903	0.231525	0.156497	0.0	0.0	nan	11	13	nan	02	0	0	0	0	65535	65535
861.0	2014.0	r02c11f14p02-ch2sk1fk1fl1.tif	r02c11f14p01-ch1sk1fk1fl1.tiff	55	1904	0.164462	0.245075	0.0	0.0	nan	11	14	nan	02	0	0	0	0	65535	65535
380.0	497.0	r02c11f15p02-ch2sk1fk1fl1.tif	r02c11f15p01-ch1sk1fk1fl1.tiff	55	1905	0.122667	0.144335	0.0	0.0	nan	11	15	nan	02	0	0	0	0	65535	65535
0.0	23208.0	r02c11f16p02-ch2sk1fk1fl1.tif	r02c11f16p01-ch1sk1fk1fl1.tiff	55	1906	0.00062562	0.00123598	0.0	0.0	nan	11	16	nan	02	1	1	0	0	65535	65535
0.0	23072.0	r02c11f17p02-ch2sk1fk1fl1.tif	r02c11f17p01-ch1sk1fk1fl1.tiff	55	1907	0.000579843	0.00135805	0.0	0.0	nan	11	17	nan	02	1	1	0	0	65535	65535
465.0	657.0	r02c11f18p02-ch2sk1fk1fl1.tif	r02c11f18p01-ch1sk1fk1fl1.tiff	55	1908	0.136477	0.149828	0.0	0.0	nan	11	18	nan	02	0	0	0	0	65535	65535
676.0	1050.0	r02c11f19p02-ch2sk1fk1fl1.tif	r02c11f19p01-ch1sk1fk1fl1.tiff	55	1909	0.209003	0.14493	0.0	0.0	nan	11	19	nan	02	0	0	0	0	65535	65535
0.0	24811.0	r02c11f20p02-ch2sk1fk1fl1.tif	r02c11f20p01-ch1sk1fk1fl1.tiff	55	1910	0.00141909	0.0124819	0.0	0.0	nan	11	20	nan	02	1	1	0	0	65535	65535
0.0	22215.0	r02c11f21p02-ch2sk1fk1fl1.tif	r02c11f21p01-ch1sk1fk1fl1.tiff	55	1911	0.000656138	0.00123598	0.0	0.0	nan	11	21	nan	02	1	1	0	0	65535	65535
265.0	364.0	r02c11f22p02-ch2sk1fk1fl1.tif	r02c11f22p01-ch1sk1fk1fl1.tiff	55	1912	0.127275	0.0389563	0.0	0.0	nan	11	22	nan	02	0	1	0	0	65535	65535
636.0	905.0	r02c11f23p02-ch2sk1fk1fl1.tif	r02c11f23p01-ch1sk1fk1fl1.tiff	55	1913	0.23566	0.151461	0.0	0.0	nan	11	23	nan	02	0	0	0	0	65535	65535
218.0	187.0	r02c11f24p02-ch2sk1fk1fl1.tif	r02c11f24p01-ch1sk1fk1fl1.tiff	55	1914	0.165576	0.0360113	0.0	0.0	nan	11	24	nan	02	0	1	0	0	65535	65535
0.0	23009.0	r02c11f25p02-ch2sk1fk1fl1.tif	r02c11f25p01-ch1sk1fk1fl1.tiff	55	1915	0.000640879	0.00222782	0.0	0.0	nan	11	25	nan	02	1	1	0	0	65535	65535
0.0	24285.0	r02c11f26p02-ch2sk1fk1fl1.tif	r02c11f26p01-ch1sk1fk1fl1.tiff	55	1916	0.000656138	0.00122072	0.0	0.0	nan	11	26	nan	02	1	1	0	0	65535	65535
0.0	22953.0	r02c11f27p02-ch2sk1fk1fl1.tif	r02c11f27p01-ch1sk1fk1fl1.tiff	55	1917	0.000579843	0.00122072	0.0	0.0	nan	11	27	nan	02	1	1	0	0	65535	65535
10.0	16.0	r02c11f28p02-ch2sk1fk1fl1.tif	r02c11f28p01-ch1sk1fk1fl1.tiff	55	1918	0.0862898	0.0267491	0.0	0.0	nan	11	28	nan	02	0	1	0	0	65535	65535
0.0	22803.0	r02c11f29p02-ch2sk1fk1fl1.tif	r02c11f29p01-ch1sk1fk1fl1.tiff	55	1919	0.000610361	0.00123598	0.0	0.0	nan	11	29	nan	02	1	1	0	0	65535	65535
0.0	0.0	r02c11f30p02-ch2sk1fk1fl1.tif	r02c11f30p01-ch1sk1fk1fl1.tiff	55	1920	0.0	0.0	0.0	0.0	nan	11	30	nan	02	1	1	0	0	65535	65535
0.0	21999.0	r02c11f31p02-ch2sk1fk1fl1.tif	r02c11f31p01-ch1sk1fk1fl1.tiff	55	1921	0.0	0.00134279	0.0	0.0	nan	11	31	nan	02	1	1	0	0	65535	65535
0.0	24114.0	r02c11f32p02-ch2sk1fk1fl1.tif	r02c11f32p01-ch1sk1fk1fl1.tiff	55	1922	0.000656138	0.00125124	0.0	0.0	nan	11	32	nan	02	1	1	0	0	65535	65535
0.0	22643.0	r02c11f33p02-ch2sk1fk1fl1.tif	r02c11f33p01-ch1sk1fk1fl1.tiff	55	1923	0.000610361	0.00122072	0.0	0.0	nan	11	33	nan	02	1	1	0	0	65535	65535
0.0	24218.0	r02c11f34p02-ch2sk1fk1fl1.tif	r02c11f34p01-ch1sk1fk1fl1.tiff	55	1924	0.000579843	0.00114443	0.0	0.0	nan	11	34	nan	02	1	1	0	0	65535	65535
0.0	21414.0	r02c11f35p02-ch2sk1fk1fl1.tif	r02c11f35p01-ch1sk1fk1fl1.tiff	55	1925	0.000656138	0.0011902	0.0	0.0	nan	11	35	nan	02	1	1	0	0	65535	65535
931.0	2696.0	r03c11f01p02-ch2sk1fk1fl1.tif	r03c11f01p01-ch1sk1fk1fl1.tiff	56	1926	0.157382	0.24976	0.0	0.105554917279	nan	11	01	nan	03	0	0	0	0	65535	65535
0.0	20847.0	r03c11f02p02-ch2sk1fk1fl1.tif	r03c11f02p01-ch1sk1fk1fl1.tiff	56	1927	0.000610361	0.00114443	0.0	0.0	nan	11	02	nan	03	1	1	0	0	65535	65535
0.0	21997.0	r03c11f03p02-ch2sk1fk1fl1.tif	r03c11f03p01-ch1sk1fk1fl1.tiff	56	1928	0.000595102	0.00125124	0.0	0.0	nan	11	03	nan	03	1	1	0	0	65535	65535
0.0	22567.0	r03c11f04p02-ch2sk1fk1fl1.tif	r03c11f04p01-ch1sk1fk1fl1.tiff	56	1929	0.000640879	0.0012665	0.0	0.0	nan	11	04	nan	03	1	1	0	0	65535	65535
0.0	22289.0	r03c11f05p02-ch2sk1fk1fl1.tif	r03c11f05p01-ch1sk1fk1fl1.tiff	56	1930	0.000686656	0.00381476	0.0	0.0	nan	11	05	nan	03	1	1	0	0	65535	65535
0.0	21043.0	r03c11f06p02-ch2sk1fk1fl1.tif	r03c11f06p01-ch1sk1fk1fl1.tiff	56	1931	0.000610361	0.00111391	0.0	0.0	nan	11	06	nan	03	1	1	0	0	65535	65535
0.0	22274.0	r03c11f07p02-ch2sk1fk1fl1.tif	r03c11f07p01-ch1sk1fk1fl1.tiff	56	1932	0.000610361	0.0012665	0.0	0.0	nan	11	07	nan	03	1	1	0	0	65535	65535
40.0	46.0	r03c11f08p02-ch2sk1fk1fl1.tif	r03c11f08p01-ch1sk1fk1fl1.tiff	56	1933	0.0956741	0.0402075	0.0	0.0	nan	11	08	nan	03	0	1	0	0	65535	65535
175.0	229.0	r03c11f09p02-ch2sk1fk1fl1.tif	r03c11f09p01-ch1sk1fk1fl1.tiff	56	1934	0.183291	0.0552224	0.0	0.0	nan	11	09	nan	03	0	0	0	0	65535	65535
2.0	5.0	r03c11f10p02-ch2sk1fk1fl1.tif	r03c11f10p01-ch1sk1fk1fl1.tiff	56	1935	0.105135	0.0359503	0.0	0.0	nan	11	10	nan	03	0	1	0	0	65535	65535
0.0	21621.0	r03c11f11p02-ch2sk1fk1fl1.tif	r03c11f11p01-ch1sk1fk1fl1.tiff	56	1936	0.000579843	0.00122072	0.0	0.0	nan	11	11	nan	03	1	1	0	0	65535	65535
0.0	22779.0	r03c11f12p02-ch2sk1fk1fl1.tif	r03c11f12p01-ch1sk1fk1fl1.tiff	56	1937	0.000610361	0.00123598	0.0	0.0	nan	11	12	nan	03	1	1	0	0	65535	65535
194.0	301.0	r03c11f13p02-ch2sk1fk1fl1.tif	r03c11f13p01-ch1sk1fk1fl1.tiff	56	1938	0.146914	0.0423438	0.0	0.0	nan	11	13	nan	03	0	1	0	0	65535	65535
693.0	1398.0	r03c11f14p02-ch2sk1fk1fl1.tif	r03c11f14p01-ch1sk1fk1fl1.tiff	56	1939	0.170596	0.21529	0.0	0.0	nan	11	14	nan	03	0	0	0	0	65535	65535
404.0	594.0	r03c11f15p02-ch2sk1fk1fl1.tif	r03c11f15p01-ch1sk1fk1fl1.tiff	56	1940	0.196124	0.13724	0.0	0.0	nan	11	15	nan	03	0	0	0	0	65535	65535
0.0	22917.0	r03c11f16p02-ch2sk1fk1fl1.tif	r03c11f16p01-ch1sk1fk1fl1.tiff	56	1941	0.000579843	0.00123598	0.0	0.0	nan	11	16	nan	03	1	1	0	0	65535	65535
0.0	23015.0	r03c11f17p02-ch2sk1fk1fl1.tif	r03c11f17p01-ch1sk1fk1fl1.tiff	56	1942	0.000579843	0.0012665	0.0	0.0	nan	11	17	nan	03	1	1	0	0	65535	65535
590.0	1191.0	r03c11f18p02-ch2sk1fk1fl1.tif	r03c11f18p01-ch1sk1fk1fl1.tiff	56	1943	0.109377	0.159457	0.0	0.0	nan	11	18	nan	03	0	0	0	0	65535	65535
402.0	558.0	r03c11f19p02-ch2sk1fk1fl1.tif	r03c11f19p01-ch1sk1fk1fl1.tiff	56	1944	0.166262	0.0896315	0.0	0.0	nan	11	19	nan	03	0	0	0	0	65535	65535
0.0	22519.0	r03c11f20p02-ch2sk1fk1fl1.tif	r03c11f20p01-ch1sk1fk1fl1.tiff	56	1945	0.000610361	0.00323491	0.0	0.0	nan	11	20	nan	03	1	1	0	0	65535	65535
0.0	20082.0	r03c11f21p02-ch2sk1fk1fl1.tif	r03c11f21p01-ch1sk1fk1fl1.tiff	56	1946	0.000564584	0.03299	0.0	0.0	nan	11	21	nan	03	1	1	0	0	65535	65535
332.0	471.0	r03c11f22p02-ch2sk1fk1fl1.tif	r03c11f22p01-ch1sk1fk1fl1.tiff	56	1947	0.143633	0.0605936	0.0	0.0	nan	11	22	nan	03	0	0	0	0	65535	65535
772.0	1974.0	r03c11f23p02-ch2sk1fk1fl1.tif	r03c11f23p01-ch1sk1fk1fl1.tiff	56	1948	0.185504	0.20296	0.0	0.0	nan	11	23	nan	03	0	0	0	0	65535	65535
535.0	938.0	r03c11f24p02-ch2sk1fk1fl1.tif	r03c11f24p01-ch1sk1fk1fl1.tiff	56	1949	0.125246	0.123156	0.0	0.0	nan	11	24	nan	03	0	0	0	0	65535	65535
0.0	23009.0	r03c11f25p02-ch2sk1fk1fl1.tif	r03c11f25p01-ch1sk1fk1fl1.tiff	56	1950	0.00062562	0.00151064	0.0	0.0	nan	11	25	nan	03	1	1	0	0	65535	65535
0.0	22276.0	r03c11f26p02-ch2sk1fk1fl1.tif	r03c11f26p01-ch1sk1fk1fl1.tiff	56	1951	0.000686656	0.00125124	0.0	0.0	nan	11	26	nan	03	1	1	0	0	65535	65535
124.0	175.0	r03c11f27p02-ch2sk1fk1fl1.tif	r03c11f27p01-ch1sk1fk1fl1.tiff	56	1952	0.110185	0.0387121	0.0	0.0	nan	11	27	nan	03	0	1	0	0	65535	65535
360.0	529.0	r03c11f28p02-ch2sk1fk1fl1.tif	r03c11f28p01-ch1sk1fk1fl1.tiff	56	1953	0.182361	0.0619059	0.0	0.0	nan	11	28	nan	03	0	0	0	0	65535	65535
44.0	63.0	r03c11f29p02-ch2sk1fk1fl1.tif	r03c11f29p01-ch1sk1fk1fl1.tiff	56	1954	0.0956283	0.0583047	0.0	0.0	nan	11	29	nan	03	0	0	0	0	65535	65535
0.0	385.0	r03c11f30p02-ch2sk1fk1fl1.tif	r03c11f30p01-ch1sk1fk1fl1.tiff	56	1955	0.000640879	0.0353704	0.0	0.0	nan	11	30	nan	03	1	1	0	0	65535	65535
0.0	20724.0	r03c11f31p02-ch2sk1fk1fl1.tif	r03c11f31p01-ch1sk1fk1fl1.tiff	56	1956	0.0	0.00128176	0.0	0.0	nan	11	31	nan	03	1	1	0	0	65535	65535
0.0	21851.0	r03c11f32p02-ch2sk1fk1fl1.tif	r03c11f32p01-ch1sk1fk1fl1.tiff	56	1957	0.000671397	0.00122072	0.0	0.0	nan	11	32	nan	03	1	1	0	0	65535	65535
0.0	22679.0	r03c11f33p02-ch2sk1fk1fl1.tif	r03c11f33p01-ch1sk1fk1fl1.tiff	56	1958	0.000595102	0.00129702	0.0	0.0	nan	11	33	nan	03	1	1	0	0	65535	65535
0.0	22349.0	r03c11f34p02-ch2sk1fk1fl1.tif	r03c11f34p01-ch1sk1fk1fl1.tiff	56	1959	0.000595102	0.00137331	0.0	0.0	nan	11	34	nan	03	1	1	0	0	65535	65535
0.0	21408.0	r03c11f35p02-ch2sk1fk1fl1.tif	r03c11f35p01-ch1sk1fk1fl1.tiff	56	1960	0.000564584	0.00123598	0.0	0.0	nan	11	35	nan	03	1	1	0	0	65535	65535
574.0	1697.0	r04c11f01p02-ch2sk1fk1fl1.tif	r04c11f01p01-ch1sk1fk1fl1.tiff	57	1961	0.158267	0.180255	0.0	0.0	nan	11	01	nan	04	0	0	0	0	65535	65535
0.0	21850.0	r04c11f02p02-ch2sk1fk1fl1.tif	r04c11f02p01-ch1sk1fk1fl1.tiff	57	1962	0.00062562	0.0011902	0.0	0.0	nan	11	02	nan	04	1	1	0	0	65535	65535
0.0	22120.0	r04c11f03p02-ch2sk1fk1fl1.tif	r04c11f03p01-ch1sk1fk1fl1.tiff	57	1963	0.000671397	0.00122072	0.0	0.0	nan	11	03	nan	04	1	1	0	0	65535	65535
0.0	22952.0	r04c11f04p02-ch2sk1fk1fl1.tif	r04c11f04p01-ch1sk1fk1fl1.tiff	57	1964	0.00062562	0.00132753	0.0	0.0	nan	11	04	nan	04	1	1	0	0	65535	65535
0.0	22865.0	r04c11f05p02-ch2sk1fk1fl1.tif	r04c11f05p01-ch1sk1fk1fl1.tiff	57	1965	0.000610361	0.00154116	0.0	0.0	nan	11	05	nan	04	1	1	0	0	65535	65535
0.0	21453.0	r04c11f06p02-ch2sk1fk1fl1.tif	r04c11f06p01-ch1sk1fk1fl1.tiff	57	1966	0.000610361	0.00244144	0.0	0.0	nan	11	06	nan	04	1	1	0	0	65535	65535
0.0	22357.0	r04c11f07p02-ch2sk1fk1fl1.tif	r04c11f07p01-ch1sk1fk1fl1.tiff	57	1967	0.000595102	0.00151064	0.0	0.0	nan	11	07	nan	04	1	1	0	0	65535	65535
47.0	90.0	r04c11f08p02-ch2sk1fk1fl1.tif	r04c11f08p01-ch1sk1fk1fl1.tiff	57	1968	0.141314	0.0431373	0.0	0.0	nan	11	08	nan	04	0	1	0	0	65535	65535
104.0	202.0	r04c11f09p02-ch2sk1fk1fl1.tif	r04c11f09p01-ch1sk1fk1fl1.tiff	57	1969	0.158953	0.0411841	0.0	0.0	nan	11	09	nan	04	0	1	0	0	65535	65535
0.0	23032.0	r04c11f10p02-ch2sk1fk1fl1.tif	r04c11f10p01-ch1sk1fk1fl1.tiff	57	1970	0.000595102	0.00132753	0.0	0.0	nan	11	10	nan	04	1	1	0	0	65535	65535
0.0	0.0	r04c11f11p02-ch2sk1fk1fl1.tif	r04c11f11p01-ch1sk1fk1fl1.tiff	57	1971	0.00062562	0.0	0.0	0.0	nan	11	11	nan	04	1	1	0	0	65535	65535
0.0	22709.0	r04c11f12p02-ch2sk1fk1fl1.tif	r04c11f12p01-ch1sk1fk1fl1.tiff	57	1972	0.000579843	0.00123598	0.0	0.0	nan	11	12	nan	04	1	1	0	0	65535	65535
147.0	270.0	r04c11f13p02-ch2sk1fk1fl1.tif	r04c11f13p01-ch1sk1fk1fl1.tiff	57	1973	0.1337	0.0380255	0.0	0.0	nan	11	13	nan	04	0	1	0	0	65535	65535
469.0	1149.0	r04c11f14p02-ch2sk1fk1fl1.tif	r04c11f14p01-ch1sk1fk1fl1.tiff	57	1974	0.208316	0.0991531	0.0	0.0	nan	11	14	nan	04	0	0	0	0	65535	65535
363.0	831.0	r04c11f15p02-ch2sk1fk1fl1.tif	r04c11f15p01-ch1sk1fk1fl1.tiff	57	1975	0.167376	0.137484	0.0	0.0	nan	11	15	nan	04	0	0	0	0	65535	65535
1.0	1.0	r04c11f16p02-ch2sk1fk1fl1.tif	r04c11f16p01-ch1sk1fk1fl1.tiff	57	1976	0.21265	0.0238193	0.0	0.0	nan	11	16	nan	04	0	1	0	0	65535	65535
0.0	20985.0	r04c11f17p02-ch2sk1fk1fl1.tif	r04c11f17p01-ch1sk1fk1fl1.tiff	57	1977	0.000595102	0.00123598	0.0	0.0	nan	11	17	nan	04	1	1	0	0	65535	65535
426.0	976.0	r04c11f18p02-ch2sk1fk1fl1.tif	r04c11f18p01-ch1sk1fk1fl1.tiff	57	1978	0.134478	0.118853	0.0	0.0	nan	11	18	nan	04	0	0	0	0	65535	65535
277.0	689.0	r04c11f19p02-ch2sk1fk1fl1.tif	r04c11f19p01-ch1sk1fk1fl1.tiff	57	1979	0.160098	0.0755016	0.0	0.0	nan	11	19	nan	04	0	0	0	0	65535	65535
0.0	23011.0	r04c11f20p02-ch2sk1fk1fl1.tif	r04c11f20p01-ch1sk1fk1fl1.tiff	57	1980	0.000579843	0.00151064	0.0	0.0	nan	11	20	nan	04	1	1	0	0	65535	65535
0.0	23123.0	r04c11f21p02-ch2sk1fk1fl1.tif	r04c11f21p01-ch1sk1fk1fl1.tiff	57	1981	0.000610361	0.00141909	0.0	0.0	nan	11	21	nan	04	1	1	0	0	65535	65535
276.0	548.0	r04c11f22p02-ch2sk1fk1fl1.tif	r04c11f22p01-ch1sk1fk1fl1.tiff	57	1982	0.237171	0.07953	0.0	0.0	nan	11	22	nan	04	0	0	0	0	65535	65535
456.0	1333.0	r04c11f23p02-ch2sk1fk1fl1.tif	r04c11f23p01-ch1sk1fk1fl1.tiff	57	1983	0.198276	0.133989	0.0	0.0	nan	11	23	nan	04	0	0	0	0	65535	65535
277.0	489.0	r04c11f24p02-ch2sk1fk1fl1.tif	r04c11f24p01-ch1sk1fk1fl1.tiff	57	1984	0.143282	0.0557412	0.0	0.0	nan	11	24	nan	04	0	0	0	0	65535	65535
0.0	22861.0	r04c11f25p02-ch2sk1fk1fl1.tif	r04c11f25p01-ch1sk1fk1fl1.tiff	57	1985	0.000610361	0.00181582	0.0	0.0	nan	11	25	nan	04	1	1	0	0	65535	65535
0.0	22396.0	r04c11f26p02-ch2sk1fk1fl1.tif	r04c11f26p01-ch1sk1fk1fl1.tiff	57	1986	0.000579843	0.00149538	0.0	0.0	nan	11	26	nan	04	1	1	0	0	65535	65535
12.0	21.0	r04c11f27p02-ch2sk1fk1fl1.tif	r04c11f27p01-ch1sk1fk1fl1.tiff	57	1987	0.127062	0.0186465	0.0	0.0	nan	11	27	nan	04	0	1	0	0	65535	65535
186.0	292.0	r04c11f28p02-ch2sk1fk1fl1.tif	r04c11f28p01-ch1sk1fk1fl1.tiff	57	1988	0.126802	0.030396	0.0	0.0	nan	11	28	nan	04	0	1	0	0	65535	65535
15.0	31.0	r04c11f29p02-ch2sk1fk1fl1.tif	r04c11f29p01-ch1sk1fk1fl1.tiff	57	1989	0.0656443	0.0196689	0.0	0.0	nan	11	29	nan	04	0	1	0	0	65535	65535
0.0	22472.0	r04c11f30p02-ch2sk1fk1fl1.tif	r04c11f30p01-ch1sk1fk1fl1.tiff	57	1990	0.000610361	0.00155642	0.0	0.0	nan	11	30	nan	04	1	1	0	0	65535	65535
0.0	20963.0	r04c11f31p02-ch2sk1fk1fl1.tif	r04c11f31p01-ch1sk1fk1fl1.tiff	57	1991	0.000579843	0.00134279	0.0	0.0	nan	11	31	nan	04	1	1	0	0	65535	65535
0.0	20118.0	r04c11f32p02-ch2sk1fk1fl1.tif	r04c11f32p01-ch1sk1fk1fl1.tiff	57	1992	0.000640879	0.00158694	0.0	0.0	nan	11	32	nan	04	1	1	0	0	65535	65535
0.0	20798.0	r04c11f33p02-ch2sk1fk1fl1.tif	r04c11f33p01-ch1sk1fk1fl1.tiff	57	1993	0.000640879	0.00166323	0.0	0.0	nan	11	33	nan	04	1	1	0	0	65535	65535
0.0	22701.0	r04c11f34p02-ch2sk1fk1fl1.tif	r04c11f34p01-ch1sk1fk1fl1.tiff	57	1994	0.000610361	0.00149538	0.0	0.0	nan	11	34	nan	04	1	1	0	0	65535	65535
0.0	21722.0	r04c11f35p02-ch2sk1fk1fl1.tif	r04c11f35p01-ch1sk1fk1fl1.tiff	57	1995	0.000640879	0.00131228	0.0	0.0	nan	11	35	nan	04	1	1	0	0	65535	65535
736.0	1545.0	r05c11f01p02-ch2sk1fk1fl1.tif	r05c11f01p01-ch1sk1fk1fl1.tiff	58	1996	0.134218	0.157244	0.0	0.0	nan	11	01	nan	05	0	0	0	0	65535	65535
0.0	0.0	r05c11f02p02-ch2sk1fk1fl1.tif	r05c11f02p01-ch1sk1fk1fl1.tiff	58	1997	0.0	0.0	0.0	0.0	nan	11	02	nan	05	1	1	0	0	65535	65535
0.0	22531.0	r05c11f03p02-ch2sk1fk1fl1.tif	r05c11f03p01-ch1sk1fk1fl1.tiff	58	1998	0.00062562	0.00135805	0.0	0.0	nan	11	03	nan	05	1	1	0	0	65535	65535
0.0	23023.0	r05c11f04p02-ch2sk1fk1fl1.tif	r05c11f04p01-ch1sk1fk1fl1.tiff	58	1999	0.000961318	0.00462348	0.0	0.0	nan	11	04	nan	05	1	1	0	0	65535	65535
[truncated: 101 more rows]
