# Supplementary material for: Body size-dependent energy storage causes Kleiber’s law scaling of the metabolic rate in planarians
Source: eLife. 2019 Jan 4;8:e38187. doi: 10.7554/eLife.38187 (PMC6320072; doi:10.7554/eLife.38187)
Supplement: Figure 2—source data 3. [file elife-38187-fig2-data3.zip › Figure 2 - source data 3/Experiment 1/Results animals 7-12/Analysis_7-12.xlsm]

## Sheet: MyExpt_Image.txt
Count_beads_seg	Count_cell_seg	Sum beads	Sum cells	Ratio cells/beads	Total cell nb.	Worm ID	Average total cell nb.	StDev	FileName_bead_signal	FileName_cells_signal	Group_Number	ImageNumber	Intensity_MaxIntensity_bead_signal	Intensity_MaxIntensity_cells_signal	Math_percentSaturatedBeads	Math_percentSaturatedCells	Metadata_Channel	Metadata_Column	Metadata_Field	Metadata_Plate	Metadata_Row	Quality Control_no beads flag	Quality Control_no cells flag	Quality Control_saturation beads	Quality Control_saturation cells	Scaling_bead_signal	Scaling_cells_signal		Ratio cells/beads	Average
1923	1186	5327	3096	0.58119	572836	7	618590	30670.4	r02c02f01p02-ch2sk1fk1fl1.tif	r02c02f01p01-ch1sk1fk1fl1.tiff	1	1	0.233204	0.23006	0	0	nan	2	1	nan	2	0	0	0	0	65535	65535		0.616745	Row
367	186			#DIV/0!		8	1.08949e+06	21254.3	r02c02f14p02-ch2sk1fk1fl1.tif	r02c02f14p01-ch1sk1fk1fl1.tiff	1	14	0.184298	0.185229	0	0	nan	2	14	nan	2	0	0	0	0	65535	65535		0.506812	2	3	4	5	6	7
203	94			#DIV/0!		9	950162	25434	r02c02f18p02-ch2sk1fk1fl1.tif	r02c02f18p01-ch1sk1fk1fl1.tiff	1	18	0.140002	0.07776	0	0	nan	2	18	nan	2	0	0	0	0	65535	65535		0.463054	0.990661	1.09136	0.916353	1.21192	1.38865	0.732207
210	86			#DIV/0!		10	1.2894e+06	30324.8	r02c02f19p02-ch2sk1fk1fl1.tif	r02c02f19p01-ch1sk1fk1fl1.tiff	1	19	0.14107	0.0798047	0	0	nan	2	19	nan	2	0	0	0	0	65535	65535		0.409524
213	128			#DIV/0!		11	1.48654e+06	63368.8	r02c02f22p02-ch2sk1fk1fl1.tif	r02c02f22p01-ch1sk1fk1fl1.tiff	1	22	0.122789	0.0855879	0	0	nan	2	22	nan	2	0	0	0	0	65535	65535		0.600939
1821	1155			#DIV/0!		12	150900	16667.4	r02c02f23p02-ch2sk1fk1fl1.tif	r02c02f23p01-ch1sk1fk1fl1.tiff	1	23	0.249638	0.222049	0.000215418	0	nan	2	23	nan	2	0	0	0	0	65535	65535		0.634267
256	117			#DIV/0!					r02c02f24p02-ch2sk1fk1fl1.tif	r02c02f24p01-ch1sk1fk1fl1.tiff	1	24	0.1149	0.0744335	0	0	nan	2	24	nan	2	0	0	0	0	65535	65535		0.457031
334	144			#DIV/0!					r02c02f28p02-ch2sk1fk1fl1.tif	r02c02f28p01-ch1sk1fk1fl1.tiff	1	28	0.128023	0.0741588	0	0	nan	2	28	nan	2	0	0	0	0	65535	65535		0.431138
2060	1295	5120	3148	0.614844	606005				r02c03f01p02-ch2sk1fk1fl1.tif	r02c03f01p01-ch1sk1fk1fl1.tiff	7	211	0.249668	0.240085	7.18061e-05	0	nan	3	1	nan	2	0	0	0	0	65535	65535		0.628641
352	225			#DIV/0!					r02c03f14p02-ch2sk1fk1fl1.tif	r02c03f14p01-ch1sk1fk1fl1.tiff	7	224	0.156832	0.165286	0	0	nan	3	14	nan	2	0	0	0	0	65535	65535		0.639205
396	244			#DIV/0!					r02c03f15p02-ch2sk1fk1fl1.tif	r02c03f15p01-ch1sk1fk1fl1.tiff	7	225	0.142443	0.143206	0	0	nan	3	15	nan	2	0	0	0	0	65535	65535		0.616162
1334	807			#DIV/0!					r02c03f18p02-ch2sk1fk1fl1.tif	r02c03f18p01-ch1sk1fk1fl1.tiff	7	228	0.21149	0.221851	0	0	nan	3	18	nan	2	0	0	0	0	65535	65535		0.604948
661	348			#DIV/0!					r02c03f23p02-ch2sk1fk1fl1.tif	r02c03f23p01-ch1sk1fk1fl1.tiff	7	233	0.180087	0.154772	0	0	nan	3	23	nan	2	0	0	0	0	65535	65535		0.526475
317	229			#DIV/0!					r02c03f24p02-ch2sk1fk1fl1.tif	r02c03f24p01-ch1sk1fk1fl1.tiff	7	234	0.115846	0.10811	0	0	nan	3	24	nan	2	0	0	0	0	65535	65535		0.722397
2367	1705	5166	3318	0.642276	633044				r02c04f01p02-ch2sk1fk1fl1.tif	r02c04f01p01-ch1sk1fk1fl1.tiff	13	421	0.218555	0.249546	0	7.18061e-05	nan	4	1	nan	2	0	0	0	0	65535	65535		0.720321
878	365			#DIV/0!					r02c04f14p02-ch2sk1fk1fl1.tif	r02c04f14p01-ch1sk1fk1fl1.tiff	13	434	0.165331	0.203052	0	0	nan	4	14	nan	2	0	0	0	0	65535	65535		0.415718
215	136			#DIV/0!					r02c04f15p02-ch2sk1fk1fl1.tif	r02c04f15p01-ch1sk1fk1fl1.tiff	13	435	0.126436	0.076173	0	0	nan	4	15	nan	2	0	0	0	0	65535	65535		0.632558
403	259			#DIV/0!					r02c04f18p02-ch2sk1fk1fl1.tif	r02c04f18p01-ch1sk1fk1fl1.tiff	13	438	0.113222	0.154696	0	0	nan	4	18	nan	2	0	0	0	0	65535	65535		0.64268
191	106			#DIV/0!					r02c04f19p02-ch2sk1fk1fl1.tif	r02c04f19p01-ch1sk1fk1fl1.tiff	13	439	0.162203	0.129793	0	0	nan	4	19	nan	2	0	0	0	0	65535	65535		0.554974
829	532			#DIV/0!					r02c04f23p02-ch2sk1fk1fl1.tif	r02c04f23p01-ch1sk1fk1fl1.tiff	13	443	0.151186	0.249592	0	7.18061e-05	nan	4	23	nan	2	0	0	0	0	65535	65535		0.641737
283	215			#DIV/0!					r02c04f24p02-ch2sk1fk1fl1.tif	r02c04f24p01-ch1sk1fk1fl1.tiff	13	444	0.169635	0.170748	0	0	nan	4	24	nan	2	0	0	0	0	65535	65535		0.759717
1427	832	5261	3077	0.58487	576462				r02c05f01p02-ch2sk1fk1fl1.tif	r02c05f01p01-ch1sk1fk1fl1.tiff	19	631	0.161639	0.195712	0	0	nan	5	1	nan	2	0	0	0	0	65535	65535		0.583041
58	46			#DIV/0!					r02c05f09p02-ch2sk1fk1fl1.tif	r02c05f09p01-ch1sk1fk1fl1.tiff	19	639	0.185229	0.12549	0	0	nan	5	9	nan	2	0	0	0	0	65535	65535		0.793103
878	211			#DIV/0!					r02c05f14p02-ch2sk1fk1fl1.tif	r02c05f14p01-ch1sk1fk1fl1.tiff	19	644	0.157733	0.249744	0	0.0370519	nan	5	14	nan	2	0	0	0	0	65535	65535		0.240319
670	339			#DIV/0!					r02c05f15p02-ch2sk1fk1fl1.tif	r02c05f15p01-ch1sk1fk1fl1.tiff	19	645	0.157885	0.249744	0	0.00811409	nan	5	15	nan	2	0	0	0	0	65535	65535		0.50597
122	71			#DIV/0!					r02c05f17p02-ch2sk1fk1fl1.tif	r02c05f17p01-ch1sk1fk1fl1.tiff	19	647	0.224262	0.132525	0	0	nan	5	17	nan	2	0	0	0	0	65535	65535		0.581967
1499	1182			#DIV/0!					r02c05f18p02-ch2sk1fk1fl1.tif	r02c05f18p01-ch1sk1fk1fl1.tiff	19	648	0.226993	0.242573	0	0	nan	5	18	nan	2	0	0	0	0	65535	65535		0.788526
246	190			#DIV/0!					r02c05f23p02-ch2sk1fk1fl1.tif	r02c05f23p01-ch1sk1fk1fl1.tiff	19	653	0.150042	0.128252	0	0	nan	5	23	nan	2	0	0	0	0	65535	65535		0.772358
361	206			#DIV/0!					r02c05f24p02-ch2sk1fk1fl1.tif	r02c05f24p01-ch1sk1fk1fl1.tiff	19	654	0.109911	0.107332	0	0	nan	5	24	nan	2	0	0	0	0	65535	65535		0.570637
2674	1886	5756	3885	0.674948	665246				r02c06f01p02-ch2sk1fk1fl1.tif	r02c06f01p01-ch1sk1fk1fl1.tiff	25	841	0.249607	0.249683	7.18061e-05	0.000430836	nan	6	1	nan	2	0	0	0	0	65535	65535		0.70531
182	147			#DIV/0!					r02c06f13p02-ch2sk1fk1fl1.tif	r02c06f13p01-ch1sk1fk1fl1.tiff	25	853	0.174746	0.0648356	0	0	nan	6	13	nan	2	0	0	0	0	65535	65535		0.807692
1005	443			#DIV/0!					r02c06f14p02-ch2sk1fk1fl1.tif	r02c06f14p01-ch1sk1fk1fl1.tiff	25	854	0.229252	0.220111	0	0	nan	6	14	nan	2	0	0	0	0	65535	65535		0.440796
277	193			#DIV/0!					r02c06f15p02-ch2sk1fk1fl1.tif	r02c06f15p01-ch1sk1fk1fl1.tiff	25	855	0.249714	0.159899	0.00165154	0	nan	6	15	nan	2	0	0	0	0	65535	65535		0.696751
579	331			#DIV/0!					r02c06f18p02-ch2sk1fk1fl1.tif	r02c06f18p01-ch1sk1fk1fl1.tiff	25	858	0.145556	0.184833	0	0	nan	6	18	nan	2	0	0	0	0	65535	65535		0.571675
297	174			#DIV/0!					r02c06f19p02-ch2sk1fk1fl1.tif	r02c06f19p01-ch1sk1fk1fl1.tiff	25	859	0.131746	0.130495	0	0	nan	6	19	nan	2	0	0	0	0	65535	65535		0.585859
110	201			#DIV/0!					r02c06f22p02-ch2sk1fk1fl1.tif	r02c06f22p01-ch1sk1fk1fl1.tiff	25	862	0.125811	0.0532998	0	0	nan	6	22	nan	2	0	0	0	0	65535	65535		1.82727
447	321			#DIV/0!					r02c06f23p02-ch2sk1fk1fl1.tif	r02c06f23p01-ch1sk1fk1fl1.tiff	25	863	0.134874	0.157153	0	0	nan	6	23	nan	2	0	0	0	0	65535	65535		0.718121
185	189			#DIV/0!					r02c06f24p02-ch2sk1fk1fl1.tif	r02c06f24p01-ch1sk1fk1fl1.tiff	25	864	0.246754	0.10341	0	0	nan	6	24	nan	2	0	0	0	0	65535	65535		1.02162
2613	1645	5332	3328	0.624156	615184				r02c07f01p02-ch2sk1fk1fl1.tif	r02c07f01p01-ch1sk1fk1fl1.tiff	31	1051	0.198978	0.249683	0	0.000861673	nan	7	1	nan	2	0	0	0	0	65535	65535		0.629545
669	348			#DIV/0!					r02c07f14p02-ch2sk1fk1fl1.tif	r02c07f14p01-ch1sk1fk1fl1.tiff	31	1064	0.184787	0.211963	0	0	nan	7	14	nan	2	0	0	0	0	65535	65535		0.520179
305	254			#DIV/0!					r02c07f15p02-ch2sk1fk1fl1.tif	r02c07f15p01-ch1sk1fk1fl1.tiff	31	1065	0.145251	0.147631	0	0	nan	7	15	nan	2	0	0	0	0	65535	65535		0.832787
870	524			#DIV/0!					r02c07f18p02-ch2sk1fk1fl1.tif	r02c07f18p01-ch1sk1fk1fl1.tiff	31	1068	0.192004	0.214771	0	0	nan	7	18	nan	2	0	0	0	0	65535	65535		0.602299
161	94			#DIV/0!					r02c07f19p02-ch2sk1fk1fl1.tif	r02c07f19p01-ch1sk1fk1fl1.tiff	31	1069	0.191348	0.0503395	0	0	nan	7	19	nan	2	0	0	0	0	65535	65535		0.583851
453	242			#DIV/0!					r02c07f23p02-ch2sk1fk1fl1.tif	r02c07f23p01-ch1sk1fk1fl1.tiff	31	1073	0.180896	0.238132	0	0	nan	7	23	nan	2	0	0	0	0	65535	65535		0.534216
261	221			#DIV/0!					r02c07f24p02-ch2sk1fk1fl1.tif	r02c07f24p01-ch1sk1fk1fl1.tiff	31	1074	0.160433	0.0885023	0	0	nan	7	24	nan	2	0	0	0	0	65535	65535		0.846743
2251	1431	5543	3502	0.631788	622706				r02c08f01p02-ch2sk1fk1fl1.tif	r02c08f01p01-ch1sk1fk1fl1.tiff	37	1261	0.20502	0.249699	0	0.00143612	nan	8	1	nan	2	0	0	0	0	65535	65535		0.635717
470	227			#DIV/0!					r02c08f14p02-ch2sk1fk1fl1.tif	r02c08f14p01-ch1sk1fk1fl1.tiff	37	1274	0.152102	0.148898	0	0	nan	8	14	nan	2	0	0	0	0	65535	65535		0.482979
364	236			#DIV/0!					r02c08f15p02-ch2sk1fk1fl1.tif	r02c08f15p01-ch1sk1fk1fl1.tiff	37	1275	0.130327	0.121828	0	0	nan	8	15	nan	2	0	0	0	0	65535	65535		0.648352
79	123			#DIV/0!					r02c08f17p02-ch2sk1fk1fl1.tif	r02c08f17p01-ch1sk1fk1fl1.tiff	37	1277	0.137743	0.0561532	0	0	nan	8	17	nan	2	0	0	0	0	65535	65535		1.55696
1402	892			#DIV/0!					r02c08f18p02-ch2sk1fk1fl1.tif	r02c08f18p01-ch1sk1fk1fl1.tiff	37	1278	0.167742	0.249668	0	7.18061e-05	nan	8	18	nan	2	0	0	0	0	65535	65535		0.636234
58	0			#DIV/0!					r02c08f22p02-ch2sk1fk1fl1.tif	r02c08f22p01-ch1sk1fk1fl1.tiff	37	1282	0.131701	0.0975509	0	0	nan	8	22	nan	2	0	0	0	0	65535	65535		0
473	283			#DIV/0!					r02c08f23p02-ch2sk1fk1fl1.tif	r02c08f23p01-ch1sk1fk1fl1.tiff	37	1283	0.162493	0.118654	0	0	nan	8	23	nan	2	0	0	0	0	65535	65535		0.598309
446	310			#DIV/0!					r02c08f24p02-ch2sk1fk1fl1.tif	r02c08f24p01-ch1sk1fk1fl1.tiff	37	1284	0.172259	0.176715	0	0	nan	8	24	nan	2	0	0	0	0	65535	65535		0.695067
2379	1621	5352	3496	0.653214	643824				r02c09f01p02-ch2sk1fk1fl1.tif	r02c09f01p01-ch1sk1fk1fl1.tiff	43	1471	0.231586	0.24062	0	0	nan	9	1	nan	2	0	0	0	0	65535	65535		0.681379
827	425			#DIV/0!					r02c09f14p02-ch2sk1fk1fl1.tif	r02c09f14p01-ch1sk1fk1fl1.tiff	43	1484	0.175097	0.165393	0	0	nan	9	14	nan	2	0	0	0	0	65535	65535		0.513906
387	285			#DIV/0!					r02c09f15p02-ch2sk1fk1fl1.tif	r02c09f15p01-ch1sk1fk1fl1.tiff	43	1485	0.156313	0.140887	0	0	nan	9	15	nan	2	0	0	0	0	65535	65535		0.736434
900	602			#DIV/0!					r02c09f18p02-ch2sk1fk1fl1.tif	r02c09f18p01-ch1sk1fk1fl1.tiff	43	1488	0.187304	0.194171	0	0	nan	9	18	nan	2	0	0	0	0	65535	65535		0.668889
178	99			#DIV/0!					r02c09f19p02-ch2sk1fk1fl1.tif	r02c09f19p01-ch1sk1fk1fl1.tiff	43	1489	0.14847	0.100313	0	0	nan	9	19	nan	2	0	0	0	0	65535	65535		0.55618
415	236			#DIV/0!					r02c09f23p02-ch2sk1fk1fl1.tif	r02c09f23p01-ch1sk1fk1fl1.tiff	43	1493	0.175311	0.180056	0	0	nan	9	23	nan	2	0	0	0	0	65535	65535		0.568675
266	228			#DIV/0!					r02c09f24p02-ch2sk1fk1fl1.tif	r02c09f24p01-ch1sk1fk1fl1.tiff	43	1494	0.123934	0.0926986	0	0	nan	9	24	nan	2	0	0	0	0	65535	65535		0.857143
2377	1620	5817	3540	0.608561	599813				r02c10f01p02-ch2sk1fk1fl1.tif	r02c10f01p01-ch1sk1fk1fl1.tiff	49	1681	0.249622	0.249729	0.000215418	0.00186696	nan	10	1	nan	2	0	0	0	0	65535	65535		0.681531
388	200			#DIV/0!					r02c10f14p02-ch2sk1fk1fl1.tif	r02c10f14p01-ch1sk1fk1fl1.tiff	49	1694	0.149538	0.190768	0	0	nan	10	14	nan	2	0	0	0	0	65535	65535		0.515464
393	215			#DIV/0!					r02c10f15p02-ch2sk1fk1fl1.tif	r02c10f15p01-ch1sk1fk1fl1.tiff	49	1695	0.145235	0.14995	0	0	nan	10	15	nan	2	0	0	0	0	65535	65535		0.547074
53	48			#DIV/0!					r02c10f17p02-ch2sk1fk1fl1.tif	r02c10f17p01-ch1sk1fk1fl1.tiff	49	1697	0.14548	0.0576944	0	0	nan	10	17	nan	2	0	0	0	0	65535	65535		0.90566
1306	692			#DIV/0!					r02c10f18p02-ch2sk1fk1fl1.tif	r02c10f18p01-ch1sk1fk1fl1.tiff	49	1698	0.190524	0.249668	0	0.000143612	nan	10	18	nan	2	0	0	0	0	65535	65535		0.529862
141	92			#DIV/0!					r02c10f19p02-ch2sk1fk1fl1.tif	r02c10f19p01-ch1sk1fk1fl1.tiff	49	1699	0.132555	0.0511635	0	0	nan	10	19	nan	2	0	0	0	0	65535	65535		0.652482
618	340			#DIV/0!					r02c10f23p02-ch2sk1fk1fl1.tif	r02c10f23p01-ch1sk1fk1fl1.tiff	49	1703	0.172702	0.188998	0	0	nan	10	23	nan	2	0	0	0	0	65535	65535		0.550162
464	260			#DIV/0!					r02c10f24p02-ch2sk1fk1fl1.tif	r02c10f24p01-ch1sk1fk1fl1.tiff	49	1704	0.131121	0.17026	0	0	nan	10	24	nan	2	0	0	0	0	65535	65535		0.560345
77	73			#DIV/0!					r02c10f28p02-ch2sk1fk1fl1.tif	r02c10f28p01-ch1sk1fk1fl1.tiff	49	1708	0.15349	0.116487	0	0	nan	10	28	nan	2	0	0	0	0	65535	65535		0.948052
2390	1747	5522	3646	0.660268	650777				r02c11f01p02-ch2sk1fk1fl1.tif	r02c11f01p01-ch1sk1fk1fl1.tiff	55	1891	0.249653	0.249729	0.000430836	0.00222599	nan	11	1	nan	2	0	0	0	0	65535	65535		0.730962
474	244			#DIV/0!					r02c11f14p02-ch2sk1fk1fl1.tif	r02c11f14p01-ch1sk1fk1fl1.tiff	55	1904	0.168826	0.196185	0	0	nan	11	14	nan	2	0	0	0	0	65535	65535		0.514768
354	282			#DIV/0!					r02c11f15p02-ch2sk1fk1fl1.tif	r02c11f15p01-ch1sk1fk1fl1.tiff	55	1905	0.152316	0.149477	0	0	nan	11	15	nan	2	0	0	0	0	65535	65535		0.79661
1	27			#DIV/0!					r02c11f16p02-ch2sk1fk1fl1.tif	r02c11f16p01-ch1sk1fk1fl1.tiff	55	1906	0.140963	0.0991226	0	0	nan	11	16	nan	2	0	0	0	0	65535	65535		27
1227	656			#DIV/0!					r02c11f18p02-ch2sk1fk1fl1.tif	r02c11f18p01-ch1sk1fk1fl1.tiff	55	1908	0.179156	0.221637	0	0	nan	11	18	nan	2	0	0	0	0	65535	65535		0.534637
187	133			#DIV/0!					r02c11f19p02-ch2sk1fk1fl1.tif	r02c11f19p01-ch1sk1fk1fl1.tiff	55	1909	0.143008	0.0646983	0	0	nan	11	19	nan	2	0	0	0	0	65535	65535		0.71123
531	303			#DIV/0!					r02c11f23p02-ch2sk1fk1fl1.tif	r02c11f23p01-ch1sk1fk1fl1.tiff	55	1913	0.156893	0.237552	0	0	nan	11	23	nan	2	0	0	0	0	65535	65535		0.570621
358	254			#DIV/0!					r02c11f24p02-ch2sk1fk1fl1.tif	r02c11f24p01-ch1sk1fk1fl1.tiff	55	1914	0.14287	0.144976	0	0	nan	11	24	nan	2	0	0	0	0	65535	65535		0.709497
1123	1435	4755	5061	1.06435	1.04905e+06				r03c02f01p02-ch2sk1fk1fl1.tif	r03c02f01p01-ch1sk1fk1fl1.tiff	2	36	0.249668	0.249683	0.000502642	0.000646255	nan	2	1	nan	3	0	0	0	0	65535	65535		1.27783
245	191			#DIV/0!					r03c02f14p02-ch2sk1fk1fl1.tif	r03c02f14p01-ch1sk1fk1fl1.tiff	2	49	0.160113	0.0612955	0	0	nan	2	14	nan	3	0	0	0	0	65535	65535		0.779592
140	129			#DIV/0!					r03c02f15p02-ch2sk1fk1fl1.tif	r03c02f15p01-ch1sk1fk1fl1.tiff	2	50	0.161334	0.0573281	0	0	nan	2	15	nan	3	0	0	0	0	65535	65535		0.921429
945	899			#DIV/0!					r03c02f18p02-ch2sk1fk1fl1.tif	r03c02f18p01-ch1sk1fk1fl1.tiff	2	53	0.21297	0.220142	0	0	nan	2	18	nan	3	0	0	0	0	65535	65535		0.951323
890	917			#DIV/0!					r03c02f23p02-ch2sk1fk1fl1.tif	r03c02f23p01-ch1sk1fk1fl1.tiff	2	58	0.165789	0.184115	0	0	nan	2	23	nan	3	0	0	0	0	65535	65535		1.03034
1212	1260			#DIV/0!					r03c02f24p02-ch2sk1fk1fl1.tif	r03c02f24p01-ch1sk1fk1fl1.tiff	2	59	0.216373	0.221332	0	0	nan	2	24	nan	3	0	0	0	0	65535	65535		1.0396
200	230			#DIV/0!					r03c02f27p02-ch2sk1fk1fl1.tif	r03c02f27p01-ch1sk1fk1fl1.tiff	2	62	0.108629	0.0953994	0	0	nan	2	27	nan	3	0	0	0	0	65535	65535		1.15
1896	2502	5051	5647	1.118	1.10193e+06				r03c03f01p02-ch2sk1fk1fl1.tif	r03c03f01p01-ch1sk1fk1fl1.tiff	8	246	0.249729	0.242451	0.000861673	0	nan	3	1	nan	3	0	0	0	0	65535	65535		1.31962
757	598			#DIV/0!					r03c03f14p02-ch2sk1fk1fl1.tif	r03c03f14p01-ch1sk1fk1fl1.tiff	8	259	0.156466	0.141543	0	0	nan	3	14	nan	3	0	0	0	0	65535	65535		0.78996
204	397			#DIV/0!					r03c03f15p02-ch2sk1fk1fl1.tif	r03c03f15p01-ch1sk1fk1fl1.tiff	8	260	0.141375	0.0738231	0	0	nan	3	15	nan	3	0	0	0	0	65535	65535		1.94608
613	525			#DIV/0!					r03c03f18p02-ch2sk1fk1fl1.tif	r03c03f18p01-ch1sk1fk1fl1.tiff	8	263	0.182727	0.165927	0	0	nan	3	18	nan	3	0	0	0	0	65535	65535		0.856444
246	235			#DIV/0!					r03c03f19p02-ch2sk1fk1fl1.tif	r03c03f19p01-ch1sk1fk1fl1.tiff	8	264	0.195636	0.0603647	0	0	nan	3	19	nan	3	0	0	0	0	65535	65535		0.955285
939	1001			#DIV/0!					r03c03f23p02-ch2sk1fk1fl1.tif	r03c03f23p01-ch1sk1fk1fl1.tiff	8	268	0.197345	0.201572	0	0	nan	3	23	nan	3	0	0	0	0	65535	65535		1.06603
396	389			#DIV/0!					r03c03f24p02-ch2sk1fk1fl1.tif	r03c03f24p01-ch1sk1fk1fl1.tiff	8	269	0.193606	0.0980087	0	0	nan	3	24	nan	3	0	0	0	0	65535	65535		0.982323
1933	2518	5111	5822	1.13911	1.12274e+06				r03c04f01p02-ch2sk1fk1fl1.tif	r03c04f01p01-ch1sk1fk1fl1.tiff	14	456	0.249683	0.249653	0.000646255	7.18061e-05	nan	4	1	nan	3	0	0	0	0	65535	65535		1.30264
125	203			#DIV/0!					r03c04f13p02-ch2sk1fk1fl1.tif	r03c04f13p01-ch1sk1fk1fl1.tiff	14	468	0.110613	0.0703136	0	0	nan	4	13	nan	3	0	0	0	0	65535	65535		1.624
947	808			#DIV/0!					r03c04f14p02-ch2sk1fk1fl1.tif	r03c04f14p01-ch1sk1fk1fl1.tiff	14	469	0.219532	0.21091	0	0	nan	4	14	nan	3	0	0	0	0	65535	65535		0.853221
392	422			#DIV/0!					r03c04f15p02-ch2sk1fk1fl1.tif	r03c04f15p01-ch1sk1fk1fl1.tiff	14	470	0.144869	0.105135	0	0	nan	4	15	nan	3	0	0	0	0	65535	65535		1.07653
797	824			#DIV/0!					r03c04f18p02-ch2sk1fk1fl1.tif	r03c04f18p01-ch1sk1fk1fl1.tiff	14	473	0.179202	0.151553	0	0	nan	4	18	nan	3	0	0	0	0	65535	65535		1.03388
83	158			#DIV/0!					r03c04f22p02-ch2sk1fk1fl1.tif	r03c04f22p01-ch1sk1fk1fl1.tiff	14	477	0.117342	0.0745251	0	0	nan	4	22	nan	3	0	0	0	0	65535	65535		1.90361
538	579			#DIV/0!					r03c04f23p02-ch2sk1fk1fl1.tif	r03c04f23p01-ch1sk1fk1fl1.tiff	14	478	0.159625	0.14258	0	0	nan	4	23	nan	3	0	0	0	0	65535	65535		1.07621
296	310			#DIV/0!					r03c04f24p02-ch2sk1fk1fl1.tif	r03c04f24p01-ch1sk1fk1fl1.tiff	14	479	0.187106	0.118105	0	0	nan	4	24	nan	3	0	0	0	0	65535	65535		1.0473
1825	2264	5109	5599	1.09591	1.08016e+06				r03c05f01p02-ch2sk1fk1fl1.tif	r03c05f01p01-ch1sk1fk1fl1.tiff	20	666	0.249683	0.249638	0.000789867	0.000215418	nan	5	1	nan	3	0	0	0	0	65535	65535		1.24055
673	644			#DIV/0!					r03c05f14p02-ch2sk1fk1fl1.tif	r03c05f14p01-ch1sk1fk1fl1.tiff	20	679	0.13727	0.138689	0	0	nan	5	14	nan	3	0	0	0	0	65535	65535		0.956909
398	452			#DIV/0!					r03c05f15p02-ch2sk1fk1fl1.tif	r03c05f15p01-ch1sk1fk1fl1.tiff	20	680	0.155154	0.0937972	0	0	nan	5	15	nan	3	0	0	0	0	65535	65535		1.13568
985	1039			#DIV/0!					r03c05f18p02-ch2sk1fk1fl1.tif	r03c05f18p01-ch1sk1fk1fl1.tiff	20	683	0.21442	0.187198	0	0	nan	5	18	nan	3	0	0	0	0	65535	65535		1.05482
99	91			#DIV/0!					r03c05f22p02-ch2sk1fk1fl1.tif	r03c05f22p01-ch1sk1fk1fl1.tiff	20	687	0.106096	0.0546273	0	0	nan	5	22	nan	3	0	0	0	0	65535	65535		0.919192
642	580			#DIV/0!					r03c05f23p02-ch2sk1fk1fl1.tif	r03c05f23p01-ch1sk1fk1fl1.tiff	20	688	0.213657	0.157855	0	0	nan	5	23	nan	3	0	0	0	0	65535	65535		0.903427
487	529			#DIV/0!					r03c05f24p02-ch2sk1fk1fl1.tif	r03c05f24p01-ch1sk1fk1fl1.tiff	20	689	0.0996872	0.0852979	0	0	nan	5	24	nan	3	0	0	0	0	65535	65535		1.08624
1745	2436	4962	5602	1.12898	1.11275e+06				r03c06f01p02-ch2sk1fk1fl1.tif	r03c06f01p01-ch1sk1fk1fl1.tiff	26	876	0.231128	0.230045	0	0	nan	6	1	nan	3	0	0	0	0	65535	65535		1.39599
579	547			#DIV/0!					r03c06f14p02-ch2sk1fk1fl1.tif	r03c06f14p01-ch1sk1fk1fl1.tiff	26	889	0.206912	0.146426	0	0	nan	6	14	nan	3	0	0	0	0	65535	65535		0.944732
297	324			#DIV/0!					r03c06f15p02-ch2sk1fk1fl1.tif	r03c06f15p01-ch1sk1fk1fl1.tiff	26	890	0.153796	0.109545	0	0	nan	6	15	nan	3	0	0	0	0	65535	65535		1.09091
709	710			#DIV/0!					r03c06f18p02-ch2sk1fk1fl1.tif	r03c06f18p01-ch1sk1fk1fl1.tiff	26	893	0.149142	0.147906	0	0	nan	6	18	nan	3	0	0	0	0	65535	65535		1.00141
390	361			#DIV/0!					r03c06f19p02-ch2sk1fk1fl1.tif	r03c06f19p01-ch1sk1fk1fl1.tiff	26	894	0.207172	0.1252	0	0	nan	6	19	nan	3	0	0	0	0	65535	65535		0.925641
216	235			#DIV/0!					r03c06f22p02-ch2sk1fk1fl1.tif	r03c06f22p01-ch1sk1fk1fl1.tiff	26	897	0.16257	0.0801556	0	0	nan	6	22	nan	3	0	0	0	0	65535	65535		1.08796
704	691			#DIV/0!					r03c06f23p02-ch2sk1fk1fl1.tif	r03c06f23p01-ch1sk1fk1fl1.tiff	26	898	0.152651	0.152239	0	0	nan	6	23	nan	3	0	0	0	0	65535	65535		0.981534
322	298			#DIV/0!					r03c06f24p02-ch2sk1fk1fl1.tif	r03c06f24p01-ch1sk1fk1fl1.tiff	26	899	0.186892	0.0673075	0	0	nan	6	24	nan	3	0	0	0	0	65535	65535		0.925466
1837	2408	5087	5607	1.10222	1.08638e+06				r03c07f01p02-ch2sk1fk1fl1.tif	r03c07f01p01-ch1sk1fk1fl1.tiff	32	1086	0.249683	0.225895	0.0011489	0	nan	7	1	nan	3	0	0	0	0	65535	65535		1.31083
596	565			#DIV/0!					r03c07f14p02-ch2sk1fk1fl1.tif	r03c07f14p01-ch1sk1fk1fl1.tiff	32	1099	0.189014	0.211078	0	0	nan	7	14	nan	3	0	0	0	0	65535	65535		0.947987
322	323			#DIV/0!					r03c07f15p02-ch2sk1fk1fl1.tif	r03c07f15p01-ch1sk1fk1fl1.tiff	32	1100	0.109331	0.0767834	0	0	nan	7	15	nan	3	0	0	0	0	65535	65535		1.00311
794	807			#DIV/0!					r03c07f18p02-ch2sk1fk1fl1.tif	r03c07f18p01-ch1sk1fk1fl1.tiff	32	1103	0.223896	0.160082	0	0	nan	7	18	nan	3	0	0	0	0	65535	65535		1.01637
270	234			#DIV/0!					r03c07f19p02-ch2sk1fk1fl1.tif	r03c07f19p01-ch1sk1fk1fl1.tiff	32	1104	0.249653	0.0547189	0.00035903	0	nan	7	19	nan	3	0	0	0	0	65535	65535		0.866667
828	819			#DIV/0!					r03c07f23p02-ch2sk1fk1fl1.tif	r03c07f23p01-ch1sk1fk1fl1.tiff	32	1108	0.227298	0.139605	0	0	nan	7	23	nan	3	0	0	0	0	65535	65535		0.98913
440	451			#DIV/0!					r03c07f24p02-ch2sk1fk1fl1.tif	r03c07f24p01-ch1sk1fk1fl1.tiff	32	1109	0.225864	0.103655	0	0	nan	7	24	nan	3	0	0	0	0	65535	65535		1.025
1890	2444	5258	5742	1.09205	1.07635e+06				r03c08f01p02-ch2sk1fk1fl1.tif	r03c08f01p01-ch1sk1fk1fl1.tiff	38	1296	0.249683	0.236225	0.00229779	0	nan	8	1	nan	3	0	0	0	0	65535	65535		1.29312
50	84			#DIV/0!					r03c08f08p02-ch2sk1fk1fl1.tif	r03c08f08p01-ch1sk1fk1fl1.tiff	38	1303	0.124926	0.0741283	0	0	nan	8	8	nan	3	0	0	0	0	65535	65535		1.68
5	0			#DIV/0!					r03c08f10p02-ch2sk1fk1fl1.tif	r03c08f10p01-ch1sk1fk1fl1.tiff	38	1305	0.101823	0.109834	0	0	nan	8	10	nan	3	0	0	0	0	65535	65535		0
996	915			#DIV/0!					r03c08f14p02-ch2sk1fk1fl1.tif	r03c08f14p01-ch1sk1fk1fl1.tiff	38	1309	0.249622	0.185519	7.18061e-05	0	nan	8	14	nan	3	0	0	0	0	65535	65535		0.918675
586	524			#DIV/0!					r03c08f15p02-ch2sk1fk1fl1.tif	r03c08f15p01-ch1sk1fk1fl1.tiff	38	1310	0.142443	0.125414	0	0	nan	8	15	nan	3	0	0	0	0	65535	65535		0.894198
759	832			#DIV/0!					r03c08f18p02-ch2sk1fk1fl1.tif	r03c08f18p01-ch1sk1fk1fl1.tiff	38	1313	0.181842	0.162051	0	0	nan	8	18	nan	3	0	0	0	0	65535	65535		1.09618
267	252			#DIV/0!					r03c08f19p02-ch2sk1fk1fl1.tif	r03c08f19p01-ch1sk1fk1fl1.tiff	38	1314	0.249668	0.146853	0.000215418	0	nan	8	19	nan	3	0	0	0	0	65535	65535		0.94382
463	428			#DIV/0!					r03c08f23p02-ch2sk1fk1fl1.tif	r03c08f23p01-ch1sk1fk1fl1.tiff	38	1318	0.187198	0.0865797	0	0	nan	8	23	nan	3	0	0	0	0	65535	65535		0.924406
242	263			#DIV/0!					r03c08f24p02-ch2sk1fk1fl1.tif	r03c08f24p01-ch1sk1fk1fl1.tiff	38	1319	0.199039	0.0853132	0	0	nan	8	24	nan	3	0	0	0	0	65535	65535		1.08678
1679	2210	4878	5324	1.09143	1.07574e+06				r03c09f01p02-ch2sk1fk1fl1.tif	r03c09f01p01-ch1sk1fk1fl1.tiff	44	1506	0.249683	0.240574	0.00100528	0	nan	9	1	nan	3	0	0	0	0	65535	65535		1.31626
589	529			#DIV/0!					r03c09f14p02-ch2sk1fk1fl1.tif	r03c09f14p01-ch1sk1fk1fl1.tiff	44	1519	0.149691	0.118654	0	0	nan	9	14	nan	3	0	0	0	0	65535	65535		0.898132
594	602			#DIV/0!					r03c09f15p02-ch2sk1fk1fl1.tif	r03c09f15p01-ch1sk1fk1fl1.tiff	44	1520	0.160494	0.175097	0	0	nan	9	15	nan	3	0	0	0	0	65535	65535		1.01347
1055	1012			#DIV/0!					r03c09f18p02-ch2sk1fk1fl1.tif	r03c09f18p01-ch1sk1fk1fl1.tiff	44	1523	0.17406	0.194095	0	0	nan	9	18	nan	3	0	0	0	0	65535	65535		0.959242
621	587			#DIV/0!					r03c09f23p02-ch2sk1fk1fl1.tif	r03c09f23p01-ch1sk1fk1fl1.tiff	44	1528	0.147234	0.110643	0	0	nan	9	23	nan	3	0	0	0	0	65535	65535		0.94525
340	384			#DIV/0!					r03c09f24p02-ch2sk1fk1fl1.tif	r03c09f24p01-ch1sk1fk1fl1.tiff	44	1529	0.228809	0.107347	0	0	nan	9	24	nan	3	0	0	0	0	65535	65535		1.12941
1674	2183	5094	5620	1.10326	1.0874e+06				r03c10f01p02-ch2sk1fk1fl1.tif	r03c10f01p01-ch1sk1fk1fl1.tiff	50	1716	0.249683	0.249699	0.000718061	0.000861673	nan	10	1	nan	3	0	0	0	0	65535	65535		1.30406
56	43			#DIV/0!					r03c10f13p02-ch2sk1fk1fl1.tif	r03c10f13p01-ch1sk1fk1fl1.tiff	50	1728	0.143389	0.0545663	0	0	nan	10	13	nan	3	0	0	0	0	65535	65535		0.767857
705	575			#DIV/0!					r03c10f14p02-ch2sk1fk1fl1.tif	r03c10f14p01-ch1sk1fk1fl1.tiff	50	1729	0.157656	0.146838	0	0	nan	10	14	nan	3	0	0	0	0	65535	65535		0.815603
536	509			#DIV/0!					r03c10f15p02-ch2sk1fk1fl1.tif	r03c10f15p01-ch1sk1fk1fl1.tiff	50	1730	0.138338	0.167971	0	0	nan	10	15	nan	3	0	0	0	0	65535	65535		0.949627
1104	1247			#DIV/0!					r03c10f18p02-ch2sk1fk1fl1.tif	r03c10f18p01-ch1sk1fk1fl1.tiff	50	1733	0.233661	0.218845	0	0	nan	10	18	nan	3	0	0	0	0	65535	65535		1.12953
42	46			#DIV/0!					r03c10f22p02-ch2sk1fk1fl1.tif	r03c10f22p01-ch1sk1fk1fl1.tiff	50	1737	0.164279	0.063798	0	0	nan	10	22	nan	3	0	0	0	0	65535	65535		1.09524
579	568			#DIV/0!					r03c10f23p02-ch2sk1fk1fl1.tif	r03c10f23p01-ch1sk1fk1fl1.tiff	50	1738	0.176394	0.11957	0	0	nan	10	23	nan	3	0	0	0	0	65535	65535		0.981002
398	449			#DIV/0!					r03c10f24p02-ch2sk1fk1fl1.tif	r03c10f24p01-ch1sk1fk1fl1.tiff	50	1739	0.127886	0.105989	0	0	nan	10	24	nan	3	0	0	0	0	65535	65535		1.12814
1548	2511	5444	6089	1.11848	1.1024e+06				r03c11f01p02-ch2sk1fk1fl1.tif	r03c11f01p01-ch1sk1fk1fl1.tiff	56	1926	0.248081	0.24506	0	0	nan	11	1	nan	3	0	0	0	0	65535	65535		1.62209
153	142			#DIV/0!					r03c11f13p02-ch2sk1fk1fl1.tif	r03c11f13p01-ch1sk1fk1fl1.tiff	56	1938	0.149477	0.0561837	0	0	nan	11	13	nan	3	0	0	0	0	65535	65535		0.928105
981	817			#DIV/0!					r03c11f14p02-ch2sk1fk1fl1.tif	r03c11f14p01-ch1sk1fk1fl1.tiff	56	1939	0.249622	0.226612	7.18061e-05	0	nan	11	14	nan	3	0	0	0	0	65535	65535		0.832824
705	650			#DIV/0!					r03c11f15p02-ch2sk1fk1fl1.tif	r03c11f15p01-ch1sk1fk1fl1.tiff	56	1940	0.14696	0.173724	0	0	nan	11	15	nan	3	0	0	0	0	65535	65535		0.921986
4	15			#DIV/0!					r03c11f16p02-ch2sk1fk1fl1.tif	r03c11f16p01-ch1sk1fk1fl1.tiff	56	1941	0.105989	0.0570077	0	0	nan	11	16	nan	3	0	0	0	0	65535	65535		3.75
943	953			#DIV/0!					r03c11f18p02-ch2sk1fk1fl1.tif	r03c11f18p01-ch1sk1fk1fl1.tiff	56	1943	0.243702	0.195514	0	0	nan	11	18	nan	3	0	0	0	0	65535	65535		1.0106
234	201			#DIV/0!					r03c11f19p02-ch2sk1fk1fl1.tif	r03c11f19p01-ch1sk1fk1fl1.tiff	56	1944	0.165469	0.0551614	0	0	nan	11	19	nan	3	0	0	0	0	65535	65535		0.858974
59	73			#DIV/0!					r03c11f22p02-ch2sk1fk1fl1.tif	r03c11f22p01-ch1sk1fk1fl1.tiff	56	1947	0.117464	0.0871595	0	0	nan	11	22	nan	3	0	0	0	0	65535	65535		1.23729
494	411			#DIV/0!					r03c11f23p02-ch2sk1fk1fl1.tif	r03c11f23p01-ch1sk1fk1fl1.tiff	56	1948	0.205798	0.115007	0	0	nan	11	23	nan	3	0	0	0	0	65535	65535		0.831984
323	316			#DIV/0!					r03c11f24p02-ch2sk1fk1fl1.tif	r03c11f24p01-ch1sk1fk1fl1.tiff	56	1949	0.179156	0.130846	0	0	nan	11	24	nan	3	0	0	0	0	65535	65535		0.978328
1587	1626	4714	4581	0.971786	957817				r04c02f01p02-ch2sk1fk1fl1.tif	r04c02f01p01-ch1sk1fk1fl1.tiff	3	71	0.23624	0.249653	0	7.18061e-05	nan	2	1	nan	4	0	0	0	0	65535	65535		1.02457
841	686			#DIV/0!					r04c02f13p02-ch2sk1fk1fl1.tif	r04c02f13p01-ch1sk1fk1fl1.tiff	3	83	0.218418	0.183917	0	0	nan	2	13	nan	4	0	0	0	0	65535	65535		0.815696
513	431			#DIV/0!					r04c02f14p02-ch2sk1fk1fl1.tif	r04c02f14p01-ch1sk1fk1fl1.tiff	3	84	0.175174	0.143587	0	0	nan	2	14	nan	4	0	0	0	0	65535	65535		0.840156
84	75			#DIV/0!					r04c02f18p02-ch2sk1fk1fl1.tif	r04c02f18p01-ch1sk1fk1fl1.tiff	3	88	0.128008	0.0635691	0	0	nan	2	18	nan	4	0	0	0	0	65535	65535		0.892857
1421	1522			#DIV/0!					r04c02f19p02-ch2sk1fk1fl1.tif	r04c02f19p01-ch1sk1fk1fl1.tiff	3	89	0.234195	0.22475	0	0	nan	2	19	nan	4	0	0	0	0	65535	65535		1.07108
268	241			#DIV/0!					r04c02f23p02-ch2sk1fk1fl1.tif	r04c02f23p01-ch1sk1fk1fl1.tiff	3	93	0.213458	0.0814527	0	0	nan	2	23	nan	4	0	0	0	0	65535	65535		0.899254
2041	2298	5304	5098	0.961161	947345				r04c03f01p02-ch2sk1fk1fl1.tif	r04c03f01p01-ch1sk1fk1fl1.tiff	9	281	0.249638	0.249699	0.000143612	0.00172335	nan	3	1	nan	4	0	0	0	0	65535	65535		1.12592
681	541			#DIV/0!					r04c03f14p02-ch2sk1fk1fl1.tif	r04c03f14p01-ch1sk1fk1fl1.tiff	9	294	0.159487	0.172854	0	0	nan	3	14	nan	4	0	0	0	0	65535	65535		0.79442
468	379			#DIV/0!					r04c03f15p02-ch2sk1fk1fl1.tif	r04c03f15p01-ch1sk1fk1fl1.tiff	9	295	0.126711	0.149432	0	0	nan	3	15	nan	4	0	0	0	0	65535	65535		0.809829
1088	1057			#DIV/0!					r04c03f18p02-ch2sk1fk1fl1.tif	r04c03f18p01-ch1sk1fk1fl1.tiff	9	298	0.186343	0.236622	0	0	nan	3	18	nan	4	0	0	0	0	65535	65535		0.971507
163	126			#DIV/0!					r04c03f19p02-ch2sk1fk1fl1.tif	r04c03f19p01-ch1sk1fk1fl1.tiff	9	299	0.133471	0.0977035	0	0	nan	3	19	nan	4	0	0	0	0	65535	65535		0.773006
518	381			#DIV/0!					r04c03f23p02-ch2sk1fk1fl1.tif	r04c03f23p01-ch1sk1fk1fl1.tiff	9	303	0.190051	0.140978	0	0	nan	3	23	nan	4	0	0	0	0	65535	65535		0.735521
345	316			#DIV/0!					r04c03f24p02-ch2sk1fk1fl1.tif	r04c03f24p01-ch1sk1fk1fl1.tiff	9	304	0.121263	0.0719921	0	0	nan	3	24	nan	4	0	0	0	0	65535	65535		0.915942
2164	2418	5200	5333	1.02558	1.01083e+06				r04c04f01p02-ch2sk1fk1fl1.tif	r04c04f01p01-ch1sk1fk1fl1.tiff	15	491	0.249729	0.249699	0.000215418	0.00129251	nan	4	1	nan	4	0	0	0	0	65535	65535		1.11738
572	503			#DIV/0!					r04c04f14p02-ch2sk1fk1fl1.tif	r04c04f14p01-ch1sk1fk1fl1.tiff	15	504	0.160388	0.161379	0	0	nan	4	14	nan	4	0	0	0	0	65535	65535		0.879371
490	445			#DIV/0!					r04c04f15p02-ch2sk1fk1fl1.tif	r04c04f15p01-ch1sk1fk1fl1.tiff	15	505	0.13283	0.111696	0	0	nan	4	15	nan	4	0	0	0	0	65535	65535		0.908163
763	911			#DIV/0!					r04c04f18p02-ch2sk1fk1fl1.tif	r04c04f18p01-ch1sk1fk1fl1.tiff	15	508	0.132815	0.206394	0	0	nan	4	18	nan	4	0	0	0	0	65535	65535		1.19397
195	151			#DIV/0!					r04c04f19p02-ch2sk1fk1fl1.tif	r04c04f19p01-ch1sk1fk1fl1.tiff	15	509	0.249638	0.0789197	7.18061e-05	0	nan	4	19	nan	4	0	0	0	0	65535	65535		0.774359
606	517			#DIV/0!					r04c04f23p02-ch2sk1fk1fl1.tif	r04c04f23p01-ch1sk1fk1fl1.tiff	15	513	0.159274	0.204074	0	0	nan	4	23	nan	4	0	0	0	0	65535	65535		0.853135
410	388			#DIV/0!					r04c04f24p02-ch2sk1fk1fl1.tif	r04c04f24p01-ch1sk1fk1fl1.tiff	15	514	0.176913	0.155093	0	0	nan	4	24	nan	4	0	0	0	0	65535	65535		0.946341
2479	2496	5622	5261	0.935788	922336				r04c05f01p02-ch2sk1fk1fl1.tif	r04c05f01p01-ch1sk1fk1fl1.tiff	21	701	0.249699	0.237293	0.0011489	0	nan	5	1	nan	4	0	0	0	0	65535	65535		1.00686
212	142			#DIV/0!					r04c05f13p02-ch2sk1fk1fl1.tif	r04c05f13p01-ch1sk1fk1fl1.tiff	21	713	0.150698	0.0504005	0	0	nan	5	13	nan	4	0	0	0	0	65535	65535		0.669811
653	590			#DIV/0!					r04c05f14p02-ch2sk1fk1fl1.tif	r04c05f14p01-ch1sk1fk1fl1.tiff	21	714	0.249592	0.180194	0.000215418	0	nan	5	14	nan	4	0	0	0	0	65535	65535		0.903522
286	272			#DIV/0!					r04c05f15p02-ch2sk1fk1fl1.tif	r04c05f15p01-ch1sk1fk1fl1.tiff	21	715	0.207721	0.074464	0	0	nan	5	15	nan	4	0	0	0	0	65535	65535		0.951049
671	627			#DIV/0!					r04c05f18p02-ch2sk1fk1fl1.tif	r04c05f18p01-ch1sk1fk1fl1.tiff	21	718	0.150088	0.156207	0	0	nan	5	18	nan	4	0	0	0	0	65535	65535		0.934426
349	263			#DIV/0!					r04c05f19p02-ch2sk1fk1fl1.tif	r04c05f19p01-ch1sk1fk1fl1.tiff	21	719	0.219333	0.0623331	0	0	nan	5	19	nan	4	0	0	0	0	65535	65535		0.753582
118	155			#DIV/0!					r04c05f22p02-ch2sk1fk1fl1.tif	r04c05f22p01-ch1sk1fk1fl1.tiff	21	722	0.139437	0.056672	0	0	nan	5	22	nan	4	0	0	0	0	65535	65535		1.31356
598	462			#DIV/0!					r04c05f23p02-ch2sk1fk1fl1.tif	r04c05f23p01-ch1sk1fk1fl1.tiff	21	723	0.153719	0.143389	0	0	nan	5	23	nan	4	0	0	0	0	65535	65535		0.772575
256	254			#DIV/0!					r04c05f24p02-ch2sk1fk1fl1.tif	r04c05f24p01-ch1sk1fk1fl1.tiff	21	724	0.17911	0.0917525	0	0	nan	5	24	nan	4	0	0	0	0	65535	65535		0.992188
2440	2384	5692	5347	0.939389	925885				r04c06f01p02-ch2sk1fk1fl1.tif	r04c06f01p01-ch1sk1fk1fl1.tiff	27	911	0.249638	0.247807	0.000215418	0	nan	6	1	nan	4	0	0	0	0	65535	65535		0.977049
99	82			#DIV/0!					r04c06f13p02-ch2sk1fk1fl1.tif	r04c06f13p01-ch1sk1fk1fl1.tiff	27	923	0.166323	0.131029	0	0	nan	6	13	nan	4	0	0	0	0	65535	65535		0.828283
650	540			#DIV/0!					r04c06f14p02-ch2sk1fk1fl1.tif	r04c06f14p01-ch1sk1fk1fl1.tiff	27	924	0.184726	0.225681	0	0	nan	6	14	nan	4	0	0	0	0	65535	65535		0.830769
397	365			#DIV/0!					r04c06f15p02-ch2sk1fk1fl1.tif	r04c06f15p01-ch1sk1fk1fl1.tiff	27	925	0.139727	0.156664	0	0	nan	6	15	nan	4	0	0	0	0	65535	65535		0.919395
1025	1016			#DIV/0!					r04c06f18p02-ch2sk1fk1fl1.tif	r04c06f18p01-ch1sk1fk1fl1.tiff	27	928	0.249668	0.191943	0.000502642	0	nan	6	18	nan	4	0	0	0	0	65535	65535		0.99122
218	129			#DIV/0!					r04c06f19p02-ch2sk1fk1fl1.tif	r04c06f19p01-ch1sk1fk1fl1.tiff	27	929	0.220127	0.120974	0	0	nan	6	19	nan	4	0	0	0	0	65535	65535		0.591743
526	468			#DIV/0!					r04c06f23p02-ch2sk1fk1fl1.tif	r04c06f23p01-ch1sk1fk1fl1.tiff	27	933	0.145174	0.117906	0	0	nan	6	23	nan	4	0	0	0	0	65535	65535		0.889734
337	363			#DIV/0!					r04c06f24p02-ch2sk1fk1fl1.tif	r04c06f24p01-ch1sk1fk1fl1.tiff	27	934	0.163836	0.0835584	0	0	nan	6	24	nan	4	0	0	0	0	65535	65535		1.07715
2418	2598	5652	5343	0.945329	931740				r04c07f01p02-ch2sk1fk1fl1.tif	r04c07f01p01-ch1sk1fk1fl1.tiff	33	1121	0.249699	0.249653	0.00035903	0.000718061	nan	7	1	nan	4	0	0	0	0	65535	65535		1.07444
200	166			#DIV/0!					r04c07f13p02-ch2sk1fk1fl1.tif	r04c07f13p01-ch1sk1fk1fl1.tiff	33	1133	0.148974	0.0529488	0	0	nan	7	13	nan	4	0	0	0	0	65535	65535		0.83
881	732			#DIV/0!					r04c07f14p02-ch2sk1fk1fl1.tif	r04c07f14p01-ch1sk1fk1fl1.tiff	33	1134	0.22623	0.194446	0	0	nan	7	14	nan	4	0	0	0	0	65535	65535		0.830874
318	319			#DIV/0!					r04c07f15p02-ch2sk1fk1fl1.tif	r04c07f15p01-ch1sk1fk1fl1.tiff	33	1135	0.124102	0.097261	0	0	nan	7	15	nan	4	0	0	0	0	65535	65535		1.00314
690	599			#DIV/0!					r04c07f18p02-ch2sk1fk1fl1.tif	r04c07f18p01-ch1sk1fk1fl1.tiff	33	1138	0.15993	0.131014	0	0	nan	7	18	nan	4	0	0	0	0	65535	65535		0.868116
335	233			#DIV/0!					r04c07f19p02-ch2sk1fk1fl1.tif	r04c07f19p01-ch1sk1fk1fl1.tiff	33	1139	0.165896	0.0724346	0	0	nan	7	19	nan	4	0	0	0	0	65535	65535		0.695522
521	455			#DIV/0!					r04c07f23p02-ch2sk1fk1fl1.tif	r04c07f23p01-ch1sk1fk1fl1.tiff	33	1143	0.138659	0.155093	0	0	nan	7	23	nan	4	0	0	0	0	65535	65535		0.873321
289	241			#DIV/0!					r04c07f24p02-ch2sk1fk1fl1.tif	r04c07f24p01-ch1sk1fk1fl1.tiff	33	1144	0.218082	0.0510262	0	0	nan	7	24	nan	4	0	0	0	0	65535	65535		0.83391
1848	1987	5034	4939	0.981128	967025				r04c08f01p02-ch2sk1fk1fl1.tif	r04c08f01p01-ch1sk1fk1fl1.tiff	39	1331	0.209598	0.215396	0	0	nan	8	1	nan	4	0	0	0	0	65535	65535		1.07522
627	553			#DIV/0!					r04c08f14p02-ch2sk1fk1fl1.tif	r04c08f14p01-ch1sk1fk1fl1.tiff	39	1344	0.17467	0.15108	0	0	nan	8	14	nan	4	0	0	0	0	65535	65535		0.881978
490	462			#DIV/0!					r04c08f15p02-ch2sk1fk1fl1.tif	r04c08f15p01-ch1sk1fk1fl1.tiff	39	1345	0.166705	0.137667	0	0	nan	8	15	nan	4	0	0	0	0	65535	65535		0.942857
1064	1075			#DIV/0!					r04c08f18p02-ch2sk1fk1fl1.tif	r04c08f18p01-ch1sk1fk1fl1.tiff	39	1348	0.2065	0.205539	0	0	nan	8	18	nan	4	0	0	0	0	65535	65535		1.01034
556	436			#DIV/0!					r04c08f23p02-ch2sk1fk1fl1.tif	r04c08f23p01-ch1sk1fk1fl1.tiff	39	1353	0.153643	0.136385	0	0	nan	8	23	nan	4	0	0	0	0	65535	65535		0.784173
449	426			#DIV/0!					r04c08f24p02-ch2sk1fk1fl1.tif	r04c08f24p01-ch1sk1fk1fl1.tiff	39	1354	0.162966	0.130816	0	0	nan	8	24	nan	4	0	0	0	0	65535	65535		0.948775
2352	2567	4856	4650	0.957578	943813				r04c09f01p02-ch2sk1fk1fl1.tif	r04c09f01p01-ch1sk1fk1fl1.tiff	45	1541	0.218204	0.24802	0	0	nan	9	1	nan	4	0	0	0	0	65535	65535		1.09141
345	253			#DIV/0!					r04c09f15p02-ch2sk1fk1fl1.tif	r04c09f15p01-ch1sk1fk1fl1.tiff	45	1555	0.195148	0.0916762	0	0	nan	9	15	nan	4	0	0	0	0	65535	65535		0.733333
700	570			#DIV/0!					r04c09f18p02-ch2sk1fk1fl1.tif	r04c09f18p01-ch1sk1fk1fl1.tiff	45	1558	0.18468	0.177478	0	0	nan	9	18	nan	4	0	0	0	0	65535	65535		0.814286
307	272			#DIV/0!					r04c09f19p02-ch2sk1fk1fl1.tif	r04c09f19p01-ch1sk1fk1fl1.tiff	45	1559	0.223713	0.15967	0	0	nan	9	19	nan	4	0	0	0	0	65535	65535		0.885993
115	144			#DIV/0!					r04c09f22p02-ch2sk1fk1fl1.tif	r04c09f22p01-ch1sk1fk1fl1.tiff	45	1562	0.140215	0.0689708	0	0	nan	9	22	nan	4	0	0	0	0	65535	65535		1.25217
700	559			#DIV/0!					r04c09f23p02-ch2sk1fk1fl1.tif	r04c09f23p01-ch1sk1fk1fl1.tiff	45	1563	0.133486	0.178439	0	0	nan	9	23	nan	4	0	0	0	0	65535	65535		0.798571
337	285			#DIV/0!					r04c09f24p02-ch2sk1fk1fl1.tif	r04c09f24p01-ch1sk1fk1fl1.tiff	45	1564	0.163058	0.11693	0	0	nan	9	24	nan	4	0	0	0	0	65535	65535		0.845697
2391	2660	5561	5323	0.957202	943442				r04c10f01p02-ch2sk1fk1fl1.tif	r04c10f01p01-ch1sk1fk1fl1.tiff	51	1751	0.237354	0.249699	0	0.000861673	nan	10	1	nan	4	0	0	0	0	65535	65535		1.11251
220	180			#DIV/0!					r04c10f13p02-ch2sk1fk1fl1.tif	r04c10f13p01-ch1sk1fk1fl1.tiff	51	1763	0.195544	0.0634928	0	0	nan	10	13	nan	4	0	0	0	0	65535	65535		0.818182
740	620			#DIV/0!					r04c10f14p02-ch2sk1fk1fl1.tif	r04c10f14p01-ch1sk1fk1fl1.tiff	51	1764	0.249714	0.199191	0.000143612	0	nan	10	14	nan	4	0	0	0	0	65535	65535		0.837838
253	257			#DIV/0!					r04c10f15p02-ch2sk1fk1fl1.tif	r04c10f15p01-ch1sk1fk1fl1.tiff	51	1765	0.121401	0.0683299	0	0	nan	10	15	nan	4	0	0	0	0	65535	65535		1.01581
617	472			#DIV/0!					r04c10f18p02-ch2sk1fk1fl1.tif	r04c10f18p01-ch1sk1fk1fl1.tiff	51	1768	0.165209	0.138506	0	0	nan	10	18	nan	4	0	0	0	0	65535	65535		0.764992
453	302			#DIV/0!					r04c10f19p02-ch2sk1fk1fl1.tif	r04c10f19p01-ch1sk1fk1fl1.tiff	51	1769	0.211933	0.0889448	0	0	nan	10	19	nan	4	0	0	0	0	65535	65535		0.666667
566	515			#DIV/0!					r04c10f23p02-ch2sk1fk1fl1.tif	r04c10f23p01-ch1sk1fk1fl1.tiff	51	1773	0.179263	0.132387	0	0	nan	10	23	nan	4	0	0	0	0	65535	65535		0.909894
285	228			#DIV/0!					r04c10f24p02-ch2sk1fk1fl1.tif	r04c10f24p01-ch1sk1fk1fl1.tiff	51	1774	0.137392	0.123674	0	0	nan	10	24	nan	4	0	0	0	0	65535	65535		0.8
36	89			#DIV/0!					r04c10f28p02-ch2sk1fk1fl1.tif	r04c10f28p01-ch1sk1fk1fl1.tiff	51	1778	0.0912795	0.0687266	0	0	nan	10	28	nan	4	0	0	0	0	65535	65535		2.47222
2046	2507	5843	5640	0.965258	951382				r04c11f01p02-ch2sk1fk1fl1.tif	r04c11f01p01-ch1sk1fk1fl1.tiff	57	1961	0.226215	0.249699	0	0.00265682	nan	11	1	nan	4	0	0	0	0	65535	65535		1.22532
64	4			#DIV/0!					r04c11f13p02-ch2sk1fk1fl1.tif	r04c11f13p01-ch1sk1fk1fl1.tiff	57	1973	0.118898	0.124132	0	0	nan	11	13	nan	4	0	0	0	0	65535	65535		0.0625
636	413			#DIV/0!					r04c11f14p02-ch2sk1fk1fl1.tif	r04c11f14p01-ch1sk1fk1fl1.tiff	57	1974	0.156847	0.174701	0	0	nan	11	14	nan	4	0	0	0	0	65535	65535		0.649371
470	338			#DIV/0!					r04c11f15p02-ch2sk1fk1fl1.tif	r04c11f15p01-ch1sk1fk1fl1.tiff	57	1975	0.14255	0.150958	0	0	nan	11	15	nan	4	0	0	0	0	65535	65535		0.719149
1106	1080			#DIV/0!					r04c11f18p02-ch2sk1fk1fl1.tif	r04c11f18p01-ch1sk1fk1fl1.tiff	57	1978	0.174716	0.249668	0	0.000143612	nan	11	18	nan	4	0	0	0	0	65535	65535		0.976492
195	171			#DIV/0!					r04c11f19p02-ch2sk1fk1fl1.tif	r04c11f19p01-ch1sk1fk1fl1.tiff	57	1979	0.130083	0.0596323	0	0	nan	11	19	nan	4	0	0	0	0	65535	65535		0.876923
80	103			#DIV/0!					r04c11f22p02-ch2sk1fk1fl1.tif	r04c11f22p01-ch1sk1fk1fl1.tiff	57	1982	0.106661	0.083238	0	0	nan	11	22	nan	4	0	0	0	0	65535	65535		1.2875
717	621			#DIV/0!					r04c11f23p02-ch2sk1fk1fl1.tif	r04c11f23p01-ch1sk1fk1fl1.tiff	57	1983	0.132891	0.163668	0	0	nan	11	23	nan	4	0	0	0	0	65535	65535		0.866109
529	403			#DIV/0!					r04c11f24p02-ch2sk1fk1fl1.tif	r04c11f24p01-ch1sk1fk1fl1.tiff	57	1984	0.134874	0.133165	0	0	nan	11	24	nan	4	0	0	0	0	65535	65535		0.761815
1327	2514	4475	5992	1.33899	1.31975e+06				r05c02f01p02-ch2sk1fk1fl1.tif	r05c02f01p01-ch1sk1fk1fl1.tiff	4	106	0.249668	0.24715	7.18061e-05	0	nan	2	1	nan	5	0	0	0	0	65535	65535		1.8945
383	406			#DIV/0!					r05c02f13p02-ch2sk1fk1fl1.tif	r05c02f13p01-ch1sk1fk1fl1.tiff	4	118	0.212436	0.0507057	0	0	nan	2	13	nan	5	0	0	0	0	65535	65535		1.06005
580	524			#DIV/0!					r05c02f14p02-ch2sk1fk1fl1.tif	r05c02f14p01-ch1sk1fk1fl1.tiff	4	119	0.214282	0.139483	0	0	nan	2	14	nan	5	0	0	0	0	65535	65535		0.903448
862	1096			#DIV/0!					r05c02f19p02-ch2sk1fk1fl1.tif	r05c02f19p01-ch1sk1fk1fl1.tiff	4	124	0.248753	0.138201	0	0	nan	2	19	nan	5	0	0	0	0	65535	65535		1.27146
456	465			#DIV/0!					r05c02f22p02-ch2sk1fk1fl1.tif	r05c02f22p01-ch1sk1fk1fl1.tiff	4	127	0.157488	0.0895094	0	0	nan	2	22	nan	5	0	0	0	0	65535	65535		1.01974
867	987			#DIV/0!					r05c02f23p02-ch2sk1fk1fl1.tif	r05c02f23p01-ch1sk1fk1fl1.tiff	4	128	0.16994	0.184329	0	0	nan	2	23	nan	5	0	0	0	0	65535	65535		1.13841
1428	2587	5255	6901	1.31323	1.29435e+06				r05c03f01p02-ch2sk1fk1fl1.tif	r05c03f01p01-ch1sk1fk1fl1.tiff	10	316	0.238773	0.249668	0	0.000718061	nan	3	1	nan	5	0	0	0	0	65535	65535		1.81162
57	122			#DIV/0!					r05c03f09p02-ch2sk1fk1fl1.tif	r05c03f09p01-ch1sk1fk1fl1.tiff	10	324	0.134447	0.0805524	0	0	nan	3	9	nan	5	0	0	0	0	65535	65535		2.14035
94	157			#DIV/0!					r05c03f13p02-ch2sk1fk1fl1.tif	r05c03f13p01-ch1sk1fk1fl1.tiff	10	328	0.136522	0.0613565	0	0	nan	3	13	nan	5	0	0	0	0	65535	65535		1.67021
971	961			#DIV/0!					r05c03f14p02-ch2sk1fk1fl1.tif	r05c03f14p01-ch1sk1fk1fl1.tiff	10	329	0.195056	0.191104	0	0	nan	3	14	nan	5	0	0	0	0	65535	65535		0.989701
519	583			#DIV/0!					r05c03f15p02-ch2sk1fk1fl1.tif	r05c03f15p01-ch1sk1fk1fl1.tiff	10	330	0.14818	0.112551	0	0	nan	3	15	nan	5	0	0	0	0	65535	65535		1.12331
898	1168			#DIV/0!					r05c03f18p02-ch2sk1fk1fl1.tif	r05c03f18p01-ch1sk1fk1fl1.tiff	10	333	0.191806	0.204623	0	0	nan	3	18	nan	5	0	0	0	0	65535	65535		1.30067
242	313			#DIV/0!					r05c03f19p02-ch2sk1fk1fl1.tif	r05c03f19p01-ch1sk1fk1fl1.tiff	10	334	0.134844	0.0628214	0	0	nan	3	19	nan	5	0	0	0	0	65535	65535		1.29339
57	1			#DIV/0!					r05c03f22p02-ch2sk1fk1fl1.tif	r05c03f22p01-ch1sk1fk1fl1.tiff	10	337	0.104631	0.0870985	0	0	nan	3	22	nan	5	0	0	0	0	65535	65535		0.0175439
639	606			#DIV/0!					r05c03f23p02-ch2sk1fk1fl1.tif	r05c03f23p01-ch1sk1fk1fl1.tiff	10	338	0.249683	0.147082	0.000430836	0	nan	3	23	nan	5	0	0	0	0	65535	65535		0.948357
350	403			#DIV/0!					r05c03f24p02-ch2sk1fk1fl1.tif	r05c03f24p01-ch1sk1fk1fl1.tiff	10	339	0.212253	0.0583963	0	0	nan	3	24	nan	5	0	0	0	0	65535	65535		1.15143
1505	2539	5093	6404	1.25741	1.23934e+06				r05c04f01p02-ch2sk1fk1fl1.tif	r05c04f01p01-ch1sk1fk1fl1.tiff	16	526	0.246662	0.249714	0	0.00035903	nan	4	1	nan	5	0	0	0	0	65535	65535		1.68704
385	417			#DIV/0!					r05c04f13p02-ch2sk1fk1fl1.tif	r05c04f13p01-ch1sk1fk1fl1.tiff	16	538	0.129244	0.111131	0	0	nan	4	13	nan	5	0	0	0	0	65535	65535		1.08312
746	712			#DIV/0!					r05c04f14p02-ch2sk1fk1fl1.tif	r05c04f14p01-ch1sk1fk1fl1.tiff	16	539	0.219242	0.144564	0	0	nan	4	14	nan	5	0	0	0	0	65535	65535		0.954424
225	222			#DIV/0!					r05c04f18p02-ch2sk1fk1fl1.tif	r05c04f18p01-ch1sk1fk1fl1.tiff	16	543	0.136538	0.0587167	0	0	nan	4	18	nan	5	0	0	0	0	65535	65535		0.986667
755	892			#DIV/0!					r05c04f19p02-ch2sk1fk1fl1.tif	r05c04f19p01-ch1sk1fk1fl1.tiff	16	544	0.15053	0.180652	0	0	nan	4	19	nan	5	0	0	0	0	65535	65535		1.18146
503	537			#DIV/0!					r05c04f22p02-ch2sk1fk1fl1.tif	r05c04f22p01-ch1sk1fk1fl1.tiff	16	547	0.163943	0.0781415	0	0	nan	4	22	nan	5	0	0	0	0	65535	65535		1.06759
862	938			#DIV/0!					r05c04f23p02-ch2sk1fk1fl1.tif	r05c04f23p01-ch1sk1fk1fl1.tiff	16	548	0.139681	0.162539	0	0	nan	4	23	nan	5	0	0	0	0	65535	65535		1.08817
112	147			#DIV/0!					r05c04f24p02-ch2sk1fk1fl1.tif	r05c04f24p01-ch1sk1fk1fl1.tiff	16	549	0.180194	0.0682078	0	0	nan	4	24	nan	5	0	0	0	0	65535	65535		1.3125
1495	3292	4910	6268	1.27658	1.25823e+06				r05c05f01p02-ch2sk1fk1fl1.tif	r05c05f01p01-ch1sk1fk1fl1.tiff	22	736	0.208515	0.249683	0	7.18061e-05	nan	5	1	nan	5	0	0	0	0	65535	65535		2.20201
838	696			#DIV/0!					r05c05f14p02-ch2sk1fk1fl1.tif	r05c05f14p01-ch1sk1fk1fl1.tiff	22	749	0.158343	0.151949	0	0	nan	5	14	nan	5	0	0	0	0	65535	65535		0.830549
173	164			#DIV/0!					r05c05f15p02-ch2sk1fk1fl1.tif	r05c05f15p01-ch1sk1fk1fl1.tiff	22	750	0.135042	0.0616922	0	0	nan	5	15	nan	5	0	0	0	0	65535	65535		0.947977
474	376			#DIV/0!					r05c05f18p02-ch2sk1fk1fl1.tif	r05c05f18p01-ch1sk1fk1fl1.tiff	22	753	0.106218	0.0959029	0	0	nan	5	18	nan	5	0	0	0	0	65535	65535		0.793249
686	597			#DIV/0!					r05c05f19p02-ch2sk1fk1fl1.tif	r05c05f19p01-ch1sk1fk1fl1.tiff	22	754	0.176242	0.211398	0	0	nan	5	19	nan	5	0	0	0	0	65535	65535		0.870262
369	343			#DIV/0!					r05c05f22p02-ch2sk1fk1fl1.tif	r05c05f22p01-ch1sk1fk1fl1.tiff	22	757	0.21532	0.0978256	0	0	nan	5	22	nan	5	0	0	0	0	65535	65535		0.929539
875	800			#DIV/0!					r05c05f23p02-ch2sk1fk1fl1.tif	r05c05f23p01-ch1sk1fk1fl1.tiff	22	758	0.13904	0.179614	0	0	nan	5	23	nan	5	0	0	0	0	65535	65535		0.914286
1293	2064	4688	6316	1.34727	1.3279e+06				r05c06f01p02-ch2sk1fk1fl1.tif	r05c06f01p01-ch1sk1fk1fl1.tiff	28	946	0.186191	0.22385	0	0	nan	6	1	nan	5	0	0	0	0	65535	65535		1.59629
530	582			#DIV/0!					r05c06f14p02-ch2sk1fk1fl1.tif	r05c06f14p01-ch1sk1fk1fl1.tiff	28	959	0.163455	0.128878	0	0	nan	6	14	nan	5	0	0	0	0	65535	65535		1.09811
99	151			#DIV/0!					r05c06f15p02-ch2sk1fk1fl1.tif	r05c06f15p01-ch1sk1fk1fl1.tiff	28	960	0.101656	0.0616465	0	0	nan	6	15	nan	5	0	0	0	0	65535	65535		1.52525
263	303			#DIV/0!					r05c06f18p02-ch2sk1fk1fl1.tif	r05c06f18p01-ch1sk1fk1fl1.tiff	28	963	0.100984	0.0671244	0	0	nan	6	18	nan	5	0	0	0	0	65535	65535		1.15209
619	702			#DIV/0!					r05c06f19p02-ch2sk1fk1fl1.tif	r05c06f19p01-ch1sk1fk1fl1.tiff	28	964	0.150729	0.173938	0	0	nan	6	19	nan	5	0	0	0	0	65535	65535		1.13409
631	764			#DIV/0!					r05c06f22p02-ch2sk1fk1fl1.tif	r05c06f22p01-ch1sk1fk1fl1.tiff	28	967	0.168505	0.108522	0	0	nan	6	22	nan	5	0	0	0	0	65535	65535		1.21078
1014	1411			#DIV/0!					r05c06f23p02-ch2sk1fk1fl1.tif	r05c06f23p01-ch1sk1fk1fl1.tiff	28	968	0.171954	0.165759	0	0	nan	6	23	nan	5	0	0	0	0	65535	65535		1.39152
239	339			#DIV/0!					r05c06f28p02-ch2sk1fk1fl1.tif	r05c06f28p01-ch1sk1fk1fl1.tiff	28	973	0.191775	0.073167	0	0	nan	6	28	nan	5	0	0	0	0	65535	65535		1.41841
1312	1916	4708	6278	1.33347	1.31431e+06				r05c07f01p02-ch2sk1fk1fl1.tif	r05c07f01p01-ch1sk1fk1fl1.tiff	34	1156	0.204776	0.249561	0	7.18061e-05	nan	7	1	nan	5	0	0	0	0	65535	65535		1.46037
322	350			#DIV/0!					r05c07f14p02-ch2sk1fk1fl1.tif	r05c07f14p01-ch1sk1fk1fl1.tiff	34	1169	0.144732	0.0547341	0	0	nan	7	14	nan	5	0	0	0	0	65535	65535		1.08696
644	717			#DIV/0!					r05c07f18p02-ch2sk1fk1fl1.tif	r05c07f18p01-ch1sk1fk1fl1.tiff	34	1173	0.159045	0.133791	0	0	nan	7	18	nan	5	0	0	0	0	65535	65535		1.11335
301	292			#DIV/0!					r05c07f19p02-ch2sk1fk1fl1.tif	r05c07f19p01-ch1sk1fk1fl1.tiff	34	1174	0.149889	0.051194	0	0	nan	7	19	nan	5	0	0	0	0	65535	65535		0.9701
254	333			#DIV/0!					r05c07f22p02-ch2sk1fk1fl1.tif	r05c07f22p01-ch1sk1fk1fl1.tiff	34	1177	0.155505	0.0666667	0	0	nan	7	22	nan	5	0	0	0	0	65535	65535		1.31102
1173	1745			#DIV/0!					r05c07f23p02-ch2sk1fk1fl1.tif	r05c07f23p01-ch1sk1fk1fl1.tiff	34	1178	0.249668	0.197223	0.000215418	0	nan	7	23	nan	5	0	0	0	0	65535	65535		1.48764
586	709			#DIV/0!					r05c07f24p02-ch2sk1fk1fl1.tif	r05c07f24p01-ch1sk1fk1fl1.tiff	34	1179	0.15555	0.130159	0	0	nan	7	24	nan	5	0	0	0	0	65535	65535		1.2099
116	216			#DIV/0!					r05c07f27p02-ch2sk1fk1fl1.tif	r05c07f27p01-ch1sk1fk1fl1.tiff	34	1182	0.197818	0.0679484	0	0	nan	7	27	nan	5	0	0	0	0	65535	65535		1.86207
1368	2188	4783	6259	1.30859	1.28978e+06				r05c08f01p02-ch2sk1fk1fl1.tif	r05c08f01p01-ch1sk1fk1fl1.tiff	40	1366	0.211276	0.24477	0	0	nan	8	1	nan	5	0	0	0	0	65535	65535		1.59942
637	635			#DIV/0!					r05c08f14p02-ch2sk1fk1fl1.tif	r05c08f14p01-ch1sk1fk1fl1.tiff	40	1379	0.141009	0.133074	0	0	nan	8	14	nan	5	0	0	0	0	65535	65535		0.99686
436	485			#DIV/0!					r05c08f18p02-ch2sk1fk1fl1.tif	r05c08f18p01-ch1sk1fk1fl1.tiff	40	1383	0.155642	0.121141	0	0	nan	8	18	nan	5	0	0	0	0	65535	65535		1.11239
304	348			#DIV/0!					r05c08f19p02-ch2sk1fk1fl1.tif	r05c08f19p01-ch1sk1fk1fl1.tiff	40	1384	0.159106	0.0783093	0	0	nan	8	19	nan	5	0	0	0	0	65535	65535		1.14474
321	371			#DIV/0!					r05c08f22p02-ch2sk1fk1fl1.tif	r05c08f22p01-ch1sk1fk1fl1.tiff	40	1387	0.137972	0.0872206	0	0	nan	8	22	nan	5	0	0	0	0	65535	65535		1.15576
1127	1522			#DIV/0!					r05c08f23p02-ch2sk1fk1fl1.tif	r05c08f23p01-ch1sk1fk1fl1.tiff	40	1388	0.171771	0.215976	0	0	nan	8	23	nan	5	0	0	0	0	65535	65535		1.35049
296	354			#DIV/0!					r05c08f24p02-ch2sk1fk1fl1.tif	r05c08f24p01-ch1sk1fk1fl1.tiff	40	1389	0.227634	0.0780346	0	0	nan	8	24	nan	5	0	0	0	0	65535	65535		1.19595
294	356			#DIV/0!					r05c08f28p02-ch2sk1fk1fl1.tif	r05c08f28p01-ch1sk1fk1fl1.tiff	40	1393	0.146746	0.0967117	0	0	nan	8	28	nan	5	0	0	0	0	65535	65535		1.21088
1521	2499	4975	6339	1.27417	1.25585e+06				r05c09f01p02-ch2sk1fk1fl1.tif	r05c09f01p01-ch1sk1fk1fl1.tiff	46	1576	0.249668	0.200046	0.00035903	0	nan	9	1	nan	5	0	0	0	0	65535	65535		1.643
205	247			#DIV/0!					r05c09f13p02-ch2sk1fk1fl1.tif	r05c09f13p01-ch1sk1fk1fl1.tiff	46	1588	0.190356	0.057557	0	0	nan	9	13	nan	5	0	0	0	0	65535	65535		1.20488
1040	1236			#DIV/0!					r05c09f14p02-ch2sk1fk1fl1.tif	r05c09f14p01-ch1sk1fk1fl1.tiff	46	1589	0.197879	0.204227	0	0	nan	9	14	nan	5	0	0	0	0	65535	65535		1.18846
489	486			#DIV/0!					r05c09f15p02-ch2sk1fk1fl1.tif	r05c09f15p01-ch1sk1fk1fl1.tiff	46	1590	0.16318	0.133989	0	0	nan	9	15	nan	5	0	0	0	0	65535	65535		0.993865
649	706			#DIV/0!					r05c09f18p02-ch2sk1fk1fl1.tif	r05c09f18p01-ch1sk1fk1fl1.tiff	46	1593	0.138216	0.138903	0	0	nan	9	18	nan	5	0	0	0	0	65535	65535		1.08783
346	355			#DIV/0!					r05c09f19p02-ch2sk1fk1fl1.tif	r05c09f19p01-ch1sk1fk1fl1.tiff	46	1594	0.162478	0.10573	0	0	nan	9	19	nan	5	0	0	0	0	65535	65535		1.02601
512	573			#DIV/0!					r05c09f23p02-ch2sk1fk1fl1.tif	r05c09f23p01-ch1sk1fk1fl1.tiff	46	1598	0.118288	0.0884108	0	0	nan	9	23	nan	5	0	0	0	0	65535	65535		1.11914
213	237			#DIV/0!					r05c09f24p02-ch2sk1fk1fl1.tif	r05c09f24p01-ch1sk1fk1fl1.tiff	46	1599	0.151843	0.084123	0	0	nan	9	24	nan	5	0	0	0	0	65535	65535		1.11268
1471	2467	4295	5584	1.30012	1.28143e+06				r05c10f01p02-ch2sk1fk1fl1.tif	r05c10f01p01-ch1sk1fk1fl1.tiff	52	1786	0.249638	0.249683	0.000143612	0.00035903	nan	10	1	nan	5	0	0	0	0	65535	65535		1.67709
597	561			#DIV/0!					r05c10f14p02-ch2sk1fk1fl1.tif	r05c10f14p01-ch1sk1fk1fl1.tiff	52	1799	0.249592	0.138888	7.18061e-05	0	nan	10	14	nan	5	0	0	0	0	65535	65535		0.939698
311	299			#DIV/0!					r05c10f15p02-ch2sk1fk1fl1.tif	r05c10f15p01-ch1sk1fk1fl1.tiff	52	1800	0.123445	0.0764172	0	0	nan	10	15	nan	5	0	0	0	0	65535	65535		0.961415
597	715			#DIV/0!					r05c10f18p02-ch2sk1fk1fl1.tif	r05c10f18p01-ch1sk1fk1fl1.tiff	52	1803	0.168872	0.159548	0	0	nan	10	18	nan	5	0	0	0	0	65535	65535		1.19765
305	271			#DIV/0!					r05c10f19p02-ch2sk1fk1fl1.tif	r05c10f19p01-ch1sk1fk1fl1.tiff	52	1804	0.160678	0.0579995	0	0	nan	10	19	nan	5	0	0	0	0	65535	65535		0.888525
1014	1271			#DIV/0!					r05c10f23p02-ch2sk1fk1fl1.tif	r05c10f23p01-ch1sk1fk1fl1.tiff	52	1808	0.170123	0.206531	0	0	nan	10	23	nan	5	0	0	0	0	65535	65535		1.25345
1239	2330	4876	6496	1.33224	1.31309e+06				r05c11f01p02-ch2sk1fk1fl1.tif	r05c11f01p01-ch1sk1fk1fl1.tiff	58	1996	0.209613	0.246174	0	0	nan	11	1	nan	5	0	0	0	0	65535	65535		1.88055
552	517			#DIV/0!					r05c11f14p02-ch2sk1fk1fl1.tif	r05c11f14p01-ch1sk1fk1fl1.tiff	58	2009	0.249683	0.12047	0.000215418	0	nan	11	14	nan	5	0	0	0	0	65535	65535		0.936594
445	435			#DIV/0!					r05c11f15p02-ch2sk1fk1fl1.tif	r05c11f15p01-ch1sk1fk1fl1.tiff	58	2010	0.212955	0.157244	0	0	nan	11	15	nan	5	0	0	0	0	65535	65535		0.977528
733	876			#DIV/0!					r05c11f18p02-ch2sk1fk1fl1.tif	r05c11f18p01-ch1sk1fk1fl1.tiff	58	2013	0.128588	0.189059	0	0	nan	11	18	nan	5	0	0	0	0	65535	65535		1.19509
250	284			#DIV/0!					r05c11f19p02-ch2sk1fk1fl1.tif	r05c11f19p01-ch1sk1fk1fl1.tiff	58	2014	0.193408	0.0640269	0	0	nan	11	19	nan	5	0	0	0	0	65535	65535		1.136
261	296			#DIV/0!					r05c11f22p02-ch2sk1fk1fl1.tif	r05c11f22p01-ch1sk1fk1fl1.tiff	58	2017	0.138186	0.0610819	0	0	nan	11	22	nan	5	0	0	0	0	65535	65535		1.1341
1006	1351			#DIV/0!					r05c11f23p02-ch2sk1fk1fl1.tif	r05c11f23p01-ch1sk1fk1fl1.tiff	58	2018	0.147539	0.201953	0	0	nan	11	23	nan	5	0	0	0	0	65535	65535		1.34294
390	407			#DIV/0!					r05c11f24p02-ch2sk1fk1fl1.tif	r05c11f24p01-ch1sk1fk1fl1.tiff	58	2019	0.236805	0.112688	0	0	nan	11	24	nan	5	0	0	0	0	65535	65535		1.04359
1336	2958	4659	7118	1.5278	1.50583e+06				r06c02f01p02-ch2sk1fk1fl1.tif	r06c02f01p01-ch1sk1fk1fl1.tiff	5	141	0.249653	0.235248	0.000430836	0	nan	2	1	nan	6	0	0	0	0	65535	65535		2.21407
445	483			#DIV/0!					r06c02f13p02-ch2sk1fk1fl1.tif	r06c02f13p01-ch1sk1fk1fl1.tiff	5	153	0.208225	0.143099	0	0	nan	2	13	nan	6	0	0	0	0	65535	65535		1.08539
1120	1886			#DIV/0!					r06c02f14p02-ch2sk1fk1fl1.tif	r06c02f14p01-ch1sk1fk1fl1.tiff	5	154	0.233646	0.208728	0	0	nan	2	14	nan	6	0	0	0	0	65535	65535		1.68393
347	312			#DIV/0!					r06c02f15p02-ch2sk1fk1fl1.tif	r06c02f15p01-ch1sk1fk1fl1.tiff	5	155	0.209857	0.0834516	0	0	nan	2	15	nan	6	0	0	0	0	65535	65535		0.899135
380	374			#DIV/0!					r06c02f18p02-ch2sk1fk1fl1.tif	r06c02f18p01-ch1sk1fk1fl1.tiff	5	158	0.139681	0.0680552	0	0	nan	2	18	nan	6	0	0	0	0	65535	65535		0.984211
592	697			#DIV/0!					r06c02f19p02-ch2sk1fk1fl1.tif	r06c02f19p01-ch1sk1fk1fl1.tiff	5	159	0.23267	0.136568	0	0	nan	2	19	nan	6	0	0	0	0	65535	65535		1.17736
439	408			#DIV/0!					r06c02f23p02-ch2sk1fk1fl1.tif	r06c02f23p01-ch1sk1fk1fl1.tiff	5	163	0.123003	0.0936599	0	0	nan	2	23	nan	6	0	0	0	0	65535	65535		0.929385
1380	2907	4931	7287	1.47779	1.45655e+06				r06c03f01p02-ch2sk1fk1fl1.tif	r06c03f01p01-ch1sk1fk1fl1.tiff	11	351	0.249653	0.237263	0.000215418	0	nan	3	1	nan	6	0	0	0	0	65535	65535		2.10652
197	269			#DIV/0!					r06c03f13p02-ch2sk1fk1fl1.tif	r06c03f13p01-ch1sk1fk1fl1.tiff	11	363	0.094789	0.121279	0	0	nan	3	13	nan	6	0	0	0	0	65535	65535		1.36548
583	664			#DIV/0!					r06c03f14p02-ch2sk1fk1fl1.tif	r06c03f14p01-ch1sk1fk1fl1.tiff	11	364	0.245396	0.137148	0	0	nan	3	14	nan	6	0	0	0	0	65535	65535		1.13894
340	311			#DIV/0!					r06c03f18p02-ch2sk1fk1fl1.tif	r06c03f18p01-ch1sk1fk1fl1.tiff	11	368	0.183124	0.0954757	0	0	nan	3	18	nan	6	0	0	0	0	65535	65535		0.914706
813	1119			#DIV/0!					r06c03f19p02-ch2sk1fk1fl1.tif	r06c03f19p01-ch1sk1fk1fl1.tiff	11	369	0.167727	0.210285	0	0	nan	3	19	nan	6	0	0	0	0	65535	65535		1.37638
575	689			#DIV/0!					r06c03f22p02-ch2sk1fk1fl1.tif	r06c03f22p01-ch1sk1fk1fl1.tiff	11	372	0.160922	0.10956	0	0	nan	3	22	nan	6	0	0	0	0	65535	65535		1.19826
903	1093			#DIV/0!					r06c03f23p02-ch2sk1fk1fl1.tif	r06c03f23p01-ch1sk1fk1fl1.tiff	11	373	0.165789	0.160571	0	0	nan	3	23	nan	6	0	0	0	0	65535	65535		1.21041
140	235			#DIV/0!					r06c03f24p02-ch2sk1fk1fl1.tif	r06c03f24p01-ch1sk1fk1fl1.tiff	11	374	0.134813	0.0797742	0	0	nan	3	24	nan	6	0	0	0	0	65535	65535		1.67857
1249	2258	5106	7331	1.43576	1.41512e+06				r06c04f01p02-ch2sk1fk1fl1.tif	r06c04f01p01-ch1sk1fk1fl1.tiff	17	561	0.23473	0.249668	0	0.000143612	nan	4	1	nan	6	0	0	0	0	65535	65535		1.80785
1033	1423			#DIV/0!					r06c04f14p02-ch2sk1fk1fl1.tif	r06c04f14p01-ch1sk1fk1fl1.tiff	17	574	0.187472	0.231739	0	0	nan	4	14	nan	6	0	0	0	0	65535	65535		1.37754
915	1144			#DIV/0!					r06c04f15p02-ch2sk1fk1fl1.tif	r06c04f15p01-ch1sk1fk1fl1.tiff	17	575	0.189746	0.206683	0	0	nan	4	15	nan	6	0	0	0	0	65535	65535		1.25027
1151	1812			#DIV/0!					r06c04f18p02-ch2sk1fk1fl1.tif	r06c04f18p01-ch1sk1fk1fl1.tiff	17	578	0.249729	0.249653	0.000502642	7.18061e-05	nan	4	18	nan	6	0	0	0	0	65535	65535		1.57428
404	340			#DIV/0!					r06c04f23p02-ch2sk1fk1fl1.tif	r06c04f23p01-ch1sk1fk1fl1.tiff	17	583	0.225345	0.0651865	0	0	nan	4	23	nan	6	0	0	0	0	65535	65535		0.841584
354	354			#DIV/0!					r06c04f24p02-ch2sk1fk1fl1.tif	r06c04f24p01-ch1sk1fk1fl1.tiff	17	584	0.126116	0.067628	0	0	nan	4	24	nan	6	0	0	0	0	65535	65535		1
1510	2886	5086	7524	1.47936	1.45809e+06				r06c05f01p02-ch2sk1fk1fl1.tif	r06c05f01p01-ch1sk1fk1fl1.tiff	23	771	0.249653	0.249668	0.000215418	0.000574449	nan	5	1	nan	6	0	0	0	0	65535	65535		1.91126
257	304			#DIV/0!					r06c05f09p02-ch2sk1fk1fl1.tif	r06c05f09p01-ch1sk1fk1fl1.tiff	23	779	0.177905	0.0701457	0	0	nan	5	9	nan	6	0	0	0	0	65535	65535		1.18288
236	306			#DIV/0!					r06c05f13p02-ch2sk1fk1fl1.tif	r06c05f13p01-ch1sk1fk1fl1.tiff	23	783	0.131182	0.0824903	0	0	nan	5	13	nan	6	0	0	0	0	65535	65535		1.29661
1255	1883			#DIV/0!					r06c05f14p02-ch2sk1fk1fl1.tif	r06c05f14p01-ch1sk1fk1fl1.tiff	23	784	0.249577	0.249638	7.18061e-05	0.000287224	nan	5	14	nan	6	0	0	0	0	65535	65535		1.5004
500	632			#DIV/0!					r06c05f15p02-ch2sk1fk1fl1.tif	r06c05f15p01-ch1sk1fk1fl1.tiff	23	785	0.178851	0.127871	0	0	nan	5	15	nan	6	0	0	0	0	65535	65535		1.264
518	651			#DIV/0!					r06c05f18p02-ch2sk1fk1fl1.tif	r06c05f18p01-ch1sk1fk1fl1.tiff	23	788	0.141024	0.10486	0	0	nan	5	18	nan	6	0	0	0	0	65535	65535		1.25676
680	603			#DIV/0!					r06c05f23p02-ch2sk1fk1fl1.tif	r06c05f23p01-ch1sk1fk1fl1.tiff	23	793	0.224842	0.108064	0	0	nan	5	23	nan	6	0	0	0	0	65535	65535		0.886765
130	259			#DIV/0!					r06c05f24p02-ch2sk1fk1fl1.tif	r06c05f24p01-ch1sk1fk1fl1.tiff	23	794	0.113771	0.0524453	0	0	nan	5	24	nan	6	0	0	0	0	65535	65535		1.99231
1412	3037	5081	8004	1.57528	1.55264e+06				r06c06f01p02-ch2sk1fk1fl1.tif	r06c06f01p01-ch1sk1fk1fl1.tiff	29	981	0.249729	0.249699	0.00035903	0.000646255	nan	6	1	nan	6	0	0	0	0	65535	65535		2.15085
33	91			#DIV/0!					r06c06f09p02-ch2sk1fk1fl1.tif	r06c06f09p01-ch1sk1fk1fl1.tiff	29	989	0.123095	0.154299	0	0	nan	6	9	nan	6	0	0	0	0	65535	65535		2.75758
442	592			#DIV/0!					r06c06f13p02-ch2sk1fk1fl1.tif	r06c06f13p01-ch1sk1fk1fl1.tiff	29	993	0.213794	0.10927	0	0	nan	6	13	nan	6	0	0	0	0	65535	65535		1.33937
700	893			#DIV/0!					r06c06f14p02-ch2sk1fk1fl1.tif	r06c06f14p01-ch1sk1fk1fl1.tiff	29	994	0.171466	0.182681	0	0	nan	6	14	nan	6	0	0	0	0	65535	65535		1.27571
130	192			#DIV/0!					r06c06f15p02-ch2sk1fk1fl1.tif	r06c06f15p01-ch1sk1fk1fl1.tiff	29	995	0.159854	0.0609751	0	0	nan	6	15	nan	6	0	0	0	0	65535	65535		1.47692
437	517			#DIV/0!					r06c06f18p02-ch2sk1fk1fl1.tif	r06c06f18p01-ch1sk1fk1fl1.tiff	29	998	0.1552	0.124392	0	0	nan	6	18	nan	6	0	0	0	0	65535	65535		1.18307
794	1180			#DIV/0!					r06c06f19p02-ch2sk1fk1fl1.tif	r06c06f19p01-ch1sk1fk1fl1.tiff	29	999	0.16434	0.174609	0	0	nan	6	19	nan	6	0	0	0	0	65535	65535		1.48615
248	379			#DIV/0!					r06c06f22p02-ch2sk1fk1fl1.tif	r06c06f22p01-ch1sk1fk1fl1.tiff	29	1002	0.249683	0.0530098	0.000215418	0	nan	6	22	nan	6	0	0	0	0	65535	65535		1.52823
656	805			#DIV/0!					r06c06f23p02-ch2sk1fk1fl1.tif	r06c06f23p01-ch1sk1fk1fl1.tiff	29	1003	0.15198	0.142794	0	0	nan	6	23	nan	6	0	0	0	0	65535	65535		1.22713
228	317			#DIV/0!					r06c06f24p02-ch2sk1fk1fl1.tif	r06c06f24p01-ch1sk1fk1fl1.tiff	29	1004	0.138537	0.0543069	0	0	nan	6	24	nan	6	0	0	0	0	65535	65535		1.39035
1	1			#DIV/0!					r06c06f27p02-ch2sk1fk1fl1.tif	r06c06f27p01-ch1sk1fk1fl1.tiff	29	1007	0.0671855	0.0537423	0	0	nan	6	27	nan	6	0	0	0	0	65535	65535		1
13	0			#DIV/0!					r06c06f28p02-ch2sk1fk1fl1.tif	r06c06f28p01-ch1sk1fk1fl1.tiff	29	1008	0.0700999	0.0844892	0	0	nan	6	28	nan	6	0	0	0	0	65535	65535		0
1150	2072	5344	7857	1.47025	1.44911e+06				r06c07f01p02-ch2sk1fk1fl1.tif	r06c07f01p01-ch1sk1fk1fl1.tiff	35	1191	0.249622	0.219226	7.18061e-05	0	nan	7	1	nan	6	0	0	0	0	65535	65535		1.80174
241	291			#DIV/0!					r06c07f08p02-ch2sk1fk1fl1.tif	r06c07f08p01-ch1sk1fk1fl1.tiff	35	1198	0.171344	0.0927138	0	0	nan	7	8	nan	6	0	0	0	0	65535	65535		1.20747
174	220			#DIV/0!					r06c07f09p02-ch2sk1fk1fl1.tif	r06c07f09p01-ch1sk1fk1fl1.tiff	35	1199	0.156374	0.0820325	0	0	nan	7	9	nan	6	0	0	0	0	65535	65535		1.26437
785	1012			#DIV/0!					r06c07f14p02-ch2sk1fk1fl1.tif	r06c07f14p01-ch1sk1fk1fl1.tiff	35	1204	0.187366	0.163333	0	0	nan	7	14	nan	6	0	0	0	0	65535	65535		1.28917
991	1445			#DIV/0!					r06c07f15p02-ch2sk1fk1fl1.tif	r06c07f15p01-ch1sk1fk1fl1.tiff	35	1205	0.137713	0.203113	0	0	nan	7	15	nan	6	0	0	0	0	65535	65535		1.45812
76	161			#DIV/0!					r06c07f16p02-ch2sk1fk1fl1.tif	r06c07f16p01-ch1sk1fk1fl1.tiff	35	1206	0.224552	0.0746777	0	0	nan	7	16	nan	6	0	0	0	0	65535	65535		2.11842
900	1540			#DIV/0!					r06c07f18p02-ch2sk1fk1fl1.tif	r06c07f18p01-ch1sk1fk1fl1.tiff	35	1208	0.197803	0.20885	0	0	nan	7	18	nan	6	0	0	0	0	65535	65535		1.71111
610	711			#DIV/0!					r06c07f23p02-ch2sk1fk1fl1.tif	r06c07f23p01-ch1sk1fk1fl1.tiff	35	1213	0.225574	0.0990768	0	0	nan	7	23	nan	6	0	0	0	0	65535	65535		1.16557
417	405			#DIV/0!					r06c07f24p02-ch2sk1fk1fl1.tif	r06c07f24p01-ch1sk1fk1fl1.tiff	35	1214	0.190692	0.0974594	0	0	nan	7	24	nan	6	0	0	0	0	65535	65535		0.971223
1275	2231	4278	6844	1.59981	1.57682e+06				r06c08f01p02-ch2sk1fk1fl1.tif	r06c08f01p01-ch1sk1fk1fl1.tiff	41	1401	0.183062	0.20827	0	0	nan	8	1	nan	6	0	0	0	0	65535	65535		1.7498
118	231			#DIV/0!					r06c08f08p02-ch2sk1fk1fl1.tif	r06c08f08p01-ch1sk1fk1fl1.tiff	41	1408	0.179126	0.0662242	0	0	nan	8	8	nan	6	0	0	0	0	65535	65535		1.95763
311	446			#DIV/0!					r06c08f09p02-ch2sk1fk1fl1.tif	r06c08f09p01-ch1sk1fk1fl1.tiff	41	1409	0.11632	0.12903	0	0	nan	8	9	nan	6	0	0	0	0	65535	65535		1.43408
1288	2227			#DIV/0!					r06c08f14p02-ch2sk1fk1fl1.tif	r06c08f14p01-ch1sk1fk1fl1.tiff	41	1414	0.24744	0.249638	0	0.000143612	nan	8	14	nan	6	0	0	0	0	65535	65535		1.72904
580	828			#DIV/0!					r06c08f15p02-ch2sk1fk1fl1.tif	r06c08f15p01-ch1sk1fk1fl1.tiff	41	1415	0.151263	0.148043	0	0	nan	8	15	nan	6	0	0	0	0	65535	65535		1.42759
580	706			#DIV/0!					r06c08f18p02-ch2sk1fk1fl1.tif	r06c08f18p01-ch1sk1fk1fl1.tiff	41	1418	0.144747	0.133532	0	0	nan	8	18	nan	6	0	0	0	0	65535	65535		1.21724
126	175			#DIV/0!					r06c08f24p02-ch2sk1fk1fl1.tif	r06c08f24p01-ch1sk1fk1fl1.tiff	41	1424	0.0999466	0.0867628	0	0	nan	8	24	nan	6	0	0	0	0	65535	65535		1.38889
1562	3307	5752	8080	1.40473	1.38454e+06				r06c09f01p02-ch2sk1fk1fl1.tif	r06c09f01p01-ch1sk1fk1fl1.tiff	47	1611	0.249699	0.249714	0.000933479	0.000718061	nan	9	1	nan	6	0	0	0	0	65535	65535		2.11716
189	221			#DIV/0!					r06c09f13p02-ch2sk1fk1fl1.tif	r06c09f13p01-ch1sk1fk1fl1.tiff	47	1623	0.207996	0.108019	0	0	nan	9	13	nan	6	0	0	0	0	65535	65535		1.16931
1047	1143			#DIV/0!					r06c09f14p02-ch2sk1fk1fl1.tif	r06c09f14p01-ch1sk1fk1fl1.tiff	47	1624	0.194278	0.249622	0	7.18061e-05	nan	9	14	nan	6	0	0	0	0	65535	65535		1.09169
636	675			#DIV/0!					r06c09f15p02-ch2sk1fk1fl1.tif	r06c09f15p01-ch1sk1fk1fl1.tiff	47	1625	0.204089	0.145418	0	0	nan	9	15	nan	6	0	0	0	0	65535	65535		1.06132
983	1455			#DIV/0!					r06c09f18p02-ch2sk1fk1fl1.tif	r06c09f18p01-ch1sk1fk1fl1.tiff	47	1628	0.213367	0.213504	0	0	nan	9	18	nan	6	0	0	0	0	65535	65535		1.48016
391	337			#DIV/0!					r06c09f19p02-ch2sk1fk1fl1.tif	r06c09f19p01-ch1sk1fk1fl1.tiff	47	1629	0.249638	0.128435	0.000215418	0	nan	9	19	nan	6	0	0	0	0	65535	65535		0.861893
527	578			#DIV/0!					r06c09f23p02-ch2sk1fk1fl1.tif	r06c09f23p01-ch1sk1fk1fl1.tiff	47	1633	0.231174	0.0926223	0	0	nan	9	23	nan	6	0	0	0	0	65535	65535		1.09677
417	364			#DIV/0!					r06c09f24p02-ch2sk1fk1fl1.tif	r06c09f24p01-ch1sk1fk1fl1.tiff	47	1634	0.159686	0.0910506	0	0	nan	9	24	nan	6	0	0	0	0	65535	65535		0.872902
831	1100	5008	7734	1.54433	1.52213e+06				r06c10f01p02-ch2sk1fk1fl1.tif	r06c10f01p01-ch1sk1fk1fl1.tiff	53	1821	0.217716	0.147967	0	0	nan	10	1	nan	6	0	0	0	0	65535	65535		1.32371
386	495			#DIV/0!					r06c10f08p02-ch2sk1fk1fl1.tif	r06c10f08p01-ch1sk1fk1fl1.tiff	53	1828	0.135561	0.14902	0	0	nan	10	8	nan	6	0	0	0	0	65535	65535		1.28238
463	643			#DIV/0!					r06c10f09p02-ch2sk1fk1fl1.tif	r06c10f09p01-ch1sk1fk1fl1.tiff	53	1829	0.155764	0.124743	0	0	nan	10	9	nan	6	0	0	0	0	65535	65535		1.38877
143	230			#DIV/0!					r06c10f13p02-ch2sk1fk1fl1.tif	r06c10f13p01-ch1sk1fk1fl1.tiff	53	1833	0.146517	0.0906691	0	0	nan	10	13	nan	6	0	0	0	0	65535	65535		1.60839
1252	2300			#DIV/0!					r06c10f14p02-ch2sk1fk1fl1.tif	r06c10f14p01-ch1sk1fk1fl1.tiff	53	1834	0.215946	0.249668	0	0.000718061	nan	10	14	nan	6	0	0	0	0	65535	65535		1.83706
1068	1783			#DIV/0!					r06c10f15p02-ch2sk1fk1fl1.tif	r06c10f15p01-ch1sk1fk1fl1.tiff	53	1835	0.159884	0.235279	0	0	nan	10	15	nan	6	0	0	0	0	65535	65535		1.66948
760	1023			#DIV/0!					r06c10f18p02-ch2sk1fk1fl1.tif	r06c10f18p01-ch1sk1fk1fl1.tiff	53	1838	0.206027	0.140597	0	0	nan	10	18	nan	6	0	0	0	0	65535	65535		1.34605
105	160			#DIV/0!					r06c10f24p02-ch2sk1fk1fl1.tif	r06c10f24p01-ch1sk1fk1fl1.tiff	53	1844	0.129519	0.0677043	0	0	nan	10	24	nan	6	0	0	0	0	65535	65535		1.52381
1331	3258	4955	7765	1.5671	1.54458e+06				r06c11f01p02-ch2sk1fk1fl1.tif	r06c11f01p01-ch1sk1fk1fl1.tiff	59	2031	0.22945	0.249699	0	0.000287224	nan	11	1	nan	6	0	0	0	0	65535	65535		2.44778
441	536			#DIV/0!					r06c11f13p02-ch2sk1fk1fl1.tif	r06c11f13p01-ch1sk1fk1fl1.tiff	59	2043	0.137743	0.141466	0	0	nan	11	13	nan	6	0	0	0	0	65535	65535		1.21542
823	971			#DIV/0!					r06c11f14p02-ch2sk1fk1fl1.tif	r06c11f14p01-ch1sk1fk1fl1.tiff	59	2044	0.173892	0.203296	0	0	nan	11	14	nan	6	0	0	0	0	65535	65535		1.17983
307	320			#DIV/0!					r06c11f18p02-ch2sk1fk1fl1.tif	r06c11f18p01-ch1sk1fk1fl1.tiff	59	2048	0.131823	0.128557	0	0	nan	11	18	nan	6	0	0	0	0	65535	65535		1.04235
827	1169			#DIV/0!					r06c11f19p02-ch2sk1fk1fl1.tif	r06c11f19p01-ch1sk1fk1fl1.tiff	59	2049	0.150347	0.153429	0	0	nan	11	19	nan	6	0	0	0	0	65535	65535		1.41354
399	436			#DIV/0!					r06c11f22p02-ch2sk1fk1fl1.tif	r06c11f22p01-ch1sk1fk1fl1.tiff	59	2052	0.174517	0.128222	0	0	nan	11	22	nan	6	0	0	0	0	65535	65535		1.09273
726	950			#DIV/0!					r06c11f23p02-ch2sk1fk1fl1.tif	r06c11f23p01-ch1sk1fk1fl1.tiff	59	2053	0.177539	0.165347	0	0	nan	11	23	nan	6	0	0	0	0	65535	65535		1.30854
101	125			#DIV/0!					r06c11f24p02-ch2sk1fk1fl1.tif	r06c11f24p01-ch1sk1fk1fl1.tiff	59	2054	0.172427	0.0959182	0	0	nan	11	24	nan	6	0	0	0	0	65535	65535		1.23762
2390	1286	5153	2952	0.57287	169391				r07c02f01p02-ch2sk1fk1fl1.tif	r07c02f01p01-ch1sk1fk1fl1.tiff	6	176	0.180194	0.233249	0	0	nan	2	1	nan	7	0	0	0	0	65535	65535		0.538075
10	44			#DIV/0!					r07c02f08p02-ch2sk1fk1fl1.tif	r07c02f08p01-ch1sk1fk1fl1.tiff	6	183	0.0988174	0.0523537	0	0	nan	2	8	nan	7	0	0	0	0	65535	65535		4.4
54	168			#DIV/0!					r07c02f09p02-ch2sk1fk1fl1.tif	r07c02f09p01-ch1sk1fk1fl1.tiff	6	184	0.137926	0.109392	0	0	nan	2	9	nan	7	0	0	0	0	65535	65535		3.11111
360	207			#DIV/0!					r07c02f13p02-ch2sk1fk1fl1.tif	r07c02f13p01-ch1sk1fk1fl1.tiff	6	188	0.13576	0.177676	0	0	nan	2	13	nan	7	0	0	0	0	65535	65535		0.575
760	440			#DIV/0!					r07c02f14p02-ch2sk1fk1fl1.tif	r07c02f14p01-ch1sk1fk1fl1.tiff	6	189	0.196384	0.249546	0	7.18061e-05	nan	2	14	nan	7	0	0	0	0	65535	65535		0.578947
361	215			#DIV/0!					r07c02f15p02-ch2sk1fk1fl1.tif	r07c02f15p01-ch1sk1fk1fl1.tiff	6	190	0.161517	0.143755	0	0	nan	2	15	nan	7	0	0	0	0	65535	65535		0.595568
818	368			#DIV/0!					r07c02f18p02-ch2sk1fk1fl1.tif	r07c02f18p01-ch1sk1fk1fl1.tiff	6	193	0.161852	0.172412	0	0	nan	2	18	nan	7	0	0	0	0	65535	65535		0.449878
400	224			#DIV/0!					r07c02f19p02-ch2sk1fk1fl1.tif	r07c02f19p01-ch1sk1fk1fl1.tiff	6	194	0.144533	0.100786	0	0	nan	2	19	nan	7	0	0	0	0	65535	65535		0.56
2329	1095	5440	2960	0.544118	160889				r07c03f01p02-ch2sk1fk1fl1.tif	r07c03f01p01-ch1sk1fk1fl1.tiff	12	386	0.249638	0.249668	0.000215418	0.000933479	nan	3	1	nan	7	0	0	0	0	65535	65535		0.470159
351	297			#DIV/0!					r07c03f14p02-ch2sk1fk1fl1.tif	r07c03f14p01-ch1sk1fk1fl1.tiff	12	399	0.154101	0.123873	0	0	nan	3	14	nan	7	0	0	0	0	65535	65535		0.846154
334	254			#DIV/0!					r07c03f15p02-ch2sk1fk1fl1.tif	r07c03f15p01-ch1sk1fk1fl1.tiff	12	400	0.150393	0.147662	0	0	nan	3	15	nan	7	0	0	0	0	65535	65535		0.760479
1298	728			#DIV/0!					r07c03f18p02-ch2sk1fk1fl1.tif	r07c03f18p01-ch1sk1fk1fl1.tiff	12	403	0.17847	0.249638	0	0.000215418	nan	3	18	nan	7	0	0	0	0	65535	65535		0.560863
594	289			#DIV/0!					r07c03f23p02-ch2sk1fk1fl1.tif	r07c03f23p01-ch1sk1fk1fl1.tiff	12	408	0.208789	0.163714	0	0	nan	3	23	nan	7	0	0	0	0	65535	65535		0.486532
503	222			#DIV/0!					r07c03f24p02-ch2sk1fk1fl1.tif	r07c03f24p01-ch1sk1fk1fl1.tiff	12	409	0.153094	0.136416	0	0	nan	3	24	nan	7	0	0	0	0	65535	65535		0.441352
31	75			#DIV/0!					r07c03f27p02-ch2sk1fk1fl1.tif	r07c03f27p01-ch1sk1fk1fl1.tiff	12	412	0.103029	0.0520333	0	0	nan	3	27	nan	7	0	0	0	0	65535	65535		2.41935
2987	1447	5382	3064	0.569305	168336				r07c04f01p02-ch2sk1fk1fl1.tif	r07c04f01p01-ch1sk1fk1fl1.tiff	18	596	0.225223	0.249714	0	0.00215418	nan	4	1	nan	7	0	0	0	0	65535	65535		0.484433
26	108			#DIV/0!					r07c04f09p02-ch2sk1fk1fl1.tif	r07c04f09p01-ch1sk1fk1fl1.tiff	18	604	0.109361	0.0538796	0	0	nan	4	9	nan	7	0	0	0	0	65535	65535		4.15385
484	247			#DIV/0!					r07c04f14p02-ch2sk1fk1fl1.tif	r07c04f14p01-ch1sk1fk1fl1.tiff	18	609	0.143755	0.234546	0	0	nan	4	14	nan	7	0	0	0	0	65535	65535		0.510331
347	253			#DIV/0!					r07c04f15p02-ch2sk1fk1fl1.tif	r07c04f15p01-ch1sk1fk1fl1.tiff	18	610	0.142931	0.123827	0	0	nan	4	15	nan	7	0	0	0	0	65535	65535		0.729107
657	420			#DIV/0!					r07c04f18p02-ch2sk1fk1fl1.tif	r07c04f18p01-ch1sk1fk1fl1.tiff	18	613	0.178515	0.23827	0	0	nan	4	18	nan	7	0	0	0	0	65535	65535		0.639269
43	87			#DIV/0!					r07c04f22p02-ch2sk1fk1fl1.tif	r07c04f22p01-ch1sk1fk1fl1.tiff	18	617	0.108659	0.0871595	0	0	nan	4	22	nan	7	0	0	0	0	65535	65535		2.02326
570	262			#DIV/0!					r07c04f23p02-ch2sk1fk1fl1.tif	r07c04f23p01-ch1sk1fk1fl1.tiff	18	618	0.134401	0.205203	0	0	nan	4	23	nan	7	0	0	0	0	65535	65535		0.459649
268	240			#DIV/0!					r07c04f24p02-ch2sk1fk1fl1.tif	r07c04f24p01-ch1sk1fk1fl1.tiff	18	619	0.136141	0.0928969	0	0	nan	4	24	nan	7	0	0	0	0	65535	65535		0.895522
2716	1415	5327	2757	0.517552	153034				r07c05f01p02-ch2sk1fk1fl1.tif	r07c05f01p01-ch1sk1fk1fl1.tiff	24	806	0.188937	0.249699	0	0.000646255	nan	5	1	nan	7	0	0	0	0	65535	65535		0.520987
434	190			#DIV/0!					r07c05f14p02-ch2sk1fk1fl1.tif	r07c05f14p01-ch1sk1fk1fl1.tiff	24	819	0.183856	0.143175	0	0	nan	5	14	nan	7	0	0	0	0	65535	65535		0.437788
101	123			#DIV/0!					r07c05f15p02-ch2sk1fk1fl1.tif	r07c05f15p01-ch1sk1fk1fl1.tiff	24	820	0.13785	0.10808	0	0	nan	5	15	nan	7	0	0	0	0	65535	65535		1.21782
392	184			#DIV/0!					r07c05f18p02-ch2sk1fk1fl1.tif	r07c05f18p01-ch1sk1fk1fl1.tiff	24	823	0.159152	0.234974	0	0	nan	5	18	nan	7	0	0	0	0	65535	65535		0.469388
174	96			#DIV/0!					r07c05f19p02-ch2sk1fk1fl1.tif	r07c05f19p01-ch1sk1fk1fl1.tiff	24	824	0.144884	0.112123	0	0	nan	5	19	nan	7	0	0	0	0	65535	65535		0.551724
102	91			#DIV/0!					r07c05f22p02-ch2sk1fk1fl1.tif	r07c05f22p01-ch1sk1fk1fl1.tiff	24	827	0.164981	0.0545205	0	0	nan	5	22	nan	7	0	0	0	0	65535	65535		0.892157
1086	501			#DIV/0!					r07c05f23p02-ch2sk1fk1fl1.tif	r07c05f23p01-ch1sk1fk1fl1.tiff	24	828	0.195102	0.249638	0	7.18061e-05	nan	5	23	nan	7	0	0	0	0	65535	65535		0.461326
322	157			#DIV/0!					r07c05f24p02-ch2sk1fk1fl1.tif	r07c05f24p01-ch1sk1fk1fl1.tiff	24	829	0.171435	0.159228	0	0	nan	5	24	nan	7	0	0	0	0	65535	65535		0.487578
2880	1505	5459	3053	0.55926	165366				r07c06f01p02-ch2sk1fk1fl1.tif	r07c06f01p01-ch1sk1fk1fl1.tiff	30	1016	0.213855	0.249714	0	0.00344669	nan	6	1	nan	7	0	0	0	0	65535	65535		0.522569
421	228								r07c06f14p02-ch2sk1fk1fl1.tif	r07c06f14p01-ch1sk1fk1fl1.tiff	30	1029	0.249638	0.179721	7.18061e-05	0	nan	6	14	nan	7	0	0	0	0	65535	65535		0.541568
226	180								r07c06f15p02-ch2sk1fk1fl1.tif	r07c06f15p01-ch1sk1fk1fl1.tiff	30	1030	0.199512	0.0691997	0	0	nan	6	15	nan	7	0	0	0	0	65535	65535		0.79646
521	306								r07c06f18p02-ch2sk1fk1fl1.tif	r07c06f18p01-ch1sk1fk1fl1.tiff	30	1033	0.154833	0.173327	0	0	nan	6	18	nan	7	0	0	0	0	65535	65535		0.587332
161	98								r07c06f19p02-ch2sk1fk1fl1.tif	r07c06f19p01-ch1sk1fk1fl1.tiff	30	1034	0.159884	0.0638895	0	0	nan	6	19	nan	7	0	0	0	0	65535	65535		0.608696
73	75								r07c06f22p02-ch2sk1fk1fl1.tif	r07c06f22p01-ch1sk1fk1fl1.tiff	30	1037	0.122499	0.0784772	0	0	nan	6	22	nan	7	0	0	0	0	65535	65535		1.0274
853	375								r07c06f23p02-ch2sk1fk1fl1.tif	r07c06f23p01-ch1sk1fk1fl1.tiff	30	1038	0.190219	0.24976	0	0.270637	nan	6	23	nan	7	0	0	0	0	65535	65535		0.439625
273	179								r07c06f24p02-ch2sk1fk1fl1.tif	r07c06f24p01-ch1sk1fk1fl1.tiff	30	1039	0.155383	0.106661	0	0	nan	6	24	nan	7	0	0	0	0	65535	65535		0.655678
51	107								r07c06f28p02-ch2sk1fk1fl1.tif	r07c06f28p01-ch1sk1fk1fl1.tiff	30	1043	0.0930037	0.0704662	0	0	nan	6	28	nan	7	0	0	0	0	65535	65535		2.09804
3230	1546	5278	2885	0.546609	161625				r07c07f01p02-ch2sk1fk1fl1.tif	r07c07f01p01-ch1sk1fk1fl1.tiff	36	1226	0.205631	0.249714	0	0.00143612	nan	7	1	nan	7	0	0	0	0	65535	65535		0.478638
9	0								r07c07f08p02-ch2sk1fk1fl1.tif	r07c07f08p01-ch1sk1fk1fl1.tiff	36	1233	0.0532998	0.0965133	0	0	nan	7	8	nan	7	0	0	0	0	65535	65535		0
39	170								r07c07f09p02-ch2sk1fk1fl1.tif	r07c07f09p01-ch1sk1fk1fl1.tiff	36	1234	0.134447	0.0920272	0	0	nan	7	9	nan	7	0	0	0	0	65535	65535		4.35897
166	154								r07c07f13p02-ch2sk1fk1fl1.tif	r07c07f13p01-ch1sk1fk1fl1.tiff	36	1238	0.185916	0.095964	0	0	nan	7	13	nan	7	0	0	0	0	65535	65535		0.927711
580	305								r07c07f14p02-ch2sk1fk1fl1.tif	r07c07f14p01-ch1sk1fk1fl1.tiff	36	1239	0.150362	0.249653	0	0.000215418	nan	7	14	nan	7	0	0	0	0	65535	65535		0.525862
207	153								r07c07f15p02-ch2sk1fk1fl1.tif	r07c07f15p01-ch1sk1fk1fl1.tiff	36	1240	0.110552	0.0681315	0	0	nan	7	15	nan	7	0	0	0	0	65535	65535		0.73913
421	190								r07c07f18p02-ch2sk1fk1fl1.tif	r07c07f18p01-ch1sk1fk1fl1.tiff	36	1243	0.13843	0.155398	0	0	nan	7	18	nan	7	0	0	0	0	65535	65535		0.451306
287	187								r07c07f19p02-ch2sk1fk1fl1.tif	r07c07f19p01-ch1sk1fk1fl1.tiff	36	1244	0.114168	0.114855	0	0	nan	7	19	nan	7	0	0	0	0	65535	65535		0.651568
339	180								r07c07f23p02-ch2sk1fk1fl1.tif	r07c07f23p01-ch1sk1fk1fl1.tiff	36	1248	0.105928	0.137514	0	0	nan	7	23	nan	7	0	0	0	0	65535	65535		0.530973
2624	1282	5435	2471	0.454646	134433				r07c08f01p02-ch2sk1fk1fl1.tif	r07c08f01p01-ch1sk1fk1fl1.tiff	42	1436	0.249699	0.249744	0.000287224	0.00394933	nan	8	1	nan	7	0	0	0	0	65535	65535		0.488567
292	146								r07c08f14p02-ch2sk1fk1fl1.tif	r07c08f14p01-ch1sk1fk1fl1.tiff	42	1449	0.110521	0.147341	0	0	nan	8	14	nan	7	0	0	0	0	65535	65535		0.5
201	82								r07c08f15p02-ch2sk1fk1fl1.tif	r07c08f15p01-ch1sk1fk1fl1.tiff	42	1450	0.128023	0.0995956	0	0	nan	8	15	nan	7	0	0	0	0	65535	65535		0.40796
808	385								r07c08f18p02-ch2sk1fk1fl1.tif	r07c08f18p01-ch1sk1fk1fl1.tiff	42	1453	0.165301	0.242344	0	0	nan	8	18	nan	7	0	0	0	0	65535	65535		0.476485
150	66								r07c08f19p02-ch2sk1fk1fl1.tif	r07c08f19p01-ch1sk1fk1fl1.tiff	42	1454	0.124636	0.110582	0	0	nan	8	19	nan	7	0	0	0	0	65535	65535		0.44
963	342								r07c08f23p02-ch2sk1fk1fl1.tif	r07c08f23p01-ch1sk1fk1fl1.tiff	42	1458	0.175051	0.212589	0	0	nan	8	23	nan	7	0	0	0	0	65535	65535		0.35514
397	168								r07c08f24p02-ch2sk1fk1fl1.tif	r07c08f24p01-ch1sk1fk1fl1.tiff	42	1459	0.161776	0.174182	0	0	nan	8	24	nan	7	0	0	0	0	65535	65535		0.423174
2478	1165	5680	2395	0.421655	124678				r07c09f01p02-ch2sk1fk1fl1.tif	r07c09f01p01-ch1sk1fk1fl1.tiff	48	1646	0.212238	0.249622	0	0.000215418	nan	9	1	nan	7	0	0	0	0	65535	65535		0.470137
309	106								r07c09f13p02-ch2sk1fk1fl1.tif	r07c09f13p01-ch1sk1fk1fl1.tiff	48	1658	0.141619	0.138689	0	0	nan	9	13	nan	7	0	0	0	0	65535	65535		0.343042
619	233								r07c09f14p02-ch2sk1fk1fl1.tif	r07c09f14p01-ch1sk1fk1fl1.tiff	48	1659	0.183856	0.215106	0	0	nan	9	14	nan	7	0	0	0	0	65535	65535		0.376414
160	75								r07c09f15p02-ch2sk1fk1fl1.tif	r07c09f15p01-ch1sk1fk1fl1.tiff	48	1660	0.155596	0.0605783	0	0	nan	9	15	nan	7	0	0	0	0	65535	65535		0.46875
204	69								r07c09f18p02-ch2sk1fk1fl1.tif	r07c09f18p01-ch1sk1fk1fl1.tiff	48	1663	0.152209	0.134524	0	0	nan	9	18	nan	7	0	0	0	0	65535	65535		0.338235
1002	402								r07c09f19p02-ch2sk1fk1fl1.tif	r07c09f19p01-ch1sk1fk1fl1.tiff	48	1664	0.249638	0.213993	0.000287224	0	nan	9	19	nan	7	0	0	0	0	65535	65535		0.401198
442	154								r07c09f22p02-ch2sk1fk1fl1.tif	r07c09f22p01-ch1sk1fk1fl1.tiff	48	1667	0.207218	0.108644	0	0	nan	9	22	nan	7	0	0	0	0	65535	65535		0.348416
466	191								r07c09f23p02-ch2sk1fk1fl1.tif	r07c09f23p01-ch1sk1fk1fl1.tiff	48	1668	0.180835	0.136355	0	0	nan	9	23	nan	7	0	0	0	0	65535	65535		0.409871
2427	1241	5498	2528	0.459804	135958				r07c10f01p02-ch2sk1fk1fl1.tif	r07c10f01p01-ch1sk1fk1fl1.tiff	54	1856	0.18024	0.249653	0	0.000718061	nan	10	1	nan	7	0	0	0	0	65535	65535		0.511331
11	3								r07c10f08p02-ch2sk1fk1fl1.tif	r07c10f08p01-ch1sk1fk1fl1.tiff	54	1863	0.142824	0.0694438	0	0	nan	10	8	nan	7	0	0	0	0	65535	65535		0.272727
26	0								r07c10f09p02-ch2sk1fk1fl1.tif	r07c10f09p01-ch1sk1fk1fl1.tiff	54	1864	0.155047	0.142992	0	0	nan	10	9	nan	7	0	0	0	0	65535	65535		0
536	192								r07c10f14p02-ch2sk1fk1fl1.tif	r07c10f14p01-ch1sk1fk1fl1.tiff	54	1869	0.152911	0.222049	0	0	nan	10	14	nan	7	0	0	0	0	65535	65535		0.358209
223	79								r07c10f15p02-ch2sk1fk1fl1.tif	r07c10f15p01-ch1sk1fk1fl1.tiff	54	1870	0.194034	0.0709239	0	0	nan	10	15	nan	7	0	0	0	0	65535	65535		0.35426
327	128								r07c10f18p02-ch2sk1fk1fl1.tif	r07c10f18p01-ch1sk1fk1fl1.tiff	54	1873	0.144137	0.118486	0	0	nan	10	18	nan	7	0	0	0	0	65535	65535		0.391437
226	99								r07c10f19p02-ch2sk1fk1fl1.tif	r07c10f19p01-ch1sk1fk1fl1.tiff	54	1874	0.133822	0.0851148	0	0	nan	10	19	nan	7	0	0	0	0	65535	65535		0.438053
250	99								r07c10f22p02-ch2sk1fk1fl1.tif	r07c10f22p01-ch1sk1fk1fl1.tiff	54	1877	0.159045	0.141985	0	0	nan	10	22	nan	7	0	0	0	0	65535	65535		0.396
1118	552								r07c10f23p02-ch2sk1fk1fl1.tif	r07c10f23p01-ch1sk1fk1fl1.tiff	54	1878	0.161532	0.243717	0	0	nan	10	23	nan	7	0	0	0	0	65535	65535		0.493739
209	78								r07c10f24p02-ch2sk1fk1fl1.tif	r07c10f24p01-ch1sk1fk1fl1.tiff	54	1879	0.167926	0.0849012	0	0	nan	10	24	nan	7	0	0	0	0	65535	65535		0.373206
145	57								r07c10f28p02-ch2sk1fk1fl1.tif	r07c10f28p01-ch1sk1fk1fl1.tiff	54	1883	0.128328	0.106554	0	0	nan	10	28	nan	7	0	0	0	0	65535	65535		0.393103
228	83	5547	2538	0.457545	135290				r07c11f01p02-ch2sk1fk1fl1.tif	r07c11f01p01-ch1sk1fk1fl1.tiff	60	2066	0.129442	0.0678416	0	0	nan	11	1	nan	7	0	0	0	0	65535	65535		0.364035
116	32								r07c11f04p02-ch2sk1fk1fl1.tif	r07c11f04p01-ch1sk1fk1fl1.tiff	60	2069	0.14226	0.0527199	0	0	nan	11	4	nan	7	0	0	0	0	65535	65535		0.275862
109	41								r07c11f05p02-ch2sk1fk1fl1.tif	r07c11f05p01-ch1sk1fk1fl1.tiff	60	2070	0.134493	0.0520485	0	0	nan	11	5	nan	7	0	0	0	0	65535	65535		0.376147
968	336								r07c11f08p02-ch2sk1fk1fl1.tif	r07c11f08p01-ch1sk1fk1fl1.tiff	60	2073	0.168505	0.224445	0	0	nan	11	8	nan	7	0	0	0	0	65535	65535		0.347107
1315	429								r07c11f09p02-ch2sk1fk1fl1.tif	r07c11f09p01-ch1sk1fk1fl1.tiff	60	2074	0.178744	0.248463	0	0	nan	11	9	nan	7	0	0	0	0	65535	65535		0.326236
95	28								r07c11f10p02-ch2sk1fk1fl1.tif	r07c11f10p01-ch1sk1fk1fl1.tiff	60	2075	0.13904	0.0513008	0	0	nan	11	10	nan	7	0	0	0	0	65535	65535		0.294737
1408	931								r07c11f14p02-ch2sk1fk1fl1.tif	r07c11f14p01-ch1sk1fk1fl1.tiff	60	2079	0.150973	0.249638	0	0.000574449	nan	11	14	nan	7	0	0	0	0	65535	65535		0.661222
1105	567								r07c11f15p02-ch2sk1fk1fl1.tif	r07c11f15p01-ch1sk1fk1fl1.tiff	60	2080	0.178241	0.239338	0	0	nan	11	15	nan	7	0	0	0	0	65535	65535		0.513122
203	91								r07c11f18p02-ch2sk1fk1fl1.tif	r07c11f18p01-ch1sk1fk1fl1.tiff	60	2083	0.130343	0.0523384	0	0	nan	11	18	nan	7	0	0	0	0	65535	65535		0.448276
69	42								r02c02f13p02-ch2sk1fk1fl1.tif	r02c02f13p01-ch1sk1fk1fl1.tiff	1	13	0.136919	0.0446479	0	0	nan	2	13	nan	2	0	1	0	0	65535	65535
54	28								r02c02f15p02-ch2sk1fk1fl1.tif	r02c02f15p01-ch1sk1fk1fl1.tiff	1	15	0.162188	0.033463	0	0	nan	2	15	nan	2	0	1	0	0	65535	65535
86	38								r02c02f27p02-ch2sk1fk1fl1.tif	r02c02f27p01-ch1sk1fk1fl1.tiff	1	27	0.132723	0.0441138	0	0	nan	2	27	nan	2	0	1	0	0	65535	65535
66	50								r02c02f29p02-ch2sk1fk1fl1.tif	r02c02f29p01-ch1sk1fk1fl1.tiff	1	29	0.119539	0.0327916	0	0	nan	2	29	nan	2	0	1	0	0	65535	65535
8	17								r02c03f08p02-ch2sk1fk1fl1.tif	r02c03f08p01-ch1sk1fk1fl1.tiff	7	218	0.113115	0.0368353	0	0	nan	3	8	nan	2	0	1	0	0	65535	65535
15	13								r02c03f09p02-ch2sk1fk1fl1.tif	r02c03f09p01-ch1sk1fk1fl1.tiff	7	219	0.156512	0.0219577	0	0	nan	3	9	nan	2	0	1	0	0	65535	65535
10	24								r02c03f13p02-ch2sk1fk1fl1.tif	r02c03f13p01-ch1sk1fk1fl1.tiff	7	223	0.0974289	0.0222171	0	0	nan	3	13	nan	2	0	1	0	0	65535	65535
13	18								r02c03f16p02-ch2sk1fk1fl1.tif	r02c03f16p01-ch1sk1fk1fl1.tiff	7	226	0.0925917	0.0174716	0	0	nan	3	16	nan	2	0	1	0	0	65535	65535
46	78								r02c03f17p02-ch2sk1fk1fl1.tif	r02c03f17p01-ch1sk1fk1fl1.tiff	7	227	0.118791	0.0455482	0	0	nan	3	17	nan	2	0	1	0	0	65535	65535
86	112								r02c03f19p02-ch2sk1fk1fl1.tif	r02c03f19p01-ch1sk1fk1fl1.tiff	7	229	0.127977	0.0385901	0	0	nan	3	19	nan	2	0	1	0	0	65535	65535
77	77								r02c03f22p02-ch2sk1fk1fl1.tif	r02c03f22p01-ch1sk1fk1fl1.tiff	7	232	0.169055	0.0315404	0	0	nan	3	22	nan	2	0	1	0	0	65535	65535
7	28								r02c03f25p02-ch2sk1fk1fl1.tif	r02c03f25p01-ch1sk1fk1fl1.tiff	7	235	0.0629435	0.0138399	0	0	nan	3	25	nan	2	0	1	0	0	65535	65535
22	16								r02c03f27p02-ch2sk1fk1fl1.tif	r02c03f27p01-ch1sk1fk1fl1.tiff	7	237	0.100938	0.0179904	0	0	nan	3	27	nan	2	0	1	0	0	65535	65535
39	60								r02c03f28p02-ch2sk1fk1fl1.tif	r02c03f28p01-ch1sk1fk1fl1.tiff	7	238	0.119875	0.0240482	0	0	nan	3	28	nan	2	0	1	0	0	65535	65535
8	10								r02c04f08p02-ch2sk1fk1fl1.tif	r02c04f08p01-ch1sk1fk1fl1.tiff	13	428	0.104601	0.0255894	0	0	nan	4	8	nan	2	0	1	0	0	65535	65535
38	39								r02c04f09p02-ch2sk1fk1fl1.tif	r02c04f09p01-ch1sk1fk1fl1.tiff	13	429	0.161898	0.031281	0	0	nan	4	9	nan	2	0	1	0	0	65535	65535
62	76								r02c04f13p02-ch2sk1fk1fl1.tif	r02c04f13p01-ch1sk1fk1fl1.tiff	13	433	0.143221	0.0326848	0	0	nan	4	13	nan	2	0	1	0	0	65535	65535
114	106								r02c04f22p02-ch2sk1fk1fl1.tif	r02c04f22p01-ch1sk1fk1fl1.tiff	13	442	0.172824	0.0455024	0	0	nan	4	22	nan	2	0	1	0	0	65535	65535
48	60								r02c04f27p02-ch2sk1fk1fl1.tif	r02c04f27p01-ch1sk1fk1fl1.tiff	13	447	0.127672	0.0335241	0	0	nan	4	27	nan	2	0	1	0	0	65535	65535
124	148								r02c04f28p02-ch2sk1fk1fl1.tif	r02c04f28p01-ch1sk1fk1fl1.tiff	13	448	0.128038	0.0285954	0	0	nan	4	28	nan	2	0	1	0	0	65535	65535
17	20732								r02c04f29p02-ch2sk1fk1fl1.tif	r02c04f29p01-ch1sk1fk1fl1.tiff	13	449	0.051667	0.0205386	0	0	nan	4	29	nan	2	0	1	0	0	65535	65535
77	56								r02c05f08p02-ch2sk1fk1fl1.tif	r02c05f08p01-ch1sk1fk1fl1.tiff	19	638	0.168872	0.0373388	0	0	nan	5	8	nan	2	0	1	0	0	65535	65535
24	29								r02c05f13p02-ch2sk1fk1fl1.tif	r02c05f13p01-ch1sk1fk1fl1.tiff	19	643	0.146014	0.0323033	0	0	nan	5	13	nan	2	0	1	0	0	65535	65535
50	49								r02c05f16p02-ch2sk1fk1fl1.tif	r02c05f16p01-ch1sk1fk1fl1.tiff	19	646	0.12755	0.0492103	0	0	nan	5	16	nan	2	0	1	0	0	65535	65535
70	49								r02c05f19p02-ch2sk1fk1fl1.tif	r02c05f19p01-ch1sk1fk1fl1.tiff	19	649	0.198947	0.0439155	0	0	nan	5	19	nan	2	0	1	0	0	65535	65535
9	7								r02c05f22p02-ch2sk1fk1fl1.tif	r02c05f22p01-ch1sk1fk1fl1.tiff	19	652	0.061799	0.0274968	0	0	nan	5	22	nan	2	0	1	0	0	65535	65535
41	37								r02c05f25p02-ch2sk1fk1fl1.tif	r02c05f25p01-ch1sk1fk1fl1.tiff	19	655	0.188251	0.0383459	0	0	nan	5	25	nan	2	0	1	0	0	65535	65535
10	27								r02c05f27p02-ch2sk1fk1fl1.tif	r02c05f27p01-ch1sk1fk1fl1.tiff	19	657	0.114641	0.0222629	0	0	nan	5	27	nan	2	0	1	0	0	65535	65535
7	11								r02c05f28p02-ch2sk1fk1fl1.tif	r02c05f28p01-ch1sk1fk1fl1.tiff	19	658	0.0791333	0.0169223	0	0	nan	5	28	nan	2	0	1	0	0	65535	65535
13	31								r02c06f08p02-ch2sk1fk1fl1.tif	r02c06f08p01-ch1sk1fk1fl1.tiff	25	848	0.115969	0.0267948	0	0	nan	6	8	nan	2	0	1	0	0	65535	65535
89	102								r02c06f09p02-ch2sk1fk1fl1.tif	r02c06f09p01-ch1sk1fk1fl1.tiff	25	849	0.207691	0.0412909	0	0	nan	6	9	nan	2	0	1	0	0	65535	65535
7	22								r02c06f10p02-ch2sk1fk1fl1.tif	r02c06f10p01-ch1sk1fk1fl1.tiff	25	850	0.129503	0.0274357	0	0	nan	6	10	nan	2	0	1	0	0	65535	65535
1	24510								r02c06f27p02-ch2sk1fk1fl1.tif	r02c06f27p01-ch1sk1fk1fl1.tiff	25	867	0.0787823	0.0157778	0	0	nan	6	27	nan	2	0	1	0	0	65535	65535
30	75								r02c06f28p02-ch2sk1fk1fl1.tif	r02c06f28p01-ch1sk1fk1fl1.tiff	25	868	0.109239	0.0251469	0	0	nan	6	28	nan	2	0	1	0	0	65535	65535
0	24226								r02c06f29p02-ch2sk1fk1fl1.tif	r02c06f29p01-ch1sk1fk1fl1.tiff	25	869	0.0597238	0.0175937	0	0	nan	6	29	nan	2	0	1	0	0	65535	65535
20	40								r02c07f08p02-ch2sk1fk1fl1.tif	r02c07f08p01-ch1sk1fk1fl1.tiff	31	1058	0.138109	0.0361944	0	0	nan	7	8	nan	2	0	1	0	0	65535	65535
55	59								r02c07f09p02-ch2sk1fk1fl1.tif	r02c07f09p01-ch1sk1fk1fl1.tiff	31	1059	0.165286	0.0338598	0	0	nan	7	9	nan	2	0	1	0	0	65535	65535
102	55								r02c07f13p02-ch2sk1fk1fl1.tif	r02c07f13p01-ch1sk1fk1fl1.tiff	31	1063	0.176547	0.046128	0	0	nan	7	13	nan	2	0	1	0	0	65535	65535
0	10								r02c07f16p02-ch2sk1fk1fl1.tif	r02c07f16p01-ch1sk1fk1fl1.tiff	31	1066	0.095964	0.0367437	0	0	nan	7	16	nan	2	0	1	0	0	65535	65535
28	63								r02c07f17p02-ch2sk1fk1fl1.tif	r02c07f17p01-ch1sk1fk1fl1.tiff	31	1067	0.113451	0.0462196	0	0	nan	7	17	nan	2	0	1	0	0	65535	65535
64	44								r02c07f22p02-ch2sk1fk1fl1.tif	r02c07f22p01-ch1sk1fk1fl1.tiff	31	1072	0.130159	0.034287	0	0	nan	7	22	nan	2	0	1	0	0	65535	65535
3	8								r02c07f25p02-ch2sk1fk1fl1.tif	r02c07f25p01-ch1sk1fk1fl1.tiff	31	1075	0.093431	0.0199893	0	0	nan	7	25	nan	2	0	1	0	0	65535	65535
12	22								r02c07f27p02-ch2sk1fk1fl1.tif	r02c07f27p01-ch1sk1fk1fl1.tiff	31	1077	0.119646	0.0199283	0	0	nan	7	27	nan	2	0	1	0	0	65535	65535
27	45								r02c07f28p02-ch2sk1fk1fl1.tif	r02c07f28p01-ch1sk1fk1fl1.tiff	31	1078	0.0794385	0.0178073	0	0	nan	7	28	nan	2	0	1	0	0	65535	65535
13	34								r02c08f08p02-ch2sk1fk1fl1.tif	r02c08f08p01-ch1sk1fk1fl1.tiff	37	1268	0.127352	0.0459297	0	0	nan	8	8	nan	2	0	1	0	0	65535	65535
33	37								r02c08f09p02-ch2sk1fk1fl1.tif	r02c08f09p01-ch1sk1fk1fl1.tiff	37	1269	0.168566	0.0476234	0	0	nan	8	9	nan	2	0	1	0	0	65535	65535
48	39								r02c08f13p02-ch2sk1fk1fl1.tif	r02c08f13p01-ch1sk1fk1fl1.tiff	37	1273	0.122927	0.0290074	0	0	nan	8	13	nan	2	0	1	0	0	65535	65535
15	44								r02c08f16p02-ch2sk1fk1fl1.tif	r02c08f16p01-ch1sk1fk1fl1.tiff	37	1276	0.101579	0.0376135	0	0	nan	8	16	nan	2	0	1	0	0	65535	65535
125	82								r02c08f19p02-ch2sk1fk1fl1.tif	r02c08f19p01-ch1sk1fk1fl1.tiff	37	1279	0.178241	0.0494087	0	0	nan	8	19	nan	2	0	1	0	0	65535	65535
40	76								r02c08f25p02-ch2sk1fk1fl1.tif	r02c08f25p01-ch1sk1fk1fl1.tiff	37	1285	0.161715	0.038056	0	0	nan	8	25	nan	2	0	1	0	0	65535	65535
39	92								r02c08f27p02-ch2sk1fk1fl1.tif	r02c08f27p01-ch1sk1fk1fl1.tiff	37	1287	0.117464	0.0308385	0	0	nan	8	27	nan	2	0	1	0	0	65535	65535
73	73								r02c08f28p02-ch2sk1fk1fl1.tif	r02c08f28p01-ch1sk1fk1fl1.tiff	37	1288	0.107027	0.0242161	0	0	nan	8	28	nan	2	0	1	0	0	65535	65535
16	53								r02c09f08p02-ch2sk1fk1fl1.tif	r02c09f08p01-ch1sk1fk1fl1.tiff	43	1478	0.123827	0.0267491	0	0	nan	9	8	nan	2	0	1	0	0	65535	65535
54	117								r02c09f09p02-ch2sk1fk1fl1.tif	r02c09f09p01-ch1sk1fk1fl1.tiff	43	1479	0.146487	0.0255131	0	0	nan	9	9	nan	2	0	1	0	0	65535	65535
82	56								r02c09f13p02-ch2sk1fk1fl1.tif	r02c09f13p01-ch1sk1fk1fl1.tiff	43	1483	0.116167	0.0366979	0	0	nan	9	13	nan	2	0	1	0	0	65535	65535
0	5								r02c09f16p02-ch2sk1fk1fl1.tif	r02c09f16p01-ch1sk1fk1fl1.tiff	43	1486	0.15462	0.0269322	0	0	nan	9	16	nan	2	0	1	0	0	65535	65535
16	97								r02c09f17p02-ch2sk1fk1fl1.tif	r02c09f17p01-ch1sk1fk1fl1.tiff	43	1487	0.174914	0.0412146	0	0	nan	9	17	nan	2	0	1	0	0	65535	65535
65	83								r02c09f22p02-ch2sk1fk1fl1.tif	r02c09f22p01-ch1sk1fk1fl1.tiff	43	1492	0.144244	0.029221	0	0	nan	9	22	nan	2	0	1	0	0	65535	65535
4	15								r02c09f27p02-ch2sk1fk1fl1.tif	r02c09f27p01-ch1sk1fk1fl1.tiff	43	1497	0.108934	0.0184787	0	0	nan	9	27	nan	2	0	1	0	0	65535	65535
22	44								r02c09f28p02-ch2sk1fk1fl1.tif	r02c09f28p01-ch1sk1fk1fl1.tiff	43	1498	0.0729076	0.0188754	0	0	nan	9	28	nan	2	0	1	0	0	65535	65535
13	10								r02c10f08p02-ch2sk1fk1fl1.tif	r02c10f08p01-ch1sk1fk1fl1.tiff	49	1688	0.103655	0.0429847	0	0	nan	10	8	nan	2	0	1	0	0	65535	65535
13	14								r02c10f09p02-ch2sk1fk1fl1.tif	r02c10f09p01-ch1sk1fk1fl1.tiff	49	1689	0.158846	0.0292058	0	0	nan	10	9	nan	2	0	1	0	0	65535	65535
38	24								r02c10f13p02-ch2sk1fk1fl1.tif	r02c10f13p01-ch1sk1fk1fl1.tiff	49	1693	0.171328	0.0417639	0	0	nan	10	13	nan	2	0	1	0	0	65535	65535
8	13								r02c10f16p02-ch2sk1fk1fl1.tif	r02c10f16p01-ch1sk1fk1fl1.tiff	49	1696	0.0906844	0.0289311	0	0	nan	10	16	nan	2	0	1	0	0	65535	65535
81	45								r02c10f22p02-ch2sk1fk1fl1.tif	r02c10f22p01-ch1sk1fk1fl1.tiff	49	1702	0.192767	0.040528	0	0	nan	10	22	nan	2	0	1	0	0	65535	65535
27	22								r02c10f25p02-ch2sk1fk1fl1.tif	r02c10f25p01-ch1sk1fk1fl1.tiff	49	1705	0.102007	0.032929	0	0	nan	10	25	nan	2	0	1	0	0	65535	65535
57	68								r02c10f27p02-ch2sk1fk1fl1.tif	r02c10f27p01-ch1sk1fk1fl1.tiff	49	1707	0.130755	0.0354925	0	0	nan	10	27	nan	2	0	1	0	0	65535	65535
8	11								r02c11f08p02-ch2sk1fk1fl1.tif	r02c11f08p01-ch1sk1fk1fl1.tiff	55	1898	0.121599	0.0467842	0	0	nan	11	8	nan	2	0	1	0	0	65535	65535
19	48								r02c11f09p02-ch2sk1fk1fl1.tif	r02c11f09p01-ch1sk1fk1fl1.tiff	55	1899	0.154696	0.0423438	0	0	nan	11	9	nan	2	0	1	0	0	65535	65535
43	112								r02c11f13p02-ch2sk1fk1fl1.tif	r02c11f13p01-ch1sk1fk1fl1.tiff	55	1903	0.0784466	0.0395361	0	0	nan	11	13	nan	2	0	1	0	0	65535	65535
26	64								r02c11f17p02-ch2sk1fk1fl1.tif	r02c11f17p01-ch1sk1fk1fl1.tiff	55	1907	0.115007	0.0486	0	0	nan	11	17	nan	2	0	1	0	0	65535	65535
102	166								r02c11f22p02-ch2sk1fk1fl1.tif	r02c11f22p01-ch1sk1fk1fl1.tiff	55	1912	0.164141	0.0263523	0	0	nan	11	22	nan	2	0	1	0	0	65535	65535
6	11								r02c11f25p02-ch2sk1fk1fl1.tif	r02c11f25p01-ch1sk1fk1fl1.tiff	55	1915	0.0866407	0.0227817	0	0	nan	11	25	nan	2	0	1	0	0	65535	65535
21	37								r02c11f27p02-ch2sk1fk1fl1.tif	r02c11f27p01-ch1sk1fk1fl1.tiff	55	1917	0.0982071	0.0346532	0	0	nan	11	27	nan	2	0	1	0	0	65535	65535
70	41								r02c11f28p02-ch2sk1fk1fl1.tif	r02c11f28p01-ch1sk1fk1fl1.tiff	55	1918	0.143267	0.0237125	0	0	nan	11	28	nan	2	0	1	0	0	65535	65535
3	12								r03c02f13p02-ch2sk1fk1fl1.tif	r03c02f13p01-ch1sk1fk1fl1.tiff	2	48	0.121874	0.027512	0	0	nan	2	13	nan	3	0	1	0	0	65535	65535
50	54								r03c02f17p02-ch2sk1fk1fl1.tif	r03c02f17p01-ch1sk1fk1fl1.tiff	2	52	0.171115	0.0459449	0	0	nan	2	17	nan	3	0	1	0	0	65535	65535
80	58								r03c02f19p02-ch2sk1fk1fl1.tif	r03c02f19p01-ch1sk1fk1fl1.tiff	2	54	0.118242	0.045594	0	0	nan	2	19	nan	3	0	1	0	0	65535	65535
57	39								r03c02f22p02-ch2sk1fk1fl1.tif	r03c02f22p01-ch1sk1fk1fl1.tiff	2	57	0.161746	0.0379492	0	0	nan	2	22	nan	3	0	1	0	0	65535	65535
68	72								r03c02f25p02-ch2sk1fk1fl1.tif	r03c02f25p01-ch1sk1fk1fl1.tiff	2	60	0.166155	0.04271	0	0	nan	2	25	nan	3	0	1	0	0	65535	65535
6	6								r03c02f26p02-ch2sk1fk1fl1.tif	r03c02f26p01-ch1sk1fk1fl1.tiff	2	61	0.0965744	0.0253758	0	0	nan	2	26	nan	3	0	1	0	0	65535	65535
130	191								r03c02f28p02-ch2sk1fk1fl1.tif	r03c02f28p01-ch1sk1fk1fl1.tiff	2	63	0.0757153	0.0309911	0	0	nan	2	28	nan	3	0	1	0	0	65535	65535
17	20								r03c03f09p02-ch2sk1fk1fl1.tif	r03c03f09p01-ch1sk1fk1fl1.tiff	8	254	0.129763	0.0234989	0	0	nan	3	9	nan	3	0	1	0	0	65535	65535
99	114								r03c03f13p02-ch2sk1fk1fl1.tif	r03c03f13p01-ch1sk1fk1fl1.tiff	8	258	0.19028	0.033753	0	0	nan	3	13	nan	3	0	1	0	0	65535	65535
144	167								r03c03f22p02-ch2sk1fk1fl1.tif	r03c03f22p01-ch1sk1fk1fl1.tiff	8	267	0.128786	0.0463569	0	0	nan	3	22	nan	3	0	1	0	0	65535	65535
35	42								r03c03f27p02-ch2sk1fk1fl1.tif	r03c03f27p01-ch1sk1fk1fl1.tiff	8	272	0.104936	0.0212863	0	0	nan	3	27	nan	3	0	1	0	0	65535	65535
188	264								r03c03f28p02-ch2sk1fk1fl1.tif	r03c03f28p01-ch1sk1fk1fl1.tiff	8	273	0.12755	0.0320287	0	0	nan	3	28	nan	3	0	1	0	0	65535	65535
6	20516								r03c03f29p02-ch2sk1fk1fl1.tif	r03c03f29p01-ch1sk1fk1fl1.tiff	8	274	0.0629435	0.0131533	0	0	nan	3	29	nan	3	0	1	0	0	65535	65535
15	53								r03c04f08p02-ch2sk1fk1fl1.tif	r03c04f08p01-ch1sk1fk1fl1.tiff	14	463	0.113848	0.0231327	0	0	nan	4	8	nan	3	0	1	0	0	65535	65535
83	167								r03c04f09p02-ch2sk1fk1fl1.tif	r03c04f09p01-ch1sk1fk1fl1.tiff	14	464	0.133242	0.0339055	0	0	nan	4	9	nan	3	0	1	0	0	65535	65535
281	287								r03c04f19p02-ch2sk1fk1fl1.tif	r03c04f19p01-ch1sk1fk1fl1.tiff	14	474	0.218433	0.0469825	0	0	nan	4	19	nan	3	0	1	0	0	65535	65535
3	26032								r03c04f27p02-ch2sk1fk1fl1.tif	r03c04f27p01-ch1sk1fk1fl1.tiff	14	482	0.0728161	0.0128481	0	0	nan	4	27	nan	3	0	1	0	0	65535	65535
13	30								r03c04f28p02-ch2sk1fk1fl1.tif	r03c04f28p01-ch1sk1fk1fl1.tiff	14	483	0.0925917	0.0280461	0	0	nan	4	28	nan	3	0	1	0	0	65535	65535
20	25								r03c05f08p02-ch2sk1fk1fl1.tif	r03c05f08p01-ch1sk1fk1fl1.tiff	20	673	0.108644	0.024445	0	0	nan	5	8	nan	3	0	1	0	0	65535	65535
39	73								r03c05f09p02-ch2sk1fk1fl1.tif	r03c05f09p01-ch1sk1fk1fl1.tiff	20	674	0.124559	0.0363317	0	0	nan	5	9	nan	3	0	1	0	0	65535	65535
81	98								r03c05f13p02-ch2sk1fk1fl1.tif	r03c05f13p01-ch1sk1fk1fl1.tiff	20	678	0.17232	0.0322423	0	0	nan	5	13	nan	3	0	1	0	0	65535	65535
4	17								r03c05f16p02-ch2sk1fk1fl1.tif	r03c05f16p01-ch1sk1fk1fl1.tiff	20	681	0.118273	0.0209049	0	0	nan	5	16	nan	3	0	1	0	0	65535	65535
48	96								r03c05f17p02-ch2sk1fk1fl1.tif	r03c05f17p01-ch1sk1fk1fl1.tiff	20	682	0.120592	0.0361944	0	0	nan	5	17	nan	3	0	1	0	0	65535	65535
206	198								r03c05f19p02-ch2sk1fk1fl1.tif	r03c05f19p01-ch1sk1fk1fl1.tiff	20	684	0.151324	0.0426032	0	0	nan	5	19	nan	3	0	1	0	0	65535	65535
6	24								r03c05f25p02-ch2sk1fk1fl1.tif	r03c05f25p01-ch1sk1fk1fl1.tiff	20	690	0.0909438	0.0208286	0	0	nan	5	25	nan	3	0	1	0	0	65535	65535
29	69								r03c05f27p02-ch2sk1fk1fl1.tif	r03c05f27p01-ch1sk1fk1fl1.tiff	20	692	0.119799	0.0164187	0	0	nan	5	27	nan	3	0	1	0	0	65535	65535
63	93								r03c05f28p02-ch2sk1fk1fl1.tif	r03c05f28p01-ch1sk1fk1fl1.tiff	20	693	0.0992752	0.0204318	0	0	nan	5	28	nan	3	0	1	0	0	65535	65535
3	27263								r03c06f08p02-ch2sk1fk1fl1.tif	r03c06f08p01-ch1sk1fk1fl1.tiff	26	883	0.108507	0.0361791	0	0	nan	6	8	nan	3	0	1	0	0	65535	65535
18	27								r03c06f09p02-ch2sk1fk1fl1.tif	r03c06f09p01-ch1sk1fk1fl1.tiff	26	884	0.147814	0.0334325	0	0	nan	6	9	nan	3	0	1	0	0	65535	65535
154	173								r03c06f13p02-ch2sk1fk1fl1.tif	r03c06f13p01-ch1sk1fk1fl1.tiff	26	888	0.175296	0.0408942	0	0	nan	6	13	nan	3	0	1	0	0	65535	65535
7	14								r03c06f27p02-ch2sk1fk1fl1.tif	r03c06f27p01-ch1sk1fk1fl1.tiff	26	902	0.128511	0.0183261	0	0	nan	6	27	nan	3	0	1	0	0	65535	65535
57	143								r03c06f28p02-ch2sk1fk1fl1.tif	r03c06f28p01-ch1sk1fk1fl1.tiff	26	903	0.0977798	0.0189212	0	0	nan	6	28	nan	3	0	1	0	0	65535	65535
6	20468								r03c06f29p02-ch2sk1fk1fl1.tif	r03c06f29p01-ch1sk1fk1fl1.tiff	26	904	0.0721447	0.0106661	0	0	nan	6	29	nan	3	0	1	0	0	65535	65535
1	2								r03c07f08p02-ch2sk1fk1fl1.tif	r03c07f08p01-ch1sk1fk1fl1.tiff	32	1093	0.146471	0.0209964	0	0	nan	7	8	nan	3	0	1	0	0	65535	65535
15	25								r03c07f09p02-ch2sk1fk1fl1.tif	r03c07f09p01-ch1sk1fk1fl1.tiff	32	1094	0.133013	0.0260319	0	0	nan	7	9	nan	3	0	1	0	0	65535	65535
78	81								r03c07f13p02-ch2sk1fk1fl1.tif	r03c07f13p01-ch1sk1fk1fl1.tiff	32	1098	0.215976	0.0499428	0	0	nan	7	13	nan	3	0	1	0	0	65535	65535
146	151								r03c07f22p02-ch2sk1fk1fl1.tif	r03c07f22p01-ch1sk1fk1fl1.tiff	32	1107	0.153002	0.0415961	0	0	nan	7	22	nan	3	0	1	0	0	65535	65535
19	35								r03c07f27p02-ch2sk1fk1fl1.tif	r03c07f27p01-ch1sk1fk1fl1.tiff	32	1112	0.156939	0.0198215	0	0	nan	7	27	nan	3	0	1	0	0	65535	65535
80	175								r03c07f28p02-ch2sk1fk1fl1.tif	r03c07f28p01-ch1sk1fk1fl1.tiff	32	1113	0.115846	0.02916	0	0	nan	7	28	nan	3	0	1	0	0	65535	65535
0	22450								r03c07f29p02-ch2sk1fk1fl1.tif	r03c07f29p01-ch1sk1fk1fl1.tiff	32	1114	0.0529641	0.0096437	0	0	nan	7	29	nan	3	0	1	0	0	65535	65535
163	135								r03c08f09p02-ch2sk1fk1fl1.tif	r03c08f09p01-ch1sk1fk1fl1.tiff	38	1304	0.18996	0.0337987	0	0	nan	8	9	nan	3	0	1	0	0	65535	65535
236	205								r03c08f13p02-ch2sk1fk1fl1.tif	r03c08f13p01-ch1sk1fk1fl1.tiff	38	1308	0.225269	0.0493629	0	0	nan	8	13	nan	3	0	1	0	0	65535	65535
2	24468								r03c08f16p02-ch2sk1fk1fl1.tif	r03c08f16p01-ch1sk1fk1fl1.tiff	38	1311	0.133089	0.0151827	0	0	nan	8	16	nan	3	0	1	0	0	65535	65535
12	14								r03c08f17p02-ch2sk1fk1fl1.tif	r03c08f17p01-ch1sk1fk1fl1.tiff	38	1312	0.112566	0.0184939	0	0	nan	8	17	nan	3	0	1	0	0	65535	65535
61	85								r03c08f22p02-ch2sk1fk1fl1.tif	r03c08f22p01-ch1sk1fk1fl1.tiff	38	1317	0.114168	0.0273899	0	0	nan	8	22	nan	3	0	1	0	0	65535	65535
45	63								r03c09f08p02-ch2sk1fk1fl1.tif	r03c09f08p01-ch1sk1fk1fl1.tiff	44	1513	0.139895	0.0304875	0	0	nan	9	8	nan	3	0	1	0	0	65535	65535
33	60								r03c09f09p02-ch2sk1fk1fl1.tif	r03c09f09p01-ch1sk1fk1fl1.tiff	44	1514	0.155627	0.0264897	0	0	nan	9	9	nan	3	0	1	0	0	65535	65535
71	72								r03c09f13p02-ch2sk1fk1fl1.tif	r03c09f13p01-ch1sk1fk1fl1.tiff	44	1518	0.127275	0.0356909	0	0	nan	9	13	nan	3	0	1	0	0	65535	65535
14	28								r03c09f16p02-ch2sk1fk1fl1.tif	r03c09f16p01-ch1sk1fk1fl1.tiff	44	1521	0.121828	0.0252079	0	0	nan	9	16	nan	3	0	1	0	0	65535	65535
42	76								r03c09f17p02-ch2sk1fk1fl1.tif	r03c09f17p01-ch1sk1fk1fl1.tiff	44	1522	0.186267	0.0309148	0	0	nan	9	17	nan	3	0	1	0	0	65535	65535
174	212								r03c09f19p02-ch2sk1fk1fl1.tif	r03c09f19p01-ch1sk1fk1fl1.tiff	44	1524	0.157107	0.0336156	0	0	nan	9	19	nan	3	0	1	0	0	65535	65535
103	116								r03c09f22p02-ch2sk1fk1fl1.tif	r03c09f22p01-ch1sk1fk1fl1.tiff	44	1527	0.146151	0.022446	0	0	nan	9	22	nan	3	0	1	0	0	65535	65535
1	25796								r03c09f25p02-ch2sk1fk1fl1.tif	r03c09f25p01-ch1sk1fk1fl1.tiff	44	1530	0.0526741	0.0139467	0	0	nan	9	25	nan	3	0	1	0	0	65535	65535
4	22434								r03c09f27p02-ch2sk1fk1fl1.tif	r03c09f27p01-ch1sk1fk1fl1.tiff	44	1532	0.0787213	0.0114595	0	0	nan	9	27	nan	3	0	1	0	0	65535	65535
25	35								r03c09f28p02-ch2sk1fk1fl1.tif	r03c09f28p01-ch1sk1fk1fl1.tiff	44	1533	0.0711376	0.0200046	0	0	nan	9	28	nan	3	0	1	0	0	65535	65535
30	44								r03c10f08p02-ch2sk1fk1fl1.tif	r03c10f08p01-ch1sk1fk1fl1.tiff	50	1723	0.144945	0.0375677	0	0	nan	10	8	nan	3	0	1	0	0	65535	65535
48	50								r03c10f09p02-ch2sk1fk1fl1.tif	r03c10f09p01-ch1sk1fk1fl1.tiff	50	1724	0.160159	0.0461585	0	0	nan	10	9	nan	3	0	1	0	0	65535	65535
13	19								r03c10f16p02-ch2sk1fk1fl1.tif	r03c10f16p01-ch1sk1fk1fl1.tiff	50	1731	0.122072	0.0297551	0	0	nan	10	16	nan	3	0	1	0	0	65535	65535
69	112								r03c10f17p02-ch2sk1fk1fl1.tif	r03c10f17p01-ch1sk1fk1fl1.tiff	50	1732	0.137514	0.041474	0	0	nan	10	17	nan	3	0	1	0	0	65535	65535
154	116								r03c10f19p02-ch2sk1fk1fl1.tif	r03c10f19p01-ch1sk1fk1fl1.tiff	50	1734	0.157031	0.0462959	0	0	nan	10	19	nan	3	0	1	0	0	65535	65535
6	23								r03c10f25p02-ch2sk1fk1fl1.tif	r03c10f25p01-ch1sk1fk1fl1.tiff	50	1740	0.109178	0.0194095	0	0	nan	10	25	nan	3	0	1	0	0	65535	65535
7	10								r03c10f27p02-ch2sk1fk1fl1.tif	r03c10f27p01-ch1sk1fk1fl1.tiff	50	1742	0.107622	0.0186618	0	0	nan	10	27	nan	3	0	1	0	0	65535	65535
12	25								r03c10f28p02-ch2sk1fk1fl1.tif	r03c10f28p01-ch1sk1fk1fl1.tiff	50	1743	0.0780499	0.0231022	0	0	nan	10	28	nan	3	0	1	0	0	65535	65535
90	110								r03c11f08p02-ch2sk1fk1fl1.tif	r03c11f08p01-ch1sk1fk1fl1.tiff	56	1933	0.123857	0.0457618	0	0	nan	11	8	nan	3	0	1	0	0	65535	65535
147	169								r03c11f09p02-ch2sk1fk1fl1.tif	r03c11f09p01-ch1sk1fk1fl1.tiff	56	1934	0.138979	0.0451057	0	0	nan	11	9	nan	3	0	1	0	0	65535	65535
4	27449								r03c11f10p02-ch2sk1fk1fl1.tif	r03c11f10p01-ch1sk1fk1fl1.tiff	56	1935	0.133455	0.023682	0	0	nan	11	10	nan	3	0	1	0	0	65535	65535
20	29								r03c11f17p02-ch2sk1fk1fl1.tif	r03c11f17p01-ch1sk1fk1fl1.tiff	56	1942	0.139437	0.0380713	0	0	nan	11	17	nan	3	0	1	0	0	65535	65535
52	33								r04c02f09p02-ch2sk1fk1fl1.tif	r04c02f09p01-ch1sk1fk1fl1.tiff	3	79	0.11426	0.0272221	0	0	nan	2	9	nan	4	0	1	0	0	65535	65535
86	116								r04c02f10p02-ch2sk1fk1fl1.tif	r04c02f10p01-ch1sk1fk1fl1.tiff	3	80	0.131456	0.0382849	0	0	nan	2	10	nan	4	0	1	0	0	65535	65535
86	124								r04c02f12p02-ch2sk1fk1fl1.tif	r04c02f12p01-ch1sk1fk1fl1.tiff	3	82	0.142901	0.0334325	0	0	nan	2	12	nan	4	0	1	0	0	65535	65535
18	24								r04c02f15p02-ch2sk1fk1fl1.tif	r04c02f15p01-ch1sk1fk1fl1.tiff	3	85	0.120867	0.0213016	0	0	nan	2	15	nan	4	0	1	0	0	65535	65535
129	132								r04c02f20p02-ch2sk1fk1fl1.tif	r04c02f20p01-ch1sk1fk1fl1.tiff	3	90	0.133623	0.0377966	0	0	nan	2	20	nan	4	0	1	0	0	65535	65535
241	224								r04c02f22p02-ch2sk1fk1fl1.tif	r04c02f22p01-ch1sk1fk1fl1.tiff	3	92	0.140841	0.0436103	0	0	nan	2	22	nan	4	0	1	0	0	65535	65535
15	23								r04c02f24p02-ch2sk1fk1fl1.tif	r04c02f24p01-ch1sk1fk1fl1.tiff	3	94	0.0656291	0.0169833	0	0	nan	2	24	nan	4	0	1	0	0	65535	65535
12	27								r04c03f08p02-ch2sk1fk1fl1.tif	r04c03f08p01-ch1sk1fk1fl1.tiff	9	288	0.134463	0.0257115	0	0	nan	3	8	nan	4	0	1	0	0	65535	65535
25	50								r04c03f09p02-ch2sk1fk1fl1.tif	r04c03f09p01-ch1sk1fk1fl1.tiff	9	289	0.126009	0.0343328	0	0	nan	3	9	nan	4	0	1	0	0	65535	65535
57	59								r04c03f13p02-ch2sk1fk1fl1.tif	r04c03f13p01-ch1sk1fk1fl1.tiff	9	293	0.139605	0.0420386	0	0	nan	3	13	nan	4	0	1	0	0	65535	65535
0	4								r04c03f16p02-ch2sk1fk1fl1.tif	r04c03f16p01-ch1sk1fk1fl1.tiff	9	296	0.105653	0.0257572	0	0	nan	3	16	nan	4	0	1	0	0	65535	65535
25	50								r04c03f17p02-ch2sk1fk1fl1.tif	r04c03f17p01-ch1sk1fk1fl1.tiff	9	297	0.13901	0.0340581	0	0	nan	3	17	nan	4	0	1	0	0	65535	65535
54	45								r04c03f22p02-ch2sk1fk1fl1.tif	r04c03f22p01-ch1sk1fk1fl1.tiff	9	302	0.0919814	0.0394446	0	0	nan	3	22	nan	4	0	1	0	0	65535	65535
0	22498								r04c03f27p02-ch2sk1fk1fl1.tif	r04c03f27p01-ch1sk1fk1fl1.tiff	9	307	0.0922255	0.00540169	0	0	nan	3	27	nan	4	0	1	0	0	65535	65535
3	0								r04c03f28p02-ch2sk1fk1fl1.tif	r04c03f28p01-ch1sk1fk1fl1.tiff	9	308	0.0716259	0.02327	0	0	nan	3	28	nan	4	0	1	0	0	65535	65535
8	41								r04c04f08p02-ch2sk1fk1fl1.tif	r04c04f08p01-ch1sk1fk1fl1.tiff	15	498	0.129519	0.0310063	0	0	nan	4	8	nan	4	0	1	0	0	65535	65535
24	38								r04c04f09p02-ch2sk1fk1fl1.tif	r04c04f09p01-ch1sk1fk1fl1.tiff	15	499	0.119463	0.0257267	0	0	nan	4	9	nan	4	0	1	0	0	65535	65535
75	55								r04c04f13p02-ch2sk1fk1fl1.tif	r04c04f13p01-ch1sk1fk1fl1.tiff	15	503	0.124971	0.0492256	0	0	nan	4	13	nan	4	0	1	0	0	65535	65535
28	35								r04c04f17p02-ch2sk1fk1fl1.tif	r04c04f17p01-ch1sk1fk1fl1.tiff	15	507	0.172198	0.0453498	0	0	nan	4	17	nan	4	0	1	0	0	65535	65535
71	88								r04c04f22p02-ch2sk1fk1fl1.tif	r04c04f22p01-ch1sk1fk1fl1.tiff	15	512	0.120623	0.0193179	0	0	nan	4	22	nan	4	0	1	0	0	65535	65535
2	24288								r04c04f25p02-ch2sk1fk1fl1.tif	r04c04f25p01-ch1sk1fk1fl1.tiff	15	515	0.0977798	0.012314	0	0	nan	4	25	nan	4	0	1	0	0	65535	65535
16	62								r04c04f27p02-ch2sk1fk1fl1.tif	r04c04f27p01-ch1sk1fk1fl1.tiff	15	517	0.11902	0.0200809	0	0	nan	4	27	nan	4	0	1	0	0	65535	65535
32	79								r04c04f28p02-ch2sk1fk1fl1.tif	r04c04f28p01-ch1sk1fk1fl1.tiff	15	518	0.097612	0.0305791	0	0	nan	4	28	nan	4	0	1	0	0	65535	65535
9	15								r04c05f08p02-ch2sk1fk1fl1.tif	r04c05f08p01-ch1sk1fk1fl1.tiff	21	708	0.118883	0.0225376	0	0	nan	5	8	nan	4	0	1	0	0	65535	65535
56	66								r04c05f09p02-ch2sk1fk1fl1.tif	r04c05f09p01-ch1sk1fk1fl1.tiff	21	709	0.105318	0.0291295	0	0	nan	5	9	nan	4	0	1	0	0	65535	65535
39	65								r04c05f28p02-ch2sk1fk1fl1.tif	r04c05f28p01-ch1sk1fk1fl1.tiff	21	728	0.081178	0.0277714	0	0	nan	5	28	nan	4	0	1	0	0	65535	65535
19	29								r04c06f08p02-ch2sk1fk1fl1.tif	r04c06f08p01-ch1sk1fk1fl1.tiff	27	918	0.127794	0.0287785	0	0	nan	6	8	nan	4	0	1	0	0	65535	65535
28	57								r04c06f09p02-ch2sk1fk1fl1.tif	r04c06f09p01-ch1sk1fk1fl1.tiff	27	919	0.142123	0.0320287	0	0	nan	6	9	nan	4	0	1	0	0	65535	65535
1	8								r04c06f16p02-ch2sk1fk1fl1.tif	r04c06f16p01-ch1sk1fk1fl1.tiff	27	926	0.145541	0.0277867	0	0	nan	6	16	nan	4	0	1	0	0	65535	65535
27	54								r04c06f17p02-ch2sk1fk1fl1.tif	r04c06f17p01-ch1sk1fk1fl1.tiff	27	927	0.121767	0.0248417	0	0	nan	6	17	nan	4	0	1	0	0	65535	65535
81	107								r04c06f22p02-ch2sk1fk1fl1.tif	r04c06f22p01-ch1sk1fk1fl1.tiff	27	932	0.126131	0.0328222	0	0	nan	6	22	nan	4	0	1	0	0	65535	65535
1	24085								r04c06f25p02-ch2sk1fk1fl1.tif	r04c06f25p01-ch1sk1fk1fl1.tiff	27	935	0.0955978	0.0137331	0	0	nan	6	25	nan	4	0	1	0	0	65535	65535
5	16								r04c06f27p02-ch2sk1fk1fl1.tif	r04c06f27p01-ch1sk1fk1fl1.tiff	27	937	0.0914168	0.0206607	0	0	nan	6	27	nan	4	0	1	0	0	65535	65535
17	43								r04c06f28p02-ch2sk1fk1fl1.tif	r04c06f28p01-ch1sk1fk1fl1.tiff	27	938	0.0844129	0.0195315	0	0	nan	6	28	nan	4	0	1	0	0	65535	65535
14	35								r04c07f08p02-ch2sk1fk1fl1.tif	r04c07f08p01-ch1sk1fk1fl1.tiff	33	1128	0.129686	0.0302434	0	0	nan	7	8	nan	4	0	1	0	0	65535	65535
80	152								r04c07f09p02-ch2sk1fk1fl1.tif	r04c07f09p01-ch1sk1fk1fl1.tiff	33	1129	0.164462	0.0362554	0	0	nan	7	9	nan	4	0	1	0	0	65535	65535
2	13								r04c07f10p02-ch2sk1fk1fl1.tif	r04c07f10p01-ch1sk1fk1fl1.tiff	33	1130	0.0844282	0.026215	0	0	nan	7	10	nan	4	0	1	0	0	65535	65535
108	111								r04c07f22p02-ch2sk1fk1fl1.tif	r04c07f22p01-ch1sk1fk1fl1.tiff	33	1142	0.162936	0.034165	0	0	nan	7	22	nan	4	0	1	0	0	65535	65535
16	21								r04c07f28p02-ch2sk1fk1fl1.tif	r04c07f28p01-ch1sk1fk1fl1.tiff	33	1148	0.0787823	0.0157473	0	0	nan	7	28	nan	4	0	1	0	0	65535	65535
50	59								r04c08f08p02-ch2sk1fk1fl1.tif	r04c08f08p01-ch1sk1fk1fl1.tiff	39	1338	0.120607	0.0307012	0	0	nan	8	8	nan	4	0	1	0	0	65535	65535
56	67								r04c08f09p02-ch2sk1fk1fl1.tif	r04c08f09p01-ch1sk1fk1fl1.tiff	39	1339	0.158328	0.033051	0	0	nan	8	9	nan	4	0	1	0	0	65535	65535
66	60								r04c08f13p02-ch2sk1fk1fl1.tif	r04c08f13p01-ch1sk1fk1fl1.tiff	39	1343	0.137697	0.033753	0	0	nan	8	13	nan	4	0	1	0	0	65535	65535
22	47								r04c08f16p02-ch2sk1fk1fl1.tif	r04c08f16p01-ch1sk1fk1fl1.tiff	39	1346	0.121126	0.022797	0	0	nan	8	16	nan	4	0	1	0	0	65535	65535
74	145								r04c08f17p02-ch2sk1fk1fl1.tif	r04c08f17p01-ch1sk1fk1fl1.tiff	39	1347	0.109041	0.0296025	0	0	nan	8	17	nan	4	0	1	0	0	65535	65535
166	168								r04c08f19p02-ch2sk1fk1fl1.tif	r04c08f19p01-ch1sk1fk1fl1.tiff	39	1349	0.164385	0.0348821	0	0	nan	8	19	nan	4	0	1	0	0	65535	65535
73	59								r04c08f22p02-ch2sk1fk1fl1.tif	r04c08f22p01-ch1sk1fk1fl1.tiff	39	1352	0.124117	0.0234379	0	0	nan	8	22	nan	4	0	1	0	0	65535	65535
22	35								r04c08f25p02-ch2sk1fk1fl1.tif	r04c08f25p01-ch1sk1fk1fl1.tiff	39	1355	0.124636	0.0168002	0	0	nan	8	25	nan	4	0	1	0	0	65535	65535
29	79								r04c08f27p02-ch2sk1fk1fl1.tif	r04c08f27p01-ch1sk1fk1fl1.tiff	39	1357	0.0781262	0.0192874	0	0	nan	8	27	nan	4	0	1	0	0	65535	65535
39	97								r04c08f28p02-ch2sk1fk1fl1.tif	r04c08f28p01-ch1sk1fk1fl1.tiff	39	1358	0.10338	0.0462959	0	0	nan	8	28	nan	4	0	1	0	0	65535	65535
3	9								r04c09f08p02-ch2sk1fk1fl1.tif	r04c09f08p01-ch1sk1fk1fl1.tiff	45	1548	0.0931106	0.0392767	0	0	nan	9	8	nan	4	0	1	0	0	65535	65535
33	73								r04c09f09p02-ch2sk1fk1fl1.tif	r04c09f09p01-ch1sk1fk1fl1.tiff	45	1549	0.143008	0.0370642	0	0	nan	9	9	nan	4	0	1	0	0	65535	65535
2	1								r04c09f10p02-ch2sk1fk1fl1.tif	r04c09f10p01-ch1sk1fk1fl1.tiff	45	1550	0.114427	0.0371862	0	0	nan	9	10	nan	4	0	1	0	0	65535	65535
171	161								r04c09f13p02-ch2sk1fk1fl1.tif	r04c09f13p01-ch1sk1fk1fl1.tiff	45	1553	0.157717	0.0417487	0	0	nan	9	13	nan	4	0	1	0	0	65535	65535
634	0								r04c09f14p02-ch2sk1fk1fl1.tif	r04c09f14p01-ch1sk1fk1fl1.tiff	45	1554	0.184787	0	0	0	nan	9	14	nan	4	0	1	0	0	65535	65535
17	17								r04c09f27p02-ch2sk1fk1fl1.tif	r04c09f27p01-ch1sk1fk1fl1.tiff	45	1567	0.0984054	0.018204	0	0	nan	9	27	nan	4	0	1	0	0	65535	65535
57	95								r04c09f28p02-ch2sk1fk1fl1.tif	r04c09f28p01-ch1sk1fk1fl1.tiff	45	1568	0.107454	0.0191196	0	0	nan	9	28	nan	4	0	1	0	0	65535	65535
1	20288								r04c09f29p02-ch2sk1fk1fl1.tif	r04c09f29p01-ch1sk1fk1fl1.tiff	45	1569	0.0521248	0.00859083	0	0	nan	9	29	nan	4	0	1	0	0	65535	65535
4	6								r04c10f08p02-ch2sk1fk1fl1.tif	r04c10f08p01-ch1sk1fk1fl1.tiff	51	1758	0.107744	0.0236362	0	0	nan	10	8	nan	4	0	1	0	0	65535	65535
64	65								r04c10f09p02-ch2sk1fk1fl1.tif	r04c10f09p01-ch1sk1fk1fl1.tiff	51	1759	0.142992	0.0300603	0	0	nan	10	9	nan	4	0	1	0	0	65535	65535
3	24473								r04c10f10p02-ch2sk1fk1fl1.tif	r04c10f10p01-ch1sk1fk1fl1.tiff	51	1760	0.110643	0.0185397	0	0	nan	10	10	nan	4	0	1	0	0	65535	65535
109	133								r04c10f22p02-ch2sk1fk1fl1.tif	r04c10f22p01-ch1sk1fk1fl1.tiff	51	1772	0.123278	0.0375372	0	0	nan	10	22	nan	4	0	1	0	0	65535	65535
5	1								r04c10f27p02-ch2sk1fk1fl1.tif	r04c10f27p01-ch1sk1fk1fl1.tiff	51	1777	0.0823072	0.0331273	0	0	nan	10	27	nan	4	0	1	0	0	65535	65535
5	15								r04c11f08p02-ch2sk1fk1fl1.tif	r04c11f08p01-ch1sk1fk1fl1.tiff	57	1968	0.115663	0.0412299	0	0	nan	11	8	nan	4	0	1	0	0	65535	65535
17	18								r04c11f09p02-ch2sk1fk1fl1.tif	r04c11f09p01-ch1sk1fk1fl1.tiff	57	1969	0.13315	0.0207828	0	0	nan	11	9	nan	4	0	1	0	0	65535	65535
18	40								r04c11f17p02-ch2sk1fk1fl1.tif	r04c11f17p01-ch1sk1fk1fl1.tiff	57	1977	0.111925	0.032929	0	0	nan	11	17	nan	4	0	1	0	0	65535	65535
2	8								r04c11f25p02-ch2sk1fk1fl1.tif	r04c11f25p01-ch1sk1fk1fl1.tiff	57	1985	0.0937819	0.0272984	0	0	nan	11	25	nan	4	0	1	0	0	65535	65535
27	55								r04c11f27p02-ch2sk1fk1fl1.tif	r04c11f27p01-ch1sk1fk1fl1.tiff	57	1987	0.0996262	0.031754	0	0	nan	11	27	nan	4	0	1	0	0	65535	65535
70	123								r04c11f28p02-ch2sk1fk1fl1.tif	r04c11f28p01-ch1sk1fk1fl1.tiff	57	1988	0.107805	0.0277409	0	0	nan	11	28	nan	4	0	1	0	0	65535	65535
75	88								r05c02f15p02-ch2sk1fk1fl1.tif	r05c02f15p01-ch1sk1fk1fl1.tiff	4	120	0.10074	0.0268101	0	0	nan	2	15	nan	5	0	1	0	0	65535	65535
322	269								r05c02f18p02-ch2sk1fk1fl1.tif	r05c02f18p01-ch1sk1fk1fl1.tiff	4	123	0.163928	0.0491188	0	0	nan	2	18	nan	5	0	1	0	0	65535	65535
14	32								r05c02f20p02-ch2sk1fk1fl1.tif	r05c02f20p01-ch1sk1fk1fl1.tiff	4	125	0.0526436	0.0220645	0	0	nan	2	20	nan	5	0	1	0	0	65535	65535
160	243								r05c02f24p02-ch2sk1fk1fl1.tif	r05c02f24p01-ch1sk1fk1fl1.tiff	4	129	0.156298	0.045716	0	0	nan	2	24	nan	5	0	1	0	0	65535	65535
0	24290								r05c02f27p02-ch2sk1fk1fl1.tif	r05c02f27p01-ch1sk1fk1fl1.tiff	4	132	0.0796368	0.0101625	0	0	nan	2	27	nan	5	0	1	0	0	65535	65535
61	123								r05c02f28p02-ch2sk1fk1fl1.tif	r05c02f28p01-ch1sk1fk1fl1.tiff	4	133	0.0776532	0.0284581	0	0	nan	2	28	nan	5	0	1	0	0	65535	65535
21	58								r05c03f08p02-ch2sk1fk1fl1.tif	r05c03f08p01-ch1sk1fk1fl1.tiff	10	323	0.105501	0.0256504	0	0	nan	3	8	nan	5	0	1	0	0	65535	65535
1	22742								r05c03f16p02-ch2sk1fk1fl1.tif	r05c03f16p01-ch1sk1fk1fl1.tiff	10	331	0.0936294	0.0104219	0	0	nan	3	16	nan	5	0	1	0	0	65535	65535
11	21								r05c03f17p02-ch2sk1fk1fl1.tif	r05c03f17p01-ch1sk1fk1fl1.tiff	10	332	0.0916762	0.0205234	0	0	nan	3	17	nan	5	0	1	0	0	65535	65535
36	34								r05c04f09p02-ch2sk1fk1fl1.tif	r05c04f09p01-ch1sk1fk1fl1.tiff	16	534	0.149599	0.0268406	0	0	nan	4	9	nan	5	0	1	0	0	65535	65535
10	3								r05c04f10p02-ch2sk1fk1fl1.tif	r05c04f10p01-ch1sk1fk1fl1.tiff	16	535	0.102052	0.0299687	0	0	nan	4	10	nan	5	0	1	0	0	65535	65535
96	161								r05c04f15p02-ch2sk1fk1fl1.tif	r05c04f15p01-ch1sk1fk1fl1.tiff	16	540	0.140536	0.0344549	0	0	nan	4	15	nan	5	0	1	0	0	65535	65535
70	147								r05c04f28p02-ch2sk1fk1fl1.tif	r05c04f28p01-ch1sk1fk1fl1.tiff	16	553	0.115755	0.0238804	0	0	nan	4	28	nan	5	0	1	0	0	65535	65535
34	69								r05c04f29p02-ch2sk1fk1fl1.tif	r05c04f29p01-ch1sk1fk1fl1.tiff	16	554	0.0733959	0.0364843	0	0	nan	4	29	nan	5	0	1	0	0	65535	65535
260	283								r05c05f13p02-ch2sk1fk1fl1.tif	r05c05f13p01-ch1sk1fk1fl1.tiff	22	748	0.13756	0.0476844	0	0	nan	5	13	nan	5	0	1	0	0	65535	65535
187	228								r05c05f24p02-ch2sk1fk1fl1.tif	r05c05f24p01-ch1sk1fk1fl1.tiff	22	759	0.113924	0.0320592	0	0	nan	5	24	nan	5	0	1	0	0	65535	65535
41	65								r05c05f28p02-ch2sk1fk1fl1.tif	r05c05f28p01-ch1sk1fk1fl1.tiff	22	763	0.107561	0.021912	0	0	nan	5	28	nan	5	0	1	0	0	65535	65535
2	22580								r05c05f29p02-ch2sk1fk1fl1.tif	r05c05f29p01-ch1sk1fk1fl1.tiff	22	764	0.0536812	0.01149	0	0	nan	5	29	nan	5	0	1	0	0	65535	65535
188	160								r05c06f13p02-ch2sk1fk1fl1.tif	r05c06f13p01-ch1sk1fk1fl1.tiff	28	958	0.143236	0.0423133	0	0	nan	6	13	nan	5	0	1	0	0	65535	65535
120	160								r05c06f24p02-ch2sk1fk1fl1.tif	r05c06f24p01-ch1sk1fk1fl1.tiff	28	969	0.127687	0.030045	0	0	nan	6	24	nan	5	0	1	0	0	65535	65535
2	22652								r05c06f27p02-ch2sk1fk1fl1.tif	r05c06f27p01-ch1sk1fk1fl1.tiff	28	972	0.0990921	0.0123598	0	0	nan	6	27	nan	5	0	1	0	0	65535	65535
185	268								r05c06f29p02-ch2sk1fk1fl1.tif	r05c06f29p01-ch1sk1fk1fl1.tiff	28	974	0.148989	0.0322118	0	0	nan	6	29	nan	5	0	1	0	0	65535	65535
40	481								r05c07f13p02-ch2sk1fk1fl1.tif	r05c07f13p01-ch1sk1fk1fl1.tiff	34	1168	0.138888	0.0202029	0	0	nan	7	13	nan	5	0	1	0	0	65535	65535
138	205								r05c07f15p02-ch2sk1fk1fl1.tif	r05c07f15p01-ch1sk1fk1fl1.tiff	34	1170	0.147082	0.040238	0	0	nan	7	15	nan	5	0	1	0	0	65535	65535
0	20438								r05c07f17p02-ch2sk1fk1fl1.tif	r05c07f17p01-ch1sk1fk1fl1.tiff	34	1172	0.103197	0.00425727	0	0	nan	7	17	nan	5	0	1	0	0	65535	65535
0	20491								r05c07f25p02-ch2sk1fk1fl1.tif	r05c07f25p01-ch1sk1fk1fl1.tiff	34	1180	0.0611734	0.014786	0	0	nan	7	25	nan	5	0	1	0	0	65535	65535
248	281								r05c07f28p02-ch2sk1fk1fl1.tif	r05c07f28p01-ch1sk1fk1fl1.tiff	34	1183	0.154742	0.0443427	0	0	nan	7	28	nan	5	0	1	0	0	65535	65535
18	29								r05c07f29p02-ch2sk1fk1fl1.tif	r05c07f29p01-ch1sk1fk1fl1.tiff	34	1184	0.0691539	0.0170596	0	0	nan	7	29	nan	5	0	1	0	0	65535	65535
24	27								r05c08f09p02-ch2sk1fk1fl1.tif	r05c08f09p01-ch1sk1fk1fl1.tiff	40	1374	0.162966	0.028687	0	0	nan	8	9	nan	5	0	1	0	0	65535	65535
67	111								r05c08f13p02-ch2sk1fk1fl1.tif	r05c08f13p01-ch1sk1fk1fl1.tiff	40	1378	0.169009	0.0372625	0	0	nan	8	13	nan	5	0	1	0	0	65535	65535
192	257								r05c08f15p02-ch2sk1fk1fl1.tif	r05c08f15p01-ch1sk1fk1fl1.tiff	40	1380	0.137621	0.0353704	0	0	nan	8	15	nan	5	0	1	0	0	65535	65535
49	83								r05c08f27p02-ch2sk1fk1fl1.tif	r05c08f27p01-ch1sk1fk1fl1.tiff	40	1392	0.136339	0.0265049	0	0	nan	8	27	nan	5	0	1	0	0	65535	65535
61	109								r05c08f29p02-ch2sk1fk1fl1.tif	r05c08f29p01-ch1sk1fk1fl1.tiff	40	1394	0.102785	0.0224918	0	0	nan	8	29	nan	5	0	1	0	0	65535	65535
42	64								r05c09f08p02-ch2sk1fk1fl1.tif	r05c09f08p01-ch1sk1fk1fl1.tiff	46	1583	0.123339	0.0382086	0	0	nan	9	8	nan	5	0	1	0	0	65535	65535
147	176								r05c09f09p02-ch2sk1fk1fl1.tif	r05c09f09p01-ch1sk1fk1fl1.tiff	46	1584	0.159701	0.0352483	0	0	nan	9	9	nan	5	0	1	0	0	65535	65535
5	10								r05c09f10p02-ch2sk1fk1fl1.tif	r05c09f10p01-ch1sk1fk1fl1.tiff	46	1585	0.0915694	0.0200504	0	0	nan	9	10	nan	5	0	1	0	0	65535	65535
110	205								r05c09f22p02-ch2sk1fk1fl1.tif	r05c09f22p01-ch1sk1fk1fl1.tiff	46	1597	0.135485	0.0388952	0	0	nan	9	22	nan	5	0	1	0	0	65535	65535
1	4								r05c10f08p02-ch2sk1fk1fl1.tif	r05c10f08p01-ch1sk1fk1fl1.tiff	52	1793	0.13283	0.020798	0	0	nan	10	8	nan	5	0	1	0	0	65535	65535
14	13								r05c10f09p02-ch2sk1fk1fl1.tif	r05c10f09p01-ch1sk1fk1fl1.tiff	52	1794	0.126925	0.0221561	0	0	nan	10	9	nan	5	0	1	0	0	65535	65535
80	99								r05c10f13p02-ch2sk1fk1fl1.tif	r05c10f13p01-ch1sk1fk1fl1.tiff	52	1798	0.145129	0.0403601	0	0	nan	10	13	nan	5	0	1	0	0	65535	65535
231	312								r05c10f22p02-ch2sk1fk1fl1.tif	r05c10f22p01-ch1sk1fk1fl1.tiff	52	1807	0.161944	0.0353094	0	0	nan	10	22	nan	5	0	1	0	0	65535	65535
41	34								r05c10f27p02-ch2sk1fk1fl1.tif	r05c10f27p01-ch1sk1fk1fl1.tiff	52	1812	0.114168	0.0312047	0	0	nan	10	27	nan	5	0	1	0	0	65535	65535
191	261								r05c10f28p02-ch2sk1fk1fl1.tif	r05c10f28p01-ch1sk1fk1fl1.tiff	52	1813	0.120119	0.0298009	0	0	nan	10	28	nan	5	0	1	0	0	65535	65535
20	30								r05c10f29p02-ch2sk1fk1fl1.tif	r05c10f29p01-ch1sk1fk1fl1.tiff	52	1814	0.103929	0.0253758	0	0	nan	10	29	nan	5	0	1	0	0	65535	65535
14	17								r05c11f08p02-ch2sk1fk1fl1.tif	r05c11f08p01-ch1sk1fk1fl1.tiff	58	2003	0.132464	0.0421912	0	0	nan	11	8	nan	5	0	1	0	0	65535	65535
12	12								r05c11f09p02-ch2sk1fk1fl1.tif	r05c11f09p01-ch1sk1fk1fl1.tiff	58	2004	0.17116	0.0299687	0	0	nan	11	9	nan	5	0	1	0	0	65535	65535
53	50								r05c11f13p02-ch2sk1fk1fl1.tif	r05c11f13p01-ch1sk1fk1fl1.tiff	58	2008	0.130541	0.0374456	0	0	nan	11	13	nan	5	0	1	0	0	65535	65535
23	59								r05c11f27p02-ch2sk1fk1fl1.tif	r05c11f27p01-ch1sk1fk1fl1.tiff	58	2022	0.112047	0.0270848	0	0	nan	11	27	nan	5	0	1	0	0	65535	65535
237	239								r05c11f28p02-ch2sk1fk1fl1.tif	r05c11f28p01-ch1sk1fk1fl1.tiff	58	2023	0.175631	0.0338293	0	0	nan	11	28	nan	5	0	1	0	0	65535	65535
29	29								r05c11f29p02-ch2sk1fk1fl1.tif	r05c11f29p01-ch1sk1fk1fl1.tiff	58	2024	0.0901503	0.0164187	0	0	nan	11	29	nan	5	0	1	0	0	65535	65535
33	52								r06c02f08p02-ch2sk1fk1fl1.tif	r06c02f08p01-ch1sk1fk1fl1.tiff	5	148	0.110933	0.0318456	0	0	nan	2	8	nan	6	0	1	0	0	65535	65535
231	243								r06c02f09p02-ch2sk1fk1fl1.tif	r06c02f09p01-ch1sk1fk1fl1.tiff	5	149	0.143389	0.0472725	0	0	nan	2	9	nan	6	0	1	0	0	65535	65535
24	52								r06c02f10p02-ch2sk1fk1fl1.tif	r06c02f10p01-ch1sk1fk1fl1.tiff	5	150	0.117067	0.0352636	0	0	nan	2	10	nan	6	0	1	0	0	65535	65535
155	268								r06c02f22p02-ch2sk1fk1fl1.tif	r06c02f22p01-ch1sk1fk1fl1.tiff	5	162	0.136767	0.0394141	0	0	nan	2	22	nan	6	0	1	0	0	65535	65535
106	145								r06c02f24p02-ch2sk1fk1fl1.tif	r06c02f24p01-ch1sk1fk1fl1.tiff	5	164	0.16376	0.0304875	0	0	nan	2	24	nan	6	0	1	0	0	65535	65535
1	20687								r06c03f09p02-ch2sk1fk1fl1.tif	r06c03f09p01-ch1sk1fk1fl1.tiff	11	359	0.100465	0.00387579	0	0	nan	3	9	nan	6	0	1	0	0	65535	65535
84	111								r06c03f15p02-ch2sk1fk1fl1.tif	r06c03f15p01-ch1sk1fk1fl1.tiff	11	365	0.106294	0.0340429	0	0	nan	3	15	nan	6	0	1	0	0	65535	65535
10	10								r06c03f20p02-ch2sk1fk1fl1.tif	r06c03f20p01-ch1sk1fk1fl1.tiff	11	370	0.0796979	0.0221103	0	0	nan	3	20	nan	6	0	1	0	0	65535	65535
100	166								r06c03f28p02-ch2sk1fk1fl1.tif	r06c03f28p01-ch1sk1fk1fl1.tiff	11	378	0.114733	0.0212253	0	0	nan	3	28	nan	6	0	1	0	0	65535	65535
45	106								r06c03f29p02-ch2sk1fk1fl1.tif	r06c03f29p01-ch1sk1fk1fl1.tiff	11	379	0.0653086	0.0229953	0	0	nan	3	29	nan	6	0	1	0	0	65535	65535
138	228								r06c04f08p02-ch2sk1fk1fl1.tif	r06c04f08p01-ch1sk1fk1fl1.tiff	17	568	0.124926	0.040116	0	0	nan	4	8	nan	6	0	1	0	0	65535	65535
136	189								r06c04f09p02-ch2sk1fk1fl1.tif	r06c04f09p01-ch1sk1fk1fl1.tiff	17	569	0.142107	0.0368505	0	0	nan	4	9	nan	6	0	1	0	0	65535	65535
39	63								r06c04f13p02-ch2sk1fk1fl1.tif	r06c04f13p01-ch1sk1fk1fl1.tiff	17	573	0.101686	0.0314183	0	0	nan	4	13	nan	6	0	1	0	0	65535	65535
54	111								r06c04f16p02-ch2sk1fk1fl1.tif	r06c04f16p01-ch1sk1fk1fl1.tiff	17	576	0.113832	0.0315557	0	0	nan	4	16	nan	6	0	1	0	0	65535	65535
68	124								r06c04f17p02-ch2sk1fk1fl1.tif	r06c04f17p01-ch1sk1fk1fl1.tiff	17	577	0.151949	0.0263828	0	0	nan	4	17	nan	6	0	1	0	0	65535	65535
77	96								r06c04f19p02-ch2sk1fk1fl1.tif	r06c04f19p01-ch1sk1fk1fl1.tiff	17	579	0.102403	0.0496376	0	0	nan	4	19	nan	6	0	1	0	0	65535	65535
67	150								r06c05f08p02-ch2sk1fk1fl1.tif	r06c05f08p01-ch1sk1fk1fl1.tiff	23	778	0.122774	0.0295262	0	0	nan	5	8	nan	6	0	1	0	0	65535	65535
22	40								r06c05f10p02-ch2sk1fk1fl1.tif	r06c05f10p01-ch1sk1fk1fl1.tiff	23	780	0.108507	0.0286107	0	0	nan	5	10	nan	6	0	1	0	0	65535	65535
327	320								r06c05f19p02-ch2sk1fk1fl1.tif	r06c05f19p01-ch1sk1fk1fl1.tiff	23	789	0.126436	0.0485237	0	0	nan	5	19	nan	6	0	1	0	0	65535	65535
86	130								r06c05f22p02-ch2sk1fk1fl1.tif	r06c05f22p01-ch1sk1fk1fl1.tiff	23	792	0.0881208	0.0447547	0	0	nan	5	22	nan	6	0	1	0	0	65535	65535
16	27								r06c06f10p02-ch2sk1fk1fl1.tif	r06c06f10p01-ch1sk1fk1fl1.tiff	29	990	0.128313	0.0274205	0	0	nan	6	10	nan	6	0	1	0	0	65535	65535
2	12								r06c06f12p02-ch2sk1fk1fl1.tif	r06c06f12p01-ch1sk1fk1fl1.tiff	29	992	0.0894179	0.0297856	0	0	nan	6	12	nan	6	0	1	0	0	65535	65535
23	39								r06c06f20p02-ch2sk1fk1fl1.tif	r06c06f20p01-ch1sk1fk1fl1.tiff	29	1000	0.161166	0.0230869	0	0	nan	6	20	nan	6	0	1	0	0	65535	65535
2	4								r06c07f07p02-ch2sk1fk1fl1.tif	r06c07f07p01-ch1sk1fk1fl1.tiff	35	1197	0.0799573	0.0263676	0	0	nan	7	7	nan	6	0	1	0	0	65535	65535
15	29								r06c07f13p02-ch2sk1fk1fl1.tif	r06c07f13p01-ch1sk1fk1fl1.tiff	35	1203	0.0542	0.0271916	0	0	nan	7	13	nan	6	0	1	0	0	65535	65535
69	121								r06c07f17p02-ch2sk1fk1fl1.tif	r06c07f17p01-ch1sk1fk1fl1.tiff	35	1207	0.113893	0.0285039	0	0	nan	7	17	nan	6	0	1	0	0	65535	65535
93	82								r06c07f19p02-ch2sk1fk1fl1.tif	r06c07f19p01-ch1sk1fk1fl1.tiff	35	1209	0.121309	0.0319219	0	0	nan	7	19	nan	6	0	1	0	0	65535	65535
13	17								r06c07f22p02-ch2sk1fk1fl1.tif	r06c07f22p01-ch1sk1fk1fl1.tiff	35	1212	0.0662394	0.023621	0	0	nan	7	22	nan	6	0	1	0	0	65535	65535
0	19959								r06c07f25p02-ch2sk1fk1fl1.tif	r06c07f25p01-ch1sk1fk1fl1.tiff	35	1215	0.0528573	0.00561532	0	0	nan	7	25	nan	6	0	1	0	0	65535	65535
11	29								r06c08f10p02-ch2sk1fk1fl1.tif	r06c08f10p01-ch1sk1fk1fl1.tiff	41	1410	0.0863203	0.0340581	0	0	nan	8	10	nan	6	0	1	0	0	65535	65535
233	291								r06c08f13p02-ch2sk1fk1fl1.tif	r06c08f13p01-ch1sk1fk1fl1.tiff	41	1413	0.230396	0.049546	0	0	nan	8	13	nan	6	0	1	0	0	65535	65535
269	326								r06c08f19p02-ch2sk1fk1fl1.tif	r06c08f19p01-ch1sk1fk1fl1.tiff	41	1419	0.146548	0.0487526	0	0	nan	8	19	nan	6	0	1	0	0	65535	65535
40	44								r06c08f22p02-ch2sk1fk1fl1.tif	r06c08f22p01-ch1sk1fk1fl1.tiff	41	1422	0.0808881	0.024506	0	0	nan	8	22	nan	6	0	1	0	0	65535	65535
289	324								r06c08f23p02-ch2sk1fk1fl1.tif	r06c08f23p01-ch1sk1fk1fl1.tiff	41	1423	0.236591	0.0484321	0	0	nan	8	23	nan	6	0	1	0	0	65535	65535
36	89								r06c09f08p02-ch2sk1fk1fl1.tif	r06c09f08p01-ch1sk1fk1fl1.tiff	47	1618	0.174228	0.0377661	0	0	nan	9	8	nan	6	0	1	0	0	65535	65535
92	167								r06c09f09p02-ch2sk1fk1fl1.tif	r06c09f09p01-ch1sk1fk1fl1.tiff	47	1619	0.124208	0.0323339	0	0	nan	9	9	nan	6	0	1	0	0	65535	65535
7	25829								r06c09f16p02-ch2sk1fk1fl1.tif	r06c09f16p01-ch1sk1fk1fl1.tiff	47	1626	0.107713	0.0181582	0	0	nan	9	16	nan	6	0	1	0	0	65535	65535
20	37								r06c09f17p02-ch2sk1fk1fl1.tif	r06c09f17p01-ch1sk1fk1fl1.tiff	47	1627	0.136782	0.0217746	0	0	nan	9	17	nan	6	0	1	0	0	65535	65535
70	102								r06c09f22p02-ch2sk1fk1fl1.tif	r06c09f22p01-ch1sk1fk1fl1.tiff	47	1632	0.0984512	0.0328527	0	0	nan	9	22	nan	6	0	1	0	0	65535	65535
16	12								r06c10f07p02-ch2sk1fk1fl1.tif	r06c10f07p01-ch1sk1fk1fl1.tiff	53	1827	0.106249	0.0379797	0	0	nan	10	7	nan	6	0	1	0	0	65535	65535
21	38								r06c10f10p02-ch2sk1fk1fl1.tif	r06c10f10p01-ch1sk1fk1fl1.tiff	53	1830	0.156466	0.0281529	0	0	nan	10	10	nan	6	0	1	0	0	65535	65535
77	120								r06c10f16p02-ch2sk1fk1fl1.tif	r06c10f16p01-ch1sk1fk1fl1.tiff	53	1836	0.138659	0.0374609	0	0	nan	10	16	nan	6	0	1	0	0	65535	65535
29	50								r06c10f17p02-ch2sk1fk1fl1.tif	r06c10f17p01-ch1sk1fk1fl1.tiff	53	1837	0.158358	0.0291905	0	0	nan	10	17	nan	6	0	1	0	0	65535	65535
61	87								r06c10f19p02-ch2sk1fk1fl1.tif	r06c10f19p01-ch1sk1fk1fl1.tiff	53	1839	0.10428	0.0313268	0	0	nan	10	19	nan	6	0	1	0	0	65535	65535
110	161								r06c10f23p02-ch2sk1fk1fl1.tif	r06c10f23p01-ch1sk1fk1fl1.tiff	53	1843	0.125032	0.0387427	0	0	nan	10	23	nan	6	0	1	0	0	65535	65535
47	64								r06c11f09p02-ch2sk1fk1fl1.tif	r06c11f09p01-ch1sk1fk1fl1.tiff	59	2039	0.143679	0.0432136	0	0	nan	11	9	nan	6	0	1	0	0	65535	65535
15	13								r06c11f10p02-ch2sk1fk1fl1.tif	r06c11f10p01-ch1sk1fk1fl1.tiff	59	2040	0.13756	0.0332494	0	0	nan	11	10	nan	6	0	1	0	0	65535	65535
125	165								r06c11f15p02-ch2sk1fk1fl1.tif	r06c11f15p01-ch1sk1fk1fl1.tiff	59	2045	0.13022	0.0388495	0	0	nan	11	15	nan	6	0	1	0	0	65535	65535
5	27								r06c11f20p02-ch2sk1fk1fl1.tif	r06c11f20p01-ch1sk1fk1fl1.tiff	59	2050	0.115175	0.0212406	0	0	nan	11	20	nan	6	0	1	0	0	65535	65535
41	68								r06c11f28p02-ch2sk1fk1fl1.tif	r06c11f28p01-ch1sk1fk1fl1.tiff	59	2058	0.12578	0.019028	0	0	nan	11	28	nan	6	0	1	0	0	65535	65535
8	22754								r06c11f29p02-ch2sk1fk1fl1.tif	r06c11f29p01-ch1sk1fk1fl1.tiff	59	2059	0.0897993	0.0126345	0	0	nan	11	29	nan	6	0	1	0	0	65535	65535
20	43								r07c02f10p02-ch2sk1fk1fl1.tif	r07c02f10p01-ch1sk1fk1fl1.tiff	6	185	0.143709	0.0447547	0	0	nan	2	10	nan	7	0	1	0	0	65535	65535
35	58								r07c02f22p02-ch2sk1fk1fl1.tif	r07c02f22p01-ch1sk1fk1fl1.tiff	6	197	0.0963149	0.0277867	0	0	nan	2	22	nan	7	0	1	0	0	65535	65535
183	200								r07c02f23p02-ch2sk1fk1fl1.tif	r07c02f23p01-ch1sk1fk1fl1.tiff	6	198	0.140764	0.0471962	0	0	nan	2	23	nan	7	0	1	0	0	65535	65535
120	122								r07c02f24p02-ch2sk1fk1fl1.tif	r07c02f24p01-ch1sk1fk1fl1.tiff	6	199	0.183444	0.0338445	0	0	nan	2	24	nan	7	0	1	0	0	65535	65535
3	19								r07c03f08p02-ch2sk1fk1fl1.tif	r07c03f08p01-ch1sk1fk1fl1.tiff	12	393	0.105913	0.0459297	0	0	nan	3	8	nan	7	0	1	0	0	65535	65535
2	9								r07c03f09p02-ch2sk1fk1fl1.tif	r07c03f09p01-ch1sk1fk1fl1.tiff	12	394	0.107546	0.0433967	0	0	nan	3	9	nan	7	0	1	0	0	65535	65535
10	24								r07c03f13p02-ch2sk1fk1fl1.tif	r07c03f13p01-ch1sk1fk1fl1.tiff	12	398	0.10811	0.0432288	0	0	nan	3	13	nan	7	0	1	0	0	65535	65535
6	29								r07c03f16p02-ch2sk1fk1fl1.tif	r07c03f16p01-ch1sk1fk1fl1.tiff	12	401	0.127291	0.0356451	0	0	nan	3	16	nan	7	0	1	0	0	65535	65535
51	137								r07c03f17p02-ch2sk1fk1fl1.tif	r07c03f17p01-ch1sk1fk1fl1.tiff	12	402	0.104051	0.0424048	0	0	nan	3	17	nan	7	0	1	0	0	65535	65535
55	104								r07c03f19p02-ch2sk1fk1fl1.tif	r07c03f19p01-ch1sk1fk1fl1.tiff	12	404	0.142168	0.0380713	0	0	nan	3	19	nan	7	0	1	0	0	65535	65535
27	45								r07c03f22p02-ch2sk1fk1fl1.tif	r07c03f22p01-ch1sk1fk1fl1.tiff	12	407	0.117296	0.0226596	0	0	nan	3	22	nan	7	0	1	0	0	65535	65535
14	28								r07c03f25p02-ch2sk1fk1fl1.tif	r07c03f25p01-ch1sk1fk1fl1.tiff	12	410	0.113085	0.023331	0	0	nan	3	25	nan	7	0	1	0	0	65535	65535
28	61								r07c03f28p02-ch2sk1fk1fl1.tif	r07c03f28p01-ch1sk1fk1fl1.tiff	12	413	0.0941634	0.0288396	0	0	nan	3	28	nan	7	0	1	0	0	65535	65535
10	41								r07c04f08p02-ch2sk1fk1fl1.tif	r07c04f08p01-ch1sk1fk1fl1.tiff	18	603	0.108843	0.0286107	0	0	nan	4	8	nan	7	0	1	0	0	65535	65535
44	112								r07c04f13p02-ch2sk1fk1fl1.tif	r07c04f13p01-ch1sk1fk1fl1.tiff	18	608	0.12781	0.0434119	0	0	nan	4	13	nan	7	0	1	0	0	65535	65535
2	9								r07c04f16p02-ch2sk1fk1fl1.tif	r07c04f16p01-ch1sk1fk1fl1.tiff	18	611	0.10811	0.025864	0	0	nan	4	16	nan	7	0	1	0	0	65535	65535
22	74								r07c04f17p02-ch2sk1fk1fl1.tif	r07c04f17p01-ch1sk1fk1fl1.tiff	18	612	0.133181	0.0277867	0	0	nan	4	17	nan	7	0	1	0	0	65535	65535
120	130								r07c04f19p02-ch2sk1fk1fl1.tif	r07c04f19p01-ch1sk1fk1fl1.tiff	18	614	0.135363	0.0399786	0	0	nan	4	19	nan	7	0	1	0	0	65535	65535
6	17								r07c04f27p02-ch2sk1fk1fl1.tif	r07c04f27p01-ch1sk1fk1fl1.tiff	18	622	0.114717	0.0238956	0	0	nan	4	27	nan	7	0	1	0	0	65535	65535
18	100								r07c04f28p02-ch2sk1fk1fl1.tif	r07c04f28p01-ch1sk1fk1fl1.tiff	18	623	0.101427	0.0306249	0	0	nan	4	28	nan	7	0	1	0	0	65535	65535
36	879								r07c05f13p02-ch2sk1fk1fl1.tif	r07c05f13p01-ch1sk1fk1fl1.tiff	24	818	0.063798	0.0225376	0	0	nan	5	13	nan	7	0	1	0	0	65535	65535
31	2686								r07c05f27p02-ch2sk1fk1fl1.tif	r07c05f27p01-ch1sk1fk1fl1.tiff	24	832	0.112825	0.0170291	0	0	nan	5	27	nan	7	0	1	0	0	65535	65535
137	127								r07c05f28p02-ch2sk1fk1fl1.tif	r07c05f28p01-ch1sk1fk1fl1.tiff	24	833	0.150347	0.0308995	0	0	nan	5	28	nan	7	0	1	0	0	65535	65535
1	7								r07c06f08p02-ch2sk1fk1fl1.tif	r07c06f08p01-ch1sk1fk1fl1.tiff	30	1023	0.105028	0.0255741	0	0	nan	6	8	nan	7	0	1	0	0	65535	65535
17	35								r07c06f09p02-ch2sk1fk1fl1.tif	r07c06f09p01-ch1sk1fk1fl1.tiff	30	1024	0.136385	0.022034	0	0	nan	6	9	nan	7	0	1	0	0	65535	65535
48	67								r07c06f13p02-ch2sk1fk1fl1.tif	r07c06f13p01-ch1sk1fk1fl1.tiff	30	1028	0.109346	0.0298619	0	0	nan	6	13	nan	7	0	1	0	0	65535	65535
12	34								r07c06f27p02-ch2sk1fk1fl1.tif	r07c06f27p01-ch1sk1fk1fl1.tiff	30	1042	0.0834821	0.0259861	0	0	nan	6	27	nan	7	0	1	0	0	65535	65535
5	26								r07c07f10p02-ch2sk1fk1fl1.tif	r07c07f10p01-ch1sk1fk1fl1.tiff	36	1235	0.0598459	0.0241245	0	0	nan	7	10	nan	7	0	1	0	0	65535	65535
81	128								r07c07f22p02-ch2sk1fk1fl1.tif	r07c07f22p01-ch1sk1fk1fl1.tiff	36	1247	0.143526	0.0458686	0	0	nan	7	22	nan	7	0	1	0	0	65535	65535
91	137								r07c07f24p02-ch2sk1fk1fl1.tif	r07c07f24p01-ch1sk1fk1fl1.tiff	36	1249	0.131853	0.0434424	0	0	nan	7	24	nan	7	0	1	0	0	65535	65535
13	18								r07c08f13p02-ch2sk1fk1fl1.tif	r07c08f13p01-ch1sk1fk1fl1.tiff	42	1448	0.0738537	0.0364843	0	0	nan	8	13	nan	7	0	1	0	0	65535	65535
13	14								r07c08f17p02-ch2sk1fk1fl1.tif	r07c08f17p01-ch1sk1fk1fl1.tiff	42	1452	0.116732	0.027451	0	0	nan	8	17	nan	7	0	1	0	0	65535	65535
139	94								r07c08f22p02-ch2sk1fk1fl1.tif	r07c08f22p01-ch1sk1fk1fl1.tiff	42	1457	0.181964	0.0371557	0	0	nan	8	22	nan	7	0	1	0	0	65535	65535
6	7								r07c08f25p02-ch2sk1fk1fl1.tif	r07c08f25p01-ch1sk1fk1fl1.tiff	42	1460	0.0829175	0.026978	0	0	nan	8	25	nan	7	0	1	0	0	65535	65535
32	45								r07c08f27p02-ch2sk1fk1fl1.tif	r07c08f27p01-ch1sk1fk1fl1.tiff	42	1462	0.112551	0.0314336	0	0	nan	8	27	nan	7	0	1	0	0	65535	65535
87	89								r07c08f28p02-ch2sk1fk1fl1.tif	r07c08f28p01-ch1sk1fk1fl1.tiff	42	1463	0.119097	0.032517	0	0	nan	8	28	nan	7	0	1	0	0	65535	65535
4	22427								r07c09f08p02-ch2sk1fk1fl1.tif	r07c09f08p01-ch1sk1fk1fl1.tiff	48	1653	0.115404	0.0183108	0	0	nan	9	8	nan	7	0	1	0	0	65535	65535
50	28								r07c09f09p02-ch2sk1fk1fl1.tif	r07c09f09p01-ch1sk1fk1fl1.tiff	48	1654	0.169207	0.0430304	0	0	nan	9	9	nan	7	0	1	0	0	65535	65535
3	1								r07c09f10p02-ch2sk1fk1fl1.tif	r07c09f10p01-ch1sk1fk1fl1.tiff	48	1655	0.127077	0.0290532	0	0	nan	9	10	nan	7	0	1	0	0	65535	65535
0	26785								r07c09f12p02-ch2sk1fk1fl1.tif	r07c09f12p01-ch1sk1fk1fl1.tiff	48	1657	0.118944	0.016907	0	0	nan	9	12	nan	7	0	1	0	0	65535	65535
19	12								r07c09f20p02-ch2sk1fk1fl1.tif	r07c09f20p01-ch1sk1fk1fl1.tiff	48	1665	0.143511	0.030457	0	0	nan	9	20	nan	7	0	1	0	0	65535	65535
9	24183								r07c09f21p02-ch2sk1fk1fl1.tif	r07c09f21p01-ch1sk1fk1fl1.tiff	48	1666	0.10457	0.0185397	0	0	nan	9	21	nan	7	0	1	0	0	65535	65535
40	28								r07c09f24p02-ch2sk1fk1fl1.tif	r07c09f24p01-ch1sk1fk1fl1.tiff	48	1669	0.147814	0.0328069	0	0	nan	9	24	nan	7	0	1	0	0	65535	65535
21	12								r07c09f28p02-ch2sk1fk1fl1.tif	r07c09f28p01-ch1sk1fk1fl1.tiff	48	1673	0.111452	0.0358892	0	0	nan	9	28	nan	7	0	1	0	0	65535	65535
18	13								r07c09f29p02-ch2sk1fk1fl1.tif	r07c09f29p01-ch1sk1fk1fl1.tiff	48	1674	0.0685283	0.0243687	0	0	nan	9	29	nan	7	0	1	0	0	65535	65535
95	46								r07c10f13p02-ch2sk1fk1fl1.tif	r07c10f13p01-ch1sk1fk1fl1.tiff	54	1868	0.237812	0.0453651	0	0	nan	10	13	nan	7	0	1	0	0	65535	65535
13	5								r07c10f27p02-ch2sk1fk1fl1.tif	r07c10f27p01-ch1sk1fk1fl1.tiff	54	1882	0.104555	0.0176242	0	0	nan	10	27	nan	7	0	1	0	0	65535	65535
29	15								r07c10f29p02-ch2sk1fk1fl1.tif	r07c10f29p01-ch1sk1fk1fl1.tiff	54	1884	0.10808	0.0261234	0	0	nan	10	29	nan	7	0	1	0	0	65535	65535
0	0								r07c11f03p02-ch2sk1fk1fl1.tif	r07c11f03p01-ch1sk1fk1fl1.tiff	60	2068	0.0947433	0	0	0	nan	11	3	nan	7	0	1	0	0	65535	65535
29	6								r07c11f07p02-ch2sk1fk1fl1.tif	r07c11f07p01-ch1sk1fk1fl1.tiff	60	2072	0.160922	0.0319829	0	0	nan	11	7	nan	7	0	1	0	0	65535	65535
133	36								r07c11f13p02-ch2sk1fk1fl1.tif	r07c11f13p01-ch1sk1fk1fl1.tiff	60	2078	0.15845	0.0381323	0	0	nan	11	13	nan	7	0	1	0	0	65535	65535
44	16								r07c11f16p02-ch2sk1fk1fl1.tif	r07c11f16p01-ch1sk1fk1fl1.tiff	60	2081	0.119646	0.0363928	0	0	nan	11	16	nan	7	0	1	0	0	65535	65535
1	22520								r07c11f17p02-ch2sk1fk1fl1.tif	r07c11f17p01-ch1sk1fk1fl1.tiff	60	2082	0.118517	0.0034638	0	0	nan	11	17	nan	7	0	1	0	0	65535	65535
12	13								r07c11f19p02-ch2sk1fk1fl1.tif	r07c11f19p01-ch1sk1fk1fl1.tiff	60	2084	0.111971	0.017258	0	0	nan	11	19	nan	7	0	1	0	0	65535	65535
0	61								r02c04f16p02-ch2sk1fk1fl1.tif	r02c04f16p01-ch1sk1fk1fl1.tiff	13	436	0.000595102	0.24979	0	0.276525	nan	4	16	nan	2	1	0	0	0	65535	65535
0	0								r02c04f17p02-ch2sk1fk1fl1.tif	r02c04f17p01-ch1sk1fk1fl1.tiff	13	437	0.000610361	0.0841688	0	0	nan	4	17	nan	2	1	0	0	0	65535	65535
0	181								r02c05f06p02-ch2sk1fk1fl1.tif	r02c05f06p01-ch1sk1fk1fl1.tiff	19	636	0	0.20148	0	0	nan	5	6	nan	2	1	0	0	0	65535	65535
0	251								r02c08f10p02-ch2sk1fk1fl1.tif	r02c08f10p01-ch1sk1fk1fl1.tiff	37	1270	0.000595102	0.174426	0	0	nan	8	10	nan	2	1	0	0	0	65535	65535
0	45								r03c09f21p02-ch2sk1fk1fl1.tif	r03c09f21p01-ch1sk1fk1fl1.tiff	44	1526	0.000595102	0.0690776	0	0	nan	9	21	nan	3	1	0	0	0	65535	65535
0	512								r03c09f30p02-ch2sk1fk1fl1.tif	r03c09f30p01-ch1sk1fk1fl1.tiff	44	1535	0	0.0751659	0	0	nan	9	30	nan	3	1	0	0	0	65535	65535
0	24193								r04c08f29p02-ch2sk1fk1fl1.tif	r04c08f29p01-ch1sk1fk1fl1.tiff	39	1359	0.000671397	0.0504768	0	0	nan	8	29	nan	4	1	0	0	0	65535	65535
0	0								r05c07f02p02-ch2sk1fk1fl1.tif	r05c07f02p01-ch1sk1fk1fl1.tiff	34	1157	0.000595102	0.0560922	0	0	nan	7	2	nan	5	1	0	0	0	65535	65535
0	215								r05c08f08p02-ch2sk1fk1fl1.tif	r05c08f08p01-ch1sk1fk1fl1.tiff	40	1373	0.0012665	0.112139	0	0	nan	8	8	nan	5	1	0	0	0	65535	65535
287	2526								r05c10f24p02-ch2sk1fk1fl1.tif	r05c10f24p01-ch1sk1fk1fl1.tiff	52	1809	0.0476539	0.0853437	0	0	nan	10	24	nan	5	1	0	0	0	65535	65535
0	398								r06c06f32p02-ch2sk1fk1fl1.tif	r06c06f32p01-ch1sk1fk1fl1.tiff	29	1012	0	0.0563363	0	0	nan	6	32	nan	6	1	0	0	0	65535	65535
0	23								r06c07f33p02-ch2sk1fk1fl1.tif	r06c07f33p01-ch1sk1fk1fl1.tiff	35	1223	0.000610361	0.0826123	0	0	nan	7	33	nan	6	1	0	0	0	65535	65535
0	211								r06c08f12p02-ch2sk1fk1fl1.tif	r06c08f12p01-ch1sk1fk1fl1.tiff	41	1412	0.000610361	0.249775	0	0.0287942	nan	8	12	nan	6	1	0	0	0	65535	65535
0	471								r06c09f11p02-ch2sk1fk1fl1.tif	r06c09f11p01-ch1sk1fk1fl1.tiff	47	1621	0.000885023	0.0769665	0	0	nan	9	11	nan	6	1	0	0	0	65535	65535
0	17								r06c09f12p02-ch2sk1fk1fl1.tif	r06c09f12p01-ch1sk1fk1fl1.tiff	47	1622	0.000793469	0.0927138	0	0	nan	9	12	nan	6	1	0	0	0	65535	65535
0	26								r06c09f20p02-ch2sk1fk1fl1.tif	r06c09f20p01-ch1sk1fk1fl1.tiff	47	1630	0.00062562	0.0807202	0	0	nan	9	20	nan	6	1	0	0	0	65535	65535
0	16230								r07c06f35p02-ch2sk1fk1fl1.tif	r07c06f35p01-ch1sk1fk1fl1.tiff	30	1050	0	0.0555428	0	0	nan	6	35	nan	7	1	0	0	0	65535	65535
0	0								r02c02f02p02-ch2sk1fk1fl1.tif	r02c02f02p01-ch1sk1fk1fl1.tiff	1	2	0.000640879	0	0	0	nan	2	2	nan	2	1	1	0	0	65535	65535
0	21402								r02c02f03p02-ch2sk1fk1fl1.tif	r02c02f03p01-ch1sk1fk1fl1.tiff	1	3	0.00062562	0.00158694	0	0	nan	2	3	nan	2	1	1	0	0	65535	65535
0	20031								r02c02f04p02-ch2sk1fk1fl1.tif	r02c02f04p01-ch1sk1fk1fl1.tiff	1	4	0.000610361	0.00161746	0	0	nan	2	4	nan	2	1	1	0	0	65535	65535
0	21839								r02c02f05p02-ch2sk1fk1fl1.tif	r02c02f05p01-ch1sk1fk1fl1.tiff	1	5	0.00062562	0.00161746	0	0	nan	2	5	nan	2	1	1	0	0	65535	65535
0	20445								r02c02f06p02-ch2sk1fk1fl1.tif	r02c02f06p01-ch1sk1fk1fl1.tiff	1	6	0	0.00190738	0	0	nan	2	6	nan	2	1	1	0	0	65535	65535
0	19741								r02c02f07p02-ch2sk1fk1fl1.tif	r02c02f07p01-ch1sk1fk1fl1.tiff	1	7	0.000595102	0.00248722	0	0	nan	2	7	nan	2	1	1	0	0	65535	65535
0	20513								r02c02f08p02-ch2sk1fk1fl1.tif	r02c02f08p01-ch1sk1fk1fl1.tiff	1	8	0.00062562	0.00163272	0	0	nan	2	8	nan	2	1	1	0	0	65535	65535
0	24325								r02c02f09p02-ch2sk1fk1fl1.tif	r02c02f09p01-ch1sk1fk1fl1.tiff	1	9	0.000534066	0.0144045	0	0	nan	2	9	nan	2	1	1	0	0	65535	65535
0	20717								r02c02f10p02-ch2sk1fk1fl1.tif	r02c02f10p01-ch1sk1fk1fl1.tiff	1	10	0.000579843	0.00163272	0	0	nan	2	10	nan	2	1	1	0	0	65535	65535
0	21082								r02c02f11p02-ch2sk1fk1fl1.tif	r02c02f11p01-ch1sk1fk1fl1.tiff	1	11	0.000610361	0.00325017	0	0	nan	2	11	nan	2	1	1	0	0	65535	65535
0	19478								r02c02f12p02-ch2sk1fk1fl1.tif	r02c02f12p01-ch1sk1fk1fl1.tiff	1	12	0.000610361	0.00163272	0	0	nan	2	12	nan	2	1	1	0	0	65535	65535
0	20291								r02c02f16p02-ch2sk1fk1fl1.tif	r02c02f16p01-ch1sk1fk1fl1.tiff	1	16	0.000595102	0.00155642	0	0	nan	2	16	nan	2	1	1	0	0	65535	65535
0	20318								r02c02f17p02-ch2sk1fk1fl1.tif	r02c02f17p01-ch1sk1fk1fl1.tiff	1	17	0.000671397	0.00230411	0	0	nan	2	17	nan	2	1	1	0	0	65535	65535
0	19910								r02c02f20p02-ch2sk1fk1fl1.tif	r02c02f20p01-ch1sk1fk1fl1.tiff	1	20	0.00062562	0.00163272	0	0	nan	2	20	nan	2	1	1	0	0	65535	65535
0	22111								r02c02f21p02-ch2sk1fk1fl1.tif	r02c02f21p01-ch1sk1fk1fl1.tiff	1	21	0.000595102	0.00177005	0	0	nan	2	21	nan	2	1	1	0	0	65535	65535
0	22216								r02c02f25p02-ch2sk1fk1fl1.tif	r02c02f25p01-ch1sk1fk1fl1.tiff	1	25	0.00062562	0.00167849	0	0	nan	2	25	nan	2	1	1	0	0	65535	65535
0	19490								r02c02f26p02-ch2sk1fk1fl1.tif	r02c02f26p01-ch1sk1fk1fl1.tiff	1	26	0.000564584	0.00195315	0	0	nan	2	26	nan	2	1	1	0	0	65535	65535
0	21279								r02c02f30p02-ch2sk1fk1fl1.tif	r02c02f30p01-ch1sk1fk1fl1.tiff	1	30	0.000595102	0.00154116	0	0	nan	2	30	nan	2	1	1	0	0	65535	65535
0	21120								r02c02f31p02-ch2sk1fk1fl1.tif	r02c02f31p01-ch1sk1fk1fl1.tiff	1	31	0.000579843	0.00198367	0	0	nan	2	31	nan	2	1	1	0	0	65535	65535
0	18988								r02c02f32p02-ch2sk1fk1fl1.tif	r02c02f32p01-ch1sk1fk1fl1.tiff	1	32	0.000640879	0.00268559	0	0	nan	2	32	nan	2	1	1	0	0	65535	65535
0	19893								r02c02f33p02-ch2sk1fk1fl1.tif	r02c02f33p01-ch1sk1fk1fl1.tiff	1	33	0.000686656	0.00173953	0	0	nan	2	33	nan	2	1	1	0	0	65535	65535
0	19611								r02c02f34p02-ch2sk1fk1fl1.tif	r02c02f34p01-ch1sk1fk1fl1.tiff	1	34	0.000671397	0.00250248	0	0	nan	2	34	nan	2	1	1	0	0	65535	65535
0	0								r02c02f35p02-ch2sk1fk1fl1.tif	r02c02f35p01-ch1sk1fk1fl1.tiff	1	35	0	0	0	0	nan	2	35	nan	2	1	1	0	0	65535	65535
0	0								r02c03f02p02-ch2sk1fk1fl1.tif	r02c03f02p01-ch1sk1fk1fl1.tiff	7	212	0	0	0	0	nan	3	2	nan	2	1	1	0	0	65535	65535
0	21544								r02c03f03p02-ch2sk1fk1fl1.tif	r02c03f03p01-ch1sk1fk1fl1.tiff	7	213	0.000671397	0.00231937	0	0	nan	3	3	nan	2	1	1	0	0	65535	65535
0	22332								r02c03f04p02-ch2sk1fk1fl1.tif	r02c03f04p01-ch1sk1fk1fl1.tiff	7	214	0.000610361	0.00331121	0	0	nan	3	4	nan	2	1	1	0	0	65535	65535
0	21860								r02c03f05p02-ch2sk1fk1fl1.tif	r02c03f05p01-ch1sk1fk1fl1.tiff	7	215	0.00062562	0.00273136	0	0	nan	3	5	nan	2	1	1	0	0	65535	65535
0	0								r02c03f06p02-ch2sk1fk1fl1.tif	r02c03f06p01-ch1sk1fk1fl1.tiff	7	216	0.000595102	0	0	0	nan	3	6	nan	2	1	1	0	0	65535	65535
0	19597								r02c03f07p02-ch2sk1fk1fl1.tif	r02c03f07p01-ch1sk1fk1fl1.tiff	7	217	0.000671397	0.0419928	0	0	nan	3	7	nan	2	1	1	0	0	65535	65535
0	24640								r02c03f10p02-ch2sk1fk1fl1.tif	r02c03f10p01-ch1sk1fk1fl1.tiff	7	220	0.000610361	0.0112459	0	0	nan	3	10	nan	2	1	1	0	0	65535	65535
0	21277								r02c03f11p02-ch2sk1fk1fl1.tif	r02c03f11p01-ch1sk1fk1fl1.tiff	7	221	0.000640879	0.00155642	0	0	nan	3	11	nan	2	1	1	0	0	65535	65535
0	24117								r02c03f12p02-ch2sk1fk1fl1.tif	r02c03f12p01-ch1sk1fk1fl1.tiff	7	222	0.000610361	0.00387579	0	0	nan	3	12	nan	2	1	1	0	0	65535	65535
0	21965								r02c03f20p02-ch2sk1fk1fl1.tif	r02c03f20p01-ch1sk1fk1fl1.tiff	7	230	0.000686656	0.00205997	0	0	nan	3	20	nan	2	1	1	0	0	65535	65535
0	21918								r02c03f21p02-ch2sk1fk1fl1.tif	r02c03f21p01-ch1sk1fk1fl1.tiff	7	231	0.000595102	0.00166323	0	0	nan	3	21	nan	2	1	1	0	0	65535	65535
0	21535								r02c03f26p02-ch2sk1fk1fl1.tif	r02c03f26p01-ch1sk1fk1fl1.tiff	7	236	0.00062562	0.0016022	0	0	nan	3	26	nan	2	1	1	0	0	65535	65535
0	22592								r02c03f29p02-ch2sk1fk1fl1.tif	r02c03f29p01-ch1sk1fk1fl1.tiff	7	239	0.000610361	0.00238041	0	0	nan	3	29	nan	2	1	1	0	0	65535	65535
0	21959								r02c03f30p02-ch2sk1fk1fl1.tif	r02c03f30p01-ch1sk1fk1fl1.tiff	7	240	0.000595102	0.00175479	0	0	nan	3	30	nan	2	1	1	0	0	65535	65535
0	0								r02c03f31p02-ch2sk1fk1fl1.tif	r02c03f31p01-ch1sk1fk1fl1.tiff	7	241	0.000610361	0	0	0	nan	3	31	nan	2	1	1	0	0	65535	65535
0	21197								r02c03f32p02-ch2sk1fk1fl1.tif	r02c03f32p01-ch1sk1fk1fl1.tiff	7	242	0	0.00170901	0	0	nan	3	32	nan	2	1	1	0	0	65535	65535
0	21665								r02c03f33p02-ch2sk1fk1fl1.tif	r02c03f33p01-ch1sk1fk1fl1.tiff	7	243	0.000595102	0.00164797	0	0	nan	3	33	nan	2	1	1	0	0	65535	65535
0	23483								r02c03f34p02-ch2sk1fk1fl1.tif	r02c03f34p01-ch1sk1fk1fl1.tiff	7	244	0.000595102	0.00259403	0	0	nan	3	34	nan	2	1	1	0	0	65535	65535
0	23375								r02c03f35p02-ch2sk1fk1fl1.tif	r02c03f35p01-ch1sk1fk1fl1.tiff	7	245	0	0.00201419	0	0	nan	3	35	nan	2	1	1	0	0	65535	65535
0	0								r02c04f02p02-ch2sk1fk1fl1.tif	r02c04f02p01-ch1sk1fk1fl1.tiff	13	422	0.00062562	0	0	0	nan	4	2	nan	2	1	1	0	0	65535	65535
0	0								r02c04f03p02-ch2sk1fk1fl1.tif	r02c04f03p01-ch1sk1fk1fl1.tiff	13	423	0	0	0	0	nan	4	3	nan	2	1	1	0	0	65535	65535
0	20160								r02c04f04p02-ch2sk1fk1fl1.tif	r02c04f04p01-ch1sk1fk1fl1.tiff	13	424	0.000656138	0.00173953	0	0	nan	4	4	nan	2	1	1	0	0	65535	65535
0	21744								r02c04f05p02-ch2sk1fk1fl1.tif	r02c04f05p01-ch1sk1fk1fl1.tiff	13	425	0.000610361	0.00167849	0	0	nan	4	5	nan	2	1	1	0	0	65535	65535
0	21057								r02c04f06p02-ch2sk1fk1fl1.tif	r02c04f06p01-ch1sk1fk1fl1.tiff	13	426	0.000595102	0.00276188	0	0	nan	4	6	nan	2	1	1	0	0	65535	65535
0	22071								r02c04f07p02-ch2sk1fk1fl1.tif	r02c04f07p01-ch1sk1fk1fl1.tiff	13	427	0.000564584	0.00155642	0	0	nan	4	7	nan	2	1	1	0	0	65535	65535
0	20794								r02c04f10p02-ch2sk1fk1fl1.tif	r02c04f10p01-ch1sk1fk1fl1.tiff	13	430	0.000610361	0.00225834	0	0	nan	4	10	nan	2	1	1	0	0	65535	65535
0	20971								r02c04f11p02-ch2sk1fk1fl1.tif	r02c04f11p01-ch1sk1fk1fl1.tiff	13	431	0.00062562	0.00250248	0	0	nan	4	11	nan	2	1	1	0	0	65535	65535
0	21878								r02c04f12p02-ch2sk1fk1fl1.tif	r02c04f12p01-ch1sk1fk1fl1.tiff	13	432	0.000579843	0.00173953	0	0	nan	4	12	nan	2	1	1	0	0	65535	65535
0	22276								r02c04f20p02-ch2sk1fk1fl1.tif	r02c04f20p01-ch1sk1fk1fl1.tiff	13	440	0.000595102	0.0016022	0	0	nan	4	20	nan	2	1	1	0	0	65535	65535
0	22103								r02c04f21p02-ch2sk1fk1fl1.tif	r02c04f21p01-ch1sk1fk1fl1.tiff	13	441	0.000640879	0.0028687	0	0	nan	4	21	nan	2	1	1	0	0	65535	65535
0	20041								r02c04f25p02-ch2sk1fk1fl1.tif	r02c04f25p01-ch1sk1fk1fl1.tiff	13	445	0.000595102	0.00161746	0	0	nan	4	25	nan	2	1	1	0	0	65535	65535
0	21860								r02c04f26p02-ch2sk1fk1fl1.tif	r02c04f26p01-ch1sk1fk1fl1.tiff	13	446	0.000610361	0.00421149	0	0	nan	4	26	nan	2	1	1	0	0	65535	65535
0	0								r02c04f30p02-ch2sk1fk1fl1.tif	r02c04f30p01-ch1sk1fk1fl1.tiff	13	450	0	0	0	0	nan	4	30	nan	2	1	1	0	0	65535	65535
0	0								r02c04f31p02-ch2sk1fk1fl1.tif	r02c04f31p01-ch1sk1fk1fl1.tiff	13	451	0	0	0	0	nan	4	31	nan	2	1	1	0	0	65535	65535
0	0								r02c04f32p02-ch2sk1fk1fl1.tif	r02c04f32p01-ch1sk1fk1fl1.tiff	13	452	0.000610361	0	0	0	nan	4	32	nan	2	1	1	0	0	65535	65535
0	0								r02c04f33p02-ch2sk1fk1fl1.tif	r02c04f33p01-ch1sk1fk1fl1.tiff	13	453	0.000595102	0	0	0	nan	4	33	nan	2	1	1	0	0	65535	65535
0	0								r02c04f34p02-ch2sk1fk1fl1.tif	r02c04f34p01-ch1sk1fk1fl1.tiff	13	454	0.000595102	0	0	0	nan	4	34	nan	2	1	1	0	0	65535	65535
0	0								r02c04f35p02-ch2sk1fk1fl1.tif	r02c04f35p01-ch1sk1fk1fl1.tiff	13	455	0	0	0	0	nan	4	35	nan	2	1	1	0	0	65535	65535
0	22823								r02c05f02p02-ch2sk1fk1fl1.tif	r02c05f02p01-ch1sk1fk1fl1.tiff	19	632	0.000671397	0.00216678	0	0	nan	5	2	nan	2	1	1	0	0	65535	65535
0	0								r02c05f03p02-ch2sk1fk1fl1.tif	r02c05f03p01-ch1sk1fk1fl1.tiff	19	633	0.000640879	0	0	0	nan	5	3	nan	2	1	1	0	0	65535	65535
0	20433								r02c05f04p02-ch2sk1fk1fl1.tif	r02c05f04p01-ch1sk1fk1fl1.tiff	19	634	0.000610361	0.00216678	0	0	nan	5	4	nan	2	1	1	0	0	65535	65535
0	19728								r02c05f05p02-ch2sk1fk1fl1.tif	r02c05f05p01-ch1sk1fk1fl1.tiff	19	635	0.00062562	0.00178531	0	0	nan	5	5	nan	2	1	1	0	0	65535	65535
0	19809								r02c05f07p02-ch2sk1fk1fl1.tif	r02c05f07p01-ch1sk1fk1fl1.tiff	19	637	0.000610361	0.00306706	0	0	nan	5	7	nan	2	1	1	0	0	65535	65535
0	22949								r02c05f10p02-ch2sk1fk1fl1.tif	r02c05f10p01-ch1sk1fk1fl1.tiff	19	640	0.000610361	0.00247196	0	0	nan	5	10	nan	2	1	1	0	0	65535	65535
0	19918								r02c05f11p02-ch2sk1fk1fl1.tif	r02c05f11p01-ch1sk1fk1fl1.tiff	19	641	0	0.00288396	0	0	nan	5	11	nan	2	1	1	0	0	65535	65535
0	20355								r02c05f12p02-ch2sk1fk1fl1.tif	r02c05f12p01-ch1sk1fk1fl1.tiff	19	642	0.000671397	0.00231937	0	0	nan	5	12	nan	2	1	1	0	0	65535	65535
0	19703								r02c05f20p02-ch2sk1fk1fl1.tif	r02c05f20p01-ch1sk1fk1fl1.tiff	19	650	0.000610361	0.00157168	0	0	nan	5	20	nan	2	1	1	0	0	65535	65535
0	22340								r02c05f21p02-ch2sk1fk1fl1.tif	r02c05f21p01-ch1sk1fk1fl1.tiff	19	651	0.000595102	0.00180056	0	0	nan	5	21	nan	2	1	1	0	0	65535	65535
0	21946								r02c05f26p02-ch2sk1fk1fl1.tif	r02c05f26p01-ch1sk1fk1fl1.tiff	19	656	0.000640879	0.00155642	0	0	nan	5	26	nan	2	1	1	0	0	65535	65535
0	20437								r02c05f29p02-ch2sk1fk1fl1.tif	r02c05f29p01-ch1sk1fk1fl1.tiff	19	659	0.000595102	0.00164797	0	0	nan	5	29	nan	2	1	1	0	0	65535	65535
0	20207								r02c05f30p02-ch2sk1fk1fl1.tif	r02c05f30p01-ch1sk1fk1fl1.tiff	19	660	0.000640879	0.00166323	0	0	nan	5	30	nan	2	1	1	0	0	65535	65535
0	21300								r02c05f31p02-ch2sk1fk1fl1.tif	r02c05f31p01-ch1sk1fk1fl1.tiff	19	661	0.000579843	0.00177005	0	0	nan	5	31	nan	2	1	1	0	0	65535	65535
0	21707								r02c05f32p02-ch2sk1fk1fl1.tif	r02c05f32p01-ch1sk1fk1fl1.tiff	19	662	0.00062562	0.00209049	0	0	nan	5	32	nan	2	1	1	0	0	65535	65535
0	21776								r02c05f33p02-ch2sk1fk1fl1.tif	r02c05f33p01-ch1sk1fk1fl1.tiff	19	663	0.000595102	0.00169375	0	0	nan	5	33	nan	2	1	1	0	0	65535	65535
0	21647								r02c05f34p02-ch2sk1fk1fl1.tif	r02c05f34p01-ch1sk1fk1fl1.tiff	19	664	0.000686656	0.00154116	0	0	nan	5	34	nan	2	1	1	0	0	65535	65535
0	21373								r02c05f35p02-ch2sk1fk1fl1.tif	r02c05f35p01-ch1sk1fk1fl1.tiff	19	665	0.00062562	0.00158694	0	0	nan	5	35	nan	2	1	1	0	0	65535	65535
0	20185								r02c06f02p02-ch2sk1fk1fl1.tif	r02c06f02p01-ch1sk1fk1fl1.tiff	25	842	0.000610361	0.00190738	0	0	nan	6	2	nan	2	1	1	0	0	65535	65535
0	19440								r02c06f03p02-ch2sk1fk1fl1.tif	r02c06f03p01-ch1sk1fk1fl1.tiff	25	843	0.00062562	0.00190738	0	0	nan	6	3	nan	2	1	1	0	0	65535	65535
0	20027								r02c06f04p02-ch2sk1fk1fl1.tif	r02c06f04p01-ch1sk1fk1fl1.tiff	25	844	0.000595102	0.00418097	0	0	nan	6	4	nan	2	1	1	0	0	65535	65535
0	19623								r02c06f05p02-ch2sk1fk1fl1.tif	r02c06f05p01-ch1sk1fk1fl1.tiff	25	845	0.000640879	0.00750744	0	0	nan	6	5	nan	2	1	1	0	0	65535	65535
0	20867								r02c06f06p02-ch2sk1fk1fl1.tif	r02c06f06p01-ch1sk1fk1fl1.tiff	25	846	0	0.00209049	0	0	nan	6	6	nan	2	1	1	0	0	65535	65535
0	21880								r02c06f07p02-ch2sk1fk1fl1.tif	r02c06f07p01-ch1sk1fk1fl1.tiff	25	847	0.00062562	0.00213626	0	0	nan	6	7	nan	2	1	1	0	0	65535	65535
0	21456								r02c06f11p02-ch2sk1fk1fl1.tif	r02c06f11p01-ch1sk1fk1fl1.tiff	25	851	0.000808728	0.00205997	0	0	nan	6	11	nan	2	1	1	0	0	65535	65535
0	22158								r02c06f12p02-ch2sk1fk1fl1.tif	r02c06f12p01-ch1sk1fk1fl1.tiff	25	852	0.000671397	0.00221256	0	0	nan	6	12	nan	2	1	1	0	0	65535	65535
0	20466								r02c06f16p02-ch2sk1fk1fl1.tif	r02c06f16p01-ch1sk1fk1fl1.tiff	25	856	0.000595102	0.00238041	0	0	nan	6	16	nan	2	1	1	0	0	65535	65535
0	20527								r02c06f17p02-ch2sk1fk1fl1.tif	r02c06f17p01-ch1sk1fk1fl1.tiff	25	857	0.000640879	0.00355535	0	0	nan	6	17	nan	2	1	1	0	0	65535	65535
0	22047								r02c06f20p02-ch2sk1fk1fl1.tif	r02c06f20p01-ch1sk1fk1fl1.tiff	25	860	0.000564584	0.00167849	0	0	nan	6	20	nan	2	1	1	0	0	65535	65535
0	21864								r02c06f21p02-ch2sk1fk1fl1.tif	r02c06f21p01-ch1sk1fk1fl1.tiff	25	861	0.000595102	0.00161746	0	0	nan	6	21	nan	2	1	1	0	0	65535	65535
0	20051								r02c06f25p02-ch2sk1fk1fl1.tif	r02c06f25p01-ch1sk1fk1fl1.tiff	25	865	0.00062562	0.00158694	0	0	nan	6	25	nan	2	1	1	0	0	65535	65535
0	21507								r02c06f26p02-ch2sk1fk1fl1.tif	r02c06f26p01-ch1sk1fk1fl1.tiff	25	866	0.00062562	0.0016022	0	0	nan	6	26	nan	2	1	1	0	0	65535	65535
0	21642								r02c06f30p02-ch2sk1fk1fl1.tif	r02c06f30p01-ch1sk1fk1fl1.tiff	25	870	0.000579843	0.00164797	0	0	nan	6	30	nan	2	1	1	0	0	65535	65535
0	0								r02c06f31p02-ch2sk1fk1fl1.tif	r02c06f31p01-ch1sk1fk1fl1.tiff	25	871	0	0	0	0	nan	6	31	nan	2	1	1	0	0	65535	65535
0	21101								r02c06f32p02-ch2sk1fk1fl1.tif	r02c06f32p01-ch1sk1fk1fl1.tiff	25	872	0.00062562	0.00149538	0	0	nan	6	32	nan	2	1	1	0	0	65535	65535
0	21862								r02c06f33p02-ch2sk1fk1fl1.tif	r02c06f33p01-ch1sk1fk1fl1.tiff	25	873	0.000564584	0.00161746	0	0	nan	6	33	nan	2	1	1	0	0	65535	65535
0	21537								r02c06f34p02-ch2sk1fk1fl1.tif	r02c06f34p01-ch1sk1fk1fl1.tiff	25	874	0.000610361	0.00151064	0	0	nan	6	34	nan	2	1	1	0	0	65535	65535
0	23176								r02c06f35p02-ch2sk1fk1fl1.tif	r02c06f35p01-ch1sk1fk1fl1.tiff	25	875	0	0.00198367	0	0	nan	6	35	nan	2	1	1	0	0	65535	65535
0	0								r02c07f02p02-ch2sk1fk1fl1.tif	r02c07f02p01-ch1sk1fk1fl1.tiff	31	1052	0	0	0	0	nan	7	2	nan	2	1	1	0	0	65535	65535
0	0								r02c07f03p02-ch2sk1fk1fl1.tif	r02c07f03p01-ch1sk1fk1fl1.tiff	31	1053	0.000579843	0	0	0	nan	7	3	nan	2	1	1	0	0	65535	65535
0	22537								r02c07f04p02-ch2sk1fk1fl1.tif	r02c07f04p01-ch1sk1fk1fl1.tiff	31	1054	0.000610361	0.00541695	0	0	nan	7	4	nan	2	1	1	0	0	65535	65535
0	22237								r02c07f05p02-ch2sk1fk1fl1.tif	r02c07f05p01-ch1sk1fk1fl1.tiff	31	1055	0.000610361	0.00216678	0	0	nan	7	5	nan	2	1	1	0	0	65535	65535
0	21352								r02c07f06p02-ch2sk1fk1fl1.tif	r02c07f06p01-ch1sk1fk1fl1.tiff	31	1056	0	0.00323491	0	0	nan	7	6	nan	2	1	1	0	0	65535	65535
0	21977								r02c07f07p02-ch2sk1fk1fl1.tif	r02c07f07p01-ch1sk1fk1fl1.tiff	31	1057	0.000610361	0.0024567	0	0	nan	7	7	nan	2	1	1	0	0	65535	65535
0	20590								r02c07f10p02-ch2sk1fk1fl1.tif	r02c07f10p01-ch1sk1fk1fl1.tiff	31	1060	0.000595102	0.00183108	0	0	nan	7	10	nan	2	1	1	0	0	65535	65535
0	0								r02c07f11p02-ch2sk1fk1fl1.tif	r02c07f11p01-ch1sk1fk1fl1.tiff	31	1061	0.000640879	0	0	0	nan	7	11	nan	2	1	1	0	0	65535	65535
0	19723								r02c07f12p02-ch2sk1fk1fl1.tif	r02c07f12p01-ch1sk1fk1fl1.tiff	31	1062	0.000595102	0.00292973	0	0	nan	7	12	nan	2	1	1	0	0	65535	65535
0	22273								r02c07f20p02-ch2sk1fk1fl1.tif	r02c07f20p01-ch1sk1fk1fl1.tiff	31	1070	0.000640879	0.00196841	0	0	nan	7	20	nan	2	1	1	0	0	65535	65535
0	19384								r02c07f21p02-ch2sk1fk1fl1.tif	r02c07f21p01-ch1sk1fk1fl1.tiff	31	1071	0.000671397	0.019501	0	0	nan	7	21	nan	2	1	1	0	0	65535	65535
0	23985								r02c07f26p02-ch2sk1fk1fl1.tif	r02c07f26p01-ch1sk1fk1fl1.tiff	31	1076	0.00062562	0.00399786	0	0	nan	7	26	nan	2	1	1	0	0	65535	65535
0	20281								r02c07f29p02-ch2sk1fk1fl1.tif	r02c07f29p01-ch1sk1fk1fl1.tiff	31	1079	0.000595102	0.00259403	0	0	nan	7	29	nan	2	1	1	0	0	65535	65535
0	23422								r02c07f30p02-ch2sk1fk1fl1.tif	r02c07f30p01-ch1sk1fk1fl1.tiff	31	1080	0.000564584	0.00183108	0	0	nan	7	30	nan	2	1	1	0	0	65535	65535
0	21428								r02c07f31p02-ch2sk1fk1fl1.tif	r02c07f31p01-ch1sk1fk1fl1.tiff	31	1081	0.000610361	0.00148013	0	0	nan	7	31	nan	2	1	1	0	0	65535	65535
0	21301								r02c07f32p02-ch2sk1fk1fl1.tif	r02c07f32p01-ch1sk1fk1fl1.tiff	31	1082	0	0.00173953	0	0	nan	7	32	nan	2	1	1	0	0	65535	65535
0	19297								r02c07f33p02-ch2sk1fk1fl1.tif	r02c07f33p01-ch1sk1fk1fl1.tiff	31	1083	0.000579843	0.00526436	0	0	nan	7	33	nan	2	1	1	0	0	65535	65535
0	21867								r02c07f34p02-ch2sk1fk1fl1.tif	r02c07f34p01-ch1sk1fk1fl1.tiff	31	1084	0.000640879	0.0015259	0	0	nan	7	34	nan	2	1	1	0	0	65535	65535
0	19715								r02c07f35p02-ch2sk1fk1fl1.tif	r02c07f35p01-ch1sk1fk1fl1.tiff	31	1085	0.000610361	0.00169375	0	0	nan	7	35	nan	2	1	1	0	0	65535	65535
0	20702								r02c08f02p02-ch2sk1fk1fl1.tif	r02c08f02p01-ch1sk1fk1fl1.tiff	37	1262	0.00062562	0.00233463	0	0	nan	8	2	nan	2	1	1	0	0	65535	65535
0	21478								r02c08f03p02-ch2sk1fk1fl1.tif	r02c08f03p01-ch1sk1fk1fl1.tiff	37	1263	0.00062562	0.00163272	0	0	nan	8	3	nan	2	1	1	0	0	65535	65535
0	20266								r02c08f04p02-ch2sk1fk1fl1.tif	r02c08f04p01-ch1sk1fk1fl1.tiff	37	1264	0.000610361	0.00178531	0	0	nan	8	4	nan	2	1	1	0	0	65535	65535
0	21938								r02c08f05p02-ch2sk1fk1fl1.tif	r02c08f05p01-ch1sk1fk1fl1.tiff	37	1265	0.000610361	0.00331121	0	0	nan	8	5	nan	2	1	1	0	0	65535	65535
0	21099								r02c08f06p02-ch2sk1fk1fl1.tif	r02c08f06p01-ch1sk1fk1fl1.tiff	37	1266	0	0.00808728	0	0	nan	8	6	nan	2	1	1	0	0	65535	65535
0	22036								r02c08f07p02-ch2sk1fk1fl1.tif	r02c08f07p01-ch1sk1fk1fl1.tiff	37	1267	0.000610361	0.002533	0	0	nan	8	7	nan	2	1	1	0	0	65535	65535
0	21384								r02c08f11p02-ch2sk1fk1fl1.tif	r02c08f11p01-ch1sk1fk1fl1.tiff	37	1271	0.000610361	0.00175479	0	0	nan	8	11	nan	2	1	1	0	0	65535	65535
0	22026								r02c08f12p02-ch2sk1fk1fl1.tif	r02c08f12p01-ch1sk1fk1fl1.tiff	37	1272	0.00062562	0.00199893	0	0	nan	8	12	nan	2	1	1	0	0	65535	65535
0	20184								r02c08f20p02-ch2sk1fk1fl1.tif	r02c08f20p01-ch1sk1fk1fl1.tiff	37	1280	0.000595102	0.00161746	0	0	nan	8	20	nan	2	1	1	0	0	65535	65535
0	19650								r02c08f21p02-ch2sk1fk1fl1.tif	r02c08f21p01-ch1sk1fk1fl1.tiff	37	1281	0.000610361	0.00210575	0	0	nan	8	21	nan	2	1	1	0	0	65535	65535
0	21956								r02c08f26p02-ch2sk1fk1fl1.tif	r02c08f26p01-ch1sk1fk1fl1.tiff	37	1286	0.000579843	0.00199893	0	0	nan	8	26	nan	2	1	1	0	0	65535	65535
0	20278								r02c08f29p02-ch2sk1fk1fl1.tif	r02c08f29p01-ch1sk1fk1fl1.tiff	37	1289	0.000595102	0.00172427	0	0	nan	8	29	nan	2	1	1	0	0	65535	65535
0	21451								r02c08f30p02-ch2sk1fk1fl1.tif	r02c08f30p01-ch1sk1fk1fl1.tiff	37	1290	0.00062562	0.00155642	0	0	nan	8	30	nan	2	1	1	0	0	65535	65535
0	21497								r02c08f31p02-ch2sk1fk1fl1.tif	r02c08f31p01-ch1sk1fk1fl1.tiff	37	1291	0.000686656	0.00161746	0	0	nan	8	31	nan	2	1	1	0	0	65535	65535
0	21333								r02c08f32p02-ch2sk1fk1fl1.tif	r02c08f32p01-ch1sk1fk1fl1.tiff	37	1292	0.000610361	0.00157168	0	0	nan	8	32	nan	2	1	1	0	0	65535	65535
0	21863								r02c08f33p02-ch2sk1fk1fl1.tif	r02c08f33p01-ch1sk1fk1fl1.tiff	37	1293	0.000595102	0.00155642	0	0	nan	8	33	nan	2	1	1	0	0	65535	65535
0	21646								r02c08f34p02-ch2sk1fk1fl1.tif	r02c08f34p01-ch1sk1fk1fl1.tiff	37	1294	0.000610361	0.00196841	0	0	nan	8	34	nan	2	1	1	0	0	65535	65535
0	0								r02c08f35p02-ch2sk1fk1fl1.tif	r02c08f35p01-ch1sk1fk1fl1.tiff	37	1295	0	0	0	0	nan	8	35	nan	2	1	1	0	0	65535	65535
0	20415								r02c09f02p02-ch2sk1fk1fl1.tif	r02c09f02p01-ch1sk1fk1fl1.tiff	43	1472	0.000579843	0.00172427	0	0	nan	9	2	nan	2	1	1	0	0	65535	65535
0	0								r02c09f03p02-ch2sk1fk1fl1.tif	r02c09f03p01-ch1sk1fk1fl1.tiff	43	1473	0.000595102	0	0	0	nan	9	3	nan	2	1	1	0	0	65535	65535
0	20188								r02c09f04p02-ch2sk1fk1fl1.tif	r02c09f04p01-ch1sk1fk1fl1.tiff	43	1474	0.000579843	0.00161746	0	0	nan	9	4	nan	2	1	1	0	0	65535	65535
0	21750								r02c09f05p02-ch2sk1fk1fl1.tif	r02c09f05p01-ch1sk1fk1fl1.tiff	43	1475	0.000640879	0.00173953	0	0	nan	9	5	nan	2	1	1	0	0	65535	65535
0	0								r02c09f06p02-ch2sk1fk1fl1.tif	r02c09f06p01-ch1sk1fk1fl1.tiff	43	1476	0	0	0	0	nan	9	6	nan	2	1	1	0	0	65535	65535
0	21930								r02c09f07p02-ch2sk1fk1fl1.tif	r02c09f07p01-ch1sk1fk1fl1.tiff	43	1477	0.000610361	0.00161746	0	0	nan	9	7	nan	2	1	1	0	0	65535	65535
0	22694								r02c09f10p02-ch2sk1fk1fl1.tif	r02c09f10p01-ch1sk1fk1fl1.tiff	43	1480	0.000579843	0.0027924	0	0	nan	9	10	nan	2	1	1	0	0	65535	65535
0	21463								r02c09f11p02-ch2sk1fk1fl1.tif	r02c09f11p01-ch1sk1fk1fl1.tiff	43	1481	0	0.00213626	0	0	nan	9	11	nan	2	1	1	0	0	65535	65535
0	19799								r02c09f12p02-ch2sk1fk1fl1.tif	r02c09f12p01-ch1sk1fk1fl1.tiff	43	1482	0.000610361	0.00216678	0	0	nan	9	12	nan	2	1	1	0	0	65535	65535
0	21869								r02c09f20p02-ch2sk1fk1fl1.tif	r02c09f20p01-ch1sk1fk1fl1.tiff	43	1490	0.000579843	0.00187686	0	0	nan	9	20	nan	2	1	1	0	0	65535	65535
0	21856								r02c09f21p02-ch2sk1fk1fl1.tif	r02c09f21p01-ch1sk1fk1fl1.tiff	43	1491	0.000595102	0.00177005	0	0	nan	9	21	nan	2	1	1	0	0	65535	65535
2	24504								r02c09f25p02-ch2sk1fk1fl1.tif	r02c09f25p01-ch1sk1fk1fl1.tiff	43	1495	0.0460975	0.0132906	0	0	nan	9	25	nan	2	1	1	0	0	65535	65535
0	21814								r02c09f26p02-ch2sk1fk1fl1.tif	r02c09f26p01-ch1sk1fk1fl1.tiff	43	1496	0.000610361	0.00166323	0	0	nan	9	26	nan	2	1	1	0	0	65535	65535
0	20152								r02c09f29p02-ch2sk1fk1fl1.tif	r02c09f29p01-ch1sk1fk1fl1.tiff	43	1499	0.000579843	0.00277714	0	0	nan	9	29	nan	2	1	1	0	0	65535	65535
0	21952								r02c09f30p02-ch2sk1fk1fl1.tif	r02c09f30p01-ch1sk1fk1fl1.tiff	43	1500	0.000656138	0.00233463	0	0	nan	9	30	nan	2	1	1	0	0	65535	65535
0	21761								r02c09f31p02-ch2sk1fk1fl1.tif	r02c09f31p01-ch1sk1fk1fl1.tiff	43	1501	0	0.00242618	0	0	nan	9	31	nan	2	1	1	0	0	65535	65535
0	21375								r02c09f32p02-ch2sk1fk1fl1.tif	r02c09f32p01-ch1sk1fk1fl1.tiff	43	1502	0.000564584	0.0016022	0	0	nan	9	32	nan	2	1	1	0	0	65535	65535
0	21720								r02c09f33p02-ch2sk1fk1fl1.tif	r02c09f33p01-ch1sk1fk1fl1.tiff	43	1503	0.000610361	0.0019379	0	0	nan	9	33	nan	2	1	1	0	0	65535	65535
0	23695								r02c09f34p02-ch2sk1fk1fl1.tif	r02c09f34p01-ch1sk1fk1fl1.tiff	43	1504	0.000640879	0.00315862	0	0	nan	9	34	nan	2	1	1	0	0	65535	65535
0	22959								r02c09f35p02-ch2sk1fk1fl1.tif	r02c09f35p01-ch1sk1fk1fl1.tiff	43	1505	0.000640879	0.00251774	0	0	nan	9	35	nan	2	1	1	0	0	65535	65535
0	0								r02c10f02p02-ch2sk1fk1fl1.tif	r02c10f02p01-ch1sk1fk1fl1.tiff	49	1682	0.000610361	0	0	0	nan	10	2	nan	2	1	1	0	0	65535	65535
0	0								r02c10f03p02-ch2sk1fk1fl1.tif	r02c10f03p01-ch1sk1fk1fl1.tiff	49	1683	0.000595102	0	0	0	nan	10	3	nan	2	1	1	0	0	65535	65535
0	20100								r02c10f04p02-ch2sk1fk1fl1.tif	r02c10f04p01-ch1sk1fk1fl1.tiff	49	1684	0.00062562	0.0019379	0	0	nan	10	4	nan	2	1	1	0	0	65535	65535
0	21940								r02c10f05p02-ch2sk1fk1fl1.tif	r02c10f05p01-ch1sk1fk1fl1.tiff	49	1685	0.000640879	0.00189212	0	0	nan	10	5	nan	2	1	1	0	0	65535	65535
0	22815								r02c10f06p02-ch2sk1fk1fl1.tif	r02c10f06p01-ch1sk1fk1fl1.tiff	49	1686	0.00062562	0.00411994	0	0	nan	10	6	nan	2	1	1	0	0	65535	65535
0	21843								r02c10f07p02-ch2sk1fk1fl1.tif	r02c10f07p01-ch1sk1fk1fl1.tiff	49	1687	0.000579843	0.00236515	0	0	nan	10	7	nan	2	1	1	0	0	65535	65535
0	20562								r02c10f10p02-ch2sk1fk1fl1.tif	r02c10f10p01-ch1sk1fk1fl1.tiff	49	1690	0.000610361	0.00184634	0	0	nan	10	10	nan	2	1	1	0	0	65535	65535
0	21111								r02c10f11p02-ch2sk1fk1fl1.tif	r02c10f11p01-ch1sk1fk1fl1.tiff	49	1691	0	0.0015259	0	0	nan	10	11	nan	2	1	1	0	0	65535	65535
0	21966								r02c10f12p02-ch2sk1fk1fl1.tif	r02c10f12p01-ch1sk1fk1fl1.tiff	49	1692	0.000640879	0.00236515	0	0	nan	10	12	nan	2	1	1	0	0	65535	65535
0	19874								r02c10f20p02-ch2sk1fk1fl1.tif	r02c10f20p01-ch1sk1fk1fl1.tiff	49	1700	0.000610361	0.00248722	0	0	nan	10	20	nan	2	1	1	0	0	65535	65535
0	21937								r02c10f21p02-ch2sk1fk1fl1.tif	r02c10f21p01-ch1sk1fk1fl1.tiff	49	1701	0.000595102	0.00453193	0	0	nan	10	21	nan	2	1	1	0	0	65535	65535
0	19659								r02c10f26p02-ch2sk1fk1fl1.tif	r02c10f26p01-ch1sk1fk1fl1.tiff	49	1706	0.000595102	0.00173953	0	0	nan	10	26	nan	2	1	1	0	0	65535	65535
0	20507								r02c10f29p02-ch2sk1fk1fl1.tif	r02c10f29p01-ch1sk1fk1fl1.tiff	49	1709	0.000610361	0.00303655	0	0	nan	10	29	nan	2	1	1	0	0	65535	65535
0	21114								r02c10f30p02-ch2sk1fk1fl1.tif	r02c10f30p01-ch1sk1fk1fl1.tiff	49	1710	0	0.0016022	0	0	nan	10	30	nan	2	1	1	0	0	65535	65535
0	0								r02c10f31p02-ch2sk1fk1fl1.tif	r02c10f31p01-ch1sk1fk1fl1.tiff	49	1711	0.000595102	0	0	0	nan	10	31	nan	2	1	1	0	0	65535	65535
0	21344								r02c10f32p02-ch2sk1fk1fl1.tif	r02c10f32p01-ch1sk1fk1fl1.tiff	49	1712	0.000640879	0.00163272	0	0	nan	10	32	nan	2	1	1	0	0	65535	65535
0	20078								r02c10f33p02-ch2sk1fk1fl1.tif	r02c10f33p01-ch1sk1fk1fl1.tiff	49	1713	0.00062562	0.00227359	0	0	nan	10	33	nan	2	1	1	0	0	65535	65535
0	21777								r02c10f34p02-ch2sk1fk1fl1.tif	r02c10f34p01-ch1sk1fk1fl1.tiff	49	1714	0.000579843	0.00167849	0	0	nan	10	34	nan	2	1	1	0	0	65535	65535
0	0								r02c10f35p02-ch2sk1fk1fl1.tif	r02c10f35p01-ch1sk1fk1fl1.tiff	49	1715	0.00062562	0	0	0	nan	10	35	nan	2	1	1	0	0	65535	65535
0	22218								r02c11f02p02-ch2sk1fk1fl1.tif	r02c11f02p01-ch1sk1fk1fl1.tiff	55	1892	0.000686656	0.0015259	0	0	nan	11	2	nan	2	1	1	0	0	65535	65535
0	0								r02c11f03p02-ch2sk1fk1fl1.tif	r02c11f03p01-ch1sk1fk1fl1.tiff	55	1893	0	0	0	0	nan	11	3	nan	2	1	1	0	0	65535	65535
0	22314								r02c11f04p02-ch2sk1fk1fl1.tif	r02c11f04p01-ch1sk1fk1fl1.tiff	55	1894	0.00062562	0.00244144	0	0	nan	11	4	nan	2	1	1	0	0	65535	65535
0	21745								r02c11f05p02-ch2sk1fk1fl1.tif	r02c11f05p01-ch1sk1fk1fl1.tiff	55	1895	0.000656138	0.0016022	0	0	nan	11	5	nan	2	1	1	0	0	65535	65535
0	20767								r02c11f06p02-ch2sk1fk1fl1.tif	r02c11f06p01-ch1sk1fk1fl1.tiff	55	1896	0	0.00151064	0	0	nan	11	6	nan	2	1	1	0	0	65535	65535
0	21637								r02c11f07p02-ch2sk1fk1fl1.tif	r02c11f07p01-ch1sk1fk1fl1.tiff	55	1897	0.000656138	0.00196841	0	0	nan	11	7	nan	2	1	1	0	0	65535	65535
0	20473								r02c11f10p02-ch2sk1fk1fl1.tif	r02c11f10p01-ch1sk1fk1fl1.tiff	55	1900	0.000564584	0.00230411	0	0	nan	11	10	nan	2	1	1	0	0	65535	65535
0	0								r02c11f11p02-ch2sk1fk1fl1.tif	r02c11f11p01-ch1sk1fk1fl1.tiff	55	1901	0.000610361	0	0	0	nan	11	11	nan	2	1	1	0	0	65535	65535
0	19884								r02c11f12p02-ch2sk1fk1fl1.tif	r02c11f12p01-ch1sk1fk1fl1.tiff	55	1902	0.000595102	0.00172427	0	0	nan	11	12	nan	2	1	1	0	0	65535	65535
0	21974								r02c11f20p02-ch2sk1fk1fl1.tif	r02c11f20p01-ch1sk1fk1fl1.tiff	55	1910	0.00062562	0.00195315	0	0	nan	11	20	nan	2	1	1	0	0	65535	65535
0	21927								r02c11f21p02-ch2sk1fk1fl1.tif	r02c11f21p01-ch1sk1fk1fl1.tiff	55	1911	0.000671397	0.00199893	0	0	nan	11	21	nan	2	1	1	0	0	65535	65535
0	22006								r02c11f26p02-ch2sk1fk1fl1.tif	r02c11f26p01-ch1sk1fk1fl1.tiff	55	1916	0.000656138	0.00367742	0	0	nan	11	26	nan	2	1	1	0	0	65535	65535
0	25810								r02c11f29p02-ch2sk1fk1fl1.tif	r02c11f29p01-ch1sk1fk1fl1.tiff	55	1919	0.00595102	0.0170443	0	0	nan	11	29	nan	2	1	1	0	0	65535	65535
0	0								r02c11f30p02-ch2sk1fk1fl1.tif	r02c11f30p01-ch1sk1fk1fl1.tiff	55	1920	0.000610361	0	0	0	nan	11	30	nan	2	1	1	0	0	65535	65535
0	21627								r02c11f31p02-ch2sk1fk1fl1.tif	r02c11f31p01-ch1sk1fk1fl1.tiff	55	1921	0.000610361	0.00187686	0	0	nan	11	31	nan	2	1	1	0	0	65535	65535
0	21798								r02c11f32p02-ch2sk1fk1fl1.tif	r02c11f32p01-ch1sk1fk1fl1.tiff	55	1922	0.000610361	0.00177005	0	0	nan	11	32	nan	2	1	1	0	0	65535	65535
0	22180								r02c11f33p02-ch2sk1fk1fl1.tif	r02c11f33p01-ch1sk1fk1fl1.tiff	55	1923	0.000579843	0.00181582	0	0	nan	11	33	nan	2	1	1	0	0	65535	65535
0	21856								r02c11f34p02-ch2sk1fk1fl1.tif	r02c11f34p01-ch1sk1fk1fl1.tiff	55	1924	0.000595102	0.00175479	0	0	nan	11	34	nan	2	1	1	0	0	65535	65535
0	21247								r02c11f35p02-ch2sk1fk1fl1.tif	r02c11f35p01-ch1sk1fk1fl1.tiff	55	1925	0.000595102	0.00277714	0	0	nan	11	35	nan	2	1	1	0	0	65535	65535
0	0								r03c02f02p02-ch2sk1fk1fl1.tif	r03c02f02p01-ch1sk1fk1fl1.tiff	2	37	0	0	0	0	nan	2	2	nan	3	1	1	0	0	65535	65535
0	0								r03c02f03p02-ch2sk1fk1fl1.tif	r03c02f03p01-ch1sk1fk1fl1.tiff	2	38	0.000610361	0	0	0	nan	2	3	nan	3	1	1	0	0	65535	65535
0	20292								r03c02f04p02-ch2sk1fk1fl1.tif	r03c02f04p01-ch1sk1fk1fl1.tiff	2	39	0.000610361	0.00167849	0	0	nan	2	4	nan	3	1	1	0	0	65535	65535
0	19503								r03c02f05p02-ch2sk1fk1fl1.tif	r03c02f05p01-ch1sk1fk1fl1.tiff	2	40	0.000595102	0.00895705	0	0	nan	2	5	nan	3	1	1	0	0	65535	65535
0	0								r03c02f06p02-ch2sk1fk1fl1.tif	r03c02f06p01-ch1sk1fk1fl1.tiff	2	41	0	0	0	0	nan	2	6	nan	3	1	1	0	0	65535	65535
0	17475								r03c02f07p02-ch2sk1fk1fl1.tif	r03c02f07p01-ch1sk1fk1fl1.tiff	2	42	0.000579843	0.00440986	0	0	nan	2	7	nan	3	1	1	0	0	65535	65535
0	20427								r03c02f08p02-ch2sk1fk1fl1.tif	r03c02f08p01-ch1sk1fk1fl1.tiff	2	43	0.000595102	0.00796521	0	0	nan	2	8	nan	3	1	1	0	0	65535	65535
0	20330								r03c02f09p02-ch2sk1fk1fl1.tif	r03c02f09p01-ch1sk1fk1fl1.tiff	2	44	0.000640879	0.0024567	0	0	nan	2	9	nan	3	1	1	0	0	65535	65535
0	20855								r03c02f10p02-ch2sk1fk1fl1.tif	r03c02f10p01-ch1sk1fk1fl1.tiff	2	45	0.000640879	0.00250248	0	0	nan	2	10	nan	3	1	1	0	0	65535	65535
0	21125								r03c02f11p02-ch2sk1fk1fl1.tif	r03c02f11p01-ch1sk1fk1fl1.tiff	2	46	0.000595102	0.00228885	0	0	nan	2	11	nan	3	1	1	0	0	65535	65535
0	20255								r03c02f12p02-ch2sk1fk1fl1.tif	r03c02f12p01-ch1sk1fk1fl1.tiff	2	47	0.000610361	0.0031281	0	0	nan	2	12	nan	3	1	1	0	0	65535	65535
0	20353								r03c02f16p02-ch2sk1fk1fl1.tif	r03c02f16p01-ch1sk1fk1fl1.tiff	2	51	0.000656138	0.0018616	0	0	nan	2	16	nan	3	1	1	0	0	65535	65535
0	20167								r03c02f20p02-ch2sk1fk1fl1.tif	r03c02f20p01-ch1sk1fk1fl1.tiff	2	55	0.000595102	0.00161746	0	0	nan	2	20	nan	3	1	1	0	0	65535	65535
0	19989								r03c02f21p02-ch2sk1fk1fl1.tif	r03c02f21p01-ch1sk1fk1fl1.tiff	2	56	0.00062562	0.00170901	0	0	nan	2	21	nan	3	1	1	0	0	65535	65535
0	22669								r03c02f29p02-ch2sk1fk1fl1.tif	r03c02f29p01-ch1sk1fk1fl1.tiff	2	64	0.000595102	0.00231937	0	0	nan	2	29	nan	3	1	1	0	0	65535	65535
0	19136								r03c02f30p02-ch2sk1fk1fl1.tif	r03c02f30p01-ch1sk1fk1fl1.tiff	2	65	0.000595102	0.00334173	0	0	nan	2	30	nan	3	1	1	0	0	65535	65535
0	21270								r03c02f31p02-ch2sk1fk1fl1.tif	r03c02f31p01-ch1sk1fk1fl1.tiff	2	66	0.00062562	0.0015259	0	0	nan	2	31	nan	3	1	1	0	0	65535	65535
0	0								r03c02f32p02-ch2sk1fk1fl1.tif	r03c02f32p01-ch1sk1fk1fl1.tiff	2	67	0.000595102	0	0	0	nan	2	32	nan	3	1	1	0	0	65535	65535
0	22330								r03c02f33p02-ch2sk1fk1fl1.tif	r03c02f33p01-ch1sk1fk1fl1.tiff	2	68	0.000656138	0.00201419	0	0	nan	2	33	nan	3	1	1	0	0	65535	65535
0	19920								r03c02f34p02-ch2sk1fk1fl1.tif	r03c02f34p01-ch1sk1fk1fl1.tiff	2	69	0.000579843	0.00180056	0	0	nan	2	34	nan	3	1	1	0	0	65535	65535
0	0								r03c02f35p02-ch2sk1fk1fl1.tif	r03c02f35p01-ch1sk1fk1fl1.tiff	2	70	0	0	0	0	nan	2	35	nan	3	1	1	0	0	65535	65535
0	19767								r03c03f02p02-ch2sk1fk1fl1.tif	r03c03f02p01-ch1sk1fk1fl1.tiff	8	247	0	0.0030518	0	0	nan	3	2	nan	3	1	1	0	0	65535	65535
0	21617								r03c03f03p02-ch2sk1fk1fl1.tif	r03c03f03p01-ch1sk1fk1fl1.tiff	8	248	0.000610361	0.00169375	0	0	nan	3	3	nan	3	1	1	0	0	65535	65535
0	20236								r03c03f04p02-ch2sk1fk1fl1.tif	r03c03f04p01-ch1sk1fk1fl1.tiff	8	249	0.000595102	0.00169375	0	0	nan	3	4	nan	3	1	1	0	0	65535	65535
0	21913								r03c03f05p02-ch2sk1fk1fl1.tif	r03c03f05p01-ch1sk1fk1fl1.tiff	8	250	0.000595102	0.00157168	0	0	nan	3	5	nan	3	1	1	0	0	65535	65535
0	0								r03c03f06p02-ch2sk1fk1fl1.tif	r03c03f06p01-ch1sk1fk1fl1.tiff	8	251	0	0	0	0	nan	3	6	nan	3	1	1	0	0	65535	65535
0	21573								r03c03f07p02-ch2sk1fk1fl1.tif	r03c03f07p01-ch1sk1fk1fl1.tiff	8	252	0.000656138	0.00167849	0	0	nan	3	7	nan	3	1	1	0	0	65535	65535
0	20779								r03c03f08p02-ch2sk1fk1fl1.tif	r03c03f08p01-ch1sk1fk1fl1.tiff	8	253	0.00062562	0.00244144	0	0	nan	3	8	nan	3	1	1	0	0	65535	65535
0	20374								r03c03f10p02-ch2sk1fk1fl1.tif	r03c03f10p01-ch1sk1fk1fl1.tiff	8	255	0.000640879	0.00437934	0	0	nan	3	10	nan	3	1	1	0	0	65535	65535
0	21496								r03c03f11p02-ch2sk1fk1fl1.tif	r03c03f11p01-ch1sk1fk1fl1.tiff	8	256	0.000579843	0.00169375	0	0	nan	3	11	nan	3	1	1	0	0	65535	65535
0	19944								r03c03f12p02-ch2sk1fk1fl1.tif	r03c03f12p01-ch1sk1fk1fl1.tiff	8	257	0.00062562	0.00302129	0	0	nan	3	12	nan	3	1	1	0	0	65535	65535
0	20297								r03c03f16p02-ch2sk1fk1fl1.tif	r03c03f16p01-ch1sk1fk1fl1.tiff	8	261	0.000595102	0.00172427	0	0	nan	3	16	nan	3	1	1	0	0	65535	65535
0	20902								r03c03f17p02-ch2sk1fk1fl1.tif	r03c03f17p01-ch1sk1fk1fl1.tiff	8	262	0.000595102	0.00192264	0	0	nan	3	17	nan	3	1	1	0	0	65535	65535
0	19922								r03c03f20p02-ch2sk1fk1fl1.tif	r03c03f20p01-ch1sk1fk1fl1.tiff	8	265	0.000640879	0.0028687	0	0	nan	3	20	nan	3	1	1	0	0	65535	65535
0	22442								r03c03f21p02-ch2sk1fk1fl1.tif	r03c03f21p01-ch1sk1fk1fl1.tiff	8	266	0.000640879	0.00306706	0	0	nan	3	21	nan	3	1	1	0	0	65535	65535
0	20658								r03c03f25p02-ch2sk1fk1fl1.tif	r03c03f25p01-ch1sk1fk1fl1.tiff	8	270	0.000610361	0.00173953	0	0	nan	3	25	nan	3	1	1	0	0	65535	65535
0	21798								r03c03f26p02-ch2sk1fk1fl1.tif	r03c03f26p01-ch1sk1fk1fl1.tiff	8	271	0.000640879	0.00196841	0	0	nan	3	26	nan	3	1	1	0	0	65535	65535
0	0								r03c03f30p02-ch2sk1fk1fl1.tif	r03c03f30p01-ch1sk1fk1fl1.tiff	8	275	0	0	0	0	nan	3	30	nan	3	1	1	0	0	65535	65535
0	0								r03c03f31p02-ch2sk1fk1fl1.tif	r03c03f31p01-ch1sk1fk1fl1.tiff	8	276	0	0	0	0	nan	3	31	nan	3	1	1	0	0	65535	65535
0	0								r03c03f32p02-ch2sk1fk1fl1.tif	r03c03f32p01-ch1sk1fk1fl1.tiff	8	277	0.000564584	0	0	0	nan	3	32	nan	3	1	1	0	0	65535	65535
0	0								r03c03f33p02-ch2sk1fk1fl1.tif	r03c03f33p01-ch1sk1fk1fl1.tiff	8	278	0.000595102	0	0	0	nan	3	33	nan	3	1	1	0	0	65535	65535
0	0								r03c03f34p02-ch2sk1fk1fl1.tif	r03c03f34p01-ch1sk1fk1fl1.tiff	8	279	0.000579843	0	0	0	nan	3	34	nan	3	1	1	0	0	65535	65535
0	0								r03c03f35p02-ch2sk1fk1fl1.tif	r03c03f35p01-ch1sk1fk1fl1.tiff	8	280	0.000610361	0	0	0	nan	3	35	nan	3	1	1	0	0	65535	65535
0	0								r03c04f02p02-ch2sk1fk1fl1.tif	r03c04f02p01-ch1sk1fk1fl1.tiff	14	457	0	0	0	0	nan	4	2	nan	3	1	1	0	0	65535	65535
0	0								r03c04f03p02-ch2sk1fk1fl1.tif	r03c04f03p01-ch1sk1fk1fl1.tiff	14	458	0	0	0	0	nan	4	3	nan	3	1	1	0	0	65535	65535
0	22452								r03c04f04p02-ch2sk1fk1fl1.tif	r03c04f04p01-ch1sk1fk1fl1.tiff	14	459	0.00062562	0.00331121	0	0	nan	4	4	nan	3	1	1	0	0	65535	65535
0	19755								r03c04f05p02-ch2sk1fk1fl1.tif	r03c04f05p01-ch1sk1fk1fl1.tiff	14	460	0.000640879	0.00161746	0	0	nan	4	5	nan	3	1	1	0	0	65535	65535
0	0								r03c04f06p02-ch2sk1fk1fl1.tif	r03c04f06p01-ch1sk1fk1fl1.tiff	14	461	0	0	0	0	nan	4	6	nan	3	1	1	0	0	65535	65535
0	22139								r03c04f07p02-ch2sk1fk1fl1.tif	r03c04f07p01-ch1sk1fk1fl1.tiff	14	462	0.000640879	0.00202945	0	0	nan	4	7	nan	3	1	1	0	0	65535	65535
0	22884								r03c04f10p02-ch2sk1fk1fl1.tif	r03c04f10p01-ch1sk1fk1fl1.tiff	14	465	0.000579843	0.013901	0	0	nan	4	10	nan	3	1	1	0	0	65535	65535
0	21218								r03c04f11p02-ch2sk1fk1fl1.tif	r03c04f11p01-ch1sk1fk1fl1.tiff	14	466	0.000595102	0.002121	0	0	nan	4	11	nan	3	1	1	0	0	65535	65535
0	22065								r03c04f12p02-ch2sk1fk1fl1.tif	r03c04f12p01-ch1sk1fk1fl1.tiff	14	467	0.00062562	0.00178531	0	0	nan	4	12	nan	3	1	1	0	0	65535	65535
0	20464								r03c04f16p02-ch2sk1fk1fl1.tif	r03c04f16p01-ch1sk1fk1fl1.tiff	14	471	0.000610361	0.00167849	0	0	nan	4	16	nan	3	1	1	0	0	65535	65535
0	22930								r03c04f17p02-ch2sk1fk1fl1.tif	r03c04f17p01-ch1sk1fk1fl1.tiff	14	472	0.0303502	0.0132296	0	0	nan	4	17	nan	3	1	1	0	0	65535	65535
0	20222								r03c04f20p02-ch2sk1fk1fl1.tif	r03c04f20p01-ch1sk1fk1fl1.tiff	14	475	0.000595102	0.00172427	0	0	nan	4	20	nan	3	1	1	0	0	65535	65535
0	19988								r03c04f21p02-ch2sk1fk1fl1.tif	r03c04f21p01-ch1sk1fk1fl1.tiff	14	476	0.000595102	0.0019379	0	0	nan	4	21	nan	3	1	1	0	0	65535	65535
0	20161								r03c04f25p02-ch2sk1fk1fl1.tif	r03c04f25p01-ch1sk1fk1fl1.tiff	14	480	0.000610361	0.00158694	0	0	nan	4	25	nan	3	1	1	0	0	65535	65535
0	0								r03c04f26p02-ch2sk1fk1fl1.tif	r03c04f26p01-ch1sk1fk1fl1.tiff	14	481	0	0	0	0	nan	4	26	nan	3	1	1	0	0	65535	65535
0	20360								r03c04f29p02-ch2sk1fk1fl1.tif	r03c04f29p01-ch1sk1fk1fl1.tiff	14	484	0.000610361	0.00170901	0	0	nan	4	29	nan	3	1	1	0	0	65535	65535
0	21288								r03c04f30p02-ch2sk1fk1fl1.tif	r03c04f30p01-ch1sk1fk1fl1.tiff	14	485	0.000640879	0.00173953	0	0	nan	4	30	nan	3	1	1	0	0	65535	65535
0	20992								r03c04f31p02-ch2sk1fk1fl1.tif	r03c04f31p01-ch1sk1fk1fl1.tiff	14	486	0.000640879	0.00204471	0	0	nan	4	31	nan	3	1	1	0	0	65535	65535
0	21468								r03c04f32p02-ch2sk1fk1fl1.tif	r03c04f32p01-ch1sk1fk1fl1.tiff	14	487	0.000595102	0.00163272	0	0	nan	4	32	nan	3	1	1	0	0	65535	65535
0	21920								r03c04f33p02-ch2sk1fk1fl1.tif	r03c04f33p01-ch1sk1fk1fl1.tiff	14	488	0.000640879	0.00155642	0	0	nan	4	33	nan	3	1	1	0	0	65535	65535
0	21561								r03c04f34p02-ch2sk1fk1fl1.tif	r03c04f34p01-ch1sk1fk1fl1.tiff	14	489	0.000579843	0.00196841	0	0	nan	4	34	nan	3	1	1	0	0	65535	65535
0	0								r03c04f35p02-ch2sk1fk1fl1.tif	r03c04f35p01-ch1sk1fk1fl1.tiff	14	490	0	0	0	0	nan	4	35	nan	3	1	1	0	0	65535	65535
0	0								r03c05f02p02-ch2sk1fk1fl1.tif	r03c05f02p01-ch1sk1fk1fl1.tiff	20	667	0.000610361	0	0	0	nan	5	2	nan	3	1	1	0	0	65535	65535
0	21611								r03c05f03p02-ch2sk1fk1fl1.tif	r03c05f03p01-ch1sk1fk1fl1.tiff	20	668	0	0.002121	0	0	nan	5	3	nan	3	1	1	0	0	65535	65535
0	19935								r03c05f04p02-ch2sk1fk1fl1.tif	r03c05f04p01-ch1sk1fk1fl1.tiff	20	669	0.000579843	0.00518807	0	0	nan	5	4	nan	3	1	1	0	0	65535	65535
0	19549								r03c05f05p02-ch2sk1fk1fl1.tif	r03c05f05p01-ch1sk1fk1fl1.tiff	20	670	0.000610361	0.00158694	0	0	nan	5	5	nan	3	1	1	0	0	65535	65535
0	20437								r03c05f06p02-ch2sk1fk1fl1.tif	r03c05f06p01-ch1sk1fk1fl1.tiff	20	671	0.000640879	0.00181582	0	0	nan	5	6	nan	3	1	1	0	0	65535	65535
0	21595								r03c05f07p02-ch2sk1fk1fl1.tif	r03c05f07p01-ch1sk1fk1fl1.tiff	20	672	0.000656138	0.00151064	0	0	nan	5	7	nan	3	1	1	0	0	65535	65535
0	22720								r03c05f10p02-ch2sk1fk1fl1.tif	r03c05f10p01-ch1sk1fk1fl1.tiff	20	675	0.000640879	0.00158694	0	0	nan	5	10	nan	3	1	1	0	0	65535	65535
0	21434								r03c05f11p02-ch2sk1fk1fl1.tif	r03c05f11p01-ch1sk1fk1fl1.tiff	20	676	0.000579843	0.00157168	0	0	nan	5	11	nan	3	1	1	0	0	65535	65535
0	22304								r03c05f12p02-ch2sk1fk1fl1.tif	r03c05f12p01-ch1sk1fk1fl1.tiff	20	677	0.000595102	0.00294499	0	0	nan	5	12	nan	3	1	1	0	0	65535	65535
0	20087								r03c05f20p02-ch2sk1fk1fl1.tif	r03c05f20p01-ch1sk1fk1fl1.tiff	20	685	0.00111391	0.00167849	0	0	nan	5	20	nan	3	1	1	0	0	65535	65535
0	20123								r03c05f21p02-ch2sk1fk1fl1.tif	r03c05f21p01-ch1sk1fk1fl1.tiff	20	686	0.00062562	0.00184634	0	0	nan	5	21	nan	3	1	1	0	0	65535	65535
0	21446								r03c05f26p02-ch2sk1fk1fl1.tif	r03c05f26p01-ch1sk1fk1fl1.tiff	20	691	0.00062562	0.00157168	0	0	nan	5	26	nan	3	1	1	0	0	65535	65535
0	20533								r03c05f29p02-ch2sk1fk1fl1.tif	r03c05f29p01-ch1sk1fk1fl1.tiff	20	694	0.000595102	0.00172427	0	0	nan	5	29	nan	3	1	1	0	0	65535	65535
0	22132								r03c05f30p02-ch2sk1fk1fl1.tif	r03c05f30p01-ch1sk1fk1fl1.tiff	20	695	0.000610361	0.00210575	0	0	nan	5	30	nan	3	1	1	0	0	65535	65535
0	20814								r03c05f31p02-ch2sk1fk1fl1.tif	r03c05f31p01-ch1sk1fk1fl1.tiff	20	696	0.000671397	0.002121	0	0	nan	5	31	nan	3	1	1	0	0	65535	65535
0	21627								r03c05f32p02-ch2sk1fk1fl1.tif	r03c05f32p01-ch1sk1fk1fl1.tiff	20	697	0.000579843	0.00192264	0	0	nan	5	32	nan	3	1	1	0	0	65535	65535
0	21910								r03c05f33p02-ch2sk1fk1fl1.tif	r03c05f33p01-ch1sk1fk1fl1.tiff	20	698	0.000686656	0.00396735	0	0	nan	5	33	nan	3	1	1	0	0	65535	65535
0	21443								r03c05f34p02-ch2sk1fk1fl1.tif	r03c05f34p01-ch1sk1fk1fl1.tiff	20	699	0.000595102	0.00148013	0	0	nan	5	34	nan	3	1	1	0	0	65535	65535
0	21642								r03c05f35p02-ch2sk1fk1fl1.tif	r03c05f35p01-ch1sk1fk1fl1.tiff	20	700	0.000595102	0.00241093	0	0	nan	5	35	nan	3	1	1	0	0	65535	65535
0	22171								r03c06f02p02-ch2sk1fk1fl1.tif	r03c06f02p01-ch1sk1fk1fl1.tiff	26	877	0.000610361	0.00257877	0	0	nan	6	2	nan	3	1	1	0	0	65535	65535
0	0								r03c06f03p02-ch2sk1fk1fl1.tif	r03c06f03p01-ch1sk1fk1fl1.tiff	26	878	0.000656138	0	0	0	nan	6	3	nan	3	1	1	0	0	65535	65535
0	19824								r03c06f04p02-ch2sk1fk1fl1.tif	r03c06f04p01-ch1sk1fk1fl1.tiff	26	879	0.000595102	0.00164797	0	0	nan	6	4	nan	3	1	1	0	0	65535	65535
0	22039								r03c06f05p02-ch2sk1fk1fl1.tif	r03c06f05p01-ch1sk1fk1fl1.tiff	26	880	0.000579843	0.00239567	0	0	nan	6	5	nan	3	1	1	0	0	65535	65535
0	22646								r03c06f06p02-ch2sk1fk1fl1.tif	r03c06f06p01-ch1sk1fk1fl1.tiff	26	881	0	0.00233463	0	0	nan	6	6	nan	3	1	1	0	0	65535	65535
0	21573								r03c06f07p02-ch2sk1fk1fl1.tif	r03c06f07p01-ch1sk1fk1fl1.tiff	26	882	0.000656138	0.00373846	0	0	nan	6	7	nan	3	1	1	0	0	65535	65535
0	20643								r03c06f10p02-ch2sk1fk1fl1.tif	r03c06f10p01-ch1sk1fk1fl1.tiff	26	885	0.000610361	0.00210575	0	0	nan	6	10	nan	3	1	1	0	0	65535	65535
0	23239								r03c06f11p02-ch2sk1fk1fl1.tif	r03c06f11p01-ch1sk1fk1fl1.tiff	26	886	0.000640879	0.0031281	0	0	nan	6	11	nan	3	1	1	0	0	65535	65535
0	19836								r03c06f12p02-ch2sk1fk1fl1.tif	r03c06f12p01-ch1sk1fk1fl1.tiff	26	887	0.000610361	0.00288396	0	0	nan	6	12	nan	3	1	1	0	0	65535	65535
0	22720								r03c06f16p02-ch2sk1fk1fl1.tif	r03c06f16p01-ch1sk1fk1fl1.tiff	26	891	0.00062562	0.00187686	0	0	nan	6	16	nan	3	1	1	0	0	65535	65535
0	20754								r03c06f17p02-ch2sk1fk1fl1.tif	r03c06f17p01-ch1sk1fk1fl1.tiff	26	892	0.000579843	0.00355535	0	0	nan	6	17	nan	3	1	1	0	0	65535	65535
0	22349								r03c06f20p02-ch2sk1fk1fl1.tif	r03c06f20p01-ch1sk1fk1fl1.tiff	26	895	0.000656138	0.00178531	0	0	nan	6	20	nan	3	1	1	0	0	65535	65535
0	21958								r03c06f21p02-ch2sk1fk1fl1.tif	r03c06f21p01-ch1sk1fk1fl1.tiff	26	896	0.000610361	0.00157168	0	0	nan	6	21	nan	3	1	1	0	0	65535	65535
0	22548								r03c06f25p02-ch2sk1fk1fl1.tif	r03c06f25p01-ch1sk1fk1fl1.tiff	26	900	0.000610361	0.00584421	0	0	nan	6	25	nan	3	1	1	0	0	65535	65535
0	21636								r03c06f26p02-ch2sk1fk1fl1.tif	r03c06f26p01-ch1sk1fk1fl1.tiff	26	901	0.000640879	0.00148013	0	0	nan	6	26	nan	3	1	1	0	0	65535	65535
0	0								r03c06f30p02-ch2sk1fk1fl1.tif	r03c06f30p01-ch1sk1fk1fl1.tiff	26	905	0.00062562	0	0	0	nan	6	30	nan	3	1	1	0	0	65535	65535
0	0								r03c06f31p02-ch2sk1fk1fl1.tif	r03c06f31p01-ch1sk1fk1fl1.tiff	26	906	0.000579843	0	0	0	nan	6	31	nan	3	1	1	0	0	65535	65535
0	21276								r03c06f32p02-ch2sk1fk1fl1.tif	r03c06f32p01-ch1sk1fk1fl1.tiff	26	907	0.000640879	0.00164797	0	0	nan	6	32	nan	3	1	1	0	0	65535	65535
0	21701								r03c06f33p02-ch2sk1fk1fl1.tif	r03c06f33p01-ch1sk1fk1fl1.tiff	26	908	0.000610361	0.00161746	0	0	nan	6	33	nan	3	1	1	0	0	65535	65535
0	21583								r03c06f34p02-ch2sk1fk1fl1.tif	r03c06f34p01-ch1sk1fk1fl1.tiff	26	909	0.000610361	0.00169375	0	0	nan	6	34	nan	3	1	1	0	0	65535	65535
0	0								r03c06f35p02-ch2sk1fk1fl1.tif	r03c06f35p01-ch1sk1fk1fl1.tiff	26	910	0.000656138	0	0	0	nan	6	35	nan	3	1	1	0	0	65535	65535
0	0								r03c07f02p02-ch2sk1fk1fl1.tif	r03c07f02p01-ch1sk1fk1fl1.tiff	32	1087	0	0	0	0	nan	7	2	nan	3	1	1	0	0	65535	65535
0	21345								r03c07f03p02-ch2sk1fk1fl1.tif	r03c07f03p01-ch1sk1fk1fl1.tiff	32	1088	0	0.0018616	0	0	nan	7	3	nan	3	1	1	0	0	65535	65535
0	19946								r03c07f04p02-ch2sk1fk1fl1.tif	r03c07f04p01-ch1sk1fk1fl1.tiff	32	1089	0.000610361	0.00161746	0	0	nan	7	4	nan	3	1	1	0	0	65535	65535
0	21933								r03c07f05p02-ch2sk1fk1fl1.tif	r03c07f05p01-ch1sk1fk1fl1.tiff	32	1090	0.00062562	0.00170901	0	0	nan	7	5	nan	3	1	1	0	0	65535	65535
0	20269								r03c07f06p02-ch2sk1fk1fl1.tif	r03c07f06p01-ch1sk1fk1fl1.tiff	32	1091	0.000579843	0.00190738	0	0	nan	7	6	nan	3	1	1	0	0	65535	65535
0	22023								r03c07f07p02-ch2sk1fk1fl1.tif	r03c07f07p01-ch1sk1fk1fl1.tiff	32	1092	0.00062562	0.00860609	0	0	nan	7	7	nan	3	1	1	0	0	65535	65535
0	20571								r03c07f10p02-ch2sk1fk1fl1.tif	r03c07f10p01-ch1sk1fk1fl1.tiff	32	1095	0.000564584	0.00430304	0	0	nan	7	10	nan	3	1	1	0	0	65535	65535
0	0								r03c07f11p02-ch2sk1fk1fl1.tif	r03c07f11p01-ch1sk1fk1fl1.tiff	32	1096	0	0	0	0	nan	7	11	nan	3	1	1	0	0	65535	65535
0	19829								r03c07f12p02-ch2sk1fk1fl1.tif	r03c07f12p01-ch1sk1fk1fl1.tiff	32	1097	0.000579843	0.00292973	0	0	nan	7	12	nan	3	1	1	0	0	65535	65535
0	20213								r03c07f16p02-ch2sk1fk1fl1.tif	r03c07f16p01-ch1sk1fk1fl1.tiff	32	1101	0.000656138	0.00163272	0	0	nan	7	16	nan	3	1	1	0	0	65535	65535
0	1								r03c07f17p02-ch2sk1fk1fl1.tif	r03c07f17p01-ch1sk1fk1fl1.tiff	32	1102	0.00134279	0.021973	0	0	nan	7	17	nan	3	1	1	0	0	65535	65535
0	22085								r03c07f20p02-ch2sk1fk1fl1.tif	r03c07f20p01-ch1sk1fk1fl1.tiff	32	1105	0.00062562	0.00190738	0	0	nan	7	20	nan	3	1	1	0	0	65535	65535
0	22038								r03c07f21p02-ch2sk1fk1fl1.tif	r03c07f21p01-ch1sk1fk1fl1.tiff	32	1106	0.00062562	0.00325017	0	0	nan	7	21	nan	3	1	1	0	0	65535	65535
0	20528								r03c07f25p02-ch2sk1fk1fl1.tif	r03c07f25p01-ch1sk1fk1fl1.tiff	32	1110	0.000610361	0.00172427	0	0	nan	7	25	nan	3	1	1	0	0	65535	65535
0	21874								r03c07f26p02-ch2sk1fk1fl1.tif	r03c07f26p01-ch1sk1fk1fl1.tiff	32	1111	0.000595102	0.00242618	0	0	nan	7	26	nan	3	1	1	0	0	65535	65535
0	18839								r03c07f30p02-ch2sk1fk1fl1.tif	r03c07f30p01-ch1sk1fk1fl1.tiff	32	1115	0.000610361	0.00334173	0	0	nan	7	30	nan	3	1	1	0	0	65535	65535
0	21158								r03c07f31p02-ch2sk1fk1fl1.tif	r03c07f31p01-ch1sk1fk1fl1.tiff	32	1116	0.00062562	0.00157168	0	0	nan	7	31	nan	3	1	1	0	0	65535	65535
0	21367								r03c07f32p02-ch2sk1fk1fl1.tif	r03c07f32p01-ch1sk1fk1fl1.tiff	32	1117	0.000610361	0.00177005	0	0	nan	7	32	nan	3	1	1	0	0	65535	65535
0	19861								r03c07f33p02-ch2sk1fk1fl1.tif	r03c07f33p01-ch1sk1fk1fl1.tiff	32	1118	0.000640879	0.00161746	0	0	nan	7	33	nan	3	1	1	0	0	65535	65535
0	21644								r03c07f34p02-ch2sk1fk1fl1.tif	r03c07f34p01-ch1sk1fk1fl1.tiff	32	1119	0.000640879	0.0019379	0	0	nan	7	34	nan	3	1	1	0	0	65535	65535
0	0								r03c07f35p02-ch2sk1fk1fl1.tif	r03c07f35p01-ch1sk1fk1fl1.tiff	32	1120	0	0	0	0	nan	7	35	nan	3	1	1	0	0	65535	65535
0	22460								r03c08f02p02-ch2sk1fk1fl1.tif	r03c08f02p01-ch1sk1fk1fl1.tiff	38	1297	0.000595102	0.00158694	0	0	nan	8	2	nan	3	1	1	0	0	65535	65535
0	21219								r03c08f03p02-ch2sk1fk1fl1.tif	r03c08f03p01-ch1sk1fk1fl1.tiff	38	1298	0.000640879	0.00199893	0	0	nan	8	3	nan	3	1	1	0	0	65535	65535
0	19929								r03c08f04p02-ch2sk1fk1fl1.tif	r03c08f04p01-ch1sk1fk1fl1.tiff	38	1299	0.000640879	0.00163272	0	0	nan	8	4	nan	3	1	1	0	0	65535	65535
0	21811								r03c08f05p02-ch2sk1fk1fl1.tif	r03c08f05p01-ch1sk1fk1fl1.tiff	38	1300	0.000671397	0.00158694	0	0	nan	8	5	nan	3	1	1	0	0	65535	65535
0	0								r03c08f06p02-ch2sk1fk1fl1.tif	r03c08f06p01-ch1sk1fk1fl1.tiff	38	1301	0	0	0	0	nan	8	6	nan	3	1	1	0	0	65535	65535
0	23997								r03c08f07p02-ch2sk1fk1fl1.tif	r03c08f07p01-ch1sk1fk1fl1.tiff	38	1302	0.000610361	0.00320439	0	0	nan	8	7	nan	3	1	1	0	0	65535	65535
0	23288								r03c08f11p02-ch2sk1fk1fl1.tif	r03c08f11p01-ch1sk1fk1fl1.tiff	38	1306	0.00062562	0.00257877	0	0	nan	8	11	nan	3	1	1	0	0	65535	65535
0	21932								r03c08f12p02-ch2sk1fk1fl1.tif	r03c08f12p01-ch1sk1fk1fl1.tiff	38	1307	0.00062562	0.00164797	0	0	nan	8	12	nan	3	1	1	0	0	65535	65535
0	22022								r03c08f20p02-ch2sk1fk1fl1.tif	r03c08f20p01-ch1sk1fk1fl1.tiff	38	1315	0.000610361	0.00354009	0	0	nan	8	20	nan	3	1	1	0	0	65535	65535
0	21819								r03c08f21p02-ch2sk1fk1fl1.tif	r03c08f21p01-ch1sk1fk1fl1.tiff	38	1316	0.000595102	0.00189212	0	0	nan	8	21	nan	3	1	1	0	0	65535	65535
0	19998								r03c08f25p02-ch2sk1fk1fl1.tif	r03c08f25p01-ch1sk1fk1fl1.tiff	38	1320	0.000610361	0.00157168	0	0	nan	8	25	nan	3	1	1	0	0	65535	65535
0	19955								r03c08f26p02-ch2sk1fk1fl1.tif	r03c08f26p01-ch1sk1fk1fl1.tiff	38	1321	0.000579843	0.00198367	0	0	nan	8	26	nan	3	1	1	0	0	65535	65535
0	22573								r03c08f27p02-ch2sk1fk1fl1.tif	r03c08f27p01-ch1sk1fk1fl1.tiff	38	1322	0.000595102	0.00283818	0	0	nan	8	27	nan	3	1	1	0	0	65535	65535
0	20448								r03c08f28p02-ch2sk1fk1fl1.tif	r03c08f28p01-ch1sk1fk1fl1.tiff	38	1323	0.000640879	0.00166323	0	0	nan	8	28	nan	3	1	1	0	0	65535	65535
0	20426								r03c08f29p02-ch2sk1fk1fl1.tif	r03c08f29p01-ch1sk1fk1fl1.tiff	38	1324	0.000595102	0.00164797	0	0	nan	8	29	nan	3	1	1	0	0	65535	65535
0	21585								r03c08f30p02-ch2sk1fk1fl1.tif	r03c08f30p01-ch1sk1fk1fl1.tiff	38	1325	0	0.0016022	0	0	nan	8	30	nan	3	1	1	0	0	65535	65535
0	21909								r03c08f31p02-ch2sk1fk1fl1.tif	r03c08f31p01-ch1sk1fk1fl1.tiff	38	1326	0.000595102	0.00267033	0	0	nan	8	31	nan	3	1	1	0	0	65535	65535
0	21314								r03c08f32p02-ch2sk1fk1fl1.tif	r03c08f32p01-ch1sk1fk1fl1.tiff	38	1327	0.000656138	0.0015259	0	0	nan	8	32	nan	3	1	1	0	0	65535	65535
0	19567								r03c08f33p02-ch2sk1fk1fl1.tif	r03c08f33p01-ch1sk1fk1fl1.tiff	38	1328	0.000595102	0.0041352	0	0	nan	8	33	nan	3	1	1	0	0	65535	65535
0	21862								r03c08f34p02-ch2sk1fk1fl1.tif	r03c08f34p01-ch1sk1fk1fl1.tiff	38	1329	0.00062562	0.00183108	0	0	nan	8	34	nan	3	1	1	0	0	65535	65535
0	0								r03c08f35p02-ch2sk1fk1fl1.tif	r03c08f35p01-ch1sk1fk1fl1.tiff	38	1330	0	0	0	0	nan	8	35	nan	3	1	1	0	0	65535	65535
0	0								r03c09f02p02-ch2sk1fk1fl1.tif	r03c09f02p01-ch1sk1fk1fl1.tiff	44	1507	0	0	0	0	nan	9	2	nan	3	1	1	0	0	65535	65535
0	21547								r03c09f03p02-ch2sk1fk1fl1.tif	r03c09f03p01-ch1sk1fk1fl1.tiff	44	1508	0.000579843	0.00213626	0	0	nan	9	3	nan	3	1	1	0	0	65535	65535
0	19737								r03c09f04p02-ch2sk1fk1fl1.tif	r03c09f04p01-ch1sk1fk1fl1.tiff	44	1509	0.00062562	0.00157168	0	0	nan	9	4	nan	3	1	1	0	0	65535	65535
0	21792								r03c09f05p02-ch2sk1fk1fl1.tif	r03c09f05p01-ch1sk1fk1fl1.tiff	44	1510	0.000579843	0.00170901	0	0	nan	9	5	nan	3	1	1	0	0	65535	65535
0	0								r03c09f06p02-ch2sk1fk1fl1.tif	r03c09f06p01-ch1sk1fk1fl1.tiff	44	1511	0	0	0	0	nan	9	6	nan	3	1	1	0	0	65535	65535
0	21650								r03c09f07p02-ch2sk1fk1fl1.tif	r03c09f07p01-ch1sk1fk1fl1.tiff	44	1512	0.000610361	0.0021973	0	0	nan	9	7	nan	3	1	1	0	0	65535	65535
0	20258								r03c09f10p02-ch2sk1fk1fl1.tif	r03c09f10p01-ch1sk1fk1fl1.tiff	44	1515	0.000610361	0.00158694	0	0	nan	9	10	nan	3	1	1	0	0	65535	65535
0	21275								r03c09f11p02-ch2sk1fk1fl1.tif	r03c09f11p01-ch1sk1fk1fl1.tiff	44	1516	0.00062562	0.00436408	0	0	nan	9	11	nan	3	1	1	0	0	65535	65535
0	19893								r03c09f12p02-ch2sk1fk1fl1.tif	r03c09f12p01-ch1sk1fk1fl1.tiff	44	1517	0.000579843	0.00158694	0	0	nan	9	12	nan	3	1	1	0	0	65535	65535
0	22124								r03c09f20p02-ch2sk1fk1fl1.tif	r03c09f20p01-ch1sk1fk1fl1.tiff	44	1525	0.000610361	0.00157168	0	0	nan	9	20	nan	3	1	1	0	0	65535	65535
0	21639								r03c09f26p02-ch2sk1fk1fl1.tif	r03c09f26p01-ch1sk1fk1fl1.tiff	44	1531	0.000610361	0.00163272	0	0	nan	9	26	nan	3	1	1	0	0	65535	65535
0	22348								r03c09f29p02-ch2sk1fk1fl1.tif	r03c09f29p01-ch1sk1fk1fl1.tiff	44	1534	0.000656138	0.00196841	0	0	nan	9	29	nan	3	1	1	0	0	65535	65535
0	21215								r03c09f31p02-ch2sk1fk1fl1.tif	r03c09f31p01-ch1sk1fk1fl1.tiff	44	1536	0.000595102	0.00192264	0	0	nan	9	31	nan	3	1	1	0	0	65535	65535
0	0								r03c09f32p02-ch2sk1fk1fl1.tif	r03c09f32p01-ch1sk1fk1fl1.tiff	44	1537	0.000610361	0	0	0	nan	9	32	nan	3	1	1	0	0	65535	65535
0	21881								r03c09f33p02-ch2sk1fk1fl1.tif	r03c09f33p01-ch1sk1fk1fl1.tiff	44	1538	0.00062562	0.00230411	0	0	nan	9	33	nan	3	1	1	0	0	65535	65535
0	21412								r03c09f34p02-ch2sk1fk1fl1.tif	r03c09f34p01-ch1sk1fk1fl1.tiff	44	1539	0.000656138	0.0015259	0	0	nan	9	34	nan	3	1	1	0	0	65535	65535
0	21311								r03c09f35p02-ch2sk1fk1fl1.tif	r03c09f35p01-ch1sk1fk1fl1.tiff	44	1540	0.000595102	0.00178531	0	0	nan	9	35	nan	3	1	1	0	0	65535	65535
0	22775								r03c10f02p02-ch2sk1fk1fl1.tif	r03c10f02p01-ch1sk1fk1fl1.tiff	50	1717	0.000640879	0.00215152	0	0	nan	10	2	nan	3	1	1	0	0	65535	65535
0	23209								r03c10f03p02-ch2sk1fk1fl1.tif	r03c10f03p01-ch1sk1fk1fl1.tiff	50	1718	0.000671397	0.00210575	0	0	nan	10	3	nan	3	1	1	0	0	65535	65535
0	22065								r03c10f04p02-ch2sk1fk1fl1.tif	r03c10f04p01-ch1sk1fk1fl1.tiff	50	1719	0.000640879	0.00166323	0	0	nan	10	4	nan	3	1	1	0	0	65535	65535
0	21611								r03c10f05p02-ch2sk1fk1fl1.tif	r03c10f05p01-ch1sk1fk1fl1.tiff	50	1720	0.000640879	0.00190738	0	0	nan	10	5	nan	3	1	1	0	0	65535	65535
0	22681								r03c10f06p02-ch2sk1fk1fl1.tif	r03c10f06p01-ch1sk1fk1fl1.tiff	50	1721	0.00128176	0.00228885	0	0	nan	10	6	nan	3	1	1	0	0	65535	65535
0	22067								r03c10f07p02-ch2sk1fk1fl1.tif	r03c10f07p01-ch1sk1fk1fl1.tiff	50	1722	0.000640879	0.00177005	0	0	nan	10	7	nan	3	1	1	0	0	65535	65535
0	20458								r03c10f10p02-ch2sk1fk1fl1.tif	r03c10f10p01-ch1sk1fk1fl1.tiff	50	1725	0.000610361	0.00177005	0	0	nan	10	10	nan	3	1	1	0	0	65535	65535
0	0								r03c10f11p02-ch2sk1fk1fl1.tif	r03c10f11p01-ch1sk1fk1fl1.tiff	50	1726	0	0	0	0	nan	10	11	nan	3	1	1	0	0	65535	65535
0	21812								r03c10f12p02-ch2sk1fk1fl1.tif	r03c10f12p01-ch1sk1fk1fl1.tiff	50	1727	0.000610361	0.00198367	0	0	nan	10	12	nan	3	1	1	0	0	65535	65535
0	21905								r03c10f20p02-ch2sk1fk1fl1.tif	r03c10f20p01-ch1sk1fk1fl1.tiff	50	1735	0.000640879	0.00157168	0	0	nan	10	20	nan	3	1	1	0	0	65535	65535
0	19539								r03c10f21p02-ch2sk1fk1fl1.tif	r03c10f21p01-ch1sk1fk1fl1.tiff	50	1736	0.000579843	0.00360113	0	0	nan	10	21	nan	3	1	1	0	0	65535	65535
0	20118								r03c10f26p02-ch2sk1fk1fl1.tif	r03c10f26p01-ch1sk1fk1fl1.tiff	50	1741	0.000610361	0.00207523	0	0	nan	10	26	nan	3	1	1	0	0	65535	65535
0	20066								r03c10f29p02-ch2sk1fk1fl1.tif	r03c10f29p01-ch1sk1fk1fl1.tiff	50	1744	0.00062562	0.00201419	0	0	nan	10	29	nan	3	1	1	0	0	65535	65535
0	23469								r03c10f30p02-ch2sk1fk1fl1.tif	r03c10f30p01-ch1sk1fk1fl1.tiff	50	1745	0.000564584	0.0016022	0	0	nan	10	30	nan	3	1	1	0	0	65535	65535
0	21663								r03c10f31p02-ch2sk1fk1fl1.tif	r03c10f31p01-ch1sk1fk1fl1.tiff	50	1746	0.000595102	0.00149538	0	0	nan	10	31	nan	3	1	1	0	0	65535	65535
0	21431								r03c10f32p02-ch2sk1fk1fl1.tif	r03c10f32p01-ch1sk1fk1fl1.tiff	50	1747	0.000595102	0.00221256	0	0	nan	10	32	nan	3	1	1	0	0	65535	65535
0	22223								r03c10f33p02-ch2sk1fk1fl1.tif	r03c10f33p01-ch1sk1fk1fl1.tiff	50	1748	0.00062562	0.00334173	0	0	nan	10	33	nan	3	1	1	0	0	65535	65535
0	21758								r03c10f34p02-ch2sk1fk1fl1.tif	r03c10f34p01-ch1sk1fk1fl1.tiff	50	1749	0.000595102	0.00201419	0	0	nan	10	34	nan	3	1	1	0	0	65535	65535
0	0								r03c10f35p02-ch2sk1fk1fl1.tif	r03c10f35p01-ch1sk1fk1fl1.tiff	50	1750	0.00062562	0	0	0	nan	10	35	nan	3	1	1	0	0	65535	65535
0	0								r03c11f02p02-ch2sk1fk1fl1.tif	r03c11f02p01-ch1sk1fk1fl1.tiff	56	1927	0	0	0	0	nan	11	2	nan	3	1	1	0	0	65535	65535
0	23565								r03c11f03p02-ch2sk1fk1fl1.tif	r03c11f03p01-ch1sk1fk1fl1.tiff	56	1928	0.000595102	0.00373846	0	0	nan	11	3	nan	3	1	1	0	0	65535	65535
0	22010								r03c11f04p02-ch2sk1fk1fl1.tif	r03c11f04p01-ch1sk1fk1fl1.tiff	56	1929	0.000656138	0.00181582	0	0	nan	11	4	nan	3	1	1	0	0	65535	65535
0	21479								r03c11f05p02-ch2sk1fk1fl1.tif	r03c11f05p01-ch1sk1fk1fl1.tiff	56	1930	0.000579843	0.00154116	0	0	nan	11	5	nan	3	1	1	0	0	65535	65535
0	0								r03c11f06p02-ch2sk1fk1fl1.tif	r03c11f06p01-ch1sk1fk1fl1.tiff	56	1931	0.000610361	0	0	0	nan	11	6	nan	3	1	1	0	0	65535	65535
0	19197								r03c11f07p02-ch2sk1fk1fl1.tif	r03c11f07p01-ch1sk1fk1fl1.tiff	56	1932	0.000595102	0.00236515	0	0	nan	11	7	nan	3	1	1	0	0	65535	65535
0	0								r03c11f11p02-ch2sk1fk1fl1.tif	r03c11f11p01-ch1sk1fk1fl1.tiff	56	1936	0	0	0	0	nan	11	11	nan	3	1	1	0	0	65535	65535
0	19882								r03c11f12p02-ch2sk1fk1fl1.tif	r03c11f12p01-ch1sk1fk1fl1.tiff	56	1937	0.000595102	0.00164797	0	0	nan	11	12	nan	3	1	1	0	0	65535	65535
0	21952								r03c11f20p02-ch2sk1fk1fl1.tif	r03c11f20p01-ch1sk1fk1fl1.tiff	56	1945	0.000595102	0.00154116	0	0	nan	11	20	nan	3	1	1	0	0	65535	65535
0	22164								r03c11f21p02-ch2sk1fk1fl1.tif	r03c11f21p01-ch1sk1fk1fl1.tiff	56	1946	0.00062562	0.00189212	0	0	nan	11	21	nan	3	1	1	0	0	65535	65535
0	20503								r03c11f25p02-ch2sk1fk1fl1.tif	r03c11f25p01-ch1sk1fk1fl1.tiff	56	1950	0.000595102	0.00183108	0	0	nan	11	25	nan	3	1	1	0	0	65535	65535
0	21912								r03c11f26p02-ch2sk1fk1fl1.tif	r03c11f26p01-ch1sk1fk1fl1.tiff	56	1951	0.00062562	0.00190738	0	0	nan	11	26	nan	3	1	1	0	0	65535	65535
0	20268								r03c11f27p02-ch2sk1fk1fl1.tif	r03c11f27p01-ch1sk1fk1fl1.tiff	56	1952	0.000610361	0.00216678	0	0	nan	11	27	nan	3	1	1	0	0	65535	65535
0	22697								r03c11f28p02-ch2sk1fk1fl1.tif	r03c11f28p01-ch1sk1fk1fl1.tiff	56	1953	0.00062562	0.00190738	0	0	nan	11	28	nan	3	1	1	0	0	65535	65535
0	20102								r03c11f29p02-ch2sk1fk1fl1.tif	r03c11f29p01-ch1sk1fk1fl1.tiff	56	1954	0.000579843	0.00332647	0	0	nan	11	29	nan	3	1	1	0	0	65535	65535
0	22042								r03c11f30p02-ch2sk1fk1fl1.tif	r03c11f30p01-ch1sk1fk1fl1.tiff	56	1955	0.000640879	0.00166323	0	0	nan	11	30	nan	3	1	1	0	0	65535	65535
0	21027								r03c11f31p02-ch2sk1fk1fl1.tif	r03c11f31p01-ch1sk1fk1fl1.tiff	56	1956	0.000656138	0.00192264	0	0	nan	11	31	nan	3	1	1	0	0	65535	65535
0	22093								r03c11f32p02-ch2sk1fk1fl1.tif	r03c11f32p01-ch1sk1fk1fl1.tiff	56	1957	0.000595102	0.00283818	0	0	nan	11	32	nan	3	1	1	0	0	65535	65535
0	22242								r03c11f33p02-ch2sk1fk1fl1.tif	r03c11f33p01-ch1sk1fk1fl1.tiff	56	1958	0.000610361	0.00485237	0	0	nan	11	33	nan	3	1	1	0	0	65535	65535
0	19583								r03c11f34p02-ch2sk1fk1fl1.tif	r03c11f34p01-ch1sk1fk1fl1.tiff	56	1959	0.000595102	0.0019379	0	0	nan	11	34	nan	3	1	1	0	0	65535	65535
0	0								r03c11f35p02-ch2sk1fk1fl1.tif	r03c11f35p01-ch1sk1fk1fl1.tiff	56	1960	0.000640879	0	0	0	nan	11	35	nan	3	1	1	0	0	65535	65535
0	0								r04c02f02p02-ch2sk1fk1fl1.tif	r04c02f02p01-ch1sk1fk1fl1.tiff	3	72	0.00143435	0	0	0	nan	2	2	nan	4	1	1	0	0	65535	65535
0	19722								r04c02f03p02-ch2sk1fk1fl1.tif	r04c02f03p01-ch1sk1fk1fl1.tiff	3	73	0.000610361	0.00158694	0	0	nan	2	3	nan	4	1	1	0	0	65535	65535
0	20216								r04c02f04p02-ch2sk1fk1fl1.tif	r04c02f04p01-ch1sk1fk1fl1.tiff	3	74	0.00062562	0.00241093	0	0	nan	2	4	nan	4	1	1	0	0	65535	65535
0	21886								r04c02f05p02-ch2sk1fk1fl1.tif	r04c02f05p01-ch1sk1fk1fl1.tiff	3	75	0.000610361	0.00157168	0	0	nan	2	5	nan	4	1	1	0	0	65535	65535
0	22340								r04c02f06p02-ch2sk1fk1fl1.tif	r04c02f06p01-ch1sk1fk1fl1.tiff	3	76	0	0.00166323	0	0	nan	2	6	nan	4	1	1	0	0	65535	65535
0	21739								r04c02f07p02-ch2sk1fk1fl1.tif	r04c02f07p01-ch1sk1fk1fl1.tiff	3	77	0.000640879	0.00190738	0	0	nan	2	7	nan	4	1	1	0	0	65535	65535
0	20498								r04c02f08p02-ch2sk1fk1fl1.tif	r04c02f08p01-ch1sk1fk1fl1.tiff	3	78	0.00062562	0.00164797	0	0	nan	2	8	nan	4	1	1	0	0	65535	65535
0	21088								r04c02f11p02-ch2sk1fk1fl1.tif	r04c02f11p01-ch1sk1fk1fl1.tiff	3	81	0.00209049	0.00404364	0	0	nan	2	11	nan	4	1	1	0	0	65535	65535
0	22085								r04c02f16p02-ch2sk1fk1fl1.tif	r04c02f16p01-ch1sk1fk1fl1.tiff	3	86	0.00062562	0.00207523	0	0	nan	2	16	nan	4	1	1	0	0	65535	65535
0	19995								r04c02f17p02-ch2sk1fk1fl1.tif	r04c02f17p01-ch1sk1fk1fl1.tiff	3	87	0.00062562	0.00177005	0	0	nan	2	17	nan	4	1	1	0	0	65535	65535
10	20270								r04c02f21p02-ch2sk1fk1fl1.tif	r04c02f21p01-ch1sk1fk1fl1.tiff	3	91	0.0409705	0.0135958	0	0	nan	2	21	nan	4	1	1	0	0	65535	65535
0	19939								r04c02f25p02-ch2sk1fk1fl1.tif	r04c02f25p01-ch1sk1fk1fl1.tiff	3	95	0.000610361	0.00164797	0	0	nan	2	25	nan	4	1	1	0	0	65535	65535
0	19615								r04c02f26p02-ch2sk1fk1fl1.tif	r04c02f26p01-ch1sk1fk1fl1.tiff	3	96	0.000656138	0.00190738	0	0	nan	2	26	nan	4	1	1	0	0	65535	65535
0	20234								r04c02f27p02-ch2sk1fk1fl1.tif	r04c02f27p01-ch1sk1fk1fl1.tiff	3	97	0.000579843	0.0016022	0	0	nan	2	27	nan	4	1	1	0	0	65535	65535
0	20229								r04c02f28p02-ch2sk1fk1fl1.tif	r04c02f28p01-ch1sk1fk1fl1.tiff	3	98	0.000595102	0.00265507	0	0	nan	2	28	nan	4	1	1	0	0	65535	65535
0	20599								r04c02f29p02-ch2sk1fk1fl1.tif	r04c02f29p01-ch1sk1fk1fl1.tiff	3	99	0.00062562	0.00181582	0	0	nan	2	29	nan	4	1	1	0	0	65535	65535
0	0								r04c02f30p02-ch2sk1fk1fl1.tif	r04c02f30p01-ch1sk1fk1fl1.tiff	3	100	0.000656138	0	0	0	nan	2	30	nan	4	1	1	0	0	65535	65535
0	0								r04c02f31p02-ch2sk1fk1fl1.tif	r04c02f31p01-ch1sk1fk1fl1.tiff	3	101	0	0	0	0	nan	2	31	nan	4	1	1	0	0	65535	65535
0	21920								r04c02f32p02-ch2sk1fk1fl1.tif	r04c02f32p01-ch1sk1fk1fl1.tiff	3	102	0.000579843	0.00231937	0	0	nan	2	32	nan	4	1	1	0	0	65535	65535
0	22197								r04c02f33p02-ch2sk1fk1fl1.tif	r04c02f33p01-ch1sk1fk1fl1.tiff	3	103	0.000640879	0.0019379	0	0	nan	2	33	nan	4	1	1	0	0	65535	65535
0	19460								r04c02f34p02-ch2sk1fk1fl1.tif	r04c02f34p01-ch1sk1fk1fl1.tiff	3	104	0.000595102	0.00202945	0	0	nan	2	34	nan	4	1	1	0	0	65535	65535
0	21157								r04c02f35p02-ch2sk1fk1fl1.tif	r04c02f35p01-ch1sk1fk1fl1.tiff	3	105	0	0.00177005	0	0	nan	2	35	nan	4	1	1	0	0	65535	65535
0	21873								r04c03f02p02-ch2sk1fk1fl1.tif	r04c03f02p01-ch1sk1fk1fl1.tiff	9	282	0.000610361	0.00201419	0	0	nan	3	2	nan	4	1	1	0	0	65535	65535
0	21575								r04c03f03p02-ch2sk1fk1fl1.tif	r04c03f03p01-ch1sk1fk1fl1.tiff	9	283	0.000595102	0.00184634	0	0	nan	3	3	nan	4	1	1	0	0	65535	65535
0	22324								r04c03f04p02-ch2sk1fk1fl1.tif	r04c03f04p01-ch1sk1fk1fl1.tiff	9	284	0.00062562	0.00189212	0	0	nan	3	4	nan	4	1	1	0	0	65535	65535
0	21771								r04c03f05p02-ch2sk1fk1fl1.tif	r04c03f05p01-ch1sk1fk1fl1.tiff	9	285	0.000610361	0.00187686	0	0	nan	3	5	nan	4	1	1	0	0	65535	65535
0	22711								r04c03f06p02-ch2sk1fk1fl1.tif	r04c03f06p01-ch1sk1fk1fl1.tiff	9	286	0	0.00190738	0	0	nan	3	6	nan	4	1	1	0	0	65535	65535
0	21720								r04c03f07p02-ch2sk1fk1fl1.tif	r04c03f07p01-ch1sk1fk1fl1.tiff	9	287	0.000579843	0.00173953	0	0	nan	3	7	nan	4	1	1	0	0	65535	65535
0	20439								r04c03f10p02-ch2sk1fk1fl1.tif	r04c03f10p01-ch1sk1fk1fl1.tiff	9	290	0.000595102	0.00161746	0	0	nan	3	10	nan	4	1	1	0	0	65535	65535
0	20992								r04c03f11p02-ch2sk1fk1fl1.tif	r04c03f11p01-ch1sk1fk1fl1.tiff	9	291	0	0.00164797	0	0	nan	3	11	nan	4	1	1	0	0	65535	65535
0	20178								r04c03f12p02-ch2sk1fk1fl1.tif	r04c03f12p01-ch1sk1fk1fl1.tiff	9	292	0.00140383	0.00183108	0	0	nan	3	12	nan	4	1	1	0	0	65535	65535
0	22070								r04c03f20p02-ch2sk1fk1fl1.tif	r04c03f20p01-ch1sk1fk1fl1.tiff	9	300	0.000671397	0.00187686	0	0	nan	3	20	nan	4	1	1	0	0	65535	65535
0	22147								r04c03f21p02-ch2sk1fk1fl1.tif	r04c03f21p01-ch1sk1fk1fl1.tiff	9	301	0.000595102	0.00259403	0	0	nan	3	21	nan	4	1	1	0	0	65535	65535
0	22305								r04c03f25p02-ch2sk1fk1fl1.tif	r04c03f25p01-ch1sk1fk1fl1.tiff	9	305	0.00144961	0.0114748	0	0	nan	3	25	nan	4	1	1	0	0	65535	65535
0	21397								r04c03f26p02-ch2sk1fk1fl1.tif	r04c03f26p01-ch1sk1fk1fl1.tiff	9	306	0.000579843	0.00154116	0	0	nan	3	26	nan	4	1	1	0	0	65535	65535
0	19967								r04c03f29p02-ch2sk1fk1fl1.tif	r04c03f29p01-ch1sk1fk1fl1.tiff	9	309	0.000640879	0.00201419	0	0	nan	3	29	nan	4	1	1	0	0	65535	65535
0	0								r04c03f30p02-ch2sk1fk1fl1.tif	r04c03f30p01-ch1sk1fk1fl1.tiff	9	310	0	0	0	0	nan	3	30	nan	4	1	1	0	0	65535	65535
0	0								r04c03f31p02-ch2sk1fk1fl1.tif	r04c03f31p01-ch1sk1fk1fl1.tiff	9	311	0.000579843	0	0	0	nan	3	31	nan	4	1	1	0	0	65535	65535
0	21262								r04c03f32p02-ch2sk1fk1fl1.tif	r04c03f32p01-ch1sk1fk1fl1.tiff	9	312	0.000595102	0.00169375	0	0	nan	3	32	nan	4	1	1	0	0	65535	65535
0	21621								r04c03f33p02-ch2sk1fk1fl1.tif	r04c03f33p01-ch1sk1fk1fl1.tiff	9	313	0.000610361	0.00198367	0	0	nan	3	33	nan	4	1	1	0	0	65535	65535
0	21463								r04c03f34p02-ch2sk1fk1fl1.tif	r04c03f34p01-ch1sk1fk1fl1.tiff	9	314	0.000610361	0.0015259	0	0	nan	3	34	nan	4	1	1	0	0	65535	65535
0	0								r04c03f35p02-ch2sk1fk1fl1.tif	r04c03f35p01-ch1sk1fk1fl1.tiff	9	315	0.00062562	0	0	0	nan	3	35	nan	4	1	1	0	0	65535	65535
0	20222								r04c04f02p02-ch2sk1fk1fl1.tif	r04c04f02p01-ch1sk1fk1fl1.tiff	15	492	0	0.00154116	0	0	nan	4	2	nan	4	1	1	0	0	65535	65535
0	0								r04c04f03p02-ch2sk1fk1fl1.tif	r04c04f03p01-ch1sk1fk1fl1.tiff	15	493	0.000595102	0	0	0	nan	4	3	nan	4	1	1	0	0	65535	65535
0	20305								r04c04f04p02-ch2sk1fk1fl1.tif	r04c04f04p01-ch1sk1fk1fl1.tiff	15	494	0.000579843	0.00192264	0	0	nan	4	4	nan	4	1	1	0	0	65535	65535
0	19509								r04c04f05p02-ch2sk1fk1fl1.tif	r04c04f05p01-ch1sk1fk1fl1.tiff	15	495	0.00062562	0.00161746	0	0	nan	4	5	nan	4	1	1	0	0	65535	65535
0	26294								r04c04f06p02-ch2sk1fk1fl1.tif	r04c04f06p01-ch1sk1fk1fl1.tiff	15	496	0	0.014313	0	0	nan	4	6	nan	4	1	1	0	0	65535	65535
0	22089								r04c04f07p02-ch2sk1fk1fl1.tif	r04c04f07p01-ch1sk1fk1fl1.tiff	15	497	0.000595102	0.00210575	0	0	nan	4	7	nan	4	1	1	0	0	65535	65535
0	20717								r04c04f10p02-ch2sk1fk1fl1.tif	r04c04f10p01-ch1sk1fk1fl1.tiff	15	500	0.00062562	0.00250248	0	0	nan	4	10	nan	4	1	1	0	0	65535	65535
0	21323								r04c04f11p02-ch2sk1fk1fl1.tif	r04c04f11p01-ch1sk1fk1fl1.tiff	15	501	0.000610361	0.00210575	0	0	nan	4	11	nan	4	1	1	0	0	65535	65535
0	19711								r04c04f12p02-ch2sk1fk1fl1.tif	r04c04f12p01-ch1sk1fk1fl1.tiff	15	502	0.000671397	0.00560006	0	0	nan	4	12	nan	4	1	1	0	0	65535	65535
0	3								r04c04f16p02-ch2sk1fk1fl1.tif	r04c04f16p01-ch1sk1fk1fl1.tiff	15	506	0.0487678	0.0290532	0	0	nan	4	16	nan	4	1	1	0	0	65535	65535
0	20316								r04c04f20p02-ch2sk1fk1fl1.tif	r04c04f20p01-ch1sk1fk1fl1.tiff	15	510	0.000671397	0.00164797	0	0	nan	4	20	nan	4	1	1	0	0	65535	65535
0	21825								r04c04f21p02-ch2sk1fk1fl1.tif	r04c04f21p01-ch1sk1fk1fl1.tiff	15	511	0.000671397	0.00209049	0	0	nan	4	21	nan	4	1	1	0	0	65535	65535
0	19836								r04c04f26p02-ch2sk1fk1fl1.tif	r04c04f26p01-ch1sk1fk1fl1.tiff	15	516	0.000595102	0.00347906	0	0	nan	4	26	nan	4	1	1	0	0	65535	65535
0	20198								r04c04f29p02-ch2sk1fk1fl1.tif	r04c04f29p01-ch1sk1fk1fl1.tiff	15	519	0.000595102	0.00178531	0	0	nan	4	29	nan	4	1	1	0	0	65535	65535
0	21101								r04c04f30p02-ch2sk1fk1fl1.tif	r04c04f30p01-ch1sk1fk1fl1.tiff	15	520	0	0.00196841	0	0	nan	4	30	nan	4	1	1	0	0	65535	65535
0	27576								r04c04f31p02-ch2sk1fk1fl1.tif	r04c04f31p01-ch1sk1fk1fl1.tiff	15	521	0.000595102	0.0120089	0	0	nan	4	31	nan	4	1	1	0	0	65535	65535
0	18768								r04c04f32p02-ch2sk1fk1fl1.tif	r04c04f32p01-ch1sk1fk1fl1.tiff	15	522	0	0.00381476	0	0	nan	4	32	nan	4	1	1	0	0	65535	65535
0	21689								r04c04f33p02-ch2sk1fk1fl1.tif	r04c04f33p01-ch1sk1fk1fl1.tiff	15	523	0.000610361	0.00205997	0	0	nan	4	33	nan	4	1	1	0	0	65535	65535
0	21631								r04c04f34p02-ch2sk1fk1fl1.tif	r04c04f34p01-ch1sk1fk1fl1.tiff	15	524	0.00062562	0.00302129	0	0	nan	4	34	nan	4	1	1	0	0	65535	65535
0	0								r04c04f35p02-ch2sk1fk1fl1.tif	r04c04f35p01-ch1sk1fk1fl1.tiff	15	525	0	0	0	0	nan	4	35	nan	4	1	1	0	0	65535	65535
0	0								r04c05f02p02-ch2sk1fk1fl1.tif	r04c05f02p01-ch1sk1fk1fl1.tiff	21	702	0.000595102	0	0	0	nan	5	2	nan	4	1	1	0	0	65535	65535
0	21615								r04c05f03p02-ch2sk1fk1fl1.tif	r04c05f03p01-ch1sk1fk1fl1.tiff	21	703	0.000579843	0.00169375	0	0	nan	5	3	nan	4	1	1	0	0	65535	65535
0	22082								r04c05f04p02-ch2sk1fk1fl1.tif	r04c05f04p01-ch1sk1fk1fl1.tiff	21	704	0.000579843	0.00177005	0	0	nan	5	4	nan	4	1	1	0	0	65535	65535
0	21650								r04c05f05p02-ch2sk1fk1fl1.tif	r04c05f05p01-ch1sk1fk1fl1.tiff	21	705	0.000671397	0.00190738	0	0	nan	5	5	nan	4	1	1	0	0	65535	65535
0	22419								r04c05f06p02-ch2sk1fk1fl1.tif	r04c05f06p01-ch1sk1fk1fl1.tiff	21	706	0.000610361	0.00190738	0	0	nan	5	6	nan	4	1	1	0	0	65535	65535
0	21405								r04c05f07p02-ch2sk1fk1fl1.tif	r04c05f07p01-ch1sk1fk1fl1.tiff	21	707	0.000595102	0.00210575	0	0	nan	5	7	nan	4	1	1	0	0	65535	65535
0	26072								r04c05f10p02-ch2sk1fk1fl1.tif	r04c05f10p01-ch1sk1fk1fl1.tiff	21	710	0.000640879	0.0175326	0	0	nan	5	10	nan	4	1	1	0	0	65535	65535
0	20871								r04c05f11p02-ch2sk1fk1fl1.tif	r04c05f11p01-ch1sk1fk1fl1.tiff	21	711	0.000610361	0.0016022	0	0	nan	5	11	nan	4	1	1	0	0	65535	65535
0	22152								r04c05f12p02-ch2sk1fk1fl1.tif	r04c05f12p01-ch1sk1fk1fl1.tiff	21	712	0.000610361	0.00204471	0	0	nan	5	12	nan	4	1	1	0	0	65535	65535
0	22457								r04c05f16p02-ch2sk1fk1fl1.tif	r04c05f16p01-ch1sk1fk1fl1.tiff	21	716	0.000564584	0.00175479	0	0	nan	5	16	nan	4	1	1	0	0	65535	65535
0	22574								r04c05f17p02-ch2sk1fk1fl1.tif	r04c05f17p01-ch1sk1fk1fl1.tiff	21	717	0.000610361	0.00202945	0	0	nan	5	17	nan	4	1	1	0	0	65535	65535
0	22120								r04c05f20p02-ch2sk1fk1fl1.tif	r04c05f20p01-ch1sk1fk1fl1.tiff	21	720	0.000656138	0.00173953	0	0	nan	5	20	nan	4	1	1	0	0	65535	65535
0	20145								r04c05f21p02-ch2sk1fk1fl1.tif	r04c05f21p01-ch1sk1fk1fl1.tiff	21	721	0.000595102	0.00169375	0	0	nan	5	21	nan	4	1	1	0	0	65535	65535
0	22283								r04c05f25p02-ch2sk1fk1fl1.tif	r04c05f25p01-ch1sk1fk1fl1.tiff	21	725	0.00062562	0.00321965	0	0	nan	5	25	nan	4	1	1	0	0	65535	65535
0	0								r04c05f26p02-ch2sk1fk1fl1.tif	r04c05f26p01-ch1sk1fk1fl1.tiff	21	726	0.000579843	0	0	0	nan	5	26	nan	4	1	1	0	0	65535	65535
0	10								r04c05f27p02-ch2sk1fk1fl1.tif	r04c05f27p01-ch1sk1fk1fl1.tiff	21	727	0.00354009	0.0186007	0	0	nan	5	27	nan	4	1	1	0	0	65535	65535
0	22485								r04c05f29p02-ch2sk1fk1fl1.tif	r04c05f29p01-ch1sk1fk1fl1.tiff	21	729	0.000656138	0.00195315	0	0	nan	5	29	nan	4	1	1	0	0	65535	65535
0	21595								r04c05f30p02-ch2sk1fk1fl1.tif	r04c05f30p01-ch1sk1fk1fl1.tiff	21	730	0.000610361	0.00508125	0	0	nan	5	30	nan	4	1	1	0	0	65535	65535
0	22083								r04c05f31p02-ch2sk1fk1fl1.tif	r04c05f31p01-ch1sk1fk1fl1.tiff	21	731	0.000610361	0.00198367	0	0	nan	5	31	nan	4	1	1	0	0	65535	65535
0	23616								r04c05f32p02-ch2sk1fk1fl1.tif	r04c05f32p01-ch1sk1fk1fl1.tiff	21	732	0.000579843	0.00383001	0	0	nan	5	32	nan	4	1	1	0	0	65535	65535
0	19602								r04c05f33p02-ch2sk1fk1fl1.tif	r04c05f33p01-ch1sk1fk1fl1.tiff	21	733	0.000610361	0.00234989	0	0	nan	5	33	nan	4	1	1	0	0	65535	65535
0	23475								r04c05f34p02-ch2sk1fk1fl1.tif	r04c05f34p01-ch1sk1fk1fl1.tiff	21	734	0.000610361	0.00326543	0	0	nan	5	34	nan	4	1	1	0	0	65535	65535
0	19420								r04c05f35p02-ch2sk1fk1fl1.tif	r04c05f35p01-ch1sk1fk1fl1.tiff	21	735	0.00062562	0.00175479	0	0	nan	5	35	nan	4	1	1	0	0	65535	65535
0	21891								r04c06f02p02-ch2sk1fk1fl1.tif	r04c06f02p01-ch1sk1fk1fl1.tiff	27	912	0	0.00163272	0	0	nan	6	2	nan	4	1	1	0	0	65535	65535
0	21534								r04c06f03p02-ch2sk1fk1fl1.tif	r04c06f03p01-ch1sk1fk1fl1.tiff	27	913	0.00062562	0.00262455	0	0	nan	6	3	nan	4	1	1	0	0	65535	65535
0	20130								r04c06f04p02-ch2sk1fk1fl1.tif	r04c06f04p01-ch1sk1fk1fl1.tiff	27	914	0.00062562	0.00172427	0	0	nan	6	4	nan	4	1	1	0	0	65535	65535
0	21722								r04c06f05p02-ch2sk1fk1fl1.tif	r04c06f05p01-ch1sk1fk1fl1.tiff	27	915	0.00062562	0.00238041	0	0	nan	6	5	nan	4	1	1	0	0	65535	65535
0	0								r04c06f06p02-ch2sk1fk1fl1.tif	r04c06f06p01-ch1sk1fk1fl1.tiff	27	916	0	0	0	0	nan	6	6	nan	4	1	1	0	0	65535	65535
0	21991								r04c06f07p02-ch2sk1fk1fl1.tif	r04c06f07p01-ch1sk1fk1fl1.tiff	27	917	0.00062562	0.00277714	0	0	nan	6	7	nan	4	1	1	0	0	65535	65535
0	22699								r04c06f10p02-ch2sk1fk1fl1.tif	r04c06f10p01-ch1sk1fk1fl1.tiff	27	920	0.000610361	0.00204471	0	0	nan	6	10	nan	4	1	1	0	0	65535	65535
0	21702								r04c06f11p02-ch2sk1fk1fl1.tif	r04c06f11p01-ch1sk1fk1fl1.tiff	27	921	0.00062562	0.00167849	0	0	nan	6	11	nan	4	1	1	0	0	65535	65535
0	19866								r04c06f12p02-ch2sk1fk1fl1.tif	r04c06f12p01-ch1sk1fk1fl1.tiff	27	922	0.000595102	0.0016022	0	0	nan	6	12	nan	4	1	1	0	0	65535	65535
0	21866								r04c06f20p02-ch2sk1fk1fl1.tif	r04c06f20p01-ch1sk1fk1fl1.tiff	27	930	0.000610361	0.00166323	0	0	nan	6	20	nan	4	1	1	0	0	65535	65535
0	21747								r04c06f21p02-ch2sk1fk1fl1.tif	r04c06f21p01-ch1sk1fk1fl1.tiff	27	931	0.000579843	0.00210575	0	0	nan	6	21	nan	4	1	1	0	0	65535	65535
0	21651								r04c06f26p02-ch2sk1fk1fl1.tif	r04c06f26p01-ch1sk1fk1fl1.tiff	27	936	0.000595102	0.00177005	0	0	nan	6	26	nan	4	1	1	0	0	65535	65535
0	22529								r04c06f29p02-ch2sk1fk1fl1.tif	r04c06f29p01-ch1sk1fk1fl1.tiff	27	939	0.000610361	0.00157168	0	0	nan	6	29	nan	4	1	1	0	0	65535	65535
0	19643								r04c06f30p02-ch2sk1fk1fl1.tif	r04c06f30p01-ch1sk1fk1fl1.tiff	27	940	0.000595102	0.00387579	0	0	nan	6	30	nan	4	1	1	0	0	65535	65535
0	21635								r04c06f31p02-ch2sk1fk1fl1.tif	r04c06f31p01-ch1sk1fk1fl1.tiff	27	941	0.000579843	0.00173953	0	0	nan	6	31	nan	4	1	1	0	0	65535	65535
0	23179								r04c06f32p02-ch2sk1fk1fl1.tif	r04c06f32p01-ch1sk1fk1fl1.tiff	27	942	0.000610361	0.00175479	0	0	nan	6	32	nan	4	1	1	0	0	65535	65535
0	19413								r04c06f33p02-ch2sk1fk1fl1.tif	r04c06f33p01-ch1sk1fk1fl1.tiff	27	943	0.000595102	0.00883497	0	0	nan	6	33	nan	4	1	1	0	0	65535	65535
0	21521								r04c06f34p02-ch2sk1fk1fl1.tif	r04c06f34p01-ch1sk1fk1fl1.tiff	27	944	0.000595102	0.00175479	0	0	nan	6	34	nan	4	1	1	0	0	65535	65535
0	21020								r04c06f35p02-ch2sk1fk1fl1.tif	r04c06f35p01-ch1sk1fk1fl1.tiff	27	945	0	0.00810254	0	0	nan	6	35	nan	4	1	1	0	0	65535	65535
0	0								r04c07f02p02-ch2sk1fk1fl1.tif	r04c07f02p01-ch1sk1fk1fl1.tiff	33	1122	0.000579843	0	0	0	nan	7	2	nan	4	1	1	0	0	65535	65535
0	0								r04c07f03p02-ch2sk1fk1fl1.tif	r04c07f03p01-ch1sk1fk1fl1.tiff	33	1123	0.000701915	0	0	0	nan	7	3	nan	4	1	1	0	0	65535	65535
0	19964								r04c07f04p02-ch2sk1fk1fl1.tif	r04c07f04p01-ch1sk1fk1fl1.tiff	33	1124	0.000579843	0.00183108	0	0	nan	7	4	nan	4	1	1	0	0	65535	65535
0	21944								r04c07f05p02-ch2sk1fk1fl1.tif	r04c07f05p01-ch1sk1fk1fl1.tiff	33	1125	0.000595102	0.00170901	0	0	nan	7	5	nan	4	1	1	0	0	65535	65535
0	23268								r04c07f06p02-ch2sk1fk1fl1.tif	r04c07f06p01-ch1sk1fk1fl1.tiff	33	1126	0.000595102	0.00158694	0	0	nan	7	6	nan	4	1	1	0	0	65535	65535
0	19792								r04c07f07p02-ch2sk1fk1fl1.tif	r04c07f07p01-ch1sk1fk1fl1.tiff	33	1127	0.000640879	0.00158694	0	0	nan	7	7	nan	4	1	1	0	0	65535	65535
0	0								r04c07f11p02-ch2sk1fk1fl1.tif	r04c07f11p01-ch1sk1fk1fl1.tiff	33	1131	0.000579843	0	0	0	nan	7	11	nan	4	1	1	0	0	65535	65535
0	21773								r04c07f12p02-ch2sk1fk1fl1.tif	r04c07f12p01-ch1sk1fk1fl1.tiff	33	1132	0.00062562	0.00177005	0	0	nan	7	12	nan	4	1	1	0	0	65535	65535
0	20335								r04c07f16p02-ch2sk1fk1fl1.tif	r04c07f16p01-ch1sk1fk1fl1.tiff	33	1136	0.000579843	0.00231937	0	0	nan	7	16	nan	4	1	1	0	0	65535	65535
0	20356								r04c07f17p02-ch2sk1fk1fl1.tif	r04c07f17p01-ch1sk1fk1fl1.tiff	33	1137	0.000640879	0.00274662	0	0	nan	7	17	nan	4	1	1	0	0	65535	65535
0	21991								r04c07f20p02-ch2sk1fk1fl1.tif	r04c07f20p01-ch1sk1fk1fl1.tiff	33	1140	0.000610361	0.00161746	0	0	nan	7	20	nan	4	1	1	0	0	65535	65535
0	21681								r04c07f21p02-ch2sk1fk1fl1.tif	r04c07f21p01-ch1sk1fk1fl1.tiff	33	1141	0.00062562	0.0015259	0	0	nan	7	21	nan	4	1	1	0	0	65535	65535
0	20239								r04c07f25p02-ch2sk1fk1fl1.tif	r04c07f25p01-ch1sk1fk1fl1.tiff	33	1145	0.000610361	0.00352483	0	0	nan	7	25	nan	4	1	1	0	0	65535	65535
0	22094								r04c07f26p02-ch2sk1fk1fl1.tif	r04c07f26p01-ch1sk1fk1fl1.tiff	33	1146	0.00062562	0.00209049	0	0	nan	7	26	nan	4	1	1	0	0	65535	65535
0	20535								r04c07f27p02-ch2sk1fk1fl1.tif	r04c07f27p01-ch1sk1fk1fl1.tiff	33	1147	0.00207523	0.00360113	0	0	nan	7	27	nan	4	1	1	0	0	65535	65535
0	20307								r04c07f29p02-ch2sk1fk1fl1.tif	r04c07f29p01-ch1sk1fk1fl1.tiff	33	1149	0.000640879	0.00155642	0	0	nan	7	29	nan	4	1	1	0	0	65535	65535
0	21302								r04c07f30p02-ch2sk1fk1fl1.tif	r04c07f30p01-ch1sk1fk1fl1.tiff	33	1150	0.000610361	0.00151064	0	0	nan	7	30	nan	4	1	1	0	0	65535	65535
0	21312								r04c07f31p02-ch2sk1fk1fl1.tif	r04c07f31p01-ch1sk1fk1fl1.tiff	33	1151	0	0.00155642	0	0	nan	7	31	nan	4	1	1	0	0	65535	65535
0	23334								r04c07f32p02-ch2sk1fk1fl1.tif	r04c07f32p01-ch1sk1fk1fl1.tiff	33	1152	0.00569162	0.00921645	0	0	nan	7	32	nan	4	1	1	0	0	65535	65535
0	22155								r04c07f33p02-ch2sk1fk1fl1.tif	r04c07f33p01-ch1sk1fk1fl1.tiff	33	1153	0.000595102	0.00236515	0	0	nan	7	33	nan	4	1	1	0	0	65535	65535
0	21461								r04c07f34p02-ch2sk1fk1fl1.tif	r04c07f34p01-ch1sk1fk1fl1.tiff	33	1154	0.00062562	0.00178531	0	0	nan	7	34	nan	4	1	1	0	0	65535	65535
0	0								r04c07f35p02-ch2sk1fk1fl1.tif	r04c07f35p01-ch1sk1fk1fl1.tiff	33	1155	0	0	0	0	nan	7	35	nan	4	1	1	0	0	65535	65535
0	22795								r04c08f02p02-ch2sk1fk1fl1.tif	r04c08f02p01-ch1sk1fk1fl1.tiff	39	1332	0.000610361	0.00146487	0	0	nan	8	2	nan	4	1	1	0	0	65535	65535
0	21191								r04c08f03p02-ch2sk1fk1fl1.tif	r04c08f03p01-ch1sk1fk1fl1.tiff	39	1333	0.000579843	0.00198367	0	0	nan	8	3	nan	4	1	1	0	0	65535	65535
0	19895								r04c08f04p02-ch2sk1fk1fl1.tif	r04c08f04p01-ch1sk1fk1fl1.tiff	39	1334	0.000579843	0.00161746	0	0	nan	8	4	nan	4	1	1	0	0	65535	65535
0	19639								r04c08f05p02-ch2sk1fk1fl1.tif	r04c08f05p01-ch1sk1fk1fl1.tiff	39	1335	0.000579843	0.00158694	0	0	nan	8	5	nan	4	1	1	0	0	65535	65535
0	0								r04c08f06p02-ch2sk1fk1fl1.tif	r04c08f06p01-ch1sk1fk1fl1.tiff	39	1336	0	0	0	0	nan	8	6	nan	4	1	1	0	0	65535	65535
0	21785								r04c08f07p02-ch2sk1fk1fl1.tif	r04c08f07p01-ch1sk1fk1fl1.tiff	39	1337	0.00062562	0.00167849	0	0	nan	8	7	nan	4	1	1	0	0	65535	65535
0	20324								r04c08f10p02-ch2sk1fk1fl1.tif	r04c08f10p01-ch1sk1fk1fl1.tiff	39	1340	0.000610361	0.0018616	0	0	nan	8	10	nan	4	1	1	0	0	65535	65535
0	21093								r04c08f11p02-ch2sk1fk1fl1.tif	r04c08f11p01-ch1sk1fk1fl1.tiff	39	1341	0.00062562	0.00158694	0	0	nan	8	11	nan	4	1	1	0	0	65535	65535
0	21881								r04c08f12p02-ch2sk1fk1fl1.tif	r04c08f12p01-ch1sk1fk1fl1.tiff	39	1342	0.000656138	0.00254826	0	0	nan	8	12	nan	4	1	1	0	0	65535	65535
0	22021								r04c08f20p02-ch2sk1fk1fl1.tif	r04c08f20p01-ch1sk1fk1fl1.tiff	39	1350	0.000610361	0.00169375	0	0	nan	8	20	nan	4	1	1	0	0	65535	65535
0	21910								r04c08f21p02-ch2sk1fk1fl1.tif	r04c08f21p01-ch1sk1fk1fl1.tiff	39	1351	0.000579843	0.00161746	0	0	nan	8	21	nan	4	1	1	0	0	65535	65535
0	22288								r04c08f26p02-ch2sk1fk1fl1.tif	r04c08f26p01-ch1sk1fk1fl1.tiff	39	1356	0.000656138	0.00202945	0	0	nan	8	26	nan	4	1	1	0	0	65535	65535
0	21731								r04c08f30p02-ch2sk1fk1fl1.tif	r04c08f30p01-ch1sk1fk1fl1.tiff	39	1360	0.00062562	0.00198367	0	0	nan	8	30	nan	4	1	1	0	0	65535	65535
0	19796								r04c08f31p02-ch2sk1fk1fl1.tif	r04c08f31p01-ch1sk1fk1fl1.tiff	39	1361	0.000610361	0.00384527	0	0	nan	8	31	nan	4	1	1	0	0	65535	65535
0	21365								r04c08f32p02-ch2sk1fk1fl1.tif	r04c08f32p01-ch1sk1fk1fl1.tiff	39	1362	0.000595102	0.00151064	0	0	nan	8	32	nan	4	1	1	0	0	65535	65535
0	22020								r04c08f33p02-ch2sk1fk1fl1.tif	r04c08f33p01-ch1sk1fk1fl1.tiff	39	1363	0.000595102	0.00175479	0	0	nan	8	33	nan	4	1	1	0	0	65535	65535
0	21586								r04c08f34p02-ch2sk1fk1fl1.tif	r04c08f34p01-ch1sk1fk1fl1.tiff	39	1364	0.00062562	0.00177005	0	0	nan	8	34	nan	4	1	1	0	0	65535	65535
0	0								r04c08f35p02-ch2sk1fk1fl1.tif	r04c08f35p01-ch1sk1fk1fl1.tiff	39	1365	0	0	0	0	nan	8	35	nan	4	1	1	0	0	65535	65535
0	0								r04c09f02p02-ch2sk1fk1fl1.tif	r04c09f02p01-ch1sk1fk1fl1.tiff	45	1542	0.00108339	0	0	0	nan	9	2	nan	4	1	1	0	0	65535	65535
0	21662								r04c09f03p02-ch2sk1fk1fl1.tif	r04c09f03p01-ch1sk1fk1fl1.tiff	45	1543	0.00062562	0.00155642	0	0	nan	9	3	nan	4	1	1	0	0	65535	65535
0	19649								r04c09f04p02-ch2sk1fk1fl1.tif	r04c09f04p01-ch1sk1fk1fl1.tiff	45	1544	0.000610361	0.00440986	0	0	nan	9	4	nan	4	1	1	0	0	65535	65535
0	19173								r04c09f05p02-ch2sk1fk1fl1.tif	r04c09f05p01-ch1sk1fk1fl1.tiff	45	1545	0.000595102	0.00332647	0	0	nan	9	5	nan	4	1	1	0	0	65535	65535
0	22711								r04c09f06p02-ch2sk1fk1fl1.tif	r04c09f06p01-ch1sk1fk1fl1.tiff	45	1546	0	0.002121	0	0	nan	9	6	nan	4	1	1	0	0	65535	65535
0	19098								r04c09f07p02-ch2sk1fk1fl1.tif	r04c09f07p01-ch1sk1fk1fl1.tiff	45	1547	0.000579843	0.015259	0	0	nan	9	7	nan	4	1	1	0	0	65535	65535
0	0								r04c09f11p02-ch2sk1fk1fl1.tif	r04c09f11p01-ch1sk1fk1fl1.tiff	45	1551	0	0	0	0	nan	9	11	nan	4	1	1	0	0	65535	65535
0	22052								r04c09f12p02-ch2sk1fk1fl1.tif	r04c09f12p01-ch1sk1fk1fl1.tiff	45	1552	0.000595102	0.00177005	0	0	nan	9	12	nan	4	1	1	0	0	65535	65535
0	20291								r04c09f16p02-ch2sk1fk1fl1.tif	r04c09f16p01-ch1sk1fk1fl1.tiff	45	1556	0.000610361	0.00158694	0	0	nan	9	16	nan	4	1	1	0	0	65535	65535
0	20512								r04c09f17p02-ch2sk1fk1fl1.tif	r04c09f17p01-ch1sk1fk1fl1.tiff	45	1557	0.00062562	0.002533	0	0	nan	9	17	nan	4	1	1	0	0	65535	65535
0	22131								r04c09f20p02-ch2sk1fk1fl1.tif	r04c09f20p01-ch1sk1fk1fl1.tiff	45	1560	0.000595102	0.00204471	0	0	nan	9	20	nan	4	1	1	0	0	65535	65535
0	22104								r04c09f21p02-ch2sk1fk1fl1.tif	r04c09f21p01-ch1sk1fk1fl1.tiff	45	1561	0.000595102	0.00215152	0	0	nan	9	21	nan	4	1	1	0	0	65535	65535
0	20118								r04c09f25p02-ch2sk1fk1fl1.tif	r04c09f25p01-ch1sk1fk1fl1.tiff	45	1565	0.000564584	0.00157168	0	0	nan	9	25	nan	4	1	1	0	0	65535	65535
0	21395								r04c09f26p02-ch2sk1fk1fl1.tif	r04c09f26p01-ch1sk1fk1fl1.tiff	45	1566	0.000564584	0.0015259	0	0	nan	9	26	nan	4	1	1	0	0	65535	65535
0	21693								r04c09f30p02-ch2sk1fk1fl1.tif	r04c09f30p01-ch1sk1fk1fl1.tiff	45	1570	0.000564584	0.00178531	0	0	nan	9	30	nan	4	1	1	0	0	65535	65535
0	0								r04c09f31p02-ch2sk1fk1fl1.tif	r04c09f31p01-ch1sk1fk1fl1.tiff	45	1571	0.000610361	0	0	0	nan	9	31	nan	4	1	1	0	0	65535	65535
0	0								r04c09f32p02-ch2sk1fk1fl1.tif	r04c09f32p01-ch1sk1fk1fl1.tiff	45	1572	0.000640879	0	0	0	nan	9	32	nan	4	1	1	0	0	65535	65535
0	21792								r04c09f33p02-ch2sk1fk1fl1.tif	r04c09f33p01-ch1sk1fk1fl1.tiff	45	1573	0.000610361	0.00164797	0	0	nan	9	33	nan	4	1	1	0	0	65535	65535
0	21408								r04c09f34p02-ch2sk1fk1fl1.tif	r04c09f34p01-ch1sk1fk1fl1.tiff	45	1574	0.000610361	0.00157168	0	0	nan	9	34	nan	4	1	1	0	0	65535	65535
0	21049								r04c09f35p02-ch2sk1fk1fl1.tif	r04c09f35p01-ch1sk1fk1fl1.tiff	45	1575	0.00062562	0.00332647	0	0	nan	9	35	nan	4	1	1	0	0	65535	65535
0	0								r04c10f02p02-ch2sk1fk1fl1.tif	r04c10f02p01-ch1sk1fk1fl1.tiff	51	1752	0	0	0	0	nan	10	2	nan	4	1	1	0	0	65535	65535
0	21151								r04c10f03p02-ch2sk1fk1fl1.tif	r04c10f03p01-ch1sk1fk1fl1.tiff	51	1753	0.000671397	0.0019379	0	0	nan	10	3	nan	4	1	1	0	0	65535	65535
0	19979								r04c10f04p02-ch2sk1fk1fl1.tif	r04c10f04p01-ch1sk1fk1fl1.tiff	51	1754	0.000640879	0.0016022	0	0	nan	10	4	nan	4	1	1	0	0	65535	65535
0	21596								r04c10f05p02-ch2sk1fk1fl1.tif	r04c10f05p01-ch1sk1fk1fl1.tiff	51	1755	0.00723278	0.00209049	0	0	nan	10	5	nan	4	1	1	0	0	65535	65535
0	0								r04c10f06p02-ch2sk1fk1fl1.tif	r04c10f06p01-ch1sk1fk1fl1.tiff	51	1756	0.00062562	0	0	0	nan	10	6	nan	4	1	1	0	0	65535	65535
0	22160								r04c10f07p02-ch2sk1fk1fl1.tif	r04c10f07p01-ch1sk1fk1fl1.tiff	51	1757	0.000640879	0.0018616	0	0	nan	10	7	nan	4	1	1	0	0	65535	65535
0	21284								r04c10f11p02-ch2sk1fk1fl1.tif	r04c10f11p01-ch1sk1fk1fl1.tiff	51	1761	0.000595102	0.00164797	0	0	nan	10	11	nan	4	1	1	0	0	65535	65535
0	21976								r04c10f12p02-ch2sk1fk1fl1.tif	r04c10f12p01-ch1sk1fk1fl1.tiff	51	1762	0.000656138	0.00180056	0	0	nan	10	12	nan	4	1	1	0	0	65535	65535
0	20477								r04c10f16p02-ch2sk1fk1fl1.tif	r04c10f16p01-ch1sk1fk1fl1.tiff	51	1766	0.000579843	0.00178531	0	0	nan	10	16	nan	4	1	1	0	0	65535	65535
0	20790								r04c10f17p02-ch2sk1fk1fl1.tif	r04c10f17p01-ch1sk1fk1fl1.tiff	51	1767	0.000595102	0.00161746	0	0	nan	10	17	nan	4	1	1	0	0	65535	65535
0	22186								r04c10f20p02-ch2sk1fk1fl1.tif	r04c10f20p01-ch1sk1fk1fl1.tiff	51	1770	0.000579843	0.00233463	0	0	nan	10	20	nan	4	1	1	0	0	65535	65535
0	19599								r04c10f21p02-ch2sk1fk1fl1.tif	r04c10f21p01-ch1sk1fk1fl1.tiff	51	1771	0.000640879	0.00213626	0	0	nan	10	21	nan	4	1	1	0	0	65535	65535
0	20613								r04c10f25p02-ch2sk1fk1fl1.tif	r04c10f25p01-ch1sk1fk1fl1.tiff	51	1775	0.000610361	0.002121	0	0	nan	10	25	nan	4	1	1	0	0	65535	65535
0	20152								r04c10f26p02-ch2sk1fk1fl1.tif	r04c10f26p01-ch1sk1fk1fl1.tiff	51	1776	0.000579843	0.00817884	0	0	nan	10	26	nan	4	1	1	0	0	65535	65535
0	20264								r04c10f29p02-ch2sk1fk1fl1.tif	r04c10f29p01-ch1sk1fk1fl1.tiff	51	1779	0.000640879	0.00761425	0	0	nan	10	29	nan	4	1	1	0	0	65535	65535
0	21304								r04c10f30p02-ch2sk1fk1fl1.tif	r04c10f30p01-ch1sk1fk1fl1.tiff	51	1780	0.000595102	0.00175479	0	0	nan	10	30	nan	4	1	1	0	0	65535	65535
0	0								r04c10f31p02-ch2sk1fk1fl1.tif	r04c10f31p01-ch1sk1fk1fl1.tiff	51	1781	0.000595102	0	0	0	nan	10	31	nan	4	1	1	0	0	65535	65535
0	21684								r04c10f32p02-ch2sk1fk1fl1.tif	r04c10f32p01-ch1sk1fk1fl1.tiff	51	1782	0.000579843	0.00177005	0	0	nan	10	32	nan	4	1	1	0	0	65535	65535
0	20363								r04c10f33p02-ch2sk1fk1fl1.tif	r04c10f33p01-ch1sk1fk1fl1.tiff	51	1783	0.000595102	0.00218204	0	0	nan	10	33	nan	4	1	1	0	0	65535	65535
0	19639								r04c10f34p02-ch2sk1fk1fl1.tif	r04c10f34p01-ch1sk1fk1fl1.tiff	51	1784	0.000640879	0.00195315	0	0	nan	10	34	nan	4	1	1	0	0	65535	65535
0	0								r04c10f35p02-ch2sk1fk1fl1.tif	r04c10f35p01-ch1sk1fk1fl1.tiff	51	1785	0	0	0	0	nan	10	35	nan	4	1	1	0	0	65535	65535
0	20371								r04c11f02p02-ch2sk1fk1fl1.tif	r04c11f02p01-ch1sk1fk1fl1.tiff	57	1962	0	0.00289921	0	0	nan	11	2	nan	4	1	1	0	0	65535	65535
0	21803								r04c11f03p02-ch2sk1fk1fl1.tif	r04c11f03p01-ch1sk1fk1fl1.tiff	57	1963	0	0.00161746	0	0	nan	11	3	nan	4	1	1	0	0	65535	65535
0	22154								r04c11f04p02-ch2sk1fk1fl1.tif	r04c11f04p01-ch1sk1fk1fl1.tiff	57	1964	0.000595102	0.00350958	0	0	nan	11	4	nan	4	1	1	0	0	65535	65535
0	21786								r04c11f05p02-ch2sk1fk1fl1.tif	r04c11f05p01-ch1sk1fk1fl1.tiff	57	1965	0.000640879	0.00262455	0	0	nan	11	5	nan	4	1	1	0	0	65535	65535
0	20590								r04c11f06p02-ch2sk1fk1fl1.tif	r04c11f06p01-ch1sk1fk1fl1.tiff	57	1966	0.000640879	0.00140383	0	0	nan	11	6	nan	4	1	1	0	0	65535	65535
0	21845								r04c11f07p02-ch2sk1fk1fl1.tif	r04c11f07p01-ch1sk1fk1fl1.tiff	57	1967	0.000610361	0.00508125	0	0	nan	11	7	nan	4	1	1	0	0	65535	65535
0	20360								r04c11f10p02-ch2sk1fk1fl1.tif	r04c11f10p01-ch1sk1fk1fl1.tiff	57	1970	0.000595102	0.00215152	0	0	nan	11	10	nan	4	1	1	0	0	65535	65535
0	0								r04c11f11p02-ch2sk1fk1fl1.tif	r04c11f11p01-ch1sk1fk1fl1.tiff	57	1971	0	0	0	0	nan	11	11	nan	4	1	1	0	0	65535	65535
0	19943								r04c11f12p02-ch2sk1fk1fl1.tif	r04c11f12p01-ch1sk1fk1fl1.tiff	57	1972	0.000595102	0.00746166	0	0	nan	11	12	nan	4	1	1	0	0	65535	65535
0	20822								r04c11f16p02-ch2sk1fk1fl1.tif	r04c11f16p01-ch1sk1fk1fl1.tiff	57	1976	0.000595102	0.00537118	0	0	nan	11	16	nan	4	1	1	0	0	65535	65535
0	22243								r04c11f20p02-ch2sk1fk1fl1.tif	r04c11f20p01-ch1sk1fk1fl1.tiff	57	1980	0.000610361	0.00225834	0	0	nan	11	20	nan	4	1	1	0	0	65535	65535
0	20345								r04c11f21p02-ch2sk1fk1fl1.tif	r04c11f21p01-ch1sk1fk1fl1.tiff	57	1981	0.00062562	0.00161746	0	0	nan	11	21	nan	4	1	1	0	0	65535	65535
0	19913								r04c11f26p02-ch2sk1fk1fl1.tif	r04c11f26p01-ch1sk1fk1fl1.tiff	57	1986	0.000579843	0.0018616	0	0	nan	11	26	nan	4	1	1	0	0	65535	65535
0	22635								r04c11f29p02-ch2sk1fk1fl1.tif	r04c11f29p01-ch1sk1fk1fl1.tiff	57	1989	0.000610361	0.00205997	0	0	nan	11	29	nan	4	1	1	0	0	65535	65535
0	21897								r04c11f30p02-ch2sk1fk1fl1.tif	r04c11f30p01-ch1sk1fk1fl1.tiff	57	1990	0	0.00210575	0	0	nan	11	30	nan	4	1	1	0	0	65535	65535
0	19663								r04c11f31p02-ch2sk1fk1fl1.tif	r04c11f31p01-ch1sk1fk1fl1.tiff	57	1991	0	0.00196841	0	0	nan	11	31	nan	4	1	1	0	0	65535	65535
0	19512								r04c11f32p02-ch2sk1fk1fl1.tif	r04c11f32p01-ch1sk1fk1fl1.tiff	57	1992	0.000656138	0.00196841	0	0	nan	11	32	nan	4	1	1	0	0	65535	65535
0	20508								r04c11f33p02-ch2sk1fk1fl1.tif	r04c11f33p01-ch1sk1fk1fl1.tiff	57	1993	0.000610361	0.00196841	0	0	nan	11	33	nan	4	1	1	0	0	65535	65535
0	22322								r04c11f34p02-ch2sk1fk1fl1.tif	r04c11f34p01-ch1sk1fk1fl1.tiff	57	1994	0.000595102	0.00309758	0	0	nan	11	34	nan	4	1	1	0	0	65535	65535
0	21336								r04c11f35p02-ch2sk1fk1fl1.tif	r04c11f35p01-ch1sk1fk1fl1.tiff	57	1995	0.00062562	0.00183108	0	0	nan	11	35	nan	4	1	1	0	0	65535	65535
0	22541								r05c02f02p02-ch2sk1fk1fl1.tif	r05c02f02p01-ch1sk1fk1fl1.tiff	4	107	0	0.00157168	0	0	nan	2	2	nan	5	1	1	0	0	65535	65535
0	19511								r05c02f03p02-ch2sk1fk1fl1.tif	r05c02f03p01-ch1sk1fk1fl1.tiff	4	108	0.000595102	0.00190738	0	0	nan	2	3	nan	5	1	1	0	0	65535	65535
0	19993								r05c02f04p02-ch2sk1fk1fl1.tif	r05c02f04p01-ch1sk1fk1fl1.tiff	4	109	0.000595102	0.00276188	0	0	nan	2	4	nan	5	1	1	0	0	65535	65535
0	21960								r05c02f05p02-ch2sk1fk1fl1.tif	r05c02f05p01-ch1sk1fk1fl1.tiff	4	110	0.000610361	0.00277714	0	0	nan	2	5	nan	5	1	1	0	0	65535	65535
0	0								r05c02f06p02-ch2sk1fk1fl1.tif	r05c02f06p01-ch1sk1fk1fl1.tiff	4	111	0.00062562	0	0	0	nan	2	6	nan	5	1	1	0	0	65535	65535
0	19726								r05c02f07p02-ch2sk1fk1fl1.tif	r05c02f07p01-ch1sk1fk1fl1.tiff	4	112	0.000640879	0.00166323	0	0	nan	2	7	nan	5	1	1	0	0	65535	65535
0	20264								r05c02f08p02-ch2sk1fk1fl1.tif	r05c02f08p01-ch1sk1fk1fl1.tiff	4	113	0.000610361	0.0016022	0	0	nan	2	8	nan	5	1	1	0	0	65535	65535
0	0								r05c02f09p02-ch2sk1fk1fl1.tif	r05c02f09p01-ch1sk1fk1fl1.tiff	4	114	0.00343328	0.0252995	0	0	nan	2	9	nan	5	1	1	0	0	65535	65535
0	21101								r05c02f10p02-ch2sk1fk1fl1.tif	r05c02f10p01-ch1sk1fk1fl1.tiff	4	115	0.000595102	0.00224308	0	0	nan	2	10	nan	5	1	1	0	0	65535	65535
0	21623								r05c02f11p02-ch2sk1fk1fl1.tif	r05c02f11p01-ch1sk1fk1fl1.tiff	4	116	0.00062562	0.00321965	0	0	nan	2	11	nan	5	1	1	0	0	65535	65535
0	20696								r05c02f12p02-ch2sk1fk1fl1.tif	r05c02f12p01-ch1sk1fk1fl1.tiff	4	117	0.000579843	0.00231937	0	0	nan	2	12	nan	5	1	1	0	0	65535	65535
0	20143								r05c02f16p02-ch2sk1fk1fl1.tif	r05c02f16p01-ch1sk1fk1fl1.tiff	4	121	0.000640879	0.00250248	0	0	nan	2	16	nan	5	1	1	0	0	65535	65535
0	22451								r05c02f17p02-ch2sk1fk1fl1.tif	r05c02f17p01-ch1sk1fk1fl1.tiff	4	122	0.000671397	0.00242618	0	0	nan	2	17	nan	5	1	1	0	0	65535	65535
0	20690								r05c02f21p02-ch2sk1fk1fl1.tif	r05c02f21p01-ch1sk1fk1fl1.tiff	4	126	0.00628672	0.0078584	0	0	nan	2	21	nan	5	1	1	0	0	65535	65535
0	20104								r05c02f25p02-ch2sk1fk1fl1.tif	r05c02f25p01-ch1sk1fk1fl1.tiff	4	130	0.000656138	0.00173953	0	0	nan	2	25	nan	5	1	1	0	0	65535	65535
0	0								r05c02f26p02-ch2sk1fk1fl1.tif	r05c02f26p01-ch1sk1fk1fl1.tiff	4	131	0.00062562	0	0	0	nan	2	26	nan	5	1	1	0	0	65535	65535
14	48								r05c02f29p02-ch2sk1fk1fl1.tif	r05c02f29p01-ch1sk1fk1fl1.tiff	4	134	0.0468452	0.0181888	0	0	nan	2	29	nan	5	1	1	0	0	65535	65535
0	21750								r05c02f30p02-ch2sk1fk1fl1.tif	r05c02f30p01-ch1sk1fk1fl1.tiff	4	135	0.000595102	0.00198367	0	0	nan	2	30	nan	5	1	1	0	0	65535	65535
0	21003								r05c02f31p02-ch2sk1fk1fl1.tif	r05c02f31p01-ch1sk1fk1fl1.tiff	4	136	0.000595102	0.00148013	0	0	nan	2	31	nan	5	1	1	0	0	65535	65535
0	0								r05c02f32p02-ch2sk1fk1fl1.tif	r05c02f32p01-ch1sk1fk1fl1.tiff	4	137	0.000686656	0	0	0	nan	2	32	nan	5	1	1	0	0	65535	65535
0	20189								r05c02f33p02-ch2sk1fk1fl1.tif	r05c02f33p01-ch1sk1fk1fl1.tiff	4	138	0.000671397	0.00218204	0	0	nan	2	33	nan	5	1	1	0	0	65535	65535
0	22408								r05c02f34p02-ch2sk1fk1fl1.tif	r05c02f34p01-ch1sk1fk1fl1.tiff	4	139	0.000595102	0.00469978	0	0	nan	2	34	nan	5	1	1	0	0	65535	65535
0	0								r05c02f35p02-ch2sk1fk1fl1.tif	r05c02f35p01-ch1sk1fk1fl1.tiff	4	140	0	0	0	0	nan	2	35	nan	5	1	1	0	0	65535	65535
0	0								r05c03f02p02-ch2sk1fk1fl1.tif	r05c03f02p01-ch1sk1fk1fl1.tiff	10	317	0.000656138	0	0	0	nan	3	2	nan	5	1	1	0	0	65535	65535
0	21277								r05c03f03p02-ch2sk1fk1fl1.tif	r05c03f03p01-ch1sk1fk1fl1.tiff	10	318	0	0.00163272	0	0	nan	3	3	nan	5	1	1	0	0	65535	65535
0	22273								r05c03f04p02-ch2sk1fk1fl1.tif	r05c03f04p01-ch1sk1fk1fl1.tiff	10	319	0.000595102	0.00181582	0	0	nan	3	4	nan	5	1	1	0	0	65535	65535
0	21363								r05c03f05p02-ch2sk1fk1fl1.tif	r05c03f05p01-ch1sk1fk1fl1.tiff	10	320	0.000686656	0.00157168	0	0	nan	3	5	nan	5	1	1	0	0	65535	65535
0	22639								r05c03f06p02-ch2sk1fk1fl1.tif	r05c03f06p01-ch1sk1fk1fl1.tiff	10	321	0.000640879	0.00151064	0	0	nan	3	6	nan	5	1	1	0	0	65535	65535
0	21474								r05c03f07p02-ch2sk1fk1fl1.tif	r05c03f07p01-ch1sk1fk1fl1.tiff	10	322	0.000640879	0.00170901	0	0	nan	3	7	nan	5	1	1	0	0	65535	65535
0	20363								r05c03f10p02-ch2sk1fk1fl1.tif	r05c03f10p01-ch1sk1fk1fl1.tiff	10	325	0.000640879	0.00173953	0	0	nan	3	10	nan	5	1	1	0	0	65535	65535
0	20471								r05c03f11p02-ch2sk1fk1fl1.tif	r05c03f11p01-ch1sk1fk1fl1.tiff	10	326	0.000595102	0.00157168	0	0	nan	3	11	nan	5	1	1	0	0	65535	65535
0	20009								r05c03f12p02-ch2sk1fk1fl1.tif	r05c03f12p01-ch1sk1fk1fl1.tiff	10	327	0.000610361	0.00169375	0	0	nan	3	12	nan	5	1	1	0	0	65535	65535
0	22086								r05c03f20p02-ch2sk1fk1fl1.tif	r05c03f20p01-ch1sk1fk1fl1.tiff	10	335	0.000595102	0.00199893	0	0	nan	3	20	nan	5	1	1	0	0	65535	65535
0	22412								r05c03f21p02-ch2sk1fk1fl1.tif	r05c03f21p01-ch1sk1fk1fl1.tiff	10	336	0.000640879	0.00202945	0	0	nan	3	21	nan	5	1	1	0	0	65535	65535
0	22322								r05c03f25p02-ch2sk1fk1fl1.tif	r05c03f25p01-ch1sk1fk1fl1.tiff	10	340	0.00062562	0.00270085	0	0	nan	3	25	nan	5	1	1	0	0	65535	65535
0	21354								r05c03f26p02-ch2sk1fk1fl1.tif	r05c03f26p01-ch1sk1fk1fl1.tiff	10	341	0.000595102	0.00177005	0	0	nan	3	26	nan	5	1	1	0	0	65535	65535
0	20243								r05c03f27p02-ch2sk1fk1fl1.tif	r05c03f27p01-ch1sk1fk1fl1.tiff	10	342	0.000579843	0.00311284	0	0	nan	3	27	nan	5	1	1	0	0	65535	65535
5	25804								r05c03f28p02-ch2sk1fk1fl1.tif	r05c03f28p01-ch1sk1fk1fl1.tiff	10	343	0.0483558	0.0184787	0	0	nan	3	28	nan	5	1	1	0	0	65535	65535
0	20372								r05c03f29p02-ch2sk1fk1fl1.tif	r05c03f29p01-ch1sk1fk1fl1.tiff	10	344	0.000579843	0.00175479	0	0	nan	3	29	nan	5	1	1	0	0	65535	65535
0	21996								r05c03f30p02-ch2sk1fk1fl1.tif	r05c03f30p01-ch1sk1fk1fl1.tiff	10	345	0.000564584	0.00198367	0	0	nan	3	30	nan	5	1	1	0	0	65535	65535
0	20475								r05c03f31p02-ch2sk1fk1fl1.tif	r05c03f31p01-ch1sk1fk1fl1.tiff	10	346	0.000610361	0.00184634	0	0	nan	3	31	nan	5	1	1	0	0	65535	65535
0	0								r05c03f32p02-ch2sk1fk1fl1.tif	r05c03f32p01-ch1sk1fk1fl1.tiff	10	347	0.000595102	0	0	0	nan	3	32	nan	5	1	1	0	0	65535	65535
0	21906								r05c03f33p02-ch2sk1fk1fl1.tif	r05c03f33p01-ch1sk1fk1fl1.tiff	10	348	0.000579843	0.00167849	0	0	nan	3	33	nan	5	1	1	0	0	65535	65535
0	21537								r05c03f34p02-ch2sk1fk1fl1.tif	r05c03f34p01-ch1sk1fk1fl1.tiff	10	349	0.000549325	0.00149538	0	0	nan	3	34	nan	5	1	1	0	0	65535	65535
0	21178								r05c03f35p02-ch2sk1fk1fl1.tif	r05c03f35p01-ch1sk1fk1fl1.tiff	10	350	0.000610361	0.00163272	0	0	nan	3	35	nan	5	1	1	0	0	65535	65535
0	19570								r05c04f02p02-ch2sk1fk1fl1.tif	r05c04f02p01-ch1sk1fk1fl1.tiff	16	527	0	0.00471504	0	0	nan	4	2	nan	5	1	1	0	0	65535	65535
0	0								r05c04f03p02-ch2sk1fk1fl1.tif	r05c04f03p01-ch1sk1fk1fl1.tiff	16	528	0	0	0	0	nan	4	3	nan	5	1	1	0	0	65535	65535
0	20174								r05c04f04p02-ch2sk1fk1fl1.tif	r05c04f04p01-ch1sk1fk1fl1.tiff	16	529	0.000610361	0.00213626	0	0	nan	4	4	nan	5	1	1	0	0	65535	65535
0	21800								r05c04f05p02-ch2sk1fk1fl1.tif	r05c04f05p01-ch1sk1fk1fl1.tiff	16	530	0.000595102	0.00164797	0	0	nan	4	5	nan	5	1	1	0	0	65535	65535
0	0								r05c04f06p02-ch2sk1fk1fl1.tif	r05c04f06p01-ch1sk1fk1fl1.tiff	16	531	0	0	0	0	nan	4	6	nan	5	1	1	0	0	65535	65535
0	19467								r05c04f07p02-ch2sk1fk1fl1.tif	r05c04f07p01-ch1sk1fk1fl1.tiff	16	532	0.00062562	0.00488289	0	0	nan	4	7	nan	5	1	1	0	0	65535	65535
0	20425								r05c04f08p02-ch2sk1fk1fl1.tif	r05c04f08p01-ch1sk1fk1fl1.tiff	16	533	0.000595102	0.00228885	0	0	nan	4	8	nan	5	1	1	0	0	65535	65535
0	23067								r05c04f11p02-ch2sk1fk1fl1.tif	r05c04f11p01-ch1sk1fk1fl1.tiff	16	536	0.00062562	0.00277714	0	0	nan	4	11	nan	5	1	1	0	0	65535	65535
0	21924								r05c04f12p02-ch2sk1fk1fl1.tif	r05c04f12p01-ch1sk1fk1fl1.tiff	16	537	0.00062562	0.00204471	0	0	nan	4	12	nan	5	1	1	0	0	65535	65535
0	22444								r05c04f16p02-ch2sk1fk1fl1.tif	r05c04f16p01-ch1sk1fk1fl1.tiff	16	541	0.000595102	0.00221256	0	0	nan	4	16	nan	5	1	1	0	0	65535	65535
0	22557								r05c04f17p02-ch2sk1fk1fl1.tif	r05c04f17p01-ch1sk1fk1fl1.tiff	16	542	0.000595102	0.00242618	0	0	nan	4	17	nan	5	1	1	0	0	65535	65535
0	20090								r05c04f20p02-ch2sk1fk1fl1.tif	r05c04f20p01-ch1sk1fk1fl1.tiff	16	545	0.000579843	0.00486763	0	0	nan	4	20	nan	5	1	1	0	0	65535	65535
0	21933								r05c04f21p02-ch2sk1fk1fl1.tif	r05c04f21p01-ch1sk1fk1fl1.tiff	16	546	0.000595102	0.0018616	0	0	nan	4	21	nan	5	1	1	0	0	65535	65535
0	20299								r05c04f25p02-ch2sk1fk1fl1.tif	r05c04f25p01-ch1sk1fk1fl1.tiff	16	550	0.000564584	0.00363165	0	0	nan	4	25	nan	5	1	1	0	0	65535	65535
0	19913								r05c04f26p02-ch2sk1fk1fl1.tif	r05c04f26p01-ch1sk1fk1fl1.tiff	16	551	0.00062562	0.0028687	0	0	nan	4	26	nan	5	1	1	0	0	65535	65535
0	20299								r05c04f27p02-ch2sk1fk1fl1.tif	r05c04f27p01-ch1sk1fk1fl1.tiff	16	552	0.000579843	0.00189212	0	0	nan	4	27	nan	5	1	1	0	0	65535	65535
0	0								r05c04f30p02-ch2sk1fk1fl1.tif	r05c04f30p01-ch1sk1fk1fl1.tiff	16	555	0	0	0	0	nan	4	30	nan	5	1	1	0	0	65535	65535
0	21355								r05c04f31p02-ch2sk1fk1fl1.tif	r05c04f31p01-ch1sk1fk1fl1.tiff	16	556	0	0.00158694	0	0	nan	4	31	nan	5	1	1	0	0	65535	65535
0	21102								r05c04f32p02-ch2sk1fk1fl1.tif	r05c04f32p01-ch1sk1fk1fl1.tiff	16	557	0.000595102	0.0016022	0	0	nan	4	32	nan	5	1	1	0	0	65535	65535
0	19821								r05c04f33p02-ch2sk1fk1fl1.tif	r05c04f33p01-ch1sk1fk1fl1.tiff	16	558	0.000564584	0.00239567	0	0	nan	4	33	nan	5	1	1	0	0	65535	65535
0	19351								r05c04f34p02-ch2sk1fk1fl1.tif	r05c04f34p01-ch1sk1fk1fl1.tiff	16	559	0.000595102	0.00180056	0	0	nan	4	34	nan	5	1	1	0	0	65535	65535
0	0								r05c04f35p02-ch2sk1fk1fl1.tif	r05c04f35p01-ch1sk1fk1fl1.tiff	16	560	0	0	0	0	nan	4	35	nan	5	1	1	0	0	65535	65535
0	0								r05c05f02p02-ch2sk1fk1fl1.tif	r05c05f02p01-ch1sk1fk1fl1.tiff	22	737	0	0	0	0	nan	5	2	nan	5	1	1	0	0	65535	65535
0	21968								r05c05f03p02-ch2sk1fk1fl1.tif	r05c05f03p01-ch1sk1fk1fl1.tiff	22	738	0.000595102	0.00262455	0	0	nan	5	3	nan	5	1	1	0	0	65535	65535
0	22065								r05c05f04p02-ch2sk1fk1fl1.tif	r05c05f04p01-ch1sk1fk1fl1.tiff	22	739	0.000640879	0.00201419	0	0	nan	5	4	nan	5	1	1	0	0	65535	65535
0	21507								r05c05f05p02-ch2sk1fk1fl1.tif	r05c05f05p01-ch1sk1fk1fl1.tiff	22	740	0.000610361	0.00917067	0	0	nan	5	5	nan	5	1	1	0	0	65535	65535
0	0								r05c05f06p02-ch2sk1fk1fl1.tif	r05c05f06p01-ch1sk1fk1fl1.tiff	22	741	0.000701915	0	0	0	nan	5	6	nan	5	1	1	0	0	65535	65535
0	20323								r05c05f07p02-ch2sk1fk1fl1.tif	r05c05f07p01-ch1sk1fk1fl1.tiff	22	742	0.000671397	0.00726329	0	0	nan	5	7	nan	5	1	1	0	0	65535	65535
0	20223								r05c05f08p02-ch2sk1fk1fl1.tif	r05c05f08p01-ch1sk1fk1fl1.tiff	22	743	0.000579843	0.00825513	0	0	nan	5	8	nan	5	1	1	0	0	65535	65535
0	20798								r05c05f09p02-ch2sk1fk1fl1.tif	r05c05f09p01-ch1sk1fk1fl1.tiff	22	744	0.00241093	0.0170291	0	0	nan	5	9	nan	5	1	1	0	0	65535	65535
0	22608								r05c05f10p02-ch2sk1fk1fl1.tif	r05c05f10p01-ch1sk1fk1fl1.tiff	22	745	0.00062562	0.00198367	0	0	nan	5	10	nan	5	1	1	0	0	65535	65535
0	20679								r05c05f11p02-ch2sk1fk1fl1.tif	r05c05f11p01-ch1sk1fk1fl1.tiff	22	746	0.000686656	0.00209049	0	0	nan	5	11	nan	5	1	1	0	0	65535	65535
0	22286								r05c05f12p02-ch2sk1fk1fl1.tif	r05c05f12p01-ch1sk1fk1fl1.tiff	22	747	0.000656138	0.00198367	0	0	nan	5	12	nan	5	1	1	0	0	65535	65535
0	20189								r05c05f16p02-ch2sk1fk1fl1.tif	r05c05f16p01-ch1sk1fk1fl1.tiff	22	751	0.000656138	0.00418097	0	0	nan	5	16	nan	5	1	1	0	0	65535	65535
0	20406								r05c05f17p02-ch2sk1fk1fl1.tif	r05c05f17p01-ch1sk1fk1fl1.tiff	22	752	0.000595102	0.00469978	0	0	nan	5	17	nan	5	1	1	0	0	65535	65535
0	19934								r05c05f20p02-ch2sk1fk1fl1.tif	r05c05f20p01-ch1sk1fk1fl1.tiff	22	755	0.00062562	0.00270085	0	0	nan	5	20	nan	5	1	1	0	0	65535	65535
0	20044								r05c05f21p02-ch2sk1fk1fl1.tif	r05c05f21p01-ch1sk1fk1fl1.tiff	22	756	0.000564584	0.00241093	0	0	nan	5	21	nan	5	1	1	0	0	65535	65535
0	22114								r05c05f25p02-ch2sk1fk1fl1.tif	r05c05f25p01-ch1sk1fk1fl1.tiff	22	760	0.000564584	0.00227359	0	0	nan	5	25	nan	5	1	1	0	0	65535	65535
0	0								r05c05f26p02-ch2sk1fk1fl1.tif	r05c05f26p01-ch1sk1fk1fl1.tiff	22	761	0.000656138	0	0	0	nan	5	26	nan	5	1	1	0	0	65535	65535
0	20225								r05c05f27p02-ch2sk1fk1fl1.tif	r05c05f27p01-ch1sk1fk1fl1.tiff	22	762	0.00062562	0.00164797	0	0	nan	5	27	nan	5	1	1	0	0	65535	65535
0	21651								r05c05f30p02-ch2sk1fk1fl1.tif	r05c05f30p01-ch1sk1fk1fl1.tiff	22	765	0.000610361	0.00250248	0	0	nan	5	30	nan	5	1	1	0	0	65535	65535
0	21692								r05c05f31p02-ch2sk1fk1fl1.tif	r05c05f31p01-ch1sk1fk1fl1.tiff	22	766	0	0.043183	0	0	nan	5	31	nan	5	1	1	0	0	65535	65535
0	23457								r05c05f32p02-ch2sk1fk1fl1.tif	r05c05f32p01-ch1sk1fk1fl1.tiff	22	767	0	0.0254978	0	0	nan	5	32	nan	5	1	1	0	0	65535	65535
0	19784								r05c05f33p02-ch2sk1fk1fl1.tif	r05c05f33p01-ch1sk1fk1fl1.tiff	22	768	0.000610361	0.00302129	0	0	nan	5	33	nan	5	1	1	0	0	65535	65535
0	23646								r05c05f34p02-ch2sk1fk1fl1.tif	r05c05f34p01-ch1sk1fk1fl1.tiff	22	769	0.00062562	0.00787366	0	0	nan	5	34	nan	5	1	1	0	0	65535	65535
0	21942								r05c05f35p02-ch2sk1fk1fl1.tif	r05c05f35p01-ch1sk1fk1fl1.tiff	22	770	0.000610361	0.00158694	0	0	nan	5	35	nan	5	1	1	0	0	65535	65535
0	22277								r05c06f02p02-ch2sk1fk1fl1.tif	r05c06f02p01-ch1sk1fk1fl1.tiff	28	947	0.000595102	0.00285344	0	0	nan	6	2	nan	5	1	1	0	0	65535	65535
0	21165								r05c06f03p02-ch2sk1fk1fl1.tif	r05c06f03p01-ch1sk1fk1fl1.tiff	28	948	0.000579843	0.00381476	0	0	nan	6	3	nan	5	1	1	0	0	65535	65535
0	23736								r05c06f04p02-ch2sk1fk1fl1.tif	r05c06f04p01-ch1sk1fk1fl1.tiff	28	949	0.000595102	0.00373846	0	0	nan	6	4	nan	5	1	1	0	0	65535	65535
0	21323								r05c06f05p02-ch2sk1fk1fl1.tif	r05c06f05p01-ch1sk1fk1fl1.tiff	28	950	0.000610361	0.0224002	0	0	nan	6	5	nan	5	1	1	0	0	65535	65535
0	22433								r05c06f06p02-ch2sk1fk1fl1.tif	r05c06f06p01-ch1sk1fk1fl1.tiff	28	951	0.000564584	0.00149538	0	0	nan	6	6	nan	5	1	1	0	0	65535	65535
0	18918								r05c06f07p02-ch2sk1fk1fl1.tif	r05c06f07p01-ch1sk1fk1fl1.tiff	28	952	0.000610361	0.00314336	0	0	nan	6	7	nan	5	1	1	0	0	65535	65535
0	20328								r05c06f08p02-ch2sk1fk1fl1.tif	r05c06f08p01-ch1sk1fk1fl1.tiff	28	953	0.000640879	0.00332647	0	0	nan	6	8	nan	5	1	1	0	0	65535	65535
0	22670								r05c06f09p02-ch2sk1fk1fl1.tif	r05c06f09p01-ch1sk1fk1fl1.tiff	28	954	0.000595102	0.00758373	0	0	nan	6	9	nan	5	1	1	0	0	65535	65535
0	20442								r05c06f10p02-ch2sk1fk1fl1.tif	r05c06f10p01-ch1sk1fk1fl1.tiff	28	955	0.000595102	0.00466926	0	0	nan	6	10	nan	5	1	1	0	0	65535	65535
0	23458								r05c06f11p02-ch2sk1fk1fl1.tif	r05c06f11p01-ch1sk1fk1fl1.tiff	28	956	0.00062562	0.00459297	0	0	nan	6	11	nan	5	1	1	0	0	65535	65535
0	21907								r05c06f12p02-ch2sk1fk1fl1.tif	r05c06f12p01-ch1sk1fk1fl1.tiff	28	957	0.000564584	0.00277714	0	0	nan	6	12	nan	5	1	1	0	0	65535	65535
0	22083								r05c06f16p02-ch2sk1fk1fl1.tif	r05c06f16p01-ch1sk1fk1fl1.tiff	28	961	0.000656138	0.00199893	0	0	nan	6	16	nan	5	1	1	0	0	65535	65535
0	20384								r05c06f17p02-ch2sk1fk1fl1.tif	r05c06f17p01-ch1sk1fk1fl1.tiff	28	962	0.000595102	0.00337224	0	0	nan	6	17	nan	5	1	1	0	0	65535	65535
0	20052								r05c06f20p02-ch2sk1fk1fl1.tif	r05c06f20p01-ch1sk1fk1fl1.tiff	28	965	0.000610361	0.00271611	0	0	nan	6	20	nan	5	1	1	0	0	65535	65535
0	22118								r05c06f21p02-ch2sk1fk1fl1.tif	r05c06f21p01-ch1sk1fk1fl1.tiff	28	966	0.000640879	0.00283818	0	0	nan	6	21	nan	5	1	1	0	0	65535	65535
0	29162								r05c06f25p02-ch2sk1fk1fl1.tif	r05c06f25p01-ch1sk1fk1fl1.tiff	28	970	0.000595102	0.0187533	0	0	nan	6	25	nan	5	1	1	0	0	65535	65535
0	21636								r05c06f26p02-ch2sk1fk1fl1.tif	r05c06f26p01-ch1sk1fk1fl1.tiff	28	971	0.000640879	0.00436408	0	0	nan	6	26	nan	5	1	1	0	0	65535	65535
0	19863								r05c06f30p02-ch2sk1fk1fl1.tif	r05c06f30p01-ch1sk1fk1fl1.tiff	28	975	0.000595102	0.00155642	0	0	nan	6	30	nan	5	1	1	0	0	65535	65535
0	21299								r05c06f31p02-ch2sk1fk1fl1.tif	r05c06f31p01-ch1sk1fk1fl1.tiff	28	976	0	0.00453193	0	0	nan	6	31	nan	5	1	1	0	0	65535	65535
0	21343								r05c06f32p02-ch2sk1fk1fl1.tif	r05c06f32p01-ch1sk1fk1fl1.tiff	28	977	0.000579843	0.00177005	0	0	nan	6	32	nan	5	1	1	0	0	65535	65535
0	22175								r05c06f33p02-ch2sk1fk1fl1.tif	r05c06f33p01-ch1sk1fk1fl1.tiff	28	978	0.000610361	0.00167849	0	0	nan	6	33	nan	5	1	1	0	0	65535	65535
0	21429								r05c06f34p02-ch2sk1fk1fl1.tif	r05c06f34p01-ch1sk1fk1fl1.tiff	28	979	0.000595102	0.00167849	0	0	nan	6	34	nan	5	1	1	0	0	65535	65535
0	19013								r05c06f35p02-ch2sk1fk1fl1.tif	r05c06f35p01-ch1sk1fk1fl1.tiff	28	980	0.000610361	0.00303655	0	0	nan	6	35	nan	5	1	1	0	0	65535	65535
0	23264								r05c07f03p02-ch2sk1fk1fl1.tif	r05c07f03p01-ch1sk1fk1fl1.tiff	34	1158	0.00062562	0.0018616	0	0	nan	7	3	nan	5	1	1	0	0	65535	65535
0	19802								r05c07f04p02-ch2sk1fk1fl1.tif	r05c07f04p01-ch1sk1fk1fl1.tiff	34	1159	0.000640879	0.00163272	0	0	nan	7	4	nan	5	1	1	0	0	65535	65535
0	21592								r05c07f05p02-ch2sk1fk1fl1.tif	r05c07f05p01-ch1sk1fk1fl1.tiff	34	1160	0.000595102	0.00157168	0	0	nan	7	5	nan	5	1	1	0	0	65535	65535
0	20664								r05c07f06p02-ch2sk1fk1fl1.tif	r05c07f06p01-ch1sk1fk1fl1.tiff	34	1161	0.000610361	0.00166323	0	0	nan	7	6	nan	5	1	1	0	0	65535	65535
0	19340								r05c07f07p02-ch2sk1fk1fl1.tif	r05c07f07p01-ch1sk1fk1fl1.tiff	34	1162	0.000595102	0.00268559	0	0	nan	7	7	nan	5	1	1	0	0	65535	65535
0	22463								r05c07f08p02-ch2sk1fk1fl1.tif	r05c07f08p01-ch1sk1fk1fl1.tiff	34	1163	0.000610361	0.0018616	0	0	nan	7	8	nan	5	1	1	0	0	65535	65535
0	20256								r05c07f09p02-ch2sk1fk1fl1.tif	r05c07f09p01-ch1sk1fk1fl1.tiff	34	1164	0.000579843	0.00199893	0	0	nan	7	9	nan	5	1	1	0	0	65535	65535
0	22320								r05c07f10p02-ch2sk1fk1fl1.tif	r05c07f10p01-ch1sk1fk1fl1.tiff	34	1165	0.000610361	0.00190738	0	0	nan	7	10	nan	5	1	1	0	0	65535	65535
0	22859								r05c07f11p02-ch2sk1fk1fl1.tif	r05c07f11p01-ch1sk1fk1fl1.tiff	34	1166	0.000610361	0.0015259	0	0	nan	7	11	nan	5	1	1	0	0	65535	65535
0	22036								r05c07f12p02-ch2sk1fk1fl1.tif	r05c07f12p01-ch1sk1fk1fl1.tiff	34	1167	0.000595102	0.00294499	0	0	nan	7	12	nan	5	1	1	0	0	65535	65535
0	22421								r05c07f16p02-ch2sk1fk1fl1.tif	r05c07f16p01-ch1sk1fk1fl1.tiff	34	1171	0.000671397	0.00155642	0	0	nan	7	16	nan	5	1	1	0	0	65535	65535
0	19796								r05c07f20p02-ch2sk1fk1fl1.tif	r05c07f20p01-ch1sk1fk1fl1.tiff	34	1175	0.000640879	0.00360113	0	0	nan	7	20	nan	5	1	1	0	0	65535	65535
0	21791								r05c07f21p02-ch2sk1fk1fl1.tif	r05c07f21p01-ch1sk1fk1fl1.tiff	34	1176	0.000610361	0.0019379	0	0	nan	7	21	nan	5	1	1	0	0	65535	65535
0	22220								r05c07f26p02-ch2sk1fk1fl1.tif	r05c07f26p01-ch1sk1fk1fl1.tiff	34	1181	0.000579843	0.0033875	0	0	nan	7	26	nan	5	1	1	0	0	65535	65535
0	23362								r05c07f30p02-ch2sk1fk1fl1.tif	r05c07f30p01-ch1sk1fk1fl1.tiff	34	1185	0.000595102	0.00399786	0	0	nan	7	30	nan	5	1	1	0	0	65535	65535
0	0								r05c07f31p02-ch2sk1fk1fl1.tif	r05c07f31p01-ch1sk1fk1fl1.tiff	34	1186	0.000595102	0	0	0	nan	7	31	nan	5	1	1	0	0	65535	65535
0	0								r05c07f32p02-ch2sk1fk1fl1.tif	r05c07f32p01-ch1sk1fk1fl1.tiff	34	1187	0.00062562	0	0	0	nan	7	32	nan	5	1	1	0	0	65535	65535
0	24012								r05c07f33p02-ch2sk1fk1fl1.tif	r05c07f33p01-ch1sk1fk1fl1.tiff	34	1188	0.000610361	0.00415045	0	0	nan	7	33	nan	5	1	1	0	0	65535	65535
0	22044								r05c07f34p02-ch2sk1fk1fl1.tif	r05c07f34p01-ch1sk1fk1fl1.tiff	34	1189	0.000610361	0.00157168	0	0	nan	7	34	nan	5	1	1	0	0	65535	65535
0	0								r05c07f35p02-ch2sk1fk1fl1.tif	r05c07f35p01-ch1sk1fk1fl1.tiff	34	1190	0	0	0	0	nan	7	35	nan	5	1	1	0	0	65535	65535
0	0								r05c08f02p02-ch2sk1fk1fl1.tif	r05c08f02p01-ch1sk1fk1fl1.tiff	40	1367	0.00062562	0	0	0	nan	8	2	nan	5	1	1	0	0	65535	65535
0	0								r05c08f03p02-ch2sk1fk1fl1.tif	r05c08f03p01-ch1sk1fk1fl1.tiff	40	1368	0.000656138	0	0	0	nan	8	3	nan	5	1	1	0	0	65535	65535
0	21918								r05c08f04p02-ch2sk1fk1fl1.tif	r05c08f04p01-ch1sk1fk1fl1.tiff	40	1369	0.000579843	0.0019379	0	0	nan	8	4	nan	5	1	1	0	0	65535	65535
0	21555								r05c08f05p02-ch2sk1fk1fl1.tif	r05c08f05p01-ch1sk1fk1fl1.tiff	40	1370	0.000579843	0.00155642	0	0	nan	8	5	nan	5	1	1	0	0	65535	65535
0	22265								r05c08f06p02-ch2sk1fk1fl1.tif	r05c08f06p01-ch1sk1fk1fl1.tiff	40	1371	0.000595102	0.00175479	0	0	nan	8	6	nan	5	1	1	0	0	65535	65535
0	21680								r05c08f07p02-ch2sk1fk1fl1.tif	r05c08f07p01-ch1sk1fk1fl1.tiff	40	1372	0.000579843	0.00636301	0	0	nan	8	7	nan	5	1	1	0	0	65535	65535
0	22749								r05c08f10p02-ch2sk1fk1fl1.tif	r05c08f10p01-ch1sk1fk1fl1.tiff	40	1375	0.000701915	0.00180056	0	0	nan	8	10	nan	5	1	1	0	0	65535	65535
0	20838								r05c08f11p02-ch2sk1fk1fl1.tif	r05c08f11p01-ch1sk1fk1fl1.tiff	40	1376	0.00062562	0.00157168	0	0	nan	8	11	nan	5	1	1	0	0	65535	65535
0	21802								r05c08f12p02-ch2sk1fk1fl1.tif	r05c08f12p01-ch1sk1fk1fl1.tiff	40	1377	0.000595102	0.00158694	0	0	nan	8	12	nan	5	1	1	0	0	65535	65535
0	22241								r05c08f16p02-ch2sk1fk1fl1.tif	r05c08f16p01-ch1sk1fk1fl1.tiff	40	1381	0.000610361	0.00177005	0	0	nan	8	16	nan	5	1	1	0	0	65535	65535
0	20119								r05c08f17p02-ch2sk1fk1fl1.tif	r05c08f17p01-ch1sk1fk1fl1.tiff	40	1382	0.00062562	0.00225834	0	0	nan	8	17	nan	5	1	1	0	0	65535	65535
0	19759								r05c08f20p02-ch2sk1fk1fl1.tif	r05c08f20p01-ch1sk1fk1fl1.tiff	40	1385	0.00062562	0.00164797	0	0	nan	8	20	nan	5	1	1	0	0	65535	65535
0	22049								r05c08f21p02-ch2sk1fk1fl1.tif	r05c08f21p01-ch1sk1fk1fl1.tiff	40	1386	0.000640879	0.0015259	0	0	nan	8	21	nan	5	1	1	0	0	65535	65535
0	22239								r05c08f25p02-ch2sk1fk1fl1.tif	r05c08f25p01-ch1sk1fk1fl1.tiff	40	1390	0.000595102	0.00216678	0	0	nan	8	25	nan	5	1	1	0	0	65535	65535
0	24035								r05c08f26p02-ch2sk1fk1fl1.tif	r05c08f26p01-ch1sk1fk1fl1.tiff	40	1391	0.000595102	0.00494392	0	0	nan	8	26	nan	5	1	1	0	0	65535	65535
0	21597								r05c08f30p02-ch2sk1fk1fl1.tif	r05c08f30p01-ch1sk1fk1fl1.tiff	40	1395	0.000564584	0.00158694	0	0	nan	8	30	nan	5	1	1	0	0	65535	65535
0	21792								r05c08f31p02-ch2sk1fk1fl1.tif	r05c08f31p01-ch1sk1fk1fl1.tiff	40	1396	0.000579843	0.00161746	0	0	nan	8	31	nan	5	1	1	0	0	65535	65535
0	21378								r05c08f32p02-ch2sk1fk1fl1.tif	r05c08f32p01-ch1sk1fk1fl1.tiff	40	1397	0	0.00157168	0	0	nan	8	32	nan	5	1	1	0	0	65535	65535
0	21987								r05c08f33p02-ch2sk1fk1fl1.tif	r05c08f33p01-ch1sk1fk1fl1.tiff	40	1398	0.000595102	0.00158694	0	0	nan	8	33	nan	5	1	1	0	0	65535	65535
0	21385								r05c08f34p02-ch2sk1fk1fl1.tif	r05c08f34p01-ch1sk1fk1fl1.tiff	40	1399	0.000610361	0.00177005	0	0	nan	8	34	nan	5	1	1	0	0	65535	65535
0	0								r05c08f35p02-ch2sk1fk1fl1.tif	r05c08f35p01-ch1sk1fk1fl1.tiff	40	1400	0	0	0	0	nan	8	35	nan	5	1	1	0	0	65535	65535
0	0								r05c09f02p02-ch2sk1fk1fl1.tif	r05c09f02p01-ch1sk1fk1fl1.tiff	46	1577	0	0	0	0	nan	9	2	nan	5	1	1	0	0	65535	65535
0	21613								r05c09f03p02-ch2sk1fk1fl1.tif	r05c09f03p01-ch1sk1fk1fl1.tiff	46	1578	0.000640879	0.00158694	0	0	nan	9	3	nan	5	1	1	0	0	65535	65535
0	19833								r05c09f04p02-ch2sk1fk1fl1.tif	r05c09f04p01-ch1sk1fk1fl1.tiff	46	1579	0.000595102	0.00180056	0	0	nan	9	4	nan	5	1	1	0	0	65535	65535
0	19120								r05c09f05p02-ch2sk1fk1fl1.tif	r05c09f05p01-ch1sk1fk1fl1.tiff	46	1580	0.000579843	0.0028687	0	0	nan	9	5	nan	5	1	1	0	0	65535	65535
0	20125								r05c09f06p02-ch2sk1fk1fl1.tif	r05c09f06p01-ch1sk1fk1fl1.tiff	46	1581	0	0.00140383	0	0	nan	9	6	nan	5	1	1	0	0	65535	65535
0	21783								r05c09f07p02-ch2sk1fk1fl1.tif	r05c09f07p01-ch1sk1fk1fl1.tiff	46	1582	0.000595102	0.00154116	0	0	nan	9	7	nan	5	1	1	0	0	65535	65535
0	0								r05c09f11p02-ch2sk1fk1fl1.tif	r05c09f11p01-ch1sk1fk1fl1.tiff	46	1586	0	0	0	0	nan	9	11	nan	5	1	1	0	0	65535	65535
0	19914								r05c09f12p02-ch2sk1fk1fl1.tif	r05c09f12p01-ch1sk1fk1fl1.tiff	46	1587	0.000595102	0.00244144	0	0	nan	9	12	nan	5	1	1	0	0	65535	65535
0	22396								r05c09f16p02-ch2sk1fk1fl1.tif	r05c09f16p01-ch1sk1fk1fl1.tiff	46	1591	0.000610361	0.00170901	0	0	nan	9	16	nan	5	1	1	0	0	65535	65535
0	20366								r05c09f17p02-ch2sk1fk1fl1.tif	r05c09f17p01-ch1sk1fk1fl1.tiff	46	1592	0.000640879	0.00183108	0	0	nan	9	17	nan	5	1	1	0	0	65535	65535
0	19748								r05c09f20p02-ch2sk1fk1fl1.tif	r05c09f20p01-ch1sk1fk1fl1.tiff	46	1595	0.000595102	0.00167849	0	0	nan	9	20	nan	5	1	1	0	0	65535	65535
0	21929								r05c09f21p02-ch2sk1fk1fl1.tif	r05c09f21p01-ch1sk1fk1fl1.tiff	46	1596	0.000610361	0.00169375	0	0	nan	9	21	nan	5	1	1	0	0	65535	65535
0	22110								r05c09f25p02-ch2sk1fk1fl1.tif	r05c09f25p01-ch1sk1fk1fl1.tiff	46	1600	0.000595102	0.00354009	0	0	nan	9	25	nan	5	1	1	0	0	65535	65535
0	21610								r05c09f26p02-ch2sk1fk1fl1.tif	r05c09f26p01-ch1sk1fk1fl1.tiff	46	1601	0.000610361	0.00202945	0	0	nan	9	26	nan	5	1	1	0	0	65535	65535
0	20423								r05c09f27p02-ch2sk1fk1fl1.tif	r05c09f27p01-ch1sk1fk1fl1.tiff	46	1602	0.000579843	0.0016022	0	0	nan	9	27	nan	5	1	1	0	0	65535	65535
0	20390								r05c09f28p02-ch2sk1fk1fl1.tif	r05c09f28p01-ch1sk1fk1fl1.tiff	46	1603	0.000686656	0.00199893	0	0	nan	9	28	nan	5	1	1	0	0	65535	65535
0	22256								r05c09f29p02-ch2sk1fk1fl1.tif	r05c09f29p01-ch1sk1fk1fl1.tiff	46	1604	0.000610361	0.00175479	0	0	nan	9	29	nan	5	1	1	0	0	65535	65535
0	21598								r05c09f30p02-ch2sk1fk1fl1.tif	r05c09f30p01-ch1sk1fk1fl1.tiff	46	1605	0	0.00172427	0	0	nan	9	30	nan	5	1	1	0	0	65535	65535
0	0								r05c09f31p02-ch2sk1fk1fl1.tif	r05c09f31p01-ch1sk1fk1fl1.tiff	46	1606	0.000579843	0	0	0	nan	9	31	nan	5	1	1	0	0	65535	65535
0	0								r05c09f32p02-ch2sk1fk1fl1.tif	r05c09f32p01-ch1sk1fk1fl1.tiff	46	1607	0	0	0	0	nan	9	32	nan	5	1	1	0	0	65535	65535
0	19383								r05c09f33p02-ch2sk1fk1fl1.tif	r05c09f33p01-ch1sk1fk1fl1.tiff	46	1608	0.000579843	0.00195315	0	0	nan	9	33	nan	5	1	1	0	0	65535	65535
0	21578								r05c09f34p02-ch2sk1fk1fl1.tif	r05c09f34p01-ch1sk1fk1fl1.tiff	46	1609	0.000595102	0.00155642	0	0	nan	9	34	nan	5	1	1	0	0	65535	65535
0	0								r05c09f35p02-ch2sk1fk1fl1.tif	r05c09f35p01-ch1sk1fk1fl1.tiff	46	1610	0.000564584	0	0	0	nan	9	35	nan	5	1	1	0	0	65535	65535
0	22616								r05c10f02p02-ch2sk1fk1fl1.tif	r05c10f02p01-ch1sk1fk1fl1.tiff	52	1787	0.000610361	0.00149538	0	0	nan	10	2	nan	5	1	1	0	0	65535	65535
0	21156								r05c10f03p02-ch2sk1fk1fl1.tif	r05c10f03p01-ch1sk1fk1fl1.tiff	52	1788	0	0.00172427	0	0	nan	10	3	nan	5	1	1	0	0	65535	65535
0	22030								r05c10f04p02-ch2sk1fk1fl1.tif	r05c10f04p01-ch1sk1fk1fl1.tiff	52	1789	0.000579843	0.00169375	0	0	nan	10	4	nan	5	1	1	0	0	65535	65535
0	21577								r05c10f05p02-ch2sk1fk1fl1.tif	r05c10f05p01-ch1sk1fk1fl1.tiff	52	1790	0.000579843	0.00177005	0	0	nan	10	5	nan	5	1	1	0	0	65535	65535
0	0								r05c10f06p02-ch2sk1fk1fl1.tif	r05c10f06p01-ch1sk1fk1fl1.tiff	52	1791	0.00062562	0	0	0	nan	10	6	nan	5	1	1	0	0	65535	65535
0	19357								r05c10f07p02-ch2sk1fk1fl1.tif	r05c10f07p01-ch1sk1fk1fl1.tiff	52	1792	0.000595102	0.00320439	0	0	nan	10	7	nan	5	1	1	0	0	65535	65535
0	20181								r05c10f10p02-ch2sk1fk1fl1.tif	r05c10f10p01-ch1sk1fk1fl1.tiff	52	1795	0.000656138	0.00184634	0	0	nan	10	10	nan	5	1	1	0	0	65535	65535
0	0								r05c10f11p02-ch2sk1fk1fl1.tif	r05c10f11p01-ch1sk1fk1fl1.tiff	52	1796	0	0	0	0	nan	10	11	nan	5	1	1	0	0	65535	65535
0	21679								r05c10f12p02-ch2sk1fk1fl1.tif	r05c10f12p01-ch1sk1fk1fl1.tiff	52	1797	0.000640879	0.00231937	0	0	nan	10	12	nan	5	1	1	0	0	65535	65535
0	20133								r05c10f16p02-ch2sk1fk1fl1.tif	r05c10f16p01-ch1sk1fk1fl1.tiff	52	1801	0.000564584	0.00167849	0	0	nan	10	16	nan	5	1	1	0	0	65535	65535
0	20361								r05c10f17p02-ch2sk1fk1fl1.tif	r05c10f17p01-ch1sk1fk1fl1.tiff	52	1802	0.000595102	0.00236515	0	0	nan	10	17	nan	5	1	1	0	0	65535	65535
0	19866								r05c10f20p02-ch2sk1fk1fl1.tif	r05c10f20p01-ch1sk1fk1fl1.tiff	52	1805	0.000579843	0.00161746	0	0	nan	10	20	nan	5	1	1	0	0	65535	65535
0	21756								r05c10f21p02-ch2sk1fk1fl1.tif	r05c10f21p01-ch1sk1fk1fl1.tiff	52	1806	0.000671397	0.00202945	0	0	nan	10	21	nan	5	1	1	0	0	65535	65535
0	22304								r05c10f25p02-ch2sk1fk1fl1.tif	r05c10f25p01-ch1sk1fk1fl1.tiff	52	1810	0.000595102	0.00180056	0	0	nan	10	25	nan	5	1	1	0	0	65535	65535
0	21928								r05c10f26p02-ch2sk1fk1fl1.tif	r05c10f26p01-ch1sk1fk1fl1.tiff	52	1811	0.000595102	0.00202945	0	0	nan	10	26	nan	5	1	1	0	0	65535	65535
0	21343								r05c10f30p02-ch2sk1fk1fl1.tif	r05c10f30p01-ch1sk1fk1fl1.tiff	52	1815	0.000640879	0.00221256	0	0	nan	10	30	nan	5	1	1	0	0	65535	65535
0	0								r05c10f31p02-ch2sk1fk1fl1.tif	r05c10f31p01-ch1sk1fk1fl1.tiff	52	1816	0	0	0	0	nan	10	31	nan	5	1	1	0	0	65535	65535
0	23307								r05c10f32p02-ch2sk1fk1fl1.tif	r05c10f32p01-ch1sk1fk1fl1.tiff	52	1817	0.00062562	0.0018616	0	0	nan	10	32	nan	5	1	1	0	0	65535	65535
0	21583								r05c10f33p02-ch2sk1fk1fl1.tif	r05c10f33p01-ch1sk1fk1fl1.tiff	52	1818	0.000610361	0.00169375	0	0	nan	10	33	nan	5	1	1	0	0	65535	65535
0	19126								r05c10f34p02-ch2sk1fk1fl1.tif	r05c10f34p01-ch1sk1fk1fl1.tiff	52	1819	0.000610361	0.00202945	0	0	nan	10	34	nan	5	1	1	0	0	65535	65535
0	0								r05c10f35p02-ch2sk1fk1fl1.tif	r05c10f35p01-ch1sk1fk1fl1.tiff	52	1820	0.000595102	0	0	0	nan	10	35	nan	5	1	1	0	0	65535	65535
0	0								r05c11f02p02-ch2sk1fk1fl1.tif	r05c11f02p01-ch1sk1fk1fl1.tiff	58	1997	0	0	0	0	nan	11	2	nan	5	1	1	0	0	65535	65535
0	21604								r05c11f03p02-ch2sk1fk1fl1.tif	r05c11f03p01-ch1sk1fk1fl1.tiff	58	1998	0.000640879	0.00241093	0	0	nan	11	3	nan	5	1	1	0	0	65535	65535
0	21973								r05c11f04p02-ch2sk1fk1fl1.tif	r05c11f04p01-ch1sk1fk1fl1.tiff	58	1999	0.000595102	0.00161746	0	0	nan	11	4	nan	5	1	1	0	0	65535	65535
0	0								r05c11f05p02-ch2sk1fk1fl1.tif	r05c11f05p01-ch1sk1fk1fl1.tiff	58	2000	0.000640879	0	0	0	nan	11	5	nan	5	1	1	0	0	65535	65535
0	20528								r05c11f06p02-ch2sk1fk1fl1.tif	r05c11f06p01-ch1sk1fk1fl1.tiff	58	2001	0.000686656	0.00141909	0	0	nan	11	6	nan	5	1	1	0	0	65535	65535
0	21576								r05c11f07p02-ch2sk1fk1fl1.tif	r05c11f07p01-ch1sk1fk1fl1.tiff	58	2002	0.000595102	0.00154116	0	0	nan	11	7	nan	5	1	1	0	0	65535	65535
0	20182								r05c11f10p02-ch2sk1fk1fl1.tif	r05c11f10p01-ch1sk1fk1fl1.tiff	58	2005	0.000640879	0.00318914	0	0	nan	11	10	nan	5	1	1	0	0	65535	65535
0	0								r05c11f11p02-ch2sk1fk1fl1.tif	r05c11f11p01-ch1sk1fk1fl1.tiff	58	2006	0	0	0	0	nan	11	11	nan	5	1	1	0	0	65535	65535
0	22104								r05c11f12p02-ch2sk1fk1fl1.tif	r05c11f12p01-ch1sk1fk1fl1.tiff	58	2007	0.000610361	0.0016022	0	0	nan	11	12	nan	5	1	1	0	0	65535	65535
0	20395								r05c11f16p02-ch2sk1fk1fl1.tif	r05c11f16p01-ch1sk1fk1fl1.tiff	58	2011	0.000595102	0.00228885	0	0	nan	11	16	nan	5	1	1	0	0	65535	65535
0	20923								r05c11f17p02-ch2sk1fk1fl1.tif	r05c11f17p01-ch1sk1fk1fl1.tiff	58	2012	0.000686656	0.00254826	0	0	nan	11	17	nan	5	1	1	0	0	65535	65535
0	22068								r05c11f20p02-ch2sk1fk1fl1.tif	r05c11f20p01-ch1sk1fk1fl1.tiff	58	2015	0.000595102	0.002121	0	0	nan	11	20	nan	5	1	1	0	0	65535	65535
0	20149								r05c11f21p02-ch2sk1fk1fl1.tif	r05c11f21p01-ch1sk1fk1fl1.tiff	58	2016	0.000595102	0.00164797	0	0	nan	11	21	nan	5	1	1	0	0	65535	65535
0	20479								r05c11f25p02-ch2sk1fk1fl1.tif	r05c11f25p01-ch1sk1fk1fl1.tiff	58	2020	0.000610361	0.00216678	0	0	nan	11	25	nan	5	1	1	0	0	65535	65535
0	22168								r05c11f26p02-ch2sk1fk1fl1.tif	r05c11f26p01-ch1sk1fk1fl1.tiff	58	2021	0.000640879	0.00202945	0	0	nan	11	26	nan	5	1	1	0	0	65535	65535
0	21635								r05c11f30p02-ch2sk1fk1fl1.tif	r05c11f30p01-ch1sk1fk1fl1.tiff	58	2025	0.00062562	0.00189212	0	0	nan	11	30	nan	5	1	1	0	0	65535	65535
0	21402								r05c11f31p02-ch2sk1fk1fl1.tif	r05c11f31p01-ch1sk1fk1fl1.tiff	58	2026	0.000579843	0.00183108	0	0	nan	11	31	nan	5	1	1	0	0	65535	65535
0	22150								r05c11f32p02-ch2sk1fk1fl1.tif	r05c11f32p01-ch1sk1fk1fl1.tiff	58	2027	0.000595102	0.00205997	0	0	nan	11	32	nan	5	1	1	0	0	65535	65535
0	18304								r05c11f33p02-ch2sk1fk1fl1.tif	r05c11f33p01-ch1sk1fk1fl1.tiff	58	2028	0.00062562	0.00480659	0	0	nan	11	33	nan	5	1	1	0	0	65535	65535
0	22294								r05c11f34p02-ch2sk1fk1fl1.tif	r05c11f34p01-ch1sk1fk1fl1.tiff	58	2029	0.000595102	0.00830091	0	0	nan	11	34	nan	5	1	1	0	0	65535	65535
0	21485								r05c11f35p02-ch2sk1fk1fl1.tif	r05c11f35p01-ch1sk1fk1fl1.tiff	58	2030	0.000610361	0.00177005	0	0	nan	11	35	nan	5	1	1	0	0	65535	65535
0	22415								r06c02f02p02-ch2sk1fk1fl1.tif	r06c02f02p01-ch1sk1fk1fl1.tiff	5	142	0	0.00151064	0	0	nan	2	2	nan	6	1	1	0	0	65535	65535
0	21391								r06c02f03p02-ch2sk1fk1fl1.tif	r06c02f03p01-ch1sk1fk1fl1.tiff	5	143	0.000610361	0.00166323	0	0	nan	2	3	nan	6	1	1	0	0	65535	65535
0	20303								r06c02f04p02-ch2sk1fk1fl1.tif	r06c02f04p01-ch1sk1fk1fl1.tiff	5	144	0.000686656	0.00166323	0	0	nan	2	4	nan	6	1	1	0	0	65535	65535
0	19662								r06c02f05p02-ch2sk1fk1fl1.tif	r06c02f05p01-ch1sk1fk1fl1.tiff	5	145	0.000579843	0.00163272	0	0	nan	2	5	nan	6	1	1	0	0	65535	65535
0	0								r06c02f06p02-ch2sk1fk1fl1.tif	r06c02f06p01-ch1sk1fk1fl1.tiff	5	146	0	0	0	0	nan	2	6	nan	6	1	1	0	0	65535	65535
0	21658								r06c02f07p02-ch2sk1fk1fl1.tif	r06c02f07p01-ch1sk1fk1fl1.tiff	5	147	0.000595102	0.00207523	0	0	nan	2	7	nan	6	1	1	0	0	65535	65535
0	21100								r06c02f11p02-ch2sk1fk1fl1.tif	r06c02f11p01-ch1sk1fk1fl1.tiff	5	151	0.00062562	0.00300603	0	0	nan	2	11	nan	6	1	1	0	0	65535	65535
0	21815								r06c02f12p02-ch2sk1fk1fl1.tif	r06c02f12p01-ch1sk1fk1fl1.tiff	5	152	0.000640879	0.00361639	0	0	nan	2	12	nan	6	1	1	0	0	65535	65535
0	20037								r06c02f16p02-ch2sk1fk1fl1.tif	r06c02f16p01-ch1sk1fk1fl1.tiff	5	156	0.000595102	0.00178531	0	0	nan	2	16	nan	6	1	1	0	0	65535	65535
0	22372								r06c02f17p02-ch2sk1fk1fl1.tif	r06c02f17p01-ch1sk1fk1fl1.tiff	5	157	0.000640879	0.00215152	0	0	nan	2	17	nan	6	1	1	0	0	65535	65535
0	19677								r06c02f20p02-ch2sk1fk1fl1.tif	r06c02f20p01-ch1sk1fk1fl1.tiff	5	160	0.00062562	0.00459297	0	0	nan	2	20	nan	6	1	1	0	0	65535	65535
0	1								r06c02f21p02-ch2sk1fk1fl1.tif	r06c02f21p01-ch1sk1fk1fl1.tiff	5	161	0.000595102	0.0336767	0	0	nan	2	21	nan	6	1	1	0	0	65535	65535
0	19734								r06c02f25p02-ch2sk1fk1fl1.tif	r06c02f25p01-ch1sk1fk1fl1.tiff	5	165	0.00062562	0.00175479	0	0	nan	2	25	nan	6	1	1	0	0	65535	65535
0	21868								r06c02f26p02-ch2sk1fk1fl1.tif	r06c02f26p01-ch1sk1fk1fl1.tiff	5	166	0.00062562	0.00201419	0	0	nan	2	26	nan	6	1	1	0	0	65535	65535
0	20320								r06c02f27p02-ch2sk1fk1fl1.tif	r06c02f27p01-ch1sk1fk1fl1.tiff	5	167	0.000595102	0.00167849	0	0	nan	2	27	nan	6	1	1	0	0	65535	65535
0	20414								r06c02f28p02-ch2sk1fk1fl1.tif	r06c02f28p01-ch1sk1fk1fl1.tiff	5	168	0.000610361	0.00289921	0	0	nan	2	28	nan	6	1	1	0	0	65535	65535
0	20419								r06c02f29p02-ch2sk1fk1fl1.tif	r06c02f29p01-ch1sk1fk1fl1.tiff	5	169	0.00062562	0.00433356	0	0	nan	2	29	nan	6	1	1	0	0	65535	65535
0	0								r06c02f30p02-ch2sk1fk1fl1.tif	r06c02f30p01-ch1sk1fk1fl1.tiff	5	170	0.000579843	0	0	0	nan	2	30	nan	6	1	1	0	0	65535	65535
0	23262								r06c02f31p02-ch2sk1fk1fl1.tif	r06c02f31p01-ch1sk1fk1fl1.tiff	5	171	0	0.00224308	0	0	nan	2	31	nan	6	1	1	0	0	65535	65535
0	21300								r06c02f32p02-ch2sk1fk1fl1.tif	r06c02f32p01-ch1sk1fk1fl1.tiff	5	172	0.000610361	0.00177005	0	0	nan	2	32	nan	6	1	1	0	0	65535	65535
0	11639								r06c02f33p02-ch2sk1fk1fl1.tif	r06c02f33p01-ch1sk1fk1fl1.tiff	5	173	0.000656138	0.0327916	0	0	nan	2	33	nan	6	1	1	0	0	65535	65535
0	21831								r06c02f34p02-ch2sk1fk1fl1.tif	r06c02f34p01-ch1sk1fk1fl1.tiff	5	174	0.000579843	0.00195315	0	0	nan	2	34	nan	6	1	1	0	0	65535	65535
0	0								r06c02f35p02-ch2sk1fk1fl1.tif	r06c02f35p01-ch1sk1fk1fl1.tiff	5	175	0.000595102	0	0	0	nan	2	35	nan	6	1	1	0	0	65535	65535
0	0								r06c03f02p02-ch2sk1fk1fl1.tif	r06c03f02p01-ch1sk1fk1fl1.tiff	11	352	0.000595102	0	0	0	nan	3	2	nan	6	1	1	0	0	65535	65535
0	21390								r06c03f03p02-ch2sk1fk1fl1.tif	r06c03f03p01-ch1sk1fk1fl1.tiff	11	353	0.00062562	0.00241093	0	0	nan	3	3	nan	6	1	1	0	0	65535	65535
0	22047								r06c03f04p02-ch2sk1fk1fl1.tif	r06c03f04p01-ch1sk1fk1fl1.tiff	11	354	0.000656138	0.0047303	0	0	nan	3	4	nan	6	1	1	0	0	65535	65535
0	21739								r06c03f05p02-ch2sk1fk1fl1.tif	r06c03f05p01-ch1sk1fk1fl1.tiff	11	355	0.000610361	0.00259403	0	0	nan	3	5	nan	6	1	1	0	0	65535	65535
0	20206								r06c03f06p02-ch2sk1fk1fl1.tif	r06c03f06p01-ch1sk1fk1fl1.tiff	11	356	0	0.00213626	0	0	nan	3	6	nan	6	1	1	0	0	65535	65535
0	21459								r06c03f07p02-ch2sk1fk1fl1.tif	r06c03f07p01-ch1sk1fk1fl1.tiff	11	357	0.000640879	0.00157168	0	0	nan	3	7	nan	6	1	1	0	0	65535	65535
0	22631								r06c03f08p02-ch2sk1fk1fl1.tif	r06c03f08p01-ch1sk1fk1fl1.tiff	11	358	0.000671397	0.00218204	0	0	nan	3	8	nan	6	1	1	0	0	65535	65535
0	22573								r06c03f10p02-ch2sk1fk1fl1.tif	r06c03f10p01-ch1sk1fk1fl1.tiff	11	360	0.000717174	0.00273136	0	0	nan	3	10	nan	6	1	1	0	0	65535	65535
0	20397								r06c03f11p02-ch2sk1fk1fl1.tif	r06c03f11p01-ch1sk1fk1fl1.tiff	11	361	0.000579843	0.00483711	0	0	nan	3	11	nan	6	1	1	0	0	65535	65535
0	20058								r06c03f12p02-ch2sk1fk1fl1.tif	r06c03f12p01-ch1sk1fk1fl1.tiff	11	362	0.000595102	0.0021973	0	0	nan	3	12	nan	6	1	1	0	0	65535	65535
0	22272								r06c03f16p02-ch2sk1fk1fl1.tif	r06c03f16p01-ch1sk1fk1fl1.tiff	11	366	0.000610361	0.00218204	0	0	nan	3	16	nan	6	1	1	0	0	65535	65535
0	20240								r06c03f17p02-ch2sk1fk1fl1.tif	r06c03f17p01-ch1sk1fk1fl1.tiff	11	367	0.000640879	0.00175479	0	0	nan	3	17	nan	6	1	1	0	0	65535	65535
4	22077								r06c03f21p02-ch2sk1fk1fl1.tif	r06c03f21p01-ch1sk1fk1fl1.tiff	11	371	0.0228733	0.0103761	0	0	nan	3	21	nan	6	1	1	0	0	65535	65535
0	19564								r06c03f25p02-ch2sk1fk1fl1.tif	r06c03f25p01-ch1sk1fk1fl1.tiff	11	375	0.000640879	0.00196841	0	0	nan	3	25	nan	6	1	1	0	0	65535	65535
0	21296								r06c03f26p02-ch2sk1fk1fl1.tif	r06c03f26p01-ch1sk1fk1fl1.tiff	11	376	0	0.00184634	0	0	nan	3	26	nan	6	1	1	0	0	65535	65535
0	20183								r06c03f27p02-ch2sk1fk1fl1.tif	r06c03f27p01-ch1sk1fk1fl1.tiff	11	377	0.00227359	0.00202945	0	0	nan	3	27	nan	6	1	1	0	0	65535	65535
0	21270								r06c03f30p02-ch2sk1fk1fl1.tif	r06c03f30p01-ch1sk1fk1fl1.tiff	11	380	0.000610361	0.00350958	0	0	nan	3	30	nan	6	1	1	0	0	65535	65535
0	22339								r06c03f31p02-ch2sk1fk1fl1.tif	r06c03f31p01-ch1sk1fk1fl1.tiff	11	381	0	0.0019379	0	0	nan	3	31	nan	6	1	1	0	0	65535	65535
0	0								r06c03f32p02-ch2sk1fk1fl1.tif	r06c03f32p01-ch1sk1fk1fl1.tiff	11	382	0.000579843	0	0	0	nan	3	32	nan	6	1	1	0	0	65535	65535
0	21796								r06c03f33p02-ch2sk1fk1fl1.tif	r06c03f33p01-ch1sk1fk1fl1.tiff	11	383	0.00062562	0.00167849	0	0	nan	3	33	nan	6	1	1	0	0	65535	65535
0	21286								r06c03f34p02-ch2sk1fk1fl1.tif	r06c03f34p01-ch1sk1fk1fl1.tiff	11	384	0.000610361	0.00154116	0	0	nan	3	34	nan	6	1	1	0	0	65535	65535
0	21346								r06c03f35p02-ch2sk1fk1fl1.tif	r06c03f35p01-ch1sk1fk1fl1.tiff	11	385	0.000595102	0.00181582	0	0	nan	3	35	nan	6	1	1	0	0	65535	65535
0	22507								r06c04f02p02-ch2sk1fk1fl1.tif	r06c04f02p01-ch1sk1fk1fl1.tiff	17	562	0.000610361	0.002121	0	0	nan	4	2	nan	6	1	1	0	0	65535	65535
0	0								r06c04f03p02-ch2sk1fk1fl1.tif	r06c04f03p01-ch1sk1fk1fl1.tiff	17	563	0	0	0	0	nan	4	3	nan	6	1	1	0	0	65535	65535
0	20349								r06c04f04p02-ch2sk1fk1fl1.tif	r06c04f04p01-ch1sk1fk1fl1.tiff	17	564	0.000595102	0.00189212	0	0	nan	4	4	nan	6	1	1	0	0	65535	65535
0	21778								r06c04f05p02-ch2sk1fk1fl1.tif	r06c04f05p01-ch1sk1fk1fl1.tiff	17	565	0.000640879	0.00161746	0	0	nan	4	5	nan	6	1	1	0	0	65535	65535
0	21827								r06c04f06p02-ch2sk1fk1fl1.tif	r06c04f06p01-ch1sk1fk1fl1.tiff	17	566	0	0.00149538	0	0	nan	4	6	nan	6	1	1	0	0	65535	65535
0	19827								r06c04f07p02-ch2sk1fk1fl1.tif	r06c04f07p01-ch1sk1fk1fl1.tiff	17	567	0.00062562	0.00178531	0	0	nan	4	7	nan	6	1	1	0	0	65535	65535
0	20629								r06c04f10p02-ch2sk1fk1fl1.tif	r06c04f10p01-ch1sk1fk1fl1.tiff	17	570	0.000656138	0.00172427	0	0	nan	4	10	nan	6	1	1	0	0	65535	65535
0	22480								r06c04f11p02-ch2sk1fk1fl1.tif	r06c04f11p01-ch1sk1fk1fl1.tiff	17	571	0	0.00247196	0	0	nan	4	11	nan	6	1	1	0	0	65535	65535
0	20089								r06c04f12p02-ch2sk1fk1fl1.tif	r06c04f12p01-ch1sk1fk1fl1.tiff	17	572	0.00062562	0.0016022	0	0	nan	4	12	nan	6	1	1	0	0	65535	65535
0	19944								r06c04f20p02-ch2sk1fk1fl1.tif	r06c04f20p01-ch1sk1fk1fl1.tiff	17	580	0.000610361	0.00169375	0	0	nan	4	20	nan	6	1	1	0	0	65535	65535
0	21793								r06c04f21p02-ch2sk1fk1fl1.tif	r06c04f21p01-ch1sk1fk1fl1.tiff	17	581	0.000595102	0.00161746	0	0	nan	4	21	nan	6	1	1	0	0	65535	65535
3	20530								r06c04f22p02-ch2sk1fk1fl1.tif	r06c04f22p01-ch1sk1fk1fl1.tiff	17	582	0.0388495	0.00920119	0	0	nan	4	22	nan	6	1	1	0	0	65535	65535
1	22458								r06c04f25p02-ch2sk1fk1fl1.tif	r06c04f25p01-ch1sk1fk1fl1.tiff	17	585	0.0485084	0.01149	0	0	nan	4	25	nan	6	1	1	0	0	65535	65535
0	19683								r06c04f26p02-ch2sk1fk1fl1.tif	r06c04f26p01-ch1sk1fk1fl1.tiff	17	586	0.000595102	0.0018616	0	0	nan	4	26	nan	6	1	1	0	0	65535	65535
0	20487								r06c04f27p02-ch2sk1fk1fl1.tif	r06c04f27p01-ch1sk1fk1fl1.tiff	17	587	0.000579843	0.00161746	0	0	nan	4	27	nan	6	1	1	0	0	65535	65535
0	20323								r06c04f28p02-ch2sk1fk1fl1.tif	r06c04f28p01-ch1sk1fk1fl1.tiff	17	588	0.00292973	0.00285344	0	0	nan	4	28	nan	6	1	1	0	0	65535	65535
0	20247								r06c04f29p02-ch2sk1fk1fl1.tif	r06c04f29p01-ch1sk1fk1fl1.tiff	17	589	0.000656138	0.0016022	0	0	nan	4	29	nan	6	1	1	0	0	65535	65535
0	21427								r06c04f30p02-ch2sk1fk1fl1.tif	r06c04f30p01-ch1sk1fk1fl1.tiff	17	590	0.000640879	0.0015259	0	0	nan	4	30	nan	6	1	1	0	0	65535	65535
0	0								r06c04f31p02-ch2sk1fk1fl1.tif	r06c04f31p01-ch1sk1fk1fl1.tiff	17	591	0.000610361	0	0	0	nan	4	31	nan	6	1	1	0	0	65535	65535
0	23259								r06c04f32p02-ch2sk1fk1fl1.tif	r06c04f32p01-ch1sk1fk1fl1.tiff	17	592	0	0.00309758	0	0	nan	4	32	nan	6	1	1	0	0	65535	65535
0	21985								r06c04f33p02-ch2sk1fk1fl1.tif	r06c04f33p01-ch1sk1fk1fl1.tiff	17	593	0.000640879	0.00204471	0	0	nan	4	33	nan	6	1	1	0	0	65535	65535
0	21439								r06c04f34p02-ch2sk1fk1fl1.tif	r06c04f34p01-ch1sk1fk1fl1.tiff	17	594	0.000640879	0.00187686	0	0	nan	4	34	nan	6	1	1	0	0	65535	65535
0	0								r06c04f35p02-ch2sk1fk1fl1.tif	r06c04f35p01-ch1sk1fk1fl1.tiff	17	595	0	0	0	0	nan	4	35	nan	6	1	1	0	0	65535	65535
0	0								r06c05f02p02-ch2sk1fk1fl1.tif	r06c05f02p01-ch1sk1fk1fl1.tiff	23	772	0	0	0	0	nan	5	2	nan	6	1	1	0	0	65535	65535
0	0								r06c05f03p02-ch2sk1fk1fl1.tif	r06c05f03p01-ch1sk1fk1fl1.tiff	23	773	0.000595102	0	0	0	nan	5	3	nan	6	1	1	0	0	65535	65535
0	19881								r06c05f04p02-ch2sk1fk1fl1.tif	r06c05f04p01-ch1sk1fk1fl1.tiff	23	774	0.00062562	0.00201419	0	0	nan	5	4	nan	6	1	1	0	0	65535	65535
0	21809								r06c05f05p02-ch2sk1fk1fl1.tif	r06c05f05p01-ch1sk1fk1fl1.tiff	23	775	0.000640879	0.00157168	0	0	nan	5	5	nan	6	1	1	0	0	65535	65535
0	0								r06c05f06p02-ch2sk1fk1fl1.tif	r06c05f06p01-ch1sk1fk1fl1.tiff	23	776	0.000686656	0	0	0	nan	5	6	nan	6	1	1	0	0	65535	65535
0	21477								r06c05f07p02-ch2sk1fk1fl1.tif	r06c05f07p01-ch1sk1fk1fl1.tiff	23	777	0.000671397	0.00151064	0	0	nan	5	7	nan	6	1	1	0	0	65535	65535
0	0								r06c05f11p02-ch2sk1fk1fl1.tif	r06c05f11p01-ch1sk1fk1fl1.tiff	23	781	0.000656138	0	0	0	nan	5	11	nan	6	1	1	0	0	65535	65535
0	20387								r06c05f12p02-ch2sk1fk1fl1.tif	r06c05f12p01-ch1sk1fk1fl1.tiff	23	782	0.00062562	0.00173953	0	0	nan	5	12	nan	6	1	1	0	0	65535	65535
0	19957								r06c05f16p02-ch2sk1fk1fl1.tif	r06c05f16p01-ch1sk1fk1fl1.tiff	23	786	0.000610361	0.00161746	0	0	nan	5	16	nan	6	1	1	0	0	65535	65535
0	20452								r06c05f17p02-ch2sk1fk1fl1.tif	r06c05f17p01-ch1sk1fk1fl1.tiff	23	787	0.00062562	0.00163272	0	0	nan	5	17	nan	6	1	1	0	0	65535	65535
0	22170								r06c05f20p02-ch2sk1fk1fl1.tif	r06c05f20p01-ch1sk1fk1fl1.tiff	23	790	0.000640879	0.00184634	0	0	nan	5	20	nan	6	1	1	0	0	65535	65535
0	20173								r06c05f21p02-ch2sk1fk1fl1.tif	r06c05f21p01-ch1sk1fk1fl1.tiff	23	791	0.00062562	0.0016022	0	0	nan	5	21	nan	6	1	1	0	0	65535	65535
0	21955								r06c05f25p02-ch2sk1fk1fl1.tif	r06c05f25p01-ch1sk1fk1fl1.tiff	23	795	0.000610361	0.00378424	0	0	nan	5	25	nan	6	1	1	0	0	65535	65535
0	21632								r06c05f26p02-ch2sk1fk1fl1.tif	r06c05f26p01-ch1sk1fk1fl1.tiff	23	796	0.000610361	0.00157168	0	0	nan	5	26	nan	6	1	1	0	0	65535	65535
0	19790								r06c05f27p02-ch2sk1fk1fl1.tif	r06c05f27p01-ch1sk1fk1fl1.tiff	23	797	0.000579843	0.00157168	0	0	nan	5	27	nan	6	1	1	0	0	65535	65535
0	22484								r06c05f28p02-ch2sk1fk1fl1.tif	r06c05f28p01-ch1sk1fk1fl1.tiff	23	798	0.00062562	0.00166323	0	0	nan	5	28	nan	6	1	1	0	0	65535	65535
0	22453								r06c05f29p02-ch2sk1fk1fl1.tif	r06c05f29p01-ch1sk1fk1fl1.tiff	23	799	0.000579843	0.00582895	0	0	nan	5	29	nan	6	1	1	0	0	65535	65535
0	21189								r06c05f30p02-ch2sk1fk1fl1.tif	r06c05f30p01-ch1sk1fk1fl1.tiff	23	800	0	0.00172427	0	0	nan	5	30	nan	6	1	1	0	0	65535	65535
0	0								r06c05f31p02-ch2sk1fk1fl1.tif	r06c05f31p01-ch1sk1fk1fl1.tiff	23	801	0.000610361	0	0	0	nan	5	31	nan	6	1	1	0	0	65535	65535
0	0								r06c05f32p02-ch2sk1fk1fl1.tif	r06c05f32p01-ch1sk1fk1fl1.tiff	23	802	0	0	0	0	nan	5	32	nan	6	1	1	0	0	65535	65535
0	21782								r06c05f33p02-ch2sk1fk1fl1.tif	r06c05f33p01-ch1sk1fk1fl1.tiff	23	803	0.000595102	0.00221256	0	0	nan	5	33	nan	6	1	1	0	0	65535	65535
0	21305								r06c05f34p02-ch2sk1fk1fl1.tif	r06c05f34p01-ch1sk1fk1fl1.tiff	23	804	0.00062562	0.00166323	0	0	nan	5	34	nan	6	1	1	0	0	65535	65535
0	21430								r06c05f35p02-ch2sk1fk1fl1.tif	r06c05f35p01-ch1sk1fk1fl1.tiff	23	805	0.000610361	0.00158694	0	0	nan	5	35	nan	6	1	1	0	0	65535	65535
0	22337								r06c06f02p02-ch2sk1fk1fl1.tif	r06c06f02p01-ch1sk1fk1fl1.tiff	29	982	0.000579843	0.00161746	0	0	nan	6	2	nan	6	1	1	0	0	65535	65535
0	21433								r06c06f03p02-ch2sk1fk1fl1.tif	r06c06f03p01-ch1sk1fk1fl1.tiff	29	983	0.000595102	0.00173953	0	0	nan	6	3	nan	6	1	1	0	0	65535	65535
0	22318								r06c06f04p02-ch2sk1fk1fl1.tif	r06c06f04p01-ch1sk1fk1fl1.tiff	29	984	0.00062562	0.00309758	0	0	nan	6	4	nan	6	1	1	0	0	65535	65535
0	21617								r06c06f05p02-ch2sk1fk1fl1.tif	r06c06f05p01-ch1sk1fk1fl1.tiff	29	985	0.000595102	0.00680552	0	0	nan	6	5	nan	6	1	1	0	0	65535	65535
0	24608								r06c06f06p02-ch2sk1fk1fl1.tif	r06c06f06p01-ch1sk1fk1fl1.tiff	29	986	0.000579843	0.0134127	0	0	nan	6	6	nan	6	1	1	0	0	65535	65535
0	21486								r06c06f07p02-ch2sk1fk1fl1.tif	r06c06f07p01-ch1sk1fk1fl1.tiff	29	987	0.000610361	0.00285344	0	0	nan	6	7	nan	6	1	1	0	0	65535	65535
0	20642								r06c06f08p02-ch2sk1fk1fl1.tif	r06c06f08p01-ch1sk1fk1fl1.tiff	29	988	0.000595102	0.00267033	0	0	nan	6	8	nan	6	1	1	0	0	65535	65535
0	21522								r06c06f11p02-ch2sk1fk1fl1.tif	r06c06f11p01-ch1sk1fk1fl1.tiff	29	991	0.000610361	0.0168002	0	0	nan	6	11	nan	6	1	1	0	0	65535	65535
0	22245								r06c06f16p02-ch2sk1fk1fl1.tif	r06c06f16p01-ch1sk1fk1fl1.tiff	29	996	0.000595102	0.00233463	0	0	nan	6	16	nan	6	1	1	0	0	65535	65535
0	20157								r06c06f17p02-ch2sk1fk1fl1.tif	r06c06f17p01-ch1sk1fk1fl1.tiff	29	997	0.000640879	0.00161746	0	0	nan	6	17	nan	6	1	1	0	0	65535	65535
0	22055								r06c06f21p02-ch2sk1fk1fl1.tif	r06c06f21p01-ch1sk1fk1fl1.tiff	29	1001	0.000595102	0.00189212	0	0	nan	6	21	nan	6	1	1	0	0	65535	65535
0	19703								r06c06f25p02-ch2sk1fk1fl1.tif	r06c06f25p01-ch1sk1fk1fl1.tiff	29	1005	0.000656138	0.00180056	0	0	nan	6	25	nan	6	1	1	0	0	65535	65535
0	21681								r06c06f26p02-ch2sk1fk1fl1.tif	r06c06f26p01-ch1sk1fk1fl1.tiff	29	1006	0.000579843	0.00173953	0	0	nan	6	26	nan	6	1	1	0	0	65535	65535
0	105								r06c06f29p02-ch2sk1fk1fl1.tif	r06c06f29p01-ch1sk1fk1fl1.tiff	29	1009	0.00344854	0.0476997	0	0	nan	6	29	nan	6	1	1	0	0	65535	65535
0	21795								r06c06f30p02-ch2sk1fk1fl1.tif	r06c06f30p01-ch1sk1fk1fl1.tiff	29	1010	0.000595102	0.00202945	0	0	nan	6	30	nan	6	1	1	0	0	65535	65535
0	0								r06c06f31p02-ch2sk1fk1fl1.tif	r06c06f31p01-ch1sk1fk1fl1.tiff	29	1011	0.00062562	0	0	0	nan	6	31	nan	6	1	1	0	0	65535	65535
0	21649								r06c06f33p02-ch2sk1fk1fl1.tif	r06c06f33p01-ch1sk1fk1fl1.tiff	29	1013	0.000579843	0.0016022	0	0	nan	6	33	nan	6	1	1	0	0	65535	65535
0	21539								r06c06f34p02-ch2sk1fk1fl1.tif	r06c06f34p01-ch1sk1fk1fl1.tiff	29	1014	0.000579843	0.00329595	0	0	nan	6	34	nan	6	1	1	0	0	65535	65535
0	21349								r06c06f35p02-ch2sk1fk1fl1.tif	r06c06f35p01-ch1sk1fk1fl1.tiff	29	1015	0.00062562	0.00239567	0	0	nan	6	35	nan	6	1	1	0	0	65535	65535
0	0								r06c07f02p02-ch2sk1fk1fl1.tif	r06c07f02p01-ch1sk1fk1fl1.tiff	35	1192	0.00062562	0	0	0	nan	7	2	nan	6	1	1	0	0	65535	65535
0	21428								r06c07f03p02-ch2sk1fk1fl1.tif	r06c07f03p01-ch1sk1fk1fl1.tiff	35	1193	0.000610361	0.0021973	0	0	nan	7	3	nan	6	1	1	0	0	65535	65535
0	19802								r06c07f04p02-ch2sk1fk1fl1.tif	r06c07f04p01-ch1sk1fk1fl1.tiff	35	1194	0.000640879	0.00210575	0	0	nan	7	4	nan	6	1	1	0	0	65535	65535
0	21913								r06c07f05p02-ch2sk1fk1fl1.tif	r06c07f05p01-ch1sk1fk1fl1.tiff	35	1195	0.000579843	0.00233463	0	0	nan	7	5	nan	6	1	1	0	0	65535	65535
0	0								r06c07f06p02-ch2sk1fk1fl1.tif	r06c07f06p01-ch1sk1fk1fl1.tiff	35	1196	0	0	0	0	nan	7	6	nan	6	1	1	0	0	65535	65535
0	20366								r06c07f10p02-ch2sk1fk1fl1.tif	r06c07f10p01-ch1sk1fk1fl1.tiff	35	1200	0.000610361	0.00256352	0	0	nan	7	10	nan	6	1	1	0	0	65535	65535
0	22951								r06c07f11p02-ch2sk1fk1fl1.tif	r06c07f11p01-ch1sk1fk1fl1.tiff	35	1201	0.000640879	0.00363165	0	0	nan	7	11	nan	6	1	1	0	0	65535	65535
0	21779								r06c07f12p02-ch2sk1fk1fl1.tif	r06c07f12p01-ch1sk1fk1fl1.tiff	35	1202	0.000686656	0.00163272	0	0	nan	7	12	nan	6	1	1	0	0	65535	65535
0	22100								r06c07f20p02-ch2sk1fk1fl1.tif	r06c07f20p01-ch1sk1fk1fl1.tiff	35	1210	0.00062562	0.00177005	0	0	nan	7	20	nan	6	1	1	0	0	65535	65535
0	21762								r06c07f21p02-ch2sk1fk1fl1.tif	r06c07f21p01-ch1sk1fk1fl1.tiff	35	1211	0.000579843	0.00309758	0	0	nan	7	21	nan	6	1	1	0	0	65535	65535
0	21731								r06c07f26p02-ch2sk1fk1fl1.tif	r06c07f26p01-ch1sk1fk1fl1.tiff	35	1216	0.00062562	0.00210575	0	0	nan	7	26	nan	6	1	1	0	0	65535	65535
0	22459								r06c07f27p02-ch2sk1fk1fl1.tif	r06c07f27p01-ch1sk1fk1fl1.tiff	35	1217	0.000640879	0.00354009	0	0	nan	7	27	nan	6	1	1	0	0	65535	65535
6	20429								r06c07f28p02-ch2sk1fk1fl1.tif	r06c07f28p01-ch1sk1fk1fl1.tiff	35	1218	0.0474098	0.0145876	0	0	nan	7	28	nan	6	1	1	0	0	65535	65535
0	22218								r06c07f29p02-ch2sk1fk1fl1.tif	r06c07f29p01-ch1sk1fk1fl1.tiff	35	1219	0.000610361	0.00320439	0	0	nan	7	29	nan	6	1	1	0	0	65535	65535
0	21340								r06c07f30p02-ch2sk1fk1fl1.tif	r06c07f30p01-ch1sk1fk1fl1.tiff	35	1220	0.000610361	0.00155642	0	0	nan	7	30	nan	6	1	1	0	0	65535	65535
0	21673								r06c07f31p02-ch2sk1fk1fl1.tif	r06c07f31p01-ch1sk1fk1fl1.tiff	35	1221	0.000595102	0.0015259	0	0	nan	7	31	nan	6	1	1	0	0	65535	65535
0	21317								r06c07f32p02-ch2sk1fk1fl1.tif	r06c07f32p01-ch1sk1fk1fl1.tiff	35	1222	0.000595102	0.00158694	0	0	nan	7	32	nan	6	1	1	0	0	65535	65535
0	21479								r06c07f34p02-ch2sk1fk1fl1.tif	r06c07f34p01-ch1sk1fk1fl1.tiff	35	1224	0.000579843	0.00158694	0	0	nan	7	34	nan	6	1	1	0	0	65535	65535
0	0								r06c07f35p02-ch2sk1fk1fl1.tif	r06c07f35p01-ch1sk1fk1fl1.tiff	35	1225	0	0	0	0	nan	7	35	nan	6	1	1	0	0	65535	65535
0	22242								r06c08f02p02-ch2sk1fk1fl1.tif	r06c08f02p01-ch1sk1fk1fl1.tiff	41	1402	0.000579843	0.00146487	0	0	nan	8	2	nan	6	1	1	0	0	65535	65535
0	21394								r06c08f03p02-ch2sk1fk1fl1.tif	r06c08f03p01-ch1sk1fk1fl1.tiff	41	1403	0.000656138	0.00167849	0	0	nan	8	3	nan	6	1	1	0	0	65535	65535
0	22074								r06c08f04p02-ch2sk1fk1fl1.tif	r06c08f04p01-ch1sk1fk1fl1.tiff	41	1404	0.000640879	0.00247196	0	0	nan	8	4	nan	6	1	1	0	0	65535	65535
0	21819								r06c08f05p02-ch2sk1fk1fl1.tif	r06c08f05p01-ch1sk1fk1fl1.tiff	41	1405	0.000640879	0.00169375	0	0	nan	8	5	nan	6	1	1	0	0	65535	65535
0	0								r06c08f06p02-ch2sk1fk1fl1.tif	r06c08f06p01-ch1sk1fk1fl1.tiff	41	1406	0	0	0	0	nan	8	6	nan	6	1	1	0	0	65535	65535
0	19399								r06c08f07p02-ch2sk1fk1fl1.tif	r06c08f07p01-ch1sk1fk1fl1.tiff	41	1407	0.000656138	0.00166323	0	0	nan	8	7	nan	6	1	1	0	0	65535	65535
0	0								r06c08f11p02-ch2sk1fk1fl1.tif	r06c08f11p01-ch1sk1fk1fl1.tiff	41	1411	0.000656138	0	0	0	nan	8	11	nan	6	1	1	0	0	65535	65535
0	20577								r06c08f16p02-ch2sk1fk1fl1.tif	r06c08f16p01-ch1sk1fk1fl1.tiff	41	1416	0.000656138	0.00167849	0	0	nan	8	16	nan	6	1	1	0	0	65535	65535
0	20558								r06c08f17p02-ch2sk1fk1fl1.tif	r06c08f17p01-ch1sk1fk1fl1.tiff	41	1417	0.000579843	0.00215152	0	0	nan	8	17	nan	6	1	1	0	0	65535	65535
0	19933								r06c08f20p02-ch2sk1fk1fl1.tif	r06c08f20p01-ch1sk1fk1fl1.tiff	41	1420	0.00062562	0.00231937	0	0	nan	8	20	nan	6	1	1	0	0	65535	65535
0	21954								r06c08f21p02-ch2sk1fk1fl1.tif	r06c08f21p01-ch1sk1fk1fl1.tiff	41	1421	0.000595102	0.0016022	0	0	nan	8	21	nan	6	1	1	0	0	65535	65535
0	22302								r06c08f25p02-ch2sk1fk1fl1.tif	r06c08f25p01-ch1sk1fk1fl1.tiff	41	1425	0.00062562	0.00163272	0	0	nan	8	25	nan	6	1	1	0	0	65535	65535
0	19804								r06c08f26p02-ch2sk1fk1fl1.tif	r06c08f26p01-ch1sk1fk1fl1.tiff	41	1426	0.000610361	0.00183108	0	0	nan	8	26	nan	6	1	1	0	0	65535	65535
0	20236								r06c08f27p02-ch2sk1fk1fl1.tif	r06c08f27p01-ch1sk1fk1fl1.tiff	41	1427	0.000671397	0.00177005	0	0	nan	8	27	nan	6	1	1	0	0	65535	65535
0	22648								r06c08f28p02-ch2sk1fk1fl1.tif	r06c08f28p01-ch1sk1fk1fl1.tiff	41	1428	0.00062562	0.00184634	0	0	nan	8	28	nan	6	1	1	0	0	65535	65535
0	20140								r06c08f29p02-ch2sk1fk1fl1.tif	r06c08f29p01-ch1sk1fk1fl1.tiff	41	1429	0.00062562	0.00158694	0	0	nan	8	29	nan	6	1	1	0	0	65535	65535
0	21517								r06c08f30p02-ch2sk1fk1fl1.tif	r06c08f30p01-ch1sk1fk1fl1.tiff	41	1430	0.000610361	0.00169375	0	0	nan	8	30	nan	6	1	1	0	0	65535	65535
0	21490								r06c08f31p02-ch2sk1fk1fl1.tif	r06c08f31p01-ch1sk1fk1fl1.tiff	41	1431	0.000610361	0.00158694	0	0	nan	8	31	nan	6	1	1	0	0	65535	65535
0	21304								r06c08f32p02-ch2sk1fk1fl1.tif	r06c08f32p01-ch1sk1fk1fl1.tiff	41	1432	0	0.00157168	0	0	nan	8	32	nan	6	1	1	0	0	65535	65535
0	21936								r06c08f33p02-ch2sk1fk1fl1.tif	r06c08f33p01-ch1sk1fk1fl1.tiff	41	1433	0.000595102	0.00210575	0	0	nan	8	33	nan	6	1	1	0	0	65535	65535
0	21768								r06c08f34p02-ch2sk1fk1fl1.tif	r06c08f34p01-ch1sk1fk1fl1.tiff	41	1434	0.000610361	0.00209049	0	0	nan	8	34	nan	6	1	1	0	0	65535	65535
0	0								r06c08f35p02-ch2sk1fk1fl1.tif	r06c08f35p01-ch1sk1fk1fl1.tiff	41	1435	0	0	0	0	nan	8	35	nan	6	1	1	0	0	65535	65535
0	0								r06c09f02p02-ch2sk1fk1fl1.tif	r06c09f02p01-ch1sk1fk1fl1.tiff	47	1612	0	0	0	0	nan	9	2	nan	6	1	1	0	0	65535	65535
0	21701								r06c09f03p02-ch2sk1fk1fl1.tif	r06c09f03p01-ch1sk1fk1fl1.tiff	47	1613	0	0.00234989	0	0	nan	9	3	nan	6	1	1	0	0	65535	65535
0	22173								r06c09f04p02-ch2sk1fk1fl1.tif	r06c09f04p01-ch1sk1fk1fl1.tiff	47	1614	0.000595102	0.00303655	0	0	nan	9	4	nan	6	1	1	0	0	65535	65535
0	21414								r06c09f05p02-ch2sk1fk1fl1.tif	r06c09f05p01-ch1sk1fk1fl1.tiff	47	1615	0.000610361	0.00161746	0	0	nan	9	5	nan	6	1	1	0	0	65535	65535
0	0								r06c09f06p02-ch2sk1fk1fl1.tif	r06c09f06p01-ch1sk1fk1fl1.tiff	47	1616	0	0	0	0	nan	9	6	nan	6	1	1	0	0	65535	65535
0	21600								r06c09f07p02-ch2sk1fk1fl1.tif	r06c09f07p01-ch1sk1fk1fl1.tiff	47	1617	0.000656138	0.00146487	0	0	nan	9	7	nan	6	1	1	0	0	65535	65535
0	2								r06c09f10p02-ch2sk1fk1fl1.tif	r06c09f10p01-ch1sk1fk1fl1.tiff	47	1620	0.00485237	0.024979	0	0	nan	9	10	nan	6	1	1	0	0	65535	65535
0	22132								r06c09f21p02-ch2sk1fk1fl1.tif	r06c09f21p01-ch1sk1fk1fl1.tiff	47	1631	0.000595102	0.0018616	0	0	nan	9	21	nan	6	1	1	0	0	65535	65535
0	22527								r06c09f25p02-ch2sk1fk1fl1.tif	r06c09f25p01-ch1sk1fk1fl1.tiff	47	1635	0.00062562	0.00326543	0	0	nan	9	25	nan	6	1	1	0	0	65535	65535
0	21456								r06c09f26p02-ch2sk1fk1fl1.tif	r06c09f26p01-ch1sk1fk1fl1.tiff	47	1636	0.00062562	0.00170901	0	0	nan	9	26	nan	6	1	1	0	0	65535	65535
0	20700								r06c09f27p02-ch2sk1fk1fl1.tif	r06c09f27p01-ch1sk1fk1fl1.tiff	47	1637	0.000610361	0.00167849	0	0	nan	9	27	nan	6	1	1	0	0	65535	65535
0	22775								r06c09f28p02-ch2sk1fk1fl1.tif	r06c09f28p01-ch1sk1fk1fl1.tiff	47	1638	0.00062562	0.00480659	0	0	nan	9	28	nan	6	1	1	0	0	65535	65535
0	22371								r06c09f29p02-ch2sk1fk1fl1.tif	r06c09f29p01-ch1sk1fk1fl1.tiff	47	1639	0.00062562	0.00448615	0	0	nan	9	29	nan	6	1	1	0	0	65535	65535
0	0								r06c09f30p02-ch2sk1fk1fl1.tif	r06c09f30p01-ch1sk1fk1fl1.tiff	47	1640	0.000595102	0	0	0	nan	9	30	nan	6	1	1	0	0	65535	65535
0	0								r06c09f31p02-ch2sk1fk1fl1.tif	r06c09f31p01-ch1sk1fk1fl1.tiff	47	1641	0.000610361	0	0	0	nan	9	31	nan	6	1	1	0	0	65535	65535
0	0								r06c09f32p02-ch2sk1fk1fl1.tif	r06c09f32p01-ch1sk1fk1fl1.tiff	47	1642	0.000610361	0	0	0	nan	9	32	nan	6	1	1	0	0	65535	65535
0	0								r06c09f33p02-ch2sk1fk1fl1.tif	r06c09f33p01-ch1sk1fk1fl1.tiff	47	1643	0.000640879	0	0	0	nan	9	33	nan	6	1	1	0	0	65535	65535
0	0								r06c09f34p02-ch2sk1fk1fl1.tif	r06c09f34p01-ch1sk1fk1fl1.tiff	47	1644	0.000579843	0	0	0	nan	9	34	nan	6	1	1	0	0	65535	65535
0	0								r06c09f35p02-ch2sk1fk1fl1.tif	r06c09f35p01-ch1sk1fk1fl1.tiff	47	1645	0.000564584	0	0	0	nan	9	35	nan	6	1	1	0	0	65535	65535
0	0								r06c10f02p02-ch2sk1fk1fl1.tif	r06c10f02p01-ch1sk1fk1fl1.tiff	53	1822	0.000610361	0	0	0	nan	10	2	nan	6	1	1	0	0	65535	65535
0	0								r06c10f03p02-ch2sk1fk1fl1.tif	r06c10f03p01-ch1sk1fk1fl1.tiff	53	1823	0	0	0	0	nan	10	3	nan	6	1	1	0	0	65535	65535
0	24186								r06c10f04p02-ch2sk1fk1fl1.tif	r06c10f04p01-ch1sk1fk1fl1.tiff	53	1824	0.000640879	0.0246738	0	0	nan	10	4	nan	6	1	1	0	0	65535	65535
0	23453								r06c10f05p02-ch2sk1fk1fl1.tif	r06c10f05p01-ch1sk1fk1fl1.tiff	53	1825	0.000610361	0.00555428	0	0	nan	10	5	nan	6	1	1	0	0	65535	65535
0	0								r06c10f06p02-ch2sk1fk1fl1.tif	r06c10f06p01-ch1sk1fk1fl1.tiff	53	1826	0	0	0	0	nan	10	6	nan	6	1	1	0	0	65535	65535
0	22976								r06c10f11p02-ch2sk1fk1fl1.tif	r06c10f11p01-ch1sk1fk1fl1.tiff	53	1831	0	0.00154116	0	0	nan	10	11	nan	6	1	1	0	0	65535	65535
0	22010								r06c10f12p02-ch2sk1fk1fl1.tif	r06c10f12p01-ch1sk1fk1fl1.tiff	53	1832	0.000640879	0.0016022	0	0	nan	10	12	nan	6	1	1	0	0	65535	65535
0	22133								r06c10f20p02-ch2sk1fk1fl1.tif	r06c10f20p01-ch1sk1fk1fl1.tiff	53	1840	0.000640879	0.0016022	0	0	nan	10	20	nan	6	1	1	0	0	65535	65535
0	21650								r06c10f21p02-ch2sk1fk1fl1.tif	r06c10f21p01-ch1sk1fk1fl1.tiff	53	1841	0.00062562	0.002121	0	0	nan	10	21	nan	6	1	1	0	0	65535	65535
0	20563								r06c10f22p02-ch2sk1fk1fl1.tif	r06c10f22p01-ch1sk1fk1fl1.tiff	53	1842	0.000671397	0.00224308	0	0	nan	10	22	nan	6	1	1	0	0	65535	65535
0	20158								r06c10f25p02-ch2sk1fk1fl1.tif	r06c10f25p01-ch1sk1fk1fl1.tiff	53	1845	0.000610361	0.00248722	0	0	nan	10	25	nan	6	1	1	0	0	65535	65535
0	19634								r06c10f26p02-ch2sk1fk1fl1.tif	r06c10f26p01-ch1sk1fk1fl1.tiff	53	1846	0.000595102	0.00192264	0	0	nan	10	26	nan	6	1	1	0	0	65535	65535
0	20346								r06c10f27p02-ch2sk1fk1fl1.tif	r06c10f27p01-ch1sk1fk1fl1.tiff	53	1847	0.000579843	0.00209049	0	0	nan	10	27	nan	6	1	1	0	0	65535	65535
0	20309								r06c10f28p02-ch2sk1fk1fl1.tif	r06c10f28p01-ch1sk1fk1fl1.tiff	53	1848	0.000610361	0.00157168	0	0	nan	10	28	nan	6	1	1	0	0	65535	65535
0	20491								r06c10f29p02-ch2sk1fk1fl1.tif	r06c10f29p01-ch1sk1fk1fl1.tiff	53	1849	0.000671397	0.00163272	0	0	nan	10	29	nan	6	1	1	0	0	65535	65535
0	0								r06c10f30p02-ch2sk1fk1fl1.tif	r06c10f30p01-ch1sk1fk1fl1.tiff	53	1850	0.000610361	0	0	0	nan	10	30	nan	6	1	1	0	0	65535	65535
0	0								r06c10f31p02-ch2sk1fk1fl1.tif	r06c10f31p01-ch1sk1fk1fl1.tiff	53	1851	0	0	0	0	nan	10	31	nan	6	1	1	0	0	65535	65535
0	0								r06c10f32p02-ch2sk1fk1fl1.tif	r06c10f32p01-ch1sk1fk1fl1.tiff	53	1852	0.000610361	0	0	0	nan	10	32	nan	6	1	1	0	0	65535	65535
0	0								r06c10f33p02-ch2sk1fk1fl1.tif	r06c10f33p01-ch1sk1fk1fl1.tiff	53	1853	0.000579843	0	0	0	nan	10	33	nan	6	1	1	0	0	65535	65535
0	0								r06c10f34p02-ch2sk1fk1fl1.tif	r06c10f34p01-ch1sk1fk1fl1.tiff	53	1854	0.000656138	0	0	0	nan	10	34	nan	6	1	1	0	0	65535	65535
0	0								r06c10f35p02-ch2sk1fk1fl1.tif	r06c10f35p01-ch1sk1fk1fl1.tiff	53	1855	0	0	0	0	nan	10	35	nan	6	1	1	0	0	65535	65535
0	0								r06c11f02p02-ch2sk1fk1fl1.tif	r06c11f02p01-ch1sk1fk1fl1.tiff	59	2032	0	0	0	0	nan	11	2	nan	6	1	1	0	0	65535	65535
0	23759								r06c11f03p02-ch2sk1fk1fl1.tif	r06c11f03p01-ch1sk1fk1fl1.tiff	59	2033	0.000579843	0.00329595	0	0	nan	11	3	nan	6	1	1	0	0	65535	65535
0	19867								r06c11f04p02-ch2sk1fk1fl1.tif	r06c11f04p01-ch1sk1fk1fl1.tiff	59	2034	0.000595102	0.0016022	0	0	nan	11	4	nan	6	1	1	0	0	65535	65535
0	21598								r06c11f05p02-ch2sk1fk1fl1.tif	r06c11f05p01-ch1sk1fk1fl1.tiff	59	2035	0.000595102	0.00177005	0	0	nan	11	5	nan	6	1	1	0	0	65535	65535
0	22786								r06c11f06p02-ch2sk1fk1fl1.tif	r06c11f06p01-ch1sk1fk1fl1.tiff	59	2036	0.00062562	0.00325017	0	0	nan	11	6	nan	6	1	1	0	0	65535	65535
0	21532								r06c11f07p02-ch2sk1fk1fl1.tif	r06c11f07p01-ch1sk1fk1fl1.tiff	59	2037	0.00062562	0.00231937	0	0	nan	11	7	nan	6	1	1	0	0	65535	65535
0	22658								r06c11f08p02-ch2sk1fk1fl1.tif	r06c11f08p01-ch1sk1fk1fl1.tiff	59	2038	0.000610361	0.00230411	0	0	nan	11	8	nan	6	1	1	0	0	65535	65535
0	0								r06c11f11p02-ch2sk1fk1fl1.tif	r06c11f11p01-ch1sk1fk1fl1.tiff	59	2041	0	0	0	0	nan	11	11	nan	6	1	1	0	0	65535	65535
0	23863								r06c11f12p02-ch2sk1fk1fl1.tif	r06c11f12p01-ch1sk1fk1fl1.tiff	59	2042	0.000640879	0.0136721	0	0	nan	11	12	nan	6	1	1	0	0	65535	65535
0	22275								r06c11f16p02-ch2sk1fk1fl1.tif	r06c11f16p01-ch1sk1fk1fl1.tiff	59	2046	0.000640879	0.00172427	0	0	nan	11	16	nan	6	1	1	0	0	65535	65535
0	20043								r06c11f17p02-ch2sk1fk1fl1.tif	r06c11f17p01-ch1sk1fk1fl1.tiff	59	2047	0.000579843	0.00192264	0	0	nan	11	17	nan	6	1	1	0	0	65535	65535
0	22267								r06c11f21p02-ch2sk1fk1fl1.tif	r06c11f21p01-ch1sk1fk1fl1.tiff	59	2051	0.000686656	0.00189212	0	0	nan	11	21	nan	6	1	1	0	0	65535	65535
0	20126								r06c11f25p02-ch2sk1fk1fl1.tif	r06c11f25p01-ch1sk1fk1fl1.tiff	59	2055	0.000640879	0.00166323	0	0	nan	11	25	nan	6	1	1	0	0	65535	65535
0	21765								r06c11f26p02-ch2sk1fk1fl1.tif	r06c11f26p01-ch1sk1fk1fl1.tiff	59	2056	0.000686656	0.0016022	0	0	nan	11	26	nan	6	1	1	0	0	65535	65535
0	22480								r06c11f27p02-ch2sk1fk1fl1.tif	r06c11f27p01-ch1sk1fk1fl1.tiff	59	2057	0.000595102	0.00283818	0	0	nan	11	27	nan	6	1	1	0	0	65535	65535
0	20985								r06c11f30p02-ch2sk1fk1fl1.tif	r06c11f30p01-ch1sk1fk1fl1.tiff	59	2060	0.000595102	0.00158694	0	0	nan	11	30	nan	6	1	1	0	0	65535	65535
0	0								r06c11f31p02-ch2sk1fk1fl1.tif	r06c11f31p01-ch1sk1fk1fl1.tiff	59	2061	0.000717174	0	0	0	nan	11	31	nan	6	1	1	0	0	65535	65535
0	21733								r06c11f32p02-ch2sk1fk1fl1.tif	r06c11f32p01-ch1sk1fk1fl1.tiff	59	2062	0.00062562	0.00225834	0	0	nan	11	32	nan	6	1	1	0	0	65535	65535
0	22197								r06c11f33p02-ch2sk1fk1fl1.tif	r06c11f33p01-ch1sk1fk1fl1.tiff	59	2063	0.000579843	0.00198367	0	0	nan	11	33	nan	6	1	1	0	0	65535	65535
0	21729								r06c11f34p02-ch2sk1fk1fl1.tif	r06c11f34p01-ch1sk1fk1fl1.tiff	59	2064	0.000640879	0.00163272	0	0	nan	11	34	nan	6	1	1	0	0	65535	65535
0	21323								r06c11f35p02-ch2sk1fk1fl1.tif	r06c11f35p01-ch1sk1fk1fl1.tiff	59	2065	0.00062562	0.00289921	0	0	nan	11	35	nan	6	1	1	0	0	65535	65535
0	19825								r07c02f02p02-ch2sk1fk1fl1.tif	r07c02f02p01-ch1sk1fk1fl1.tiff	6	177	0.000595102	0.00494392	0	0	nan	2	2	nan	7	1	1	0	0	65535	65535
0	39								r07c02f03p02-ch2sk1fk1fl1.tif	r07c02f03p01-ch1sk1fk1fl1.tiff	6	178	0.000640879	0.0394293	0	0	nan	2	3	nan	7	1	1	0	0	65535	65535
0	20313								r07c02f04p02-ch2sk1fk1fl1.tif	r07c02f04p01-ch1sk1fk1fl1.tiff	6	179	0.000564584	0.00234989	0	0	nan	2	4	nan	7	1	1	0	0	65535	65535
0	20106								r07c02f05p02-ch2sk1fk1fl1.tif	r07c02f05p01-ch1sk1fk1fl1.tiff	6	180	0.00062562	0.00204471	0	0	nan	2	5	nan	7	1	1	0	0	65535	65535
0	0								r07c02f06p02-ch2sk1fk1fl1.tif	r07c02f06p01-ch1sk1fk1fl1.tiff	6	181	0	0	0	0	nan	2	6	nan	7	1	1	0	0	65535	65535
0	21783								r07c02f07p02-ch2sk1fk1fl1.tif	r07c02f07p01-ch1sk1fk1fl1.tiff	6	182	0.000579843	0.00207523	0	0	nan	2	7	nan	7	1	1	0	0	65535	65535
0	23237								r07c02f11p02-ch2sk1fk1fl1.tif	r07c02f11p01-ch1sk1fk1fl1.tiff	6	186	0	0.00610361	0	0	nan	2	11	nan	7	1	1	0	0	65535	65535
0	19782								r07c02f12p02-ch2sk1fk1fl1.tif	r07c02f12p01-ch1sk1fk1fl1.tiff	6	187	0.000610361	0.00366217	0	0	nan	2	12	nan	7	1	1	0	0	65535	65535
0	20612								r07c02f16p02-ch2sk1fk1fl1.tif	r07c02f16p01-ch1sk1fk1fl1.tiff	6	191	0.000610361	0.00177005	0	0	nan	2	16	nan	7	1	1	0	0	65535	65535
0	20362								r07c02f17p02-ch2sk1fk1fl1.tif	r07c02f17p01-ch1sk1fk1fl1.tiff	6	192	0.000595102	0.00390631	0	0	nan	2	17	nan	7	1	1	0	0	65535	65535
0	20159								r07c02f20p02-ch2sk1fk1fl1.tif	r07c02f20p01-ch1sk1fk1fl1.tiff	6	195	0.000610361	0.0016022	0	0	nan	2	20	nan	7	1	1	0	0	65535	65535
0	19680								r07c02f21p02-ch2sk1fk1fl1.tif	r07c02f21p01-ch1sk1fk1fl1.tiff	6	196	0.000686656	0.00225834	0	0	nan	2	21	nan	7	1	1	0	0	65535	65535
0	19921								r07c02f25p02-ch2sk1fk1fl1.tif	r07c02f25p01-ch1sk1fk1fl1.tiff	6	200	0.000595102	0.00184634	0	0	nan	2	25	nan	7	1	1	0	0	65535	65535
0	19008								r07c02f26p02-ch2sk1fk1fl1.tif	r07c02f26p01-ch1sk1fk1fl1.tiff	6	201	0.000595102	0.00175479	0	0	nan	2	26	nan	7	1	1	0	0	65535	65535
0	20285								r07c02f27p02-ch2sk1fk1fl1.tif	r07c02f27p01-ch1sk1fk1fl1.tiff	6	202	0.000579843	0.0016022	0	0	nan	2	27	nan	7	1	1	0	0	65535	65535
0	22426								r07c02f28p02-ch2sk1fk1fl1.tif	r07c02f28p01-ch1sk1fk1fl1.tiff	6	203	0.000579843	0.00444038	0	0	nan	2	28	nan	7	1	1	0	0	65535	65535
0	22554								r07c02f29p02-ch2sk1fk1fl1.tif	r07c02f29p01-ch1sk1fk1fl1.tiff	6	204	0.000579843	0.00172427	0	0	nan	2	29	nan	7	1	1	0	0	65535	65535
0	21585								r07c02f30p02-ch2sk1fk1fl1.tif	r07c02f30p01-ch1sk1fk1fl1.tiff	6	205	0.000564584	0.00201419	0	0	nan	2	30	nan	7	1	1	0	0	65535	65535
0	21219								r07c02f31p02-ch2sk1fk1fl1.tif	r07c02f31p01-ch1sk1fk1fl1.tiff	6	206	0.000595102	0.00155642	0	0	nan	2	31	nan	7	1	1	0	0	65535	65535
0	0								r07c02f32p02-ch2sk1fk1fl1.tif	r07c02f32p01-ch1sk1fk1fl1.tiff	6	207	0.000579843	0	0	0	nan	2	32	nan	7	1	1	0	0	65535	65535
0	21789								r07c02f33p02-ch2sk1fk1fl1.tif	r07c02f33p01-ch1sk1fk1fl1.tiff	6	208	0.000579843	0.0152438	0	0	nan	2	33	nan	7	1	1	0	0	65535	65535
0	21596								r07c02f34p02-ch2sk1fk1fl1.tif	r07c02f34p01-ch1sk1fk1fl1.tiff	6	209	0.000656138	0.00254826	0	0	nan	2	34	nan	7	1	1	0	0	65535	65535
0	0								r07c02f35p02-ch2sk1fk1fl1.tif	r07c02f35p01-ch1sk1fk1fl1.tiff	6	210	0.000656138	0	0	0	nan	2	35	nan	7	1	1	0	0	65535	65535
0	0								r07c03f02p02-ch2sk1fk1fl1.tif	r07c03f02p01-ch1sk1fk1fl1.tiff	12	387	0	0	0	0	nan	3	2	nan	7	1	1	0	0	65535	65535
0	0								r07c03f03p02-ch2sk1fk1fl1.tif	r07c03f03p01-ch1sk1fk1fl1.tiff	12	388	0	0	0	0	nan	3	3	nan	7	1	1	0	0	65535	65535
0	19857								r07c03f04p02-ch2sk1fk1fl1.tif	r07c03f04p01-ch1sk1fk1fl1.tiff	12	389	0.000656138	0.00170901	0	0	nan	3	4	nan	7	1	1	0	0	65535	65535
0	21421								r07c03f05p02-ch2sk1fk1fl1.tif	r07c03f05p01-ch1sk1fk1fl1.tiff	12	390	0.000610361	0.00163272	0	0	nan	3	5	nan	7	1	1	0	0	65535	65535
0	0								r07c03f06p02-ch2sk1fk1fl1.tif	r07c03f06p01-ch1sk1fk1fl1.tiff	12	391	0	0	0	0	nan	3	6	nan	7	1	1	0	0	65535	65535
0	21426								r07c03f07p02-ch2sk1fk1fl1.tif	r07c03f07p01-ch1sk1fk1fl1.tiff	12	392	0.000595102	0.00198367	0	0	nan	3	7	nan	7	1	1	0	0	65535	65535
0	22434								r07c03f10p02-ch2sk1fk1fl1.tif	r07c03f10p01-ch1sk1fk1fl1.tiff	12	395	0.000610361	0.002533	0	0	nan	3	10	nan	7	1	1	0	0	65535	65535
0	19882								r07c03f11p02-ch2sk1fk1fl1.tif	r07c03f11p01-ch1sk1fk1fl1.tiff	12	396	0.000640879	0.00155642	0	0	nan	3	11	nan	7	1	1	0	0	65535	65535
0	22010								r07c03f12p02-ch2sk1fk1fl1.tif	r07c03f12p01-ch1sk1fk1fl1.tiff	12	397	0.000640879	0.00241093	0	0	nan	3	12	nan	7	1	1	0	0	65535	65535
0	22271								r07c03f20p02-ch2sk1fk1fl1.tif	r07c03f20p01-ch1sk1fk1fl1.tiff	12	405	0.000610361	0.0037995	0	0	nan	3	20	nan	7	1	1	0	0	65535	65535
0	21934								r07c03f21p02-ch2sk1fk1fl1.tif	r07c03f21p01-ch1sk1fk1fl1.tiff	12	406	0.000671397	0.002533	0	0	nan	3	21	nan	7	1	1	0	0	65535	65535
0	21782								r07c03f26p02-ch2sk1fk1fl1.tif	r07c03f26p01-ch1sk1fk1fl1.tiff	12	411	0.000579843	0.00202945	0	0	nan	3	26	nan	7	1	1	0	0	65535	65535
0	22049								r07c03f29p02-ch2sk1fk1fl1.tif	r07c03f29p01-ch1sk1fk1fl1.tiff	12	414	0.000610361	0.00207523	0	0	nan	3	29	nan	7	1	1	0	0	65535	65535
0	21314								r07c03f30p02-ch2sk1fk1fl1.tif	r07c03f30p01-ch1sk1fk1fl1.tiff	12	415	0	0.00177005	0	0	nan	3	30	nan	7	1	1	0	0	65535	65535
0	21716								r07c03f31p02-ch2sk1fk1fl1.tif	r07c03f31p01-ch1sk1fk1fl1.tiff	12	416	0.000610361	0.00280766	0	0	nan	3	31	nan	7	1	1	0	0	65535	65535
0	23150								r07c03f32p02-ch2sk1fk1fl1.tif	r07c03f32p01-ch1sk1fk1fl1.tiff	12	417	0	0.00241093	0	0	nan	3	32	nan	7	1	1	0	0	65535	65535
0	21629								r07c03f33p02-ch2sk1fk1fl1.tif	r07c03f33p01-ch1sk1fk1fl1.tiff	12	418	0.000610361	0.00257877	0	0	nan	3	33	nan	7	1	1	0	0	65535	65535
0	21202								r07c03f34p02-ch2sk1fk1fl1.tif	r07c03f34p01-ch1sk1fk1fl1.tiff	12	419	0.00062562	0.00457771	0	0	nan	3	34	nan	7	1	1	0	0	65535	65535
0	0								r07c03f35p02-ch2sk1fk1fl1.tif	r07c03f35p01-ch1sk1fk1fl1.tiff	12	420	0	0	0	0	nan	3	35	nan	7	1	1	0	0	65535	65535
0	0								r07c04f02p02-ch2sk1fk1fl1.tif	r07c04f02p01-ch1sk1fk1fl1.tiff	18	597	0	0	0	0	nan	4	2	nan	7	1	1	0	0	65535	65535
0	21157								r07c04f03p02-ch2sk1fk1fl1.tif	r07c04f03p01-ch1sk1fk1fl1.tiff	18	598	0.000610361	0.00158694	0	0	nan	4	3	nan	7	1	1	0	0	65535	65535
0	22117								r07c04f04p02-ch2sk1fk1fl1.tif	r07c04f04p01-ch1sk1fk1fl1.tiff	18	599	0.000610361	0.002121	0	0	nan	4	4	nan	7	1	1	0	0	65535	65535
0	21427								r07c04f05p02-ch2sk1fk1fl1.tif	r07c04f05p01-ch1sk1fk1fl1.tiff	18	600	0.00062562	0.00163272	0	0	nan	4	5	nan	7	1	1	0	0	65535	65535
0	0								r07c04f06p02-ch2sk1fk1fl1.tif	r07c04f06p01-ch1sk1fk1fl1.tiff	18	601	0.000610361	0	0	0	nan	4	6	nan	7	1	1	0	0	65535	65535
0	21447								r07c04f07p02-ch2sk1fk1fl1.tif	r07c04f07p01-ch1sk1fk1fl1.tiff	18	602	0.000640879	0.00207523	0	0	nan	4	7	nan	7	1	1	0	0	65535	65535
0	20414								r07c04f10p02-ch2sk1fk1fl1.tif	r07c04f10p01-ch1sk1fk1fl1.tiff	18	605	0.00062562	0.00207523	0	0	nan	4	10	nan	7	1	1	0	0	65535	65535
0	20902								r07c04f11p02-ch2sk1fk1fl1.tif	r07c04f11p01-ch1sk1fk1fl1.tiff	18	606	0.00062562	0.00161746	0	0	nan	4	11	nan	7	1	1	0	0	65535	65535
0	21790								r07c04f12p02-ch2sk1fk1fl1.tif	r07c04f12p01-ch1sk1fk1fl1.tiff	18	607	0.000595102	0.00195315	0	0	nan	4	12	nan	7	1	1	0	0	65535	65535
0	22057								r07c04f20p02-ch2sk1fk1fl1.tif	r07c04f20p01-ch1sk1fk1fl1.tiff	18	615	0.000595102	0.0027924	0	0	nan	4	20	nan	7	1	1	0	0	65535	65535
0	19509								r07c04f21p02-ch2sk1fk1fl1.tif	r07c04f21p01-ch1sk1fk1fl1.tiff	18	616	0.000579843	0.00495918	0	0	nan	4	21	nan	7	1	1	0	0	65535	65535
0	25768								r07c04f25p02-ch2sk1fk1fl1.tif	r07c04f25p01-ch1sk1fk1fl1.tiff	18	620	0.000595102	0.0179904	0	0	nan	4	25	nan	7	1	1	0	0	65535	65535
0	19637								r07c04f26p02-ch2sk1fk1fl1.tif	r07c04f26p01-ch1sk1fk1fl1.tiff	18	621	0.000610361	0.0018616	0	0	nan	4	26	nan	7	1	1	0	0	65535	65535
0	20382								r07c04f29p02-ch2sk1fk1fl1.tif	r07c04f29p01-ch1sk1fk1fl1.tiff	18	624	0.000610361	0.00192264	0	0	nan	4	29	nan	7	1	1	0	0	65535	65535
0	21759								r07c04f30p02-ch2sk1fk1fl1.tif	r07c04f30p01-ch1sk1fk1fl1.tiff	18	625	0.00062562	0.00329595	0	0	nan	4	30	nan	7	1	1	0	0	65535	65535
0	0								r07c04f31p02-ch2sk1fk1fl1.tif	r07c04f31p01-ch1sk1fk1fl1.tiff	18	626	0	0	0	0	nan	4	31	nan	7	1	1	0	0	65535	65535
0	0								r07c04f32p02-ch2sk1fk1fl1.tif	r07c04f32p01-ch1sk1fk1fl1.tiff	18	627	0.00062562	0	0	0	nan	4	32	nan	7	1	1	0	0	65535	65535
0	21959								r07c04f33p02-ch2sk1fk1fl1.tif	r07c04f33p01-ch1sk1fk1fl1.tiff	18	628	0.000595102	0.00198367	0	0	nan	4	33	nan	7	1	1	0	0	65535	65535
0	0								r07c04f34p02-ch2sk1fk1fl1.tif	r07c04f34p01-ch1sk1fk1fl1.tiff	18	629	0.00062562	0	0	0	nan	4	34	nan	7	1	1	0	0	65535	65535
0	0								r07c04f35p02-ch2sk1fk1fl1.tif	r07c04f35p01-ch1sk1fk1fl1.tiff	18	630	0	0	0	0	nan	4	35	nan	7	1	1	0	0	65535	65535
0	0								r07c05f02p02-ch2sk1fk1fl1.tif	r07c05f02p01-ch1sk1fk1fl1.tiff	24	807	0	0	0	0	nan	5	2	nan	7	1	1	0	0	65535	65535
0	21726								r07c05f03p02-ch2sk1fk1fl1.tif	r07c05f03p01-ch1sk1fk1fl1.tiff	24	808	0	0.00277714	0	0	nan	5	3	nan	7	1	1	0	0	65535	65535
0	22117								r07c05f04p02-ch2sk1fk1fl1.tif	r07c05f04p01-ch1sk1fk1fl1.tiff	24	809	0.000610361	0.0018616	0	0	nan	5	4	nan	7	1	1	0	0	65535	65535
0	21429								r07c05f05p02-ch2sk1fk1fl1.tif	r07c05f05p01-ch1sk1fk1fl1.tiff	24	810	0.000610361	0.00274662	0	0	nan	5	5	nan	7	1	1	0	0	65535	65535
0	22274								r07c05f06p02-ch2sk1fk1fl1.tif	r07c05f06p01-ch1sk1fk1fl1.tiff	24	811	0.000610361	0.00151064	0	0	nan	5	6	nan	7	1	1	0	0	65535	65535
0	21107								r07c05f07p02-ch2sk1fk1fl1.tif	r07c05f07p01-ch1sk1fk1fl1.tiff	24	812	0.000656138	0.0115816	0	0	nan	5	7	nan	7	1	1	0	0	65535	65535
0	20231								r07c05f08p02-ch2sk1fk1fl1.tif	r07c05f08p01-ch1sk1fk1fl1.tiff	24	813	0.000579843	0.00184634	0	0	nan	5	8	nan	7	1	1	0	0	65535	65535
0	20430								r07c05f09p02-ch2sk1fk1fl1.tif	r07c05f09p01-ch1sk1fk1fl1.tiff	24	814	0.000610361	0.00161746	0	0	nan	5	9	nan	7	1	1	0	0	65535	65535
0	22320								r07c05f10p02-ch2sk1fk1fl1.tif	r07c05f10p01-ch1sk1fk1fl1.tiff	24	815	0.000610361	0.0018616	0	0	nan	5	10	nan	7	1	1	0	0	65535	65535
0	19653								r07c05f11p02-ch2sk1fk1fl1.tif	r07c05f11p01-ch1sk1fk1fl1.tiff	24	816	0	0.00366217	0	0	nan	5	11	nan	7	1	1	0	0	65535	65535
0	20074								r07c05f12p02-ch2sk1fk1fl1.tif	r07c05f12p01-ch1sk1fk1fl1.tiff	24	817	0.000579843	0.00184634	0	0	nan	5	12	nan	7	1	1	0	0	65535	65535
0	22259								r07c05f16p02-ch2sk1fk1fl1.tif	r07c05f16p01-ch1sk1fk1fl1.tiff	24	821	0.000610361	0.00276188	0	0	nan	5	16	nan	7	1	1	0	0	65535	65535
0	20348								r07c05f17p02-ch2sk1fk1fl1.tif	r07c05f17p01-ch1sk1fk1fl1.tiff	24	822	0.000701915	0.00167849	0	0	nan	5	17	nan	7	1	1	0	0	65535	65535
0	19965								r07c05f20p02-ch2sk1fk1fl1.tif	r07c05f20p01-ch1sk1fk1fl1.tiff	24	825	0.000579843	0.0024567	0	0	nan	5	20	nan	7	1	1	0	0	65535	65535
0	20015								r07c05f21p02-ch2sk1fk1fl1.tif	r07c05f21p01-ch1sk1fk1fl1.tiff	24	826	0.000595102	0.00189212	0	0	nan	5	21	nan	7	1	1	0	0	65535	65535
0	22206								r07c05f25p02-ch2sk1fk1fl1.tif	r07c05f25p01-ch1sk1fk1fl1.tiff	24	830	0.000640879	0.00181582	0	0	nan	5	25	nan	7	1	1	0	0	65535	65535
0	21290								r07c05f26p02-ch2sk1fk1fl1.tif	r07c05f26p01-ch1sk1fk1fl1.tiff	24	831	0.000579843	0.00155642	0	0	nan	5	26	nan	7	1	1	0	0	65535	65535
6	18507								r07c05f29p02-ch2sk1fk1fl1.tif	r07c05f29p01-ch1sk1fk1fl1.tiff	24	834	0.0242771	0.0153048	0	0	nan	5	29	nan	7	1	1	0	0	65535	65535
0	21242								r07c05f30p02-ch2sk1fk1fl1.tif	r07c05f30p01-ch1sk1fk1fl1.tiff	24	835	0.000640879	0.00166323	0	0	nan	5	30	nan	7	1	1	0	0	65535	65535
0	0								r07c05f31p02-ch2sk1fk1fl1.tif	r07c05f31p01-ch1sk1fk1fl1.tiff	24	836	0.000595102	0	0	0	nan	5	31	nan	7	1	1	0	0	65535	65535
0	19508								r07c05f32p02-ch2sk1fk1fl1.tif	r07c05f32p01-ch1sk1fk1fl1.tiff	24	837	0.000610361	0.00181582	0	0	nan	5	32	nan	7	1	1	0	0	65535	65535
0	21787								r07c05f33p02-ch2sk1fk1fl1.tif	r07c05f33p01-ch1sk1fk1fl1.tiff	24	838	0.00062562	0.00170901	0	0	nan	5	33	nan	7	1	1	0	0	65535	65535
0	21287								r07c05f34p02-ch2sk1fk1fl1.tif	r07c05f34p01-ch1sk1fk1fl1.tiff	24	839	0.00236515	0.00190738	0	0	nan	5	34	nan	7	1	1	0	0	65535	65535
0	21468								r07c05f35p02-ch2sk1fk1fl1.tif	r07c05f35p01-ch1sk1fk1fl1.tiff	24	840	0.00062562	0.00157168	0	0	nan	5	35	nan	7	1	1	0	0	65535	65535
0	20174								r07c06f02p02-ch2sk1fk1fl1.tif	r07c06f02p01-ch1sk1fk1fl1.tiff	30	1017	0.000701915	0.00155642	0	0	nan	6	2	nan	7	1	1	0	0	65535	65535
0	21732								r07c06f03p02-ch2sk1fk1fl1.tif	r07c06f03p01-ch1sk1fk1fl1.tiff	30	1018	0.000610361	0.00306706	0	0	nan	6	3	nan	7	1	1	0	0	65535	65535
0	19432								r07c06f04p02-ch2sk1fk1fl1.tif	r07c06f04p01-ch1sk1fk1fl1.tiff	30	1019	0.000595102	0.00340276	0	0	nan	6	4	nan	7	1	1	0	0	65535	65535
0	23498								r07c06f05p02-ch2sk1fk1fl1.tif	r07c06f05p01-ch1sk1fk1fl1.tiff	30	1020	0.000595102	0.0037232	0	0	nan	6	5	nan	7	1	1	0	0	65535	65535
0	20036								r07c06f06p02-ch2sk1fk1fl1.tif	r07c06f06p01-ch1sk1fk1fl1.tiff	30	1021	0.000595102	0.00178531	0	0	nan	6	6	nan	7	1	1	0	0	65535	65535
0	21204								r07c06f07p02-ch2sk1fk1fl1.tif	r07c06f07p01-ch1sk1fk1fl1.tiff	30	1022	0.000640879	0.0019379	0	0	nan	6	7	nan	7	1	1	0	0	65535	65535
0	22550								r07c06f10p02-ch2sk1fk1fl1.tif	r07c06f10p01-ch1sk1fk1fl1.tiff	30	1025	0.000579843	0.0027924	0	0	nan	6	10	nan	7	1	1	0	0	65535	65535
0	21652								r07c06f11p02-ch2sk1fk1fl1.tif	r07c06f11p01-ch1sk1fk1fl1.tiff	30	1026	0	0.00292973	0	0	nan	6	11	nan	7	1	1	0	0	65535	65535
0	20087								r07c06f12p02-ch2sk1fk1fl1.tif	r07c06f12p01-ch1sk1fk1fl1.tiff	30	1027	0.000656138	0.00169375	0	0	nan	6	12	nan	7	1	1	0	0	65535	65535
0	19954								r07c06f16p02-ch2sk1fk1fl1.tif	r07c06f16p01-ch1sk1fk1fl1.tiff	30	1031	0.000656138	0.00164797	0	0	nan	6	16	nan	7	1	1	0	0	65535	65535
0	1								r07c06f17p02-ch2sk1fk1fl1.tif	r07c06f17p01-ch1sk1fk1fl1.tiff	30	1032	0.00474556	0.0249027	0	0	nan	6	17	nan	7	1	1	0	0	65535	65535
0	19730								r07c06f20p02-ch2sk1fk1fl1.tif	r07c06f20p01-ch1sk1fk1fl1.tiff	30	1035	0.000579843	0.00157168	0	0	nan	6	20	nan	7	1	1	0	0	65535	65535
0	21823								r07c06f21p02-ch2sk1fk1fl1.tif	r07c06f21p01-ch1sk1fk1fl1.tiff	30	1036	0.000595102	0.00190738	0	0	nan	6	21	nan	7	1	1	0	0	65535	65535
0	19744								r07c06f25p02-ch2sk1fk1fl1.tif	r07c06f25p01-ch1sk1fk1fl1.tiff	30	1040	0.000686656	0.00170901	0	0	nan	6	25	nan	7	1	1	0	0	65535	65535
0	21258								r07c06f26p02-ch2sk1fk1fl1.tif	r07c06f26p01-ch1sk1fk1fl1.tiff	30	1041	0.000595102	0.0024567	0	0	nan	6	26	nan	7	1	1	0	0	65535	65535
0	25841								r07c06f29p02-ch2sk1fk1fl1.tif	r07c06f29p01-ch1sk1fk1fl1.tiff	30	1044	0.000610361	0.0151522	0	0	nan	6	29	nan	7	1	1	0	0	65535	65535
0	21704								r07c06f30p02-ch2sk1fk1fl1.tif	r07c06f30p01-ch1sk1fk1fl1.tiff	30	1045	0	0.00204471	0	0	nan	6	30	nan	7	1	1	0	0	65535	65535
0	23349								r07c06f31p02-ch2sk1fk1fl1.tif	r07c06f31p01-ch1sk1fk1fl1.tiff	30	1046	0.000595102	0.00369268	0	0	nan	6	31	nan	7	1	1	0	0	65535	65535
0	0								r07c06f32p02-ch2sk1fk1fl1.tif	r07c06f32p01-ch1sk1fk1fl1.tiff	30	1047	0.000640879	0	0	0	nan	6	32	nan	7	1	1	0	0	65535	65535
0	23785								r07c06f33p02-ch2sk1fk1fl1.tif	r07c06f33p01-ch1sk1fk1fl1.tiff	30	1048	0.000595102	0.00306706	0	0	nan	6	33	nan	7	1	1	0	0	65535	65535
0	21327								r07c06f34p02-ch2sk1fk1fl1.tif	r07c06f34p01-ch1sk1fk1fl1.tiff	30	1049	0.000610361	0.0015259	0	0	nan	6	34	nan	7	1	1	0	0	65535	65535
0	19998								r07c07f02p02-ch2sk1fk1fl1.tif	r07c07f02p01-ch1sk1fk1fl1.tiff	36	1227	0.000640879	0.00247196	0	0	nan	7	2	nan	7	1	1	0	0	65535	65535
0	21232								r07c07f03p02-ch2sk1fk1fl1.tif	r07c07f03p01-ch1sk1fk1fl1.tiff	36	1228	0.000564584	0.00376898	0	0	nan	7	3	nan	7	1	1	0	0	65535	65535
0	21698								r07c07f04p02-ch2sk1fk1fl1.tif	r07c07f04p01-ch1sk1fk1fl1.tiff	36	1229	0.00062562	0.00175479	0	0	nan	7	4	nan	7	1	1	0	0	65535	65535
[truncated: 101 more rows]
