# Supplementary material for: Body size-dependent energy storage causes Kleiber’s law scaling of the metabolic rate in planarians
Source: eLife. 2019 Jan 4;8:e38187. doi: 10.7554/eLife.38187 (PMC6320072; doi:10.7554/eLife.38187)
Supplement: Figure 2—source data 3. [file elife-38187-fig2-data3.zip › Figure 2 - source data 3/Experiment 1/Results animals 7-12/MyExpt_Image.txt]

Count_beads_seg	Count_cell_seg	FileName_bead_signal	FileName_cells_signal	Group_Number	ImageNumber	Intensity_MaxIntensity_bead_signal	Intensity_MaxIntensity_cells_signal	Math_percentSaturatedBeads	Math_percentSaturatedCells	Metadata_Channel	Metadata_Column	Metadata_Field	Metadata_Plate	Metadata_Row	Quality Control_no beads flag	Quality Control_no cells flag	Quality Control_saturation beads	Quality Control_saturation cells	Scaling_bead_signal	Scaling_cells_signal
1923.0	1186.0	r02c02f01p02-ch2sk1fk1fl1.tif	r02c02f01p01-ch1sk1fk1fl1.tiff	1	1	0.233204	0.23006	0.0	0.0	nan	02	01	nan	02	0	0	0	0	65535	65535
0.0	0.0	r02c02f02p02-ch2sk1fk1fl1.tif	r02c02f02p01-ch1sk1fk1fl1.tiff	1	2	0.000640879	0.0	0.0	0.0	nan	02	02	nan	02	1	1	0	0	65535	65535
0.0	21402.0	r02c02f03p02-ch2sk1fk1fl1.tif	r02c02f03p01-ch1sk1fk1fl1.tiff	1	3	0.00062562	0.00158694	0.0	0.0	nan	02	03	nan	02	1	1	0	0	65535	65535
0.0	20031.0	r02c02f04p02-ch2sk1fk1fl1.tif	r02c02f04p01-ch1sk1fk1fl1.tiff	1	4	0.000610361	0.00161746	0.0	0.0	nan	02	04	nan	02	1	1	0	0	65535	65535
0.0	21839.0	r02c02f05p02-ch2sk1fk1fl1.tif	r02c02f05p01-ch1sk1fk1fl1.tiff	1	5	0.00062562	0.00161746	0.0	0.0	nan	02	05	nan	02	1	1	0	0	65535	65535
0.0	20445.0	r02c02f06p02-ch2sk1fk1fl1.tif	r02c02f06p01-ch1sk1fk1fl1.tiff	1	6	0.0	0.00190738	0.0	0.0	nan	02	06	nan	02	1	1	0	0	65535	65535
0.0	19741.0	r02c02f07p02-ch2sk1fk1fl1.tif	r02c02f07p01-ch1sk1fk1fl1.tiff	1	7	0.000595102	0.00248722	0.0	0.0	nan	02	07	nan	02	1	1	0	0	65535	65535
0.0	20513.0	r02c02f08p02-ch2sk1fk1fl1.tif	r02c02f08p01-ch1sk1fk1fl1.tiff	1	8	0.00062562	0.00163272	0.0	0.0	nan	02	08	nan	02	1	1	0	0	65535	65535
0.0	24325.0	r02c02f09p02-ch2sk1fk1fl1.tif	r02c02f09p01-ch1sk1fk1fl1.tiff	1	9	0.000534066	0.0144045	0.0	0.0	nan	02	09	nan	02	1	1	0	0	65535	65535
0.0	20717.0	r02c02f10p02-ch2sk1fk1fl1.tif	r02c02f10p01-ch1sk1fk1fl1.tiff	1	10	0.000579843	0.00163272	0.0	0.0	nan	02	10	nan	02	1	1	0	0	65535	65535
0.0	21082.0	r02c02f11p02-ch2sk1fk1fl1.tif	r02c02f11p01-ch1sk1fk1fl1.tiff	1	11	0.000610361	0.00325017	0.0	0.0	nan	02	11	nan	02	1	1	0	0	65535	65535
0.0	19478.0	r02c02f12p02-ch2sk1fk1fl1.tif	r02c02f12p01-ch1sk1fk1fl1.tiff	1	12	0.000610361	0.00163272	0.0	0.0	nan	02	12	nan	02	1	1	0	0	65535	65535
69.0	42.0	r02c02f13p02-ch2sk1fk1fl1.tif	r02c02f13p01-ch1sk1fk1fl1.tiff	1	13	0.136919	0.0446479	0.0	0.0	nan	02	13	nan	02	0	1	0	0	65535	65535
367.0	186.0	r02c02f14p02-ch2sk1fk1fl1.tif	r02c02f14p01-ch1sk1fk1fl1.tiff	1	14	0.184298	0.185229	0.0	0.0	nan	02	14	nan	02	0	0	0	0	65535	65535
54.0	28.0	r02c02f15p02-ch2sk1fk1fl1.tif	r02c02f15p01-ch1sk1fk1fl1.tiff	1	15	0.162188	0.033463	0.0	0.0	nan	02	15	nan	02	0	1	0	0	65535	65535
0.0	20291.0	r02c02f16p02-ch2sk1fk1fl1.tif	r02c02f16p01-ch1sk1fk1fl1.tiff	1	16	0.000595102	0.00155642	0.0	0.0	nan	02	16	nan	02	1	1	0	0	65535	65535
0.0	20318.0	r02c02f17p02-ch2sk1fk1fl1.tif	r02c02f17p01-ch1sk1fk1fl1.tiff	1	17	0.000671397	0.00230411	0.0	0.0	nan	02	17	nan	02	1	1	0	0	65535	65535
203.0	94.0	r02c02f18p02-ch2sk1fk1fl1.tif	r02c02f18p01-ch1sk1fk1fl1.tiff	1	18	0.140002	0.07776	0.0	0.0	nan	02	18	nan	02	0	0	0	0	65535	65535
210.0	86.0	r02c02f19p02-ch2sk1fk1fl1.tif	r02c02f19p01-ch1sk1fk1fl1.tiff	1	19	0.14107	0.0798047	0.0	0.0	nan	02	19	nan	02	0	0	0	0	65535	65535
0.0	19910.0	r02c02f20p02-ch2sk1fk1fl1.tif	r02c02f20p01-ch1sk1fk1fl1.tiff	1	20	0.00062562	0.00163272	0.0	0.0	nan	02	20	nan	02	1	1	0	0	65535	65535
0.0	22111.0	r02c02f21p02-ch2sk1fk1fl1.tif	r02c02f21p01-ch1sk1fk1fl1.tiff	1	21	0.000595102	0.00177005	0.0	0.0	nan	02	21	nan	02	1	1	0	0	65535	65535
213.0	128.0	r02c02f22p02-ch2sk1fk1fl1.tif	r02c02f22p01-ch1sk1fk1fl1.tiff	1	22	0.122789	0.0855879	0.0	0.0	nan	02	22	nan	02	0	0	0	0	65535	65535
1821.0	1155.0	r02c02f23p02-ch2sk1fk1fl1.tif	r02c02f23p01-ch1sk1fk1fl1.tiff	1	23	0.249638	0.222049	0.000215418198529	0.0	nan	02	23	nan	02	0	0	0	0	65535	65535
256.0	117.0	r02c02f24p02-ch2sk1fk1fl1.tif	r02c02f24p01-ch1sk1fk1fl1.tiff	1	24	0.1149	0.0744335	0.0	0.0	nan	02	24	nan	02	0	0	0	0	65535	65535
0.0	22216.0	r02c02f25p02-ch2sk1fk1fl1.tif	r02c02f25p01-ch1sk1fk1fl1.tiff	1	25	0.00062562	0.00167849	0.0	0.0	nan	02	25	nan	02	1	1	0	0	65535	65535
0.0	19490.0	r02c02f26p02-ch2sk1fk1fl1.tif	r02c02f26p01-ch1sk1fk1fl1.tiff	1	26	0.000564584	0.00195315	0.0	0.0	nan	02	26	nan	02	1	1	0	0	65535	65535
86.0	38.0	r02c02f27p02-ch2sk1fk1fl1.tif	r02c02f27p01-ch1sk1fk1fl1.tiff	1	27	0.132723	0.0441138	0.0	0.0	nan	02	27	nan	02	0	1	0	0	65535	65535
334.0	144.0	r02c02f28p02-ch2sk1fk1fl1.tif	r02c02f28p01-ch1sk1fk1fl1.tiff	1	28	0.128023	0.0741588	0.0	0.0	nan	02	28	nan	02	0	0	0	0	65535	65535
66.0	50.0	r02c02f29p02-ch2sk1fk1fl1.tif	r02c02f29p01-ch1sk1fk1fl1.tiff	1	29	0.119539	0.0327916	0.0	0.0	nan	02	29	nan	02	0	1	0	0	65535	65535
0.0	21279.0	r02c02f30p02-ch2sk1fk1fl1.tif	r02c02f30p01-ch1sk1fk1fl1.tiff	1	30	0.000595102	0.00154116	0.0	0.0	nan	02	30	nan	02	1	1	0	0	65535	65535
0.0	21120.0	r02c02f31p02-ch2sk1fk1fl1.tif	r02c02f31p01-ch1sk1fk1fl1.tiff	1	31	0.000579843	0.00198367	0.0	0.0	nan	02	31	nan	02	1	1	0	0	65535	65535
0.0	18988.0	r02c02f32p02-ch2sk1fk1fl1.tif	r02c02f32p01-ch1sk1fk1fl1.tiff	1	32	0.000640879	0.00268559	0.0	0.0	nan	02	32	nan	02	1	1	0	0	65535	65535
0.0	19893.0	r02c02f33p02-ch2sk1fk1fl1.tif	r02c02f33p01-ch1sk1fk1fl1.tiff	1	33	0.000686656	0.00173953	0.0	0.0	nan	02	33	nan	02	1	1	0	0	65535	65535
0.0	19611.0	r02c02f34p02-ch2sk1fk1fl1.tif	r02c02f34p01-ch1sk1fk1fl1.tiff	1	34	0.000671397	0.00250248	0.0	0.0	nan	02	34	nan	02	1	1	0	0	65535	65535
0.0	0.0	r02c02f35p02-ch2sk1fk1fl1.tif	r02c02f35p01-ch1sk1fk1fl1.tiff	1	35	0.0	0.0	0.0	0.0	nan	02	35	nan	02	1	1	0	0	65535	65535
1123.0	1435.0	r03c02f01p02-ch2sk1fk1fl1.tif	r03c02f01p01-ch1sk1fk1fl1.tiff	2	36	0.249668	0.249683	0.000502642463235	0.000646254595588	nan	02	01	nan	03	0	0	0	0	65535	65535
0.0	0.0	r03c02f02p02-ch2sk1fk1fl1.tif	r03c02f02p01-ch1sk1fk1fl1.tiff	2	37	0.0	0.0	0.0	0.0	nan	02	02	nan	03	1	1	0	0	65535	65535
0.0	0.0	r03c02f03p02-ch2sk1fk1fl1.tif	r03c02f03p01-ch1sk1fk1fl1.tiff	2	38	0.000610361	0.0	0.0	0.0	nan	02	03	nan	03	1	1	0	0	65535	65535
0.0	20292.0	r03c02f04p02-ch2sk1fk1fl1.tif	r03c02f04p01-ch1sk1fk1fl1.tiff	2	39	0.000610361	0.00167849	0.0	0.0	nan	02	04	nan	03	1	1	0	0	65535	65535
0.0	19503.0	r03c02f05p02-ch2sk1fk1fl1.tif	r03c02f05p01-ch1sk1fk1fl1.tiff	2	40	0.000595102	0.00895705	0.0	0.0	nan	02	05	nan	03	1	1	0	0	65535	65535
0.0	0.0	r03c02f06p02-ch2sk1fk1fl1.tif	r03c02f06p01-ch1sk1fk1fl1.tiff	2	41	0.0	0.0	0.0	0.0	nan	02	06	nan	03	1	1	0	0	65535	65535
0.0	17475.0	r03c02f07p02-ch2sk1fk1fl1.tif	r03c02f07p01-ch1sk1fk1fl1.tiff	2	42	0.000579843	0.00440986	0.0	0.0	nan	02	07	nan	03	1	1	0	0	65535	65535
0.0	20427.0	r03c02f08p02-ch2sk1fk1fl1.tif	r03c02f08p01-ch1sk1fk1fl1.tiff	2	43	0.000595102	0.00796521	0.0	0.0	nan	02	08	nan	03	1	1	0	0	65535	65535
0.0	20330.0	r03c02f09p02-ch2sk1fk1fl1.tif	r03c02f09p01-ch1sk1fk1fl1.tiff	2	44	0.000640879	0.0024567	0.0	0.0	nan	02	09	nan	03	1	1	0	0	65535	65535
0.0	20855.0	r03c02f10p02-ch2sk1fk1fl1.tif	r03c02f10p01-ch1sk1fk1fl1.tiff	2	45	0.000640879	0.00250248	0.0	0.0	nan	02	10	nan	03	1	1	0	0	65535	65535
0.0	21125.0	r03c02f11p02-ch2sk1fk1fl1.tif	r03c02f11p01-ch1sk1fk1fl1.tiff	2	46	0.000595102	0.00228885	0.0	0.0	nan	02	11	nan	03	1	1	0	0	65535	65535
0.0	20255.0	r03c02f12p02-ch2sk1fk1fl1.tif	r03c02f12p01-ch1sk1fk1fl1.tiff	2	47	0.000610361	0.0031281	0.0	0.0	nan	02	12	nan	03	1	1	0	0	65535	65535
3.0	12.0	r03c02f13p02-ch2sk1fk1fl1.tif	r03c02f13p01-ch1sk1fk1fl1.tiff	2	48	0.121874	0.027512	0.0	0.0	nan	02	13	nan	03	0	1	0	0	65535	65535
245.0	191.0	r03c02f14p02-ch2sk1fk1fl1.tif	r03c02f14p01-ch1sk1fk1fl1.tiff	2	49	0.160113	0.0612955	0.0	0.0	nan	02	14	nan	03	0	0	0	0	65535	65535
140.0	129.0	r03c02f15p02-ch2sk1fk1fl1.tif	r03c02f15p01-ch1sk1fk1fl1.tiff	2	50	0.161334	0.0573281	0.0	0.0	nan	02	15	nan	03	0	0	0	0	65535	65535
0.0	20353.0	r03c02f16p02-ch2sk1fk1fl1.tif	r03c02f16p01-ch1sk1fk1fl1.tiff	2	51	0.000656138	0.0018616	0.0	0.0	nan	02	16	nan	03	1	1	0	0	65535	65535
50.0	54.0	r03c02f17p02-ch2sk1fk1fl1.tif	r03c02f17p01-ch1sk1fk1fl1.tiff	2	52	0.171115	0.0459449	0.0	0.0	nan	02	17	nan	03	0	1	0	0	65535	65535
945.0	899.0	r03c02f18p02-ch2sk1fk1fl1.tif	r03c02f18p01-ch1sk1fk1fl1.tiff	2	53	0.21297	0.220142	0.0	0.0	nan	02	18	nan	03	0	0	0	0	65535	65535
80.0	58.0	r03c02f19p02-ch2sk1fk1fl1.tif	r03c02f19p01-ch1sk1fk1fl1.tiff	2	54	0.118242	0.045594	0.0	0.0	nan	02	19	nan	03	0	1	0	0	65535	65535
0.0	20167.0	r03c02f20p02-ch2sk1fk1fl1.tif	r03c02f20p01-ch1sk1fk1fl1.tiff	2	55	0.000595102	0.00161746	0.0	0.0	nan	02	20	nan	03	1	1	0	0	65535	65535
0.0	19989.0	r03c02f21p02-ch2sk1fk1fl1.tif	r03c02f21p01-ch1sk1fk1fl1.tiff	2	56	0.00062562	0.00170901	0.0	0.0	nan	02	21	nan	03	1	1	0	0	65535	65535
57.0	39.0	r03c02f22p02-ch2sk1fk1fl1.tif	r03c02f22p01-ch1sk1fk1fl1.tiff	2	57	0.161746	0.0379492	0.0	0.0	nan	02	22	nan	03	0	1	0	0	65535	65535
890.0	917.0	r03c02f23p02-ch2sk1fk1fl1.tif	r03c02f23p01-ch1sk1fk1fl1.tiff	2	58	0.165789	0.184115	0.0	0.0	nan	02	23	nan	03	0	0	0	0	65535	65535
1212.0	1260.0	r03c02f24p02-ch2sk1fk1fl1.tif	r03c02f24p01-ch1sk1fk1fl1.tiff	2	59	0.216373	0.221332	0.0	0.0	nan	02	24	nan	03	0	0	0	0	65535	65535
68.0	72.0	r03c02f25p02-ch2sk1fk1fl1.tif	r03c02f25p01-ch1sk1fk1fl1.tiff	2	60	0.166155	0.04271	0.0	0.0	nan	02	25	nan	03	0	1	0	0	65535	65535
6.0	6.0	r03c02f26p02-ch2sk1fk1fl1.tif	r03c02f26p01-ch1sk1fk1fl1.tiff	2	61	0.0965744	0.0253758	0.0	0.0	nan	02	26	nan	03	0	1	0	0	65535	65535
200.0	230.0	r03c02f27p02-ch2sk1fk1fl1.tif	r03c02f27p01-ch1sk1fk1fl1.tiff	2	62	0.108629	0.0953994	0.0	0.0	nan	02	27	nan	03	0	0	0	0	65535	65535
130.0	191.0	r03c02f28p02-ch2sk1fk1fl1.tif	r03c02f28p01-ch1sk1fk1fl1.tiff	2	63	0.0757153	0.0309911	0.0	0.0	nan	02	28	nan	03	0	1	0	0	65535	65535
0.0	22669.0	r03c02f29p02-ch2sk1fk1fl1.tif	r03c02f29p01-ch1sk1fk1fl1.tiff	2	64	0.000595102	0.00231937	0.0	0.0	nan	02	29	nan	03	1	1	0	0	65535	65535
0.0	19136.0	r03c02f30p02-ch2sk1fk1fl1.tif	r03c02f30p01-ch1sk1fk1fl1.tiff	2	65	0.000595102	0.00334173	0.0	0.0	nan	02	30	nan	03	1	1	0	0	65535	65535
0.0	21270.0	r03c02f31p02-ch2sk1fk1fl1.tif	r03c02f31p01-ch1sk1fk1fl1.tiff	2	66	0.00062562	0.0015259	0.0	0.0	nan	02	31	nan	03	1	1	0	0	65535	65535
0.0	0.0	r03c02f32p02-ch2sk1fk1fl1.tif	r03c02f32p01-ch1sk1fk1fl1.tiff	2	67	0.000595102	0.0	0.0	0.0	nan	02	32	nan	03	1	1	0	0	65535	65535
0.0	22330.0	r03c02f33p02-ch2sk1fk1fl1.tif	r03c02f33p01-ch1sk1fk1fl1.tiff	2	68	0.000656138	0.00201419	0.0	0.0	nan	02	33	nan	03	1	1	0	0	65535	65535
0.0	19920.0	r03c02f34p02-ch2sk1fk1fl1.tif	r03c02f34p01-ch1sk1fk1fl1.tiff	2	69	0.000579843	0.00180056	0.0	0.0	nan	02	34	nan	03	1	1	0	0	65535	65535
0.0	0.0	r03c02f35p02-ch2sk1fk1fl1.tif	r03c02f35p01-ch1sk1fk1fl1.tiff	2	70	0.0	0.0	0.0	0.0	nan	02	35	nan	03	1	1	0	0	65535	65535
1587.0	1626.0	r04c02f01p02-ch2sk1fk1fl1.tif	r04c02f01p01-ch1sk1fk1fl1.tiff	3	71	0.23624	0.249653	0.0	7.18060661765e-05	nan	02	01	nan	04	0	0	0	0	65535	65535
0.0	0.0	r04c02f02p02-ch2sk1fk1fl1.tif	r04c02f02p01-ch1sk1fk1fl1.tiff	3	72	0.00143435	0.0	0.0	0.0	nan	02	02	nan	04	1	1	0	0	65535	65535
0.0	19722.0	r04c02f03p02-ch2sk1fk1fl1.tif	r04c02f03p01-ch1sk1fk1fl1.tiff	3	73	0.000610361	0.00158694	0.0	0.0	nan	02	03	nan	04	1	1	0	0	65535	65535
0.0	20216.0	r04c02f04p02-ch2sk1fk1fl1.tif	r04c02f04p01-ch1sk1fk1fl1.tiff	3	74	0.00062562	0.00241093	0.0	0.0	nan	02	04	nan	04	1	1	0	0	65535	65535
0.0	21886.0	r04c02f05p02-ch2sk1fk1fl1.tif	r04c02f05p01-ch1sk1fk1fl1.tiff	3	75	0.000610361	0.00157168	0.0	0.0	nan	02	05	nan	04	1	1	0	0	65535	65535
0.0	22340.0	r04c02f06p02-ch2sk1fk1fl1.tif	r04c02f06p01-ch1sk1fk1fl1.tiff	3	76	0.0	0.00166323	0.0	0.0	nan	02	06	nan	04	1	1	0	0	65535	65535
0.0	21739.0	r04c02f07p02-ch2sk1fk1fl1.tif	r04c02f07p01-ch1sk1fk1fl1.tiff	3	77	0.000640879	0.00190738	0.0	0.0	nan	02	07	nan	04	1	1	0	0	65535	65535
0.0	20498.0	r04c02f08p02-ch2sk1fk1fl1.tif	r04c02f08p01-ch1sk1fk1fl1.tiff	3	78	0.00062562	0.00164797	0.0	0.0	nan	02	08	nan	04	1	1	0	0	65535	65535
52.0	33.0	r04c02f09p02-ch2sk1fk1fl1.tif	r04c02f09p01-ch1sk1fk1fl1.tiff	3	79	0.11426	0.0272221	0.0	0.0	nan	02	09	nan	04	0	1	0	0	65535	65535
86.0	116.0	r04c02f10p02-ch2sk1fk1fl1.tif	r04c02f10p01-ch1sk1fk1fl1.tiff	3	80	0.131456	0.0382849	0.0	0.0	nan	02	10	nan	04	0	1	0	0	65535	65535
0.0	21088.0	r04c02f11p02-ch2sk1fk1fl1.tif	r04c02f11p01-ch1sk1fk1fl1.tiff	3	81	0.00209049	0.00404364	0.0	0.0	nan	02	11	nan	04	1	1	0	0	65535	65535
86.0	124.0	r04c02f12p02-ch2sk1fk1fl1.tif	r04c02f12p01-ch1sk1fk1fl1.tiff	3	82	0.142901	0.0334325	0.0	0.0	nan	02	12	nan	04	0	1	0	0	65535	65535
841.0	686.0	r04c02f13p02-ch2sk1fk1fl1.tif	r04c02f13p01-ch1sk1fk1fl1.tiff	3	83	0.218418	0.183917	0.0	0.0	nan	02	13	nan	04	0	0	0	0	65535	65535
513.0	431.0	r04c02f14p02-ch2sk1fk1fl1.tif	r04c02f14p01-ch1sk1fk1fl1.tiff	3	84	0.175174	0.143587	0.0	0.0	nan	02	14	nan	04	0	0	0	0	65535	65535
18.0	24.0	r04c02f15p02-ch2sk1fk1fl1.tif	r04c02f15p01-ch1sk1fk1fl1.tiff	3	85	0.120867	0.0213016	0.0	0.0	nan	02	15	nan	04	0	1	0	0	65535	65535
0.0	22085.0	r04c02f16p02-ch2sk1fk1fl1.tif	r04c02f16p01-ch1sk1fk1fl1.tiff	3	86	0.00062562	0.00207523	0.0	0.0	nan	02	16	nan	04	1	1	0	0	65535	65535
0.0	19995.0	r04c02f17p02-ch2sk1fk1fl1.tif	r04c02f17p01-ch1sk1fk1fl1.tiff	3	87	0.00062562	0.00177005	0.0	0.0	nan	02	17	nan	04	1	1	0	0	65535	65535
84.0	75.0	r04c02f18p02-ch2sk1fk1fl1.tif	r04c02f18p01-ch1sk1fk1fl1.tiff	3	88	0.128008	0.0635691	0.0	0.0	nan	02	18	nan	04	0	0	0	0	65535	65535
1421.0	1522.0	r04c02f19p02-ch2sk1fk1fl1.tif	r04c02f19p01-ch1sk1fk1fl1.tiff	3	89	0.234195	0.22475	0.0	0.0	nan	02	19	nan	04	0	0	0	0	65535	65535
129.0	132.0	r04c02f20p02-ch2sk1fk1fl1.tif	r04c02f20p01-ch1sk1fk1fl1.tiff	3	90	0.133623	0.0377966	0.0	0.0	nan	02	20	nan	04	0	1	0	0	65535	65535
10.0	20270.0	r04c02f21p02-ch2sk1fk1fl1.tif	r04c02f21p01-ch1sk1fk1fl1.tiff	3	91	0.0409705	0.0135958	0.0	0.0	nan	02	21	nan	04	1	1	0	0	65535	65535
241.0	224.0	r04c02f22p02-ch2sk1fk1fl1.tif	r04c02f22p01-ch1sk1fk1fl1.tiff	3	92	0.140841	0.0436103	0.0	0.0	nan	02	22	nan	04	0	1	0	0	65535	65535
268.0	241.0	r04c02f23p02-ch2sk1fk1fl1.tif	r04c02f23p01-ch1sk1fk1fl1.tiff	3	93	0.213458	0.0814527	0.0	0.0	nan	02	23	nan	04	0	0	0	0	65535	65535
15.0	23.0	r04c02f24p02-ch2sk1fk1fl1.tif	r04c02f24p01-ch1sk1fk1fl1.tiff	3	94	0.0656291	0.0169833	0.0	0.0	nan	02	24	nan	04	0	1	0	0	65535	65535
0.0	19939.0	r04c02f25p02-ch2sk1fk1fl1.tif	r04c02f25p01-ch1sk1fk1fl1.tiff	3	95	0.000610361	0.00164797	0.0	0.0	nan	02	25	nan	04	1	1	0	0	65535	65535
0.0	19615.0	r04c02f26p02-ch2sk1fk1fl1.tif	r04c02f26p01-ch1sk1fk1fl1.tiff	3	96	0.000656138	0.00190738	0.0	0.0	nan	02	26	nan	04	1	1	0	0	65535	65535
0.0	20234.0	r04c02f27p02-ch2sk1fk1fl1.tif	r04c02f27p01-ch1sk1fk1fl1.tiff	3	97	0.000579843	0.0016022	0.0	0.0	nan	02	27	nan	04	1	1	0	0	65535	65535
0.0	20229.0	r04c02f28p02-ch2sk1fk1fl1.tif	r04c02f28p01-ch1sk1fk1fl1.tiff	3	98	0.000595102	0.00265507	0.0	0.0	nan	02	28	nan	04	1	1	0	0	65535	65535
0.0	20599.0	r04c02f29p02-ch2sk1fk1fl1.tif	r04c02f29p01-ch1sk1fk1fl1.tiff	3	99	0.00062562	0.00181582	0.0	0.0	nan	02	29	nan	04	1	1	0	0	65535	65535
0.0	0.0	r04c02f30p02-ch2sk1fk1fl1.tif	r04c02f30p01-ch1sk1fk1fl1.tiff	3	100	0.000656138	0.0	0.0	0.0	nan	02	30	nan	04	1	1	0	0	65535	65535
0.0	0.0	r04c02f31p02-ch2sk1fk1fl1.tif	r04c02f31p01-ch1sk1fk1fl1.tiff	3	101	0.0	0.0	0.0	0.0	nan	02	31	nan	04	1	1	0	0	65535	65535
0.0	21920.0	r04c02f32p02-ch2sk1fk1fl1.tif	r04c02f32p01-ch1sk1fk1fl1.tiff	3	102	0.000579843	0.00231937	0.0	0.0	nan	02	32	nan	04	1	1	0	0	65535	65535
0.0	22197.0	r04c02f33p02-ch2sk1fk1fl1.tif	r04c02f33p01-ch1sk1fk1fl1.tiff	3	103	0.000640879	0.0019379	0.0	0.0	nan	02	33	nan	04	1	1	0	0	65535	65535
0.0	19460.0	r04c02f34p02-ch2sk1fk1fl1.tif	r04c02f34p01-ch1sk1fk1fl1.tiff	3	104	0.000595102	0.00202945	0.0	0.0	nan	02	34	nan	04	1	1	0	0	65535	65535
0.0	21157.0	r04c02f35p02-ch2sk1fk1fl1.tif	r04c02f35p01-ch1sk1fk1fl1.tiff	3	105	0.0	0.00177005	0.0	0.0	nan	02	35	nan	04	1	1	0	0	65535	65535
1327.0	2514.0	r05c02f01p02-ch2sk1fk1fl1.tif	r05c02f01p01-ch1sk1fk1fl1.tiff	4	106	0.249668	0.24715	7.18060661765e-05	0.0	nan	02	01	nan	05	0	0	0	0	65535	65535
0.0	22541.0	r05c02f02p02-ch2sk1fk1fl1.tif	r05c02f02p01-ch1sk1fk1fl1.tiff	4	107	0.0	0.00157168	0.0	0.0	nan	02	02	nan	05	1	1	0	0	65535	65535
0.0	19511.0	r05c02f03p02-ch2sk1fk1fl1.tif	r05c02f03p01-ch1sk1fk1fl1.tiff	4	108	0.000595102	0.00190738	0.0	0.0	nan	02	03	nan	05	1	1	0	0	65535	65535
0.0	19993.0	r05c02f04p02-ch2sk1fk1fl1.tif	r05c02f04p01-ch1sk1fk1fl1.tiff	4	109	0.000595102	0.00276188	0.0	0.0	nan	02	04	nan	05	1	1	0	0	65535	65535
0.0	21960.0	r05c02f05p02-ch2sk1fk1fl1.tif	r05c02f05p01-ch1sk1fk1fl1.tiff	4	110	0.000610361	0.00277714	0.0	0.0	nan	02	05	nan	05	1	1	0	0	65535	65535
0.0	0.0	r05c02f06p02-ch2sk1fk1fl1.tif	r05c02f06p01-ch1sk1fk1fl1.tiff	4	111	0.00062562	0.0	0.0	0.0	nan	02	06	nan	05	1	1	0	0	65535	65535
0.0	19726.0	r05c02f07p02-ch2sk1fk1fl1.tif	r05c02f07p01-ch1sk1fk1fl1.tiff	4	112	0.000640879	0.00166323	0.0	0.0	nan	02	07	nan	05	1	1	0	0	65535	65535
0.0	20264.0	r05c02f08p02-ch2sk1fk1fl1.tif	r05c02f08p01-ch1sk1fk1fl1.tiff	4	113	0.000610361	0.0016022	0.0	0.0	nan	02	08	nan	05	1	1	0	0	65535	65535
0.0	0.0	r05c02f09p02-ch2sk1fk1fl1.tif	r05c02f09p01-ch1sk1fk1fl1.tiff	4	114	0.00343328	0.0252995	0.0	0.0	nan	02	09	nan	05	1	1	0	0	65535	65535
0.0	21101.0	r05c02f10p02-ch2sk1fk1fl1.tif	r05c02f10p01-ch1sk1fk1fl1.tiff	4	115	0.000595102	0.00224308	0.0	0.0	nan	02	10	nan	05	1	1	0	0	65535	65535
0.0	21623.0	r05c02f11p02-ch2sk1fk1fl1.tif	r05c02f11p01-ch1sk1fk1fl1.tiff	4	116	0.00062562	0.00321965	0.0	0.0	nan	02	11	nan	05	1	1	0	0	65535	65535
0.0	20696.0	r05c02f12p02-ch2sk1fk1fl1.tif	r05c02f12p01-ch1sk1fk1fl1.tiff	4	117	0.000579843	0.00231937	0.0	0.0	nan	02	12	nan	05	1	1	0	0	65535	65535
383.0	406.0	r05c02f13p02-ch2sk1fk1fl1.tif	r05c02f13p01-ch1sk1fk1fl1.tiff	4	118	0.212436	0.0507057	0.0	0.0	nan	02	13	nan	05	0	0	0	0	65535	65535
580.0	524.0	r05c02f14p02-ch2sk1fk1fl1.tif	r05c02f14p01-ch1sk1fk1fl1.tiff	4	119	0.214282	0.139483	0.0	0.0	nan	02	14	nan	05	0	0	0	0	65535	65535
75.0	88.0	r05c02f15p02-ch2sk1fk1fl1.tif	r05c02f15p01-ch1sk1fk1fl1.tiff	4	120	0.10074	0.0268101	0.0	0.0	nan	02	15	nan	05	0	1	0	0	65535	65535
0.0	20143.0	r05c02f16p02-ch2sk1fk1fl1.tif	r05c02f16p01-ch1sk1fk1fl1.tiff	4	121	0.000640879	0.00250248	0.0	0.0	nan	02	16	nan	05	1	1	0	0	65535	65535
0.0	22451.0	r05c02f17p02-ch2sk1fk1fl1.tif	r05c02f17p01-ch1sk1fk1fl1.tiff	4	122	0.000671397	0.00242618	0.0	0.0	nan	02	17	nan	05	1	1	0	0	65535	65535
322.0	269.0	r05c02f18p02-ch2sk1fk1fl1.tif	r05c02f18p01-ch1sk1fk1fl1.tiff	4	123	0.163928	0.0491188	0.0	0.0	nan	02	18	nan	05	0	1	0	0	65535	65535
862.0	1096.0	r05c02f19p02-ch2sk1fk1fl1.tif	r05c02f19p01-ch1sk1fk1fl1.tiff	4	124	0.248753	0.138201	0.0	0.0	nan	02	19	nan	05	0	0	0	0	65535	65535
14.0	32.0	r05c02f20p02-ch2sk1fk1fl1.tif	r05c02f20p01-ch1sk1fk1fl1.tiff	4	125	0.0526436	0.0220645	0.0	0.0	nan	02	20	nan	05	0	1	0	0	65535	65535
0.0	20690.0	r05c02f21p02-ch2sk1fk1fl1.tif	r05c02f21p01-ch1sk1fk1fl1.tiff	4	126	0.00628672	0.0078584	0.0	0.0	nan	02	21	nan	05	1	1	0	0	65535	65535
456.0	465.0	r05c02f22p02-ch2sk1fk1fl1.tif	r05c02f22p01-ch1sk1fk1fl1.tiff	4	127	0.157488	0.0895094	0.0	0.0	nan	02	22	nan	05	0	0	0	0	65535	65535
867.0	987.0	r05c02f23p02-ch2sk1fk1fl1.tif	r05c02f23p01-ch1sk1fk1fl1.tiff	4	128	0.16994	0.184329	0.0	0.0	nan	02	23	nan	05	0	0	0	0	65535	65535
160.0	243.0	r05c02f24p02-ch2sk1fk1fl1.tif	r05c02f24p01-ch1sk1fk1fl1.tiff	4	129	0.156298	0.045716	0.0	0.0	nan	02	24	nan	05	0	1	0	0	65535	65535
0.0	20104.0	r05c02f25p02-ch2sk1fk1fl1.tif	r05c02f25p01-ch1sk1fk1fl1.tiff	4	130	0.000656138	0.00173953	0.0	0.0	nan	02	25	nan	05	1	1	0	0	65535	65535
0.0	0.0	r05c02f26p02-ch2sk1fk1fl1.tif	r05c02f26p01-ch1sk1fk1fl1.tiff	4	131	0.00062562	0.0	0.0	0.0	nan	02	26	nan	05	1	1	0	0	65535	65535
0.0	24290.0	r05c02f27p02-ch2sk1fk1fl1.tif	r05c02f27p01-ch1sk1fk1fl1.tiff	4	132	0.0796368	0.0101625	0.0	0.0	nan	02	27	nan	05	0	1	0	0	65535	65535
61.0	123.0	r05c02f28p02-ch2sk1fk1fl1.tif	r05c02f28p01-ch1sk1fk1fl1.tiff	4	133	0.0776532	0.0284581	0.0	0.0	nan	02	28	nan	05	0	1	0	0	65535	65535
14.0	48.0	r05c02f29p02-ch2sk1fk1fl1.tif	r05c02f29p01-ch1sk1fk1fl1.tiff	4	134	0.0468452	0.0181888	0.0	0.0	nan	02	29	nan	05	1	1	0	0	65535	65535
0.0	21750.0	r05c02f30p02-ch2sk1fk1fl1.tif	r05c02f30p01-ch1sk1fk1fl1.tiff	4	135	0.000595102	0.00198367	0.0	0.0	nan	02	30	nan	05	1	1	0	0	65535	65535
0.0	21003.0	r05c02f31p02-ch2sk1fk1fl1.tif	r05c02f31p01-ch1sk1fk1fl1.tiff	4	136	0.000595102	0.00148013	0.0	0.0	nan	02	31	nan	05	1	1	0	0	65535	65535
0.0	0.0	r05c02f32p02-ch2sk1fk1fl1.tif	r05c02f32p01-ch1sk1fk1fl1.tiff	4	137	0.000686656	0.0	0.0	0.0	nan	02	32	nan	05	1	1	0	0	65535	65535
0.0	20189.0	r05c02f33p02-ch2sk1fk1fl1.tif	r05c02f33p01-ch1sk1fk1fl1.tiff	4	138	0.000671397	0.00218204	0.0	0.0	nan	02	33	nan	05	1	1	0	0	65535	65535
0.0	22408.0	r05c02f34p02-ch2sk1fk1fl1.tif	r05c02f34p01-ch1sk1fk1fl1.tiff	4	139	0.000595102	0.00469978	0.0	0.0	nan	02	34	nan	05	1	1	0	0	65535	65535
0.0	0.0	r05c02f35p02-ch2sk1fk1fl1.tif	r05c02f35p01-ch1sk1fk1fl1.tiff	4	140	0.0	0.0	0.0	0.0	nan	02	35	nan	05	1	1	0	0	65535	65535
1336.0	2958.0	r06c02f01p02-ch2sk1fk1fl1.tif	r06c02f01p01-ch1sk1fk1fl1.tiff	5	141	0.249653	0.235248	0.000430836397059	0.0	nan	02	01	nan	06	0	0	0	0	65535	65535
0.0	22415.0	r06c02f02p02-ch2sk1fk1fl1.tif	r06c02f02p01-ch1sk1fk1fl1.tiff	5	142	0.0	0.00151064	0.0	0.0	nan	02	02	nan	06	1	1	0	0	65535	65535
0.0	21391.0	r06c02f03p02-ch2sk1fk1fl1.tif	r06c02f03p01-ch1sk1fk1fl1.tiff	5	143	0.000610361	0.00166323	0.0	0.0	nan	02	03	nan	06	1	1	0	0	65535	65535
0.0	20303.0	r06c02f04p02-ch2sk1fk1fl1.tif	r06c02f04p01-ch1sk1fk1fl1.tiff	5	144	0.000686656	0.00166323	0.0	0.0	nan	02	04	nan	06	1	1	0	0	65535	65535
0.0	19662.0	r06c02f05p02-ch2sk1fk1fl1.tif	r06c02f05p01-ch1sk1fk1fl1.tiff	5	145	0.000579843	0.00163272	0.0	0.0	nan	02	05	nan	06	1	1	0	0	65535	65535
0.0	0.0	r06c02f06p02-ch2sk1fk1fl1.tif	r06c02f06p01-ch1sk1fk1fl1.tiff	5	146	0.0	0.0	0.0	0.0	nan	02	06	nan	06	1	1	0	0	65535	65535
0.0	21658.0	r06c02f07p02-ch2sk1fk1fl1.tif	r06c02f07p01-ch1sk1fk1fl1.tiff	5	147	0.000595102	0.00207523	0.0	0.0	nan	02	07	nan	06	1	1	0	0	65535	65535
33.0	52.0	r06c02f08p02-ch2sk1fk1fl1.tif	r06c02f08p01-ch1sk1fk1fl1.tiff	5	148	0.110933	0.0318456	0.0	0.0	nan	02	08	nan	06	0	1	0	0	65535	65535
231.0	243.0	r06c02f09p02-ch2sk1fk1fl1.tif	r06c02f09p01-ch1sk1fk1fl1.tiff	5	149	0.143389	0.0472725	0.0	0.0	nan	02	09	nan	06	0	1	0	0	65535	65535
24.0	52.0	r06c02f10p02-ch2sk1fk1fl1.tif	r06c02f10p01-ch1sk1fk1fl1.tiff	5	150	0.117067	0.0352636	0.0	0.0	nan	02	10	nan	06	0	1	0	0	65535	65535
0.0	21100.0	r06c02f11p02-ch2sk1fk1fl1.tif	r06c02f11p01-ch1sk1fk1fl1.tiff	5	151	0.00062562	0.00300603	0.0	0.0	nan	02	11	nan	06	1	1	0	0	65535	65535
0.0	21815.0	r06c02f12p02-ch2sk1fk1fl1.tif	r06c02f12p01-ch1sk1fk1fl1.tiff	5	152	0.000640879	0.00361639	0.0	0.0	nan	02	12	nan	06	1	1	0	0	65535	65535
445.0	483.0	r06c02f13p02-ch2sk1fk1fl1.tif	r06c02f13p01-ch1sk1fk1fl1.tiff	5	153	0.208225	0.143099	0.0	0.0	nan	02	13	nan	06	0	0	0	0	65535	65535
1120.0	1886.0	r06c02f14p02-ch2sk1fk1fl1.tif	r06c02f14p01-ch1sk1fk1fl1.tiff	5	154	0.233646	0.208728	0.0	0.0	nan	02	14	nan	06	0	0	0	0	65535	65535
347.0	312.0	r06c02f15p02-ch2sk1fk1fl1.tif	r06c02f15p01-ch1sk1fk1fl1.tiff	5	155	0.209857	0.0834516	0.0	0.0	nan	02	15	nan	06	0	0	0	0	65535	65535
0.0	20037.0	r06c02f16p02-ch2sk1fk1fl1.tif	r06c02f16p01-ch1sk1fk1fl1.tiff	5	156	0.000595102	0.00178531	0.0	0.0	nan	02	16	nan	06	1	1	0	0	65535	65535
0.0	22372.0	r06c02f17p02-ch2sk1fk1fl1.tif	r06c02f17p01-ch1sk1fk1fl1.tiff	5	157	0.000640879	0.00215152	0.0	0.0	nan	02	17	nan	06	1	1	0	0	65535	65535
380.0	374.0	r06c02f18p02-ch2sk1fk1fl1.tif	r06c02f18p01-ch1sk1fk1fl1.tiff	5	158	0.139681	0.0680552	0.0	0.0	nan	02	18	nan	06	0	0	0	0	65535	65535
592.0	697.0	r06c02f19p02-ch2sk1fk1fl1.tif	r06c02f19p01-ch1sk1fk1fl1.tiff	5	159	0.23267	0.136568	0.0	0.0	nan	02	19	nan	06	0	0	0	0	65535	65535
0.0	19677.0	r06c02f20p02-ch2sk1fk1fl1.tif	r06c02f20p01-ch1sk1fk1fl1.tiff	5	160	0.00062562	0.00459297	0.0	0.0	nan	02	20	nan	06	1	1	0	0	65535	65535
0.0	1.0	r06c02f21p02-ch2sk1fk1fl1.tif	r06c02f21p01-ch1sk1fk1fl1.tiff	5	161	0.000595102	0.0336767	0.0	0.0	nan	02	21	nan	06	1	1	0	0	65535	65535
155.0	268.0	r06c02f22p02-ch2sk1fk1fl1.tif	r06c02f22p01-ch1sk1fk1fl1.tiff	5	162	0.136767	0.0394141	0.0	0.0	nan	02	22	nan	06	0	1	0	0	65535	65535
439.0	408.0	r06c02f23p02-ch2sk1fk1fl1.tif	r06c02f23p01-ch1sk1fk1fl1.tiff	5	163	0.123003	0.0936599	0.0	0.0	nan	02	23	nan	06	0	0	0	0	65535	65535
106.0	145.0	r06c02f24p02-ch2sk1fk1fl1.tif	r06c02f24p01-ch1sk1fk1fl1.tiff	5	164	0.16376	0.0304875	0.0	0.0	nan	02	24	nan	06	0	1	0	0	65535	65535
0.0	19734.0	r06c02f25p02-ch2sk1fk1fl1.tif	r06c02f25p01-ch1sk1fk1fl1.tiff	5	165	0.00062562	0.00175479	0.0	0.0	nan	02	25	nan	06	1	1	0	0	65535	65535
0.0	21868.0	r06c02f26p02-ch2sk1fk1fl1.tif	r06c02f26p01-ch1sk1fk1fl1.tiff	5	166	0.00062562	0.00201419	0.0	0.0	nan	02	26	nan	06	1	1	0	0	65535	65535
0.0	20320.0	r06c02f27p02-ch2sk1fk1fl1.tif	r06c02f27p01-ch1sk1fk1fl1.tiff	5	167	0.000595102	0.00167849	0.0	0.0	nan	02	27	nan	06	1	1	0	0	65535	65535
0.0	20414.0	r06c02f28p02-ch2sk1fk1fl1.tif	r06c02f28p01-ch1sk1fk1fl1.tiff	5	168	0.000610361	0.00289921	0.0	0.0	nan	02	28	nan	06	1	1	0	0	65535	65535
0.0	20419.0	r06c02f29p02-ch2sk1fk1fl1.tif	r06c02f29p01-ch1sk1fk1fl1.tiff	5	169	0.00062562	0.00433356	0.0	0.0	nan	02	29	nan	06	1	1	0	0	65535	65535
0.0	0.0	r06c02f30p02-ch2sk1fk1fl1.tif	r06c02f30p01-ch1sk1fk1fl1.tiff	5	170	0.000579843	0.0	0.0	0.0	nan	02	30	nan	06	1	1	0	0	65535	65535
0.0	23262.0	r06c02f31p02-ch2sk1fk1fl1.tif	r06c02f31p01-ch1sk1fk1fl1.tiff	5	171	0.0	0.00224308	0.0	0.0	nan	02	31	nan	06	1	1	0	0	65535	65535
0.0	21300.0	r06c02f32p02-ch2sk1fk1fl1.tif	r06c02f32p01-ch1sk1fk1fl1.tiff	5	172	0.000610361	0.00177005	0.0	0.0	nan	02	32	nan	06	1	1	0	0	65535	65535
0.0	11639.0	r06c02f33p02-ch2sk1fk1fl1.tif	r06c02f33p01-ch1sk1fk1fl1.tiff	5	173	0.000656138	0.0327916	0.0	0.0	nan	02	33	nan	06	1	1	0	0	65535	65535
0.0	21831.0	r06c02f34p02-ch2sk1fk1fl1.tif	r06c02f34p01-ch1sk1fk1fl1.tiff	5	174	0.000579843	0.00195315	0.0	0.0	nan	02	34	nan	06	1	1	0	0	65535	65535
0.0	0.0	r06c02f35p02-ch2sk1fk1fl1.tif	r06c02f35p01-ch1sk1fk1fl1.tiff	5	175	0.000595102	0.0	0.0	0.0	nan	02	35	nan	06	1	1	0	0	65535	65535
2390.0	1286.0	r07c02f01p02-ch2sk1fk1fl1.tif	r07c02f01p01-ch1sk1fk1fl1.tiff	6	176	0.180194	0.233249	0.0	0.0	nan	02	01	nan	07	0	0	0	0	65535	65535
0.0	19825.0	r07c02f02p02-ch2sk1fk1fl1.tif	r07c02f02p01-ch1sk1fk1fl1.tiff	6	177	0.000595102	0.00494392	0.0	0.0	nan	02	02	nan	07	1	1	0	0	65535	65535
0.0	39.0	r07c02f03p02-ch2sk1fk1fl1.tif	r07c02f03p01-ch1sk1fk1fl1.tiff	6	178	0.000640879	0.0394293	0.0	0.0	nan	02	03	nan	07	1	1	0	0	65535	65535
0.0	20313.0	r07c02f04p02-ch2sk1fk1fl1.tif	r07c02f04p01-ch1sk1fk1fl1.tiff	6	179	0.000564584	0.00234989	0.0	0.0	nan	02	04	nan	07	1	1	0	0	65535	65535
0.0	20106.0	r07c02f05p02-ch2sk1fk1fl1.tif	r07c02f05p01-ch1sk1fk1fl1.tiff	6	180	0.00062562	0.00204471	0.0	0.0	nan	02	05	nan	07	1	1	0	0	65535	65535
0.0	0.0	r07c02f06p02-ch2sk1fk1fl1.tif	r07c02f06p01-ch1sk1fk1fl1.tiff	6	181	0.0	0.0	0.0	0.0	nan	02	06	nan	07	1	1	0	0	65535	65535
0.0	21783.0	r07c02f07p02-ch2sk1fk1fl1.tif	r07c02f07p01-ch1sk1fk1fl1.tiff	6	182	0.000579843	0.00207523	0.0	0.0	nan	02	07	nan	07	1	1	0	0	65535	65535
10.0	44.0	r07c02f08p02-ch2sk1fk1fl1.tif	r07c02f08p01-ch1sk1fk1fl1.tiff	6	183	0.0988174	0.0523537	0.0	0.0	nan	02	08	nan	07	0	0	0	0	65535	65535
54.0	168.0	r07c02f09p02-ch2sk1fk1fl1.tif	r07c02f09p01-ch1sk1fk1fl1.tiff	6	184	0.137926	0.109392	0.0	0.0	nan	02	09	nan	07	0	0	0	0	65535	65535
20.0	43.0	r07c02f10p02-ch2sk1fk1fl1.tif	r07c02f10p01-ch1sk1fk1fl1.tiff	6	185	0.143709	0.0447547	0.0	0.0	nan	02	10	nan	07	0	1	0	0	65535	65535
0.0	23237.0	r07c02f11p02-ch2sk1fk1fl1.tif	r07c02f11p01-ch1sk1fk1fl1.tiff	6	186	0.0	0.00610361	0.0	0.0	nan	02	11	nan	07	1	1	0	0	65535	65535
0.0	19782.0	r07c02f12p02-ch2sk1fk1fl1.tif	r07c02f12p01-ch1sk1fk1fl1.tiff	6	187	0.000610361	0.00366217	0.0	0.0	nan	02	12	nan	07	1	1	0	0	65535	65535
360.0	207.0	r07c02f13p02-ch2sk1fk1fl1.tif	r07c02f13p01-ch1sk1fk1fl1.tiff	6	188	0.13576	0.177676	0.0	0.0	nan	02	13	nan	07	0	0	0	0	65535	65535
760.0	440.0	r07c02f14p02-ch2sk1fk1fl1.tif	r07c02f14p01-ch1sk1fk1fl1.tiff	6	189	0.196384	0.249546	0.0	7.18060661765e-05	nan	02	14	nan	07	0	0	0	0	65535	65535
361.0	215.0	r07c02f15p02-ch2sk1fk1fl1.tif	r07c02f15p01-ch1sk1fk1fl1.tiff	6	190	0.161517	0.143755	0.0	0.0	nan	02	15	nan	07	0	0	0	0	65535	65535
0.0	20612.0	r07c02f16p02-ch2sk1fk1fl1.tif	r07c02f16p01-ch1sk1fk1fl1.tiff	6	191	0.000610361	0.00177005	0.0	0.0	nan	02	16	nan	07	1	1	0	0	65535	65535
0.0	20362.0	r07c02f17p02-ch2sk1fk1fl1.tif	r07c02f17p01-ch1sk1fk1fl1.tiff	6	192	0.000595102	0.00390631	0.0	0.0	nan	02	17	nan	07	1	1	0	0	65535	65535
818.0	368.0	r07c02f18p02-ch2sk1fk1fl1.tif	r07c02f18p01-ch1sk1fk1fl1.tiff	6	193	0.161852	0.172412	0.0	0.0	nan	02	18	nan	07	0	0	0	0	65535	65535
400.0	224.0	r07c02f19p02-ch2sk1fk1fl1.tif	r07c02f19p01-ch1sk1fk1fl1.tiff	6	194	0.144533	0.100786	0.0	0.0	nan	02	19	nan	07	0	0	0	0	65535	65535
0.0	20159.0	r07c02f20p02-ch2sk1fk1fl1.tif	r07c02f20p01-ch1sk1fk1fl1.tiff	6	195	0.000610361	0.0016022	0.0	0.0	nan	02	20	nan	07	1	1	0	0	65535	65535
0.0	19680.0	r07c02f21p02-ch2sk1fk1fl1.tif	r07c02f21p01-ch1sk1fk1fl1.tiff	6	196	0.000686656	0.00225834	0.0	0.0	nan	02	21	nan	07	1	1	0	0	65535	65535
35.0	58.0	r07c02f22p02-ch2sk1fk1fl1.tif	r07c02f22p01-ch1sk1fk1fl1.tiff	6	197	0.0963149	0.0277867	0.0	0.0	nan	02	22	nan	07	0	1	0	0	65535	65535
183.0	200.0	r07c02f23p02-ch2sk1fk1fl1.tif	r07c02f23p01-ch1sk1fk1fl1.tiff	6	198	0.140764	0.0471962	0.0	0.0	nan	02	23	nan	07	0	1	0	0	65535	65535
120.0	122.0	r07c02f24p02-ch2sk1fk1fl1.tif	r07c02f24p01-ch1sk1fk1fl1.tiff	6	199	0.183444	0.0338445	0.0	0.0	nan	02	24	nan	07	0	1	0	0	65535	65535
0.0	19921.0	r07c02f25p02-ch2sk1fk1fl1.tif	r07c02f25p01-ch1sk1fk1fl1.tiff	6	200	0.000595102	0.00184634	0.0	0.0	nan	02	25	nan	07	1	1	0	0	65535	65535
0.0	19008.0	r07c02f26p02-ch2sk1fk1fl1.tif	r07c02f26p01-ch1sk1fk1fl1.tiff	6	201	0.000595102	0.00175479	0.0	0.0	nan	02	26	nan	07	1	1	0	0	65535	65535
0.0	20285.0	r07c02f27p02-ch2sk1fk1fl1.tif	r07c02f27p01-ch1sk1fk1fl1.tiff	6	202	0.000579843	0.0016022	0.0	0.0	nan	02	27	nan	07	1	1	0	0	65535	65535
0.0	22426.0	r07c02f28p02-ch2sk1fk1fl1.tif	r07c02f28p01-ch1sk1fk1fl1.tiff	6	203	0.000579843	0.00444038	0.0	0.0	nan	02	28	nan	07	1	1	0	0	65535	65535
0.0	22554.0	r07c02f29p02-ch2sk1fk1fl1.tif	r07c02f29p01-ch1sk1fk1fl1.tiff	6	204	0.000579843	0.00172427	0.0	0.0	nan	02	29	nan	07	1	1	0	0	65535	65535
0.0	21585.0	r07c02f30p02-ch2sk1fk1fl1.tif	r07c02f30p01-ch1sk1fk1fl1.tiff	6	205	0.000564584	0.00201419	0.0	0.0	nan	02	30	nan	07	1	1	0	0	65535	65535
0.0	21219.0	r07c02f31p02-ch2sk1fk1fl1.tif	r07c02f31p01-ch1sk1fk1fl1.tiff	6	206	0.000595102	0.00155642	0.0	0.0	nan	02	31	nan	07	1	1	0	0	65535	65535
0.0	0.0	r07c02f32p02-ch2sk1fk1fl1.tif	r07c02f32p01-ch1sk1fk1fl1.tiff	6	207	0.000579843	0.0	0.0	0.0	nan	02	32	nan	07	1	1	0	0	65535	65535
0.0	21789.0	r07c02f33p02-ch2sk1fk1fl1.tif	r07c02f33p01-ch1sk1fk1fl1.tiff	6	208	0.000579843	0.0152438	0.0	0.0	nan	02	33	nan	07	1	1	0	0	65535	65535
0.0	21596.0	r07c02f34p02-ch2sk1fk1fl1.tif	r07c02f34p01-ch1sk1fk1fl1.tiff	6	209	0.000656138	0.00254826	0.0	0.0	nan	02	34	nan	07	1	1	0	0	65535	65535
0.0	0.0	r07c02f35p02-ch2sk1fk1fl1.tif	r07c02f35p01-ch1sk1fk1fl1.tiff	6	210	0.000656138	0.0	0.0	0.0	nan	02	35	nan	07	1	1	0	0	65535	65535
2060.0	1295.0	r02c03f01p02-ch2sk1fk1fl1.tif	r02c03f01p01-ch1sk1fk1fl1.tiff	7	211	0.249668	0.240085	7.18060661765e-05	0.0	nan	03	01	nan	02	0	0	0	0	65535	65535
0.0	0.0	r02c03f02p02-ch2sk1fk1fl1.tif	r02c03f02p01-ch1sk1fk1fl1.tiff	7	212	0.0	0.0	0.0	0.0	nan	03	02	nan	02	1	1	0	0	65535	65535
0.0	21544.0	r02c03f03p02-ch2sk1fk1fl1.tif	r02c03f03p01-ch1sk1fk1fl1.tiff	7	213	0.000671397	0.00231937	0.0	0.0	nan	03	03	nan	02	1	1	0	0	65535	65535
0.0	22332.0	r02c03f04p02-ch2sk1fk1fl1.tif	r02c03f04p01-ch1sk1fk1fl1.tiff	7	214	0.000610361	0.00331121	0.0	0.0	nan	03	04	nan	02	1	1	0	0	65535	65535
0.0	21860.0	r02c03f05p02-ch2sk1fk1fl1.tif	r02c03f05p01-ch1sk1fk1fl1.tiff	7	215	0.00062562	0.00273136	0.0	0.0	nan	03	05	nan	02	1	1	0	0	65535	65535
0.0	0.0	r02c03f06p02-ch2sk1fk1fl1.tif	r02c03f06p01-ch1sk1fk1fl1.tiff	7	216	0.000595102	0.0	0.0	0.0	nan	03	06	nan	02	1	1	0	0	65535	65535
0.0	19597.0	r02c03f07p02-ch2sk1fk1fl1.tif	r02c03f07p01-ch1sk1fk1fl1.tiff	7	217	0.000671397	0.0419928	0.0	0.0	nan	03	07	nan	02	1	1	0	0	65535	65535
8.0	17.0	r02c03f08p02-ch2sk1fk1fl1.tif	r02c03f08p01-ch1sk1fk1fl1.tiff	7	218	0.113115	0.0368353	0.0	0.0	nan	03	08	nan	02	0	1	0	0	65535	65535
15.0	13.0	r02c03f09p02-ch2sk1fk1fl1.tif	r02c03f09p01-ch1sk1fk1fl1.tiff	7	219	0.156512	0.0219577	0.0	0.0	nan	03	09	nan	02	0	1	0	0	65535	65535
0.0	24640.0	r02c03f10p02-ch2sk1fk1fl1.tif	r02c03f10p01-ch1sk1fk1fl1.tiff	7	220	0.000610361	0.0112459	0.0	0.0	nan	03	10	nan	02	1	1	0	0	65535	65535
0.0	21277.0	r02c03f11p02-ch2sk1fk1fl1.tif	r02c03f11p01-ch1sk1fk1fl1.tiff	7	221	0.000640879	0.00155642	0.0	0.0	nan	03	11	nan	02	1	1	0	0	65535	65535
0.0	24117.0	r02c03f12p02-ch2sk1fk1fl1.tif	r02c03f12p01-ch1sk1fk1fl1.tiff	7	222	0.000610361	0.00387579	0.0	0.0	nan	03	12	nan	02	1	1	0	0	65535	65535
10.0	24.0	r02c03f13p02-ch2sk1fk1fl1.tif	r02c03f13p01-ch1sk1fk1fl1.tiff	7	223	0.0974289	0.0222171	0.0	0.0	nan	03	13	nan	02	0	1	0	0	65535	65535
352.0	225.0	r02c03f14p02-ch2sk1fk1fl1.tif	r02c03f14p01-ch1sk1fk1fl1.tiff	7	224	0.156832	0.165286	0.0	0.0	nan	03	14	nan	02	0	0	0	0	65535	65535
396.0	244.0	r02c03f15p02-ch2sk1fk1fl1.tif	r02c03f15p01-ch1sk1fk1fl1.tiff	7	225	0.142443	0.143206	0.0	0.0	nan	03	15	nan	02	0	0	0	0	65535	65535
13.0	18.0	r02c03f16p02-ch2sk1fk1fl1.tif	r02c03f16p01-ch1sk1fk1fl1.tiff	7	226	0.0925917	0.0174716	0.0	0.0	nan	03	16	nan	02	0	1	0	0	65535	65535
46.0	78.0	r02c03f17p02-ch2sk1fk1fl1.tif	r02c03f17p01-ch1sk1fk1fl1.tiff	7	227	0.118791	0.0455482	0.0	0.0	nan	03	17	nan	02	0	1	0	0	65535	65535
1334.0	807.0	r02c03f18p02-ch2sk1fk1fl1.tif	r02c03f18p01-ch1sk1fk1fl1.tiff	7	228	0.21149	0.221851	0.0	0.0	nan	03	18	nan	02	0	0	0	0	65535	65535
86.0	112.0	r02c03f19p02-ch2sk1fk1fl1.tif	r02c03f19p01-ch1sk1fk1fl1.tiff	7	229	0.127977	0.0385901	0.0	0.0	nan	03	19	nan	02	0	1	0	0	65535	65535
0.0	21965.0	r02c03f20p02-ch2sk1fk1fl1.tif	r02c03f20p01-ch1sk1fk1fl1.tiff	7	230	0.000686656	0.00205997	0.0	0.0	nan	03	20	nan	02	1	1	0	0	65535	65535
0.0	21918.0	r02c03f21p02-ch2sk1fk1fl1.tif	r02c03f21p01-ch1sk1fk1fl1.tiff	7	231	0.000595102	0.00166323	0.0	0.0	nan	03	21	nan	02	1	1	0	0	65535	65535
77.0	77.0	r02c03f22p02-ch2sk1fk1fl1.tif	r02c03f22p01-ch1sk1fk1fl1.tiff	7	232	0.169055	0.0315404	0.0	0.0	nan	03	22	nan	02	0	1	0	0	65535	65535
661.0	348.0	r02c03f23p02-ch2sk1fk1fl1.tif	r02c03f23p01-ch1sk1fk1fl1.tiff	7	233	0.180087	0.154772	0.0	0.0	nan	03	23	nan	02	0	0	0	0	65535	65535
317.0	229.0	r02c03f24p02-ch2sk1fk1fl1.tif	r02c03f24p01-ch1sk1fk1fl1.tiff	7	234	0.115846	0.10811	0.0	0.0	nan	03	24	nan	02	0	0	0	0	65535	65535
7.0	28.0	r02c03f25p02-ch2sk1fk1fl1.tif	r02c03f25p01-ch1sk1fk1fl1.tiff	7	235	0.0629435	0.0138399	0.0	0.0	nan	03	25	nan	02	0	1	0	0	65535	65535
0.0	21535.0	r02c03f26p02-ch2sk1fk1fl1.tif	r02c03f26p01-ch1sk1fk1fl1.tiff	7	236	0.00062562	0.0016022	0.0	0.0	nan	03	26	nan	02	1	1	0	0	65535	65535
22.0	16.0	r02c03f27p02-ch2sk1fk1fl1.tif	r02c03f27p01-ch1sk1fk1fl1.tiff	7	237	0.100938	0.0179904	0.0	0.0	nan	03	27	nan	02	0	1	0	0	65535	65535
39.0	60.0	r02c03f28p02-ch2sk1fk1fl1.tif	r02c03f28p01-ch1sk1fk1fl1.tiff	7	238	0.119875	0.0240482	0.0	0.0	nan	03	28	nan	02	0	1	0	0	65535	65535
0.0	22592.0	r02c03f29p02-ch2sk1fk1fl1.tif	r02c03f29p01-ch1sk1fk1fl1.tiff	7	239	0.000610361	0.00238041	0.0	0.0	nan	03	29	nan	02	1	1	0	0	65535	65535
0.0	21959.0	r02c03f30p02-ch2sk1fk1fl1.tif	r02c03f30p01-ch1sk1fk1fl1.tiff	7	240	0.000595102	0.00175479	0.0	0.0	nan	03	30	nan	02	1	1	0	0	65535	65535
0.0	0.0	r02c03f31p02-ch2sk1fk1fl1.tif	r02c03f31p01-ch1sk1fk1fl1.tiff	7	241	0.000610361	0.0	0.0	0.0	nan	03	31	nan	02	1	1	0	0	65535	65535
0.0	21197.0	r02c03f32p02-ch2sk1fk1fl1.tif	r02c03f32p01-ch1sk1fk1fl1.tiff	7	242	0.0	0.00170901	0.0	0.0	nan	03	32	nan	02	1	1	0	0	65535	65535
0.0	21665.0	r02c03f33p02-ch2sk1fk1fl1.tif	r02c03f33p01-ch1sk1fk1fl1.tiff	7	243	0.000595102	0.00164797	0.0	0.0	nan	03	33	nan	02	1	1	0	0	65535	65535
0.0	23483.0	r02c03f34p02-ch2sk1fk1fl1.tif	r02c03f34p01-ch1sk1fk1fl1.tiff	7	244	0.000595102	0.00259403	0.0	0.0	nan	03	34	nan	02	1	1	0	0	65535	65535
0.0	23375.0	r02c03f35p02-ch2sk1fk1fl1.tif	r02c03f35p01-ch1sk1fk1fl1.tiff	7	245	0.0	0.00201419	0.0	0.0	nan	03	35	nan	02	1	1	0	0	65535	65535
1896.0	2502.0	r03c03f01p02-ch2sk1fk1fl1.tif	r03c03f01p01-ch1sk1fk1fl1.tiff	8	246	0.249729	0.242451	0.000861672794118	0.0	nan	03	01	nan	03	0	0	0	0	65535	65535
0.0	19767.0	r03c03f02p02-ch2sk1fk1fl1.tif	r03c03f02p01-ch1sk1fk1fl1.tiff	8	247	0.0	0.0030518	0.0	0.0	nan	03	02	nan	03	1	1	0	0	65535	65535
0.0	21617.0	r03c03f03p02-ch2sk1fk1fl1.tif	r03c03f03p01-ch1sk1fk1fl1.tiff	8	248	0.000610361	0.00169375	0.0	0.0	nan	03	03	nan	03	1	1	0	0	65535	65535
0.0	20236.0	r03c03f04p02-ch2sk1fk1fl1.tif	r03c03f04p01-ch1sk1fk1fl1.tiff	8	249	0.000595102	0.00169375	0.0	0.0	nan	03	04	nan	03	1	1	0	0	65535	65535
0.0	21913.0	r03c03f05p02-ch2sk1fk1fl1.tif	r03c03f05p01-ch1sk1fk1fl1.tiff	8	250	0.000595102	0.00157168	0.0	0.0	nan	03	05	nan	03	1	1	0	0	65535	65535
0.0	0.0	r03c03f06p02-ch2sk1fk1fl1.tif	r03c03f06p01-ch1sk1fk1fl1.tiff	8	251	0.0	0.0	0.0	0.0	nan	03	06	nan	03	1	1	0	0	65535	65535
0.0	21573.0	r03c03f07p02-ch2sk1fk1fl1.tif	r03c03f07p01-ch1sk1fk1fl1.tiff	8	252	0.000656138	0.00167849	0.0	0.0	nan	03	07	nan	03	1	1	0	0	65535	65535
0.0	20779.0	r03c03f08p02-ch2sk1fk1fl1.tif	r03c03f08p01-ch1sk1fk1fl1.tiff	8	253	0.00062562	0.00244144	0.0	0.0	nan	03	08	nan	03	1	1	0	0	65535	65535
17.0	20.0	r03c03f09p02-ch2sk1fk1fl1.tif	r03c03f09p01-ch1sk1fk1fl1.tiff	8	254	0.129763	0.0234989	0.0	0.0	nan	03	09	nan	03	0	1	0	0	65535	65535
0.0	20374.0	r03c03f10p02-ch2sk1fk1fl1.tif	r03c03f10p01-ch1sk1fk1fl1.tiff	8	255	0.000640879	0.00437934	0.0	0.0	nan	03	10	nan	03	1	1	0	0	65535	65535
0.0	21496.0	r03c03f11p02-ch2sk1fk1fl1.tif	r03c03f11p01-ch1sk1fk1fl1.tiff	8	256	0.000579843	0.00169375	0.0	0.0	nan	03	11	nan	03	1	1	0	0	65535	65535
0.0	19944.0	r03c03f12p02-ch2sk1fk1fl1.tif	r03c03f12p01-ch1sk1fk1fl1.tiff	8	257	0.00062562	0.00302129	0.0	0.0	nan	03	12	nan	03	1	1	0	0	65535	65535
99.0	114.0	r03c03f13p02-ch2sk1fk1fl1.tif	r03c03f13p01-ch1sk1fk1fl1.tiff	8	258	0.19028	0.033753	0.0	0.0	nan	03	13	nan	03	0	1	0	0	65535	65535
757.0	598.0	r03c03f14p02-ch2sk1fk1fl1.tif	r03c03f14p01-ch1sk1fk1fl1.tiff	8	259	0.156466	0.141543	0.0	0.0	nan	03	14	nan	03	0	0	0	0	65535	65535
204.0	397.0	r03c03f15p02-ch2sk1fk1fl1.tif	r03c03f15p01-ch1sk1fk1fl1.tiff	8	260	0.141375	0.0738231	0.0	0.0	nan	03	15	nan	03	0	0	0	0	65535	65535
0.0	20297.0	r03c03f16p02-ch2sk1fk1fl1.tif	r03c03f16p01-ch1sk1fk1fl1.tiff	8	261	0.000595102	0.00172427	0.0	0.0	nan	03	16	nan	03	1	1	0	0	65535	65535
0.0	20902.0	r03c03f17p02-ch2sk1fk1fl1.tif	r03c03f17p01-ch1sk1fk1fl1.tiff	8	262	0.000595102	0.00192264	0.0	0.0	nan	03	17	nan	03	1	1	0	0	65535	65535
613.0	525.0	r03c03f18p02-ch2sk1fk1fl1.tif	r03c03f18p01-ch1sk1fk1fl1.tiff	8	263	0.182727	0.165927	0.0	0.0	nan	03	18	nan	03	0	0	0	0	65535	65535
246.0	235.0	r03c03f19p02-ch2sk1fk1fl1.tif	r03c03f19p01-ch1sk1fk1fl1.tiff	8	264	0.195636	0.0603647	0.0	0.0	nan	03	19	nan	03	0	0	0	0	65535	65535
0.0	19922.0	r03c03f20p02-ch2sk1fk1fl1.tif	r03c03f20p01-ch1sk1fk1fl1.tiff	8	265	0.000640879	0.0028687	0.0	0.0	nan	03	20	nan	03	1	1	0	0	65535	65535
0.0	22442.0	r03c03f21p02-ch2sk1fk1fl1.tif	r03c03f21p01-ch1sk1fk1fl1.tiff	8	266	0.000640879	0.00306706	0.0	0.0	nan	03	21	nan	03	1	1	0	0	65535	65535
144.0	167.0	r03c03f22p02-ch2sk1fk1fl1.tif	r03c03f22p01-ch1sk1fk1fl1.tiff	8	267	0.128786	0.0463569	0.0	0.0	nan	03	22	nan	03	0	1	0	0	65535	65535
939.0	1001.0	r03c03f23p02-ch2sk1fk1fl1.tif	r03c03f23p01-ch1sk1fk1fl1.tiff	8	268	0.197345	0.201572	0.0	0.0	nan	03	23	nan	03	0	0	0	0	65535	65535
396.0	389.0	r03c03f24p02-ch2sk1fk1fl1.tif	r03c03f24p01-ch1sk1fk1fl1.tiff	8	269	0.193606	0.0980087	0.0	0.0	nan	03	24	nan	03	0	0	0	0	65535	65535
0.0	20658.0	r03c03f25p02-ch2sk1fk1fl1.tif	r03c03f25p01-ch1sk1fk1fl1.tiff	8	270	0.000610361	0.00173953	0.0	0.0	nan	03	25	nan	03	1	1	0	0	65535	65535
0.0	21798.0	r03c03f26p02-ch2sk1fk1fl1.tif	r03c03f26p01-ch1sk1fk1fl1.tiff	8	271	0.000640879	0.00196841	0.0	0.0	nan	03	26	nan	03	1	1	0	0	65535	65535
35.0	42.0	r03c03f27p02-ch2sk1fk1fl1.tif	r03c03f27p01-ch1sk1fk1fl1.tiff	8	272	0.104936	0.0212863	0.0	0.0	nan	03	27	nan	03	0	1	0	0	65535	65535
188.0	264.0	r03c03f28p02-ch2sk1fk1fl1.tif	r03c03f28p01-ch1sk1fk1fl1.tiff	8	273	0.12755	0.0320287	0.0	0.0	nan	03	28	nan	03	0	1	0	0	65535	65535
6.0	20516.0	r03c03f29p02-ch2sk1fk1fl1.tif	r03c03f29p01-ch1sk1fk1fl1.tiff	8	274	0.0629435	0.0131533	0.0	0.0	nan	03	29	nan	03	0	1	0	0	65535	65535
0.0	0.0	r03c03f30p02-ch2sk1fk1fl1.tif	r03c03f30p01-ch1sk1fk1fl1.tiff	8	275	0.0	0.0	0.0	0.0	nan	03	30	nan	03	1	1	0	0	65535	65535
0.0	0.0	r03c03f31p02-ch2sk1fk1fl1.tif	r03c03f31p01-ch1sk1fk1fl1.tiff	8	276	0.0	0.0	0.0	0.0	nan	03	31	nan	03	1	1	0	0	65535	65535
0.0	0.0	r03c03f32p02-ch2sk1fk1fl1.tif	r03c03f32p01-ch1sk1fk1fl1.tiff	8	277	0.000564584	0.0	0.0	0.0	nan	03	32	nan	03	1	1	0	0	65535	65535
0.0	0.0	r03c03f33p02-ch2sk1fk1fl1.tif	r03c03f33p01-ch1sk1fk1fl1.tiff	8	278	0.000595102	0.0	0.0	0.0	nan	03	33	nan	03	1	1	0	0	65535	65535
0.0	0.0	r03c03f34p02-ch2sk1fk1fl1.tif	r03c03f34p01-ch1sk1fk1fl1.tiff	8	279	0.000579843	0.0	0.0	0.0	nan	03	34	nan	03	1	1	0	0	65535	65535
0.0	0.0	r03c03f35p02-ch2sk1fk1fl1.tif	r03c03f35p01-ch1sk1fk1fl1.tiff	8	280	0.000610361	0.0	0.0	0.0	nan	03	35	nan	03	1	1	0	0	65535	65535
2041.0	2298.0	r04c03f01p02-ch2sk1fk1fl1.tif	r04c03f01p01-ch1sk1fk1fl1.tiff	9	281	0.249638	0.249699	0.000143612132353	0.00172334558824	nan	03	01	nan	04	0	0	0	0	65535	65535
0.0	21873.0	r04c03f02p02-ch2sk1fk1fl1.tif	r04c03f02p01-ch1sk1fk1fl1.tiff	9	282	0.000610361	0.00201419	0.0	0.0	nan	03	02	nan	04	1	1	0	0	65535	65535
0.0	21575.0	r04c03f03p02-ch2sk1fk1fl1.tif	r04c03f03p01-ch1sk1fk1fl1.tiff	9	283	0.000595102	0.00184634	0.0	0.0	nan	03	03	nan	04	1	1	0	0	65535	65535
0.0	22324.0	r04c03f04p02-ch2sk1fk1fl1.tif	r04c03f04p01-ch1sk1fk1fl1.tiff	9	284	0.00062562	0.00189212	0.0	0.0	nan	03	04	nan	04	1	1	0	0	65535	65535
0.0	21771.0	r04c03f05p02-ch2sk1fk1fl1.tif	r04c03f05p01-ch1sk1fk1fl1.tiff	9	285	0.000610361	0.00187686	0.0	0.0	nan	03	05	nan	04	1	1	0	0	65535	65535
0.0	22711.0	r04c03f06p02-ch2sk1fk1fl1.tif	r04c03f06p01-ch1sk1fk1fl1.tiff	9	286	0.0	0.00190738	0.0	0.0	nan	03	06	nan	04	1	1	0	0	65535	65535
0.0	21720.0	r04c03f07p02-ch2sk1fk1fl1.tif	r04c03f07p01-ch1sk1fk1fl1.tiff	9	287	0.000579843	0.00173953	0.0	0.0	nan	03	07	nan	04	1	1	0	0	65535	65535
12.0	27.0	r04c03f08p02-ch2sk1fk1fl1.tif	r04c03f08p01-ch1sk1fk1fl1.tiff	9	288	0.134463	0.0257115	0.0	0.0	nan	03	08	nan	04	0	1	0	0	65535	65535
25.0	50.0	r04c03f09p02-ch2sk1fk1fl1.tif	r04c03f09p01-ch1sk1fk1fl1.tiff	9	289	0.126009	0.0343328	0.0	0.0	nan	03	09	nan	04	0	1	0	0	65535	65535
0.0	20439.0	r04c03f10p02-ch2sk1fk1fl1.tif	r04c03f10p01-ch1sk1fk1fl1.tiff	9	290	0.000595102	0.00161746	0.0	0.0	nan	03	10	nan	04	1	1	0	0	65535	65535
0.0	20992.0	r04c03f11p02-ch2sk1fk1fl1.tif	r04c03f11p01-ch1sk1fk1fl1.tiff	9	291	0.0	0.00164797	0.0	0.0	nan	03	11	nan	04	1	1	0	0	65535	65535
0.0	20178.0	r04c03f12p02-ch2sk1fk1fl1.tif	r04c03f12p01-ch1sk1fk1fl1.tiff	9	292	0.00140383	0.00183108	0.0	0.0	nan	03	12	nan	04	1	1	0	0	65535	65535
57.0	59.0	r04c03f13p02-ch2sk1fk1fl1.tif	r04c03f13p01-ch1sk1fk1fl1.tiff	9	293	0.139605	0.0420386	0.0	0.0	nan	03	13	nan	04	0	1	0	0	65535	65535
681.0	541.0	r04c03f14p02-ch2sk1fk1fl1.tif	r04c03f14p01-ch1sk1fk1fl1.tiff	9	294	0.159487	0.172854	0.0	0.0	nan	03	14	nan	04	0	0	0	0	65535	65535
468.0	379.0	r04c03f15p02-ch2sk1fk1fl1.tif	r04c03f15p01-ch1sk1fk1fl1.tiff	9	295	0.126711	0.149432	0.0	0.0	nan	03	15	nan	04	0	0	0	0	65535	65535
0.0	4.0	r04c03f16p02-ch2sk1fk1fl1.tif	r04c03f16p01-ch1sk1fk1fl1.tiff	9	296	0.105653	0.0257572	0.0	0.0	nan	03	16	nan	04	0	1	0	0	65535	65535
25.0	50.0	r04c03f17p02-ch2sk1fk1fl1.tif	r04c03f17p01-ch1sk1fk1fl1.tiff	9	297	0.13901	0.0340581	0.0	0.0	nan	03	17	nan	04	0	1	0	0	65535	65535
1088.0	1057.0	r04c03f18p02-ch2sk1fk1fl1.tif	r04c03f18p01-ch1sk1fk1fl1.tiff	9	298	0.186343	0.236622	0.0	0.0	nan	03	18	nan	04	0	0	0	0	65535	65535
163.0	126.0	r04c03f19p02-ch2sk1fk1fl1.tif	r04c03f19p01-ch1sk1fk1fl1.tiff	9	299	0.133471	0.0977035	0.0	0.0	nan	03	19	nan	04	0	0	0	0	65535	65535
0.0	22070.0	r04c03f20p02-ch2sk1fk1fl1.tif	r04c03f20p01-ch1sk1fk1fl1.tiff	9	300	0.000671397	0.00187686	0.0	0.0	nan	03	20	nan	04	1	1	0	0	65535	65535
0.0	22147.0	r04c03f21p02-ch2sk1fk1fl1.tif	r04c03f21p01-ch1sk1fk1fl1.tiff	9	301	0.000595102	0.00259403	0.0	0.0	nan	03	21	nan	04	1	1	0	0	65535	65535
54.0	45.0	r04c03f22p02-ch2sk1fk1fl1.tif	r04c03f22p01-ch1sk1fk1fl1.tiff	9	302	0.0919814	0.0394446	0.0	0.0	nan	03	22	nan	04	0	1	0	0	65535	65535
518.0	381.0	r04c03f23p02-ch2sk1fk1fl1.tif	r04c03f23p01-ch1sk1fk1fl1.tiff	9	303	0.190051	0.140978	0.0	0.0	nan	03	23	nan	04	0	0	0	0	65535	65535
345.0	316.0	r04c03f24p02-ch2sk1fk1fl1.tif	r04c03f24p01-ch1sk1fk1fl1.tiff	9	304	0.121263	0.0719921	0.0	0.0	nan	03	24	nan	04	0	0	0	0	65535	65535
0.0	22305.0	r04c03f25p02-ch2sk1fk1fl1.tif	r04c03f25p01-ch1sk1fk1fl1.tiff	9	305	0.00144961	0.0114748	0.0	0.0	nan	03	25	nan	04	1	1	0	0	65535	65535
0.0	21397.0	r04c03f26p02-ch2sk1fk1fl1.tif	r04c03f26p01-ch1sk1fk1fl1.tiff	9	306	0.000579843	0.00154116	0.0	0.0	nan	03	26	nan	04	1	1	0	0	65535	65535
0.0	22498.0	r04c03f27p02-ch2sk1fk1fl1.tif	r04c03f27p01-ch1sk1fk1fl1.tiff	9	307	0.0922255	0.00540169	0.0	0.0	nan	03	27	nan	04	0	1	0	0	65535	65535
3.0	0.0	r04c03f28p02-ch2sk1fk1fl1.tif	r04c03f28p01-ch1sk1fk1fl1.tiff	9	308	0.0716259	0.02327	0.0	0.0	nan	03	28	nan	04	0	1	0	0	65535	65535
0.0	19967.0	r04c03f29p02-ch2sk1fk1fl1.tif	r04c03f29p01-ch1sk1fk1fl1.tiff	9	309	0.000640879	0.00201419	0.0	0.0	nan	03	29	nan	04	1	1	0	0	65535	65535
0.0	0.0	r04c03f30p02-ch2sk1fk1fl1.tif	r04c03f30p01-ch1sk1fk1fl1.tiff	9	310	0.0	0.0	0.0	0.0	nan	03	30	nan	04	1	1	0	0	65535	65535
0.0	0.0	r04c03f31p02-ch2sk1fk1fl1.tif	r04c03f31p01-ch1sk1fk1fl1.tiff	9	311	0.000579843	0.0	0.0	0.0	nan	03	31	nan	04	1	1	0	0	65535	65535
0.0	21262.0	r04c03f32p02-ch2sk1fk1fl1.tif	r04c03f32p01-ch1sk1fk1fl1.tiff	9	312	0.000595102	0.00169375	0.0	0.0	nan	03	32	nan	04	1	1	0	0	65535	65535
0.0	21621.0	r04c03f33p02-ch2sk1fk1fl1.tif	r04c03f33p01-ch1sk1fk1fl1.tiff	9	313	0.000610361	0.00198367	0.0	0.0	nan	03	33	nan	04	1	1	0	0	65535	65535
0.0	21463.0	r04c03f34p02-ch2sk1fk1fl1.tif	r04c03f34p01-ch1sk1fk1fl1.tiff	9	314	0.000610361	0.0015259	0.0	0.0	nan	03	34	nan	04	1	1	0	0	65535	65535
0.0	0.0	r04c03f35p02-ch2sk1fk1fl1.tif	r04c03f35p01-ch1sk1fk1fl1.tiff	9	315	0.00062562	0.0	0.0	0.0	nan	03	35	nan	04	1	1	0	0	65535	65535
1428.0	2587.0	r05c03f01p02-ch2sk1fk1fl1.tif	r05c03f01p01-ch1sk1fk1fl1.tiff	10	316	0.238773	0.249668	0.0	0.000718060661765	nan	03	01	nan	05	0	0	0	0	65535	65535
0.0	0.0	r05c03f02p02-ch2sk1fk1fl1.tif	r05c03f02p01-ch1sk1fk1fl1.tiff	10	317	0.000656138	0.0	0.0	0.0	nan	03	02	nan	05	1	1	0	0	65535	65535
0.0	21277.0	r05c03f03p02-ch2sk1fk1fl1.tif	r05c03f03p01-ch1sk1fk1fl1.tiff	10	318	0.0	0.00163272	0.0	0.0	nan	03	03	nan	05	1	1	0	0	65535	65535
0.0	22273.0	r05c03f04p02-ch2sk1fk1fl1.tif	r05c03f04p01-ch1sk1fk1fl1.tiff	10	319	0.000595102	0.00181582	0.0	0.0	nan	03	04	nan	05	1	1	0	0	65535	65535
0.0	21363.0	r05c03f05p02-ch2sk1fk1fl1.tif	r05c03f05p01-ch1sk1fk1fl1.tiff	10	320	0.000686656	0.00157168	0.0	0.0	nan	03	05	nan	05	1	1	0	0	65535	65535
0.0	22639.0	r05c03f06p02-ch2sk1fk1fl1.tif	r05c03f06p01-ch1sk1fk1fl1.tiff	10	321	0.000640879	0.00151064	0.0	0.0	nan	03	06	nan	05	1	1	0	0	65535	65535
0.0	21474.0	r05c03f07p02-ch2sk1fk1fl1.tif	r05c03f07p01-ch1sk1fk1fl1.tiff	10	322	0.000640879	0.00170901	0.0	0.0	nan	03	07	nan	05	1	1	0	0	65535	65535
21.0	58.0	r05c03f08p02-ch2sk1fk1fl1.tif	r05c03f08p01-ch1sk1fk1fl1.tiff	10	323	0.105501	0.0256504	0.0	0.0	nan	03	08	nan	05	0	1	0	0	65535	65535
57.0	122.0	r05c03f09p02-ch2sk1fk1fl1.tif	r05c03f09p01-ch1sk1fk1fl1.tiff	10	324	0.134447	0.0805524	0.0	0.0	nan	03	09	nan	05	0	0	0	0	65535	65535
0.0	20363.0	r05c03f10p02-ch2sk1fk1fl1.tif	r05c03f10p01-ch1sk1fk1fl1.tiff	10	325	0.000640879	0.00173953	0.0	0.0	nan	03	10	nan	05	1	1	0	0	65535	65535
0.0	20471.0	r05c03f11p02-ch2sk1fk1fl1.tif	r05c03f11p01-ch1sk1fk1fl1.tiff	10	326	0.000595102	0.00157168	0.0	0.0	nan	03	11	nan	05	1	1	0	0	65535	65535
0.0	20009.0	r05c03f12p02-ch2sk1fk1fl1.tif	r05c03f12p01-ch1sk1fk1fl1.tiff	10	327	0.000610361	0.00169375	0.0	0.0	nan	03	12	nan	05	1	1	0	0	65535	65535
94.0	157.0	r05c03f13p02-ch2sk1fk1fl1.tif	r05c03f13p01-ch1sk1fk1fl1.tiff	10	328	0.136522	0.0613565	0.0	0.0	nan	03	13	nan	05	0	0	0	0	65535	65535
971.0	961.0	r05c03f14p02-ch2sk1fk1fl1.tif	r05c03f14p01-ch1sk1fk1fl1.tiff	10	329	0.195056	0.191104	0.0	0.0	nan	03	14	nan	05	0	0	0	0	65535	65535
519.0	583.0	r05c03f15p02-ch2sk1fk1fl1.tif	r05c03f15p01-ch1sk1fk1fl1.tiff	10	330	0.14818	0.112551	0.0	0.0	nan	03	15	nan	05	0	0	0	0	65535	65535
1.0	22742.0	r05c03f16p02-ch2sk1fk1fl1.tif	r05c03f16p01-ch1sk1fk1fl1.tiff	10	331	0.0936294	0.0104219	0.0	0.0	nan	03	16	nan	05	0	1	0	0	65535	65535
11.0	21.0	r05c03f17p02-ch2sk1fk1fl1.tif	r05c03f17p01-ch1sk1fk1fl1.tiff	10	332	0.0916762	0.0205234	0.0	0.0	nan	03	17	nan	05	0	1	0	0	65535	65535
898.0	1168.0	r05c03f18p02-ch2sk1fk1fl1.tif	r05c03f18p01-ch1sk1fk1fl1.tiff	10	333	0.191806	0.204623	0.0	0.0	nan	03	18	nan	05	0	0	0	0	65535	65535
242.0	313.0	r05c03f19p02-ch2sk1fk1fl1.tif	r05c03f19p01-ch1sk1fk1fl1.tiff	10	334	0.134844	0.0628214	0.0	0.0	nan	03	19	nan	05	0	0	0	0	65535	65535
0.0	22086.0	r05c03f20p02-ch2sk1fk1fl1.tif	r05c03f20p01-ch1sk1fk1fl1.tiff	10	335	0.000595102	0.00199893	0.0	0.0	nan	03	20	nan	05	1	1	0	0	65535	65535
0.0	22412.0	r05c03f21p02-ch2sk1fk1fl1.tif	r05c03f21p01-ch1sk1fk1fl1.tiff	10	336	0.000640879	0.00202945	0.0	0.0	nan	03	21	nan	05	1	1	0	0	65535	65535
57.0	1.0	r05c03f22p02-ch2sk1fk1fl1.tif	r05c03f22p01-ch1sk1fk1fl1.tiff	10	337	0.104631	0.0870985	0.0	0.0	nan	03	22	nan	05	0	0	0	0	65535	65535
639.0	606.0	r05c03f23p02-ch2sk1fk1fl1.tif	r05c03f23p01-ch1sk1fk1fl1.tiff	10	338	0.249683	0.147082	0.000430836397059	0.0	nan	03	23	nan	05	0	0	0	0	65535	65535
350.0	403.0	r05c03f24p02-ch2sk1fk1fl1.tif	r05c03f24p01-ch1sk1fk1fl1.tiff	10	339	0.212253	0.0583963	0.0	0.0	nan	03	24	nan	05	0	0	0	0	65535	65535
0.0	22322.0	r05c03f25p02-ch2sk1fk1fl1.tif	r05c03f25p01-ch1sk1fk1fl1.tiff	10	340	0.00062562	0.00270085	0.0	0.0	nan	03	25	nan	05	1	1	0	0	65535	65535
0.0	21354.0	r05c03f26p02-ch2sk1fk1fl1.tif	r05c03f26p01-ch1sk1fk1fl1.tiff	10	341	0.000595102	0.00177005	0.0	0.0	nan	03	26	nan	05	1	1	0	0	65535	65535
0.0	20243.0	r05c03f27p02-ch2sk1fk1fl1.tif	r05c03f27p01-ch1sk1fk1fl1.tiff	10	342	0.000579843	0.00311284	0.0	0.0	nan	03	27	nan	05	1	1	0	0	65535	65535
5.0	25804.0	r05c03f28p02-ch2sk1fk1fl1.tif	r05c03f28p01-ch1sk1fk1fl1.tiff	10	343	0.0483558	0.0184787	0.0	0.0	nan	03	28	nan	05	1	1	0	0	65535	65535
0.0	20372.0	r05c03f29p02-ch2sk1fk1fl1.tif	r05c03f29p01-ch1sk1fk1fl1.tiff	10	344	0.000579843	0.00175479	0.0	0.0	nan	03	29	nan	05	1	1	0	0	65535	65535
0.0	21996.0	r05c03f30p02-ch2sk1fk1fl1.tif	r05c03f30p01-ch1sk1fk1fl1.tiff	10	345	0.000564584	0.00198367	0.0	0.0	nan	03	30	nan	05	1	1	0	0	65535	65535
0.0	20475.0	r05c03f31p02-ch2sk1fk1fl1.tif	r05c03f31p01-ch1sk1fk1fl1.tiff	10	346	0.000610361	0.00184634	0.0	0.0	nan	03	31	nan	05	1	1	0	0	65535	65535
0.0	0.0	r05c03f32p02-ch2sk1fk1fl1.tif	r05c03f32p01-ch1sk1fk1fl1.tiff	10	347	0.000595102	0.0	0.0	0.0	nan	03	32	nan	05	1	1	0	0	65535	65535
0.0	21906.0	r05c03f33p02-ch2sk1fk1fl1.tif	r05c03f33p01-ch1sk1fk1fl1.tiff	10	348	0.000579843	0.00167849	0.0	0.0	nan	03	33	nan	05	1	1	0	0	65535	65535
0.0	21537.0	r05c03f34p02-ch2sk1fk1fl1.tif	r05c03f34p01-ch1sk1fk1fl1.tiff	10	349	0.000549325	0.00149538	0.0	0.0	nan	03	34	nan	05	1	1	0	0	65535	65535
0.0	21178.0	r05c03f35p02-ch2sk1fk1fl1.tif	r05c03f35p01-ch1sk1fk1fl1.tiff	10	350	0.000610361	0.00163272	0.0	0.0	nan	03	35	nan	05	1	1	0	0	65535	65535
1380.0	2907.0	r06c03f01p02-ch2sk1fk1fl1.tif	r06c03f01p01-ch1sk1fk1fl1.tiff	11	351	0.249653	0.237263	0.000215418198529	0.0	nan	03	01	nan	06	0	0	0	0	65535	65535
0.0	0.0	r06c03f02p02-ch2sk1fk1fl1.tif	r06c03f02p01-ch1sk1fk1fl1.tiff	11	352	0.000595102	0.0	0.0	0.0	nan	03	02	nan	06	1	1	0	0	65535	65535
0.0	21390.0	r06c03f03p02-ch2sk1fk1fl1.tif	r06c03f03p01-ch1sk1fk1fl1.tiff	11	353	0.00062562	0.00241093	0.0	0.0	nan	03	03	nan	06	1	1	0	0	65535	65535
0.0	22047.0	r06c03f04p02-ch2sk1fk1fl1.tif	r06c03f04p01-ch1sk1fk1fl1.tiff	11	354	0.000656138	0.0047303	0.0	0.0	nan	03	04	nan	06	1	1	0	0	65535	65535
0.0	21739.0	r06c03f05p02-ch2sk1fk1fl1.tif	r06c03f05p01-ch1sk1fk1fl1.tiff	11	355	0.000610361	0.00259403	0.0	0.0	nan	03	05	nan	06	1	1	0	0	65535	65535
0.0	20206.0	r06c03f06p02-ch2sk1fk1fl1.tif	r06c03f06p01-ch1sk1fk1fl1.tiff	11	356	0.0	0.00213626	0.0	0.0	nan	03	06	nan	06	1	1	0	0	65535	65535
0.0	21459.0	r06c03f07p02-ch2sk1fk1fl1.tif	r06c03f07p01-ch1sk1fk1fl1.tiff	11	357	0.000640879	0.00157168	0.0	0.0	nan	03	07	nan	06	1	1	0	0	65535	65535
0.0	22631.0	r06c03f08p02-ch2sk1fk1fl1.tif	r06c03f08p01-ch1sk1fk1fl1.tiff	11	358	0.000671397	0.00218204	0.0	0.0	nan	03	08	nan	06	1	1	0	0	65535	65535
1.0	20687.0	r06c03f09p02-ch2sk1fk1fl1.tif	r06c03f09p01-ch1sk1fk1fl1.tiff	11	359	0.100465	0.00387579	0.0	0.0	nan	03	09	nan	06	0	1	0	0	65535	65535
0.0	22573.0	r06c03f10p02-ch2sk1fk1fl1.tif	r06c03f10p01-ch1sk1fk1fl1.tiff	11	360	0.000717174	0.00273136	0.0	0.0	nan	03	10	nan	06	1	1	0	0	65535	65535
0.0	20397.0	r06c03f11p02-ch2sk1fk1fl1.tif	r06c03f11p01-ch1sk1fk1fl1.tiff	11	361	0.000579843	0.00483711	0.0	0.0	nan	03	11	nan	06	1	1	0	0	65535	65535
0.0	20058.0	r06c03f12p02-ch2sk1fk1fl1.tif	r06c03f12p01-ch1sk1fk1fl1.tiff	11	362	0.000595102	0.0021973	0.0	0.0	nan	03	12	nan	06	1	1	0	0	65535	65535
197.0	269.0	r06c03f13p02-ch2sk1fk1fl1.tif	r06c03f13p01-ch1sk1fk1fl1.tiff	11	363	0.094789	0.121279	0.0	0.0	nan	03	13	nan	06	0	0	0	0	65535	65535
583.0	664.0	r06c03f14p02-ch2sk1fk1fl1.tif	r06c03f14p01-ch1sk1fk1fl1.tiff	11	364	0.245396	0.137148	0.0	0.0	nan	03	14	nan	06	0	0	0	0	65535	65535
84.0	111.0	r06c03f15p02-ch2sk1fk1fl1.tif	r06c03f15p01-ch1sk1fk1fl1.tiff	11	365	0.106294	0.0340429	0.0	0.0	nan	03	15	nan	06	0	1	0	0	65535	65535
0.0	22272.0	r06c03f16p02-ch2sk1fk1fl1.tif	r06c03f16p01-ch1sk1fk1fl1.tiff	11	366	0.000610361	0.00218204	0.0	0.0	nan	03	16	nan	06	1	1	0	0	65535	65535
0.0	20240.0	r06c03f17p02-ch2sk1fk1fl1.tif	r06c03f17p01-ch1sk1fk1fl1.tiff	11	367	0.000640879	0.00175479	0.0	0.0	nan	03	17	nan	06	1	1	0	0	65535	65535
340.0	311.0	r06c03f18p02-ch2sk1fk1fl1.tif	r06c03f18p01-ch1sk1fk1fl1.tiff	11	368	0.183124	0.0954757	0.0	0.0	nan	03	18	nan	06	0	0	0	0	65535	65535
813.0	1119.0	r06c03f19p02-ch2sk1fk1fl1.tif	r06c03f19p01-ch1sk1fk1fl1.tiff	11	369	0.167727	0.210285	0.0	0.0	nan	03	19	nan	06	0	0	0	0	65535	65535
10.0	10.0	r06c03f20p02-ch2sk1fk1fl1.tif	r06c03f20p01-ch1sk1fk1fl1.tiff	11	370	0.0796979	0.0221103	0.0	0.0	nan	03	20	nan	06	0	1	0	0	65535	65535
4.0	22077.0	r06c03f21p02-ch2sk1fk1fl1.tif	r06c03f21p01-ch1sk1fk1fl1.tiff	11	371	0.0228733	0.0103761	0.0	0.0	nan	03	21	nan	06	1	1	0	0	65535	65535
575.0	689.0	r06c03f22p02-ch2sk1fk1fl1.tif	r06c03f22p01-ch1sk1fk1fl1.tiff	11	372	0.160922	0.10956	0.0	0.0	nan	03	22	nan	06	0	0	0	0	65535	65535
903.0	1093.0	r06c03f23p02-ch2sk1fk1fl1.tif	r06c03f23p01-ch1sk1fk1fl1.tiff	11	373	0.165789	0.160571	0.0	0.0	nan	03	23	nan	06	0	0	0	0	65535	65535
140.0	235.0	r06c03f24p02-ch2sk1fk1fl1.tif	r06c03f24p01-ch1sk1fk1fl1.tiff	11	374	0.134813	0.0797742	0.0	0.0	nan	03	24	nan	06	0	0	0	0	65535	65535
0.0	19564.0	r06c03f25p02-ch2sk1fk1fl1.tif	r06c03f25p01-ch1sk1fk1fl1.tiff	11	375	0.000640879	0.00196841	0.0	0.0	nan	03	25	nan	06	1	1	0	0	65535	65535
0.0	21296.0	r06c03f26p02-ch2sk1fk1fl1.tif	r06c03f26p01-ch1sk1fk1fl1.tiff	11	376	0.0	0.00184634	0.0	0.0	nan	03	26	nan	06	1	1	0	0	65535	65535
0.0	20183.0	r06c03f27p02-ch2sk1fk1fl1.tif	r06c03f27p01-ch1sk1fk1fl1.tiff	11	377	0.00227359	0.00202945	0.0	0.0	nan	03	27	nan	06	1	1	0	0	65535	65535
100.0	166.0	r06c03f28p02-ch2sk1fk1fl1.tif	r06c03f28p01-ch1sk1fk1fl1.tiff	11	378	0.114733	0.0212253	0.0	0.0	nan	03	28	nan	06	0	1	0	0	65535	65535
45.0	106.0	r06c03f29p02-ch2sk1fk1fl1.tif	r06c03f29p01-ch1sk1fk1fl1.tiff	11	379	0.0653086	0.0229953	0.0	0.0	nan	03	29	nan	06	0	1	0	0	65535	65535
0.0	21270.0	r06c03f30p02-ch2sk1fk1fl1.tif	r06c03f30p01-ch1sk1fk1fl1.tiff	11	380	0.000610361	0.00350958	0.0	0.0	nan	03	30	nan	06	1	1	0	0	65535	65535
0.0	22339.0	r06c03f31p02-ch2sk1fk1fl1.tif	r06c03f31p01-ch1sk1fk1fl1.tiff	11	381	0.0	0.0019379	0.0	0.0	nan	03	31	nan	06	1	1	0	0	65535	65535
0.0	0.0	r06c03f32p02-ch2sk1fk1fl1.tif	r06c03f32p01-ch1sk1fk1fl1.tiff	11	382	0.000579843	0.0	0.0	0.0	nan	03	32	nan	06	1	1	0	0	65535	65535
0.0	21796.0	r06c03f33p02-ch2sk1fk1fl1.tif	r06c03f33p01-ch1sk1fk1fl1.tiff	11	383	0.00062562	0.00167849	0.0	0.0	nan	03	33	nan	06	1	1	0	0	65535	65535
0.0	21286.0	r06c03f34p02-ch2sk1fk1fl1.tif	r06c03f34p01-ch1sk1fk1fl1.tiff	11	384	0.000610361	0.00154116	0.0	0.0	nan	03	34	nan	06	1	1	0	0	65535	65535
0.0	21346.0	r06c03f35p02-ch2sk1fk1fl1.tif	r06c03f35p01-ch1sk1fk1fl1.tiff	11	385	0.000595102	0.00181582	0.0	0.0	nan	03	35	nan	06	1	1	0	0	65535	65535
2329.0	1095.0	r07c03f01p02-ch2sk1fk1fl1.tif	r07c03f01p01-ch1sk1fk1fl1.tiff	12	386	0.249638	0.249668	0.000215418198529	0.000933478860294	nan	03	01	nan	07	0	0	0	0	65535	65535
0.0	0.0	r07c03f02p02-ch2sk1fk1fl1.tif	r07c03f02p01-ch1sk1fk1fl1.tiff	12	387	0.0	0.0	0.0	0.0	nan	03	02	nan	07	1	1	0	0	65535	65535
0.0	0.0	r07c03f03p02-ch2sk1fk1fl1.tif	r07c03f03p01-ch1sk1fk1fl1.tiff	12	388	0.0	0.0	0.0	0.0	nan	03	03	nan	07	1	1	0	0	65535	65535
0.0	19857.0	r07c03f04p02-ch2sk1fk1fl1.tif	r07c03f04p01-ch1sk1fk1fl1.tiff	12	389	0.000656138	0.00170901	0.0	0.0	nan	03	04	nan	07	1	1	0	0	65535	65535
0.0	21421.0	r07c03f05p02-ch2sk1fk1fl1.tif	r07c03f05p01-ch1sk1fk1fl1.tiff	12	390	0.000610361	0.00163272	0.0	0.0	nan	03	05	nan	07	1	1	0	0	65535	65535
0.0	0.0	r07c03f06p02-ch2sk1fk1fl1.tif	r07c03f06p01-ch1sk1fk1fl1.tiff	12	391	0.0	0.0	0.0	0.0	nan	03	06	nan	07	1	1	0	0	65535	65535
0.0	21426.0	r07c03f07p02-ch2sk1fk1fl1.tif	r07c03f07p01-ch1sk1fk1fl1.tiff	12	392	0.000595102	0.00198367	0.0	0.0	nan	03	07	nan	07	1	1	0	0	65535	65535
3.0	19.0	r07c03f08p02-ch2sk1fk1fl1.tif	r07c03f08p01-ch1sk1fk1fl1.tiff	12	393	0.105913	0.0459297	0.0	0.0	nan	03	08	nan	07	0	1	0	0	65535	65535
2.0	9.0	r07c03f09p02-ch2sk1fk1fl1.tif	r07c03f09p01-ch1sk1fk1fl1.tiff	12	394	0.107546	0.0433967	0.0	0.0	nan	03	09	nan	07	0	1	0	0	65535	65535
0.0	22434.0	r07c03f10p02-ch2sk1fk1fl1.tif	r07c03f10p01-ch1sk1fk1fl1.tiff	12	395	0.000610361	0.002533	0.0	0.0	nan	03	10	nan	07	1	1	0	0	65535	65535
0.0	19882.0	r07c03f11p02-ch2sk1fk1fl1.tif	r07c03f11p01-ch1sk1fk1fl1.tiff	12	396	0.000640879	0.00155642	0.0	0.0	nan	03	11	nan	07	1	1	0	0	65535	65535
0.0	22010.0	r07c03f12p02-ch2sk1fk1fl1.tif	r07c03f12p01-ch1sk1fk1fl1.tiff	12	397	0.000640879	0.00241093	0.0	0.0	nan	03	12	nan	07	1	1	0	0	65535	65535
10.0	24.0	r07c03f13p02-ch2sk1fk1fl1.tif	r07c03f13p01-ch1sk1fk1fl1.tiff	12	398	0.10811	0.0432288	0.0	0.0	nan	03	13	nan	07	0	1	0	0	65535	65535
351.0	297.0	r07c03f14p02-ch2sk1fk1fl1.tif	r07c03f14p01-ch1sk1fk1fl1.tiff	12	399	0.154101	0.123873	0.0	0.0	nan	03	14	nan	07	0	0	0	0	65535	65535
334.0	254.0	r07c03f15p02-ch2sk1fk1fl1.tif	r07c03f15p01-ch1sk1fk1fl1.tiff	12	400	0.150393	0.147662	0.0	0.0	nan	03	15	nan	07	0	0	0	0	65535	65535
6.0	29.0	r07c03f16p02-ch2sk1fk1fl1.tif	r07c03f16p01-ch1sk1fk1fl1.tiff	12	401	0.127291	0.0356451	0.0	0.0	nan	03	16	nan	07	0	1	0	0	65535	65535
51.0	137.0	r07c03f17p02-ch2sk1fk1fl1.tif	r07c03f17p01-ch1sk1fk1fl1.tiff	12	402	0.104051	0.0424048	0.0	0.0	nan	03	17	nan	07	0	1	0	0	65535	65535
1298.0	728.0	r07c03f18p02-ch2sk1fk1fl1.tif	r07c03f18p01-ch1sk1fk1fl1.tiff	12	403	0.17847	0.249638	0.0	0.000215418198529	nan	03	18	nan	07	0	0	0	0	65535	65535
55.0	104.0	r07c03f19p02-ch2sk1fk1fl1.tif	r07c03f19p01-ch1sk1fk1fl1.tiff	12	404	0.142168	0.0380713	0.0	0.0	nan	03	19	nan	07	0	1	0	0	65535	65535
0.0	22271.0	r07c03f20p02-ch2sk1fk1fl1.tif	r07c03f20p01-ch1sk1fk1fl1.tiff	12	405	0.000610361	0.0037995	0.0	0.0	nan	03	20	nan	07	1	1	0	0	65535	65535
0.0	21934.0	r07c03f21p02-ch2sk1fk1fl1.tif	r07c03f21p01-ch1sk1fk1fl1.tiff	12	406	0.000671397	0.002533	0.0	0.0	nan	03	21	nan	07	1	1	0	0	65535	65535
27.0	45.0	r07c03f22p02-ch2sk1fk1fl1.tif	r07c03f22p01-ch1sk1fk1fl1.tiff	12	407	0.117296	0.0226596	0.0	0.0	nan	03	22	nan	07	0	1	0	0	65535	65535
594.0	289.0	r07c03f23p02-ch2sk1fk1fl1.tif	r07c03f23p01-ch1sk1fk1fl1.tiff	12	408	0.208789	0.163714	0.0	0.0	nan	03	23	nan	07	0	0	0	0	65535	65535
503.0	222.0	r07c03f24p02-ch2sk1fk1fl1.tif	r07c03f24p01-ch1sk1fk1fl1.tiff	12	409	0.153094	0.136416	0.0	0.0	nan	03	24	nan	07	0	0	0	0	65535	65535
14.0	28.0	r07c03f25p02-ch2sk1fk1fl1.tif	r07c03f25p01-ch1sk1fk1fl1.tiff	12	410	0.113085	0.023331	0.0	0.0	nan	03	25	nan	07	0	1	0	0	65535	65535
0.0	21782.0	r07c03f26p02-ch2sk1fk1fl1.tif	r07c03f26p01-ch1sk1fk1fl1.tiff	12	411	0.000579843	0.00202945	0.0	0.0	nan	03	26	nan	07	1	1	0	0	65535	65535
31.0	75.0	r07c03f27p02-ch2sk1fk1fl1.tif	r07c03f27p01-ch1sk1fk1fl1.tiff	12	412	0.103029	0.0520333	0.0	0.0	nan	03	27	nan	07	0	0	0	0	65535	65535
28.0	61.0	r07c03f28p02-ch2sk1fk1fl1.tif	r07c03f28p01-ch1sk1fk1fl1.tiff	12	413	0.0941634	0.0288396	0.0	0.0	nan	03	28	nan	07	0	1	0	0	65535	65535
0.0	22049.0	r07c03f29p02-ch2sk1fk1fl1.tif	r07c03f29p01-ch1sk1fk1fl1.tiff	12	414	0.000610361	0.00207523	0.0	0.0	nan	03	29	nan	07	1	1	0	0	65535	65535
0.0	21314.0	r07c03f30p02-ch2sk1fk1fl1.tif	r07c03f30p01-ch1sk1fk1fl1.tiff	12	415	0.0	0.00177005	0.0	0.0	nan	03	30	nan	07	1	1	0	0	65535	65535
0.0	21716.0	r07c03f31p02-ch2sk1fk1fl1.tif	r07c03f31p01-ch1sk1fk1fl1.tiff	12	416	0.000610361	0.00280766	0.0	0.0	nan	03	31	nan	07	1	1	0	0	65535	65535
0.0	23150.0	r07c03f32p02-ch2sk1fk1fl1.tif	r07c03f32p01-ch1sk1fk1fl1.tiff	12	417	0.0	0.00241093	0.0	0.0	nan	03	32	nan	07	1	1	0	0	65535	65535
0.0	21629.0	r07c03f33p02-ch2sk1fk1fl1.tif	r07c03f33p01-ch1sk1fk1fl1.tiff	12	418	0.000610361	0.00257877	0.0	0.0	nan	03	33	nan	07	1	1	0	0	65535	65535
0.0	21202.0	r07c03f34p02-ch2sk1fk1fl1.tif	r07c03f34p01-ch1sk1fk1fl1.tiff	12	419	0.00062562	0.00457771	0.0	0.0	nan	03	34	nan	07	1	1	0	0	65535	65535
0.0	0.0	r07c03f35p02-ch2sk1fk1fl1.tif	r07c03f35p01-ch1sk1fk1fl1.tiff	12	420	0.0	0.0	0.0	0.0	nan	03	35	nan	07	1	1	0	0	65535	65535
2367.0	1705.0	r02c04f01p02-ch2sk1fk1fl1.tif	r02c04f01p01-ch1sk1fk1fl1.tiff	13	421	0.218555	0.249546	0.0	7.18060661765e-05	nan	04	01	nan	02	0	0	0	0	65535	65535
0.0	0.0	r02c04f02p02-ch2sk1fk1fl1.tif	r02c04f02p01-ch1sk1fk1fl1.tiff	13	422	0.00062562	0.0	0.0	0.0	nan	04	02	nan	02	1	1	0	0	65535	65535
0.0	0.0	r02c04f03p02-ch2sk1fk1fl1.tif	r02c04f03p01-ch1sk1fk1fl1.tiff	13	423	0.0	0.0	0.0	0.0	nan	04	03	nan	02	1	1	0	0	65535	65535
0.0	20160.0	r02c04f04p02-ch2sk1fk1fl1.tif	r02c04f04p01-ch1sk1fk1fl1.tiff	13	424	0.000656138	0.00173953	0.0	0.0	nan	04	04	nan	02	1	1	0	0	65535	65535
0.0	21744.0	r02c04f05p02-ch2sk1fk1fl1.tif	r02c04f05p01-ch1sk1fk1fl1.tiff	13	425	0.000610361	0.00167849	0.0	0.0	nan	04	05	nan	02	1	1	0	0	65535	65535
0.0	21057.0	r02c04f06p02-ch2sk1fk1fl1.tif	r02c04f06p01-ch1sk1fk1fl1.tiff	13	426	0.000595102	0.00276188	0.0	0.0	nan	04	06	nan	02	1	1	0	0	65535	65535
0.0	22071.0	r02c04f07p02-ch2sk1fk1fl1.tif	r02c04f07p01-ch1sk1fk1fl1.tiff	13	427	0.000564584	0.00155642	0.0	0.0	nan	04	07	nan	02	1	1	0	0	65535	65535
8.0	10.0	r02c04f08p02-ch2sk1fk1fl1.tif	r02c04f08p01-ch1sk1fk1fl1.tiff	13	428	0.104601	0.0255894	0.0	0.0	nan	04	08	nan	02	0	1	0	0	65535	65535
38.0	39.0	r02c04f09p02-ch2sk1fk1fl1.tif	r02c04f09p01-ch1sk1fk1fl1.tiff	13	429	0.161898	0.031281	0.0	0.0	nan	04	09	nan	02	0	1	0	0	65535	65535
0.0	20794.0	r02c04f10p02-ch2sk1fk1fl1.tif	r02c04f10p01-ch1sk1fk1fl1.tiff	13	430	0.000610361	0.00225834	0.0	0.0	nan	04	10	nan	02	1	1	0	0	65535	65535
0.0	20971.0	r02c04f11p02-ch2sk1fk1fl1.tif	r02c04f11p01-ch1sk1fk1fl1.tiff	13	431	0.00062562	0.00250248	0.0	0.0	nan	04	11	nan	02	1	1	0	0	65535	65535
0.0	21878.0	r02c04f12p02-ch2sk1fk1fl1.tif	r02c04f12p01-ch1sk1fk1fl1.tiff	13	432	0.000579843	0.00173953	0.0	0.0	nan	04	12	nan	02	1	1	0	0	65535	65535
62.0	76.0	r02c04f13p02-ch2sk1fk1fl1.tif	r02c04f13p01-ch1sk1fk1fl1.tiff	13	433	0.143221	0.0326848	0.0	0.0	nan	04	13	nan	02	0	1	0	0	65535	65535
878.0	365.0	r02c04f14p02-ch2sk1fk1fl1.tif	r02c04f14p01-ch1sk1fk1fl1.tiff	13	434	0.165331	0.203052	0.0	0.0	nan	04	14	nan	02	0	0	0	0	65535	65535
215.0	136.0	r02c04f15p02-ch2sk1fk1fl1.tif	r02c04f15p01-ch1sk1fk1fl1.tiff	13	435	0.126436	0.076173	0.0	0.0	nan	04	15	nan	02	0	0	0	0	65535	65535
0.0	61.0	r02c04f16p02-ch2sk1fk1fl1.tif	r02c04f16p01-ch1sk1fk1fl1.tiff	13	436	0.000595102	0.24979	0.0	0.276525160846	nan	04	16	nan	02	1	0	0	0	65535	65535
0.0	0.0	r02c04f17p02-ch2sk1fk1fl1.tif	r02c04f17p01-ch1sk1fk1fl1.tiff	13	437	0.000610361	0.0841688	0.0	0.0	nan	04	17	nan	02	1	0	0	0	65535	65535
403.0	259.0	r02c04f18p02-ch2sk1fk1fl1.tif	r02c04f18p01-ch1sk1fk1fl1.tiff	13	438	0.113222	0.154696	0.0	0.0	nan	04	18	nan	02	0	0	0	0	65535	65535
191.0	106.0	r02c04f19p02-ch2sk1fk1fl1.tif	r02c04f19p01-ch1sk1fk1fl1.tiff	13	439	0.162203	0.129793	0.0	0.0	nan	04	19	nan	02	0	0	0	0	65535	65535
0.0	22276.0	r02c04f20p02-ch2sk1fk1fl1.tif	r02c04f20p01-ch1sk1fk1fl1.tiff	13	440	0.000595102	0.0016022	0.0	0.0	nan	04	20	nan	02	1	1	0	0	65535	65535
0.0	22103.0	r02c04f21p02-ch2sk1fk1fl1.tif	r02c04f21p01-ch1sk1fk1fl1.tiff	13	441	0.000640879	0.0028687	0.0	0.0	nan	04	21	nan	02	1	1	0	0	65535	65535
114.0	106.0	r02c04f22p02-ch2sk1fk1fl1.tif	r02c04f22p01-ch1sk1fk1fl1.tiff	13	442	0.172824	0.0455024	0.0	0.0	nan	04	22	nan	02	0	1	0	0	65535	65535
829.0	532.0	r02c04f23p02-ch2sk1fk1fl1.tif	r02c04f23p01-ch1sk1fk1fl1.tiff	13	443	0.151186	0.249592	0.0	7.18060661765e-05	nan	04	23	nan	02	0	0	0	0	65535	65535
283.0	215.0	r02c04f24p02-ch2sk1fk1fl1.tif	r02c04f24p01-ch1sk1fk1fl1.tiff	13	444	0.169635	0.170748	0.0	0.0	nan	04	24	nan	02	0	0	0	0	65535	65535
0.0	20041.0	r02c04f25p02-ch2sk1fk1fl1.tif	r02c04f25p01-ch1sk1fk1fl1.tiff	13	445	0.000595102	0.00161746	0.0	0.0	nan	04	25	nan	02	1	1	0	0	65535	65535
0.0	21860.0	r02c04f26p02-ch2sk1fk1fl1.tif	r02c04f26p01-ch1sk1fk1fl1.tiff	13	446	0.000610361	0.00421149	0.0	0.0	nan	04	26	nan	02	1	1	0	0	65535	65535
48.0	60.0	r02c04f27p02-ch2sk1fk1fl1.tif	r02c04f27p01-ch1sk1fk1fl1.tiff	13	447	0.127672	0.0335241	0.0	0.0	nan	04	27	nan	02	0	1	0	0	65535	65535
124.0	148.0	r02c04f28p02-ch2sk1fk1fl1.tif	r02c04f28p01-ch1sk1fk1fl1.tiff	13	448	0.128038	0.0285954	0.0	0.0	nan	04	28	nan	02	0	1	0	0	65535	65535
17.0	20732.0	r02c04f29p02-ch2sk1fk1fl1.tif	r02c04f29p01-ch1sk1fk1fl1.tiff	13	449	0.051667	0.0205386	0.0	0.0	nan	04	29	nan	02	0	1	0	0	65535	65535
0.0	0.0	r02c04f30p02-ch2sk1fk1fl1.tif	r02c04f30p01-ch1sk1fk1fl1.tiff	13	450	0.0	0.0	0.0	0.0	nan	04	30	nan	02	1	1	0	0	65535	65535
0.0	0.0	r02c04f31p02-ch2sk1fk1fl1.tif	r02c04f31p01-ch1sk1fk1fl1.tiff	13	451	0.0	0.0	0.0	0.0	nan	04	31	nan	02	1	1	0	0	65535	65535
0.0	0.0	r02c04f32p02-ch2sk1fk1fl1.tif	r02c04f32p01-ch1sk1fk1fl1.tiff	13	452	0.000610361	0.0	0.0	0.0	nan	04	32	nan	02	1	1	0	0	65535	65535
0.0	0.0	r02c04f33p02-ch2sk1fk1fl1.tif	r02c04f33p01-ch1sk1fk1fl1.tiff	13	453	0.000595102	0.0	0.0	0.0	nan	04	33	nan	02	1	1	0	0	65535	65535
0.0	0.0	r02c04f34p02-ch2sk1fk1fl1.tif	r02c04f34p01-ch1sk1fk1fl1.tiff	13	454	0.000595102	0.0	0.0	0.0	nan	04	34	nan	02	1	1	0	0	65535	65535
0.0	0.0	r02c04f35p02-ch2sk1fk1fl1.tif	r02c04f35p01-ch1sk1fk1fl1.tiff	13	455	0.0	0.0	0.0	0.0	nan	04	35	nan	02	1	1	0	0	65535	65535
1933.0	2518.0	r03c04f01p02-ch2sk1fk1fl1.tif	r03c04f01p01-ch1sk1fk1fl1.tiff	14	456	0.249683	0.249653	0.000646254595588	7.18060661765e-05	nan	04	01	nan	03	0	0	0	0	65535	65535
0.0	0.0	r03c04f02p02-ch2sk1fk1fl1.tif	r03c04f02p01-ch1sk1fk1fl1.tiff	14	457	0.0	0.0	0.0	0.0	nan	04	02	nan	03	1	1	0	0	65535	65535
0.0	0.0	r03c04f03p02-ch2sk1fk1fl1.tif	r03c04f03p01-ch1sk1fk1fl1.tiff	14	458	0.0	0.0	0.0	0.0	nan	04	03	nan	03	1	1	0	0	65535	65535
0.0	22452.0	r03c04f04p02-ch2sk1fk1fl1.tif	r03c04f04p01-ch1sk1fk1fl1.tiff	14	459	0.00062562	0.00331121	0.0	0.0	nan	04	04	nan	03	1	1	0	0	65535	65535
0.0	19755.0	r03c04f05p02-ch2sk1fk1fl1.tif	r03c04f05p01-ch1sk1fk1fl1.tiff	14	460	0.000640879	0.00161746	0.0	0.0	nan	04	05	nan	03	1	1	0	0	65535	65535
0.0	0.0	r03c04f06p02-ch2sk1fk1fl1.tif	r03c04f06p01-ch1sk1fk1fl1.tiff	14	461	0.0	0.0	0.0	0.0	nan	04	06	nan	03	1	1	0	0	65535	65535
0.0	22139.0	r03c04f07p02-ch2sk1fk1fl1.tif	r03c04f07p01-ch1sk1fk1fl1.tiff	14	462	0.000640879	0.00202945	0.0	0.0	nan	04	07	nan	03	1	1	0	0	65535	65535
15.0	53.0	r03c04f08p02-ch2sk1fk1fl1.tif	r03c04f08p01-ch1sk1fk1fl1.tiff	14	463	0.113848	0.0231327	0.0	0.0	nan	04	08	nan	03	0	1	0	0	65535	65535
83.0	167.0	r03c04f09p02-ch2sk1fk1fl1.tif	r03c04f09p01-ch1sk1fk1fl1.tiff	14	464	0.133242	0.0339055	0.0	0.0	nan	04	09	nan	03	0	1	0	0	65535	65535
0.0	22884.0	r03c04f10p02-ch2sk1fk1fl1.tif	r03c04f10p01-ch1sk1fk1fl1.tiff	14	465	0.000579843	0.013901	0.0	0.0	nan	04	10	nan	03	1	1	0	0	65535	65535
0.0	21218.0	r03c04f11p02-ch2sk1fk1fl1.tif	r03c04f11p01-ch1sk1fk1fl1.tiff	14	466	0.000595102	0.002121	0.0	0.0	nan	04	11	nan	03	1	1	0	0	65535	65535
0.0	22065.0	r03c04f12p02-ch2sk1fk1fl1.tif	r03c04f12p01-ch1sk1fk1fl1.tiff	14	467	0.00062562	0.00178531	0.0	0.0	nan	04	12	nan	03	1	1	0	0	65535	65535
125.0	203.0	r03c04f13p02-ch2sk1fk1fl1.tif	r03c04f13p01-ch1sk1fk1fl1.tiff	14	468	0.110613	0.0703136	0.0	0.0	nan	04	13	nan	03	0	0	0	0	65535	65535
947.0	808.0	r03c04f14p02-ch2sk1fk1fl1.tif	r03c04f14p01-ch1sk1fk1fl1.tiff	14	469	0.219532	0.21091	0.0	0.0	nan	04	14	nan	03	0	0	0	0	65535	65535
392.0	422.0	r03c04f15p02-ch2sk1fk1fl1.tif	r03c04f15p01-ch1sk1fk1fl1.tiff	14	470	0.144869	0.105135	0.0	0.0	nan	04	15	nan	03	0	0	0	0	65535	65535
0.0	20464.0	r03c04f16p02-ch2sk1fk1fl1.tif	r03c04f16p01-ch1sk1fk1fl1.tiff	14	471	0.000610361	0.00167849	0.0	0.0	nan	04	16	nan	03	1	1	0	0	65535	65535
0.0	22930.0	r03c04f17p02-ch2sk1fk1fl1.tif	r03c04f17p01-ch1sk1fk1fl1.tiff	14	472	0.0303502	0.0132296	0.0	0.0	nan	04	17	nan	03	1	1	0	0	65535	65535
797.0	824.0	r03c04f18p02-ch2sk1fk1fl1.tif	r03c04f18p01-ch1sk1fk1fl1.tiff	14	473	0.179202	0.151553	0.0	0.0	nan	04	18	nan	03	0	0	0	0	65535	65535
281.0	287.0	r03c04f19p02-ch2sk1fk1fl1.tif	r03c04f19p01-ch1sk1fk1fl1.tiff	14	474	0.218433	0.0469825	0.0	0.0	nan	04	19	nan	03	0	1	0	0	65535	65535
0.0	20222.0	r03c04f20p02-ch2sk1fk1fl1.tif	r03c04f20p01-ch1sk1fk1fl1.tiff	14	475	0.000595102	0.00172427	0.0	0.0	nan	04	20	nan	03	1	1	0	0	65535	65535
0.0	19988.0	r03c04f21p02-ch2sk1fk1fl1.tif	r03c04f21p01-ch1sk1fk1fl1.tiff	14	476	0.000595102	0.0019379	0.0	0.0	nan	04	21	nan	03	1	1	0	0	65535	65535
83.0	158.0	r03c04f22p02-ch2sk1fk1fl1.tif	r03c04f22p01-ch1sk1fk1fl1.tiff	14	477	0.117342	0.0745251	0.0	0.0	nan	04	22	nan	03	0	0	0	0	65535	65535
538.0	579.0	r03c04f23p02-ch2sk1fk1fl1.tif	r03c04f23p01-ch1sk1fk1fl1.tiff	14	478	0.159625	0.14258	0.0	0.0	nan	04	23	nan	03	0	0	0	0	65535	65535
296.0	310.0	r03c04f24p02-ch2sk1fk1fl1.tif	r03c04f24p01-ch1sk1fk1fl1.tiff	14	479	0.187106	0.118105	0.0	0.0	nan	04	24	nan	03	0	0	0	0	65535	65535
0.0	20161.0	r03c04f25p02-ch2sk1fk1fl1.tif	r03c04f25p01-ch1sk1fk1fl1.tiff	14	480	0.000610361	0.00158694	0.0	0.0	nan	04	25	nan	03	1	1	0	0	65535	65535
0.0	0.0	r03c04f26p02-ch2sk1fk1fl1.tif	r03c04f26p01-ch1sk1fk1fl1.tiff	14	481	0.0	0.0	0.0	0.0	nan	04	26	nan	03	1	1	0	0	65535	65535
3.0	26032.0	r03c04f27p02-ch2sk1fk1fl1.tif	r03c04f27p01-ch1sk1fk1fl1.tiff	14	482	0.0728161	0.0128481	0.0	0.0	nan	04	27	nan	03	0	1	0	0	65535	65535
13.0	30.0	r03c04f28p02-ch2sk1fk1fl1.tif	r03c04f28p01-ch1sk1fk1fl1.tiff	14	483	0.0925917	0.0280461	0.0	0.0	nan	04	28	nan	03	0	1	0	0	65535	65535
0.0	20360.0	r03c04f29p02-ch2sk1fk1fl1.tif	r03c04f29p01-ch1sk1fk1fl1.tiff	14	484	0.000610361	0.00170901	0.0	0.0	nan	04	29	nan	03	1	1	0	0	65535	65535
0.0	21288.0	r03c04f30p02-ch2sk1fk1fl1.tif	r03c04f30p01-ch1sk1fk1fl1.tiff	14	485	0.000640879	0.00173953	0.0	0.0	nan	04	30	nan	03	1	1	0	0	65535	65535
0.0	20992.0	r03c04f31p02-ch2sk1fk1fl1.tif	r03c04f31p01-ch1sk1fk1fl1.tiff	14	486	0.000640879	0.00204471	0.0	0.0	nan	04	31	nan	03	1	1	0	0	65535	65535
0.0	21468.0	r03c04f32p02-ch2sk1fk1fl1.tif	r03c04f32p01-ch1sk1fk1fl1.tiff	14	487	0.000595102	0.00163272	0.0	0.0	nan	04	32	nan	03	1	1	0	0	65535	65535
0.0	21920.0	r03c04f33p02-ch2sk1fk1fl1.tif	r03c04f33p01-ch1sk1fk1fl1.tiff	14	488	0.000640879	0.00155642	0.0	0.0	nan	04	33	nan	03	1	1	0	0	65535	65535
0.0	21561.0	r03c04f34p02-ch2sk1fk1fl1.tif	r03c04f34p01-ch1sk1fk1fl1.tiff	14	489	0.000579843	0.00196841	0.0	0.0	nan	04	34	nan	03	1	1	0	0	65535	65535
0.0	0.0	r03c04f35p02-ch2sk1fk1fl1.tif	r03c04f35p01-ch1sk1fk1fl1.tiff	14	490	0.0	0.0	0.0	0.0	nan	04	35	nan	03	1	1	0	0	65535	65535
2164.0	2418.0	r04c04f01p02-ch2sk1fk1fl1.tif	r04c04f01p01-ch1sk1fk1fl1.tiff	15	491	0.249729	0.249699	0.000215418198529	0.00129250919118	nan	04	01	nan	04	0	0	0	0	65535	65535
0.0	20222.0	r04c04f02p02-ch2sk1fk1fl1.tif	r04c04f02p01-ch1sk1fk1fl1.tiff	15	492	0.0	0.00154116	0.0	0.0	nan	04	02	nan	04	1	1	0	0	65535	65535
0.0	0.0	r04c04f03p02-ch2sk1fk1fl1.tif	r04c04f03p01-ch1sk1fk1fl1.tiff	15	493	0.000595102	0.0	0.0	0.0	nan	04	03	nan	04	1	1	0	0	65535	65535
0.0	20305.0	r04c04f04p02-ch2sk1fk1fl1.tif	r04c04f04p01-ch1sk1fk1fl1.tiff	15	494	0.000579843	0.00192264	0.0	0.0	nan	04	04	nan	04	1	1	0	0	65535	65535
0.0	19509.0	r04c04f05p02-ch2sk1fk1fl1.tif	r04c04f05p01-ch1sk1fk1fl1.tiff	15	495	0.00062562	0.00161746	0.0	0.0	nan	04	05	nan	04	1	1	0	0	65535	65535
0.0	26294.0	r04c04f06p02-ch2sk1fk1fl1.tif	r04c04f06p01-ch1sk1fk1fl1.tiff	15	496	0.0	0.014313	0.0	0.0	nan	04	06	nan	04	1	1	0	0	65535	65535
0.0	22089.0	r04c04f07p02-ch2sk1fk1fl1.tif	r04c04f07p01-ch1sk1fk1fl1.tiff	15	497	0.000595102	0.00210575	0.0	0.0	nan	04	07	nan	04	1	1	0	0	65535	65535
8.0	41.0	r04c04f08p02-ch2sk1fk1fl1.tif	r04c04f08p01-ch1sk1fk1fl1.tiff	15	498	0.129519	0.0310063	0.0	0.0	nan	04	08	nan	04	0	1	0	0	65535	65535
24.0	38.0	r04c04f09p02-ch2sk1fk1fl1.tif	r04c04f09p01-ch1sk1fk1fl1.tiff	15	499	0.119463	0.0257267	0.0	0.0	nan	04	09	nan	04	0	1	0	0	65535	65535
0.0	20717.0	r04c04f10p02-ch2sk1fk1fl1.tif	r04c04f10p01-ch1sk1fk1fl1.tiff	15	500	0.00062562	0.00250248	0.0	0.0	nan	04	10	nan	04	1	1	0	0	65535	65535
0.0	21323.0	r04c04f11p02-ch2sk1fk1fl1.tif	r04c04f11p01-ch1sk1fk1fl1.tiff	15	501	0.000610361	0.00210575	0.0	0.0	nan	04	11	nan	04	1	1	0	0	65535	65535
0.0	19711.0	r04c04f12p02-ch2sk1fk1fl1.tif	r04c04f12p01-ch1sk1fk1fl1.tiff	15	502	0.000671397	0.00560006	0.0	0.0	nan	04	12	nan	04	1	1	0	0	65535	65535
75.0	55.0	r04c04f13p02-ch2sk1fk1fl1.tif	r04c04f13p01-ch1sk1fk1fl1.tiff	15	503	0.124971	0.0492256	0.0	0.0	nan	04	13	nan	04	0	1	0	0	65535	65535
572.0	503.0	r04c04f14p02-ch2sk1fk1fl1.tif	r04c04f14p01-ch1sk1fk1fl1.tiff	15	504	0.160388	0.161379	0.0	0.0	nan	04	14	nan	04	0	0	0	0	65535	65535
490.0	445.0	r04c04f15p02-ch2sk1fk1fl1.tif	r04c04f15p01-ch1sk1fk1fl1.tiff	15	505	0.13283	0.111696	0.0	0.0	nan	04	15	nan	04	0	0	0	0	65535	65535
0.0	3.0	r04c04f16p02-ch2sk1fk1fl1.tif	r04c04f16p01-ch1sk1fk1fl1.tiff	15	506	0.0487678	0.0290532	0.0	0.0	nan	04	16	nan	04	1	1	0	0	65535	65535
28.0	35.0	r04c04f17p02-ch2sk1fk1fl1.tif	r04c04f17p01-ch1sk1fk1fl1.tiff	15	507	0.172198	0.0453498	0.0	0.0	nan	04	17	nan	04	0	1	0	0	65535	65535
763.0	911.0	r04c04f18p02-ch2sk1fk1fl1.tif	r04c04f18p01-ch1sk1fk1fl1.tiff	15	508	0.132815	0.206394	0.0	0.0	nan	04	18	nan	04	0	0	0	0	65535	65535
195.0	151.0	r04c04f19p02-ch2sk1fk1fl1.tif	r04c04f19p01-ch1sk1fk1fl1.tiff	15	509	0.249638	0.0789197	7.18060661765e-05	0.0	nan	04	19	nan	04	0	0	0	0	65535	65535
0.0	20316.0	r04c04f20p02-ch2sk1fk1fl1.tif	r04c04f20p01-ch1sk1fk1fl1.tiff	15	510	0.000671397	0.00164797	0.0	0.0	nan	04	20	nan	04	1	1	0	0	65535	65535
0.0	21825.0	r04c04f21p02-ch2sk1fk1fl1.tif	r04c04f21p01-ch1sk1fk1fl1.tiff	15	511	0.000671397	0.00209049	0.0	0.0	nan	04	21	nan	04	1	1	0	0	65535	65535
71.0	88.0	r04c04f22p02-ch2sk1fk1fl1.tif	r04c04f22p01-ch1sk1fk1fl1.tiff	15	512	0.120623	0.0193179	0.0	0.0	nan	04	22	nan	04	0	1	0	0	65535	65535
606.0	517.0	r04c04f23p02-ch2sk1fk1fl1.tif	r04c04f23p01-ch1sk1fk1fl1.tiff	15	513	0.159274	0.204074	0.0	0.0	nan	04	23	nan	04	0	0	0	0	65535	65535
410.0	388.0	r04c04f24p02-ch2sk1fk1fl1.tif	r04c04f24p01-ch1sk1fk1fl1.tiff	15	514	0.176913	0.155093	0.0	0.0	nan	04	24	nan	04	0	0	0	0	65535	65535
2.0	24288.0	r04c04f25p02-ch2sk1fk1fl1.tif	r04c04f25p01-ch1sk1fk1fl1.tiff	15	515	0.0977798	0.012314	0.0	0.0	nan	04	25	nan	04	0	1	0	0	65535	65535
0.0	19836.0	r04c04f26p02-ch2sk1fk1fl1.tif	r04c04f26p01-ch1sk1fk1fl1.tiff	15	516	0.000595102	0.00347906	0.0	0.0	nan	04	26	nan	04	1	1	0	0	65535	65535
16.0	62.0	r04c04f27p02-ch2sk1fk1fl1.tif	r04c04f27p01-ch1sk1fk1fl1.tiff	15	517	0.11902	0.0200809	0.0	0.0	nan	04	27	nan	04	0	1	0	0	65535	65535
32.0	79.0	r04c04f28p02-ch2sk1fk1fl1.tif	r04c04f28p01-ch1sk1fk1fl1.tiff	15	518	0.097612	0.0305791	0.0	0.0	nan	04	28	nan	04	0	1	0	0	65535	65535
0.0	20198.0	r04c04f29p02-ch2sk1fk1fl1.tif	r04c04f29p01-ch1sk1fk1fl1.tiff	15	519	0.000595102	0.00178531	0.0	0.0	nan	04	29	nan	04	1	1	0	0	65535	65535
0.0	21101.0	r04c04f30p02-ch2sk1fk1fl1.tif	r04c04f30p01-ch1sk1fk1fl1.tiff	15	520	0.0	0.00196841	0.0	0.0	nan	04	30	nan	04	1	1	0	0	65535	65535
0.0	27576.0	r04c04f31p02-ch2sk1fk1fl1.tif	r04c04f31p01-ch1sk1fk1fl1.tiff	15	521	0.000595102	0.0120089	0.0	0.0	nan	04	31	nan	04	1	1	0	0	65535	65535
0.0	18768.0	r04c04f32p02-ch2sk1fk1fl1.tif	r04c04f32p01-ch1sk1fk1fl1.tiff	15	522	0.0	0.00381476	0.0	0.0	nan	04	32	nan	04	1	1	0	0	65535	65535
0.0	21689.0	r04c04f33p02-ch2sk1fk1fl1.tif	r04c04f33p01-ch1sk1fk1fl1.tiff	15	523	0.000610361	0.00205997	0.0	0.0	nan	04	33	nan	04	1	1	0	0	65535	65535
0.0	21631.0	r04c04f34p02-ch2sk1fk1fl1.tif	r04c04f34p01-ch1sk1fk1fl1.tiff	15	524	0.00062562	0.00302129	0.0	0.0	nan	04	34	nan	04	1	1	0	0	65535	65535
0.0	0.0	r04c04f35p02-ch2sk1fk1fl1.tif	r04c04f35p01-ch1sk1fk1fl1.tiff	15	525	0.0	0.0	0.0	0.0	nan	04	35	nan	04	1	1	0	0	65535	65535
1505.0	2539.0	r05c04f01p02-ch2sk1fk1fl1.tif	r05c04f01p01-ch1sk1fk1fl1.tiff	16	526	0.246662	0.249714	0.0	0.000359030330882	nan	04	01	nan	05	0	0	0	0	65535	65535
0.0	19570.0	r05c04f02p02-ch2sk1fk1fl1.tif	r05c04f02p01-ch1sk1fk1fl1.tiff	16	527	0.0	0.00471504	0.0	0.0	nan	04	02	nan	05	1	1	0	0	65535	65535
0.0	0.0	r05c04f03p02-ch2sk1fk1fl1.tif	r05c04f03p01-ch1sk1fk1fl1.tiff	16	528	0.0	0.0	0.0	0.0	nan	04	03	nan	05	1	1	0	0	65535	65535
0.0	20174.0	r05c04f04p02-ch2sk1fk1fl1.tif	r05c04f04p01-ch1sk1fk1fl1.tiff	16	529	0.000610361	0.00213626	0.0	0.0	nan	04	04	nan	05	1	1	0	0	65535	65535
0.0	21800.0	r05c04f05p02-ch2sk1fk1fl1.tif	r05c04f05p01-ch1sk1fk1fl1.tiff	16	530	0.000595102	0.00164797	0.0	0.0	nan	04	05	nan	05	1	1	0	0	65535	65535
0.0	0.0	r05c04f06p02-ch2sk1fk1fl1.tif	r05c04f06p01-ch1sk1fk1fl1.tiff	16	531	0.0	0.0	0.0	0.0	nan	04	06	nan	05	1	1	0	0	65535	65535
0.0	19467.0	r05c04f07p02-ch2sk1fk1fl1.tif	r05c04f07p01-ch1sk1fk1fl1.tiff	16	532	0.00062562	0.00488289	0.0	0.0	nan	04	07	nan	05	1	1	0	0	65535	65535
0.0	20425.0	r05c04f08p02-ch2sk1fk1fl1.tif	r05c04f08p01-ch1sk1fk1fl1.tiff	16	533	0.000595102	0.00228885	0.0	0.0	nan	04	08	nan	05	1	1	0	0	65535	65535
36.0	34.0	r05c04f09p02-ch2sk1fk1fl1.tif	r05c04f09p01-ch1sk1fk1fl1.tiff	16	534	0.149599	0.0268406	0.0	0.0	nan	04	09	nan	05	0	1	0	0	65535	65535
10.0	3.0	r05c04f10p02-ch2sk1fk1fl1.tif	r05c04f10p01-ch1sk1fk1fl1.tiff	16	535	0.102052	0.0299687	0.0	0.0	nan	04	10	nan	05	0	1	0	0	65535	65535
0.0	23067.0	r05c04f11p02-ch2sk1fk1fl1.tif	r05c04f11p01-ch1sk1fk1fl1.tiff	16	536	0.00062562	0.00277714	0.0	0.0	nan	04	11	nan	05	1	1	0	0	65535	65535
0.0	21924.0	r05c04f12p02-ch2sk1fk1fl1.tif	r05c04f12p01-ch1sk1fk1fl1.tiff	16	537	0.00062562	0.00204471	0.0	0.0	nan	04	12	nan	05	1	1	0	0	65535	65535
385.0	417.0	r05c04f13p02-ch2sk1fk1fl1.tif	r05c04f13p01-ch1sk1fk1fl1.tiff	16	538	0.129244	0.111131	0.0	0.0	nan	04	13	nan	05	0	0	0	0	65535	65535
746.0	712.0	r05c04f14p02-ch2sk1fk1fl1.tif	r05c04f14p01-ch1sk1fk1fl1.tiff	16	539	0.219242	0.144564	0.0	0.0	nan	04	14	nan	05	0	0	0	0	65535	65535
96.0	161.0	r05c04f15p02-ch2sk1fk1fl1.tif	r05c04f15p01-ch1sk1fk1fl1.tiff	16	540	0.140536	0.0344549	0.0	0.0	nan	04	15	nan	05	0	1	0	0	65535	65535
0.0	22444.0	r05c04f16p02-ch2sk1fk1fl1.tif	r05c04f16p01-ch1sk1fk1fl1.tiff	16	541	0.000595102	0.00221256	0.0	0.0	nan	04	16	nan	05	1	1	0	0	65535	65535
0.0	22557.0	r05c04f17p02-ch2sk1fk1fl1.tif	r05c04f17p01-ch1sk1fk1fl1.tiff	16	542	0.000595102	0.00242618	0.0	0.0	nan	04	17	nan	05	1	1	0	0	65535	65535
225.0	222.0	r05c04f18p02-ch2sk1fk1fl1.tif	r05c04f18p01-ch1sk1fk1fl1.tiff	16	543	0.136538	0.0587167	0.0	0.0	nan	04	18	nan	05	0	0	0	0	65535	65535
755.0	892.0	r05c04f19p02-ch2sk1fk1fl1.tif	r05c04f19p01-ch1sk1fk1fl1.tiff	16	544	0.15053	0.180652	0.0	0.0	nan	04	19	nan	05	0	0	0	0	65535	65535
0.0	20090.0	r05c04f20p02-ch2sk1fk1fl1.tif	r05c04f20p01-ch1sk1fk1fl1.tiff	16	545	0.000579843	0.00486763	0.0	0.0	nan	04	20	nan	05	1	1	0	0	65535	65535
0.0	21933.0	r05c04f21p02-ch2sk1fk1fl1.tif	r05c04f21p01-ch1sk1fk1fl1.tiff	16	546	0.000595102	0.0018616	0.0	0.0	nan	04	21	nan	05	1	1	0	0	65535	65535
503.0	537.0	r05c04f22p02-ch2sk1fk1fl1.tif	r05c04f22p01-ch1sk1fk1fl1.tiff	16	547	0.163943	0.0781415	0.0	0.0	nan	04	22	nan	05	0	0	0	0	65535	65535
862.0	938.0	r05c04f23p02-ch2sk1fk1fl1.tif	r05c04f23p01-ch1sk1fk1fl1.tiff	16	548	0.139681	0.162539	0.0	0.0	nan	04	23	nan	05	0	0	0	0	65535	65535
112.0	147.0	r05c04f24p02-ch2sk1fk1fl1.tif	r05c04f24p01-ch1sk1fk1fl1.tiff	16	549	0.180194	0.0682078	0.0	0.0	nan	04	24	nan	05	0	0	0	0	65535	65535
0.0	20299.0	r05c04f25p02-ch2sk1fk1fl1.tif	r05c04f25p01-ch1sk1fk1fl1.tiff	16	550	0.000564584	0.00363165	0.0	0.0	nan	04	25	nan	05	1	1	0	0	65535	65535
0.0	19913.0	r05c04f26p02-ch2sk1fk1fl1.tif	r05c04f26p01-ch1sk1fk1fl1.tiff	16	551	0.00062562	0.0028687	0.0	0.0	nan	04	26	nan	05	1	1	0	0	65535	65535
0.0	20299.0	r05c04f27p02-ch2sk1fk1fl1.tif	r05c04f27p01-ch1sk1fk1fl1.tiff	16	552	0.000579843	0.00189212	0.0	0.0	nan	04	27	nan	05	1	1	0	0	65535	65535
70.0	147.0	r05c04f28p02-ch2sk1fk1fl1.tif	r05c04f28p01-ch1sk1fk1fl1.tiff	16	553	0.115755	0.0238804	0.0	0.0	nan	04	28	nan	05	0	1	0	0	65535	65535
34.0	69.0	r05c04f29p02-ch2sk1fk1fl1.tif	r05c04f29p01-ch1sk1fk1fl1.tiff	16	554	0.0733959	0.0364843	0.0	0.0	nan	04	29	nan	05	0	1	0	0	65535	65535
0.0	0.0	r05c04f30p02-ch2sk1fk1fl1.tif	r05c04f30p01-ch1sk1fk1fl1.tiff	16	555	0.0	0.0	0.0	0.0	nan	04	30	nan	05	1	1	0	0	65535	65535
0.0	21355.0	r05c04f31p02-ch2sk1fk1fl1.tif	r05c04f31p01-ch1sk1fk1fl1.tiff	16	556	0.0	0.00158694	0.0	0.0	nan	04	31	nan	05	1	1	0	0	65535	65535
0.0	21102.0	r05c04f32p02-ch2sk1fk1fl1.tif	r05c04f32p01-ch1sk1fk1fl1.tiff	16	557	0.000595102	0.0016022	0.0	0.0	nan	04	32	nan	05	1	1	0	0	65535	65535
0.0	19821.0	r05c04f33p02-ch2sk1fk1fl1.tif	r05c04f33p01-ch1sk1fk1fl1.tiff	16	558	0.000564584	0.00239567	0.0	0.0	nan	04	33	nan	05	1	1	0	0	65535	65535
0.0	19351.0	r05c04f34p02-ch2sk1fk1fl1.tif	r05c04f34p01-ch1sk1fk1fl1.tiff	16	559	0.000595102	0.00180056	0.0	0.0	nan	04	34	nan	05	1	1	0	0	65535	65535
0.0	0.0	r05c04f35p02-ch2sk1fk1fl1.tif	r05c04f35p01-ch1sk1fk1fl1.tiff	16	560	0.0	0.0	0.0	0.0	nan	04	35	nan	05	1	1	0	0	65535	65535
1249.0	2258.0	r06c04f01p02-ch2sk1fk1fl1.tif	r06c04f01p01-ch1sk1fk1fl1.tiff	17	561	0.23473	0.249668	0.0	0.000143612132353	nan	04	01	nan	06	0	0	0	0	65535	65535
0.0	22507.0	r06c04f02p02-ch2sk1fk1fl1.tif	r06c04f02p01-ch1sk1fk1fl1.tiff	17	562	0.000610361	0.002121	0.0	0.0	nan	04	02	nan	06	1	1	0	0	65535	65535
0.0	0.0	r06c04f03p02-ch2sk1fk1fl1.tif	r06c04f03p01-ch1sk1fk1fl1.tiff	17	563	0.0	0.0	0.0	0.0	nan	04	03	nan	06	1	1	0	0	65535	65535
0.0	20349.0	r06c04f04p02-ch2sk1fk1fl1.tif	r06c04f04p01-ch1sk1fk1fl1.tiff	17	564	0.000595102	0.00189212	0.0	0.0	nan	04	04	nan	06	1	1	0	0	65535	65535
0.0	21778.0	r06c04f05p02-ch2sk1fk1fl1.tif	r06c04f05p01-ch1sk1fk1fl1.tiff	17	565	0.000640879	0.00161746	0.0	0.0	nan	04	05	nan	06	1	1	0	0	65535	65535
0.0	21827.0	r06c04f06p02-ch2sk1fk1fl1.tif	r06c04f06p01-ch1sk1fk1fl1.tiff	17	566	0.0	0.00149538	0.0	0.0	nan	04	06	nan	06	1	1	0	0	65535	65535
0.0	19827.0	r06c04f07p02-ch2sk1fk1fl1.tif	r06c04f07p01-ch1sk1fk1fl1.tiff	17	567	0.00062562	0.00178531	0.0	0.0	nan	04	07	nan	06	1	1	0	0	65535	65535
138.0	228.0	r06c04f08p02-ch2sk1fk1fl1.tif	r06c04f08p01-ch1sk1fk1fl1.tiff	17	568	0.124926	0.040116	0.0	0.0	nan	04	08	nan	06	0	1	0	0	65535	65535
136.0	189.0	r06c04f09p02-ch2sk1fk1fl1.tif	r06c04f09p01-ch1sk1fk1fl1.tiff	17	569	0.142107	0.0368505	0.0	0.0	nan	04	09	nan	06	0	1	0	0	65535	65535
0.0	20629.0	r06c04f10p02-ch2sk1fk1fl1.tif	r06c04f10p01-ch1sk1fk1fl1.tiff	17	570	0.000656138	0.00172427	0.0	0.0	nan	04	10	nan	06	1	1	0	0	65535	65535
0.0	22480.0	r06c04f11p02-ch2sk1fk1fl1.tif	r06c04f11p01-ch1sk1fk1fl1.tiff	17	571	0.0	0.00247196	0.0	0.0	nan	04	11	nan	06	1	1	0	0	65535	65535
0.0	20089.0	r06c04f12p02-ch2sk1fk1fl1.tif	r06c04f12p01-ch1sk1fk1fl1.tiff	17	572	0.00062562	0.0016022	0.0	0.0	nan	04	12	nan	06	1	1	0	0	65535	65535
39.0	63.0	r06c04f13p02-ch2sk1fk1fl1.tif	r06c04f13p01-ch1sk1fk1fl1.tiff	17	573	0.101686	0.0314183	0.0	0.0	nan	04	13	nan	06	0	1	0	0	65535	65535
1033.0	1423.0	r06c04f14p02-ch2sk1fk1fl1.tif	r06c04f14p01-ch1sk1fk1fl1.tiff	17	574	0.187472	0.231739	0.0	0.0	nan	04	14	nan	06	0	0	0	0	65535	65535
915.0	1144.0	r06c04f15p02-ch2sk1fk1fl1.tif	r06c04f15p01-ch1sk1fk1fl1.tiff	17	575	0.189746	0.206683	0.0	0.0	nan	04	15	nan	06	0	0	0	0	65535	65535
54.0	111.0	r06c04f16p02-ch2sk1fk1fl1.tif	r06c04f16p01-ch1sk1fk1fl1.tiff	17	576	0.113832	0.0315557	0.0	0.0	nan	04	16	nan	06	0	1	0	0	65535	65535
68.0	124.0	r06c04f17p02-ch2sk1fk1fl1.tif	r06c04f17p01-ch1sk1fk1fl1.tiff	17	577	0.151949	0.0263828	0.0	0.0	nan	04	17	nan	06	0	1	0	0	65535	65535
1151.0	1812.0	r06c04f18p02-ch2sk1fk1fl1.tif	r06c04f18p01-ch1sk1fk1fl1.tiff	17	578	0.249729	0.249653	0.000502642463235	7.18060661765e-05	nan	04	18	nan	06	0	0	0	0	65535	65535
77.0	96.0	r06c04f19p02-ch2sk1fk1fl1.tif	r06c04f19p01-ch1sk1fk1fl1.tiff	17	579	0.102403	0.0496376	0.0	0.0	nan	04	19	nan	06	0	1	0	0	65535	65535
0.0	19944.0	r06c04f20p02-ch2sk1fk1fl1.tif	r06c04f20p01-ch1sk1fk1fl1.tiff	17	580	0.000610361	0.00169375	0.0	0.0	nan	04	20	nan	06	1	1	0	0	65535	65535
0.0	21793.0	r06c04f21p02-ch2sk1fk1fl1.tif	r06c04f21p01-ch1sk1fk1fl1.tiff	17	581	0.000595102	0.00161746	0.0	0.0	nan	04	21	nan	06	1	1	0	0	65535	65535
3.0	20530.0	r06c04f22p02-ch2sk1fk1fl1.tif	r06c04f22p01-ch1sk1fk1fl1.tiff	17	582	0.0388495	0.00920119	0.0	0.0	nan	04	22	nan	06	1	1	0	0	65535	65535
404.0	340.0	r06c04f23p02-ch2sk1fk1fl1.tif	r06c04f23p01-ch1sk1fk1fl1.tiff	17	583	0.225345	0.0651865	0.0	0.0	nan	04	23	nan	06	0	0	0	0	65535	65535
354.0	354.0	r06c04f24p02-ch2sk1fk1fl1.tif	r06c04f24p01-ch1sk1fk1fl1.tiff	17	584	0.126116	0.067628	0.0	0.0	nan	04	24	nan	06	0	0	0	0	65535	65535
1.0	22458.0	r06c04f25p02-ch2sk1fk1fl1.tif	r06c04f25p01-ch1sk1fk1fl1.tiff	17	585	0.0485084	0.01149	0.0	0.0	nan	04	25	nan	06	1	1	0	0	65535	65535
0.0	19683.0	r06c04f26p02-ch2sk1fk1fl1.tif	r06c04f26p01-ch1sk1fk1fl1.tiff	17	586	0.000595102	0.0018616	0.0	0.0	nan	04	26	nan	06	1	1	0	0	65535	65535
0.0	20487.0	r06c04f27p02-ch2sk1fk1fl1.tif	r06c04f27p01-ch1sk1fk1fl1.tiff	17	587	0.000579843	0.00161746	0.0	0.0	nan	04	27	nan	06	1	1	0	0	65535	65535
0.0	20323.0	r06c04f28p02-ch2sk1fk1fl1.tif	r06c04f28p01-ch1sk1fk1fl1.tiff	17	588	0.00292973	0.00285344	0.0	0.0	nan	04	28	nan	06	1	1	0	0	65535	65535
0.0	20247.0	r06c04f29p02-ch2sk1fk1fl1.tif	r06c04f29p01-ch1sk1fk1fl1.tiff	17	589	0.000656138	0.0016022	0.0	0.0	nan	04	29	nan	06	1	1	0	0	65535	65535
0.0	21427.0	r06c04f30p02-ch2sk1fk1fl1.tif	r06c04f30p01-ch1sk1fk1fl1.tiff	17	590	0.000640879	0.0015259	0.0	0.0	nan	04	30	nan	06	1	1	0	0	65535	65535
0.0	0.0	r06c04f31p02-ch2sk1fk1fl1.tif	r06c04f31p01-ch1sk1fk1fl1.tiff	17	591	0.000610361	0.0	0.0	0.0	nan	04	31	nan	06	1	1	0	0	65535	65535
0.0	23259.0	r06c04f32p02-ch2sk1fk1fl1.tif	r06c04f32p01-ch1sk1fk1fl1.tiff	17	592	0.0	0.00309758	0.0	0.0	nan	04	32	nan	06	1	1	0	0	65535	65535
0.0	21985.0	r06c04f33p02-ch2sk1fk1fl1.tif	r06c04f33p01-ch1sk1fk1fl1.tiff	17	593	0.000640879	0.00204471	0.0	0.0	nan	04	33	nan	06	1	1	0	0	65535	65535
0.0	21439.0	r06c04f34p02-ch2sk1fk1fl1.tif	r06c04f34p01-ch1sk1fk1fl1.tiff	17	594	0.000640879	0.00187686	0.0	0.0	nan	04	34	nan	06	1	1	0	0	65535	65535
0.0	0.0	r06c04f35p02-ch2sk1fk1fl1.tif	r06c04f35p01-ch1sk1fk1fl1.tiff	17	595	0.0	0.0	0.0	0.0	nan	04	35	nan	06	1	1	0	0	65535	65535
2987.0	1447.0	r07c04f01p02-ch2sk1fk1fl1.tif	r07c04f01p01-ch1sk1fk1fl1.tiff	18	596	0.225223	0.249714	0.0	0.00215418198529	nan	04	01	nan	07	0	0	0	0	65535	65535
0.0	0.0	r07c04f02p02-ch2sk1fk1fl1.tif	r07c04f02p01-ch1sk1fk1fl1.tiff	18	597	0.0	0.0	0.0	0.0	nan	04	02	nan	07	1	1	0	0	65535	65535
0.0	21157.0	r07c04f03p02-ch2sk1fk1fl1.tif	r07c04f03p01-ch1sk1fk1fl1.tiff	18	598	0.000610361	0.00158694	0.0	0.0	nan	04	03	nan	07	1	1	0	0	65535	65535
0.0	22117.0	r07c04f04p02-ch2sk1fk1fl1.tif	r07c04f04p01-ch1sk1fk1fl1.tiff	18	599	0.000610361	0.002121	0.0	0.0	nan	04	04	nan	07	1	1	0	0	65535	65535
0.0	21427.0	r07c04f05p02-ch2sk1fk1fl1.tif	r07c04f05p01-ch1sk1fk1fl1.tiff	18	600	0.00062562	0.00163272	0.0	0.0	nan	04	05	nan	07	1	1	0	0	65535	65535
0.0	0.0	r07c04f06p02-ch2sk1fk1fl1.tif	r07c04f06p01-ch1sk1fk1fl1.tiff	18	601	0.000610361	0.0	0.0	0.0	nan	04	06	nan	07	1	1	0	0	65535	65535
0.0	21447.0	r07c04f07p02-ch2sk1fk1fl1.tif	r07c04f07p01-ch1sk1fk1fl1.tiff	18	602	0.000640879	0.00207523	0.0	0.0	nan	04	07	nan	07	1	1	0	0	65535	65535
10.0	41.0	r07c04f08p02-ch2sk1fk1fl1.tif	r07c04f08p01-ch1sk1fk1fl1.tiff	18	603	0.108843	0.0286107	0.0	0.0	nan	04	08	nan	07	0	1	0	0	65535	65535
26.0	108.0	r07c04f09p02-ch2sk1fk1fl1.tif	r07c04f09p01-ch1sk1fk1fl1.tiff	18	604	0.109361	0.0538796	0.0	0.0	nan	04	09	nan	07	0	0	0	0	65535	65535
0.0	20414.0	r07c04f10p02-ch2sk1fk1fl1.tif	r07c04f10p01-ch1sk1fk1fl1.tiff	18	605	0.00062562	0.00207523	0.0	0.0	nan	04	10	nan	07	1	1	0	0	65535	65535
0.0	20902.0	r07c04f11p02-ch2sk1fk1fl1.tif	r07c04f11p01-ch1sk1fk1fl1.tiff	18	606	0.00062562	0.00161746	0.0	0.0	nan	04	11	nan	07	1	1	0	0	65535	65535
0.0	21790.0	r07c04f12p02-ch2sk1fk1fl1.tif	r07c04f12p01-ch1sk1fk1fl1.tiff	18	607	0.000595102	0.00195315	0.0	0.0	nan	04	12	nan	07	1	1	0	0	65535	65535
44.0	112.0	r07c04f13p02-ch2sk1fk1fl1.tif	r07c04f13p01-ch1sk1fk1fl1.tiff	18	608	0.12781	0.0434119	0.0	0.0	nan	04	13	nan	07	0	1	0	0	65535	65535
484.0	247.0	r07c04f14p02-ch2sk1fk1fl1.tif	r07c04f14p01-ch1sk1fk1fl1.tiff	18	609	0.143755	0.234546	0.0	0.0	nan	04	14	nan	07	0	0	0	0	65535	65535
347.0	253.0	r07c04f15p02-ch2sk1fk1fl1.tif	r07c04f15p01-ch1sk1fk1fl1.tiff	18	610	0.142931	0.123827	0.0	0.0	nan	04	15	nan	07	0	0	0	0	65535	65535
2.0	9.0	r07c04f16p02-ch2sk1fk1fl1.tif	r07c04f16p01-ch1sk1fk1fl1.tiff	18	611	0.10811	0.025864	0.0	0.0	nan	04	16	nan	07	0	1	0	0	65535	65535
22.0	74.0	r07c04f17p02-ch2sk1fk1fl1.tif	r07c04f17p01-ch1sk1fk1fl1.tiff	18	612	0.133181	0.0277867	0.0	0.0	nan	04	17	nan	07	0	1	0	0	65535	65535
657.0	420.0	r07c04f18p02-ch2sk1fk1fl1.tif	r07c04f18p01-ch1sk1fk1fl1.tiff	18	613	0.178515	0.23827	0.0	0.0	nan	04	18	nan	07	0	0	0	0	65535	65535
120.0	130.0	r07c04f19p02-ch2sk1fk1fl1.tif	r07c04f19p01-ch1sk1fk1fl1.tiff	18	614	0.135363	0.0399786	0.0	0.0	nan	04	19	nan	07	0	1	0	0	65535	65535
0.0	22057.0	r07c04f20p02-ch2sk1fk1fl1.tif	r07c04f20p01-ch1sk1fk1fl1.tiff	18	615	0.000595102	0.0027924	0.0	0.0	nan	04	20	nan	07	1	1	0	0	65535	65535
0.0	19509.0	r07c04f21p02-ch2sk1fk1fl1.tif	r07c04f21p01-ch1sk1fk1fl1.tiff	18	616	0.000579843	0.00495918	0.0	0.0	nan	04	21	nan	07	1	1	0	0	65535	65535
43.0	87.0	r07c04f22p02-ch2sk1fk1fl1.tif	r07c04f22p01-ch1sk1fk1fl1.tiff	18	617	0.108659	0.0871595	0.0	0.0	nan	04	22	nan	07	0	0	0	0	65535	65535
570.0	262.0	r07c04f23p02-ch2sk1fk1fl1.tif	r07c04f23p01-ch1sk1fk1fl1.tiff	18	618	0.134401	0.205203	0.0	0.0	nan	04	23	nan	07	0	0	0	0	65535	65535
268.0	240.0	r07c04f24p02-ch2sk1fk1fl1.tif	r07c04f24p01-ch1sk1fk1fl1.tiff	18	619	0.136141	0.0928969	0.0	0.0	nan	04	24	nan	07	0	0	0	0	65535	65535
0.0	25768.0	r07c04f25p02-ch2sk1fk1fl1.tif	r07c04f25p01-ch1sk1fk1fl1.tiff	18	620	0.000595102	0.0179904	0.0	0.0	nan	04	25	nan	07	1	1	0	0	65535	65535
0.0	19637.0	r07c04f26p02-ch2sk1fk1fl1.tif	r07c04f26p01-ch1sk1fk1fl1.tiff	18	621	0.000610361	0.0018616	0.0	0.0	nan	04	26	nan	07	1	1	0	0	65535	65535
6.0	17.0	r07c04f27p02-ch2sk1fk1fl1.tif	r07c04f27p01-ch1sk1fk1fl1.tiff	18	622	0.114717	0.0238956	0.0	0.0	nan	04	27	nan	07	0	1	0	0	65535	65535
18.0	100.0	r07c04f28p02-ch2sk1fk1fl1.tif	r07c04f28p01-ch1sk1fk1fl1.tiff	18	623	0.101427	0.0306249	0.0	0.0	nan	04	28	nan	07	0	1	0	0	65535	65535
0.0	20382.0	r07c04f29p02-ch2sk1fk1fl1.tif	r07c04f29p01-ch1sk1fk1fl1.tiff	18	624	0.000610361	0.00192264	0.0	0.0	nan	04	29	nan	07	1	1	0	0	65535	65535
0.0	21759.0	r07c04f30p02-ch2sk1fk1fl1.tif	r07c04f30p01-ch1sk1fk1fl1.tiff	18	625	0.00062562	0.00329595	0.0	0.0	nan	04	30	nan	07	1	1	0	0	65535	65535
0.0	0.0	r07c04f31p02-ch2sk1fk1fl1.tif	r07c04f31p01-ch1sk1fk1fl1.tiff	18	626	0.0	0.0	0.0	0.0	nan	04	31	nan	07	1	1	0	0	65535	65535
0.0	0.0	r07c04f32p02-ch2sk1fk1fl1.tif	r07c04f32p01-ch1sk1fk1fl1.tiff	18	627	0.00062562	0.0	0.0	0.0	nan	04	32	nan	07	1	1	0	0	65535	65535
0.0	21959.0	r07c04f33p02-ch2sk1fk1fl1.tif	r07c04f33p01-ch1sk1fk1fl1.tiff	18	628	0.000595102	0.00198367	0.0	0.0	nan	04	33	nan	07	1	1	0	0	65535	65535
0.0	0.0	r07c04f34p02-ch2sk1fk1fl1.tif	r07c04f34p01-ch1sk1fk1fl1.tiff	18	629	0.00062562	0.0	0.0	0.0	nan	04	34	nan	07	1	1	0	0	65535	65535
0.0	0.0	r07c04f35p02-ch2sk1fk1fl1.tif	r07c04f35p01-ch1sk1fk1fl1.tiff	18	630	0.0	0.0	0.0	0.0	nan	04	35	nan	07	1	1	0	0	65535	65535
1427.0	832.0	r02c05f01p02-ch2sk1fk1fl1.tif	r02c05f01p01-ch1sk1fk1fl1.tiff	19	631	0.161639	0.195712	0.0	0.0	nan	05	01	nan	02	0	0	0	0	65535	65535
0.0	22823.0	r02c05f02p02-ch2sk1fk1fl1.tif	r02c05f02p01-ch1sk1fk1fl1.tiff	19	632	0.000671397	0.00216678	0.0	0.0	nan	05	02	nan	02	1	1	0	0	65535	65535
0.0	0.0	r02c05f03p02-ch2sk1fk1fl1.tif	r02c05f03p01-ch1sk1fk1fl1.tiff	19	633	0.000640879	0.0	0.0	0.0	nan	05	03	nan	02	1	1	0	0	65535	65535
0.0	20433.0	r02c05f04p02-ch2sk1fk1fl1.tif	r02c05f04p01-ch1sk1fk1fl1.tiff	19	634	0.000610361	0.00216678	0.0	0.0	nan	05	04	nan	02	1	1	0	0	65535	65535
0.0	19728.0	r02c05f05p02-ch2sk1fk1fl1.tif	r02c05f05p01-ch1sk1fk1fl1.tiff	19	635	0.00062562	0.00178531	0.0	0.0	nan	05	05	nan	02	1	1	0	0	65535	65535
0.0	181.0	r02c05f06p02-ch2sk1fk1fl1.tif	r02c05f06p01-ch1sk1fk1fl1.tiff	19	636	0.0	0.20148	0.0	0.0	nan	05	06	nan	02	1	0	0	0	65535	65535
0.0	19809.0	r02c05f07p02-ch2sk1fk1fl1.tif	r02c05f07p01-ch1sk1fk1fl1.tiff	19	637	0.000610361	0.00306706	0.0	0.0	nan	05	07	nan	02	1	1	0	0	65535	65535
77.0	56.0	r02c05f08p02-ch2sk1fk1fl1.tif	r02c05f08p01-ch1sk1fk1fl1.tiff	19	638	0.168872	0.0373388	0.0	0.0	nan	05	08	nan	02	0	1	0	0	65535	65535
58.0	46.0	r02c05f09p02-ch2sk1fk1fl1.tif	r02c05f09p01-ch1sk1fk1fl1.tiff	19	639	0.185229	0.12549	0.0	0.0	nan	05	09	nan	02	0	0	0	0	65535	65535
0.0	22949.0	r02c05f10p02-ch2sk1fk1fl1.tif	r02c05f10p01-ch1sk1fk1fl1.tiff	19	640	0.000610361	0.00247196	0.0	0.0	nan	05	10	nan	02	1	1	0	0	65535	65535
0.0	19918.0	r02c05f11p02-ch2sk1fk1fl1.tif	r02c05f11p01-ch1sk1fk1fl1.tiff	19	641	0.0	0.00288396	0.0	0.0	nan	05	11	nan	02	1	1	0	0	65535	65535
0.0	20355.0	r02c05f12p02-ch2sk1fk1fl1.tif	r02c05f12p01-ch1sk1fk1fl1.tiff	19	642	0.000671397	0.00231937	0.0	0.0	nan	05	12	nan	02	1	1	0	0	65535	65535
24.0	29.0	r02c05f13p02-ch2sk1fk1fl1.tif	r02c05f13p01-ch1sk1fk1fl1.tiff	19	643	0.146014	0.0323033	0.0	0.0	nan	05	13	nan	02	0	1	0	0	65535	65535
878.0	211.0	r02c05f14p02-ch2sk1fk1fl1.tif	r02c05f14p01-ch1sk1fk1fl1.tiff	19	644	0.157733	0.249744	0.0	0.0370519301471	nan	05	14	nan	02	0	0	0	0	65535	65535
670.0	339.0	r02c05f15p02-ch2sk1fk1fl1.tif	r02c05f15p01-ch1sk1fk1fl1.tiff	19	645	0.157885	0.249744	0.0	0.00811408547794	nan	05	15	nan	02	0	0	0	0	65535	65535
50.0	49.0	r02c05f16p02-ch2sk1fk1fl1.tif	r02c05f16p01-ch1sk1fk1fl1.tiff	19	646	0.12755	0.0492103	0.0	0.0	nan	05	16	nan	02	0	1	0	0	65535	65535
122.0	71.0	r02c05f17p02-ch2sk1fk1fl1.tif	r02c05f17p01-ch1sk1fk1fl1.tiff	19	647	0.224262	0.132525	0.0	0.0	nan	05	17	nan	02	0	0	0	0	65535	65535
1499.0	1182.0	r02c05f18p02-ch2sk1fk1fl1.tif	r02c05f18p01-ch1sk1fk1fl1.tiff	19	648	0.226993	0.242573	0.0	0.0	nan	05	18	nan	02	0	0	0	0	65535	65535
70.0	49.0	r02c05f19p02-ch2sk1fk1fl1.tif	r02c05f19p01-ch1sk1fk1fl1.tiff	19	649	0.198947	0.0439155	0.0	0.0	nan	05	19	nan	02	0	1	0	0	65535	65535
0.0	19703.0	r02c05f20p02-ch2sk1fk1fl1.tif	r02c05f20p01-ch1sk1fk1fl1.tiff	19	650	0.000610361	0.00157168	0.0	0.0	nan	05	20	nan	02	1	1	0	0	65535	65535
0.0	22340.0	r02c05f21p02-ch2sk1fk1fl1.tif	r02c05f21p01-ch1sk1fk1fl1.tiff	19	651	0.000595102	0.00180056	0.0	0.0	nan	05	21	nan	02	1	1	0	0	65535	65535
9.0	7.0	r02c05f22p02-ch2sk1fk1fl1.tif	r02c05f22p01-ch1sk1fk1fl1.tiff	19	652	0.061799	0.0274968	0.0	0.0	nan	05	22	nan	02	0	1	0	0	65535	65535
246.0	190.0	r02c05f23p02-ch2sk1fk1fl1.tif	r02c05f23p01-ch1sk1fk1fl1.tiff	19	653	0.150042	0.128252	0.0	0.0	nan	05	23	nan	02	0	0	0	0	65535	65535
361.0	206.0	r02c05f24p02-ch2sk1fk1fl1.tif	r02c05f24p01-ch1sk1fk1fl1.tiff	19	654	0.109911	0.107332	0.0	0.0	nan	05	24	nan	02	0	0	0	0	65535	65535
41.0	37.0	r02c05f25p02-ch2sk1fk1fl1.tif	r02c05f25p01-ch1sk1fk1fl1.tiff	19	655	0.188251	0.0383459	0.0	0.0	nan	05	25	nan	02	0	1	0	0	65535	65535
0.0	21946.0	r02c05f26p02-ch2sk1fk1fl1.tif	r02c05f26p01-ch1sk1fk1fl1.tiff	19	656	0.000640879	0.00155642	0.0	0.0	nan	05	26	nan	02	1	1	0	0	65535	65535
10.0	27.0	r02c05f27p02-ch2sk1fk1fl1.tif	r02c05f27p01-ch1sk1fk1fl1.tiff	19	657	0.114641	0.0222629	0.0	0.0	nan	05	27	nan	02	0	1	0	0	65535	65535
7.0	11.0	r02c05f28p02-ch2sk1fk1fl1.tif	r02c05f28p01-ch1sk1fk1fl1.tiff	19	658	0.0791333	0.0169223	0.0	0.0	nan	05	28	nan	02	0	1	0	0	65535	65535
0.0	20437.0	r02c05f29p02-ch2sk1fk1fl1.tif	r02c05f29p01-ch1sk1fk1fl1.tiff	19	659	0.000595102	0.00164797	0.0	0.0	nan	05	29	nan	02	1	1	0	0	65535	65535
0.0	20207.0	r02c05f30p02-ch2sk1fk1fl1.tif	r02c05f30p01-ch1sk1fk1fl1.tiff	19	660	0.000640879	0.00166323	0.0	0.0	nan	05	30	nan	02	1	1	0	0	65535	65535
0.0	21300.0	r02c05f31p02-ch2sk1fk1fl1.tif	r02c05f31p01-ch1sk1fk1fl1.tiff	19	661	0.000579843	0.00177005	0.0	0.0	nan	05	31	nan	02	1	1	0	0	65535	65535
0.0	21707.0	r02c05f32p02-ch2sk1fk1fl1.tif	r02c05f32p01-ch1sk1fk1fl1.tiff	19	662	0.00062562	0.00209049	0.0	0.0	nan	05	32	nan	02	1	1	0	0	65535	65535
0.0	21776.0	r02c05f33p02-ch2sk1fk1fl1.tif	r02c05f33p01-ch1sk1fk1fl1.tiff	19	663	0.000595102	0.00169375	0.0	0.0	nan	05	33	nan	02	1	1	0	0	65535	65535
0.0	21647.0	r02c05f34p02-ch2sk1fk1fl1.tif	r02c05f34p01-ch1sk1fk1fl1.tiff	19	664	0.000686656	0.00154116	0.0	0.0	nan	05	34	nan	02	1	1	0	0	65535	65535
0.0	21373.0	r02c05f35p02-ch2sk1fk1fl1.tif	r02c05f35p01-ch1sk1fk1fl1.tiff	19	665	0.00062562	0.00158694	0.0	0.0	nan	05	35	nan	02	1	1	0	0	65535	65535
1825.0	2264.0	r03c05f01p02-ch2sk1fk1fl1.tif	r03c05f01p01-ch1sk1fk1fl1.tiff	20	666	0.249683	0.249638	0.000789866727941	0.000215418198529	nan	05	01	nan	03	0	0	0	0	65535	65535
0.0	0.0	r03c05f02p02-ch2sk1fk1fl1.tif	r03c05f02p01-ch1sk1fk1fl1.tiff	20	667	0.000610361	0.0	0.0	0.0	nan	05	02	nan	03	1	1	0	0	65535	65535
0.0	21611.0	r03c05f03p02-ch2sk1fk1fl1.tif	r03c05f03p01-ch1sk1fk1fl1.tiff	20	668	0.0	0.002121	0.0	0.0	nan	05	03	nan	03	1	1	0	0	65535	65535
0.0	19935.0	r03c05f04p02-ch2sk1fk1fl1.tif	r03c05f04p01-ch1sk1fk1fl1.tiff	20	669	0.000579843	0.00518807	0.0	0.0	nan	05	04	nan	03	1	1	0	0	65535	65535
0.0	19549.0	r03c05f05p02-ch2sk1fk1fl1.tif	r03c05f05p01-ch1sk1fk1fl1.tiff	20	670	0.000610361	0.00158694	0.0	0.0	nan	05	05	nan	03	1	1	0	0	65535	65535
0.0	20437.0	r03c05f06p02-ch2sk1fk1fl1.tif	r03c05f06p01-ch1sk1fk1fl1.tiff	20	671	0.000640879	0.00181582	0.0	0.0	nan	05	06	nan	03	1	1	0	0	65535	65535
0.0	21595.0	r03c05f07p02-ch2sk1fk1fl1.tif	r03c05f07p01-ch1sk1fk1fl1.tiff	20	672	0.000656138	0.00151064	0.0	0.0	nan	05	07	nan	03	1	1	0	0	65535	65535
20.0	25.0	r03c05f08p02-ch2sk1fk1fl1.tif	r03c05f08p01-ch1sk1fk1fl1.tiff	20	673	0.108644	0.024445	0.0	0.0	nan	05	08	nan	03	0	1	0	0	65535	65535
39.0	73.0	r03c05f09p02-ch2sk1fk1fl1.tif	r03c05f09p01-ch1sk1fk1fl1.tiff	20	674	0.124559	0.0363317	0.0	0.0	nan	05	09	nan	03	0	1	0	0	65535	65535
0.0	22720.0	r03c05f10p02-ch2sk1fk1fl1.tif	r03c05f10p01-ch1sk1fk1fl1.tiff	20	675	0.000640879	0.00158694	0.0	0.0	nan	05	10	nan	03	1	1	0	0	65535	65535
0.0	21434.0	r03c05f11p02-ch2sk1fk1fl1.tif	r03c05f11p01-ch1sk1fk1fl1.tiff	20	676	0.000579843	0.00157168	0.0	0.0	nan	05	11	nan	03	1	1	0	0	65535	65535
0.0	22304.0	r03c05f12p02-ch2sk1fk1fl1.tif	r03c05f12p01-ch1sk1fk1fl1.tiff	20	677	0.000595102	0.00294499	0.0	0.0	nan	05	12	nan	03	1	1	0	0	65535	65535
81.0	98.0	r03c05f13p02-ch2sk1fk1fl1.tif	r03c05f13p01-ch1sk1fk1fl1.tiff	20	678	0.17232	0.0322423	0.0	0.0	nan	05	13	nan	03	0	1	0	0	65535	65535
673.0	644.0	r03c05f14p02-ch2sk1fk1fl1.tif	r03c05f14p01-ch1sk1fk1fl1.tiff	20	679	0.13727	0.138689	0.0	0.0	nan	05	14	nan	03	0	0	0	0	65535	65535
398.0	452.0	r03c05f15p02-ch2sk1fk1fl1.tif	r03c05f15p01-ch1sk1fk1fl1.tiff	20	680	0.155154	0.0937972	0.0	0.0	nan	05	15	nan	03	0	0	0	0	65535	65535
4.0	17.0	r03c05f16p02-ch2sk1fk1fl1.tif	r03c05f16p01-ch1sk1fk1fl1.tiff	20	681	0.118273	0.0209049	0.0	0.0	nan	05	16	nan	03	0	1	0	0	65535	65535
48.0	96.0	r03c05f17p02-ch2sk1fk1fl1.tif	r03c05f17p01-ch1sk1fk1fl1.tiff	20	682	0.120592	0.0361944	0.0	0.0	nan	05	17	nan	03	0	1	0	0	65535	65535
985.0	1039.0	r03c05f18p02-ch2sk1fk1fl1.tif	r03c05f18p01-ch1sk1fk1fl1.tiff	20	683	0.21442	0.187198	0.0	0.0	nan	05	18	nan	03	0	0	0	0	65535	65535
206.0	198.0	r03c05f19p02-ch2sk1fk1fl1.tif	r03c05f19p01-ch1sk1fk1fl1.tiff	20	684	0.151324	0.0426032	0.0	0.0	nan	05	19	nan	03	0	1	0	0	65535	65535
0.0	20087.0	r03c05f20p02-ch2sk1fk1fl1.tif	r03c05f20p01-ch1sk1fk1fl1.tiff	20	685	0.00111391	0.00167849	0.0	0.0	nan	05	20	nan	03	1	1	0	0	65535	65535
0.0	20123.0	r03c05f21p02-ch2sk1fk1fl1.tif	r03c05f21p01-ch1sk1fk1fl1.tiff	20	686	0.00062562	0.00184634	0.0	0.0	nan	05	21	nan	03	1	1	0	0	65535	65535
99.0	91.0	r03c05f22p02-ch2sk1fk1fl1.tif	r03c05f22p01-ch1sk1fk1fl1.tiff	20	687	0.106096	0.0546273	0.0	0.0	nan	05	22	nan	03	0	0	0	0	65535	65535
642.0	580.0	r03c05f23p02-ch2sk1fk1fl1.tif	r03c05f23p01-ch1sk1fk1fl1.tiff	20	688	0.213657	0.157855	0.0	0.0	nan	05	23	nan	03	0	0	0	0	65535	65535
487.0	529.0	r03c05f24p02-ch2sk1fk1fl1.tif	r03c05f24p01-ch1sk1fk1fl1.tiff	20	689	0.0996872	0.0852979	0.0	0.0	nan	05	24	nan	03	0	0	0	0	65535	65535
6.0	24.0	r03c05f25p02-ch2sk1fk1fl1.tif	r03c05f25p01-ch1sk1fk1fl1.tiff	20	690	0.0909438	0.0208286	0.0	0.0	nan	05	25	nan	03	0	1	0	0	65535	65535
0.0	21446.0	r03c05f26p02-ch2sk1fk1fl1.tif	r03c05f26p01-ch1sk1fk1fl1.tiff	20	691	0.00062562	0.00157168	0.0	0.0	nan	05	26	nan	03	1	1	0	0	65535	65535
29.0	69.0	r03c05f27p02-ch2sk1fk1fl1.tif	r03c05f27p01-ch1sk1fk1fl1.tiff	20	692	0.119799	0.0164187	0.0	0.0	nan	05	27	nan	03	0	1	0	0	65535	65535
63.0	93.0	r03c05f28p02-ch2sk1fk1fl1.tif	r03c05f28p01-ch1sk1fk1fl1.tiff	20	693	0.0992752	0.0204318	0.0	0.0	nan	05	28	nan	03	0	1	0	0	65535	65535
0.0	20533.0	r03c05f29p02-ch2sk1fk1fl1.tif	r03c05f29p01-ch1sk1fk1fl1.tiff	20	694	0.000595102	0.00172427	0.0	0.0	nan	05	29	nan	03	1	1	0	0	65535	65535
0.0	22132.0	r03c05f30p02-ch2sk1fk1fl1.tif	r03c05f30p01-ch1sk1fk1fl1.tiff	20	695	0.000610361	0.00210575	0.0	0.0	nan	05	30	nan	03	1	1	0	0	65535	65535
0.0	20814.0	r03c05f31p02-ch2sk1fk1fl1.tif	r03c05f31p01-ch1sk1fk1fl1.tiff	20	696	0.000671397	0.002121	0.0	0.0	nan	05	31	nan	03	1	1	0	0	65535	65535
0.0	21627.0	r03c05f32p02-ch2sk1fk1fl1.tif	r03c05f32p01-ch1sk1fk1fl1.tiff	20	697	0.000579843	0.00192264	0.0	0.0	nan	05	32	nan	03	1	1	0	0	65535	65535
0.0	21910.0	r03c05f33p02-ch2sk1fk1fl1.tif	r03c05f33p01-ch1sk1fk1fl1.tiff	20	698	0.000686656	0.00396735	0.0	0.0	nan	05	33	nan	03	1	1	0	0	65535	65535
0.0	21443.0	r03c05f34p02-ch2sk1fk1fl1.tif	r03c05f34p01-ch1sk1fk1fl1.tiff	20	699	0.000595102	0.00148013	0.0	0.0	nan	05	34	nan	03	1	1	0	0	65535	65535
0.0	21642.0	r03c05f35p02-ch2sk1fk1fl1.tif	r03c05f35p01-ch1sk1fk1fl1.tiff	20	700	0.000595102	0.00241093	0.0	0.0	nan	05	35	nan	03	1	1	0	0	65535	65535
2479.0	2496.0	r04c05f01p02-ch2sk1fk1fl1.tif	r04c05f01p01-ch1sk1fk1fl1.tiff	21	701	0.249699	0.237293	0.00114889705882	0.0	nan	05	01	nan	04	0	0	0	0	65535	65535
0.0	0.0	r04c05f02p02-ch2sk1fk1fl1.tif	r04c05f02p01-ch1sk1fk1fl1.tiff	21	702	0.000595102	0.0	0.0	0.0	nan	05	02	nan	04	1	1	0	0	65535	65535
0.0	21615.0	r04c05f03p02-ch2sk1fk1fl1.tif	r04c05f03p01-ch1sk1fk1fl1.tiff	21	703	0.000579843	0.00169375	0.0	0.0	nan	05	03	nan	04	1	1	0	0	65535	65535
0.0	22082.0	r04c05f04p02-ch2sk1fk1fl1.tif	r04c05f04p01-ch1sk1fk1fl1.tiff	21	704	0.000579843	0.00177005	0.0	0.0	nan	05	04	nan	04	1	1	0	0	65535	65535
0.0	21650.0	r04c05f05p02-ch2sk1fk1fl1.tif	r04c05f05p01-ch1sk1fk1fl1.tiff	21	705	0.000671397	0.00190738	0.0	0.0	nan	05	05	nan	04	1	1	0	0	65535	65535
0.0	22419.0	r04c05f06p02-ch2sk1fk1fl1.tif	r04c05f06p01-ch1sk1fk1fl1.tiff	21	706	0.000610361	0.00190738	0.0	0.0	nan	05	06	nan	04	1	1	0	0	65535	65535
0.0	21405.0	r04c05f07p02-ch2sk1fk1fl1.tif	r04c05f07p01-ch1sk1fk1fl1.tiff	21	707	0.000595102	0.00210575	0.0	0.0	nan	05	07	nan	04	1	1	0	0	65535	65535
9.0	15.0	r04c05f08p02-ch2sk1fk1fl1.tif	r04c05f08p01-ch1sk1fk1fl1.tiff	21	708	0.118883	0.0225376	0.0	0.0	nan	05	08	nan	04	0	1	0	0	65535	65535
56.0	66.0	r04c05f09p02-ch2sk1fk1fl1.tif	r04c05f09p01-ch1sk1fk1fl1.tiff	21	709	0.105318	0.0291295	0.0	0.0	nan	05	09	nan	04	0	1	0	0	65535	65535
0.0	26072.0	r04c05f10p02-ch2sk1fk1fl1.tif	r04c05f10p01-ch1sk1fk1fl1.tiff	21	710	0.000640879	0.0175326	0.0	0.0	nan	05	10	nan	04	1	1	0	0	65535	65535
0.0	20871.0	r04c05f11p02-ch2sk1fk1fl1.tif	r04c05f11p01-ch1sk1fk1fl1.tiff	21	711	0.000610361	0.0016022	0.0	0.0	nan	05	11	nan	04	1	1	0	0	65535	65535
0.0	22152.0	r04c05f12p02-ch2sk1fk1fl1.tif	r04c05f12p01-ch1sk1fk1fl1.tiff	21	712	0.000610361	0.00204471	0.0	0.0	nan	05	12	nan	04	1	1	0	0	65535	65535
212.0	142.0	r04c05f13p02-ch2sk1fk1fl1.tif	r04c05f13p01-ch1sk1fk1fl1.tiff	21	713	0.150698	0.0504005	0.0	0.0	nan	05	13	nan	04	0	0	0	0	65535	65535
653.0	590.0	r04c05f14p02-ch2sk1fk1fl1.tif	r04c05f14p01-ch1sk1fk1fl1.tiff	21	714	0.249592	0.180194	0.000215418198529	0.0	nan	05	14	nan	04	0	0	0	0	65535	65535
286.0	272.0	r04c05f15p02-ch2sk1fk1fl1.tif	r04c05f15p01-ch1sk1fk1fl1.tiff	21	715	0.207721	0.074464	0.0	0.0	nan	05	15	nan	04	0	0	0	0	65535	65535
0.0	22457.0	r04c05f16p02-ch2sk1fk1fl1.tif	r04c05f16p01-ch1sk1fk1fl1.tiff	21	716	0.000564584	0.00175479	0.0	0.0	nan	05	16	nan	04	1	1	0	0	65535	65535
0.0	22574.0	r04c05f17p02-ch2sk1fk1fl1.tif	r04c05f17p01-ch1sk1fk1fl1.tiff	21	717	0.000610361	0.00202945	0.0	0.0	nan	05	17	nan	04	1	1	0	0	65535	65535
671.0	627.0	r04c05f18p02-ch2sk1fk1fl1.tif	r04c05f18p01-ch1sk1fk1fl1.tiff	21	718	0.150088	0.156207	0.0	0.0	nan	05	18	nan	04	0	0	0	0	65535	65535
349.0	263.0	r04c05f19p02-ch2sk1fk1fl1.tif	r04c05f19p01-ch1sk1fk1fl1.tiff	21	719	0.219333	0.0623331	0.0	0.0	nan	05	19	nan	04	0	0	0	0	65535	65535
0.0	22120.0	r04c05f20p02-ch2sk1fk1fl1.tif	r04c05f20p01-ch1sk1fk1fl1.tiff	21	720	0.000656138	0.00173953	0.0	0.0	nan	05	20	nan	04	1	1	0	0	65535	65535
0.0	20145.0	r04c05f21p02-ch2sk1fk1fl1.tif	r04c05f21p01-ch1sk1fk1fl1.tiff	21	721	0.000595102	0.00169375	0.0	0.0	nan	05	21	nan	04	1	1	0	0	65535	65535
118.0	155.0	r04c05f22p02-ch2sk1fk1fl1.tif	r04c05f22p01-ch1sk1fk1fl1.tiff	21	722	0.139437	0.056672	0.0	0.0	nan	05	22	nan	04	0	0	0	0	65535	65535
598.0	462.0	r04c05f23p02-ch2sk1fk1fl1.tif	r04c05f23p01-ch1sk1fk1fl1.tiff	21	723	0.153719	0.143389	0.0	0.0	nan	05	23	nan	04	0	0	0	0	65535	65535
256.0	254.0	r04c05f24p02-ch2sk1fk1fl1.tif	r04c05f24p01-ch1sk1fk1fl1.tiff	21	724	0.17911	0.0917525	0.0	0.0	nan	05	24	nan	04	0	0	0	0	65535	65535
0.0	22283.0	r04c05f25p02-ch2sk1fk1fl1.tif	r04c05f25p01-ch1sk1fk1fl1.tiff	21	725	0.00062562	0.00321965	0.0	0.0	nan	05	25	nan	04	1	1	0	0	65535	65535
0.0	0.0	r04c05f26p02-ch2sk1fk1fl1.tif	r04c05f26p01-ch1sk1fk1fl1.tiff	21	726	0.000579843	0.0	0.0	0.0	nan	05	26	nan	04	1	1	0	0	65535	65535
0.0	10.0	r04c05f27p02-ch2sk1fk1fl1.tif	r04c05f27p01-ch1sk1fk1fl1.tiff	21	727	0.00354009	0.0186007	0.0	0.0	nan	05	27	nan	04	1	1	0	0	65535	65535
39.0	65.0	r04c05f28p02-ch2sk1fk1fl1.tif	r04c05f28p01-ch1sk1fk1fl1.tiff	21	728	0.081178	0.0277714	0.0	0.0	nan	05	28	nan	04	0	1	0	0	65535	65535
0.0	22485.0	r04c05f29p02-ch2sk1fk1fl1.tif	r04c05f29p01-ch1sk1fk1fl1.tiff	21	729	0.000656138	0.00195315	0.0	0.0	nan	05	29	nan	04	1	1	0	0	65535	65535
0.0	21595.0	r04c05f30p02-ch2sk1fk1fl1.tif	r04c05f30p01-ch1sk1fk1fl1.tiff	21	730	0.000610361	0.00508125	0.0	0.0	nan	05	30	nan	04	1	1	0	0	65535	65535
0.0	22083.0	r04c05f31p02-ch2sk1fk1fl1.tif	r04c05f31p01-ch1sk1fk1fl1.tiff	21	731	0.000610361	0.00198367	0.0	0.0	nan	05	31	nan	04	1	1	0	0	65535	65535
0.0	23616.0	r04c05f32p02-ch2sk1fk1fl1.tif	r04c05f32p01-ch1sk1fk1fl1.tiff	21	732	0.000579843	0.00383001	0.0	0.0	nan	05	32	nan	04	1	1	0	0	65535	65535
0.0	19602.0	r04c05f33p02-ch2sk1fk1fl1.tif	r04c05f33p01-ch1sk1fk1fl1.tiff	21	733	0.000610361	0.00234989	0.0	0.0	nan	05	33	nan	04	1	1	0	0	65535	65535
0.0	23475.0	r04c05f34p02-ch2sk1fk1fl1.tif	r04c05f34p01-ch1sk1fk1fl1.tiff	21	734	0.000610361	0.00326543	0.0	0.0	nan	05	34	nan	04	1	1	0	0	65535	65535
0.0	19420.0	r04c05f35p02-ch2sk1fk1fl1.tif	r04c05f35p01-ch1sk1fk1fl1.tiff	21	735	0.00062562	0.00175479	0.0	0.0	nan	05	35	nan	04	1	1	0	0	65535	65535
1495.0	3292.0	r05c05f01p02-ch2sk1fk1fl1.tif	r05c05f01p01-ch1sk1fk1fl1.tiff	22	736	0.208515	0.249683	0.0	7.18060661765e-05	nan	05	01	nan	05	0	0	0	0	65535	65535
0.0	0.0	r05c05f02p02-ch2sk1fk1fl1.tif	r05c05f02p01-ch1sk1fk1fl1.tiff	22	737	0.0	0.0	0.0	0.0	nan	05	02	nan	05	1	1	0	0	65535	65535
0.0	21968.0	r05c05f03p02-ch2sk1fk1fl1.tif	r05c05f03p01-ch1sk1fk1fl1.tiff	22	738	0.000595102	0.00262455	0.0	0.0	nan	05	03	nan	05	1	1	0	0	65535	65535
0.0	22065.0	r05c05f04p02-ch2sk1fk1fl1.tif	r05c05f04p01-ch1sk1fk1fl1.tiff	22	739	0.000640879	0.00201419	0.0	0.0	nan	05	04	nan	05	1	1	0	0	65535	65535
0.0	21507.0	r05c05f05p02-ch2sk1fk1fl1.tif	r05c05f05p01-ch1sk1fk1fl1.tiff	22	740	0.000610361	0.00917067	0.0	0.0	nan	05	05	nan	05	1	1	0	0	65535	65535
0.0	0.0	r05c05f06p02-ch2sk1fk1fl1.tif	r05c05f06p01-ch1sk1fk1fl1.tiff	22	741	0.000701915	0.0	0.0	0.0	nan	05	06	nan	05	1	1	0	0	65535	65535
0.0	20323.0	r05c05f07p02-ch2sk1fk1fl1.tif	r05c05f07p01-ch1sk1fk1fl1.tiff	22	742	0.000671397	0.00726329	0.0	0.0	nan	05	07	nan	05	1	1	0	0	65535	65535
0.0	20223.0	r05c05f08p02-ch2sk1fk1fl1.tif	r05c05f08p01-ch1sk1fk1fl1.tiff	22	743	0.000579843	0.00825513	0.0	0.0	nan	05	08	nan	05	1	1	0	0	65535	65535
0.0	20798.0	r05c05f09p02-ch2sk1fk1fl1.tif	r05c05f09p01-ch1sk1fk1fl1.tiff	22	744	0.00241093	0.0170291	0.0	0.0	nan	05	09	nan	05	1	1	0	0	65535	65535
0.0	22608.0	r05c05f10p02-ch2sk1fk1fl1.tif	r05c05f10p01-ch1sk1fk1fl1.tiff	22	745	0.00062562	0.00198367	0.0	0.0	nan	05	10	nan	05	1	1	0	0	65535	65535
0.0	20679.0	r05c05f11p02-ch2sk1fk1fl1.tif	r05c05f11p01-ch1sk1fk1fl1.tiff	22	746	0.000686656	0.00209049	0.0	0.0	nan	05	11	nan	05	1	1	0	0	65535	65535
0.0	22286.0	r05c05f12p02-ch2sk1fk1fl1.tif	r05c05f12p01-ch1sk1fk1fl1.tiff	22	747	0.000656138	0.00198367	0.0	0.0	nan	05	12	nan	05	1	1	0	0	65535	65535
260.0	283.0	r05c05f13p02-ch2sk1fk1fl1.tif	r05c05f13p01-ch1sk1fk1fl1.tiff	22	748	0.13756	0.0476844	0.0	0.0	nan	05	13	nan	05	0	1	0	0	65535	65535
838.0	696.0	r05c05f14p02-ch2sk1fk1fl1.tif	r05c05f14p01-ch1sk1fk1fl1.tiff	22	749	0.158343	0.151949	0.0	0.0	nan	05	14	nan	05	0	0	0	0	65535	65535
173.0	164.0	r05c05f15p02-ch2sk1fk1fl1.tif	r05c05f15p01-ch1sk1fk1fl1.tiff	22	750	0.135042	0.0616922	0.0	0.0	nan	05	15	nan	05	0	0	0	0	65535	65535
0.0	20189.0	r05c05f16p02-ch2sk1fk1fl1.tif	r05c05f16p01-ch1sk1fk1fl1.tiff	22	751	0.000656138	0.00418097	0.0	0.0	nan	05	16	nan	05	1	1	0	0	65535	65535
0.0	20406.0	r05c05f17p02-ch2sk1fk1fl1.tif	r05c05f17p01-ch1sk1fk1fl1.tiff	22	752	0.000595102	0.00469978	0.0	0.0	nan	05	17	nan	05	1	1	0	0	65535	65535
474.0	376.0	r05c05f18p02-ch2sk1fk1fl1.tif	r05c05f18p01-ch1sk1fk1fl1.tiff	22	753	0.106218	0.0959029	0.0	0.0	nan	05	18	nan	05	0	0	0	0	65535	65535
686.0	597.0	r05c05f19p02-ch2sk1fk1fl1.tif	r05c05f19p01-ch1sk1fk1fl1.tiff	22	754	0.176242	0.211398	0.0	0.0	nan	05	19	nan	05	0	0	0	0	65535	65535
0.0	19934.0	r05c05f20p02-ch2sk1fk1fl1.tif	r05c05f20p01-ch1sk1fk1fl1.tiff	22	755	0.00062562	0.00270085	0.0	0.0	nan	05	20	nan	05	1	1	0	0	65535	65535
0.0	20044.0	r05c05f21p02-ch2sk1fk1fl1.tif	r05c05f21p01-ch1sk1fk1fl1.tiff	22	756	0.000564584	0.00241093	0.0	0.0	nan	05	21	nan	05	1	1	0	0	65535	65535
369.0	343.0	r05c05f22p02-ch2sk1fk1fl1.tif	r05c05f22p01-ch1sk1fk1fl1.tiff	22	757	0.21532	0.0978256	0.0	0.0	nan	05	22	nan	05	0	0	0	0	65535	65535
875.0	800.0	r05c05f23p02-ch2sk1fk1fl1.tif	r05c05f23p01-ch1sk1fk1fl1.tiff	22	758	0.13904	0.179614	0.0	0.0	nan	05	23	nan	05	0	0	0	0	65535	65535
187.0	228.0	r05c05f24p02-ch2sk1fk1fl1.tif	r05c05f24p01-ch1sk1fk1fl1.tiff	22	759	0.113924	0.0320592	0.0	0.0	nan	05	24	nan	05	0	1	0	0	65535	65535
0.0	22114.0	r05c05f25p02-ch2sk1fk1fl1.tif	r05c05f25p01-ch1sk1fk1fl1.tiff	22	760	0.000564584	0.00227359	0.0	0.0	nan	05	25	nan	05	1	1	0	0	65535	65535
0.0	0.0	r05c05f26p02-ch2sk1fk1fl1.tif	r05c05f26p01-ch1sk1fk1fl1.tiff	22	761	0.000656138	0.0	0.0	0.0	nan	05	26	nan	05	1	1	0	0	65535	65535
0.0	20225.0	r05c05f27p02-ch2sk1fk1fl1.tif	r05c05f27p01-ch1sk1fk1fl1.tiff	22	762	0.00062562	0.00164797	0.0	0.0	nan	05	27	nan	05	1	1	0	0	65535	65535
41.0	65.0	r05c05f28p02-ch2sk1fk1fl1.tif	r05c05f28p01-ch1sk1fk1fl1.tiff	22	763	0.107561	0.021912	0.0	0.0	nan	05	28	nan	05	0	1	0	0	65535	65535
2.0	22580.0	r05c05f29p02-ch2sk1fk1fl1.tif	r05c05f29p01-ch1sk1fk1fl1.tiff	22	764	0.0536812	0.01149	0.0	0.0	nan	05	29	nan	05	0	1	0	0	65535	65535
0.0	21651.0	r05c05f30p02-ch2sk1fk1fl1.tif	r05c05f30p01-ch1sk1fk1fl1.tiff	22	765	0.000610361	0.00250248	0.0	0.0	nan	05	30	nan	05	1	1	0	0	65535	65535
0.0	21692.0	r05c05f31p02-ch2sk1fk1fl1.tif	r05c05f31p01-ch1sk1fk1fl1.tiff	22	766	0.0	0.043183	0.0	0.0	nan	05	31	nan	05	1	1	0	0	65535	65535
0.0	23457.0	r05c05f32p02-ch2sk1fk1fl1.tif	r05c05f32p01-ch1sk1fk1fl1.tiff	22	767	0.0	0.0254978	0.0	0.0	nan	05	32	nan	05	1	1	0	0	65535	65535
0.0	19784.0	r05c05f33p02-ch2sk1fk1fl1.tif	r05c05f33p01-ch1sk1fk1fl1.tiff	22	768	0.000610361	0.00302129	0.0	0.0	nan	05	33	nan	05	1	1	0	0	65535	65535
0.0	23646.0	r05c05f34p02-ch2sk1fk1fl1.tif	r05c05f34p01-ch1sk1fk1fl1.tiff	22	769	0.00062562	0.00787366	0.0	0.0	nan	05	34	nan	05	1	1	0	0	65535	65535
0.0	21942.0	r05c05f35p02-ch2sk1fk1fl1.tif	r05c05f35p01-ch1sk1fk1fl1.tiff	22	770	0.000610361	0.00158694	0.0	0.0	nan	05	35	nan	05	1	1	0	0	65535	65535
1510.0	2886.0	r06c05f01p02-ch2sk1fk1fl1.tif	r06c05f01p01-ch1sk1fk1fl1.tiff	23	771	0.249653	0.249668	0.000215418198529	0.000574448529412	nan	05	01	nan	06	0	0	0	0	65535	65535
0.0	0.0	r06c05f02p02-ch2sk1fk1fl1.tif	r06c05f02p01-ch1sk1fk1fl1.tiff	23	772	0.0	0.0	0.0	0.0	nan	05	02	nan	06	1	1	0	0	65535	65535
0.0	0.0	r06c05f03p02-ch2sk1fk1fl1.tif	r06c05f03p01-ch1sk1fk1fl1.tiff	23	773	0.000595102	0.0	0.0	0.0	nan	05	03	nan	06	1	1	0	0	65535	65535
0.0	19881.0	r06c05f04p02-ch2sk1fk1fl1.tif	r06c05f04p01-ch1sk1fk1fl1.tiff	23	774	0.00062562	0.00201419	0.0	0.0	nan	05	04	nan	06	1	1	0	0	65535	65535
0.0	21809.0	r06c05f05p02-ch2sk1fk1fl1.tif	r06c05f05p01-ch1sk1fk1fl1.tiff	23	775	0.000640879	0.00157168	0.0	0.0	nan	05	05	nan	06	1	1	0	0	65535	65535
0.0	0.0	r06c05f06p02-ch2sk1fk1fl1.tif	r06c05f06p01-ch1sk1fk1fl1.tiff	23	776	0.000686656	0.0	0.0	0.0	nan	05	06	nan	06	1	1	0	0	65535	65535
0.0	21477.0	r06c05f07p02-ch2sk1fk1fl1.tif	r06c05f07p01-ch1sk1fk1fl1.tiff	23	777	0.000671397	0.00151064	0.0	0.0	nan	05	07	nan	06	1	1	0	0	65535	65535
67.0	150.0	r06c05f08p02-ch2sk1fk1fl1.tif	r06c05f08p01-ch1sk1fk1fl1.tiff	23	778	0.122774	0.0295262	0.0	0.0	nan	05	08	nan	06	0	1	0	0	65535	65535
257.0	304.0	r06c05f09p02-ch2sk1fk1fl1.tif	r06c05f09p01-ch1sk1fk1fl1.tiff	23	779	0.177905	0.0701457	0.0	0.0	nan	05	09	nan	06	0	0	0	0	65535	65535
22.0	40.0	r06c05f10p02-ch2sk1fk1fl1.tif	r06c05f10p01-ch1sk1fk1fl1.tiff	23	780	0.108507	0.0286107	0.0	0.0	nan	05	10	nan	06	0	1	0	0	65535	65535
0.0	0.0	r06c05f11p02-ch2sk1fk1fl1.tif	r06c05f11p01-ch1sk1fk1fl1.tiff	23	781	0.000656138	0.0	0.0	0.0	nan	05	11	nan	06	1	1	0	0	65535	65535
0.0	20387.0	r06c05f12p02-ch2sk1fk1fl1.tif	r06c05f12p01-ch1sk1fk1fl1.tiff	23	782	0.00062562	0.00173953	0.0	0.0	nan	05	12	nan	06	1	1	0	0	65535	65535
236.0	306.0	r06c05f13p02-ch2sk1fk1fl1.tif	r06c05f13p01-ch1sk1fk1fl1.tiff	23	783	0.131182	0.0824903	0.0	0.0	nan	05	13	nan	06	0	0	0	0	65535	65535
1255.0	1883.0	r06c05f14p02-ch2sk1fk1fl1.tif	r06c05f14p01-ch1sk1fk1fl1.tiff	23	784	0.249577	0.249638	7.18060661765e-05	0.000287224264706	nan	05	14	nan	06	0	0	0	0	65535	65535
500.0	632.0	r06c05f15p02-ch2sk1fk1fl1.tif	r06c05f15p01-ch1sk1fk1fl1.tiff	23	785	0.178851	0.127871	0.0	0.0	nan	05	15	nan	06	0	0	0	0	65535	65535
0.0	19957.0	r06c05f16p02-ch2sk1fk1fl1.tif	r06c05f16p01-ch1sk1fk1fl1.tiff	23	786	0.000610361	0.00161746	0.0	0.0	nan	05	16	nan	06	1	1	0	0	65535	65535
0.0	20452.0	r06c05f17p02-ch2sk1fk1fl1.tif	r06c05f17p01-ch1sk1fk1fl1.tiff	23	787	0.00062562	0.00163272	0.0	0.0	nan	05	17	nan	06	1	1	0	0	65535	65535
518.0	651.0	r06c05f18p02-ch2sk1fk1fl1.tif	r06c05f18p01-ch1sk1fk1fl1.tiff	23	788	0.141024	0.10486	0.0	0.0	nan	05	18	nan	06	0	0	0	0	65535	65535
327.0	320.0	r06c05f19p02-ch2sk1fk1fl1.tif	r06c05f19p01-ch1sk1fk1fl1.tiff	23	789	0.126436	0.0485237	0.0	0.0	nan	05	19	nan	06	0	1	0	0	65535	65535
0.0	22170.0	r06c05f20p02-ch2sk1fk1fl1.tif	r06c05f20p01-ch1sk1fk1fl1.tiff	23	790	0.000640879	0.00184634	0.0	0.0	nan	05	20	nan	06	1	1	0	0	65535	65535
0.0	20173.0	r06c05f21p02-ch2sk1fk1fl1.tif	r06c05f21p01-ch1sk1fk1fl1.tiff	23	791	0.00062562	0.0016022	0.0	0.0	nan	05	21	nan	06	1	1	0	0	65535	65535
86.0	130.0	r06c05f22p02-ch2sk1fk1fl1.tif	r06c05f22p01-ch1sk1fk1fl1.tiff	23	792	0.0881208	0.0447547	0.0	0.0	nan	05	22	nan	06	0	1	0	0	65535	65535
680.0	603.0	r06c05f23p02-ch2sk1fk1fl1.tif	r06c05f23p01-ch1sk1fk1fl1.tiff	23	793	0.224842	0.108064	0.0	0.0	nan	05	23	nan	06	0	0	0	0	65535	65535
130.0	259.0	r06c05f24p02-ch2sk1fk1fl1.tif	r06c05f24p01-ch1sk1fk1fl1.tiff	23	794	0.113771	0.0524453	0.0	0.0	nan	05	24	nan	06	0	0	0	0	65535	65535
0.0	21955.0	r06c05f25p02-ch2sk1fk1fl1.tif	r06c05f25p01-ch1sk1fk1fl1.tiff	23	795	0.000610361	0.00378424	0.0	0.0	nan	05	25	nan	06	1	1	0	0	65535	65535
0.0	21632.0	r06c05f26p02-ch2sk1fk1fl1.tif	r06c05f26p01-ch1sk1fk1fl1.tiff	23	796	0.000610361	0.00157168	0.0	0.0	nan	05	26	nan	06	1	1	0	0	65535	65535
0.0	19790.0	r06c05f27p02-ch2sk1fk1fl1.tif	r06c05f27p01-ch1sk1fk1fl1.tiff	23	797	0.000579843	0.00157168	0.0	0.0	nan	05	27	nan	06	1	1	0	0	65535	65535
0.0	22484.0	r06c05f28p02-ch2sk1fk1fl1.tif	r06c05f28p01-ch1sk1fk1fl1.tiff	23	798	0.00062562	0.00166323	0.0	0.0	nan	05	28	nan	06	1	1	0	0	65535	65535
0.0	22453.0	r06c05f29p02-ch2sk1fk1fl1.tif	r06c05f29p01-ch1sk1fk1fl1.tiff	23	799	0.000579843	0.00582895	0.0	0.0	nan	05	29	nan	06	1	1	0	0	65535	65535
0.0	21189.0	r06c05f30p02-ch2sk1fk1fl1.tif	r06c05f30p01-ch1sk1fk1fl1.tiff	23	800	0.0	0.00172427	0.0	0.0	nan	05	30	nan	06	1	1	0	0	65535	65535
0.0	0.0	r06c05f31p02-ch2sk1fk1fl1.tif	r06c05f31p01-ch1sk1fk1fl1.tiff	23	801	0.000610361	0.0	0.0	0.0	nan	05	31	nan	06	1	1	0	0	65535	65535
0.0	0.0	r06c05f32p02-ch2sk1fk1fl1.tif	r06c05f32p01-ch1sk1fk1fl1.tiff	23	802	0.0	0.0	0.0	0.0	nan	05	32	nan	06	1	1	0	0	65535	65535
0.0	21782.0	r06c05f33p02-ch2sk1fk1fl1.tif	r06c05f33p01-ch1sk1fk1fl1.tiff	23	803	0.000595102	0.00221256	0.0	0.0	nan	05	33	nan	06	1	1	0	0	65535	65535
0.0	21305.0	r06c05f34p02-ch2sk1fk1fl1.tif	r06c05f34p01-ch1sk1fk1fl1.tiff	23	804	0.00062562	0.00166323	0.0	0.0	nan	05	34	nan	06	1	1	0	0	65535	65535
0.0	21430.0	r06c05f35p02-ch2sk1fk1fl1.tif	r06c05f35p01-ch1sk1fk1fl1.tiff	23	805	0.000610361	0.00158694	0.0	0.0	nan	05	35	nan	06	1	1	0	0	65535	65535
2716.0	1415.0	r07c05f01p02-ch2sk1fk1fl1.tif	r07c05f01p01-ch1sk1fk1fl1.tiff	24	806	0.188937	0.249699	0.0	0.000646254595588	nan	05	01	nan	07	0	0	0	0	65535	65535
0.0	0.0	r07c05f02p02-ch2sk1fk1fl1.tif	r07c05f02p01-ch1sk1fk1fl1.tiff	24	807	0.0	0.0	0.0	0.0	nan	05	02	nan	07	1	1	0	0	65535	65535
0.0	21726.0	r07c05f03p02-ch2sk1fk1fl1.tif	r07c05f03p01-ch1sk1fk1fl1.tiff	24	808	0.0	0.00277714	0.0	0.0	nan	05	03	nan	07	1	1	0	0	65535	65535
0.0	22117.0	r07c05f04p02-ch2sk1fk1fl1.tif	r07c05f04p01-ch1sk1fk1fl1.tiff	24	809	0.000610361	0.0018616	0.0	0.0	nan	05	04	nan	07	1	1	0	0	65535	65535
0.0	21429.0	r07c05f05p02-ch2sk1fk1fl1.tif	r07c05f05p01-ch1sk1fk1fl1.tiff	24	810	0.000610361	0.00274662	0.0	0.0	nan	05	05	nan	07	1	1	0	0	65535	65535
0.0	22274.0	r07c05f06p02-ch2sk1fk1fl1.tif	r07c05f06p01-ch1sk1fk1fl1.tiff	24	811	0.000610361	0.00151064	0.0	0.0	nan	05	06	nan	07	1	1	0	0	65535	65535
0.0	21107.0	r07c05f07p02-ch2sk1fk1fl1.tif	r07c05f07p01-ch1sk1fk1fl1.tiff	24	812	0.000656138	0.0115816	0.0	0.0	nan	05	07	nan	07	1	1	0	0	65535	65535
0.0	20231.0	r07c05f08p02-ch2sk1fk1fl1.tif	r07c05f08p01-ch1sk1fk1fl1.tiff	24	813	0.000579843	0.00184634	0.0	0.0	nan	05	08	nan	07	1	1	0	0	65535	65535
0.0	20430.0	r07c05f09p02-ch2sk1fk1fl1.tif	r07c05f09p01-ch1sk1fk1fl1.tiff	24	814	0.000610361	0.00161746	0.0	0.0	nan	05	09	nan	07	1	1	0	0	65535	65535
0.0	22320.0	r07c05f10p02-ch2sk1fk1fl1.tif	r07c05f10p01-ch1sk1fk1fl1.tiff	24	815	0.000610361	0.0018616	0.0	0.0	nan	05	10	nan	07	1	1	0	0	65535	65535
0.0	19653.0	r07c05f11p02-ch2sk1fk1fl1.tif	r07c05f11p01-ch1sk1fk1fl1.tiff	24	816	0.0	0.00366217	0.0	0.0	nan	05	11	nan	07	1	1	0	0	65535	65535
0.0	20074.0	r07c05f12p02-ch2sk1fk1fl1.tif	r07c05f12p01-ch1sk1fk1fl1.tiff	24	817	0.000579843	0.00184634	0.0	0.0	nan	05	12	nan	07	1	1	0	0	65535	65535
36.0	879.0	r07c05f13p02-ch2sk1fk1fl1.tif	r07c05f13p01-ch1sk1fk1fl1.tiff	24	818	0.063798	0.0225376	0.0	0.0	nan	05	13	nan	07	0	1	0	0	65535	65535
434.0	190.0	r07c05f14p02-ch2sk1fk1fl1.tif	r07c05f14p01-ch1sk1fk1fl1.tiff	24	819	0.183856	0.143175	0.0	0.0	nan	05	14	nan	07	0	0	0	0	65535	65535
101.0	123.0	r07c05f15p02-ch2sk1fk1fl1.tif	r07c05f15p01-ch1sk1fk1fl1.tiff	24	820	0.13785	0.10808	0.0	0.0	nan	05	15	nan	07	0	0	0	0	65535	65535
0.0	22259.0	r07c05f16p02-ch2sk1fk1fl1.tif	r07c05f16p01-ch1sk1fk1fl1.tiff	24	821	0.000610361	0.00276188	0.0	0.0	nan	05	16	nan	07	1	1	0	0	65535	65535
0.0	20348.0	r07c05f17p02-ch2sk1fk1fl1.tif	r07c05f17p01-ch1sk1fk1fl1.tiff	24	822	0.000701915	0.00167849	0.0	0.0	nan	05	17	nan	07	1	1	0	0	65535	65535
392.0	184.0	r07c05f18p02-ch2sk1fk1fl1.tif	r07c05f18p01-ch1sk1fk1fl1.tiff	24	823	0.159152	0.234974	0.0	0.0	nan	05	18	nan	07	0	0	0	0	65535	65535
174.0	96.0	r07c05f19p02-ch2sk1fk1fl1.tif	r07c05f19p01-ch1sk1fk1fl1.tiff	24	824	0.144884	0.112123	0.0	0.0	nan	05	19	nan	07	0	0	0	0	65535	65535
0.0	19965.0	r07c05f20p02-ch2sk1fk1fl1.tif	r07c05f20p01-ch1sk1fk1fl1.tiff	24	825	0.000579843	0.0024567	0.0	0.0	nan	05	20	nan	07	1	1	0	0	65535	65535
0.0	20015.0	r07c05f21p02-ch2sk1fk1fl1.tif	r07c05f21p01-ch1sk1fk1fl1.tiff	24	826	0.000595102	0.00189212	0.0	0.0	nan	05	21	nan	07	1	1	0	0	65535	65535
102.0	91.0	r07c05f22p02-ch2sk1fk1fl1.tif	r07c05f22p01-ch1sk1fk1fl1.tiff	24	827	0.164981	0.0545205	0.0	0.0	nan	05	22	nan	07	0	0	0	0	65535	65535
1086.0	501.0	r07c05f23p02-ch2sk1fk1fl1.tif	r07c05f23p01-ch1sk1fk1fl1.tiff	24	828	0.195102	0.249638	0.0	7.18060661765e-05	nan	05	23	nan	07	0	0	0	0	65535	65535
322.0	157.0	r07c05f24p02-ch2sk1fk1fl1.tif	r07c05f24p01-ch1sk1fk1fl1.tiff	24	829	0.171435	0.159228	0.0	0.0	nan	05	24	nan	07	0	0	0	0	65535	65535
0.0	22206.0	r07c05f25p02-ch2sk1fk1fl1.tif	r07c05f25p01-ch1sk1fk1fl1.tiff	24	830	0.000640879	0.00181582	0.0	0.0	nan	05	25	nan	07	1	1	0	0	65535	65535
0.0	21290.0	r07c05f26p02-ch2sk1fk1fl1.tif	r07c05f26p01-ch1sk1fk1fl1.tiff	24	831	0.000579843	0.00155642	0.0	0.0	nan	05	26	nan	07	1	1	0	0	65535	65535
31.0	2686.0	r07c05f27p02-ch2sk1fk1fl1.tif	r07c05f27p01-ch1sk1fk1fl1.tiff	24	832	0.112825	0.0170291	0.0	0.0	nan	05	27	nan	07	0	1	0	0	65535	65535
137.0	127.0	r07c05f28p02-ch2sk1fk1fl1.tif	r07c05f28p01-ch1sk1fk1fl1.tiff	24	833	0.150347	0.0308995	0.0	0.0	nan	05	28	nan	07	0	1	0	0	65535	65535
6.0	18507.0	r07c05f29p02-ch2sk1fk1fl1.tif	r07c05f29p01-ch1sk1fk1fl1.tiff	24	834	0.0242771	0.0153048	0.0	0.0	nan	05	29	nan	07	1	1	0	0	65535	65535
0.0	21242.0	r07c05f30p02-ch2sk1fk1fl1.tif	r07c05f30p01-ch1sk1fk1fl1.tiff	24	835	0.000640879	0.00166323	0.0	0.0	nan	05	30	nan	07	1	1	0	0	65535	65535
0.0	0.0	r07c05f31p02-ch2sk1fk1fl1.tif	r07c05f31p01-ch1sk1fk1fl1.tiff	24	836	0.000595102	0.0	0.0	0.0	nan	05	31	nan	07	1	1	0	0	65535	65535
0.0	19508.0	r07c05f32p02-ch2sk1fk1fl1.tif	r07c05f32p01-ch1sk1fk1fl1.tiff	24	837	0.000610361	0.00181582	0.0	0.0	nan	05	32	nan	07	1	1	0	0	65535	65535
0.0	21787.0	r07c05f33p02-ch2sk1fk1fl1.tif	r07c05f33p01-ch1sk1fk1fl1.tiff	24	838	0.00062562	0.00170901	0.0	0.0	nan	05	33	nan	07	1	1	0	0	65535	65535
0.0	21287.0	r07c05f34p02-ch2sk1fk1fl1.tif	r07c05f34p01-ch1sk1fk1fl1.tiff	24	839	0.00236515	0.00190738	0.0	0.0	nan	05	34	nan	07	1	1	0	0	65535	65535
0.0	21468.0	r07c05f35p02-ch2sk1fk1fl1.tif	r07c05f35p01-ch1sk1fk1fl1.tiff	24	840	0.00062562	0.00157168	0.0	0.0	nan	05	35	nan	07	1	1	0	0	65535	65535
2674.0	1886.0	r02c06f01p02-ch2sk1fk1fl1.tif	r02c06f01p01-ch1sk1fk1fl1.tiff	25	841	0.249607	0.249683	7.18060661765e-05	0.000430836397059	nan	06	01	nan	02	0	0	0	0	65535	65535
0.0	20185.0	r02c06f02p02-ch2sk1fk1fl1.tif	r02c06f02p01-ch1sk1fk1fl1.tiff	25	842	0.000610361	0.00190738	0.0	0.0	nan	06	02	nan	02	1	1	0	0	65535	65535
0.0	19440.0	r02c06f03p02-ch2sk1fk1fl1.tif	r02c06f03p01-ch1sk1fk1fl1.tiff	25	843	0.00062562	0.00190738	0.0	0.0	nan	06	03	nan	02	1	1	0	0	65535	65535
0.0	20027.0	r02c06f04p02-ch2sk1fk1fl1.tif	r02c06f04p01-ch1sk1fk1fl1.tiff	25	844	0.000595102	0.00418097	0.0	0.0	nan	06	04	nan	02	1	1	0	0	65535	65535
0.0	19623.0	r02c06f05p02-ch2sk1fk1fl1.tif	r02c06f05p01-ch1sk1fk1fl1.tiff	25	845	0.000640879	0.00750744	0.0	0.0	nan	06	05	nan	02	1	1	0	0	65535	65535
0.0	20867.0	r02c06f06p02-ch2sk1fk1fl1.tif	r02c06f06p01-ch1sk1fk1fl1.tiff	25	846	0.0	0.00209049	0.0	0.0	nan	06	06	nan	02	1	1	0	0	65535	65535
0.0	21880.0	r02c06f07p02-ch2sk1fk1fl1.tif	r02c06f07p01-ch1sk1fk1fl1.tiff	25	847	0.00062562	0.00213626	0.0	0.0	nan	06	07	nan	02	1	1	0	0	65535	65535
13.0	31.0	r02c06f08p02-ch2sk1fk1fl1.tif	r02c06f08p01-ch1sk1fk1fl1.tiff	25	848	0.115969	0.0267948	0.0	0.0	nan	06	08	nan	02	0	1	0	0	65535	65535
89.0	102.0	r02c06f09p02-ch2sk1fk1fl1.tif	r02c06f09p01-ch1sk1fk1fl1.tiff	25	849	0.207691	0.0412909	0.0	0.0	nan	06	09	nan	02	0	1	0	0	65535	65535
7.0	22.0	r02c06f10p02-ch2sk1fk1fl1.tif	r02c06f10p01-ch1sk1fk1fl1.tiff	25	850	0.129503	0.0274357	0.0	0.0	nan	06	10	nan	02	0	1	0	0	65535	65535
0.0	21456.0	r02c06f11p02-ch2sk1fk1fl1.tif	r02c06f11p01-ch1sk1fk1fl1.tiff	25	851	0.000808728	0.00205997	0.0	0.0	nan	06	11	nan	02	1	1	0	0	65535	65535
0.0	22158.0	r02c06f12p02-ch2sk1fk1fl1.tif	r02c06f12p01-ch1sk1fk1fl1.tiff	25	852	0.000671397	0.00221256	0.0	0.0	nan	06	12	nan	02	1	1	0	0	65535	65535
182.0	147.0	r02c06f13p02-ch2sk1fk1fl1.tif	r02c06f13p01-ch1sk1fk1fl1.tiff	25	853	0.174746	0.0648356	0.0	0.0	nan	06	13	nan	02	0	0	0	0	65535	65535
1005.0	443.0	r02c06f14p02-ch2sk1fk1fl1.tif	r02c06f14p01-ch1sk1fk1fl1.tiff	25	854	0.229252	0.220111	0.0	0.0	nan	06	14	nan	02	0	0	0	0	65535	65535
277.0	193.0	r02c06f15p02-ch2sk1fk1fl1.tif	r02c06f15p01-ch1sk1fk1fl1.tiff	25	855	0.249714	0.159899	0.00165153952206	0.0	nan	06	15	nan	02	0	0	0	0	65535	65535
0.0	20466.0	r02c06f16p02-ch2sk1fk1fl1.tif	r02c06f16p01-ch1sk1fk1fl1.tiff	25	856	0.000595102	0.00238041	0.0	0.0	nan	06	16	nan	02	1	1	0	0	65535	65535
0.0	20527.0	r02c06f17p02-ch2sk1fk1fl1.tif	r02c06f17p01-ch1sk1fk1fl1.tiff	25	857	0.000640879	0.00355535	0.0	0.0	nan	06	17	nan	02	1	1	0	0	65535	65535
579.0	331.0	r02c06f18p02-ch2sk1fk1fl1.tif	r02c06f18p01-ch1sk1fk1fl1.tiff	25	858	0.145556	0.184833	0.0	0.0	nan	06	18	nan	02	0	0	0	0	65535	65535
297.0	174.0	r02c06f19p02-ch2sk1fk1fl1.tif	r02c06f19p01-ch1sk1fk1fl1.tiff	25	859	0.131746	0.130495	0.0	0.0	nan	06	19	nan	02	0	0	0	0	65535	65535
0.0	22047.0	r02c06f20p02-ch2sk1fk1fl1.tif	r02c06f20p01-ch1sk1fk1fl1.tiff	25	860	0.000564584	0.00167849	0.0	0.0	nan	06	20	nan	02	1	1	0	0	65535	65535
0.0	21864.0	r02c06f21p02-ch2sk1fk1fl1.tif	r02c06f21p01-ch1sk1fk1fl1.tiff	25	861	0.000595102	0.00161746	0.0	0.0	nan	06	21	nan	02	1	1	0	0	65535	65535
110.0	201.0	r02c06f22p02-ch2sk1fk1fl1.tif	r02c06f22p01-ch1sk1fk1fl1.tiff	25	862	0.125811	0.0532998	0.0	0.0	nan	06	22	nan	02	0	0	0	0	65535	65535
447.0	321.0	r02c06f23p02-ch2sk1fk1fl1.tif	r02c06f23p01-ch1sk1fk1fl1.tiff	25	863	0.134874	0.157153	0.0	0.0	nan	06	23	nan	02	0	0	0	0	65535	65535
185.0	189.0	r02c06f24p02-ch2sk1fk1fl1.tif	r02c06f24p01-ch1sk1fk1fl1.tiff	25	864	0.246754	0.10341	0.0	0.0	nan	06	24	nan	02	0	0	0	0	65535	65535
0.0	20051.0	r02c06f25p02-ch2sk1fk1fl1.tif	r02c06f25p01-ch1sk1fk1fl1.tiff	25	865	0.00062562	0.00158694	0.0	0.0	nan	06	25	nan	02	1	1	0	0	65535	65535
0.0	21507.0	r02c06f26p02-ch2sk1fk1fl1.tif	r02c06f26p01-ch1sk1fk1fl1.tiff	25	866	0.00062562	0.0016022	0.0	0.0	nan	06	26	nan	02	1	1	0	0	65535	65535
1.0	24510.0	r02c06f27p02-ch2sk1fk1fl1.tif	r02c06f27p01-ch1sk1fk1fl1.tiff	25	867	0.0787823	0.0157778	0.0	0.0	nan	06	27	nan	02	0	1	0	0	65535	65535
30.0	75.0	r02c06f28p02-ch2sk1fk1fl1.tif	r02c06f28p01-ch1sk1fk1fl1.tiff	25	868	0.109239	0.0251469	0.0	0.0	nan	06	28	nan	02	0	1	0	0	65535	65535
0.0	24226.0	r02c06f29p02-ch2sk1fk1fl1.tif	r02c06f29p01-ch1sk1fk1fl1.tiff	25	869	0.0597238	0.0175937	0.0	0.0	nan	06	29	nan	02	0	1	0	0	65535	65535
0.0	21642.0	r02c06f30p02-ch2sk1fk1fl1.tif	r02c06f30p01-ch1sk1fk1fl1.tiff	25	870	0.000579843	0.00164797	0.0	0.0	nan	06	30	nan	02	1	1	0	0	65535	65535
0.0	0.0	r02c06f31p02-ch2sk1fk1fl1.tif	r02c06f31p01-ch1sk1fk1fl1.tiff	25	871	0.0	0.0	0.0	0.0	nan	06	31	nan	02	1	1	0	0	65535	65535
0.0	21101.0	r02c06f32p02-ch2sk1fk1fl1.tif	r02c06f32p01-ch1sk1fk1fl1.tiff	25	872	0.00062562	0.00149538	0.0	0.0	nan	06	32	nan	02	1	1	0	0	65535	65535
0.0	21862.0	r02c06f33p02-ch2sk1fk1fl1.tif	r02c06f33p01-ch1sk1fk1fl1.tiff	25	873	0.000564584	0.00161746	0.0	0.0	nan	06	33	nan	02	1	1	0	0	65535	65535
0.0	21537.0	r02c06f34p02-ch2sk1fk1fl1.tif	r02c06f34p01-ch1sk1fk1fl1.tiff	25	874	0.000610361	0.00151064	0.0	0.0	nan	06	34	nan	02	1	1	0	0	65535	65535
0.0	23176.0	r02c06f35p02-ch2sk1fk1fl1.tif	r02c06f35p01-ch1sk1fk1fl1.tiff	25	875	0.0	0.00198367	0.0	0.0	nan	06	35	nan	02	1	1	0	0	65535	65535
1745.0	2436.0	r03c06f01p02-ch2sk1fk1fl1.tif	r03c06f01p01-ch1sk1fk1fl1.tiff	26	876	0.231128	0.230045	0.0	0.0	nan	06	01	nan	03	0	0	0	0	65535	65535
0.0	22171.0	r03c06f02p02-ch2sk1fk1fl1.tif	r03c06f02p01-ch1sk1fk1fl1.tiff	26	877	0.000610361	0.00257877	0.0	0.0	nan	06	02	nan	03	1	1	0	0	65535	65535
0.0	0.0	r03c06f03p02-ch2sk1fk1fl1.tif	r03c06f03p01-ch1sk1fk1fl1.tiff	26	878	0.000656138	0.0	0.0	0.0	nan	06	03	nan	03	1	1	0	0	65535	65535
0.0	19824.0	r03c06f04p02-ch2sk1fk1fl1.tif	r03c06f04p01-ch1sk1fk1fl1.tiff	26	879	0.000595102	0.00164797	0.0	0.0	nan	06	04	nan	03	1	1	0	0	65535	65535
0.0	22039.0	r03c06f05p02-ch2sk1fk1fl1.tif	r03c06f05p01-ch1sk1fk1fl1.tiff	26	880	0.000579843	0.00239567	0.0	0.0	nan	06	05	nan	03	1	1	0	0	65535	65535
0.0	22646.0	r03c06f06p02-ch2sk1fk1fl1.tif	r03c06f06p01-ch1sk1fk1fl1.tiff	26	881	0.0	0.00233463	0.0	0.0	nan	06	06	nan	03	1	1	0	0	65535	65535
0.0	21573.0	r03c06f07p02-ch2sk1fk1fl1.tif	r03c06f07p01-ch1sk1fk1fl1.tiff	26	882	0.000656138	0.00373846	0.0	0.0	nan	06	07	nan	03	1	1	0	0	65535	65535
3.0	27263.0	r03c06f08p02-ch2sk1fk1fl1.tif	r03c06f08p01-ch1sk1fk1fl1.tiff	26	883	0.108507	0.0361791	0.0	0.0	nan	06	08	nan	03	0	1	0	0	65535	65535
18.0	27.0	r03c06f09p02-ch2sk1fk1fl1.tif	r03c06f09p01-ch1sk1fk1fl1.tiff	26	884	0.147814	0.0334325	0.0	0.0	nan	06	09	nan	03	0	1	0	0	65535	65535
0.0	20643.0	r03c06f10p02-ch2sk1fk1fl1.tif	r03c06f10p01-ch1sk1fk1fl1.tiff	26	885	0.000610361	0.00210575	0.0	0.0	nan	06	10	nan	03	1	1	0	0	65535	65535
0.0	23239.0	r03c06f11p02-ch2sk1fk1fl1.tif	r03c06f11p01-ch1sk1fk1fl1.tiff	26	886	0.000640879	0.0031281	0.0	0.0	nan	06	11	nan	03	1	1	0	0	65535	65535
0.0	19836.0	r03c06f12p02-ch2sk1fk1fl1.tif	r03c06f12p01-ch1sk1fk1fl1.tiff	26	887	0.000610361	0.00288396	0.0	0.0	nan	06	12	nan	03	1	1	0	0	65535	65535
154.0	173.0	r03c06f13p02-ch2sk1fk1fl1.tif	r03c06f13p01-ch1sk1fk1fl1.tiff	26	888	0.175296	0.0408942	0.0	0.0	nan	06	13	nan	03	0	1	0	0	65535	65535
579.0	547.0	r03c06f14p02-ch2sk1fk1fl1.tif	r03c06f14p01-ch1sk1fk1fl1.tiff	26	889	0.206912	0.146426	0.0	0.0	nan	06	14	nan	03	0	0	0	0	65535	65535
297.0	324.0	r03c06f15p02-ch2sk1fk1fl1.tif	r03c06f15p01-ch1sk1fk1fl1.tiff	26	890	0.153796	0.109545	0.0	0.0	nan	06	15	nan	03	0	0	0	0	65535	65535
0.0	22720.0	r03c06f16p02-ch2sk1fk1fl1.tif	r03c06f16p01-ch1sk1fk1fl1.tiff	26	891	0.00062562	0.00187686	0.0	0.0	nan	06	16	nan	03	1	1	0	0	65535	65535
0.0	20754.0	r03c06f17p02-ch2sk1fk1fl1.tif	r03c06f17p01-ch1sk1fk1fl1.tiff	26	892	0.000579843	0.00355535	0.0	0.0	nan	06	17	nan	03	1	1	0	0	65535	65535
709.0	710.0	r03c06f18p02-ch2sk1fk1fl1.tif	r03c06f18p01-ch1sk1fk1fl1.tiff	26	893	0.149142	0.147906	0.0	0.0	nan	06	18	nan	03	0	0	0	0	65535	65535
390.0	361.0	r03c06f19p02-ch2sk1fk1fl1.tif	r03c06f19p01-ch1sk1fk1fl1.tiff	26	894	0.207172	0.1252	0.0	0.0	nan	06	19	nan	03	0	0	0	0	65535	65535
0.0	22349.0	r03c06f20p02-ch2sk1fk1fl1.tif	r03c06f20p01-ch1sk1fk1fl1.tiff	26	895	0.000656138	0.00178531	0.0	0.0	nan	06	20	nan	03	1	1	0	0	65535	65535
0.0	21958.0	r03c06f21p02-ch2sk1fk1fl1.tif	r03c06f21p01-ch1sk1fk1fl1.tiff	26	896	0.000610361	0.00157168	0.0	0.0	nan	06	21	nan	03	1	1	0	0	65535	65535
216.0	235.0	r03c06f22p02-ch2sk1fk1fl1.tif	r03c06f22p01-ch1sk1fk1fl1.tiff	26	897	0.16257	0.0801556	0.0	0.0	nan	06	22	nan	03	0	0	0	0	65535	65535
704.0	691.0	r03c06f23p02-ch2sk1fk1fl1.tif	r03c06f23p01-ch1sk1fk1fl1.tiff	26	898	0.152651	0.152239	0.0	0.0	nan	06	23	nan	03	0	0	0	0	65535	65535
322.0	298.0	r03c06f24p02-ch2sk1fk1fl1.tif	r03c06f24p01-ch1sk1fk1fl1.tiff	26	899	0.186892	0.0673075	0.0	0.0	nan	06	24	nan	03	0	0	0	0	65535	65535
0.0	22548.0	r03c06f25p02-ch2sk1fk1fl1.tif	r03c06f25p01-ch1sk1fk1fl1.tiff	26	900	0.000610361	0.00584421	0.0	0.0	nan	06	25	nan	03	1	1	0	0	65535	65535
0.0	21636.0	r03c06f26p02-ch2sk1fk1fl1.tif	r03c06f26p01-ch1sk1fk1fl1.tiff	26	901	0.000640879	0.00148013	0.0	0.0	nan	06	26	nan	03	1	1	0	0	65535	65535
7.0	14.0	r03c06f27p02-ch2sk1fk1fl1.tif	r03c06f27p01-ch1sk1fk1fl1.tiff	26	902	0.128511	0.0183261	0.0	0.0	nan	06	27	nan	03	0	1	0	0	65535	65535
57.0	143.0	r03c06f28p02-ch2sk1fk1fl1.tif	r03c06f28p01-ch1sk1fk1fl1.tiff	26	903	0.0977798	0.0189212	0.0	0.0	nan	06	28	nan	03	0	1	0	0	65535	65535
6.0	20468.0	r03c06f29p02-ch2sk1fk1fl1.tif	r03c06f29p01-ch1sk1fk1fl1.tiff	26	904	0.0721447	0.0106661	0.0	0.0	nan	06	29	nan	03	0	1	0	0	65535	65535
0.0	0.0	r03c06f30p02-ch2sk1fk1fl1.tif	r03c06f30p01-ch1sk1fk1fl1.tiff	26	905	0.00062562	0.0	0.0	0.0	nan	06	30	nan	03	1	1	0	0	65535	65535
0.0	0.0	r03c06f31p02-ch2sk1fk1fl1.tif	r03c06f31p01-ch1sk1fk1fl1.tiff	26	906	0.000579843	0.0	0.0	0.0	nan	06	31	nan	03	1	1	0	0	65535	65535
0.0	21276.0	r03c06f32p02-ch2sk1fk1fl1.tif	r03c06f32p01-ch1sk1fk1fl1.tiff	26	907	0.000640879	0.00164797	0.0	0.0	nan	06	32	nan	03	1	1	0	0	65535	65535
0.0	21701.0	r03c06f33p02-ch2sk1fk1fl1.tif	r03c06f33p01-ch1sk1fk1fl1.tiff	26	908	0.000610361	0.00161746	0.0	0.0	nan	06	33	nan	03	1	1	0	0	65535	65535
0.0	21583.0	r03c06f34p02-ch2sk1fk1fl1.tif	r03c06f34p01-ch1sk1fk1fl1.tiff	26	909	0.000610361	0.00169375	0.0	0.0	nan	06	34	nan	03	1	1	0	0	65535	65535
0.0	0.0	r03c06f35p02-ch2sk1fk1fl1.tif	r03c06f35p01-ch1sk1fk1fl1.tiff	26	910	0.000656138	0.0	0.0	0.0	nan	06	35	nan	03	1	1	0	0	65535	65535
2440.0	2384.0	r04c06f01p02-ch2sk1fk1fl1.tif	r04c06f01p01-ch1sk1fk1fl1.tiff	27	911	0.249638	0.247807	0.000215418198529	0.0	nan	06	01	nan	04	0	0	0	0	65535	65535
0.0	21891.0	r04c06f02p02-ch2sk1fk1fl1.tif	r04c06f02p01-ch1sk1fk1fl1.tiff	27	912	0.0	0.00163272	0.0	0.0	nan	06	02	nan	04	1	1	0	0	65535	65535
0.0	21534.0	r04c06f03p02-ch2sk1fk1fl1.tif	r04c06f03p01-ch1sk1fk1fl1.tiff	27	913	0.00062562	0.00262455	0.0	0.0	nan	06	03	nan	04	1	1	0	0	65535	65535
0.0	20130.0	r04c06f04p02-ch2sk1fk1fl1.tif	r04c06f04p01-ch1sk1fk1fl1.tiff	27	914	0.00062562	0.00172427	0.0	0.0	nan	06	04	nan	04	1	1	0	0	65535	65535
0.0	21722.0	r04c06f05p02-ch2sk1fk1fl1.tif	r04c06f05p01-ch1sk1fk1fl1.tiff	27	915	0.00062562	0.00238041	0.0	0.0	nan	06	05	nan	04	1	1	0	0	65535	65535
0.0	0.0	r04c06f06p02-ch2sk1fk1fl1.tif	r04c06f06p01-ch1sk1fk1fl1.tiff	27	916	0.0	0.0	0.0	0.0	nan	06	06	nan	04	1	1	0	0	65535	65535
0.0	21991.0	r04c06f07p02-ch2sk1fk1fl1.tif	r04c06f07p01-ch1sk1fk1fl1.tiff	27	917	0.00062562	0.00277714	0.0	0.0	nan	06	07	nan	04	1	1	0	0	65535	65535
19.0	29.0	r04c06f08p02-ch2sk1fk1fl1.tif	r04c06f08p01-ch1sk1fk1fl1.tiff	27	918	0.127794	0.0287785	0.0	0.0	nan	06	08	nan	04	0	1	0	0	65535	65535
28.0	57.0	r04c06f09p02-ch2sk1fk1fl1.tif	r04c06f09p01-ch1sk1fk1fl1.tiff	27	919	0.142123	0.0320287	0.0	0.0	nan	06	09	nan	04	0	1	0	0	65535	65535
0.0	22699.0	r04c06f10p02-ch2sk1fk1fl1.tif	r04c06f10p01-ch1sk1fk1fl1.tiff	27	920	0.000610361	0.00204471	0.0	0.0	nan	06	10	nan	04	1	1	0	0	65535	65535
0.0	21702.0	r04c06f11p02-ch2sk1fk1fl1.tif	r04c06f11p01-ch1sk1fk1fl1.tiff	27	921	0.00062562	0.00167849	0.0	0.0	nan	06	11	nan	04	1	1	0	0	65535	65535
0.0	19866.0	r04c06f12p02-ch2sk1fk1fl1.tif	r04c06f12p01-ch1sk1fk1fl1.tiff	27	922	0.000595102	0.0016022	0.0	0.0	nan	06	12	nan	04	1	1	0	0	65535	65535
99.0	82.0	r04c06f13p02-ch2sk1fk1fl1.tif	r04c06f13p01-ch1sk1fk1fl1.tiff	27	923	0.166323	0.131029	0.0	0.0	nan	06	13	nan	04	0	0	0	0	65535	65535
650.0	540.0	r04c06f14p02-ch2sk1fk1fl1.tif	r04c06f14p01-ch1sk1fk1fl1.tiff	27	924	0.184726	0.225681	0.0	0.0	nan	06	14	nan	04	0	0	0	0	65535	65535
397.0	365.0	r04c06f15p02-ch2sk1fk1fl1.tif	r04c06f15p01-ch1sk1fk1fl1.tiff	27	925	0.139727	0.156664	0.0	0.0	nan	06	15	nan	04	0	0	0	0	65535	65535
1.0	8.0	r04c06f16p02-ch2sk1fk1fl1.tif	r04c06f16p01-ch1sk1fk1fl1.tiff	27	926	0.145541	0.0277867	0.0	0.0	nan	06	16	nan	04	0	1	0	0	65535	65535
27.0	54.0	r04c06f17p02-ch2sk1fk1fl1.tif	r04c06f17p01-ch1sk1fk1fl1.tiff	27	927	0.121767	0.0248417	0.0	0.0	nan	06	17	nan	04	0	1	0	0	65535	65535
1025.0	1016.0	r04c06f18p02-ch2sk1fk1fl1.tif	r04c06f18p01-ch1sk1fk1fl1.tiff	27	928	0.249668	0.191943	0.000502642463235	0.0	nan	06	18	nan	04	0	0	0	0	65535	65535
218.0	129.0	r04c06f19p02-ch2sk1fk1fl1.tif	r04c06f19p01-ch1sk1fk1fl1.tiff	27	929	0.220127	0.120974	0.0	0.0	nan	06	19	nan	04	0	0	0	0	65535	65535
0.0	21866.0	r04c06f20p02-ch2sk1fk1fl1.tif	r04c06f20p01-ch1sk1fk1fl1.tiff	27	930	0.000610361	0.00166323	0.0	0.0	nan	06	20	nan	04	1	1	0	0	65535	65535
0.0	21747.0	r04c06f21p02-ch2sk1fk1fl1.tif	r04c06f21p01-ch1sk1fk1fl1.tiff	27	931	0.000579843	0.00210575	0.0	0.0	nan	06	21	nan	04	1	1	0	0	65535	65535
81.0	107.0	r04c06f22p02-ch2sk1fk1fl1.tif	r04c06f22p01-ch1sk1fk1fl1.tiff	27	932	0.126131	0.0328222	0.0	0.0	nan	06	22	nan	04	0	1	0	0	65535	65535
526.0	468.0	r04c06f23p02-ch2sk1fk1fl1.tif	r04c06f23p01-ch1sk1fk1fl1.tiff	27	933	0.145174	0.117906	0.0	0.0	nan	06	23	nan	04	0	0	0	0	65535	65535
337.0	363.0	r04c06f24p02-ch2sk1fk1fl1.tif	r04c06f24p01-ch1sk1fk1fl1.tiff	27	934	0.163836	0.0835584	0.0	0.0	nan	06	24	nan	04	0	0	0	0	65535	65535
1.0	24085.0	r04c06f25p02-ch2sk1fk1fl1.tif	r04c06f25p01-ch1sk1fk1fl1.tiff	27	935	0.0955978	0.0137331	0.0	0.0	nan	06	25	nan	04	0	1	0	0	65535	65535
0.0	21651.0	r04c06f26p02-ch2sk1fk1fl1.tif	r04c06f26p01-ch1sk1fk1fl1.tiff	27	936	0.000595102	0.00177005	0.0	0.0	nan	06	26	nan	04	1	1	0	0	65535	65535
5.0	16.0	r04c06f27p02-ch2sk1fk1fl1.tif	r04c06f27p01-ch1sk1fk1fl1.tiff	27	937	0.0914168	0.0206607	0.0	0.0	nan	06	27	nan	04	0	1	0	0	65535	65535
17.0	43.0	r04c06f28p02-ch2sk1fk1fl1.tif	r04c06f28p01-ch1sk1fk1fl1.tiff	27	938	0.0844129	0.0195315	0.0	0.0	nan	06	28	nan	04	0	1	0	0	65535	65535
0.0	22529.0	r04c06f29p02-ch2sk1fk1fl1.tif	r04c06f29p01-ch1sk1fk1fl1.tiff	27	939	0.000610361	0.00157168	0.0	0.0	nan	06	29	nan	04	1	1	0	0	65535	65535
0.0	19643.0	r04c06f30p02-ch2sk1fk1fl1.tif	r04c06f30p01-ch1sk1fk1fl1.tiff	27	940	0.000595102	0.00387579	0.0	0.0	nan	06	30	nan	04	1	1	0	0	65535	65535
0.0	21635.0	r04c06f31p02-ch2sk1fk1fl1.tif	r04c06f31p01-ch1sk1fk1fl1.tiff	27	941	0.000579843	0.00173953	0.0	0.0	nan	06	31	nan	04	1	1	0	0	65535	65535
0.0	23179.0	r04c06f32p02-ch2sk1fk1fl1.tif	r04c06f32p01-ch1sk1fk1fl1.tiff	27	942	0.000610361	0.00175479	0.0	0.0	nan	06	32	nan	04	1	1	0	0	65535	65535
0.0	19413.0	r04c06f33p02-ch2sk1fk1fl1.tif	r04c06f33p01-ch1sk1fk1fl1.tiff	27	943	0.000595102	0.00883497	0.0	0.0	nan	06	33	nan	04	1	1	0	0	65535	65535
0.0	21521.0	r04c06f34p02-ch2sk1fk1fl1.tif	r04c06f34p01-ch1sk1fk1fl1.tiff	27	944	0.000595102	0.00175479	0.0	0.0	nan	06	34	nan	04	1	1	0	0	65535	65535
0.0	21020.0	r04c06f35p02-ch2sk1fk1fl1.tif	r04c06f35p01-ch1sk1fk1fl1.tiff	27	945	0.0	0.00810254	0.0	0.0	nan	06	35	nan	04	1	1	0	0	65535	65535
1293.0	2064.0	r05c06f01p02-ch2sk1fk1fl1.tif	r05c06f01p01-ch1sk1fk1fl1.tiff	28	946	0.186191	0.22385	0.0	0.0	nan	06	01	nan	05	0	0	0	0	65535	65535
0.0	22277.0	r05c06f02p02-ch2sk1fk1fl1.tif	r05c06f02p01-ch1sk1fk1fl1.tiff	28	947	0.000595102	0.00285344	0.0	0.0	nan	06	02	nan	05	1	1	0	0	65535	65535
0.0	21165.0	r05c06f03p02-ch2sk1fk1fl1.tif	r05c06f03p01-ch1sk1fk1fl1.tiff	28	948	0.000579843	0.00381476	0.0	0.0	nan	06	03	nan	05	1	1	0	0	65535	65535
0.0	23736.0	r05c06f04p02-ch2sk1fk1fl1.tif	r05c06f04p01-ch1sk1fk1fl1.tiff	28	949	0.000595102	0.00373846	0.0	0.0	nan	06	04	nan	05	1	1	0	0	65535	65535
0.0	21323.0	r05c06f05p02-ch2sk1fk1fl1.tif	r05c06f05p01-ch1sk1fk1fl1.tiff	28	950	0.000610361	0.0224002	0.0	0.0	nan	06	05	nan	05	1	1	0	0	65535	65535
0.0	22433.0	r05c06f06p02-ch2sk1fk1fl1.tif	r05c06f06p01-ch1sk1fk1fl1.tiff	28	951	0.000564584	0.00149538	0.0	0.0	nan	06	06	nan	05	1	1	0	0	65535	65535
0.0	18918.0	r05c06f07p02-ch2sk1fk1fl1.tif	r05c06f07p01-ch1sk1fk1fl1.tiff	28	952	0.000610361	0.00314336	0.0	0.0	nan	06	07	nan	05	1	1	0	0	65535	65535
0.0	20328.0	r05c06f08p02-ch2sk1fk1fl1.tif	r05c06f08p01-ch1sk1fk1fl1.tiff	28	953	0.000640879	0.00332647	0.0	0.0	nan	06	08	nan	05	1	1	0	0	65535	65535
0.0	22670.0	r05c06f09p02-ch2sk1fk1fl1.tif	r05c06f09p01-ch1sk1fk1fl1.tiff	28	954	0.000595102	0.00758373	0.0	0.0	nan	06	09	nan	05	1	1	0	0	65535	65535
0.0	20442.0	r05c06f10p02-ch2sk1fk1fl1.tif	r05c06f10p01-ch1sk1fk1fl1.tiff	28	955	0.000595102	0.00466926	0.0	0.0	nan	06	10	nan	05	1	1	0	0	65535	65535
0.0	23458.0	r05c06f11p02-ch2sk1fk1fl1.tif	r05c06f11p01-ch1sk1fk1fl1.tiff	28	956	0.00062562	0.00459297	0.0	0.0	nan	06	11	nan	05	1	1	0	0	65535	65535
0.0	21907.0	r05c06f12p02-ch2sk1fk1fl1.tif	r05c06f12p01-ch1sk1fk1fl1.tiff	28	957	0.000564584	0.00277714	0.0	0.0	nan	06	12	nan	05	1	1	0	0	65535	65535
188.0	160.0	r05c06f13p02-ch2sk1fk1fl1.tif	r05c06f13p01-ch1sk1fk1fl1.tiff	28	958	0.143236	0.0423133	0.0	0.0	nan	06	13	nan	05	0	1	0	0	65535	65535
530.0	582.0	r05c06f14p02-ch2sk1fk1fl1.tif	r05c06f14p01-ch1sk1fk1fl1.tiff	28	959	0.163455	0.128878	0.0	0.0	nan	06	14	nan	05	0	0	0	0	65535	65535
99.0	151.0	r05c06f15p02-ch2sk1fk1fl1.tif	r05c06f15p01-ch1sk1fk1fl1.tiff	28	960	0.101656	0.0616465	0.0	0.0	nan	06	15	nan	05	0	0	0	0	65535	65535
0.0	22083.0	r05c06f16p02-ch2sk1fk1fl1.tif	r05c06f16p01-ch1sk1fk1fl1.tiff	28	961	0.000656138	0.00199893	0.0	0.0	nan	06	16	nan	05	1	1	0	0	65535	65535
0.0	20384.0	r05c06f17p02-ch2sk1fk1fl1.tif	r05c06f17p01-ch1sk1fk1fl1.tiff	28	962	0.000595102	0.00337224	0.0	0.0	nan	06	17	nan	05	1	1	0	0	65535	65535
263.0	303.0	r05c06f18p02-ch2sk1fk1fl1.tif	r05c06f18p01-ch1sk1fk1fl1.tiff	28	963	0.100984	0.0671244	0.0	0.0	nan	06	18	nan	05	0	0	0	0	65535	65535
619.0	702.0	r05c06f19p02-ch2sk1fk1fl1.tif	r05c06f19p01-ch1sk1fk1fl1.tiff	28	964	0.150729	0.173938	0.0	0.0	nan	06	19	nan	05	0	0	0	0	65535	65535
0.0	20052.0	r05c06f20p02-ch2sk1fk1fl1.tif	r05c06f20p01-ch1sk1fk1fl1.tiff	28	965	0.000610361	0.00271611	0.0	0.0	nan	06	20	nan	05	1	1	0	0	65535	65535
0.0	22118.0	r05c06f21p02-ch2sk1fk1fl1.tif	r05c06f21p01-ch1sk1fk1fl1.tiff	28	966	0.000640879	0.00283818	0.0	0.0	nan	06	21	nan	05	1	1	0	0	65535	65535
631.0	764.0	r05c06f22p02-ch2sk1fk1fl1.tif	r05c06f22p01-ch1sk1fk1fl1.tiff	28	967	0.168505	0.108522	0.0	0.0	nan	06	22	nan	05	0	0	0	0	65535	65535
1014.0	1411.0	r05c06f23p02-ch2sk1fk1fl1.tif	r05c06f23p01-ch1sk1fk1fl1.tiff	28	968	0.171954	0.165759	0.0	0.0	nan	06	23	nan	05	0	0	0	0	65535	65535
120.0	160.0	r05c06f24p02-ch2sk1fk1fl1.tif	r05c06f24p01-ch1sk1fk1fl1.tiff	28	969	0.127687	0.030045	0.0	0.0	nan	06	24	nan	05	0	1	0	0	65535	65535
0.0	29162.0	r05c06f25p02-ch2sk1fk1fl1.tif	r05c06f25p01-ch1sk1fk1fl1.tiff	28	970	0.000595102	0.0187533	0.0	0.0	nan	06	25	nan	05	1	1	0	0	65535	65535
0.0	21636.0	r05c06f26p02-ch2sk1fk1fl1.tif	r05c06f26p01-ch1sk1fk1fl1.tiff	28	971	0.000640879	0.00436408	0.0	0.0	nan	06	26	nan	05	1	1	0	0	65535	65535
2.0	22652.0	r05c06f27p02-ch2sk1fk1fl1.tif	r05c06f27p01-ch1sk1fk1fl1.tiff	28	972	0.0990921	0.0123598	0.0	0.0	nan	06	27	nan	05	0	1	0	0	65535	65535
239.0	339.0	r05c06f28p02-ch2sk1fk1fl1.tif	r05c06f28p01-ch1sk1fk1fl1.tiff	28	973	0.191775	0.073167	0.0	0.0	nan	06	28	nan	05	0	0	0	0	65535	65535
185.0	268.0	r05c06f29p02-ch2sk1fk1fl1.tif	r05c06f29p01-ch1sk1fk1fl1.tiff	28	974	0.148989	0.0322118	0.0	0.0	nan	06	29	nan	05	0	1	0	0	65535	65535
0.0	19863.0	r05c06f30p02-ch2sk1fk1fl1.tif	r05c06f30p01-ch1sk1fk1fl1.tiff	28	975	0.000595102	0.00155642	0.0	0.0	nan	06	30	nan	05	1	1	0	0	65535	65535
0.0	21299.0	r05c06f31p02-ch2sk1fk1fl1.tif	r05c06f31p01-ch1sk1fk1fl1.tiff	28	976	0.0	0.00453193	0.0	0.0	nan	06	31	nan	05	1	1	0	0	65535	65535
0.0	21343.0	r05c06f32p02-ch2sk1fk1fl1.tif	r05c06f32p01-ch1sk1fk1fl1.tiff	28	977	0.000579843	0.00177005	0.0	0.0	nan	06	32	nan	05	1	1	0	0	65535	65535
0.0	22175.0	r05c06f33p02-ch2sk1fk1fl1.tif	r05c06f33p01-ch1sk1fk1fl1.tiff	28	978	0.000610361	0.00167849	0.0	0.0	nan	06	33	nan	05	1	1	0	0	65535	65535
0.0	21429.0	r05c06f34p02-ch2sk1fk1fl1.tif	r05c06f34p01-ch1sk1fk1fl1.tiff	28	979	0.000595102	0.00167849	0.0	0.0	nan	06	34	nan	05	1	1	0	0	65535	65535
0.0	19013.0	r05c06f35p02-ch2sk1fk1fl1.tif	r05c06f35p01-ch1sk1fk1fl1.tiff	28	980	0.000610361	0.00303655	0.0	0.0	nan	06	35	nan	05	1	1	0	0	65535	65535
1412.0	3037.0	r06c06f01p02-ch2sk1fk1fl1.tif	r06c06f01p01-ch1sk1fk1fl1.tiff	29	981	0.249729	0.249699	0.000359030330882	0.000646254595588	nan	06	01	nan	06	0	0	0	0	65535	65535
0.0	22337.0	r06c06f02p02-ch2sk1fk1fl1.tif	r06c06f02p01-ch1sk1fk1fl1.tiff	29	982	0.000579843	0.00161746	0.0	0.0	nan	06	02	nan	06	1	1	0	0	65535	65535
0.0	21433.0	r06c06f03p02-ch2sk1fk1fl1.tif	r06c06f03p01-ch1sk1fk1fl1.tiff	29	983	0.000595102	0.00173953	0.0	0.0	nan	06	03	nan	06	1	1	0	0	65535	65535
0.0	22318.0	r06c06f04p02-ch2sk1fk1fl1.tif	r06c06f04p01-ch1sk1fk1fl1.tiff	29	984	0.00062562	0.00309758	0.0	0.0	nan	06	04	nan	06	1	1	0	0	65535	65535
0.0	21617.0	r06c06f05p02-ch2sk1fk1fl1.tif	r06c06f05p01-ch1sk1fk1fl1.tiff	29	985	0.000595102	0.00680552	0.0	0.0	nan	06	05	nan	06	1	1	0	0	65535	65535
0.0	24608.0	r06c06f06p02-ch2sk1fk1fl1.tif	r06c06f06p01-ch1sk1fk1fl1.tiff	29	986	0.000579843	0.0134127	0.0	0.0	nan	06	06	nan	06	1	1	0	0	65535	65535
0.0	21486.0	r06c06f07p02-ch2sk1fk1fl1.tif	r06c06f07p01-ch1sk1fk1fl1.tiff	29	987	0.000610361	0.00285344	0.0	0.0	nan	06	07	nan	06	1	1	0	0	65535	65535
0.0	20642.0	r06c06f08p02-ch2sk1fk1fl1.tif	r06c06f08p01-ch1sk1fk1fl1.tiff	29	988	0.000595102	0.00267033	0.0	0.0	nan	06	08	nan	06	1	1	0	0	65535	65535
33.0	91.0	r06c06f09p02-ch2sk1fk1fl1.tif	r06c06f09p01-ch1sk1fk1fl1.tiff	29	989	0.123095	0.154299	0.0	0.0	nan	06	09	nan	06	0	0	0	0	65535	65535
16.0	27.0	r06c06f10p02-ch2sk1fk1fl1.tif	r06c06f10p01-ch1sk1fk1fl1.tiff	29	990	0.128313	0.0274205	0.0	0.0	nan	06	10	nan	06	0	1	0	0	65535	65535
0.0	21522.0	r06c06f11p02-ch2sk1fk1fl1.tif	r06c06f11p01-ch1sk1fk1fl1.tiff	29	991	0.000610361	0.0168002	0.0	0.0	nan	06	11	nan	06	1	1	0	0	65535	65535
2.0	12.0	r06c06f12p02-ch2sk1fk1fl1.tif	r06c06f12p01-ch1sk1fk1fl1.tiff	29	992	0.0894179	0.0297856	0.0	0.0	nan	06	12	nan	06	0	1	0	0	65535	65535
442.0	592.0	r06c06f13p02-ch2sk1fk1fl1.tif	r06c06f13p01-ch1sk1fk1fl1.tiff	29	993	0.213794	0.10927	0.0	0.0	nan	06	13	nan	06	0	0	0	0	65535	65535
700.0	893.0	r06c06f14p02-ch2sk1fk1fl1.tif	r06c06f14p01-ch1sk1fk1fl1.tiff	29	994	0.171466	0.182681	0.0	0.0	nan	06	14	nan	06	0	0	0	0	65535	65535
130.0	192.0	r06c06f15p02-ch2sk1fk1fl1.tif	r06c06f15p01-ch1sk1fk1fl1.tiff	29	995	0.159854	0.0609751	0.0	0.0	nan	06	15	nan	06	0	0	0	0	65535	65535
0.0	22245.0	r06c06f16p02-ch2sk1fk1fl1.tif	r06c06f16p01-ch1sk1fk1fl1.tiff	29	996	0.000595102	0.00233463	0.0	0.0	nan	06	16	nan	06	1	1	0	0	65535	65535
0.0	20157.0	r06c06f17p02-ch2sk1fk1fl1.tif	r06c06f17p01-ch1sk1fk1fl1.tiff	29	997	0.000640879	0.00161746	0.0	0.0	nan	06	17	nan	06	1	1	0	0	65535	65535
437.0	517.0	r06c06f18p02-ch2sk1fk1fl1.tif	r06c06f18p01-ch1sk1fk1fl1.tiff	29	998	0.1552	0.124392	0.0	0.0	nan	06	18	nan	06	0	0	0	0	65535	65535
794.0	1180.0	r06c06f19p02-ch2sk1fk1fl1.tif	r06c06f19p01-ch1sk1fk1fl1.tiff	29	999	0.16434	0.174609	0.0	0.0	nan	06	19	nan	06	0	0	0	0	65535	65535
23.0	39.0	r06c06f20p02-ch2sk1fk1fl1.tif	r06c06f20p01-ch1sk1fk1fl1.tiff	29	1000	0.161166	0.0230869	0.0	0.0	nan	06	20	nan	06	0	1	0	0	65535	65535
0.0	22055.0	r06c06f21p02-ch2sk1fk1fl1.tif	r06c06f21p01-ch1sk1fk1fl1.tiff	29	1001	0.000595102	0.00189212	0.0	0.0	nan	06	21	nan	06	1	1	0	0	65535	65535
248.0	379.0	r06c06f22p02-ch2sk1fk1fl1.tif	r06c06f22p01-ch1sk1fk1fl1.tiff	29	1002	0.249683	0.0530098	0.000215418198529	0.0	nan	06	22	nan	06	0	0	0	0	65535	65535
656.0	805.0	r06c06f23p02-ch2sk1fk1fl1.tif	r06c06f23p01-ch1sk1fk1fl1.tiff	29	1003	0.15198	0.142794	0.0	0.0	nan	06	23	nan	06	0	0	0	0	65535	65535
228.0	317.0	r06c06f24p02-ch2sk1fk1fl1.tif	r06c06f24p01-ch1sk1fk1fl1.tiff	29	1004	0.138537	0.0543069	0.0	0.0	nan	06	24	nan	06	0	0	0	0	65535	65535
0.0	19703.0	r06c06f25p02-ch2sk1fk1fl1.tif	r06c06f25p01-ch1sk1fk1fl1.tiff	29	1005	0.000656138	0.00180056	0.0	0.0	nan	06	25	nan	06	1	1	0	0	65535	65535
0.0	21681.0	r06c06f26p02-ch2sk1fk1fl1.tif	r06c06f26p01-ch1sk1fk1fl1.tiff	29	1006	0.000579843	0.00173953	0.0	0.0	nan	06	26	nan	06	1	1	0	0	65535	65535
1.0	1.0	r06c06f27p02-ch2sk1fk1fl1.tif	r06c06f27p01-ch1sk1fk1fl1.tiff	29	1007	0.0671855	0.0537423	0.0	0.0	nan	06	27	nan	06	0	0	0	0	65535	65535
13.0	0.0	r06c06f28p02-ch2sk1fk1fl1.tif	r06c06f28p01-ch1sk1fk1fl1.tiff	29	1008	0.0700999	0.0844892	0.0	0.0	nan	06	28	nan	06	0	0	0	0	65535	65535
0.0	105.0	r06c06f29p02-ch2sk1fk1fl1.tif	r06c06f29p01-ch1sk1fk1fl1.tiff	29	1009	0.00344854	0.0476997	0.0	0.0	nan	06	29	nan	06	1	1	0	0	65535	65535
0.0	21795.0	r06c06f30p02-ch2sk1fk1fl1.tif	r06c06f30p01-ch1sk1fk1fl1.tiff	29	1010	0.000595102	0.00202945	0.0	0.0	nan	06	30	nan	06	1	1	0	0	65535	65535
0.0	0.0	r06c06f31p02-ch2sk1fk1fl1.tif	r06c06f31p01-ch1sk1fk1fl1.tiff	29	1011	0.00062562	0.0	0.0	0.0	nan	06	31	nan	06	1	1	0	0	65535	65535
0.0	398.0	r06c06f32p02-ch2sk1fk1fl1.tif	r06c06f32p01-ch1sk1fk1fl1.tiff	29	1012	0.0	0.0563363	0.0	0.0	nan	06	32	nan	06	1	0	0	0	65535	65535
0.0	21649.0	r06c06f33p02-ch2sk1fk1fl1.tif	r06c06f33p01-ch1sk1fk1fl1.tiff	29	1013	0.000579843	0.0016022	0.0	0.0	nan	06	33	nan	06	1	1	0	0	65535	65535
0.0	21539.0	r06c06f34p02-ch2sk1fk1fl1.tif	r06c06f34p01-ch1sk1fk1fl1.tiff	29	1014	0.000579843	0.00329595	0.0	0.0	nan	06	34	nan	06	1	1	0	0	65535	65535
0.0	21349.0	r06c06f35p02-ch2sk1fk1fl1.tif	r06c06f35p01-ch1sk1fk1fl1.tiff	29	1015	0.00062562	0.00239567	0.0	0.0	nan	06	35	nan	06	1	1	0	0	65535	65535
2880.0	1505.0	r07c06f01p02-ch2sk1fk1fl1.tif	r07c06f01p01-ch1sk1fk1fl1.tiff	30	1016	0.213855	0.249714	0.0	0.00344669117647	nan	06	01	nan	07	0	0	0	0	65535	65535
0.0	20174.0	r07c06f02p02-ch2sk1fk1fl1.tif	r07c06f02p01-ch1sk1fk1fl1.tiff	30	1017	0.000701915	0.00155642	0.0	0.0	nan	06	02	nan	07	1	1	0	0	65535	65535
0.0	21732.0	r07c06f03p02-ch2sk1fk1fl1.tif	r07c06f03p01-ch1sk1fk1fl1.tiff	30	1018	0.000610361	0.00306706	0.0	0.0	nan	06	03	nan	07	1	1	0	0	65535	65535
0.0	19432.0	r07c06f04p02-ch2sk1fk1fl1.tif	r07c06f04p01-ch1sk1fk1fl1.tiff	30	1019	0.000595102	0.00340276	0.0	0.0	nan	06	04	nan	07	1	1	0	0	65535	65535
0.0	23498.0	r07c06f05p02-ch2sk1fk1fl1.tif	r07c06f05p01-ch1sk1fk1fl1.tiff	30	1020	0.000595102	0.0037232	0.0	0.0	nan	06	05	nan	07	1	1	0	0	65535	65535
0.0	20036.0	r07c06f06p02-ch2sk1fk1fl1.tif	r07c06f06p01-ch1sk1fk1fl1.tiff	30	1021	0.000595102	0.00178531	0.0	0.0	nan	06	06	nan	07	1	1	0	0	65535	65535
0.0	21204.0	r07c06f07p02-ch2sk1fk1fl1.tif	r07c06f07p01-ch1sk1fk1fl1.tiff	30	1022	0.000640879	0.0019379	0.0	0.0	nan	06	07	nan	07	1	1	0	0	65535	65535
1.0	7.0	r07c06f08p02-ch2sk1fk1fl1.tif	r07c06f08p01-ch1sk1fk1fl1.tiff	30	1023	0.105028	0.0255741	0.0	0.0	nan	06	08	nan	07	0	1	0	0	65535	65535
17.0	35.0	r07c06f09p02-ch2sk1fk1fl1.tif	r07c06f09p01-ch1sk1fk1fl1.tiff	30	1024	0.136385	0.022034	0.0	0.0	nan	06	09	nan	07	0	1	0	0	65535	65535
0.0	22550.0	r07c06f10p02-ch2sk1fk1fl1.tif	r07c06f10p01-ch1sk1fk1fl1.tiff	30	1025	0.000579843	0.0027924	0.0	0.0	nan	06	10	nan	07	1	1	0	0	65535	65535
0.0	21652.0	r07c06f11p02-ch2sk1fk1fl1.tif	r07c06f11p01-ch1sk1fk1fl1.tiff	30	1026	0.0	0.00292973	0.0	0.0	nan	06	11	nan	07	1	1	0	0	65535	65535
0.0	20087.0	r07c06f12p02-ch2sk1fk1fl1.tif	r07c06f12p01-ch1sk1fk1fl1.tiff	30	1027	0.000656138	0.00169375	0.0	0.0	nan	06	12	nan	07	1	1	0	0	65535	65535
48.0	67.0	r07c06f13p02-ch2sk1fk1fl1.tif	r07c06f13p01-ch1sk1fk1fl1.tiff	30	1028	0.109346	0.0298619	0.0	0.0	nan	06	13	nan	07	0	1	0	0	65535	65535
421.0	228.0	r07c06f14p02-ch2sk1fk1fl1.tif	r07c06f14p01-ch1sk1fk1fl1.tiff	30	1029	0.249638	0.179721	7.18060661765e-05	0.0	nan	06	14	nan	07	0	0	0	0	65535	65535
226.0	180.0	r07c06f15p02-ch2sk1fk1fl1.tif	r07c06f15p01-ch1sk1fk1fl1.tiff	30	1030	0.199512	0.0691997	0.0	0.0	nan	06	15	nan	07	0	0	0	0	65535	65535
0.0	19954.0	r07c06f16p02-ch2sk1fk1fl1.tif	r07c06f16p01-ch1sk1fk1fl1.tiff	30	1031	0.000656138	0.00164797	0.0	0.0	nan	06	16	nan	07	1	1	0	0	65535	65535
0.0	1.0	r07c06f17p02-ch2sk1fk1fl1.tif	r07c06f17p01-ch1sk1fk1fl1.tiff	30	1032	0.00474556	0.0249027	0.0	0.0	nan	06	17	nan	07	1	1	0	0	65535	65535
521.0	306.0	r07c06f18p02-ch2sk1fk1fl1.tif	r07c06f18p01-ch1sk1fk1fl1.tiff	30	1033	0.154833	0.173327	0.0	0.0	nan	06	18	nan	07	0	0	0	0	65535	65535
161.0	98.0	r07c06f19p02-ch2sk1fk1fl1.tif	r07c06f19p01-ch1sk1fk1fl1.tiff	30	1034	0.159884	0.0638895	0.0	0.0	nan	06	19	nan	07	0	0	0	0	65535	65535
0.0	19730.0	r07c06f20p02-ch2sk1fk1fl1.tif	r07c06f20p01-ch1sk1fk1fl1.tiff	30	1035	0.000579843	0.00157168	0.0	0.0	nan	06	20	nan	07	1	1	0	0	65535	65535
0.0	21823.0	r07c06f21p02-ch2sk1fk1fl1.tif	r07c06f21p01-ch1sk1fk1fl1.tiff	30	1036	0.000595102	0.00190738	0.0	0.0	nan	06	21	nan	07	1	1	0	0	65535	65535
73.0	75.0	r07c06f22p02-ch2sk1fk1fl1.tif	r07c06f22p01-ch1sk1fk1fl1.tiff	30	1037	0.122499	0.0784772	0.0	0.0	nan	06	22	nan	07	0	0	0	0	65535	65535
853.0	375.0	r07c06f23p02-ch2sk1fk1fl1.tif	r07c06f23p01-ch1sk1fk1fl1.tiff	30	1038	0.190219	0.24976	0.0	0.270637063419	nan	06	23	nan	07	0	0	0	0	65535	65535
273.0	179.0	r07c06f24p02-ch2sk1fk1fl1.tif	r07c06f24p01-ch1sk1fk1fl1.tiff	30	1039	0.155383	0.106661	0.0	0.0	nan	06	24	nan	07	0	0	0	0	65535	65535
0.0	19744.0	r07c06f25p02-ch2sk1fk1fl1.tif	r07c06f25p01-ch1sk1fk1fl1.tiff	30	1040	0.000686656	0.00170901	0.0	0.0	nan	06	25	nan	07	1	1	0	0	65535	65535
0.0	21258.0	r07c06f26p02-ch2sk1fk1fl1.tif	r07c06f26p01-ch1sk1fk1fl1.tiff	30	1041	0.000595102	0.0024567	0.0	0.0	nan	06	26	nan	07	1	1	0	0	65535	65535
12.0	34.0	r07c06f27p02-ch2sk1fk1fl1.tif	r07c06f27p01-ch1sk1fk1fl1.tiff	30	1042	0.0834821	0.0259861	0.0	0.0	nan	06	27	nan	07	0	1	0	0	65535	65535
51.0	107.0	r07c06f28p02-ch2sk1fk1fl1.tif	r07c06f28p01-ch1sk1fk1fl1.tiff	30	1043	0.0930037	0.0704662	0.0	0.0	nan	06	28	nan	07	0	0	0	0	65535	65535
0.0	25841.0	r07c06f29p02-ch2sk1fk1fl1.tif	r07c06f29p01-ch1sk1fk1fl1.tiff	30	1044	0.000610361	0.0151522	0.0	0.0	nan	06	29	nan	07	1	1	0	0	65535	65535
0.0	21704.0	r07c06f30p02-ch2sk1fk1fl1.tif	r07c06f30p01-ch1sk1fk1fl1.tiff	30	1045	0.0	0.00204471	0.0	0.0	nan	06	30	nan	07	1	1	0	0	65535	65535
0.0	23349.0	r07c06f31p02-ch2sk1fk1fl1.tif	r07c06f31p01-ch1sk1fk1fl1.tiff	30	1046	0.000595102	0.00369268	0.0	0.0	nan	06	31	nan	07	1	1	0	0	65535	65535
0.0	0.0	r07c06f32p02-ch2sk1fk1fl1.tif	r07c06f32p01-ch1sk1fk1fl1.tiff	30	1047	0.000640879	0.0	0.0	0.0	nan	06	32	nan	07	1	1	0	0	65535	65535
0.0	23785.0	r07c06f33p02-ch2sk1fk1fl1.tif	r07c06f33p01-ch1sk1fk1fl1.tiff	30	1048	0.000595102	0.00306706	0.0	0.0	nan	06	33	nan	07	1	1	0	0	65535	65535
0.0	21327.0	r07c06f34p02-ch2sk1fk1fl1.tif	r07c06f34p01-ch1sk1fk1fl1.tiff	30	1049	0.000610361	0.0015259	0.0	0.0	nan	06	34	nan	07	1	1	0	0	65535	65535
0.0	16230.0	r07c06f35p02-ch2sk1fk1fl1.tif	r07c06f35p01-ch1sk1fk1fl1.tiff	30	1050	0.0	0.0555428	0.0	0.0	nan	06	35	nan	07	1	0	0	0	65535	65535
2613.0	1645.0	r02c07f01p02-ch2sk1fk1fl1.tif	r02c07f01p01-ch1sk1fk1fl1.tiff	31	1051	0.198978	0.249683	0.0	0.000861672794118	nan	07	01	nan	02	0	0	0	0	65535	65535
0.0	0.0	r02c07f02p02-ch2sk1fk1fl1.tif	r02c07f02p01-ch1sk1fk1fl1.tiff	31	1052	0.0	0.0	0.0	0.0	nan	07	02	nan	02	1	1	0	0	65535	65535
0.0	0.0	r02c07f03p02-ch2sk1fk1fl1.tif	r02c07f03p01-ch1sk1fk1fl1.tiff	31	1053	0.000579843	0.0	0.0	0.0	nan	07	03	nan	02	1	1	0	0	65535	65535
0.0	22537.0	r02c07f04p02-ch2sk1fk1fl1.tif	r02c07f04p01-ch1sk1fk1fl1.tiff	31	1054	0.000610361	0.00541695	0.0	0.0	nan	07	04	nan	02	1	1	0	0	65535	65535
0.0	22237.0	r02c07f05p02-ch2sk1fk1fl1.tif	r02c07f05p01-ch1sk1fk1fl1.tiff	31	1055	0.000610361	0.00216678	0.0	0.0	nan	07	05	nan	02	1	1	0	0	65535	65535
0.0	21352.0	r02c07f06p02-ch2sk1fk1fl1.tif	r02c07f06p01-ch1sk1fk1fl1.tiff	31	1056	0.0	0.00323491	0.0	0.0	nan	07	06	nan	02	1	1	0	0	65535	65535
0.0	21977.0	r02c07f07p02-ch2sk1fk1fl1.tif	r02c07f07p01-ch1sk1fk1fl1.tiff	31	1057	0.000610361	0.0024567	0.0	0.0	nan	07	07	nan	02	1	1	0	0	65535	65535
20.0	40.0	r02c07f08p02-ch2sk1fk1fl1.tif	r02c07f08p01-ch1sk1fk1fl1.tiff	31	1058	0.138109	0.0361944	0.0	0.0	nan	07	08	nan	02	0	1	0	0	65535	65535
55.0	59.0	r02c07f09p02-ch2sk1fk1fl1.tif	r02c07f09p01-ch1sk1fk1fl1.tiff	31	1059	0.165286	0.0338598	0.0	0.0	nan	07	09	nan	02	0	1	0	0	65535	65535
0.0	20590.0	r02c07f10p02-ch2sk1fk1fl1.tif	r02c07f10p01-ch1sk1fk1fl1.tiff	31	1060	0.000595102	0.00183108	0.0	0.0	nan	07	10	nan	02	1	1	0	0	65535	65535
0.0	0.0	r02c07f11p02-ch2sk1fk1fl1.tif	r02c07f11p01-ch1sk1fk1fl1.tiff	31	1061	0.000640879	0.0	0.0	0.0	nan	07	11	nan	02	1	1	0	0	65535	65535
0.0	19723.0	r02c07f12p02-ch2sk1fk1fl1.tif	r02c07f12p01-ch1sk1fk1fl1.tiff	31	1062	0.000595102	0.00292973	0.0	0.0	nan	07	12	nan	02	1	1	0	0	65535	65535
102.0	55.0	r02c07f13p02-ch2sk1fk1fl1.tif	r02c07f13p01-ch1sk1fk1fl1.tiff	31	1063	0.176547	0.046128	0.0	0.0	nan	07	13	nan	02	0	1	0	0	65535	65535
669.0	348.0	r02c07f14p02-ch2sk1fk1fl1.tif	r02c07f14p01-ch1sk1fk1fl1.tiff	31	1064	0.184787	0.211963	0.0	0.0	nan	07	14	nan	02	0	0	0	0	65535	65535
305.0	254.0	r02c07f15p02-ch2sk1fk1fl1.tif	r02c07f15p01-ch1sk1fk1fl1.tiff	31	1065	0.145251	0.147631	0.0	0.0	nan	07	15	nan	02	0	0	0	0	65535	65535
0.0	10.0	r02c07f16p02-ch2sk1fk1fl1.tif	r02c07f16p01-ch1sk1fk1fl1.tiff	31	1066	0.095964	0.0367437	0.0	0.0	nan	07	16	nan	02	0	1	0	0	65535	65535
28.0	63.0	r02c07f17p02-ch2sk1fk1fl1.tif	r02c07f17p01-ch1sk1fk1fl1.tiff	31	1067	0.113451	0.0462196	0.0	0.0	nan	07	17	nan	02	0	1	0	0	65535	65535
870.0	524.0	r02c07f18p02-ch2sk1fk1fl1.tif	r02c07f18p01-ch1sk1fk1fl1.tiff	31	1068	0.192004	0.214771	0.0	0.0	nan	07	18	nan	02	0	0	0	0	65535	65535
161.0	94.0	r02c07f19p02-ch2sk1fk1fl1.tif	r02c07f19p01-ch1sk1fk1fl1.tiff	31	1069	0.191348	0.0503395	0.0	0.0	nan	07	19	nan	02	0	0	0	0	65535	65535
0.0	22273.0	r02c07f20p02-ch2sk1fk1fl1.tif	r02c07f20p01-ch1sk1fk1fl1.tiff	31	1070	0.000640879	0.00196841	0.0	0.0	nan	07	20	nan	02	1	1	0	0	65535	65535
0.0	19384.0	r02c07f21p02-ch2sk1fk1fl1.tif	r02c07f21p01-ch1sk1fk1fl1.tiff	31	1071	0.000671397	0.019501	0.0	0.0	nan	07	21	nan	02	1	1	0	0	65535	65535
64.0	44.0	r02c07f22p02-ch2sk1fk1fl1.tif	r02c07f22p01-ch1sk1fk1fl1.tiff	31	1072	0.130159	0.034287	0.0	0.0	nan	07	22	nan	02	0	1	0	0	65535	65535
453.0	242.0	r02c07f23p02-ch2sk1fk1fl1.tif	r02c07f23p01-ch1sk1fk1fl1.tiff	31	1073	0.180896	0.238132	0.0	0.0	nan	07	23	nan	02	0	0	0	0	65535	65535
261.0	221.0	r02c07f24p02-ch2sk1fk1fl1.tif	r02c07f24p01-ch1sk1fk1fl1.tiff	31	1074	0.160433	0.0885023	0.0	0.0	nan	07	24	nan	02	0	0	0	0	65535	65535
3.0	8.0	r02c07f25p02-ch2sk1fk1fl1.tif	r02c07f25p01-ch1sk1fk1fl1.tiff	31	1075	0.093431	0.0199893	0.0	0.0	nan	07	25	nan	02	0	1	0	0	65535	65535
0.0	23985.0	r02c07f26p02-ch2sk1fk1fl1.tif	r02c07f26p01-ch1sk1fk1fl1.tiff	31	1076	0.00062562	0.00399786	0.0	0.0	nan	07	26	nan	02	1	1	0	0	65535	65535
12.0	22.0	r02c07f27p02-ch2sk1fk1fl1.tif	r02c07f27p01-ch1sk1fk1fl1.tiff	31	1077	0.119646	0.0199283	0.0	0.0	nan	07	27	nan	02	0	1	0	0	65535	65535
27.0	45.0	r02c07f28p02-ch2sk1fk1fl1.tif	r02c07f28p01-ch1sk1fk1fl1.tiff	31	1078	0.0794385	0.0178073	0.0	0.0	nan	07	28	nan	02	0	1	0	0	65535	65535
0.0	20281.0	r02c07f29p02-ch2sk1fk1fl1.tif	r02c07f29p01-ch1sk1fk1fl1.tiff	31	1079	0.000595102	0.00259403	0.0	0.0	nan	07	29	nan	02	1	1	0	0	65535	65535
0.0	23422.0	r02c07f30p02-ch2sk1fk1fl1.tif	r02c07f30p01-ch1sk1fk1fl1.tiff	31	1080	0.000564584	0.00183108	0.0	0.0	nan	07	30	nan	02	1	1	0	0	65535	65535
0.0	21428.0	r02c07f31p02-ch2sk1fk1fl1.tif	r02c07f31p01-ch1sk1fk1fl1.tiff	31	1081	0.000610361	0.00148013	0.0	0.0	nan	07	31	nan	02	1	1	0	0	65535	65535
0.0	21301.0	r02c07f32p02-ch2sk1fk1fl1.tif	r02c07f32p01-ch1sk1fk1fl1.tiff	31	1082	0.0	0.00173953	0.0	0.0	nan	07	32	nan	02	1	1	0	0	65535	65535
0.0	19297.0	r02c07f33p02-ch2sk1fk1fl1.tif	r02c07f33p01-ch1sk1fk1fl1.tiff	31	1083	0.000579843	0.00526436	0.0	0.0	nan	07	33	nan	02	1	1	0	0	65535	65535
0.0	21867.0	r02c07f34p02-ch2sk1fk1fl1.tif	r02c07f34p01-ch1sk1fk1fl1.tiff	31	1084	0.000640879	0.0015259	0.0	0.0	nan	07	34	nan	02	1	1	0	0	65535	65535
0.0	19715.0	r02c07f35p02-ch2sk1fk1fl1.tif	r02c07f35p01-ch1sk1fk1fl1.tiff	31	1085	0.000610361	0.00169375	0.0	0.0	nan	07	35	nan	02	1	1	0	0	65535	65535
1837.0	2408.0	r03c07f01p02-ch2sk1fk1fl1.tif	r03c07f01p01-ch1sk1fk1fl1.tiff	32	1086	0.249683	0.225895	0.00114889705882	0.0	nan	07	01	nan	03	0	0	0	0	65535	65535
0.0	0.0	r03c07f02p02-ch2sk1fk1fl1.tif	r03c07f02p01-ch1sk1fk1fl1.tiff	32	1087	0.0	0.0	0.0	0.0	nan	07	02	nan	03	1	1	0	0	65535	65535
0.0	21345.0	r03c07f03p02-ch2sk1fk1fl1.tif	r03c07f03p01-ch1sk1fk1fl1.tiff	32	1088	0.0	0.0018616	0.0	0.0	nan	07	03	nan	03	1	1	0	0	65535	65535
0.0	19946.0	r03c07f04p02-ch2sk1fk1fl1.tif	r03c07f04p01-ch1sk1fk1fl1.tiff	32	1089	0.000610361	0.00161746	0.0	0.0	nan	07	04	nan	03	1	1	0	0	65535	65535
0.0	21933.0	r03c07f05p02-ch2sk1fk1fl1.tif	r03c07f05p01-ch1sk1fk1fl1.tiff	32	1090	0.00062562	0.00170901	0.0	0.0	nan	07	05	nan	03	1	1	0	0	65535	65535
0.0	20269.0	r03c07f06p02-ch2sk1fk1fl1.tif	r03c07f06p01-ch1sk1fk1fl1.tiff	32	1091	0.000579843	0.00190738	0.0	0.0	nan	07	06	nan	03	1	1	0	0	65535	65535
0.0	22023.0	r03c07f07p02-ch2sk1fk1fl1.tif	r03c07f07p01-ch1sk1fk1fl1.tiff	32	1092	0.00062562	0.00860609	0.0	0.0	nan	07	07	nan	03	1	1	0	0	65535	65535
1.0	2.0	r03c07f08p02-ch2sk1fk1fl1.tif	r03c07f08p01-ch1sk1fk1fl1.tiff	32	1093	0.146471	0.0209964	0.0	0.0	nan	07	08	nan	03	0	1	0	0	65535	65535
15.0	25.0	r03c07f09p02-ch2sk1fk1fl1.tif	r03c07f09p01-ch1sk1fk1fl1.tiff	32	1094	0.133013	0.0260319	0.0	0.0	nan	07	09	nan	03	0	1	0	0	65535	65535
0.0	20571.0	r03c07f10p02-ch2sk1fk1fl1.tif	r03c07f10p01-ch1sk1fk1fl1.tiff	32	1095	0.000564584	0.00430304	0.0	0.0	nan	07	10	nan	03	1	1	0	0	65535	65535
0.0	0.0	r03c07f11p02-ch2sk1fk1fl1.tif	r03c07f11p01-ch1sk1fk1fl1.tiff	32	1096	0.0	0.0	0.0	0.0	nan	07	11	nan	03	1	1	0	0	65535	65535
0.0	19829.0	r03c07f12p02-ch2sk1fk1fl1.tif	r03c07f12p01-ch1sk1fk1fl1.tiff	32	1097	0.000579843	0.00292973	0.0	0.0	nan	07	12	nan	03	1	1	0	0	65535	65535
78.0	81.0	r03c07f13p02-ch2sk1fk1fl1.tif	r03c07f13p01-ch1sk1fk1fl1.tiff	32	1098	0.215976	0.0499428	0.0	0.0	nan	07	13	nan	03	0	1	0	0	65535	65535
596.0	565.0	r03c07f14p02-ch2sk1fk1fl1.tif	r03c07f14p01-ch1sk1fk1fl1.tiff	32	1099	0.189014	0.211078	0.0	0.0	nan	07	14	nan	03	0	0	0	0	65535	65535
322.0	323.0	r03c07f15p02-ch2sk1fk1fl1.tif	r03c07f15p01-ch1sk1fk1fl1.tiff	32	1100	0.109331	0.0767834	0.0	0.0	nan	07	15	nan	03	0	0	0	0	65535	65535
0.0	20213.0	r03c07f16p02-ch2sk1fk1fl1.tif	r03c07f16p01-ch1sk1fk1fl1.tiff	32	1101	0.000656138	0.00163272	0.0	0.0	nan	07	16	nan	03	1	1	0	0	65535	65535
0.0	1.0	r03c07f17p02-ch2sk1fk1fl1.tif	r03c07f17p01-ch1sk1fk1fl1.tiff	32	1102	0.00134279	0.021973	0.0	0.0	nan	07	17	nan	03	1	1	0	0	65535	65535
794.0	807.0	r03c07f18p02-ch2sk1fk1fl1.tif	r03c07f18p01-ch1sk1fk1fl1.tiff	32	1103	0.223896	0.160082	0.0	0.0	nan	07	18	nan	03	0	0	0	0	65535	65535
270.0	234.0	r03c07f19p02-ch2sk1fk1fl1.tif	r03c07f19p01-ch1sk1fk1fl1.tiff	32	1104	0.249653	0.0547189	0.000359030330882	0.0	nan	07	19	nan	03	0	0	0	0	65535	65535
0.0	22085.0	r03c07f20p02-ch2sk1fk1fl1.tif	r03c07f20p01-ch1sk1fk1fl1.tiff	32	1105	0.00062562	0.00190738	0.0	0.0	nan	07	20	nan	03	1	1	0	0	65535	65535
0.0	22038.0	r03c07f21p02-ch2sk1fk1fl1.tif	r03c07f21p01-ch1sk1fk1fl1.tiff	32	1106	0.00062562	0.00325017	0.0	0.0	nan	07	21	nan	03	1	1	0	0	65535	65535
146.0	151.0	r03c07f22p02-ch2sk1fk1fl1.tif	r03c07f22p01-ch1sk1fk1fl1.tiff	32	1107	0.153002	0.0415961	0.0	0.0	nan	07	22	nan	03	0	1	0	0	65535	65535
828.0	819.0	r03c07f23p02-ch2sk1fk1fl1.tif	r03c07f23p01-ch1sk1fk1fl1.tiff	32	1108	0.227298	0.139605	0.0	0.0	nan	07	23	nan	03	0	0	0	0	65535	65535
440.0	451.0	r03c07f24p02-ch2sk1fk1fl1.tif	r03c07f24p01-ch1sk1fk1fl1.tiff	32	1109	0.225864	0.103655	0.0	0.0	nan	07	24	nan	03	0	0	0	0	65535	65535
0.0	20528.0	r03c07f25p02-ch2sk1fk1fl1.tif	r03c07f25p01-ch1sk1fk1fl1.tiff	32	1110	0.000610361	0.00172427	0.0	0.0	nan	07	25	nan	03	1	1	0	0	65535	65535
0.0	21874.0	r03c07f26p02-ch2sk1fk1fl1.tif	r03c07f26p01-ch1sk1fk1fl1.tiff	32	1111	0.000595102	0.00242618	0.0	0.0	nan	07	26	nan	03	1	1	0	0	65535	65535
19.0	35.0	r03c07f27p02-ch2sk1fk1fl1.tif	r03c07f27p01-ch1sk1fk1fl1.tiff	32	1112	0.156939	0.0198215	0.0	0.0	nan	07	27	nan	03	0	1	0	0	65535	65535
80.0	175.0	r03c07f28p02-ch2sk1fk1fl1.tif	r03c07f28p01-ch1sk1fk1fl1.tiff	32	1113	0.115846	0.02916	0.0	0.0	nan	07	28	nan	03	0	1	0	0	65535	65535
0.0	22450.0	r03c07f29p02-ch2sk1fk1fl1.tif	r03c07f29p01-ch1sk1fk1fl1.tiff	32	1114	0.0529641	0.0096437	0.0	0.0	nan	07	29	nan	03	0	1	0	0	65535	65535
0.0	18839.0	r03c07f30p02-ch2sk1fk1fl1.tif	r03c07f30p01-ch1sk1fk1fl1.tiff	32	1115	0.000610361	0.00334173	0.0	0.0	nan	07	30	nan	03	1	1	0	0	65535	65535
0.0	21158.0	r03c07f31p02-ch2sk1fk1fl1.tif	r03c07f31p01-ch1sk1fk1fl1.tiff	32	1116	0.00062562	0.00157168	0.0	0.0	nan	07	31	nan	03	1	1	0	0	65535	65535
0.0	21367.0	r03c07f32p02-ch2sk1fk1fl1.tif	r03c07f32p01-ch1sk1fk1fl1.tiff	32	1117	0.000610361	0.00177005	0.0	0.0	nan	07	32	nan	03	1	1	0	0	65535	65535
0.0	19861.0	r03c07f33p02-ch2sk1fk1fl1.tif	r03c07f33p01-ch1sk1fk1fl1.tiff	32	1118	0.000640879	0.00161746	0.0	0.0	nan	07	33	nan	03	1	1	0	0	65535	65535
0.0	21644.0	r03c07f34p02-ch2sk1fk1fl1.tif	r03c07f34p01-ch1sk1fk1fl1.tiff	32	1119	0.000640879	0.0019379	0.0	0.0	nan	07	34	nan	03	1	1	0	0	65535	65535
0.0	0.0	r03c07f35p02-ch2sk1fk1fl1.tif	r03c07f35p01-ch1sk1fk1fl1.tiff	32	1120	0.0	0.0	0.0	0.0	nan	07	35	nan	03	1	1	0	0	65535	65535
2418.0	2598.0	r04c07f01p02-ch2sk1fk1fl1.tif	r04c07f01p01-ch1sk1fk1fl1.tiff	33	1121	0.249699	0.249653	0.000359030330882	0.000718060661765	nan	07	01	nan	04	0	0	0	0	65535	65535
0.0	0.0	r04c07f02p02-ch2sk1fk1fl1.tif	r04c07f02p01-ch1sk1fk1fl1.tiff	33	1122	0.000579843	0.0	0.0	0.0	nan	07	02	nan	04	1	1	0	0	65535	65535
0.0	0.0	r04c07f03p02-ch2sk1fk1fl1.tif	r04c07f03p01-ch1sk1fk1fl1.tiff	33	1123	0.000701915	0.0	0.0	0.0	nan	07	03	nan	04	1	1	0	0	65535	65535
0.0	19964.0	r04c07f04p02-ch2sk1fk1fl1.tif	r04c07f04p01-ch1sk1fk1fl1.tiff	33	1124	0.000579843	0.00183108	0.0	0.0	nan	07	04	nan	04	1	1	0	0	65535	65535
0.0	21944.0	r04c07f05p02-ch2sk1fk1fl1.tif	r04c07f05p01-ch1sk1fk1fl1.tiff	33	1125	0.000595102	0.00170901	0.0	0.0	nan	07	05	nan	04	1	1	0	0	65535	65535
0.0	23268.0	r04c07f06p02-ch2sk1fk1fl1.tif	r04c07f06p01-ch1sk1fk1fl1.tiff	33	1126	0.000595102	0.00158694	0.0	0.0	nan	07	06	nan	04	1	1	0	0	65535	65535
0.0	19792.0	r04c07f07p02-ch2sk1fk1fl1.tif	r04c07f07p01-ch1sk1fk1fl1.tiff	33	1127	0.000640879	0.00158694	0.0	0.0	nan	07	07	nan	04	1	1	0	0	65535	65535
14.0	35.0	r04c07f08p02-ch2sk1fk1fl1.tif	r04c07f08p01-ch1sk1fk1fl1.tiff	33	1128	0.129686	0.0302434	0.0	0.0	nan	07	08	nan	04	0	1	0	0	65535	65535
80.0	152.0	r04c07f09p02-ch2sk1fk1fl1.tif	r04c07f09p01-ch1sk1fk1fl1.tiff	33	1129	0.164462	0.0362554	0.0	0.0	nan	07	09	nan	04	0	1	0	0	65535	65535
2.0	13.0	r04c07f10p02-ch2sk1fk1fl1.tif	r04c07f10p01-ch1sk1fk1fl1.tiff	33	1130	0.0844282	0.026215	0.0	0.0	nan	07	10	nan	04	0	1	0	0	65535	65535
0.0	0.0	r04c07f11p02-ch2sk1fk1fl1.tif	r04c07f11p01-ch1sk1fk1fl1.tiff	33	1131	0.000579843	0.0	0.0	0.0	nan	07	11	nan	04	1	1	0	0	65535	65535
0.0	21773.0	r04c07f12p02-ch2sk1fk1fl1.tif	r04c07f12p01-ch1sk1fk1fl1.tiff	33	1132	0.00062562	0.00177005	0.0	0.0	nan	07	12	nan	04	1	1	0	0	65535	65535
200.0	166.0	r04c07f13p02-ch2sk1fk1fl1.tif	r04c07f13p01-ch1sk1fk1fl1.tiff	33	1133	0.148974	0.0529488	0.0	0.0	nan	07	13	nan	04	0	0	0	0	65535	65535
881.0	732.0	r04c07f14p02-ch2sk1fk1fl1.tif	r04c07f14p01-ch1sk1fk1fl1.tiff	33	1134	0.22623	0.194446	0.0	0.0	nan	07	14	nan	04	0	0	0	0	65535	65535
318.0	319.0	r04c07f15p02-ch2sk1fk1fl1.tif	r04c07f15p01-ch1sk1fk1fl1.tiff	33	1135	0.124102	0.097261	0.0	0.0	nan	07	15	nan	04	0	0	0	0	65535	65535
0.0	20335.0	r04c07f16p02-ch2sk1fk1fl1.tif	r04c07f16p01-ch1sk1fk1fl1.tiff	33	1136	0.000579843	0.00231937	0.0	0.0	nan	07	16	nan	04	1	1	0	0	65535	65535
0.0	20356.0	r04c07f17p02-ch2sk1fk1fl1.tif	r04c07f17p01-ch1sk1fk1fl1.tiff	33	1137	0.000640879	0.00274662	0.0	0.0	nan	07	17	nan	04	1	1	0	0	65535	65535
690.0	599.0	r04c07f18p02-ch2sk1fk1fl1.tif	r04c07f18p01-ch1sk1fk1fl1.tiff	33	1138	0.15993	0.131014	0.0	0.0	nan	07	18	nan	04	0	0	0	0	65535	65535
335.0	233.0	r04c07f19p02-ch2sk1fk1fl1.tif	r04c07f19p01-ch1sk1fk1fl1.tiff	33	1139	0.165896	0.0724346	0.0	0.0	nan	07	19	nan	04	0	0	0	0	65535	65535
0.0	21991.0	r04c07f20p02-ch2sk1fk1fl1.tif	r04c07f20p01-ch1sk1fk1fl1.tiff	33	1140	0.000610361	0.00161746	0.0	0.0	nan	07	20	nan	04	1	1	0	0	65535	65535
0.0	21681.0	r04c07f21p02-ch2sk1fk1fl1.tif	r04c07f21p01-ch1sk1fk1fl1.tiff	33	1141	0.00062562	0.0015259	0.0	0.0	nan	07	21	nan	04	1	1	0	0	65535	65535
108.0	111.0	r04c07f22p02-ch2sk1fk1fl1.tif	r04c07f22p01-ch1sk1fk1fl1.tiff	33	1142	0.162936	0.034165	0.0	0.0	nan	07	22	nan	04	0	1	0	0	65535	65535
521.0	455.0	r04c07f23p02-ch2sk1fk1fl1.tif	r04c07f23p01-ch1sk1fk1fl1.tiff	33	1143	0.138659	0.155093	0.0	0.0	nan	07	23	nan	04	0	0	0	0	65535	65535
289.0	241.0	r04c07f24p02-ch2sk1fk1fl1.tif	r04c07f24p01-ch1sk1fk1fl1.tiff	33	1144	0.218082	0.0510262	0.0	0.0	nan	07	24	nan	04	0	0	0	0	65535	65535
0.0	20239.0	r04c07f25p02-ch2sk1fk1fl1.tif	r04c07f25p01-ch1sk1fk1fl1.tiff	33	1145	0.000610361	0.00352483	0.0	0.0	nan	07	25	nan	04	1	1	0	0	65535	65535
0.0	22094.0	r04c07f26p02-ch2sk1fk1fl1.tif	r04c07f26p01-ch1sk1fk1fl1.tiff	33	1146	0.00062562	0.00209049	0.0	0.0	nan	07	26	nan	04	1	1	0	0	65535	65535
0.0	20535.0	r04c07f27p02-ch2sk1fk1fl1.tif	r04c07f27p01-ch1sk1fk1fl1.tiff	33	1147	0.00207523	0.00360113	0.0	0.0	nan	07	27	nan	04	1	1	0	0	65535	65535
16.0	21.0	r04c07f28p02-ch2sk1fk1fl1.tif	r04c07f28p01-ch1sk1fk1fl1.tiff	33	1148	0.0787823	0.0157473	0.0	0.0	nan	07	28	nan	04	0	1	0	0	65535	65535
0.0	20307.0	r04c07f29p02-ch2sk1fk1fl1.tif	r04c07f29p01-ch1sk1fk1fl1.tiff	33	1149	0.000640879	0.00155642	0.0	0.0	nan	07	29	nan	04	1	1	0	0	65535	65535
0.0	21302.0	r04c07f30p02-ch2sk1fk1fl1.tif	r04c07f30p01-ch1sk1fk1fl1.tiff	33	1150	0.000610361	0.00151064	0.0	0.0	nan	07	30	nan	04	1	1	0	0	65535	65535
0.0	21312.0	r04c07f31p02-ch2sk1fk1fl1.tif	r04c07f31p01-ch1sk1fk1fl1.tiff	33	1151	0.0	0.00155642	0.0	0.0	nan	07	31	nan	04	1	1	0	0	65535	65535
0.0	23334.0	r04c07f32p02-ch2sk1fk1fl1.tif	r04c07f32p01-ch1sk1fk1fl1.tiff	33	1152	0.00569162	0.00921645	0.0	0.0	nan	07	32	nan	04	1	1	0	0	65535	65535
0.0	22155.0	r04c07f33p02-ch2sk1fk1fl1.tif	r04c07f33p01-ch1sk1fk1fl1.tiff	33	1153	0.000595102	0.00236515	0.0	0.0	nan	07	33	nan	04	1	1	0	0	65535	65535
0.0	21461.0	r04c07f34p02-ch2sk1fk1fl1.tif	r04c07f34p01-ch1sk1fk1fl1.tiff	33	1154	0.00062562	0.00178531	0.0	0.0	nan	07	34	nan	04	1	1	0	0	65535	65535
0.0	0.0	r04c07f35p02-ch2sk1fk1fl1.tif	r04c07f35p01-ch1sk1fk1fl1.tiff	33	1155	0.0	0.0	0.0	0.0	nan	07	35	nan	04	1	1	0	0	65535	65535
1312.0	1916.0	r05c07f01p02-ch2sk1fk1fl1.tif	r05c07f01p01-ch1sk1fk1fl1.tiff	34	1156	0.204776	0.249561	0.0	7.18060661765e-05	nan	07	01	nan	05	0	0	0	0	65535	65535
0.0	0.0	r05c07f02p02-ch2sk1fk1fl1.tif	r05c07f02p01-ch1sk1fk1fl1.tiff	34	1157	0.000595102	0.0560922	0.0	0.0	nan	07	02	nan	05	1	0	0	0	65535	65535
0.0	23264.0	r05c07f03p02-ch2sk1fk1fl1.tif	r05c07f03p01-ch1sk1fk1fl1.tiff	34	1158	0.00062562	0.0018616	0.0	0.0	nan	07	03	nan	05	1	1	0	0	65535	65535
0.0	19802.0	r05c07f04p02-ch2sk1fk1fl1.tif	r05c07f04p01-ch1sk1fk1fl1.tiff	34	1159	0.000640879	0.00163272	0.0	0.0	nan	07	04	nan	05	1	1	0	0	65535	65535
0.0	21592.0	r05c07f05p02-ch2sk1fk1fl1.tif	r05c07f05p01-ch1sk1fk1fl1.tiff	34	1160	0.000595102	0.00157168	0.0	0.0	nan	07	05	nan	05	1	1	0	0	65535	65535
0.0	20664.0	r05c07f06p02-ch2sk1fk1fl1.tif	r05c07f06p01-ch1sk1fk1fl1.tiff	34	1161	0.000610361	0.00166323	0.0	0.0	nan	07	06	nan	05	1	1	0	0	65535	65535
0.0	19340.0	r05c07f07p02-ch2sk1fk1fl1.tif	r05c07f07p01-ch1sk1fk1fl1.tiff	34	1162	0.000595102	0.00268559	0.0	0.0	nan	07	07	nan	05	1	1	0	0	65535	65535
0.0	22463.0	r05c07f08p02-ch2sk1fk1fl1.tif	r05c07f08p01-ch1sk1fk1fl1.tiff	34	1163	0.000610361	0.0018616	0.0	0.0	nan	07	08	nan	05	1	1	0	0	65535	65535
0.0	20256.0	r05c07f09p02-ch2sk1fk1fl1.tif	r05c07f09p01-ch1sk1fk1fl1.tiff	34	1164	0.000579843	0.00199893	0.0	0.0	nan	07	09	nan	05	1	1	0	0	65535	65535
0.0	22320.0	r05c07f10p02-ch2sk1fk1fl1.tif	r05c07f10p01-ch1sk1fk1fl1.tiff	34	1165	0.000610361	0.00190738	0.0	0.0	nan	07	10	nan	05	1	1	0	0	65535	65535
0.0	22859.0	r05c07f11p02-ch2sk1fk1fl1.tif	r05c07f11p01-ch1sk1fk1fl1.tiff	34	1166	0.000610361	0.0015259	0.0	0.0	nan	07	11	nan	05	1	1	0	0	65535	65535
0.0	22036.0	r05c07f12p02-ch2sk1fk1fl1.tif	r05c07f12p01-ch1sk1fk1fl1.tiff	34	1167	0.000595102	0.00294499	0.0	0.0	nan	07	12	nan	05	1	1	0	0	65535	65535
40.0	481.0	r05c07f13p02-ch2sk1fk1fl1.tif	r05c07f13p01-ch1sk1fk1fl1.tiff	34	1168	0.138888	0.0202029	0.0	0.0	nan	07	13	nan	05	0	1	0	0	65535	65535
322.0	350.0	r05c07f14p02-ch2sk1fk1fl1.tif	r05c07f14p01-ch1sk1fk1fl1.tiff	34	1169	0.144732	0.0547341	0.0	0.0	nan	07	14	nan	05	0	0	0	0	65535	65535
138.0	205.0	r05c07f15p02-ch2sk1fk1fl1.tif	r05c07f15p01-ch1sk1fk1fl1.tiff	34	1170	0.147082	0.040238	0.0	0.0	nan	07	15	nan	05	0	1	0	0	65535	65535
0.0	22421.0	r05c07f16p02-ch2sk1fk1fl1.tif	r05c07f16p01-ch1sk1fk1fl1.tiff	34	1171	0.000671397	0.00155642	0.0	0.0	nan	07	16	nan	05	1	1	0	0	65535	65535
0.0	20438.0	r05c07f17p02-ch2sk1fk1fl1.tif	r05c07f17p01-ch1sk1fk1fl1.tiff	34	1172	0.103197	0.00425727	0.0	0.0	nan	07	17	nan	05	0	1	0	0	65535	65535
644.0	717.0	r05c07f18p02-ch2sk1fk1fl1.tif	r05c07f18p01-ch1sk1fk1fl1.tiff	34	1173	0.159045	0.133791	0.0	0.0	nan	07	18	nan	05	0	0	0	0	65535	65535
301.0	292.0	r05c07f19p02-ch2sk1fk1fl1.tif	r05c07f19p01-ch1sk1fk1fl1.tiff	34	1174	0.149889	0.051194	0.0	0.0	nan	07	19	nan	05	0	0	0	0	65535	65535
0.0	19796.0	r05c07f20p02-ch2sk1fk1fl1.tif	r05c07f20p01-ch1sk1fk1fl1.tiff	34	1175	0.000640879	0.00360113	0.0	0.0	nan	07	20	nan	05	1	1	0	0	65535	65535
0.0	21791.0	r05c07f21p02-ch2sk1fk1fl1.tif	r05c07f21p01-ch1sk1fk1fl1.tiff	34	1176	0.000610361	0.0019379	0.0	0.0	nan	07	21	nan	05	1	1	0	0	65535	65535
254.0	333.0	r05c07f22p02-ch2sk1fk1fl1.tif	r05c07f22p01-ch1sk1fk1fl1.tiff	34	1177	0.155505	0.0666667	0.0	0.0	nan	07	22	nan	05	0	0	0	0	65535	65535
1173.0	1745.0	r05c07f23p02-ch2sk1fk1fl1.tif	r05c07f23p01-ch1sk1fk1fl1.tiff	34	1178	0.249668	0.197223	0.000215418198529	0.0	nan	07	23	nan	05	0	0	0	0	65535	65535
586.0	709.0	r05c07f24p02-ch2sk1fk1fl1.tif	r05c07f24p01-ch1sk1fk1fl1.tiff	34	1179	0.15555	0.130159	0.0	0.0	nan	07	24	nan	05	0	0	0	0	65535	65535
0.0	20491.0	r05c07f25p02-ch2sk1fk1fl1.tif	r05c07f25p01-ch1sk1fk1fl1.tiff	34	1180	0.0611734	0.014786	0.0	0.0	nan	07	25	nan	05	0	1	0	0	65535	65535
0.0	22220.0	r05c07f26p02-ch2sk1fk1fl1.tif	r05c07f26p01-ch1sk1fk1fl1.tiff	34	1181	0.000579843	0.0033875	0.0	0.0	nan	07	26	nan	05	1	1	0	0	65535	65535
116.0	216.0	r05c07f27p02-ch2sk1fk1fl1.tif	r05c07f27p01-ch1sk1fk1fl1.tiff	34	1182	0.197818	0.0679484	0.0	0.0	nan	07	27	nan	05	0	0	0	0	65535	65535
248.0	281.0	r05c07f28p02-ch2sk1fk1fl1.tif	r05c07f28p01-ch1sk1fk1fl1.tiff	34	1183	0.154742	0.0443427	0.0	0.0	nan	07	28	nan	05	0	1	0	0	65535	65535
18.0	29.0	r05c07f29p02-ch2sk1fk1fl1.tif	r05c07f29p01-ch1sk1fk1fl1.tiff	34	1184	0.0691539	0.0170596	0.0	0.0	nan	07	29	nan	05	0	1	0	0	65535	65535
0.0	23362.0	r05c07f30p02-ch2sk1fk1fl1.tif	r05c07f30p01-ch1sk1fk1fl1.tiff	34	1185	0.000595102	0.00399786	0.0	0.0	nan	07	30	nan	05	1	1	0	0	65535	65535
0.0	0.0	r05c07f31p02-ch2sk1fk1fl1.tif	r05c07f31p01-ch1sk1fk1fl1.tiff	34	1186	0.000595102	0.0	0.0	0.0	nan	07	31	nan	05	1	1	0	0	65535	65535
0.0	0.0	r05c07f32p02-ch2sk1fk1fl1.tif	r05c07f32p01-ch1sk1fk1fl1.tiff	34	1187	0.00062562	0.0	0.0	0.0	nan	07	32	nan	05	1	1	0	0	65535	65535
0.0	24012.0	r05c07f33p02-ch2sk1fk1fl1.tif	r05c07f33p01-ch1sk1fk1fl1.tiff	34	1188	0.000610361	0.00415045	0.0	0.0	nan	07	33	nan	05	1	1	0	0	65535	65535
0.0	22044.0	r05c07f34p02-ch2sk1fk1fl1.tif	r05c07f34p01-ch1sk1fk1fl1.tiff	34	1189	0.000610361	0.00157168	0.0	0.0	nan	07	34	nan	05	1	1	0	0	65535	65535
0.0	0.0	r05c07f35p02-ch2sk1fk1fl1.tif	r05c07f35p01-ch1sk1fk1fl1.tiff	34	1190	0.0	0.0	0.0	0.0	nan	07	35	nan	05	1	1	0	0	65535	65535
1150.0	2072.0	r06c07f01p02-ch2sk1fk1fl1.tif	r06c07f01p01-ch1sk1fk1fl1.tiff	35	1191	0.249622	0.219226	7.18060661765e-05	0.0	nan	07	01	nan	06	0	0	0	0	65535	65535
0.0	0.0	r06c07f02p02-ch2sk1fk1fl1.tif	r06c07f02p01-ch1sk1fk1fl1.tiff	35	1192	0.00062562	0.0	0.0	0.0	nan	07	02	nan	06	1	1	0	0	65535	65535
0.0	21428.0	r06c07f03p02-ch2sk1fk1fl1.tif	r06c07f03p01-ch1sk1fk1fl1.tiff	35	1193	0.000610361	0.0021973	0.0	0.0	nan	07	03	nan	06	1	1	0	0	65535	65535
0.0	19802.0	r06c07f04p02-ch2sk1fk1fl1.tif	r06c07f04p01-ch1sk1fk1fl1.tiff	35	1194	0.000640879	0.00210575	0.0	0.0	nan	07	04	nan	06	1	1	0	0	65535	65535
0.0	21913.0	r06c07f05p02-ch2sk1fk1fl1.tif	r06c07f05p01-ch1sk1fk1fl1.tiff	35	1195	0.000579843	0.00233463	0.0	0.0	nan	07	05	nan	06	1	1	0	0	65535	65535
0.0	0.0	r06c07f06p02-ch2sk1fk1fl1.tif	r06c07f06p01-ch1sk1fk1fl1.tiff	35	1196	0.0	0.0	0.0	0.0	nan	07	06	nan	06	1	1	0	0	65535	65535
2.0	4.0	r06c07f07p02-ch2sk1fk1fl1.tif	r06c07f07p01-ch1sk1fk1fl1.tiff	35	1197	0.0799573	0.0263676	0.0	0.0	nan	07	07	nan	06	0	1	0	0	65535	65535
241.0	291.0	r06c07f08p02-ch2sk1fk1fl1.tif	r06c07f08p01-ch1sk1fk1fl1.tiff	35	1198	0.171344	0.0927138	0.0	0.0	nan	07	08	nan	06	0	0	0	0	65535	65535
174.0	220.0	r06c07f09p02-ch2sk1fk1fl1.tif	r06c07f09p01-ch1sk1fk1fl1.tiff	35	1199	0.156374	0.0820325	0.0	0.0	nan	07	09	nan	06	0	0	0	0	65535	65535
0.0	20366.0	r06c07f10p02-ch2sk1fk1fl1.tif	r06c07f10p01-ch1sk1fk1fl1.tiff	35	1200	0.000610361	0.00256352	0.0	0.0	nan	07	10	nan	06	1	1	0	0	65535	65535
0.0	22951.0	r06c07f11p02-ch2sk1fk1fl1.tif	r06c07f11p01-ch1sk1fk1fl1.tiff	35	1201	0.000640879	0.00363165	0.0	0.0	nan	07	11	nan	06	1	1	0	0	65535	65535
0.0	21779.0	r06c07f12p02-ch2sk1fk1fl1.tif	r06c07f12p01-ch1sk1fk1fl1.tiff	35	1202	0.000686656	0.00163272	0.0	0.0	nan	07	12	nan	06	1	1	0	0	65535	65535
15.0	29.0	r06c07f13p02-ch2sk1fk1fl1.tif	r06c07f13p01-ch1sk1fk1fl1.tiff	35	1203	0.0542	0.0271916	0.0	0.0	nan	07	13	nan	06	0	1	0	0	65535	65535
785.0	1012.0	r06c07f14p02-ch2sk1fk1fl1.tif	r06c07f14p01-ch1sk1fk1fl1.tiff	35	1204	0.187366	0.163333	0.0	0.0	nan	07	14	nan	06	0	0	0	0	65535	65535
991.0	1445.0	r06c07f15p02-ch2sk1fk1fl1.tif	r06c07f15p01-ch1sk1fk1fl1.tiff	35	1205	0.137713	0.203113	0.0	0.0	nan	07	15	nan	06	0	0	0	0	65535	65535
76.0	161.0	r06c07f16p02-ch2sk1fk1fl1.tif	r06c07f16p01-ch1sk1fk1fl1.tiff	35	1206	0.224552	0.0746777	0.0	0.0	nan	07	16	nan	06	0	0	0	0	65535	65535
69.0	121.0	r06c07f17p02-ch2sk1fk1fl1.tif	r06c07f17p01-ch1sk1fk1fl1.tiff	35	1207	0.113893	0.0285039	0.0	0.0	nan	07	17	nan	06	0	1	0	0	65535	65535
900.0	1540.0	r06c07f18p02-ch2sk1fk1fl1.tif	r06c07f18p01-ch1sk1fk1fl1.tiff	35	1208	0.197803	0.20885	0.0	0.0	nan	07	18	nan	06	0	0	0	0	65535	65535
93.0	82.0	r06c07f19p02-ch2sk1fk1fl1.tif	r06c07f19p01-ch1sk1fk1fl1.tiff	35	1209	0.121309	0.0319219	0.0	0.0	nan	07	19	nan	06	0	1	0	0	65535	65535
0.0	22100.0	r06c07f20p02-ch2sk1fk1fl1.tif	r06c07f20p01-ch1sk1fk1fl1.tiff	35	1210	0.00062562	0.00177005	0.0	0.0	nan	07	20	nan	06	1	1	0	0	65535	65535
0.0	21762.0	r06c07f21p02-ch2sk1fk1fl1.tif	r06c07f21p01-ch1sk1fk1fl1.tiff	35	1211	0.000579843	0.00309758	0.0	0.0	nan	07	21	nan	06	1	1	0	0	65535	65535
13.0	17.0	r06c07f22p02-ch2sk1fk1fl1.tif	r06c07f22p01-ch1sk1fk1fl1.tiff	35	1212	0.0662394	0.023621	0.0	0.0	nan	07	22	nan	06	0	1	0	0	65535	65535
610.0	711.0	r06c07f23p02-ch2sk1fk1fl1.tif	r06c07f23p01-ch1sk1fk1fl1.tiff	35	1213	0.225574	0.0990768	0.0	0.0	nan	07	23	nan	06	0	0	0	0	65535	65535
417.0	405.0	r06c07f24p02-ch2sk1fk1fl1.tif	r06c07f24p01-ch1sk1fk1fl1.tiff	35	1214	0.190692	0.0974594	0.0	0.0	nan	07	24	nan	06	0	0	0	0	65535	65535
0.0	19959.0	r06c07f25p02-ch2sk1fk1fl1.tif	r06c07f25p01-ch1sk1fk1fl1.tiff	35	1215	0.0528573	0.00561532	0.0	0.0	nan	07	25	nan	06	0	1	0	0	65535	65535
0.0	21731.0	r06c07f26p02-ch2sk1fk1fl1.tif	r06c07f26p01-ch1sk1fk1fl1.tiff	35	1216	0.00062562	0.00210575	0.0	0.0	nan	07	26	nan	06	1	1	0	0	65535	65535
0.0	22459.0	r06c07f27p02-ch2sk1fk1fl1.tif	r06c07f27p01-ch1sk1fk1fl1.tiff	35	1217	0.000640879	0.00354009	0.0	0.0	nan	07	27	nan	06	1	1	0	0	65535	65535
6.0	20429.0	r06c07f28p02-ch2sk1fk1fl1.tif	r06c07f28p01-ch1sk1fk1fl1.tiff	35	1218	0.0474098	0.0145876	0.0	0.0	nan	07	28	nan	06	1	1	0	0	65535	65535
0.0	22218.0	r06c07f29p02-ch2sk1fk1fl1.tif	r06c07f29p01-ch1sk1fk1fl1.tiff	35	1219	0.000610361	0.00320439	0.0	0.0	nan	07	29	nan	06	1	1	0	0	65535	65535
0.0	21340.0	r06c07f30p02-ch2sk1fk1fl1.tif	r06c07f30p01-ch1sk1fk1fl1.tiff	35	1220	0.000610361	0.00155642	0.0	0.0	nan	07	30	nan	06	1	1	0	0	65535	65535
0.0	21673.0	r06c07f31p02-ch2sk1fk1fl1.tif	r06c07f31p01-ch1sk1fk1fl1.tiff	35	1221	0.000595102	0.0015259	0.0	0.0	nan	07	31	nan	06	1	1	0	0	65535	65535
0.0	21317.0	r06c07f32p02-ch2sk1fk1fl1.tif	r06c07f32p01-ch1sk1fk1fl1.tiff	35	1222	0.000595102	0.00158694	0.0	0.0	nan	07	32	nan	06	1	1	0	0	65535	65535
0.0	23.0	r06c07f33p02-ch2sk1fk1fl1.tif	r06c07f33p01-ch1sk1fk1fl1.tiff	35	1223	0.000610361	0.0826123	0.0	0.0	nan	07	33	nan	06	1	0	0	0	65535	65535
0.0	21479.0	r06c07f34p02-ch2sk1fk1fl1.tif	r06c07f34p01-ch1sk1fk1fl1.tiff	35	1224	0.000579843	0.00158694	0.0	0.0	nan	07	34	nan	06	1	1	0	0	65535	65535
0.0	0.0	r06c07f35p02-ch2sk1fk1fl1.tif	r06c07f35p01-ch1sk1fk1fl1.tiff	35	1225	0.0	0.0	0.0	0.0	nan	07	35	nan	06	1	1	0	0	65535	65535
3230.0	1546.0	r07c07f01p02-ch2sk1fk1fl1.tif	r07c07f01p01-ch1sk1fk1fl1.tiff	36	1226	0.205631	0.249714	0.0	0.00143612132353	nan	07	01	nan	07	0	0	0	0	65535	65535
0.0	19998.0	r07c07f02p02-ch2sk1fk1fl1.tif	r07c07f02p01-ch1sk1fk1fl1.tiff	36	1227	0.000640879	0.00247196	0.0	0.0	nan	07	02	nan	07	1	1	0	0	65535	65535
0.0	21232.0	r07c07f03p02-ch2sk1fk1fl1.tif	r07c07f03p01-ch1sk1fk1fl1.tiff	36	1228	0.000564584	0.00376898	0.0	0.0	nan	07	03	nan	07	1	1	0	0	65535	65535
0.0	21698.0	r07c07f04p02-ch2sk1fk1fl1.tif	r07c07f04p01-ch1sk1fk1fl1.tiff	36	1229	0.00062562	0.00175479	0.0	0.0	nan	07	04	nan	07	1	1	0	0	65535	65535
0.0	21852.0	r07c07f05p02-ch2sk1fk1fl1.tif	r07c07f05p01-ch1sk1fk1fl1.tiff	36	1230	0.000656138	0.00169375	0.0	0.0	nan	07	05	nan	07	1	1	0	0	65535	65535
0.0	0.0	r07c07f06p02-ch2sk1fk1fl1.tif	r07c07f06p01-ch1sk1fk1fl1.tiff	36	1231	0.0	0.0	0.0	0.0	nan	07	06	nan	07	1	1	0	0	65535	65535
0.0	21799.0	r07c07f07p02-ch2sk1fk1fl1.tif	r07c07f07p01-ch1sk1fk1fl1.tiff	36	1232	0.000595102	0.00164797	0.0	0.0	nan	07	07	nan	07	1	1	0	0	65535	65535
9.0	0.0	r07c07f08p02-ch2sk1fk1fl1.tif	r07c07f08p01-ch1sk1fk1fl1.tiff	36	1233	0.0532998	0.0965133	0.0	0.0	nan	07	08	nan	07	0	0	0	0	65535	65535
39.0	170.0	r07c07f09p02-ch2sk1fk1fl1.tif	r07c07f09p01-ch1sk1fk1fl1.tiff	36	1234	0.134447	0.0920272	0.0	0.0	nan	07	09	nan	07	0	0	0	0	65535	65535
5.0	26.0	r07c07f10p02-ch2sk1fk1fl1.tif	r07c07f10p01-ch1sk1fk1fl1.tiff	36	1235	0.0598459	0.0241245	0.0	0.0	nan	07	10	nan	07	0	1	0	0	65535	65535
0.0	362.0	r07c07f11p02-ch2sk1fk1fl1.tif	r07c07f11p01-ch1sk1fk1fl1.tiff	36	1236	0.000610361	0.0436561	0.0	0.0	nan	07	11	nan	07	1	1	0	0	65535	65535
0.0	21844.0	r07c07f12p02-ch2sk1fk1fl1.tif	r07c07f12p01-ch1sk1fk1fl1.tiff	36	1237	0.000595102	0.0319219	0.0	0.0	nan	07	12	nan	07	1	1	0	0	65535	65535
166.0	154.0	r07c07f13p02-ch2sk1fk1fl1.tif	r07c07f13p01-ch1sk1fk1fl1.tiff	36	1238	0.185916	0.095964	0.0	0.0	nan	07	13	nan	07	0	0	0	0	65535	65535
580.0	305.0	r07c07f14p02-ch2sk1fk1fl1.tif	r07c07f14p01-ch1sk1fk1fl1.tiff	36	1239	0.150362	0.249653	0.0	0.000215418198529	nan	07	14	nan	07	0	0	0	0	65535	65535
207.0	153.0	r07c07f15p02-ch2sk1fk1fl1.tif	r07c07f15p01-ch1sk1fk1fl1.tiff	36	1240	0.110552	0.0681315	0.0	0.0	nan	07	15	nan	07	0	0	0	0	65535	65535
0.0	20181.0	r07c07f16p02-ch2sk1fk1fl1.tif	r07c07f16p01-ch1sk1fk1fl1.tiff	36	1241	0.000610361	0.00164797	0.0	0.0	nan	07	16	nan	07	1	1	0	0	65535	65535
0.0	20349.0	r07c07f17p02-ch2sk1fk1fl1.tif	r07c07f17p01-ch1sk1fk1fl1.tiff	36	1242	0.000595102	0.00224308	0.0	0.0	nan	07	17	nan	07	1	1	0	0	65535	65535
421.0	190.0	r07c07f18p02-ch2sk1fk1fl1.tif	r07c07f18p01-ch1sk1fk1fl1.tiff	36	1243	0.13843	0.155398	0.0	0.0	nan	07	18	nan	07	0	0	0	0	65535	65535
287.0	187.0	r07c07f19p02-ch2sk1fk1fl1.tif	r07c07f19p01-ch1sk1fk1fl1.tiff	36	1244	0.114168	0.114855	0.0	0.0	nan	07	19	nan	07	0	0	0	0	65535	65535
0.0	22173.0	r07c07f20p02-ch2sk1fk1fl1.tif	r07c07f20p01-ch1sk1fk1fl1.tiff	36	1245	0.000671397	0.00234989	0.0	0.0	nan	07	20	nan	07	1	1	0	0	65535	65535
0.0	21830.0	r07c07f21p02-ch2sk1fk1fl1.tif	r07c07f21p01-ch1sk1fk1fl1.tiff	36	1246	0.000640879	0.00157168	0.0	0.0	nan	07	21	nan	07	1	1	0	0	65535	65535
81.0	128.0	r07c07f22p02-ch2sk1fk1fl1.tif	r07c07f22p01-ch1sk1fk1fl1.tiff	36	1247	0.143526	0.0458686	0.0	0.0	nan	07	22	nan	07	0	1	0	0	65535	65535
339.0	180.0	r07c07f23p02-ch2sk1fk1fl1.tif	r07c07f23p01-ch1sk1fk1fl1.tiff	36	1248	0.105928	0.137514	0.0	0.0	nan	07	23	nan	07	0	0	0	0	65535	65535
91.0	137.0	r07c07f24p02-ch2sk1fk1fl1.tif	r07c07f24p01-ch1sk1fk1fl1.tiff	36	1249	0.131853	0.0434424	0.0	0.0	nan	07	24	nan	07	0	1	0	0	65535	65535
0.0	20303.0	r07c07f25p02-ch2sk1fk1fl1.tif	r07c07f25p01-ch1sk1fk1fl1.tiff	36	1250	0.000595102	0.00256352	0.0	0.0	nan	07	25	nan	07	1	1	0	0	65535	65535
0.0	0.0	r07c07f26p02-ch2sk1fk1fl1.tif	r07c07f26p01-ch1sk1fk1fl1.tiff	36	1251	0.000610361	0.0	0.0	0.0	nan	07	26	nan	07	1	1	0	0	65535	65535
0.0	22553.0	r07c07f27p02-ch2sk1fk1fl1.tif	r07c07f27p01-ch1sk1fk1fl1.tiff	36	1252	0.000595102	0.00172427	0.0	0.0	nan	07	27	nan	07	1	1	0	0	65535	65535
4.0	90.0	r07c07f28p02-ch2sk1fk1fl1.tif	r07c07f28p01-ch1sk1fk1fl1.tiff	36	1253	0.0296025	0.0171969	0.0	0.0	nan	07	28	nan	07	1	1	0	0	65535	65535
0.0	20453.0	r07c07f29p02-ch2sk1fk1fl1.tif	r07c07f29p01-ch1sk1fk1fl1.tiff	36	1254	0.000640879	0.00236515	0.0	0.0	nan	07	29	nan	07	1	1	0	0	65535	65535
0.0	0.0	r07c07f30p02-ch2sk1fk1fl1.tif	r07c07f30p01-ch1sk1fk1fl1.tiff	36	1255	0.000610361	0.0	0.0	0.0	nan	07	30	nan	07	1	1	0	0	65535	65535
0.0	21301.0	r07c07f31p02-ch2sk1fk1fl1.tif	r07c07f31p01-ch1sk1fk1fl1.tiff	36	1256	0.000640879	0.0031281	0.0	0.0	nan	07	31	nan	07	1	1	0	0	65535	65535
0.0	27793.0	r07c07f32p02-ch2sk1fk1fl1.tif	r07c07f32p01-ch1sk1fk1fl1.tiff	36	1257	0.000595102	0.0128939	0.0	0.0	nan	07	32	nan	07	1	1	0	0	65535	65535
0.0	21852.0	r07c07f33p02-ch2sk1fk1fl1.tif	r07c07f33p01-ch1sk1fk1fl1.tiff	36	1258	0.000610361	0.00164797	0.0	0.0	nan	07	33	nan	07	1	1	0	0	65535	65535
0.0	21569.0	r07c07f34p02-ch2sk1fk1fl1.tif	r07c07f34p01-ch1sk1fk1fl1.tiff	36	1259	0.0	0.00411994	0.0	0.0	nan	07	34	nan	07	1	1	0	0	65535	65535
0.0	0.0	r07c07f35p02-ch2sk1fk1fl1.tif	r07c07f35p01-ch1sk1fk1fl1.tiff	36	1260	0.0	0.0	0.0	0.0	nan	07	35	nan	07	1	1	0	0	65535	65535
2251.0	1431.0	r02c08f01p02-ch2sk1fk1fl1.tif	r02c08f01p01-ch1sk1fk1fl1.tiff	37	1261	0.20502	0.249699	0.0	0.00143612132353	nan	08	01	nan	02	0	0	0	0	65535	65535
0.0	20702.0	r02c08f02p02-ch2sk1fk1fl1.tif	r02c08f02p01-ch1sk1fk1fl1.tiff	37	1262	0.00062562	0.00233463	0.0	0.0	nan	08	02	nan	02	1	1	0	0	65535	65535
0.0	21478.0	r02c08f03p02-ch2sk1fk1fl1.tif	r02c08f03p01-ch1sk1fk1fl1.tiff	37	1263	0.00062562	0.00163272	0.0	0.0	nan	08	03	nan	02	1	1	0	0	65535	65535
0.0	20266.0	r02c08f04p02-ch2sk1fk1fl1.tif	r02c08f04p01-ch1sk1fk1fl1.tiff	37	1264	0.000610361	0.00178531	0.0	0.0	nan	08	04	nan	02	1	1	0	0	65535	65535
0.0	21938.0	r02c08f05p02-ch2sk1fk1fl1.tif	r02c08f05p01-ch1sk1fk1fl1.tiff	37	1265	0.000610361	0.00331121	0.0	0.0	nan	08	05	nan	02	1	1	0	0	65535	65535
0.0	21099.0	r02c08f06p02-ch2sk1fk1fl1.tif	r02c08f06p01-ch1sk1fk1fl1.tiff	37	1266	0.0	0.00808728	0.0	0.0	nan	08	06	nan	02	1	1	0	0	65535	65535
0.0	22036.0	r02c08f07p02-ch2sk1fk1fl1.tif	r02c08f07p01-ch1sk1fk1fl1.tiff	37	1267	0.000610361	0.002533	0.0	0.0	nan	08	07	nan	02	1	1	0	0	65535	65535
13.0	34.0	r02c08f08p02-ch2sk1fk1fl1.tif	r02c08f08p01-ch1sk1fk1fl1.tiff	37	1268	0.127352	0.0459297	0.0	0.0	nan	08	08	nan	02	0	1	0	0	65535	65535
33.0	37.0	r02c08f09p02-ch2sk1fk1fl1.tif	r02c08f09p01-ch1sk1fk1fl1.tiff	37	1269	0.168566	0.0476234	0.0	0.0	nan	08	09	nan	02	0	1	0	0	65535	65535
0.0	251.0	r02c08f10p02-ch2sk1fk1fl1.tif	r02c08f10p01-ch1sk1fk1fl1.tiff	37	1270	0.000595102	0.174426	0.0	0.0	nan	08	10	nan	02	1	0	0	0	65535	65535
0.0	21384.0	r02c08f11p02-ch2sk1fk1fl1.tif	r02c08f11p01-ch1sk1fk1fl1.tiff	37	1271	0.000610361	0.00175479	0.0	0.0	nan	08	11	nan	02	1	1	0	0	65535	65535
0.0	22026.0	r02c08f12p02-ch2sk1fk1fl1.tif	r02c08f12p01-ch1sk1fk1fl1.tiff	37	1272	0.00062562	0.00199893	0.0	0.0	nan	08	12	nan	02	1	1	0	0	65535	65535
48.0	39.0	r02c08f13p02-ch2sk1fk1fl1.tif	r02c08f13p01-ch1sk1fk1fl1.tiff	37	1273	0.122927	0.0290074	0.0	0.0	nan	08	13	nan	02	0	1	0	0	65535	65535
470.0	227.0	r02c08f14p02-ch2sk1fk1fl1.tif	r02c08f14p01-ch1sk1fk1fl1.tiff	37	1274	0.152102	0.148898	0.0	0.0	nan	08	14	nan	02	0	0	0	0	65535	65535
364.0	236.0	r02c08f15p02-ch2sk1fk1fl1.tif	r02c08f15p01-ch1sk1fk1fl1.tiff	37	1275	0.130327	0.121828	0.0	0.0	nan	08	15	nan	02	0	0	0	0	65535	65535
15.0	44.0	r02c08f16p02-ch2sk1fk1fl1.tif	r02c08f16p01-ch1sk1fk1fl1.tiff	37	1276	0.101579	0.0376135	0.0	0.0	nan	08	16	nan	02	0	1	0	0	65535	65535
79.0	123.0	r02c08f17p02-ch2sk1fk1fl1.tif	r02c08f17p01-ch1sk1fk1fl1.tiff	37	1277	0.137743	0.0561532	0.0	0.0	nan	08	17	nan	02	0	0	0	0	65535	65535
1402.0	892.0	r02c08f18p02-ch2sk1fk1fl1.tif	r02c08f18p01-ch1sk1fk1fl1.tiff	37	1278	0.167742	0.249668	0.0	7.18060661765e-05	nan	08	18	nan	02	0	0	0	0	65535	65535
125.0	82.0	r02c08f19p02-ch2sk1fk1fl1.tif	r02c08f19p01-ch1sk1fk1fl1.tiff	37	1279	0.178241	0.0494087	0.0	0.0	nan	08	19	nan	02	0	1	0	0	65535	65535
0.0	20184.0	r02c08f20p02-ch2sk1fk1fl1.tif	r02c08f20p01-ch1sk1fk1fl1.tiff	37	1280	0.000595102	0.00161746	0.0	0.0	nan	08	20	nan	02	1	1	0	0	65535	65535
0.0	19650.0	r02c08f21p02-ch2sk1fk1fl1.tif	r02c08f21p01-ch1sk1fk1fl1.tiff	37	1281	0.000610361	0.00210575	0.0	0.0	nan	08	21	nan	02	1	1	0	0	65535	65535
58.0	0.0	r02c08f22p02-ch2sk1fk1fl1.tif	r02c08f22p01-ch1sk1fk1fl1.tiff	37	1282	0.131701	0.0975509	0.0	0.0	nan	08	22	nan	02	0	0	0	0	65535	65535
473.0	283.0	r02c08f23p02-ch2sk1fk1fl1.tif	r02c08f23p01-ch1sk1fk1fl1.tiff	37	1283	0.162493	0.118654	0.0	0.0	nan	08	23	nan	02	0	0	0	0	65535	65535
446.0	310.0	r02c08f24p02-ch2sk1fk1fl1.tif	r02c08f24p01-ch1sk1fk1fl1.tiff	37	1284	0.172259	0.176715	0.0	0.0	nan	08	24	nan	02	0	0	0	0	65535	65535
40.0	76.0	r02c08f25p02-ch2sk1fk1fl1.tif	r02c08f25p01-ch1sk1fk1fl1.tiff	37	1285	0.161715	0.038056	0.0	0.0	nan	08	25	nan	02	0	1	0	0	65535	65535
0.0	21956.0	r02c08f26p02-ch2sk1fk1fl1.tif	r02c08f26p01-ch1sk1fk1fl1.tiff	37	1286	0.000579843	0.00199893	0.0	0.0	nan	08	26	nan	02	1	1	0	0	65535	65535
39.0	92.0	r02c08f27p02-ch2sk1fk1fl1.tif	r02c08f27p01-ch1sk1fk1fl1.tiff	37	1287	0.117464	0.0308385	0.0	0.0	nan	08	27	nan	02	0	1	0	0	65535	65535
73.0	73.0	r02c08f28p02-ch2sk1fk1fl1.tif	r02c08f28p01-ch1sk1fk1fl1.tiff	37	1288	0.107027	0.0242161	0.0	0.0	nan	08	28	nan	02	0	1	0	0	65535	65535
0.0	20278.0	r02c08f29p02-ch2sk1fk1fl1.tif	r02c08f29p01-ch1sk1fk1fl1.tiff	37	1289	0.000595102	0.00172427	0.0	0.0	nan	08	29	nan	02	1	1	0	0	65535	65535
0.0	21451.0	r02c08f30p02-ch2sk1fk1fl1.tif	r02c08f30p01-ch1sk1fk1fl1.tiff	37	1290	0.00062562	0.00155642	0.0	0.0	nan	08	30	nan	02	1	1	0	0	65535	65535
0.0	21497.0	r02c08f31p02-ch2sk1fk1fl1.tif	r02c08f31p01-ch1sk1fk1fl1.tiff	37	1291	0.000686656	0.00161746	0.0	0.0	nan	08	31	nan	02	1	1	0	0	65535	65535
0.0	21333.0	r02c08f32p02-ch2sk1fk1fl1.tif	r02c08f32p01-ch1sk1fk1fl1.tiff	37	1292	0.000610361	0.00157168	0.0	0.0	nan	08	32	nan	02	1	1	0	0	65535	65535
0.0	21863.0	r02c08f33p02-ch2sk1fk1fl1.tif	r02c08f33p01-ch1sk1fk1fl1.tiff	37	1293	0.000595102	0.00155642	0.0	0.0	nan	08	33	nan	02	1	1	0	0	65535	65535
0.0	21646.0	r02c08f34p02-ch2sk1fk1fl1.tif	r02c08f34p01-ch1sk1fk1fl1.tiff	37	1294	0.000610361	0.00196841	0.0	0.0	nan	08	34	nan	02	1	1	0	0	65535	65535
0.0	0.0	r02c08f35p02-ch2sk1fk1fl1.tif	r02c08f35p01-ch1sk1fk1fl1.tiff	37	1295	0.0	0.0	0.0	0.0	nan	08	35	nan	02	1	1	0	0	65535	65535
1890.0	2444.0	r03c08f01p02-ch2sk1fk1fl1.tif	r03c08f01p01-ch1sk1fk1fl1.tiff	38	1296	0.249683	0.236225	0.00229779411765	0.0	nan	08	01	nan	03	0	0	0	0	65535	65535
0.0	22460.0	r03c08f02p02-ch2sk1fk1fl1.tif	r03c08f02p01-ch1sk1fk1fl1.tiff	38	1297	0.000595102	0.00158694	0.0	0.0	nan	08	02	nan	03	1	1	0	0	65535	65535
0.0	21219.0	r03c08f03p02-ch2sk1fk1fl1.tif	r03c08f03p01-ch1sk1fk1fl1.tiff	38	1298	0.000640879	0.00199893	0.0	0.0	nan	08	03	nan	03	1	1	0	0	65535	65535
0.0	19929.0	r03c08f04p02-ch2sk1fk1fl1.tif	r03c08f04p01-ch1sk1fk1fl1.tiff	38	1299	0.000640879	0.00163272	0.0	0.0	nan	08	04	nan	03	1	1	0	0	65535	65535
0.0	21811.0	r03c08f05p02-ch2sk1fk1fl1.tif	r03c08f05p01-ch1sk1fk1fl1.tiff	38	1300	0.000671397	0.00158694	0.0	0.0	nan	08	05	nan	03	1	1	0	0	65535	65535
0.0	0.0	r03c08f06p02-ch2sk1fk1fl1.tif	r03c08f06p01-ch1sk1fk1fl1.tiff	38	1301	0.0	0.0	0.0	0.0	nan	08	06	nan	03	1	1	0	0	65535	65535
0.0	23997.0	r03c08f07p02-ch2sk1fk1fl1.tif	r03c08f07p01-ch1sk1fk1fl1.tiff	38	1302	0.000610361	0.00320439	0.0	0.0	nan	08	07	nan	03	1	1	0	0	65535	65535
50.0	84.0	r03c08f08p02-ch2sk1fk1fl1.tif	r03c08f08p01-ch1sk1fk1fl1.tiff	38	1303	0.124926	0.0741283	0.0	0.0	nan	08	08	nan	03	0	0	0	0	65535	65535
163.0	135.0	r03c08f09p02-ch2sk1fk1fl1.tif	r03c08f09p01-ch1sk1fk1fl1.tiff	38	1304	0.18996	0.0337987	0.0	0.0	nan	08	09	nan	03	0	1	0	0	65535	65535
5.0	0.0	r03c08f10p02-ch2sk1fk1fl1.tif	r03c08f10p01-ch1sk1fk1fl1.tiff	38	1305	0.101823	0.109834	0.0	0.0	nan	08	10	nan	03	0	0	0	0	65535	65535
0.0	23288.0	r03c08f11p02-ch2sk1fk1fl1.tif	r03c08f11p01-ch1sk1fk1fl1.tiff	38	1306	0.00062562	0.00257877	0.0	0.0	nan	08	11	nan	03	1	1	0	0	65535	65535
0.0	21932.0	r03c08f12p02-ch2sk1fk1fl1.tif	r03c08f12p01-ch1sk1fk1fl1.tiff	38	1307	0.00062562	0.00164797	0.0	0.0	nan	08	12	nan	03	1	1	0	0	65535	65535
236.0	205.0	r03c08f13p02-ch2sk1fk1fl1.tif	r03c08f13p01-ch1sk1fk1fl1.tiff	38	1308	0.225269	0.0493629	0.0	0.0	nan	08	13	nan	03	0	1	0	0	65535	65535
996.0	915.0	r03c08f14p02-ch2sk1fk1fl1.tif	r03c08f14p01-ch1sk1fk1fl1.tiff	38	1309	0.249622	0.185519	7.18060661765e-05	0.0	nan	08	14	nan	03	0	0	0	0	65535	65535
586.0	524.0	r03c08f15p02-ch2sk1fk1fl1.tif	r03c08f15p01-ch1sk1fk1fl1.tiff	38	1310	0.142443	0.125414	0.0	0.0	nan	08	15	nan	03	0	0	0	0	65535	65535
2.0	24468.0	r03c08f16p02-ch2sk1fk1fl1.tif	r03c08f16p01-ch1sk1fk1fl1.tiff	38	1311	0.133089	0.0151827	0.0	0.0	nan	08	16	nan	03	0	1	0	0	65535	65535
12.0	14.0	r03c08f17p02-ch2sk1fk1fl1.tif	r03c08f17p01-ch1sk1fk1fl1.tiff	38	1312	0.112566	0.0184939	0.0	0.0	nan	08	17	nan	03	0	1	0	0	65535	65535
759.0	832.0	r03c08f18p02-ch2sk1fk1fl1.tif	r03c08f18p01-ch1sk1fk1fl1.tiff	38	1313	0.181842	0.162051	0.0	0.0	nan	08	18	nan	03	0	0	0	0	65535	65535
267.0	252.0	r03c08f19p02-ch2sk1fk1fl1.tif	r03c08f19p01-ch1sk1fk1fl1.tiff	38	1314	0.249668	0.146853	0.000215418198529	0.0	nan	08	19	nan	03	0	0	0	0	65535	65535
0.0	22022.0	r03c08f20p02-ch2sk1fk1fl1.tif	r03c08f20p01-ch1sk1fk1fl1.tiff	38	1315	0.000610361	0.00354009	0.0	0.0	nan	08	20	nan	03	1	1	0	0	65535	65535
0.0	21819.0	r03c08f21p02-ch2sk1fk1fl1.tif	r03c08f21p01-ch1sk1fk1fl1.tiff	38	1316	0.000595102	0.00189212	0.0	0.0	nan	08	21	nan	03	1	1	0	0	65535	65535
61.0	85.0	r03c08f22p02-ch2sk1fk1fl1.tif	r03c08f22p01-ch1sk1fk1fl1.tiff	38	1317	0.114168	0.0273899	0.0	0.0	nan	08	22	nan	03	0	1	0	0	65535	65535
463.0	428.0	r03c08f23p02-ch2sk1fk1fl1.tif	r03c08f23p01-ch1sk1fk1fl1.tiff	38	1318	0.187198	0.0865797	0.0	0.0	nan	08	23	nan	03	0	0	0	0	65535	65535
242.0	263.0	r03c08f24p02-ch2sk1fk1fl1.tif	r03c08f24p01-ch1sk1fk1fl1.tiff	38	1319	0.199039	0.0853132	0.0	0.0	nan	08	24	nan	03	0	0	0	0	65535	65535
0.0	19998.0	r03c08f25p02-ch2sk1fk1fl1.tif	r03c08f25p01-ch1sk1fk1fl1.tiff	38	1320	0.000610361	0.00157168	0.0	0.0	nan	08	25	nan	03	1	1	0	0	65535	65535
0.0	19955.0	r03c08f26p02-ch2sk1fk1fl1.tif	r03c08f26p01-ch1sk1fk1fl1.tiff	38	1321	0.000579843	0.00198367	0.0	0.0	nan	08	26	nan	03	1	1	0	0	65535	65535
0.0	22573.0	r03c08f27p02-ch2sk1fk1fl1.tif	r03c08f27p01-ch1sk1fk1fl1.tiff	38	1322	0.000595102	0.00283818	0.0	0.0	nan	08	27	nan	03	1	1	0	0	65535	65535
0.0	20448.0	r03c08f28p02-ch2sk1fk1fl1.tif	r03c08f28p01-ch1sk1fk1fl1.tiff	38	1323	0.000640879	0.00166323	0.0	0.0	nan	08	28	nan	03	1	1	0	0	65535	65535
0.0	20426.0	r03c08f29p02-ch2sk1fk1fl1.tif	r03c08f29p01-ch1sk1fk1fl1.tiff	38	1324	0.000595102	0.00164797	0.0	0.0	nan	08	29	nan	03	1	1	0	0	65535	65535
0.0	21585.0	r03c08f30p02-ch2sk1fk1fl1.tif	r03c08f30p01-ch1sk1fk1fl1.tiff	38	1325	0.0	0.0016022	0.0	0.0	nan	08	30	nan	03	1	1	0	0	65535	65535
0.0	21909.0	r03c08f31p02-ch2sk1fk1fl1.tif	r03c08f31p01-ch1sk1fk1fl1.tiff	38	1326	0.000595102	0.00267033	0.0	0.0	nan	08	31	nan	03	1	1	0	0	65535	65535
0.0	21314.0	r03c08f32p02-ch2sk1fk1fl1.tif	r03c08f32p01-ch1sk1fk1fl1.tiff	38	1327	0.000656138	0.0015259	0.0	0.0	nan	08	32	nan	03	1	1	0	0	65535	65535
0.0	19567.0	r03c08f33p02-ch2sk1fk1fl1.tif	r03c08f33p01-ch1sk1fk1fl1.tiff	38	1328	0.000595102	0.0041352	0.0	0.0	nan	08	33	nan	03	1	1	0	0	65535	65535
0.0	21862.0	r03c08f34p02-ch2sk1fk1fl1.tif	r03c08f34p01-ch1sk1fk1fl1.tiff	38	1329	0.00062562	0.00183108	0.0	0.0	nan	08	34	nan	03	1	1	0	0	65535	65535
0.0	0.0	r03c08f35p02-ch2sk1fk1fl1.tif	r03c08f35p01-ch1sk1fk1fl1.tiff	38	1330	0.0	0.0	0.0	0.0	nan	08	35	nan	03	1	1	0	0	65535	65535
1848.0	1987.0	r04c08f01p02-ch2sk1fk1fl1.tif	r04c08f01p01-ch1sk1fk1fl1.tiff	39	1331	0.209598	0.215396	0.0	0.0	nan	08	01	nan	04	0	0	0	0	65535	65535
0.0	22795.0	r04c08f02p02-ch2sk1fk1fl1.tif	r04c08f02p01-ch1sk1fk1fl1.tiff	39	1332	0.000610361	0.00146487	0.0	0.0	nan	08	02	nan	04	1	1	0	0	65535	65535
0.0	21191.0	r04c08f03p02-ch2sk1fk1fl1.tif	r04c08f03p01-ch1sk1fk1fl1.tiff	39	1333	0.000579843	0.00198367	0.0	0.0	nan	08	03	nan	04	1	1	0	0	65535	65535
0.0	19895.0	r04c08f04p02-ch2sk1fk1fl1.tif	r04c08f04p01-ch1sk1fk1fl1.tiff	39	1334	0.000579843	0.00161746	0.0	0.0	nan	08	04	nan	04	1	1	0	0	65535	65535
0.0	19639.0	r04c08f05p02-ch2sk1fk1fl1.tif	r04c08f05p01-ch1sk1fk1fl1.tiff	39	1335	0.000579843	0.00158694	0.0	0.0	nan	08	05	nan	04	1	1	0	0	65535	65535
0.0	0.0	r04c08f06p02-ch2sk1fk1fl1.tif	r04c08f06p01-ch1sk1fk1fl1.tiff	39	1336	0.0	0.0	0.0	0.0	nan	08	06	nan	04	1	1	0	0	65535	65535
0.0	21785.0	r04c08f07p02-ch2sk1fk1fl1.tif	r04c08f07p01-ch1sk1fk1fl1.tiff	39	1337	0.00062562	0.00167849	0.0	0.0	nan	08	07	nan	04	1	1	0	0	65535	65535
50.0	59.0	r04c08f08p02-ch2sk1fk1fl1.tif	r04c08f08p01-ch1sk1fk1fl1.tiff	39	1338	0.120607	0.0307012	0.0	0.0	nan	08	08	nan	04	0	1	0	0	65535	65535
56.0	67.0	r04c08f09p02-ch2sk1fk1fl1.tif	r04c08f09p01-ch1sk1fk1fl1.tiff	39	1339	0.158328	0.033051	0.0	0.0	nan	08	09	nan	04	0	1	0	0	65535	65535
0.0	20324.0	r04c08f10p02-ch2sk1fk1fl1.tif	r04c08f10p01-ch1sk1fk1fl1.tiff	39	1340	0.000610361	0.0018616	0.0	0.0	nan	08	10	nan	04	1	1	0	0	65535	65535
0.0	21093.0	r04c08f11p02-ch2sk1fk1fl1.tif	r04c08f11p01-ch1sk1fk1fl1.tiff	39	1341	0.00062562	0.00158694	0.0	0.0	nan	08	11	nan	04	1	1	0	0	65535	65535
0.0	21881.0	r04c08f12p02-ch2sk1fk1fl1.tif	r04c08f12p01-ch1sk1fk1fl1.tiff	39	1342	0.000656138	0.00254826	0.0	0.0	nan	08	12	nan	04	1	1	0	0	65535	65535
66.0	60.0	r04c08f13p02-ch2sk1fk1fl1.tif	r04c08f13p01-ch1sk1fk1fl1.tiff	39	1343	0.137697	0.033753	0.0	0.0	nan	08	13	nan	04	0	1	0	0	65535	65535
627.0	553.0	r04c08f14p02-ch2sk1fk1fl1.tif	r04c08f14p01-ch1sk1fk1fl1.tiff	39	1344	0.17467	0.15108	0.0	0.0	nan	08	14	nan	04	0	0	0	0	65535	65535
490.0	462.0	r04c08f15p02-ch2sk1fk1fl1.tif	r04c08f15p01-ch1sk1fk1fl1.tiff	39	1345	0.166705	0.137667	0.0	0.0	nan	08	15	nan	04	0	0	0	0	65535	65535
22.0	47.0	r04c08f16p02-ch2sk1fk1fl1.tif	r04c08f16p01-ch1sk1fk1fl1.tiff	39	1346	0.121126	0.022797	0.0	0.0	nan	08	16	nan	04	0	1	0	0	65535	65535
74.0	145.0	r04c08f17p02-ch2sk1fk1fl1.tif	r04c08f17p01-ch1sk1fk1fl1.tiff	39	1347	0.109041	0.0296025	0.0	0.0	nan	08	17	nan	04	0	1	0	0	65535	65535
1064.0	1075.0	r04c08f18p02-ch2sk1fk1fl1.tif	r04c08f18p01-ch1sk1fk1fl1.tiff	39	1348	0.2065	0.205539	0.0	0.0	nan	08	18	nan	04	0	0	0	0	65535	65535
166.0	168.0	r04c08f19p02-ch2sk1fk1fl1.tif	r04c08f19p01-ch1sk1fk1fl1.tiff	39	1349	0.164385	0.0348821	0.0	0.0	nan	08	19	nan	04	0	1	0	0	65535	65535
0.0	22021.0	r04c08f20p02-ch2sk1fk1fl1.tif	r04c08f20p01-ch1sk1fk1fl1.tiff	39	1350	0.000610361	0.00169375	0.0	0.0	nan	08	20	nan	04	1	1	0	0	65535	65535
0.0	21910.0	r04c08f21p02-ch2sk1fk1fl1.tif	r04c08f21p01-ch1sk1fk1fl1.tiff	39	1351	0.000579843	0.00161746	0.0	0.0	nan	08	21	nan	04	1	1	0	0	65535	65535
73.0	59.0	r04c08f22p02-ch2sk1fk1fl1.tif	r04c08f22p01-ch1sk1fk1fl1.tiff	39	1352	0.124117	0.0234379	0.0	0.0	nan	08	22	nan	04	0	1	0	0	65535	65535
556.0	436.0	r04c08f23p02-ch2sk1fk1fl1.tif	r04c08f23p01-ch1sk1fk1fl1.tiff	39	1353	0.153643	0.136385	0.0	0.0	nan	08	23	nan	04	0	0	0	0	65535	65535
449.0	426.0	r04c08f24p02-ch2sk1fk1fl1.tif	r04c08f24p01-ch1sk1fk1fl1.tiff	39	1354	0.162966	0.130816	0.0	0.0	nan	08	24	nan	04	0	0	0	0	65535	65535
22.0	35.0	r04c08f25p02-ch2sk1fk1fl1.tif	r04c08f25p01-ch1sk1fk1fl1.tiff	39	1355	0.124636	0.0168002	0.0	0.0	nan	08	25	nan	04	0	1	0	0	65535	65535
0.0	22288.0	r04c08f26p02-ch2sk1fk1fl1.tif	r04c08f26p01-ch1sk1fk1fl1.tiff	39	1356	0.000656138	0.00202945	0.0	0.0	nan	08	26	nan	04	1	1	0	0	65535	65535
29.0	79.0	r04c08f27p02-ch2sk1fk1fl1.tif	r04c08f27p01-ch1sk1fk1fl1.tiff	39	1357	0.0781262	0.0192874	0.0	0.0	nan	08	27	nan	04	0	1	0	0	65535	65535
39.0	97.0	r04c08f28p02-ch2sk1fk1fl1.tif	r04c08f28p01-ch1sk1fk1fl1.tiff	39	1358	0.10338	0.0462959	0.0	0.0	nan	08	28	nan	04	0	1	0	0	65535	65535
0.0	24193.0	r04c08f29p02-ch2sk1fk1fl1.tif	r04c08f29p01-ch1sk1fk1fl1.tiff	39	1359	0.000671397	0.0504768	0.0	0.0	nan	08	29	nan	04	1	0	0	0	65535	65535
0.0	21731.0	r04c08f30p02-ch2sk1fk1fl1.tif	r04c08f30p01-ch1sk1fk1fl1.tiff	39	1360	0.00062562	0.00198367	0.0	0.0	nan	08	30	nan	04	1	1	0	0	65535	65535
0.0	19796.0	r04c08f31p02-ch2sk1fk1fl1.tif	r04c08f31p01-ch1sk1fk1fl1.tiff	39	1361	0.000610361	0.00384527	0.0	0.0	nan	08	31	nan	04	1	1	0	0	65535	65535
0.0	21365.0	r04c08f32p02-ch2sk1fk1fl1.tif	r04c08f32p01-ch1sk1fk1fl1.tiff	39	1362	0.000595102	0.00151064	0.0	0.0	nan	08	32	nan	04	1	1	0	0	65535	65535
0.0	22020.0	r04c08f33p02-ch2sk1fk1fl1.tif	r04c08f33p01-ch1sk1fk1fl1.tiff	39	1363	0.000595102	0.00175479	0.0	0.0	nan	08	33	nan	04	1	1	0	0	65535	65535
0.0	21586.0	r04c08f34p02-ch2sk1fk1fl1.tif	r04c08f34p01-ch1sk1fk1fl1.tiff	39	1364	0.00062562	0.00177005	0.0	0.0	nan	08	34	nan	04	1	1	0	0	65535	65535
0.0	0.0	r04c08f35p02-ch2sk1fk1fl1.tif	r04c08f35p01-ch1sk1fk1fl1.tiff	39	1365	0.0	0.0	0.0	0.0	nan	08	35	nan	04	1	1	0	0	65535	65535
1368.0	2188.0	r05c08f01p02-ch2sk1fk1fl1.tif	r05c08f01p01-ch1sk1fk1fl1.tiff	40	1366	0.211276	0.24477	0.0	0.0	nan	08	01	nan	05	0	0	0	0	65535	65535
0.0	0.0	r05c08f02p02-ch2sk1fk1fl1.tif	r05c08f02p01-ch1sk1fk1fl1.tiff	40	1367	0.00062562	0.0	0.0	0.0	nan	08	02	nan	05	1	1	0	0	65535	65535
0.0	0.0	r05c08f03p02-ch2sk1fk1fl1.tif	r05c08f03p01-ch1sk1fk1fl1.tiff	40	1368	0.000656138	0.0	0.0	0.0	nan	08	03	nan	05	1	1	0	0	65535	65535
0.0	21918.0	r05c08f04p02-ch2sk1fk1fl1.tif	r05c08f04p01-ch1sk1fk1fl1.tiff	40	1369	0.000579843	0.0019379	0.0	0.0	nan	08	04	nan	05	1	1	0	0	65535	65535
0.0	21555.0	r05c08f05p02-ch2sk1fk1fl1.tif	r05c08f05p01-ch1sk1fk1fl1.tiff	40	1370	0.000579843	0.00155642	0.0	0.0	nan	08	05	nan	05	1	1	0	0	65535	65535
0.0	22265.0	r05c08f06p02-ch2sk1fk1fl1.tif	r05c08f06p01-ch1sk1fk1fl1.tiff	40	1371	0.000595102	0.00175479	0.0	0.0	nan	08	06	nan	05	1	1	0	0	65535	65535
0.0	21680.0	r05c08f07p02-ch2sk1fk1fl1.tif	r05c08f07p01-ch1sk1fk1fl1.tiff	40	1372	0.000579843	0.00636301	0.0	0.0	nan	08	07	nan	05	1	1	0	0	65535	65535
0.0	215.0	r05c08f08p02-ch2sk1fk1fl1.tif	r05c08f08p01-ch1sk1fk1fl1.tiff	40	1373	0.0012665	0.112139	0.0	0.0	nan	08	08	nan	05	1	0	0	0	65535	65535
24.0	27.0	r05c08f09p02-ch2sk1fk1fl1.tif	r05c08f09p01-ch1sk1fk1fl1.tiff	40	1374	0.162966	0.028687	0.0	0.0	nan	08	09	nan	05	0	1	0	0	65535	65535
0.0	22749.0	r05c08f10p02-ch2sk1fk1fl1.tif	r05c08f10p01-ch1sk1fk1fl1.tiff	40	1375	0.000701915	0.00180056	0.0	0.0	nan	08	10	nan	05	1	1	0	0	65535	65535
0.0	20838.0	r05c08f11p02-ch2sk1fk1fl1.tif	r05c08f11p01-ch1sk1fk1fl1.tiff	40	1376	0.00062562	0.00157168	0.0	0.0	nan	08	11	nan	05	1	1	0	0	65535	65535
0.0	21802.0	r05c08f12p02-ch2sk1fk1fl1.tif	r05c08f12p01-ch1sk1fk1fl1.tiff	40	1377	0.000595102	0.00158694	0.0	0.0	nan	08	12	nan	05	1	1	0	0	65535	65535
67.0	111.0	r05c08f13p02-ch2sk1fk1fl1.tif	r05c08f13p01-ch1sk1fk1fl1.tiff	40	1378	0.169009	0.0372625	0.0	0.0	nan	08	13	nan	05	0	1	0	0	65535	65535
637.0	635.0	r05c08f14p02-ch2sk1fk1fl1.tif	r05c08f14p01-ch1sk1fk1fl1.tiff	40	1379	0.141009	0.133074	0.0	0.0	nan	08	14	nan	05	0	0	0	0	65535	65535
192.0	257.0	r05c08f15p02-ch2sk1fk1fl1.tif	r05c08f15p01-ch1sk1fk1fl1.tiff	40	1380	0.137621	0.0353704	0.0	0.0	nan	08	15	nan	05	0	1	0	0	65535	65535
0.0	22241.0	r05c08f16p02-ch2sk1fk1fl1.tif	r05c08f16p01-ch1sk1fk1fl1.tiff	40	1381	0.000610361	0.00177005	0.0	0.0	nan	08	16	nan	05	1	1	0	0	65535	65535
0.0	20119.0	r05c08f17p02-ch2sk1fk1fl1.tif	r05c08f17p01-ch1sk1fk1fl1.tiff	40	1382	0.00062562	0.00225834	0.0	0.0	nan	08	17	nan	05	1	1	0	0	65535	65535
436.0	485.0	r05c08f18p02-ch2sk1fk1fl1.tif	r05c08f18p01-ch1sk1fk1fl1.tiff	40	1383	0.155642	0.121141	0.0	0.0	nan	08	18	nan	05	0	0	0	0	65535	65535
304.0	348.0	r05c08f19p02-ch2sk1fk1fl1.tif	r05c08f19p01-ch1sk1fk1fl1.tiff	40	1384	0.159106	0.0783093	0.0	0.0	nan	08	19	nan	05	0	0	0	0	65535	65535
0.0	19759.0	r05c08f20p02-ch2sk1fk1fl1.tif	r05c08f20p01-ch1sk1fk1fl1.tiff	40	1385	0.00062562	0.00164797	0.0	0.0	nan	08	20	nan	05	1	1	0	0	65535	65535
0.0	22049.0	r05c08f21p02-ch2sk1fk1fl1.tif	r05c08f21p01-ch1sk1fk1fl1.tiff	40	1386	0.000640879	0.0015259	0.0	0.0	nan	08	21	nan	05	1	1	0	0	65535	65535
321.0	371.0	r05c08f22p02-ch2sk1fk1fl1.tif	r05c08f22p01-ch1sk1fk1fl1.tiff	40	1387	0.137972	0.0872206	0.0	0.0	nan	08	22	nan	05	0	0	0	0	65535	65535
1127.0	1522.0	r05c08f23p02-ch2sk1fk1fl1.tif	r05c08f23p01-ch1sk1fk1fl1.tiff	40	1388	0.171771	0.215976	0.0	0.0	nan	08	23	nan	05	0	0	0	0	65535	65535
296.0	354.0	r05c08f24p02-ch2sk1fk1fl1.tif	r05c08f24p01-ch1sk1fk1fl1.tiff	40	1389	0.227634	0.0780346	0.0	0.0	nan	08	24	nan	05	0	0	0	0	65535	65535
0.0	22239.0	r05c08f25p02-ch2sk1fk1fl1.tif	r05c08f25p01-ch1sk1fk1fl1.tiff	40	1390	0.000595102	0.00216678	0.0	0.0	nan	08	25	nan	05	1	1	0	0	65535	65535
0.0	24035.0	r05c08f26p02-ch2sk1fk1fl1.tif	r05c08f26p01-ch1sk1fk1fl1.tiff	40	1391	0.000595102	0.00494392	0.0	0.0	nan	08	26	nan	05	1	1	0	0	65535	65535
49.0	83.0	r05c08f27p02-ch2sk1fk1fl1.tif	r05c08f27p01-ch1sk1fk1fl1.tiff	40	1392	0.136339	0.0265049	0.0	0.0	nan	08	27	nan	05	0	1	0	0	65535	65535
294.0	356.0	r05c08f28p02-ch2sk1fk1fl1.tif	r05c08f28p01-ch1sk1fk1fl1.tiff	40	1393	0.146746	0.0967117	0.0	0.0	nan	08	28	nan	05	0	0	0	0	65535	65535
61.0	109.0	r05c08f29p02-ch2sk1fk1fl1.tif	r05c08f29p01-ch1sk1fk1fl1.tiff	40	1394	0.102785	0.0224918	0.0	0.0	nan	08	29	nan	05	0	1	0	0	65535	65535
0.0	21597.0	r05c08f30p02-ch2sk1fk1fl1.tif	r05c08f30p01-ch1sk1fk1fl1.tiff	40	1395	0.000564584	0.00158694	0.0	0.0	nan	08	30	nan	05	1	1	0	0	65535	65535
0.0	21792.0	r05c08f31p02-ch2sk1fk1fl1.tif	r05c08f31p01-ch1sk1fk1fl1.tiff	40	1396	0.000579843	0.00161746	0.0	0.0	nan	08	31	nan	05	1	1	0	0	65535	65535
0.0	21378.0	r05c08f32p02-ch2sk1fk1fl1.tif	r05c08f32p01-ch1sk1fk1fl1.tiff	40	1397	0.0	0.00157168	0.0	0.0	nan	08	32	nan	05	1	1	0	0	65535	65535
0.0	21987.0	r05c08f33p02-ch2sk1fk1fl1.tif	r05c08f33p01-ch1sk1fk1fl1.tiff	40	1398	0.000595102	0.00158694	0.0	0.0	nan	08	33	nan	05	1	1	0	0	65535	65535
0.0	21385.0	r05c08f34p02-ch2sk1fk1fl1.tif	r05c08f34p01-ch1sk1fk1fl1.tiff	40	1399	0.000610361	0.00177005	0.0	0.0	nan	08	34	nan	05	1	1	0	0	65535	65535
0.0	0.0	r05c08f35p02-ch2sk1fk1fl1.tif	r05c08f35p01-ch1sk1fk1fl1.tiff	40	1400	0.0	0.0	0.0	0.0	nan	08	35	nan	05	1	1	0	0	65535	65535
1275.0	2231.0	r06c08f01p02-ch2sk1fk1fl1.tif	r06c08f01p01-ch1sk1fk1fl1.tiff	41	1401	0.183062	0.20827	0.0	0.0	nan	08	01	nan	06	0	0	0	0	65535	65535
0.0	22242.0	r06c08f02p02-ch2sk1fk1fl1.tif	r06c08f02p01-ch1sk1fk1fl1.tiff	41	1402	0.000579843	0.00146487	0.0	0.0	nan	08	02	nan	06	1	1	0	0	65535	65535
0.0	21394.0	r06c08f03p02-ch2sk1fk1fl1.tif	r06c08f03p01-ch1sk1fk1fl1.tiff	41	1403	0.000656138	0.00167849	0.0	0.0	nan	08	03	nan	06	1	1	0	0	65535	65535
0.0	22074.0	r06c08f04p02-ch2sk1fk1fl1.tif	r06c08f04p01-ch1sk1fk1fl1.tiff	41	1404	0.000640879	0.00247196	0.0	0.0	nan	08	04	nan	06	1	1	0	0	65535	65535
0.0	21819.0	r06c08f05p02-ch2sk1fk1fl1.tif	r06c08f05p01-ch1sk1fk1fl1.tiff	41	1405	0.000640879	0.00169375	0.0	0.0	nan	08	05	nan	06	1	1	0	0	65535	65535
0.0	0.0	r06c08f06p02-ch2sk1fk1fl1.tif	r06c08f06p01-ch1sk1fk1fl1.tiff	41	1406	0.0	0.0	0.0	0.0	nan	08	06	nan	06	1	1	0	0	65535	65535
0.0	19399.0	r06c08f07p02-ch2sk1fk1fl1.tif	r06c08f07p01-ch1sk1fk1fl1.tiff	41	1407	0.000656138	0.00166323	0.0	0.0	nan	08	07	nan	06	1	1	0	0	65535	65535
118.0	231.0	r06c08f08p02-ch2sk1fk1fl1.tif	r06c08f08p01-ch1sk1fk1fl1.tiff	41	1408	0.179126	0.0662242	0.0	0.0	nan	08	08	nan	06	0	0	0	0	65535	65535
311.0	446.0	r06c08f09p02-ch2sk1fk1fl1.tif	r06c08f09p01-ch1sk1fk1fl1.tiff	41	1409	0.11632	0.12903	0.0	0.0	nan	08	09	nan	06	0	0	0	0	65535	65535
11.0	29.0	r06c08f10p02-ch2sk1fk1fl1.tif	r06c08f10p01-ch1sk1fk1fl1.tiff	41	1410	0.0863203	0.0340581	0.0	0.0	nan	08	10	nan	06	0	1	0	0	65535	65535
0.0	0.0	r06c08f11p02-ch2sk1fk1fl1.tif	r06c08f11p01-ch1sk1fk1fl1.tiff	41	1411	0.000656138	0.0	0.0	0.0	nan	08	11	nan	06	1	1	0	0	65535	65535
0.0	211.0	r06c08f12p02-ch2sk1fk1fl1.tif	r06c08f12p01-ch1sk1fk1fl1.tiff	41	1412	0.000610361	0.249775	0.0	0.0287942325368	nan	08	12	nan	06	1	0	0	0	65535	65535
233.0	291.0	r06c08f13p02-ch2sk1fk1fl1.tif	r06c08f13p01-ch1sk1fk1fl1.tiff	41	1413	0.230396	0.049546	0.0	0.0	nan	08	13	nan	06	0	1	0	0	65535	65535
1288.0	2227.0	r06c08f14p02-ch2sk1fk1fl1.tif	r06c08f14p01-ch1sk1fk1fl1.tiff	41	1414	0.24744	0.249638	0.0	0.000143612132353	nan	08	14	nan	06	0	0	0	0	65535	65535
580.0	828.0	r06c08f15p02-ch2sk1fk1fl1.tif	r06c08f15p01-ch1sk1fk1fl1.tiff	41	1415	0.151263	0.148043	0.0	0.0	nan	08	15	nan	06	0	0	0	0	65535	65535
0.0	20577.0	r06c08f16p02-ch2sk1fk1fl1.tif	r06c08f16p01-ch1sk1fk1fl1.tiff	41	1416	0.000656138	0.00167849	0.0	0.0	nan	08	16	nan	06	1	1	0	0	65535	65535
0.0	20558.0	r06c08f17p02-ch2sk1fk1fl1.tif	r06c08f17p01-ch1sk1fk1fl1.tiff	41	1417	0.000579843	0.00215152	0.0	0.0	nan	08	17	nan	06	1	1	0	0	65535	65535
580.0	706.0	r06c08f18p02-ch2sk1fk1fl1.tif	r06c08f18p01-ch1sk1fk1fl1.tiff	41	1418	0.144747	0.133532	0.0	0.0	nan	08	18	nan	06	0	0	0	0	65535	65535
269.0	326.0	r06c08f19p02-ch2sk1fk1fl1.tif	r06c08f19p01-ch1sk1fk1fl1.tiff	41	1419	0.146548	0.0487526	0.0	0.0	nan	08	19	nan	06	0	1	0	0	65535	65535
0.0	19933.0	r06c08f20p02-ch2sk1fk1fl1.tif	r06c08f20p01-ch1sk1fk1fl1.tiff	41	1420	0.00062562	0.00231937	0.0	0.0	nan	08	20	nan	06	1	1	0	0	65535	65535
0.0	21954.0	r06c08f21p02-ch2sk1fk1fl1.tif	r06c08f21p01-ch1sk1fk1fl1.tiff	41	1421	0.000595102	0.0016022	0.0	0.0	nan	08	21	nan	06	1	1	0	0	65535	65535
40.0	44.0	r06c08f22p02-ch2sk1fk1fl1.tif	r06c08f22p01-ch1sk1fk1fl1.tiff	41	1422	0.0808881	0.024506	0.0	0.0	nan	08	22	nan	06	0	1	0	0	65535	65535
289.0	324.0	r06c08f23p02-ch2sk1fk1fl1.tif	r06c08f23p01-ch1sk1fk1fl1.tiff	41	1423	0.236591	0.0484321	0.0	0.0	nan	08	23	nan	06	0	1	0	0	65535	65535
126.0	175.0	r06c08f24p02-ch2sk1fk1fl1.tif	r06c08f24p01-ch1sk1fk1fl1.tiff	41	1424	0.0999466	0.0867628	0.0	0.0	nan	08	24	nan	06	0	0	0	0	65535	65535
0.0	22302.0	r06c08f25p02-ch2sk1fk1fl1.tif	r06c08f25p01-ch1sk1fk1fl1.tiff	41	1425	0.00062562	0.00163272	0.0	0.0	nan	08	25	nan	06	1	1	0	0	65535	65535
0.0	19804.0	r06c08f26p02-ch2sk1fk1fl1.tif	r06c08f26p01-ch1sk1fk1fl1.tiff	41	1426	0.000610361	0.00183108	0.0	0.0	nan	08	26	nan	06	1	1	0	0	65535	65535
0.0	20236.0	r06c08f27p02-ch2sk1fk1fl1.tif	r06c08f27p01-ch1sk1fk1fl1.tiff	41	1427	0.000671397	0.00177005	0.0	0.0	nan	08	27	nan	06	1	1	0	0	65535	65535
0.0	22648.0	r06c08f28p02-ch2sk1fk1fl1.tif	r06c08f28p01-ch1sk1fk1fl1.tiff	41	1428	0.00062562	0.00184634	0.0	0.0	nan	08	28	nan	06	1	1	0	0	65535	65535
0.0	20140.0	r06c08f29p02-ch2sk1fk1fl1.tif	r06c08f29p01-ch1sk1fk1fl1.tiff	41	1429	0.00062562	0.00158694	0.0	0.0	nan	08	29	nan	06	1	1	0	0	65535	65535
0.0	21517.0	r06c08f30p02-ch2sk1fk1fl1.tif	r06c08f30p01-ch1sk1fk1fl1.tiff	41	1430	0.000610361	0.00169375	0.0	0.0	nan	08	30	nan	06	1	1	0	0	65535	65535
0.0	21490.0	r06c08f31p02-ch2sk1fk1fl1.tif	r06c08f31p01-ch1sk1fk1fl1.tiff	41	1431	0.000610361	0.00158694	0.0	0.0	nan	08	31	nan	06	1	1	0	0	65535	65535
0.0	21304.0	r06c08f32p02-ch2sk1fk1fl1.tif	r06c08f32p01-ch1sk1fk1fl1.tiff	41	1432	0.0	0.00157168	0.0	0.0	nan	08	32	nan	06	1	1	0	0	65535	65535
0.0	21936.0	r06c08f33p02-ch2sk1fk1fl1.tif	r06c08f33p01-ch1sk1fk1fl1.tiff	41	1433	0.000595102	0.00210575	0.0	0.0	nan	08	33	nan	06	1	1	0	0	65535	65535
0.0	21768.0	r06c08f34p02-ch2sk1fk1fl1.tif	r06c08f34p01-ch1sk1fk1fl1.tiff	41	1434	0.000610361	0.00209049	0.0	0.0	nan	08	34	nan	06	1	1	0	0	65535	65535
0.0	0.0	r06c08f35p02-ch2sk1fk1fl1.tif	r06c08f35p01-ch1sk1fk1fl1.tiff	41	1435	0.0	0.0	0.0	0.0	nan	08	35	nan	06	1	1	0	0	65535	65535
2624.0	1282.0	r07c08f01p02-ch2sk1fk1fl1.tif	r07c08f01p01-ch1sk1fk1fl1.tiff	42	1436	0.249699	0.249744	0.000287224264706	0.00394933363971	nan	08	01	nan	07	0	0	0	0	65535	65535
0.0	0.0	r07c08f02p02-ch2sk1fk1fl1.tif	r07c08f02p01-ch1sk1fk1fl1.tiff	42	1437	0.0	0.0	0.0	0.0	nan	08	02	nan	07	1	1	0	0	65535	65535
0.0	23452.0	r07c08f03p02-ch2sk1fk1fl1.tif	r07c08f03p01-ch1sk1fk1fl1.tiff	42	1438	0.00062562	0.00277714	0.0	0.0	nan	08	03	nan	07	1	1	0	0	65535	65535
0.0	21962.0	r07c08f04p02-ch2sk1fk1fl1.tif	r07c08f04p01-ch1sk1fk1fl1.tiff	42	1439	0.000640879	0.00215152	0.0	0.0	nan	08	04	nan	07	1	1	0	0	65535	65535
0.0	21624.0	r07c08f05p02-ch2sk1fk1fl1.tif	r07c08f05p01-ch1sk1fk1fl1.tiff	42	1440	0.000610361	0.002121	0.0	0.0	nan	08	05	nan	07	1	1	0	0	65535	65535
0.0	0.0	r07c08f06p02-ch2sk1fk1fl1.tif	r07c08f06p01-ch1sk1fk1fl1.tiff	42	1441	0.0	0.0	0.0	0.0	nan	08	06	nan	07	1	1	0	0	65535	65535
0.0	21239.0	r07c08f07p02-ch2sk1fk1fl1.tif	r07c08f07p01-ch1sk1fk1fl1.tiff	42	1442	0.000610361	0.00227359	0.0	0.0	nan	08	07	nan	07	1	1	0	0	65535	65535
0.0	20364.0	r07c08f08p02-ch2sk1fk1fl1.tif	r07c08f08p01-ch1sk1fk1fl1.tiff	42	1443	0.000595102	0.00166323	0.0	0.0	nan	08	08	nan	07	1	1	0	0	65535	65535
0.0	20402.0	r07c08f09p02-ch2sk1fk1fl1.tif	r07c08f09p01-ch1sk1fk1fl1.tiff	42	1444	0.000640879	0.00158694	0.0	0.0	nan	08	09	nan	07	1	1	0	0	65535	65535
0.0	20166.0	r07c08f10p02-ch2sk1fk1fl1.tif	r07c08f10p01-ch1sk1fk1fl1.tiff	42	1445	0.000595102	0.0016022	0.0	0.0	nan	08	10	nan	07	1	1	0	0	65535	65535
0.0	21087.0	r07c08f11p02-ch2sk1fk1fl1.tif	r07c08f11p01-ch1sk1fk1fl1.tiff	42	1446	0.000579843	0.00221256	0.0	0.0	nan	08	11	nan	07	1	1	0	0	65535	65535
0.0	21930.0	r07c08f12p02-ch2sk1fk1fl1.tif	r07c08f12p01-ch1sk1fk1fl1.tiff	42	1447	0.000595102	0.00366217	0.0	0.0	nan	08	12	nan	07	1	1	0	0	65535	65535
13.0	18.0	r07c08f13p02-ch2sk1fk1fl1.tif	r07c08f13p01-ch1sk1fk1fl1.tiff	42	1448	0.0738537	0.0364843	0.0	0.0	nan	08	13	nan	07	0	1	0	0	65535	65535
292.0	146.0	r07c08f14p02-ch2sk1fk1fl1.tif	r07c08f14p01-ch1sk1fk1fl1.tiff	42	1449	0.110521	0.147341	0.0	0.0	nan	08	14	nan	07	0	0	0	0	65535	65535
201.0	82.0	r07c08f15p02-ch2sk1fk1fl1.tif	r07c08f15p01-ch1sk1fk1fl1.tiff	42	1450	0.128023	0.0995956	0.0	0.0	nan	08	15	nan	07	0	0	0	0	65535	65535
0.0	19917.0	r07c08f16p02-ch2sk1fk1fl1.tif	r07c08f16p01-ch1sk1fk1fl1.tiff	42	1451	0.000656138	0.00285344	0.0	0.0	nan	08	16	nan	07	1	1	0	0	65535	65535
13.0	14.0	r07c08f17p02-ch2sk1fk1fl1.tif	r07c08f17p01-ch1sk1fk1fl1.tiff	42	1452	0.116732	0.027451	0.0	0.0	nan	08	17	nan	07	0	1	0	0	65535	65535
808.0	385.0	r07c08f18p02-ch2sk1fk1fl1.tif	r07c08f18p01-ch1sk1fk1fl1.tiff	42	1453	0.165301	0.242344	0.0	0.0	nan	08	18	nan	07	0	0	0	0	65535	65535
150.0	66.0	r07c08f19p02-ch2sk1fk1fl1.tif	r07c08f19p01-ch1sk1fk1fl1.tiff	42	1454	0.124636	0.110582	0.0	0.0	nan	08	19	nan	07	0	0	0	0	65535	65535
0.0	21995.0	r07c08f20p02-ch2sk1fk1fl1.tif	r07c08f20p01-ch1sk1fk1fl1.tiff	42	1455	0.000564584	0.00181582	0.0	0.0	nan	08	20	nan	07	1	1	0	0	65535	65535
0.0	21902.0	r07c08f21p02-ch2sk1fk1fl1.tif	r07c08f21p01-ch1sk1fk1fl1.tiff	42	1456	0.000595102	0.00169375	0.0	0.0	nan	08	21	nan	07	1	1	0	0	65535	65535
139.0	94.0	r07c08f22p02-ch2sk1fk1fl1.tif	r07c08f22p01-ch1sk1fk1fl1.tiff	42	1457	0.181964	0.0371557	0.0	0.0	nan	08	22	nan	07	0	1	0	0	65535	65535
963.0	342.0	r07c08f23p02-ch2sk1fk1fl1.tif	r07c08f23p01-ch1sk1fk1fl1.tiff	42	1458	0.175051	0.212589	0.0	0.0	nan	08	23	nan	07	0	0	0	0	65535	65535
397.0	168.0	r07c08f24p02-ch2sk1fk1fl1.tif	r07c08f24p01-ch1sk1fk1fl1.tiff	42	1459	0.161776	0.174182	0.0	0.0	nan	08	24	nan	07	0	0	0	0	65535	65535
6.0	7.0	r07c08f25p02-ch2sk1fk1fl1.tif	r07c08f25p01-ch1sk1fk1fl1.tiff	42	1460	0.0829175	0.026978	0.0	0.0	nan	08	25	nan	07	0	1	0	0	65535	65535
0.0	19621.0	r07c08f26p02-ch2sk1fk1fl1.tif	r07c08f26p01-ch1sk1fk1fl1.tiff	42	1461	0.000610361	0.00265507	0.0	0.0	nan	08	26	nan	07	1	1	0	0	65535	65535
32.0	45.0	r07c08f27p02-ch2sk1fk1fl1.tif	r07c08f27p01-ch1sk1fk1fl1.tiff	42	1462	0.112551	0.0314336	0.0	0.0	nan	08	27	nan	07	0	1	0	0	65535	65535
87.0	89.0	r07c08f28p02-ch2sk1fk1fl1.tif	r07c08f28p01-ch1sk1fk1fl1.tiff	42	1463	0.119097	0.032517	0.0	0.0	nan	08	28	nan	07	0	1	0	0	65535	65535
3.0	24512.0	r07c08f29p02-ch2sk1fk1fl1.tif	r07c08f29p01-ch1sk1fk1fl1.tiff	42	1464	0.0355688	0.0184176	0.0	0.0	nan	08	29	nan	07	1	1	0	0	65535	65535
0.0	21483.0	r07c08f30p02-ch2sk1fk1fl1.tif	r07c08f30p01-ch1sk1fk1fl1.tiff	42	1465	0.0	0.00239567	0.0	0.0	nan	08	30	nan	07	1	1	0	0	65535	65535
0.0	21679.0	r07c08f31p02-ch2sk1fk1fl1.tif	r07c08f31p01-ch1sk1fk1fl1.tiff	42	1466	0.000579843	0.00189212	0.0	0.0	nan	08	31	nan	07	1	1	0	0	65535	65535
0.0	21450.0	r07c08f32p02-ch2sk1fk1fl1.tif	r07c08f32p01-ch1sk1fk1fl1.tiff	42	1467	0.000640879	0.00183108	0.0	0.0	nan	08	32	nan	07	1	1	0	0	65535	65535
0.0	21738.0	r07c08f33p02-ch2sk1fk1fl1.tif	r07c08f33p01-ch1sk1fk1fl1.tiff	42	1468	0.000610361	0.00172427	0.0	0.0	nan	08	33	nan	07	1	1	0	0	65535	65535
0.0	0.0	r07c08f34p02-ch2sk1fk1fl1.tif	r07c08f34p01-ch1sk1fk1fl1.tiff	42	1469	0.00062562	0.0	0.0	0.0	nan	08	34	nan	07	1	1	0	0	65535	65535
0.0	22266.0	r07c08f35p02-ch2sk1fk1fl1.tif	r07c08f35p01-ch1sk1fk1fl1.tiff	42	1470	0.000656138	0.00256352	0.0	0.0	nan	08	35	nan	07	1	1	0	0	65535	65535
2379.0	1621.0	r02c09f01p02-ch2sk1fk1fl1.tif	r02c09f01p01-ch1sk1fk1fl1.tiff	43	1471	0.231586	0.24062	0.0	0.0	nan	09	01	nan	02	0	0	0	0	65535	65535
0.0	20415.0	r02c09f02p02-ch2sk1fk1fl1.tif	r02c09f02p01-ch1sk1fk1fl1.tiff	43	1472	0.000579843	0.00172427	0.0	0.0	nan	09	02	nan	02	1	1	0	0	65535	65535
0.0	0.0	r02c09f03p02-ch2sk1fk1fl1.tif	r02c09f03p01-ch1sk1fk1fl1.tiff	43	1473	0.000595102	0.0	0.0	0.0	nan	09	03	nan	02	1	1	0	0	65535	65535
0.0	20188.0	r02c09f04p02-ch2sk1fk1fl1.tif	r02c09f04p01-ch1sk1fk1fl1.tiff	43	1474	0.000579843	0.00161746	0.0	0.0	nan	09	04	nan	02	1	1	0	0	65535	65535
0.0	21750.0	r02c09f05p02-ch2sk1fk1fl1.tif	r02c09f05p01-ch1sk1fk1fl1.tiff	43	1475	0.000640879	0.00173953	0.0	0.0	nan	09	05	nan	02	1	1	0	0	65535	65535
0.0	0.0	r02c09f06p02-ch2sk1fk1fl1.tif	r02c09f06p01-ch1sk1fk1fl1.tiff	43	1476	0.0	0.0	0.0	0.0	nan	09	06	nan	02	1	1	0	0	65535	65535
0.0	21930.0	r02c09f07p02-ch2sk1fk1fl1.tif	r02c09f07p01-ch1sk1fk1fl1.tiff	43	1477	0.000610361	0.00161746	0.0	0.0	nan	09	07	nan	02	1	1	0	0	65535	65535
16.0	53.0	r02c09f08p02-ch2sk1fk1fl1.tif	r02c09f08p01-ch1sk1fk1fl1.tiff	43	1478	0.123827	0.0267491	0.0	0.0	nan	09	08	nan	02	0	1	0	0	65535	65535
54.0	117.0	r02c09f09p02-ch2sk1fk1fl1.tif	r02c09f09p01-ch1sk1fk1fl1.tiff	43	1479	0.146487	0.0255131	0.0	0.0	nan	09	09	nan	02	0	1	0	0	65535	65535
0.0	22694.0	r02c09f10p02-ch2sk1fk1fl1.tif	r02c09f10p01-ch1sk1fk1fl1.tiff	43	1480	0.000579843	0.0027924	0.0	0.0	nan	09	10	nan	02	1	1	0	0	65535	65535
0.0	21463.0	r02c09f11p02-ch2sk1fk1fl1.tif	r02c09f11p01-ch1sk1fk1fl1.tiff	43	1481	0.0	0.00213626	0.0	0.0	nan	09	11	nan	02	1	1	0	0	65535	65535
0.0	19799.0	r02c09f12p02-ch2sk1fk1fl1.tif	r02c09f12p01-ch1sk1fk1fl1.tiff	43	1482	0.000610361	0.00216678	0.0	0.0	nan	09	12	nan	02	1	1	0	0	65535	65535
82.0	56.0	r02c09f13p02-ch2sk1fk1fl1.tif	r02c09f13p01-ch1sk1fk1fl1.tiff	43	1483	0.116167	0.0366979	0.0	0.0	nan	09	13	nan	02	0	1	0	0	65535	65535
827.0	425.0	r02c09f14p02-ch2sk1fk1fl1.tif	r02c09f14p01-ch1sk1fk1fl1.tiff	43	1484	0.175097	0.165393	0.0	0.0	nan	09	14	nan	02	0	0	0	0	65535	65535
387.0	285.0	r02c09f15p02-ch2sk1fk1fl1.tif	r02c09f15p01-ch1sk1fk1fl1.tiff	43	1485	0.156313	0.140887	0.0	0.0	nan	09	15	nan	02	0	0	0	0	65535	65535
0.0	5.0	r02c09f16p02-ch2sk1fk1fl1.tif	r02c09f16p01-ch1sk1fk1fl1.tiff	43	1486	0.15462	0.0269322	0.0	0.0	nan	09	16	nan	02	0	1	0	0	65535	65535
16.0	97.0	r02c09f17p02-ch2sk1fk1fl1.tif	r02c09f17p01-ch1sk1fk1fl1.tiff	43	1487	0.174914	0.0412146	0.0	0.0	nan	09	17	nan	02	0	1	0	0	65535	65535
900.0	602.0	r02c09f18p02-ch2sk1fk1fl1.tif	r02c09f18p01-ch1sk1fk1fl1.tiff	43	1488	0.187304	0.194171	0.0	0.0	nan	09	18	nan	02	0	0	0	0	65535	65535
178.0	99.0	r02c09f19p02-ch2sk1fk1fl1.tif	r02c09f19p01-ch1sk1fk1fl1.tiff	43	1489	0.14847	0.100313	0.0	0.0	nan	09	19	nan	02	0	0	0	0	65535	65535
0.0	21869.0	r02c09f20p02-ch2sk1fk1fl1.tif	r02c09f20p01-ch1sk1fk1fl1.tiff	43	1490	0.000579843	0.00187686	0.0	0.0	nan	09	20	nan	02	1	1	0	0	65535	65535
0.0	21856.0	r02c09f21p02-ch2sk1fk1fl1.tif	r02c09f21p01-ch1sk1fk1fl1.tiff	43	1491	0.000595102	0.00177005	0.0	0.0	nan	09	21	nan	02	1	1	0	0	65535	65535
65.0	83.0	r02c09f22p02-ch2sk1fk1fl1.tif	r02c09f22p01-ch1sk1fk1fl1.tiff	43	1492	0.144244	0.029221	0.0	0.0	nan	09	22	nan	02	0	1	0	0	65535	65535
415.0	236.0	r02c09f23p02-ch2sk1fk1fl1.tif	r02c09f23p01-ch1sk1fk1fl1.tiff	43	1493	0.175311	0.180056	0.0	0.0	nan	09	23	nan	02	0	0	0	0	65535	65535
266.0	228.0	r02c09f24p02-ch2sk1fk1fl1.tif	r02c09f24p01-ch1sk1fk1fl1.tiff	43	1494	0.123934	0.0926986	0.0	0.0	nan	09	24	nan	02	0	0	0	0	65535	65535
2.0	24504.0	r02c09f25p02-ch2sk1fk1fl1.tif	r02c09f25p01-ch1sk1fk1fl1.tiff	43	1495	0.0460975	0.0132906	0.0	0.0	nan	09	25	nan	02	1	1	0	0	65535	65535
0.0	21814.0	r02c09f26p02-ch2sk1fk1fl1.tif	r02c09f26p01-ch1sk1fk1fl1.tiff	43	1496	0.000610361	0.00166323	0.0	0.0	nan	09	26	nan	02	1	1	0	0	65535	65535
4.0	15.0	r02c09f27p02-ch2sk1fk1fl1.tif	r02c09f27p01-ch1sk1fk1fl1.tiff	43	1497	0.108934	0.0184787	0.0	0.0	nan	09	27	nan	02	0	1	0	0	65535	65535
22.0	44.0	r02c09f28p02-ch2sk1fk1fl1.tif	r02c09f28p01-ch1sk1fk1fl1.tiff	43	1498	0.0729076	0.0188754	0.0	0.0	nan	09	28	nan	02	0	1	0	0	65535	65535
0.0	20152.0	r02c09f29p02-ch2sk1fk1fl1.tif	r02c09f29p01-ch1sk1fk1fl1.tiff	43	1499	0.000579843	0.00277714	0.0	0.0	nan	09	29	nan	02	1	1	0	0	65535	65535
0.0	21952.0	r02c09f30p02-ch2sk1fk1fl1.tif	r02c09f30p01-ch1sk1fk1fl1.tiff	43	1500	0.000656138	0.00233463	0.0	0.0	nan	09	30	nan	02	1	1	0	0	65535	65535
0.0	21761.0	r02c09f31p02-ch2sk1fk1fl1.tif	r02c09f31p01-ch1sk1fk1fl1.tiff	43	1501	0.0	0.00242618	0.0	0.0	nan	09	31	nan	02	1	1	0	0	65535	65535
0.0	21375.0	r02c09f32p02-ch2sk1fk1fl1.tif	r02c09f32p01-ch1sk1fk1fl1.tiff	43	1502	0.000564584	0.0016022	0.0	0.0	nan	09	32	nan	02	1	1	0	0	65535	65535
0.0	21720.0	r02c09f33p02-ch2sk1fk1fl1.tif	r02c09f33p01-ch1sk1fk1fl1.tiff	43	1503	0.000610361	0.0019379	0.0	0.0	nan	09	33	nan	02	1	1	0	0	65535	65535
0.0	23695.0	r02c09f34p02-ch2sk1fk1fl1.tif	r02c09f34p01-ch1sk1fk1fl1.tiff	43	1504	0.000640879	0.00315862	0.0	0.0	nan	09	34	nan	02	1	1	0	0	65535	65535
0.0	22959.0	r02c09f35p02-ch2sk1fk1fl1.tif	r02c09f35p01-ch1sk1fk1fl1.tiff	43	1505	0.000640879	0.00251774	0.0	0.0	nan	09	35	nan	02	1	1	0	0	65535	65535
1679.0	2210.0	r03c09f01p02-ch2sk1fk1fl1.tif	r03c09f01p01-ch1sk1fk1fl1.tiff	44	1506	0.249683	0.240574	0.00100528492647	0.0	nan	09	01	nan	03	0	0	0	0	65535	65535
0.0	0.0	r03c09f02p02-ch2sk1fk1fl1.tif	r03c09f02p01-ch1sk1fk1fl1.tiff	44	1507	0.0	0.0	0.0	0.0	nan	09	02	nan	03	1	1	0	0	65535	65535
0.0	21547.0	r03c09f03p02-ch2sk1fk1fl1.tif	r03c09f03p01-ch1sk1fk1fl1.tiff	44	1508	0.000579843	0.00213626	0.0	0.0	nan	09	03	nan	03	1	1	0	0	65535	65535
0.0	19737.0	r03c09f04p02-ch2sk1fk1fl1.tif	r03c09f04p01-ch1sk1fk1fl1.tiff	44	1509	0.00062562	0.00157168	0.0	0.0	nan	09	04	nan	03	1	1	0	0	65535	65535
0.0	21792.0	r03c09f05p02-ch2sk1fk1fl1.tif	r03c09f05p01-ch1sk1fk1fl1.tiff	44	1510	0.000579843	0.00170901	0.0	0.0	nan	09	05	nan	03	1	1	0	0	65535	65535
0.0	0.0	r03c09f06p02-ch2sk1fk1fl1.tif	r03c09f06p01-ch1sk1fk1fl1.tiff	44	1511	0.0	0.0	0.0	0.0	nan	09	06	nan	03	1	1	0	0	65535	65535
0.0	21650.0	r03c09f07p02-ch2sk1fk1fl1.tif	r03c09f07p01-ch1sk1fk1fl1.tiff	44	1512	0.000610361	0.0021973	0.0	0.0	nan	09	07	nan	03	1	1	0	0	65535	65535
45.0	63.0	r03c09f08p02-ch2sk1fk1fl1.tif	r03c09f08p01-ch1sk1fk1fl1.tiff	44	1513	0.139895	0.0304875	0.0	0.0	nan	09	08	nan	03	0	1	0	0	65535	65535
33.0	60.0	r03c09f09p02-ch2sk1fk1fl1.tif	r03c09f09p01-ch1sk1fk1fl1.tiff	44	1514	0.155627	0.0264897	0.0	0.0	nan	09	09	nan	03	0	1	0	0	65535	65535
0.0	20258.0	r03c09f10p02-ch2sk1fk1fl1.tif	r03c09f10p01-ch1sk1fk1fl1.tiff	44	1515	0.000610361	0.00158694	0.0	0.0	nan	09	10	nan	03	1	1	0	0	65535	65535
0.0	21275.0	r03c09f11p02-ch2sk1fk1fl1.tif	r03c09f11p01-ch1sk1fk1fl1.tiff	44	1516	0.00062562	0.00436408	0.0	0.0	nan	09	11	nan	03	1	1	0	0	65535	65535
0.0	19893.0	r03c09f12p02-ch2sk1fk1fl1.tif	r03c09f12p01-ch1sk1fk1fl1.tiff	44	1517	0.000579843	0.00158694	0.0	0.0	nan	09	12	nan	03	1	1	0	0	65535	65535
71.0	72.0	r03c09f13p02-ch2sk1fk1fl1.tif	r03c09f13p01-ch1sk1fk1fl1.tiff	44	1518	0.127275	0.0356909	0.0	0.0	nan	09	13	nan	03	0	1	0	0	65535	65535
589.0	529.0	r03c09f14p02-ch2sk1fk1fl1.tif	r03c09f14p01-ch1sk1fk1fl1.tiff	44	1519	0.149691	0.118654	0.0	0.0	nan	09	14	nan	03	0	0	0	0	65535	65535
594.0	602.0	r03c09f15p02-ch2sk1fk1fl1.tif	r03c09f15p01-ch1sk1fk1fl1.tiff	44	1520	0.160494	0.175097	0.0	0.0	nan	09	15	nan	03	0	0	0	0	65535	65535
14.0	28.0	r03c09f16p02-ch2sk1fk1fl1.tif	r03c09f16p01-ch1sk1fk1fl1.tiff	44	1521	0.121828	0.0252079	0.0	0.0	nan	09	16	nan	03	0	1	0	0	65535	65535
42.0	76.0	r03c09f17p02-ch2sk1fk1fl1.tif	r03c09f17p01-ch1sk1fk1fl1.tiff	44	1522	0.186267	0.0309148	0.0	0.0	nan	09	17	nan	03	0	1	0	0	65535	65535
1055.0	1012.0	r03c09f18p02-ch2sk1fk1fl1.tif	r03c09f18p01-ch1sk1fk1fl1.tiff	44	1523	0.17406	0.194095	0.0	0.0	nan	09	18	nan	03	0	0	0	0	65535	65535
174.0	212.0	r03c09f19p02-ch2sk1fk1fl1.tif	r03c09f19p01-ch1sk1fk1fl1.tiff	44	1524	0.157107	0.0336156	0.0	0.0	nan	09	19	nan	03	0	1	0	0	65535	65535
0.0	22124.0	r03c09f20p02-ch2sk1fk1fl1.tif	r03c09f20p01-ch1sk1fk1fl1.tiff	44	1525	0.000610361	0.00157168	0.0	0.0	nan	09	20	nan	03	1	1	0	0	65535	65535
0.0	45.0	r03c09f21p02-ch2sk1fk1fl1.tif	r03c09f21p01-ch1sk1fk1fl1.tiff	44	1526	0.000595102	0.0690776	0.0	0.0	nan	09	21	nan	03	1	0	0	0	65535	65535
103.0	116.0	r03c09f22p02-ch2sk1fk1fl1.tif	r03c09f22p01-ch1sk1fk1fl1.tiff	44	1527	0.146151	0.022446	0.0	0.0	nan	09	22	nan	03	0	1	0	0	65535	65535
621.0	587.0	r03c09f23p02-ch2sk1fk1fl1.tif	r03c09f23p01-ch1sk1fk1fl1.tiff	44	1528	0.147234	0.110643	0.0	0.0	nan	09	23	nan	03	0	0	0	0	65535	65535
340.0	384.0	r03c09f24p02-ch2sk1fk1fl1.tif	r03c09f24p01-ch1sk1fk1fl1.tiff	44	1529	0.228809	0.107347	0.0	0.0	nan	09	24	nan	03	0	0	0	0	65535	65535
1.0	25796.0	r03c09f25p02-ch2sk1fk1fl1.tif	r03c09f25p01-ch1sk1fk1fl1.tiff	44	1530	0.0526741	0.0139467	0.0	0.0	nan	09	25	nan	03	0	1	0	0	65535	65535
0.0	21639.0	r03c09f26p02-ch2sk1fk1fl1.tif	r03c09f26p01-ch1sk1fk1fl1.tiff	44	1531	0.000610361	0.00163272	0.0	0.0	nan	09	26	nan	03	1	1	0	0	65535	65535
4.0	22434.0	r03c09f27p02-ch2sk1fk1fl1.tif	r03c09f27p01-ch1sk1fk1fl1.tiff	44	1532	0.0787213	0.0114595	0.0	0.0	nan	09	27	nan	03	0	1	0	0	65535	65535
25.0	35.0	r03c09f28p02-ch2sk1fk1fl1.tif	r03c09f28p01-ch1sk1fk1fl1.tiff	44	1533	0.0711376	0.0200046	0.0	0.0	nan	09	28	nan	03	0	1	0	0	65535	65535
0.0	22348.0	r03c09f29p02-ch2sk1fk1fl1.tif	r03c09f29p01-ch1sk1fk1fl1.tiff	44	1534	0.000656138	0.00196841	0.0	0.0	nan	09	29	nan	03	1	1	0	0	65535	65535
0.0	512.0	r03c09f30p02-ch2sk1fk1fl1.tif	r03c09f30p01-ch1sk1fk1fl1.tiff	44	1535	0.0	0.0751659	0.0	0.0	nan	09	30	nan	03	1	0	0	0	65535	65535
0.0	21215.0	r03c09f31p02-ch2sk1fk1fl1.tif	r03c09f31p01-ch1sk1fk1fl1.tiff	44	1536	0.000595102	0.00192264	0.0	0.0	nan	09	31	nan	03	1	1	0	0	65535	65535
0.0	0.0	r03c09f32p02-ch2sk1fk1fl1.tif	r03c09f32p01-ch1sk1fk1fl1.tiff	44	1537	0.000610361	0.0	0.0	0.0	nan	09	32	nan	03	1	1	0	0	65535	65535
0.0	21881.0	r03c09f33p02-ch2sk1fk1fl1.tif	r03c09f33p01-ch1sk1fk1fl1.tiff	44	1538	0.00062562	0.00230411	0.0	0.0	nan	09	33	nan	03	1	1	0	0	65535	65535
0.0	21412.0	r03c09f34p02-ch2sk1fk1fl1.tif	r03c09f34p01-ch1sk1fk1fl1.tiff	44	1539	0.000656138	0.0015259	0.0	0.0	nan	09	34	nan	03	1	1	0	0	65535	65535
0.0	21311.0	r03c09f35p02-ch2sk1fk1fl1.tif	r03c09f35p01-ch1sk1fk1fl1.tiff	44	1540	0.000595102	0.00178531	0.0	0.0	nan	09	35	nan	03	1	1	0	0	65535	65535
2352.0	2567.0	r04c09f01p02-ch2sk1fk1fl1.tif	r04c09f01p01-ch1sk1fk1fl1.tiff	45	1541	0.218204	0.24802	0.0	0.0	nan	09	01	nan	04	0	0	0	0	65535	65535
0.0	0.0	r04c09f02p02-ch2sk1fk1fl1.tif	r04c09f02p01-ch1sk1fk1fl1.tiff	45	1542	0.00108339	0.0	0.0	0.0	nan	09	02	nan	04	1	1	0	0	65535	65535
0.0	21662.0	r04c09f03p02-ch2sk1fk1fl1.tif	r04c09f03p01-ch1sk1fk1fl1.tiff	45	1543	0.00062562	0.00155642	0.0	0.0	nan	09	03	nan	04	1	1	0	0	65535	65535
0.0	19649.0	r04c09f04p02-ch2sk1fk1fl1.tif	r04c09f04p01-ch1sk1fk1fl1.tiff	45	1544	0.000610361	0.00440986	0.0	0.0	nan	09	04	nan	04	1	1	0	0	65535	65535
0.0	19173.0	r04c09f05p02-ch2sk1fk1fl1.tif	r04c09f05p01-ch1sk1fk1fl1.tiff	45	1545	0.000595102	0.00332647	0.0	0.0	nan	09	05	nan	04	1	1	0	0	65535	65535
0.0	22711.0	r04c09f06p02-ch2sk1fk1fl1.tif	r04c09f06p01-ch1sk1fk1fl1.tiff	45	1546	0.0	0.002121	0.0	0.0	nan	09	06	nan	04	1	1	0	0	65535	65535
0.0	19098.0	r04c09f07p02-ch2sk1fk1fl1.tif	r04c09f07p01-ch1sk1fk1fl1.tiff	45	1547	0.000579843	0.015259	0.0	0.0	nan	09	07	nan	04	1	1	0	0	65535	65535
3.0	9.0	r04c09f08p02-ch2sk1fk1fl1.tif	r04c09f08p01-ch1sk1fk1fl1.tiff	45	1548	0.0931106	0.0392767	0.0	0.0	nan	09	08	nan	04	0	1	0	0	65535	65535
33.0	73.0	r04c09f09p02-ch2sk1fk1fl1.tif	r04c09f09p01-ch1sk1fk1fl1.tiff	45	1549	0.143008	0.0370642	0.0	0.0	nan	09	09	nan	04	0	1	0	0	65535	65535
2.0	1.0	r04c09f10p02-ch2sk1fk1fl1.tif	r04c09f10p01-ch1sk1fk1fl1.tiff	45	1550	0.114427	0.0371862	0.0	0.0	nan	09	10	nan	04	0	1	0	0	65535	65535
0.0	0.0	r04c09f11p02-ch2sk1fk1fl1.tif	r04c09f11p01-ch1sk1fk1fl1.tiff	45	1551	0.0	0.0	0.0	0.0	nan	09	11	nan	04	1	1	0	0	65535	65535
0.0	22052.0	r04c09f12p02-ch2sk1fk1fl1.tif	r04c09f12p01-ch1sk1fk1fl1.tiff	45	1552	0.000595102	0.00177005	0.0	0.0	nan	09	12	nan	04	1	1	0	0	65535	65535
171.0	161.0	r04c09f13p02-ch2sk1fk1fl1.tif	r04c09f13p01-ch1sk1fk1fl1.tiff	45	1553	0.157717	0.0417487	0.0	0.0	nan	09	13	nan	04	0	1	0	0	65535	65535
634.0	0.0	r04c09f14p02-ch2sk1fk1fl1.tif	r04c09f14p01-ch1sk1fk1fl1.tiff	45	1554	0.184787	0.0	0.0	0.0	nan	09	14	nan	04	0	1	0	0	65535	65535
345.0	253.0	r04c09f15p02-ch2sk1fk1fl1.tif	r04c09f15p01-ch1sk1fk1fl1.tiff	45	1555	0.195148	0.0916762	0.0	0.0	nan	09	15	nan	04	0	0	0	0	65535	65535
0.0	20291.0	r04c09f16p02-ch2sk1fk1fl1.tif	r04c09f16p01-ch1sk1fk1fl1.tiff	45	1556	0.000610361	0.00158694	0.0	0.0	nan	09	16	nan	04	1	1	0	0	65535	65535
0.0	20512.0	r04c09f17p02-ch2sk1fk1fl1.tif	r04c09f17p01-ch1sk1fk1fl1.tiff	45	1557	0.00062562	0.002533	0.0	0.0	nan	09	17	nan	04	1	1	0	0	65535	65535
700.0	570.0	r04c09f18p02-ch2sk1fk1fl1.tif	r04c09f18p01-ch1sk1fk1fl1.tiff	45	1558	0.18468	0.177478	0.0	0.0	nan	09	18	nan	04	0	0	0	0	65535	65535
307.0	272.0	r04c09f19p02-ch2sk1fk1fl1.tif	r04c09f19p01-ch1sk1fk1fl1.tiff	45	1559	0.223713	0.15967	0.0	0.0	nan	09	19	nan	04	0	0	0	0	65535	65535
0.0	22131.0	r04c09f20p02-ch2sk1fk1fl1.tif	r04c09f20p01-ch1sk1fk1fl1.tiff	45	1560	0.000595102	0.00204471	0.0	0.0	nan	09	20	nan	04	1	1	0	0	65535	65535
0.0	22104.0	r04c09f21p02-ch2sk1fk1fl1.tif	r04c09f21p01-ch1sk1fk1fl1.tiff	45	1561	0.000595102	0.00215152	0.0	0.0	nan	09	21	nan	04	1	1	0	0	65535	65535
115.0	144.0	r04c09f22p02-ch2sk1fk1fl1.tif	r04c09f22p01-ch1sk1fk1fl1.tiff	45	1562	0.140215	0.0689708	0.0	0.0	nan	09	22	nan	04	0	0	0	0	65535	65535
700.0	559.0	r04c09f23p02-ch2sk1fk1fl1.tif	r04c09f23p01-ch1sk1fk1fl1.tiff	45	1563	0.133486	0.178439	0.0	0.0	nan	09	23	nan	04	0	0	0	0	65535	65535
337.0	285.0	r04c09f24p02-ch2sk1fk1fl1.tif	r04c09f24p01-ch1sk1fk1fl1.tiff	45	1564	0.163058	0.11693	0.0	0.0	nan	09	24	nan	04	0	0	0	0	65535	65535
0.0	20118.0	r04c09f25p02-ch2sk1fk1fl1.tif	r04c09f25p01-ch1sk1fk1fl1.tiff	45	1565	0.000564584	0.00157168	0.0	0.0	nan	09	25	nan	04	1	1	0	0	65535	65535
0.0	21395.0	r04c09f26p02-ch2sk1fk1fl1.tif	r04c09f26p01-ch1sk1fk1fl1.tiff	45	1566	0.000564584	0.0015259	0.0	0.0	nan	09	26	nan	04	1	1	0	0	65535	65535
17.0	17.0	r04c09f27p02-ch2sk1fk1fl1.tif	r04c09f27p01-ch1sk1fk1fl1.tiff	45	1567	0.0984054	0.018204	0.0	0.0	nan	09	27	nan	04	0	1	0	0	65535	65535
57.0	95.0	r04c09f28p02-ch2sk1fk1fl1.tif	r04c09f28p01-ch1sk1fk1fl1.tiff	45	1568	0.107454	0.0191196	0.0	0.0	nan	09	28	nan	04	0	1	0	0	65535	65535
1.0	20288.0	r04c09f29p02-ch2sk1fk1fl1.tif	r04c09f29p01-ch1sk1fk1fl1.tiff	45	1569	0.0521248	0.00859083	0.0	0.0	nan	09	29	nan	04	0	1	0	0	65535	65535
0.0	21693.0	r04c09f30p02-ch2sk1fk1fl1.tif	r04c09f30p01-ch1sk1fk1fl1.tiff	45	1570	0.000564584	0.00178531	0.0	0.0	nan	09	30	nan	04	1	1	0	0	65535	65535
0.0	0.0	r04c09f31p02-ch2sk1fk1fl1.tif	r04c09f31p01-ch1sk1fk1fl1.tiff	45	1571	0.000610361	0.0	0.0	0.0	nan	09	31	nan	04	1	1	0	0	65535	65535
0.0	0.0	r04c09f32p02-ch2sk1fk1fl1.tif	r04c09f32p01-ch1sk1fk1fl1.tiff	45	1572	0.000640879	0.0	0.0	0.0	nan	09	32	nan	04	1	1	0	0	65535	65535
0.0	21792.0	r04c09f33p02-ch2sk1fk1fl1.tif	r04c09f33p01-ch1sk1fk1fl1.tiff	45	1573	0.000610361	0.00164797	0.0	0.0	nan	09	33	nan	04	1	1	0	0	65535	65535
0.0	21408.0	r04c09f34p02-ch2sk1fk1fl1.tif	r04c09f34p01-ch1sk1fk1fl1.tiff	45	1574	0.000610361	0.00157168	0.0	0.0	nan	09	34	nan	04	1	1	0	0	65535	65535
0.0	21049.0	r04c09f35p02-ch2sk1fk1fl1.tif	r04c09f35p01-ch1sk1fk1fl1.tiff	45	1575	0.00062562	0.00332647	0.0	0.0	nan	09	35	nan	04	1	1	0	0	65535	65535
1521.0	2499.0	r05c09f01p02-ch2sk1fk1fl1.tif	r05c09f01p01-ch1sk1fk1fl1.tiff	46	1576	0.249668	0.200046	0.000359030330882	0.0	nan	09	01	nan	05	0	0	0	0	65535	65535
0.0	0.0	r05c09f02p02-ch2sk1fk1fl1.tif	r05c09f02p01-ch1sk1fk1fl1.tiff	46	1577	0.0	0.0	0.0	0.0	nan	09	02	nan	05	1	1	0	0	65535	65535
0.0	21613.0	r05c09f03p02-ch2sk1fk1fl1.tif	r05c09f03p01-ch1sk1fk1fl1.tiff	46	1578	0.000640879	0.00158694	0.0	0.0	nan	09	03	nan	05	1	1	0	0	65535	65535
0.0	19833.0	r05c09f04p02-ch2sk1fk1fl1.tif	r05c09f04p01-ch1sk1fk1fl1.tiff	46	1579	0.000595102	0.00180056	0.0	0.0	nan	09	04	nan	05	1	1	0	0	65535	65535
0.0	19120.0	r05c09f05p02-ch2sk1fk1fl1.tif	r05c09f05p01-ch1sk1fk1fl1.tiff	46	1580	0.000579843	0.0028687	0.0	0.0	nan	09	05	nan	05	1	1	0	0	65535	65535
0.0	20125.0	r05c09f06p02-ch2sk1fk1fl1.tif	r05c09f06p01-ch1sk1fk1fl1.tiff	46	1581	0.0	0.00140383	0.0	0.0	nan	09	06	nan	05	1	1	0	0	65535	65535
0.0	21783.0	r05c09f07p02-ch2sk1fk1fl1.tif	r05c09f07p01-ch1sk1fk1fl1.tiff	46	1582	0.000595102	0.00154116	0.0	0.0	nan	09	07	nan	05	1	1	0	0	65535	65535
42.0	64.0	r05c09f08p02-ch2sk1fk1fl1.tif	r05c09f08p01-ch1sk1fk1fl1.tiff	46	1583	0.123339	0.0382086	0.0	0.0	nan	09	08	nan	05	0	1	0	0	65535	65535
147.0	176.0	r05c09f09p02-ch2sk1fk1fl1.tif	r05c09f09p01-ch1sk1fk1fl1.tiff	46	1584	0.159701	0.0352483	0.0	0.0	nan	09	09	nan	05	0	1	0	0	65535	65535
5.0	10.0	r05c09f10p02-ch2sk1fk1fl1.tif	r05c09f10p01-ch1sk1fk1fl1.tiff	46	1585	0.0915694	0.0200504	0.0	0.0	nan	09	10	nan	05	0	1	0	0	65535	65535
0.0	0.0	r05c09f11p02-ch2sk1fk1fl1.tif	r05c09f11p01-ch1sk1fk1fl1.tiff	46	1586	0.0	0.0	0.0	0.0	nan	09	11	nan	05	1	1	0	0	65535	65535
0.0	19914.0	r05c09f12p02-ch2sk1fk1fl1.tif	r05c09f12p01-ch1sk1fk1fl1.tiff	46	1587	0.000595102	0.00244144	0.0	0.0	nan	09	12	nan	05	1	1	0	0	65535	65535
205.0	247.0	r05c09f13p02-ch2sk1fk1fl1.tif	r05c09f13p01-ch1sk1fk1fl1.tiff	46	1588	0.190356	0.057557	0.0	0.0	nan	09	13	nan	05	0	0	0	0	65535	65535
1040.0	1236.0	r05c09f14p02-ch2sk1fk1fl1.tif	r05c09f14p01-ch1sk1fk1fl1.tiff	46	1589	0.197879	0.204227	0.0	0.0	nan	09	14	nan	05	0	0	0	0	65535	65535
489.0	486.0	r05c09f15p02-ch2sk1fk1fl1.tif	r05c09f15p01-ch1sk1fk1fl1.tiff	46	1590	0.16318	0.133989	0.0	0.0	nan	09	15	nan	05	0	0	0	0	65535	65535
0.0	22396.0	r05c09f16p02-ch2sk1fk1fl1.tif	r05c09f16p01-ch1sk1fk1fl1.tiff	46	1591	0.000610361	0.00170901	0.0	0.0	nan	09	16	nan	05	1	1	0	0	65535	65535
0.0	20366.0	r05c09f17p02-ch2sk1fk1fl1.tif	r05c09f17p01-ch1sk1fk1fl1.tiff	46	1592	0.000640879	0.00183108	0.0	0.0	nan	09	17	nan	05	1	1	0	0	65535	65535
649.0	706.0	r05c09f18p02-ch2sk1fk1fl1.tif	r05c09f18p01-ch1sk1fk1fl1.tiff	46	1593	0.138216	0.138903	0.0	0.0	nan	09	18	nan	05	0	0	0	0	65535	65535
346.0	355.0	r05c09f19p02-ch2sk1fk1fl1.tif	r05c09f19p01-ch1sk1fk1fl1.tiff	46	1594	0.162478	0.10573	0.0	0.0	nan	09	19	nan	05	0	0	0	0	65535	65535
0.0	19748.0	r05c09f20p02-ch2sk1fk1fl1.tif	r05c09f20p01-ch1sk1fk1fl1.tiff	46	1595	0.000595102	0.00167849	0.0	0.0	nan	09	20	nan	05	1	1	0	0	65535	65535
0.0	21929.0	r05c09f21p02-ch2sk1fk1fl1.tif	r05c09f21p01-ch1sk1fk1fl1.tiff	46	1596	0.000610361	0.00169375	0.0	0.0	nan	09	21	nan	05	1	1	0	0	65535	65535
110.0	205.0	r05c09f22p02-ch2sk1fk1fl1.tif	r05c09f22p01-ch1sk1fk1fl1.tiff	46	1597	0.135485	0.0388952	0.0	0.0	nan	09	22	nan	05	0	1	0	0	65535	65535
512.0	573.0	r05c09f23p02-ch2sk1fk1fl1.tif	r05c09f23p01-ch1sk1fk1fl1.tiff	46	1598	0.118288	0.0884108	0.0	0.0	nan	09	23	nan	05	0	0	0	0	65535	65535
213.0	237.0	r05c09f24p02-ch2sk1fk1fl1.tif	r05c09f24p01-ch1sk1fk1fl1.tiff	46	1599	0.151843	0.084123	0.0	0.0	nan	09	24	nan	05	0	0	0	0	65535	65535
0.0	22110.0	r05c09f25p02-ch2sk1fk1fl1.tif	r05c09f25p01-ch1sk1fk1fl1.tiff	46	1600	0.000595102	0.00354009	0.0	0.0	nan	09	25	nan	05	1	1	0	0	65535	65535
0.0	21610.0	r05c09f26p02-ch2sk1fk1fl1.tif	r05c09f26p01-ch1sk1fk1fl1.tiff	46	1601	0.000610361	0.00202945	0.0	0.0	nan	09	26	nan	05	1	1	0	0	65535	65535
0.0	20423.0	r05c09f27p02-ch2sk1fk1fl1.tif	r05c09f27p01-ch1sk1fk1fl1.tiff	46	1602	0.000579843	0.0016022	0.0	0.0	nan	09	27	nan	05	1	1	0	0	65535	65535
0.0	20390.0	r05c09f28p02-ch2sk1fk1fl1.tif	r05c09f28p01-ch1sk1fk1fl1.tiff	46	1603	0.000686656	0.00199893	0.0	0.0	nan	09	28	nan	05	1	1	0	0	65535	65535
0.0	22256.0	r05c09f29p02-ch2sk1fk1fl1.tif	r05c09f29p01-ch1sk1fk1fl1.tiff	46	1604	0.000610361	0.00175479	0.0	0.0	nan	09	29	nan	05	1	1	0	0	65535	65535
0.0	21598.0	r05c09f30p02-ch2sk1fk1fl1.tif	r05c09f30p01-ch1sk1fk1fl1.tiff	46	1605	0.0	0.00172427	0.0	0.0	nan	09	30	nan	05	1	1	0	0	65535	65535
0.0	0.0	r05c09f31p02-ch2sk1fk1fl1.tif	r05c09f31p01-ch1sk1fk1fl1.tiff	46	1606	0.000579843	0.0	0.0	0.0	nan	09	31	nan	05	1	1	0	0	65535	65535
0.0	0.0	r05c09f32p02-ch2sk1fk1fl1.tif	r05c09f32p01-ch1sk1fk1fl1.tiff	46	1607	0.0	0.0	0.0	0.0	nan	09	32	nan	05	1	1	0	0	65535	65535
0.0	19383.0	r05c09f33p02-ch2sk1fk1fl1.tif	r05c09f33p01-ch1sk1fk1fl1.tiff	46	1608	0.000579843	0.00195315	0.0	0.0	nan	09	33	nan	05	1	1	0	0	65535	65535
0.0	21578.0	r05c09f34p02-ch2sk1fk1fl1.tif	r05c09f34p01-ch1sk1fk1fl1.tiff	46	1609	0.000595102	0.00155642	0.0	0.0	nan	09	34	nan	05	1	1	0	0	65535	65535
0.0	0.0	r05c09f35p02-ch2sk1fk1fl1.tif	r05c09f35p01-ch1sk1fk1fl1.tiff	46	1610	0.000564584	0.0	0.0	0.0	nan	09	35	nan	05	1	1	0	0	65535	65535
1562.0	3307.0	r06c09f01p02-ch2sk1fk1fl1.tif	r06c09f01p01-ch1sk1fk1fl1.tiff	47	1611	0.249699	0.249714	0.000933478860294	0.000718060661765	nan	09	01	nan	06	0	0	0	0	65535	65535
0.0	0.0	r06c09f02p02-ch2sk1fk1fl1.tif	r06c09f02p01-ch1sk1fk1fl1.tiff	47	1612	0.0	0.0	0.0	0.0	nan	09	02	nan	06	1	1	0	0	65535	65535
0.0	21701.0	r06c09f03p02-ch2sk1fk1fl1.tif	r06c09f03p01-ch1sk1fk1fl1.tiff	47	1613	0.0	0.00234989	0.0	0.0	nan	09	03	nan	06	1	1	0	0	65535	65535
0.0	22173.0	r06c09f04p02-ch2sk1fk1fl1.tif	r06c09f04p01-ch1sk1fk1fl1.tiff	47	1614	0.000595102	0.00303655	0.0	0.0	nan	09	04	nan	06	1	1	0	0	65535	65535
0.0	21414.0	r06c09f05p02-ch2sk1fk1fl1.tif	r06c09f05p01-ch1sk1fk1fl1.tiff	47	1615	0.000610361	0.00161746	0.0	0.0	nan	09	05	nan	06	1	1	0	0	65535	65535
0.0	0.0	r06c09f06p02-ch2sk1fk1fl1.tif	r06c09f06p01-ch1sk1fk1fl1.tiff	47	1616	0.0	0.0	0.0	0.0	nan	09	06	nan	06	1	1	0	0	65535	65535
0.0	21600.0	r06c09f07p02-ch2sk1fk1fl1.tif	r06c09f07p01-ch1sk1fk1fl1.tiff	47	1617	0.000656138	0.00146487	0.0	0.0	nan	09	07	nan	06	1	1	0	0	65535	65535
36.0	89.0	r06c09f08p02-ch2sk1fk1fl1.tif	r06c09f08p01-ch1sk1fk1fl1.tiff	47	1618	0.174228	0.0377661	0.0	0.0	nan	09	08	nan	06	0	1	0	0	65535	65535
92.0	167.0	r06c09f09p02-ch2sk1fk1fl1.tif	r06c09f09p01-ch1sk1fk1fl1.tiff	47	1619	0.124208	0.0323339	0.0	0.0	nan	09	09	nan	06	0	1	0	0	65535	65535
0.0	2.0	r06c09f10p02-ch2sk1fk1fl1.tif	r06c09f10p01-ch1sk1fk1fl1.tiff	47	1620	0.00485237	0.024979	0.0	0.0	nan	09	10	nan	06	1	1	0	0	65535	65535
0.0	471.0	r06c09f11p02-ch2sk1fk1fl1.tif	r06c09f11p01-ch1sk1fk1fl1.tiff	47	1621	0.000885023	0.0769665	0.0	0.0	nan	09	11	nan	06	1	0	0	0	65535	65535
0.0	17.0	r06c09f12p02-ch2sk1fk1fl1.tif	r06c09f12p01-ch1sk1fk1fl1.tiff	47	1622	0.000793469	0.0927138	0.0	0.0	nan	09	12	nan	06	1	0	0	0	65535	65535
189.0	221.0	r06c09f13p02-ch2sk1fk1fl1.tif	r06c09f13p01-ch1sk1fk1fl1.tiff	47	1623	0.207996	0.108019	0.0	0.0	nan	09	13	nan	06	0	0	0	0	65535	65535
1047.0	1143.0	r06c09f14p02-ch2sk1fk1fl1.tif	r06c09f14p01-ch1sk1fk1fl1.tiff	47	1624	0.194278	0.249622	0.0	7.18060661765e-05	nan	09	14	nan	06	0	0	0	0	65535	65535
636.0	675.0	r06c09f15p02-ch2sk1fk1fl1.tif	r06c09f15p01-ch1sk1fk1fl1.tiff	47	1625	0.204089	0.145418	0.0	0.0	nan	09	15	nan	06	0	0	0	0	65535	65535
7.0	25829.0	r06c09f16p02-ch2sk1fk1fl1.tif	r06c09f16p01-ch1sk1fk1fl1.tiff	47	1626	0.107713	0.0181582	0.0	0.0	nan	09	16	nan	06	0	1	0	0	65535	65535
20.0	37.0	r06c09f17p02-ch2sk1fk1fl1.tif	r06c09f17p01-ch1sk1fk1fl1.tiff	47	1627	0.136782	0.0217746	0.0	0.0	nan	09	17	nan	06	0	1	0	0	65535	65535
983.0	1455.0	r06c09f18p02-ch2sk1fk1fl1.tif	r06c09f18p01-ch1sk1fk1fl1.tiff	47	1628	0.213367	0.213504	0.0	0.0	nan	09	18	nan	06	0	0	0	0	65535	65535
391.0	337.0	r06c09f19p02-ch2sk1fk1fl1.tif	r06c09f19p01-ch1sk1fk1fl1.tiff	47	1629	0.249638	0.128435	0.000215418198529	0.0	nan	09	19	nan	06	0	0	0	0	65535	65535
0.0	26.0	r06c09f20p02-ch2sk1fk1fl1.tif	r06c09f20p01-ch1sk1fk1fl1.tiff	47	1630	0.00062562	0.0807202	0.0	0.0	nan	09	20	nan	06	1	0	0	0	65535	65535
0.0	22132.0	r06c09f21p02-ch2sk1fk1fl1.tif	r06c09f21p01-ch1sk1fk1fl1.tiff	47	1631	0.000595102	0.0018616	0.0	0.0	nan	09	21	nan	06	1	1	0	0	65535	65535
70.0	102.0	r06c09f22p02-ch2sk1fk1fl1.tif	r06c09f22p01-ch1sk1fk1fl1.tiff	47	1632	0.0984512	0.0328527	0.0	0.0	nan	09	22	nan	06	0	1	0	0	65535	65535
527.0	578.0	r06c09f23p02-ch2sk1fk1fl1.tif	r06c09f23p01-ch1sk1fk1fl1.tiff	47	1633	0.231174	0.0926223	0.0	0.0	nan	09	23	nan	06	0	0	0	0	65535	65535
417.0	364.0	r06c09f24p02-ch2sk1fk1fl1.tif	r06c09f24p01-ch1sk1fk1fl1.tiff	47	1634	0.159686	0.0910506	0.0	0.0	nan	09	24	nan	06	0	0	0	0	65535	65535
0.0	22527.0	r06c09f25p02-ch2sk1fk1fl1.tif	r06c09f25p01-ch1sk1fk1fl1.tiff	47	1635	0.00062562	0.00326543	0.0	0.0	nan	09	25	nan	06	1	1	0	0	65535	65535
0.0	21456.0	r06c09f26p02-ch2sk1fk1fl1.tif	r06c09f26p01-ch1sk1fk1fl1.tiff	47	1636	0.00062562	0.00170901	0.0	0.0	nan	09	26	nan	06	1	1	0	0	65535	65535
0.0	20700.0	r06c09f27p02-ch2sk1fk1fl1.tif	r06c09f27p01-ch1sk1fk1fl1.tiff	47	1637	0.000610361	0.00167849	0.0	0.0	nan	09	27	nan	06	1	1	0	0	65535	65535
0.0	22775.0	r06c09f28p02-ch2sk1fk1fl1.tif	r06c09f28p01-ch1sk1fk1fl1.tiff	47	1638	0.00062562	0.00480659	0.0	0.0	nan	09	28	nan	06	1	1	0	0	65535	65535
0.0	22371.0	r06c09f29p02-ch2sk1fk1fl1.tif	r06c09f29p01-ch1sk1fk1fl1.tiff	47	1639	0.00062562	0.00448615	0.0	0.0	nan	09	29	nan	06	1	1	0	0	65535	65535
0.0	0.0	r06c09f30p02-ch2sk1fk1fl1.tif	r06c09f30p01-ch1sk1fk1fl1.tiff	47	1640	0.000595102	0.0	0.0	0.0	nan	09	30	nan	06	1	1	0	0	65535	65535
0.0	0.0	r06c09f31p02-ch2sk1fk1fl1.tif	r06c09f31p01-ch1sk1fk1fl1.tiff	47	1641	0.000610361	0.0	0.0	0.0	nan	09	31	nan	06	1	1	0	0	65535	65535
0.0	0.0	r06c09f32p02-ch2sk1fk1fl1.tif	r06c09f32p01-ch1sk1fk1fl1.tiff	47	1642	0.000610361	0.0	0.0	0.0	nan	09	32	nan	06	1	1	0	0	65535	65535
0.0	0.0	r06c09f33p02-ch2sk1fk1fl1.tif	r06c09f33p01-ch1sk1fk1fl1.tiff	47	1643	0.000640879	0.0	0.0	0.0	nan	09	33	nan	06	1	1	0	0	65535	65535
0.0	0.0	r06c09f34p02-ch2sk1fk1fl1.tif	r06c09f34p01-ch1sk1fk1fl1.tiff	47	1644	0.000579843	0.0	0.0	0.0	nan	09	34	nan	06	1	1	0	0	65535	65535
0.0	0.0	r06c09f35p02-ch2sk1fk1fl1.tif	r06c09f35p01-ch1sk1fk1fl1.tiff	47	1645	0.000564584	0.0	0.0	0.0	nan	09	35	nan	06	1	1	0	0	65535	65535
2478.0	1165.0	r07c09f01p02-ch2sk1fk1fl1.tif	r07c09f01p01-ch1sk1fk1fl1.tiff	48	1646	0.212238	0.249622	0.0	0.000215418198529	nan	09	01	nan	07	0	0	0	0	65535	65535
0.0	0.0	r07c09f02p02-ch2sk1fk1fl1.tif	r07c09f02p01-ch1sk1fk1fl1.tiff	48	1647	0.0	0.0	0.0	0.0	nan	09	02	nan	07	1	1	0	0	65535	65535
0.0	0.0	r07c09f03p02-ch2sk1fk1fl1.tif	r07c09f03p01-ch1sk1fk1fl1.tiff	48	1648	0.000579843	0.0	0.0	0.0	nan	09	03	nan	07	1	1	0	0	65535	65535
0.0	23821.0	r07c09f04p02-ch2sk1fk1fl1.tif	r07c09f04p01-ch1sk1fk1fl1.tiff	48	1649	0.00062562	0.00637827	0.0	0.0	nan	09	04	nan	07	1	1	0	0	65535	65535
0.0	21499.0	r07c09f05p02-ch2sk1fk1fl1.tif	r07c09f05p01-ch1sk1fk1fl1.tiff	48	1650	0.00062562	0.00202945	0.0	0.0	nan	09	05	nan	07	1	1	0	0	65535	65535
0.0	22451.0	r07c09f06p02-ch2sk1fk1fl1.tif	r07c09f06p01-ch1sk1fk1fl1.tiff	48	1651	0.0	0.00424201	0.0	0.0	nan	09	06	nan	07	1	1	0	0	65535	65535
0.0	21551.0	r07c09f07p02-ch2sk1fk1fl1.tif	r07c09f07p01-ch1sk1fk1fl1.tiff	48	1652	0.000579843	0.00556954	0.0	0.0	nan	09	07	nan	07	1	1	0	0	65535	65535
4.0	22427.0	r07c09f08p02-ch2sk1fk1fl1.tif	r07c09f08p01-ch1sk1fk1fl1.tiff	48	1653	0.115404	0.0183108	0.0	0.0	nan	09	08	nan	07	0	1	0	0	65535	65535
50.0	28.0	r07c09f09p02-ch2sk1fk1fl1.tif	r07c09f09p01-ch1sk1fk1fl1.tiff	48	1654	0.169207	0.0430304	0.0	0.0	nan	09	09	nan	07	0	1	0	0	65535	65535
3.0	1.0	r07c09f10p02-ch2sk1fk1fl1.tif	r07c09f10p01-ch1sk1fk1fl1.tiff	48	1655	0.127077	0.0290532	0.0	0.0	nan	09	10	nan	07	0	1	0	0	65535	65535
0.0	0.0	r07c09f11p02-ch2sk1fk1fl1.tif	r07c09f11p01-ch1sk1fk1fl1.tiff	48	1656	0.0	0.0	0.0	0.0	nan	09	11	nan	07	1	1	0	0	65535	65535
0.0	26785.0	r07c09f12p02-ch2sk1fk1fl1.tif	r07c09f12p01-ch1sk1fk1fl1.tiff	48	1657	0.118944	0.016907	0.0	0.0	nan	09	12	nan	07	0	1	0	0	65535	65535
309.0	106.0	r07c09f13p02-ch2sk1fk1fl1.tif	r07c09f13p01-ch1sk1fk1fl1.tiff	48	1658	0.141619	0.138689	0.0	0.0	nan	09	13	nan	07	0	0	0	0	65535	65535
619.0	233.0	r07c09f14p02-ch2sk1fk1fl1.tif	r07c09f14p01-ch1sk1fk1fl1.tiff	48	1659	0.183856	0.215106	0.0	0.0	nan	09	14	nan	07	0	0	0	0	65535	65535
160.0	75.0	r07c09f15p02-ch2sk1fk1fl1.tif	r07c09f15p01-ch1sk1fk1fl1.tiff	48	1660	0.155596	0.0605783	0.0	0.0	nan	09	15	nan	07	0	0	0	0	65535	65535
0.0	22195.0	r07c09f16p02-ch2sk1fk1fl1.tif	r07c09f16p01-ch1sk1fk1fl1.tiff	48	1661	0.000610361	0.00195315	0.0	0.0	nan	09	16	nan	07	1	1	0	0	65535	65535
0.0	22362.0	r07c09f17p02-ch2sk1fk1fl1.tif	r07c09f17p01-ch1sk1fk1fl1.tiff	48	1662	0.000579843	0.00167849	0.0	0.0	nan	09	17	nan	07	1	1	0	0	65535	65535
204.0	69.0	r07c09f18p02-ch2sk1fk1fl1.tif	r07c09f18p01-ch1sk1fk1fl1.tiff	48	1663	0.152209	0.134524	0.0	0.0	nan	09	18	nan	07	0	0	0	0	65535	65535
1002.0	402.0	r07c09f19p02-ch2sk1fk1fl1.tif	r07c09f19p01-ch1sk1fk1fl1.tiff	48	1664	0.249638	0.213993	0.000287224264706	0.0	nan	09	19	nan	07	0	0	0	0	65535	65535
19.0	12.0	r07c09f20p02-ch2sk1fk1fl1.tif	r07c09f20p01-ch1sk1fk1fl1.tiff	48	1665	0.143511	0.030457	0.0	0.0	nan	09	20	nan	07	0	1	0	0	65535	65535
9.0	24183.0	r07c09f21p02-ch2sk1fk1fl1.tif	r07c09f21p01-ch1sk1fk1fl1.tiff	48	1666	0.10457	0.0185397	0.0	0.0	nan	09	21	nan	07	0	1	0	0	65535	65535
442.0	154.0	r07c09f22p02-ch2sk1fk1fl1.tif	r07c09f22p01-ch1sk1fk1fl1.tiff	48	1667	0.207218	0.108644	0.0	0.0	nan	09	22	nan	07	0	0	0	0	65535	65535
466.0	191.0	r07c09f23p02-ch2sk1fk1fl1.tif	r07c09f23p01-ch1sk1fk1fl1.tiff	48	1668	0.180835	0.136355	0.0	0.0	nan	09	23	nan	07	0	0	0	0	65535	65535
40.0	28.0	r07c09f24p02-ch2sk1fk1fl1.tif	r07c09f24p01-ch1sk1fk1fl1.tiff	48	1669	0.147814	0.0328069	0.0	0.0	nan	09	24	nan	07	0	1	0	0	65535	65535
0.0	19931.0	r07c09f25p02-ch2sk1fk1fl1.tif	r07c09f25p01-ch1sk1fk1fl1.tiff	48	1670	0.000686656	0.00167849	0.0	0.0	nan	09	25	nan	07	1	1	0	0	65535	65535
0.0	21748.0	r07c09f26p02-ch2sk1fk1fl1.tif	r07c09f26p01-ch1sk1fk1fl1.tiff	48	1671	0.000610361	0.00166323	0.0	0.0	nan	09	26	nan	07	1	1	0	0	65535	65535
0.0	20491.0	r07c09f27p02-ch2sk1fk1fl1.tif	r07c09f27p01-ch1sk1fk1fl1.tiff	48	1672	0.000640879	0.00158694	0.0	0.0	nan	09	27	nan	07	1	1	0	0	65535	65535
21.0	12.0	r07c09f28p02-ch2sk1fk1fl1.tif	r07c09f28p01-ch1sk1fk1fl1.tiff	48	1673	0.111452	0.0358892	0.0	0.0	nan	09	28	nan	07	0	1	0	0	65535	65535
18.0	13.0	r07c09f29p02-ch2sk1fk1fl1.tif	r07c09f29p01-ch1sk1fk1fl1.tiff	48	1674	0.0685283	0.0243687	0.0	0.0	nan	09	29	nan	07	0	1	0	0	65535	65535
0.0	21027.0	r07c09f30p02-ch2sk1fk1fl1.tif	r07c09f30p01-ch1sk1fk1fl1.tiff	48	1675	0.000610361	0.00167849	0.0	0.0	nan	09	30	nan	07	1	1	0	0	65535	65535
0.0	0.0	r07c09f31p02-ch2sk1fk1fl1.tif	r07c09f31p01-ch1sk1fk1fl1.tiff	48	1676	0.0	0.0	0.0	0.0	nan	09	31	nan	07	1	1	0	0	65535	65535
0.0	23382.0	r07c09f32p02-ch2sk1fk1fl1.tif	r07c09f32p01-ch1sk1fk1fl1.tiff	48	1677	0.0	0.00207523	0.0	0.0	nan	09	32	nan	07	1	1	0	0	65535	65535
0.0	21781.0	r07c09f33p02-ch2sk1fk1fl1.tif	r07c09f33p01-ch1sk1fk1fl1.tiff	48	1678	0.000579843	0.00169375	0.0	0.0	nan	09	33	nan	07	1	1	0	0	65535	65535
0.0	21693.0	r07c09f34p02-ch2sk1fk1fl1.tif	r07c09f34p01-ch1sk1fk1fl1.tiff	48	1679	0.000579843	0.00154116	0.0	0.0	nan	09	34	nan	07	1	1	0	0	65535	65535
0.0	21696.0	r07c09f35p02-ch2sk1fk1fl1.tif	r07c09f35p01-ch1sk1fk1fl1.tiff	48	1680	0.000579843	0.00210575	0.0	0.0	nan	09	35	nan	07	1	1	0	0	65535	65535
2377.0	1620.0	r02c10f01p02-ch2sk1fk1fl1.tif	r02c10f01p01-ch1sk1fk1fl1.tiff	49	1681	0.249622	0.249729	0.000215418198529	0.00186695772059	nan	10	01	nan	02	0	0	0	0	65535	65535
0.0	0.0	r02c10f02p02-ch2sk1fk1fl1.tif	r02c10f02p01-ch1sk1fk1fl1.tiff	49	1682	0.000610361	0.0	0.0	0.0	nan	10	02	nan	02	1	1	0	0	65535	65535
0.0	0.0	r02c10f03p02-ch2sk1fk1fl1.tif	r02c10f03p01-ch1sk1fk1fl1.tiff	49	1683	0.000595102	0.0	0.0	0.0	nan	10	03	nan	02	1	1	0	0	65535	65535
0.0	20100.0	r02c10f04p02-ch2sk1fk1fl1.tif	r02c10f04p01-ch1sk1fk1fl1.tiff	49	1684	0.00062562	0.0019379	0.0	0.0	nan	10	04	nan	02	1	1	0	0	65535	65535
0.0	21940.0	r02c10f05p02-ch2sk1fk1fl1.tif	r02c10f05p01-ch1sk1fk1fl1.tiff	49	1685	0.000640879	0.00189212	0.0	0.0	nan	10	05	nan	02	1	1	0	0	65535	65535
0.0	22815.0	r02c10f06p02-ch2sk1fk1fl1.tif	r02c10f06p01-ch1sk1fk1fl1.tiff	49	1686	0.00062562	0.00411994	0.0	0.0	nan	10	06	nan	02	1	1	0	0	65535	65535
0.0	21843.0	r02c10f07p02-ch2sk1fk1fl1.tif	r02c10f07p01-ch1sk1fk1fl1.tiff	49	1687	0.000579843	0.00236515	0.0	0.0	nan	10	07	nan	02	1	1	0	0	65535	65535
13.0	10.0	r02c10f08p02-ch2sk1fk1fl1.tif	r02c10f08p01-ch1sk1fk1fl1.tiff	49	1688	0.103655	0.0429847	0.0	0.0	nan	10	08	nan	02	0	1	0	0	65535	65535
13.0	14.0	r02c10f09p02-ch2sk1fk1fl1.tif	r02c10f09p01-ch1sk1fk1fl1.tiff	49	1689	0.158846	0.0292058	0.0	0.0	nan	10	09	nan	02	0	1	0	0	65535	65535
0.0	20562.0	r02c10f10p02-ch2sk1fk1fl1.tif	r02c10f10p01-ch1sk1fk1fl1.tiff	49	1690	0.000610361	0.00184634	0.0	0.0	nan	10	10	nan	02	1	1	0	0	65535	65535
0.0	21111.0	r02c10f11p02-ch2sk1fk1fl1.tif	r02c10f11p01-ch1sk1fk1fl1.tiff	49	1691	0.0	0.0015259	0.0	0.0	nan	10	11	nan	02	1	1	0	0	65535	65535
0.0	21966.0	r02c10f12p02-ch2sk1fk1fl1.tif	r02c10f12p01-ch1sk1fk1fl1.tiff	49	1692	0.000640879	0.00236515	0.0	0.0	nan	10	12	nan	02	1	1	0	0	65535	65535
38.0	24.0	r02c10f13p02-ch2sk1fk1fl1.tif	r02c10f13p01-ch1sk1fk1fl1.tiff	49	1693	0.171328	0.0417639	0.0	0.0	nan	10	13	nan	02	0	1	0	0	65535	65535
388.0	200.0	r02c10f14p02-ch2sk1fk1fl1.tif	r02c10f14p01-ch1sk1fk1fl1.tiff	49	1694	0.149538	0.190768	0.0	0.0	nan	10	14	nan	02	0	0	0	0	65535	65535
393.0	215.0	r02c10f15p02-ch2sk1fk1fl1.tif	r02c10f15p01-ch1sk1fk1fl1.tiff	49	1695	0.145235	0.14995	0.0	0.0	nan	10	15	nan	02	0	0	0	0	65535	65535
8.0	13.0	r02c10f16p02-ch2sk1fk1fl1.tif	r02c10f16p01-ch1sk1fk1fl1.tiff	49	1696	0.0906844	0.0289311	0.0	0.0	nan	10	16	nan	02	0	1	0	0	65535	65535
53.0	48.0	r02c10f17p02-ch2sk1fk1fl1.tif	r02c10f17p01-ch1sk1fk1fl1.tiff	49	1697	0.14548	0.0576944	0.0	0.0	nan	10	17	nan	02	0	0	0	0	65535	65535
1306.0	692.0	r02c10f18p02-ch2sk1fk1fl1.tif	r02c10f18p01-ch1sk1fk1fl1.tiff	49	1698	0.190524	0.249668	0.0	0.000143612132353	nan	10	18	nan	02	0	0	0	0	65535	65535
141.0	92.0	r02c10f19p02-ch2sk1fk1fl1.tif	r02c10f19p01-ch1sk1fk1fl1.tiff	49	1699	0.132555	0.0511635	0.0	0.0	nan	10	19	nan	02	0	0	0	0	65535	65535
0.0	19874.0	r02c10f20p02-ch2sk1fk1fl1.tif	r02c10f20p01-ch1sk1fk1fl1.tiff	49	1700	0.000610361	0.00248722	0.0	0.0	nan	10	20	nan	02	1	1	0	0	65535	65535
0.0	21937.0	r02c10f21p02-ch2sk1fk1fl1.tif	r02c10f21p01-ch1sk1fk1fl1.tiff	49	1701	0.000595102	0.00453193	0.0	0.0	nan	10	21	nan	02	1	1	0	0	65535	65535
81.0	45.0	r02c10f22p02-ch2sk1fk1fl1.tif	r02c10f22p01-ch1sk1fk1fl1.tiff	49	1702	0.192767	0.040528	0.0	0.0	nan	10	22	nan	02	0	1	0	0	65535	65535
618.0	340.0	r02c10f23p02-ch2sk1fk1fl1.tif	r02c10f23p01-ch1sk1fk1fl1.tiff	49	1703	0.172702	0.188998	0.0	0.0	nan	10	23	nan	02	0	0	0	0	65535	65535
464.0	260.0	r02c10f24p02-ch2sk1fk1fl1.tif	r02c10f24p01-ch1sk1fk1fl1.tiff	49	1704	0.131121	0.17026	0.0	0.0	nan	10	24	nan	02	0	0	0	0	65535	65535
27.0	22.0	r02c10f25p02-ch2sk1fk1fl1.tif	r02c10f25p01-ch1sk1fk1fl1.tiff	49	1705	0.102007	0.032929	0.0	0.0	nan	10	25	nan	02	0	1	0	0	65535	65535
0.0	19659.0	r02c10f26p02-ch2sk1fk1fl1.tif	r02c10f26p01-ch1sk1fk1fl1.tiff	49	1706	0.000595102	0.00173953	0.0	0.0	nan	10	26	nan	02	1	1	0	0	65535	65535
57.0	68.0	r02c10f27p02-ch2sk1fk1fl1.tif	r02c10f27p01-ch1sk1fk1fl1.tiff	49	1707	0.130755	0.0354925	0.0	0.0	nan	10	27	nan	02	0	1	0	0	65535	65535
77.0	73.0	r02c10f28p02-ch2sk1fk1fl1.tif	r02c10f28p01-ch1sk1fk1fl1.tiff	49	1708	0.15349	0.116487	0.0	0.0	nan	10	28	nan	02	0	0	0	0	65535	65535
0.0	20507.0	r02c10f29p02-ch2sk1fk1fl1.tif	r02c10f29p01-ch1sk1fk1fl1.tiff	49	1709	0.000610361	0.00303655	0.0	0.0	nan	10	29	nan	02	1	1	0	0	65535	65535
0.0	21114.0	r02c10f30p02-ch2sk1fk1fl1.tif	r02c10f30p01-ch1sk1fk1fl1.tiff	49	1710	0.0	0.0016022	0.0	0.0	nan	10	30	nan	02	1	1	0	0	65535	65535
0.0	0.0	r02c10f31p02-ch2sk1fk1fl1.tif	r02c10f31p01-ch1sk1fk1fl1.tiff	49	1711	0.000595102	0.0	0.0	0.0	nan	10	31	nan	02	1	1	0	0	65535	65535
0.0	21344.0	r02c10f32p02-ch2sk1fk1fl1.tif	r02c10f32p01-ch1sk1fk1fl1.tiff	49	1712	0.000640879	0.00163272	0.0	0.0	nan	10	32	nan	02	1	1	0	0	65535	65535
0.0	20078.0	r02c10f33p02-ch2sk1fk1fl1.tif	r02c10f33p01-ch1sk1fk1fl1.tiff	49	1713	0.00062562	0.00227359	0.0	0.0	nan	10	33	nan	02	1	1	0	0	65535	65535
0.0	21777.0	r02c10f34p02-ch2sk1fk1fl1.tif	r02c10f34p01-ch1sk1fk1fl1.tiff	49	1714	0.000579843	0.00167849	0.0	0.0	nan	10	34	nan	02	1	1	0	0	65535	65535
0.0	0.0	r02c10f35p02-ch2sk1fk1fl1.tif	r02c10f35p01-ch1sk1fk1fl1.tiff	49	1715	0.00062562	0.0	0.0	0.0	nan	10	35	nan	02	1	1	0	0	65535	65535
1674.0	2183.0	r03c10f01p02-ch2sk1fk1fl1.tif	r03c10f01p01-ch1sk1fk1fl1.tiff	50	1716	0.249683	0.249699	0.000718060661765	0.000861672794118	nan	10	01	nan	03	0	0	0	0	65535	65535
0.0	22775.0	r03c10f02p02-ch2sk1fk1fl1.tif	r03c10f02p01-ch1sk1fk1fl1.tiff	50	1717	0.000640879	0.00215152	0.0	0.0	nan	10	02	nan	03	1	1	0	0	65535	65535
0.0	23209.0	r03c10f03p02-ch2sk1fk1fl1.tif	r03c10f03p01-ch1sk1fk1fl1.tiff	50	1718	0.000671397	0.00210575	0.0	0.0	nan	10	03	nan	03	1	1	0	0	65535	65535
0.0	22065.0	r03c10f04p02-ch2sk1fk1fl1.tif	r03c10f04p01-ch1sk1fk1fl1.tiff	50	1719	0.000640879	0.00166323	0.0	0.0	nan	10	04	nan	03	1	1	0	0	65535	65535
0.0	21611.0	r03c10f05p02-ch2sk1fk1fl1.tif	r03c10f05p01-ch1sk1fk1fl1.tiff	50	1720	0.000640879	0.00190738	0.0	0.0	nan	10	05	nan	03	1	1	0	0	65535	65535
0.0	22681.0	r03c10f06p02-ch2sk1fk1fl1.tif	r03c10f06p01-ch1sk1fk1fl1.tiff	50	1721	0.00128176	0.00228885	0.0	0.0	nan	10	06	nan	03	1	1	0	0	65535	65535
0.0	22067.0	r03c10f07p02-ch2sk1fk1fl1.tif	r03c10f07p01-ch1sk1fk1fl1.tiff	50	1722	0.000640879	0.00177005	0.0	0.0	nan	10	07	nan	03	1	1	0	0	65535	65535
30.0	44.0	r03c10f08p02-ch2sk1fk1fl1.tif	r03c10f08p01-ch1sk1fk1fl1.tiff	50	1723	0.144945	0.0375677	0.0	0.0	nan	10	08	nan	03	0	1	0	0	65535	65535
48.0	50.0	r03c10f09p02-ch2sk1fk1fl1.tif	r03c10f09p01-ch1sk1fk1fl1.tiff	50	1724	0.160159	0.0461585	0.0	0.0	nan	10	09	nan	03	0	1	0	0	65535	65535
0.0	20458.0	r03c10f10p02-ch2sk1fk1fl1.tif	r03c10f10p01-ch1sk1fk1fl1.tiff	50	1725	0.000610361	0.00177005	0.0	0.0	nan	10	10	nan	03	1	1	0	0	65535	65535
0.0	0.0	r03c10f11p02-ch2sk1fk1fl1.tif	r03c10f11p01-ch1sk1fk1fl1.tiff	50	1726	0.0	0.0	0.0	0.0	nan	10	11	nan	03	1	1	0	0	65535	65535
0.0	21812.0	r03c10f12p02-ch2sk1fk1fl1.tif	r03c10f12p01-ch1sk1fk1fl1.tiff	50	1727	0.000610361	0.00198367	0.0	0.0	nan	10	12	nan	03	1	1	0	0	65535	65535
56.0	43.0	r03c10f13p02-ch2sk1fk1fl1.tif	r03c10f13p01-ch1sk1fk1fl1.tiff	50	1728	0.143389	0.0545663	0.0	0.0	nan	10	13	nan	03	0	0	0	0	65535	65535
705.0	575.0	r03c10f14p02-ch2sk1fk1fl1.tif	r03c10f14p01-ch1sk1fk1fl1.tiff	50	1729	0.157656	0.146838	0.0	0.0	nan	10	14	nan	03	0	0	0	0	65535	65535
536.0	509.0	r03c10f15p02-ch2sk1fk1fl1.tif	r03c10f15p01-ch1sk1fk1fl1.tiff	50	1730	0.138338	0.167971	0.0	0.0	nan	10	15	nan	03	0	0	0	0	65535	65535
13.0	19.0	r03c10f16p02-ch2sk1fk1fl1.tif	r03c10f16p01-ch1sk1fk1fl1.tiff	50	1731	0.122072	0.0297551	0.0	0.0	nan	10	16	nan	03	0	1	0	0	65535	65535
69.0	112.0	r03c10f17p02-ch2sk1fk1fl1.tif	r03c10f17p01-ch1sk1fk1fl1.tiff	50	1732	0.137514	0.041474	0.0	0.0	nan	10	17	nan	03	0	1	0	0	65535	65535
1104.0	1247.0	r03c10f18p02-ch2sk1fk1fl1.tif	r03c10f18p01-ch1sk1fk1fl1.tiff	50	1733	0.233661	0.218845	0.0	0.0	nan	10	18	nan	03	0	0	0	0	65535	65535
154.0	116.0	r03c10f19p02-ch2sk1fk1fl1.tif	r03c10f19p01-ch1sk1fk1fl1.tiff	50	1734	0.157031	0.0462959	0.0	0.0	nan	10	19	nan	03	0	1	0	0	65535	65535
0.0	21905.0	r03c10f20p02-ch2sk1fk1fl1.tif	r03c10f20p01-ch1sk1fk1fl1.tiff	50	1735	0.000640879	0.00157168	0.0	0.0	nan	10	20	nan	03	1	1	0	0	65535	65535
0.0	19539.0	r03c10f21p02-ch2sk1fk1fl1.tif	r03c10f21p01-ch1sk1fk1fl1.tiff	50	1736	0.000579843	0.00360113	0.0	0.0	nan	10	21	nan	03	1	1	0	0	65535	65535
42.0	46.0	r03c10f22p02-ch2sk1fk1fl1.tif	r03c10f22p01-ch1sk1fk1fl1.tiff	50	1737	0.164279	0.063798	0.0	0.0	nan	10	22	nan	03	0	0	0	0	65535	65535
579.0	568.0	r03c10f23p02-ch2sk1fk1fl1.tif	r03c10f23p01-ch1sk1fk1fl1.tiff	50	1738	0.176394	0.11957	0.0	0.0	nan	10	23	nan	03	0	0	0	0	65535	65535
398.0	449.0	r03c10f24p02-ch2sk1fk1fl1.tif	r03c10f24p01-ch1sk1fk1fl1.tiff	50	1739	0.127886	0.105989	0.0	0.0	nan	10	24	nan	03	0	0	0	0	65535	65535
6.0	23.0	r03c10f25p02-ch2sk1fk1fl1.tif	r03c10f25p01-ch1sk1fk1fl1.tiff	50	1740	0.109178	0.0194095	0.0	0.0	nan	10	25	nan	03	0	1	0	0	65535	65535
0.0	20118.0	r03c10f26p02-ch2sk1fk1fl1.tif	r03c10f26p01-ch1sk1fk1fl1.tiff	50	1741	0.000610361	0.00207523	0.0	0.0	nan	10	26	nan	03	1	1	0	0	65535	65535
7.0	10.0	r03c10f27p02-ch2sk1fk1fl1.tif	r03c10f27p01-ch1sk1fk1fl1.tiff	50	1742	0.107622	0.0186618	0.0	0.0	nan	10	27	nan	03	0	1	0	0	65535	65535
12.0	25.0	r03c10f28p02-ch2sk1fk1fl1.tif	r03c10f28p01-ch1sk1fk1fl1.tiff	50	1743	0.0780499	0.0231022	0.0	0.0	nan	10	28	nan	03	0	1	0	0	65535	65535
0.0	20066.0	r03c10f29p02-ch2sk1fk1fl1.tif	r03c10f29p01-ch1sk1fk1fl1.tiff	50	1744	0.00062562	0.00201419	0.0	0.0	nan	10	29	nan	03	1	1	0	0	65535	65535
0.0	23469.0	r03c10f30p02-ch2sk1fk1fl1.tif	r03c10f30p01-ch1sk1fk1fl1.tiff	50	1745	0.000564584	0.0016022	0.0	0.0	nan	10	30	nan	03	1	1	0	0	65535	65535
0.0	21663.0	r03c10f31p02-ch2sk1fk1fl1.tif	r03c10f31p01-ch1sk1fk1fl1.tiff	50	1746	0.000595102	0.00149538	0.0	0.0	nan	10	31	nan	03	1	1	0	0	65535	65535
0.0	21431.0	r03c10f32p02-ch2sk1fk1fl1.tif	r03c10f32p01-ch1sk1fk1fl1.tiff	50	1747	0.000595102	0.00221256	0.0	0.0	nan	10	32	nan	03	1	1	0	0	65535	65535
0.0	22223.0	r03c10f33p02-ch2sk1fk1fl1.tif	r03c10f33p01-ch1sk1fk1fl1.tiff	50	1748	0.00062562	0.00334173	0.0	0.0	nan	10	33	nan	03	1	1	0	0	65535	65535
0.0	21758.0	r03c10f34p02-ch2sk1fk1fl1.tif	r03c10f34p01-ch1sk1fk1fl1.tiff	50	1749	0.000595102	0.00201419	0.0	0.0	nan	10	34	nan	03	1	1	0	0	65535	65535
0.0	0.0	r03c10f35p02-ch2sk1fk1fl1.tif	r03c10f35p01-ch1sk1fk1fl1.tiff	50	1750	0.00062562	0.0	0.0	0.0	nan	10	35	nan	03	1	1	0	0	65535	65535
2391.0	2660.0	r04c10f01p02-ch2sk1fk1fl1.tif	r04c10f01p01-ch1sk1fk1fl1.tiff	51	1751	0.237354	0.249699	0.0	0.000861672794118	nan	10	01	nan	04	0	0	0	0	65535	65535
0.0	0.0	r04c10f02p02-ch2sk1fk1fl1.tif	r04c10f02p01-ch1sk1fk1fl1.tiff	51	1752	0.0	0.0	0.0	0.0	nan	10	02	nan	04	1	1	0	0	65535	65535
0.0	21151.0	r04c10f03p02-ch2sk1fk1fl1.tif	r04c10f03p01-ch1sk1fk1fl1.tiff	51	1753	0.000671397	0.0019379	0.0	0.0	nan	10	03	nan	04	1	1	0	0	65535	65535
0.0	19979.0	r04c10f04p02-ch2sk1fk1fl1.tif	r04c10f04p01-ch1sk1fk1fl1.tiff	51	1754	0.000640879	0.0016022	0.0	0.0	nan	10	04	nan	04	1	1	0	0	65535	65535
0.0	21596.0	r04c10f05p02-ch2sk1fk1fl1.tif	r04c10f05p01-ch1sk1fk1fl1.tiff	51	1755	0.00723278	0.00209049	0.0	0.0	nan	10	05	nan	04	1	1	0	0	65535	65535
0.0	0.0	r04c10f06p02-ch2sk1fk1fl1.tif	r04c10f06p01-ch1sk1fk1fl1.tiff	51	1756	0.00062562	0.0	0.0	0.0	nan	10	06	nan	04	1	1	0	0	65535	65535
0.0	22160.0	r04c10f07p02-ch2sk1fk1fl1.tif	r04c10f07p01-ch1sk1fk1fl1.tiff	51	1757	0.000640879	0.0018616	0.0	0.0	nan	10	07	nan	04	1	1	0	0	65535	65535
4.0	6.0	r04c10f08p02-ch2sk1fk1fl1.tif	r04c10f08p01-ch1sk1fk1fl1.tiff	51	1758	0.107744	0.0236362	0.0	0.0	nan	10	08	nan	04	0	1	0	0	65535	65535
64.0	65.0	r04c10f09p02-ch2sk1fk1fl1.tif	r04c10f09p01-ch1sk1fk1fl1.tiff	51	1759	0.142992	0.0300603	0.0	0.0	nan	10	09	nan	04	0	1	0	0	65535	65535
3.0	24473.0	r04c10f10p02-ch2sk1fk1fl1.tif	r04c10f10p01-ch1sk1fk1fl1.tiff	51	1760	0.110643	0.0185397	0.0	0.0	nan	10	10	nan	04	0	1	0	0	65535	65535
0.0	21284.0	r04c10f11p02-ch2sk1fk1fl1.tif	r04c10f11p01-ch1sk1fk1fl1.tiff	51	1761	0.000595102	0.00164797	0.0	0.0	nan	10	11	nan	04	1	1	0	0	65535	65535
0.0	21976.0	r04c10f12p02-ch2sk1fk1fl1.tif	r04c10f12p01-ch1sk1fk1fl1.tiff	51	1762	0.000656138	0.00180056	0.0	0.0	nan	10	12	nan	04	1	1	0	0	65535	65535
220.0	180.0	r04c10f13p02-ch2sk1fk1fl1.tif	r04c10f13p01-ch1sk1fk1fl1.tiff	51	1763	0.195544	0.0634928	0.0	0.0	nan	10	13	nan	04	0	0	0	0	65535	65535
740.0	620.0	r04c10f14p02-ch2sk1fk1fl1.tif	r04c10f14p01-ch1sk1fk1fl1.tiff	51	1764	0.249714	0.199191	0.000143612132353	0.0	nan	10	14	nan	04	0	0	0	0	65535	65535
253.0	257.0	r04c10f15p02-ch2sk1fk1fl1.tif	r04c10f15p01-ch1sk1fk1fl1.tiff	51	1765	0.121401	0.0683299	0.0	0.0	nan	10	15	nan	04	0	0	0	0	65535	65535
0.0	20477.0	r04c10f16p02-ch2sk1fk1fl1.tif	r04c10f16p01-ch1sk1fk1fl1.tiff	51	1766	0.000579843	0.00178531	0.0	0.0	nan	10	16	nan	04	1	1	0	0	65535	65535
0.0	20790.0	r04c10f17p02-ch2sk1fk1fl1.tif	r04c10f17p01-ch1sk1fk1fl1.tiff	51	1767	0.000595102	0.00161746	0.0	0.0	nan	10	17	nan	04	1	1	0	0	65535	65535
617.0	472.0	r04c10f18p02-ch2sk1fk1fl1.tif	r04c10f18p01-ch1sk1fk1fl1.tiff	51	1768	0.165209	0.138506	0.0	0.0	nan	10	18	nan	04	0	0	0	0	65535	65535
453.0	302.0	r04c10f19p02-ch2sk1fk1fl1.tif	r04c10f19p01-ch1sk1fk1fl1.tiff	51	1769	0.211933	0.0889448	0.0	0.0	nan	10	19	nan	04	0	0	0	0	65535	65535
0.0	22186.0	r04c10f20p02-ch2sk1fk1fl1.tif	r04c10f20p01-ch1sk1fk1fl1.tiff	51	1770	0.000579843	0.00233463	0.0	0.0	nan	10	20	nan	04	1	1	0	0	65535	65535
0.0	19599.0	r04c10f21p02-ch2sk1fk1fl1.tif	r04c10f21p01-ch1sk1fk1fl1.tiff	51	1771	0.000640879	0.00213626	0.0	0.0	nan	10	21	nan	04	1	1	0	0	65535	65535
109.0	133.0	r04c10f22p02-ch2sk1fk1fl1.tif	r04c10f22p01-ch1sk1fk1fl1.tiff	51	1772	0.123278	0.0375372	0.0	0.0	nan	10	22	nan	04	0	1	0	0	65535	65535
566.0	515.0	r04c10f23p02-ch2sk1fk1fl1.tif	r04c10f23p01-ch1sk1fk1fl1.tiff	51	1773	0.179263	0.132387	0.0	0.0	nan	10	23	nan	04	0	0	0	0	65535	65535
285.0	228.0	r04c10f24p02-ch2sk1fk1fl1.tif	r04c10f24p01-ch1sk1fk1fl1.tiff	51	1774	0.137392	0.123674	0.0	0.0	nan	10	24	nan	04	0	0	0	0	65535	65535
0.0	20613.0	r04c10f25p02-ch2sk1fk1fl1.tif	r04c10f25p01-ch1sk1fk1fl1.tiff	51	1775	0.000610361	0.002121	0.0	0.0	nan	10	25	nan	04	1	1	0	0	65535	65535
0.0	20152.0	r04c10f26p02-ch2sk1fk1fl1.tif	r04c10f26p01-ch1sk1fk1fl1.tiff	51	1776	0.000579843	0.00817884	0.0	0.0	nan	10	26	nan	04	1	1	0	0	65535	65535
5.0	1.0	r04c10f27p02-ch2sk1fk1fl1.tif	r04c10f27p01-ch1sk1fk1fl1.tiff	51	1777	0.0823072	0.0331273	0.0	0.0	nan	10	27	nan	04	0	1	0	0	65535	65535
36.0	89.0	r04c10f28p02-ch2sk1fk1fl1.tif	r04c10f28p01-ch1sk1fk1fl1.tiff	51	1778	0.0912795	0.0687266	0.0	0.0	nan	10	28	nan	04	0	0	0	0	65535	65535
0.0	20264.0	r04c10f29p02-ch2sk1fk1fl1.tif	r04c10f29p01-ch1sk1fk1fl1.tiff	51	1779	0.000640879	0.00761425	0.0	0.0	nan	10	29	nan	04	1	1	0	0	65535	65535
0.0	21304.0	r04c10f30p02-ch2sk1fk1fl1.tif	r04c10f30p01-ch1sk1fk1fl1.tiff	51	1780	0.000595102	0.00175479	0.0	0.0	nan	10	30	nan	04	1	1	0	0	65535	65535
0.0	0.0	r04c10f31p02-ch2sk1fk1fl1.tif	r04c10f31p01-ch1sk1fk1fl1.tiff	51	1781	0.000595102	0.0	0.0	0.0	nan	10	31	nan	04	1	1	0	0	65535	65535
0.0	21684.0	r04c10f32p02-ch2sk1fk1fl1.tif	r04c10f32p01-ch1sk1fk1fl1.tiff	51	1782	0.000579843	0.00177005	0.0	0.0	nan	10	32	nan	04	1	1	0	0	65535	65535
0.0	20363.0	r04c10f33p02-ch2sk1fk1fl1.tif	r04c10f33p01-ch1sk1fk1fl1.tiff	51	1783	0.000595102	0.00218204	0.0	0.0	nan	10	33	nan	04	1	1	0	0	65535	65535
0.0	19639.0	r04c10f34p02-ch2sk1fk1fl1.tif	r04c10f34p01-ch1sk1fk1fl1.tiff	51	1784	0.000640879	0.00195315	0.0	0.0	nan	10	34	nan	04	1	1	0	0	65535	65535
0.0	0.0	r04c10f35p02-ch2sk1fk1fl1.tif	r04c10f35p01-ch1sk1fk1fl1.tiff	51	1785	0.0	0.0	0.0	0.0	nan	10	35	nan	04	1	1	0	0	65535	65535
1471.0	2467.0	r05c10f01p02-ch2sk1fk1fl1.tif	r05c10f01p01-ch1sk1fk1fl1.tiff	52	1786	0.249638	0.249683	0.000143612132353	0.000359030330882	nan	10	01	nan	05	0	0	0	0	65535	65535
0.0	22616.0	r05c10f02p02-ch2sk1fk1fl1.tif	r05c10f02p01-ch1sk1fk1fl1.tiff	52	1787	0.000610361	0.00149538	0.0	0.0	nan	10	02	nan	05	1	1	0	0	65535	65535
0.0	21156.0	r05c10f03p02-ch2sk1fk1fl1.tif	r05c10f03p01-ch1sk1fk1fl1.tiff	52	1788	0.0	0.00172427	0.0	0.0	nan	10	03	nan	05	1	1	0	0	65535	65535
0.0	22030.0	r05c10f04p02-ch2sk1fk1fl1.tif	r05c10f04p01-ch1sk1fk1fl1.tiff	52	1789	0.000579843	0.00169375	0.0	0.0	nan	10	04	nan	05	1	1	0	0	65535	65535
0.0	21577.0	r05c10f05p02-ch2sk1fk1fl1.tif	r05c10f05p01-ch1sk1fk1fl1.tiff	52	1790	0.000579843	0.00177005	0.0	0.0	nan	10	05	nan	05	1	1	0	0	65535	65535
0.0	0.0	r05c10f06p02-ch2sk1fk1fl1.tif	r05c10f06p01-ch1sk1fk1fl1.tiff	52	1791	0.00062562	0.0	0.0	0.0	nan	10	06	nan	05	1	1	0	0	65535	65535
0.0	19357.0	r05c10f07p02-ch2sk1fk1fl1.tif	r05c10f07p01-ch1sk1fk1fl1.tiff	52	1792	0.000595102	0.00320439	0.0	0.0	nan	10	07	nan	05	1	1	0	0	65535	65535
1.0	4.0	r05c10f08p02-ch2sk1fk1fl1.tif	r05c10f08p01-ch1sk1fk1fl1.tiff	52	1793	0.13283	0.020798	0.0	0.0	nan	10	08	nan	05	0	1	0	0	65535	65535
14.0	13.0	r05c10f09p02-ch2sk1fk1fl1.tif	r05c10f09p01-ch1sk1fk1fl1.tiff	52	1794	0.126925	0.0221561	0.0	0.0	nan	10	09	nan	05	0	1	0	0	65535	65535
0.0	20181.0	r05c10f10p02-ch2sk1fk1fl1.tif	r05c10f10p01-ch1sk1fk1fl1.tiff	52	1795	0.000656138	0.00184634	0.0	0.0	nan	10	10	nan	05	1	1	0	0	65535	65535
0.0	0.0	r05c10f11p02-ch2sk1fk1fl1.tif	r05c10f11p01-ch1sk1fk1fl1.tiff	52	1796	0.0	0.0	0.0	0.0	nan	10	11	nan	05	1	1	0	0	65535	65535
0.0	21679.0	r05c10f12p02-ch2sk1fk1fl1.tif	r05c10f12p01-ch1sk1fk1fl1.tiff	52	1797	0.000640879	0.00231937	0.0	0.0	nan	10	12	nan	05	1	1	0	0	65535	65535
80.0	99.0	r05c10f13p02-ch2sk1fk1fl1.tif	r05c10f13p01-ch1sk1fk1fl1.tiff	52	1798	0.145129	0.0403601	0.0	0.0	nan	10	13	nan	05	0	1	0	0	65535	65535
597.0	561.0	r05c10f14p02-ch2sk1fk1fl1.tif	r05c10f14p01-ch1sk1fk1fl1.tiff	52	1799	0.249592	0.138888	7.18060661765e-05	0.0	nan	10	14	nan	05	0	0	0	0	65535	65535
311.0	299.0	r05c10f15p02-ch2sk1fk1fl1.tif	r05c10f15p01-ch1sk1fk1fl1.tiff	52	1800	0.123445	0.0764172	0.0	0.0	nan	10	15	nan	05	0	0	0	0	65535	65535
0.0	20133.0	r05c10f16p02-ch2sk1fk1fl1.tif	r05c10f16p01-ch1sk1fk1fl1.tiff	52	1801	0.000564584	0.00167849	0.0	0.0	nan	10	16	nan	05	1	1	0	0	65535	65535
0.0	20361.0	r05c10f17p02-ch2sk1fk1fl1.tif	r05c10f17p01-ch1sk1fk1fl1.tiff	52	1802	0.000595102	0.00236515	0.0	0.0	nan	10	17	nan	05	1	1	0	0	65535	65535
597.0	715.0	r05c10f18p02-ch2sk1fk1fl1.tif	r05c10f18p01-ch1sk1fk1fl1.tiff	52	1803	0.168872	0.159548	0.0	0.0	nan	10	18	nan	05	0	0	0	0	65535	65535
305.0	271.0	r05c10f19p02-ch2sk1fk1fl1.tif	r05c10f19p01-ch1sk1fk1fl1.tiff	52	1804	0.160678	0.0579995	0.0	0.0	nan	10	19	nan	05	0	0	0	0	65535	65535
0.0	19866.0	r05c10f20p02-ch2sk1fk1fl1.tif	r05c10f20p01-ch1sk1fk1fl1.tiff	52	1805	0.000579843	0.00161746	0.0	0.0	nan	10	20	nan	05	1	1	0	0	65535	65535
0.0	21756.0	r05c10f21p02-ch2sk1fk1fl1.tif	r05c10f21p01-ch1sk1fk1fl1.tiff	52	1806	0.000671397	0.00202945	0.0	0.0	nan	10	21	nan	05	1	1	0	0	65535	65535
231.0	312.0	r05c10f22p02-ch2sk1fk1fl1.tif	r05c10f22p01-ch1sk1fk1fl1.tiff	52	1807	0.161944	0.0353094	0.0	0.0	nan	10	22	nan	05	0	1	0	0	65535	65535
1014.0	1271.0	r05c10f23p02-ch2sk1fk1fl1.tif	r05c10f23p01-ch1sk1fk1fl1.tiff	52	1808	0.170123	0.206531	0.0	0.0	nan	10	23	nan	05	0	0	0	0	65535	65535
287.0	2526.0	r05c10f24p02-ch2sk1fk1fl1.tif	r05c10f24p01-ch1sk1fk1fl1.tiff	52	1809	0.0476539	0.0853437	0.0	0.0	nan	10	24	nan	05	1	0	0	0	65535	65535
0.0	22304.0	r05c10f25p02-ch2sk1fk1fl1.tif	r05c10f25p01-ch1sk1fk1fl1.tiff	52	1810	0.000595102	0.00180056	0.0	0.0	nan	10	25	nan	05	1	1	0	0	65535	65535
0.0	21928.0	r05c10f26p02-ch2sk1fk1fl1.tif	r05c10f26p01-ch1sk1fk1fl1.tiff	52	1811	0.000595102	0.00202945	0.0	0.0	nan	10	26	nan	05	1	1	0	0	65535	65535
41.0	34.0	r05c10f27p02-ch2sk1fk1fl1.tif	r05c10f27p01-ch1sk1fk1fl1.tiff	52	1812	0.114168	0.0312047	0.0	0.0	nan	10	27	nan	05	0	1	0	0	65535	65535
191.0	261.0	r05c10f28p02-ch2sk1fk1fl1.tif	r05c10f28p01-ch1sk1fk1fl1.tiff	52	1813	0.120119	0.0298009	0.0	0.0	nan	10	28	nan	05	0	1	0	0	65535	65535
20.0	30.0	r05c10f29p02-ch2sk1fk1fl1.tif	r05c10f29p01-ch1sk1fk1fl1.tiff	52	1814	0.103929	0.0253758	0.0	0.0	nan	10	29	nan	05	0	1	0	0	65535	65535
0.0	21343.0	r05c10f30p02-ch2sk1fk1fl1.tif	r05c10f30p01-ch1sk1fk1fl1.tiff	52	1815	0.000640879	0.00221256	0.0	0.0	nan	10	30	nan	05	1	1	0	0	65535	65535
0.0	0.0	r05c10f31p02-ch2sk1fk1fl1.tif	r05c10f31p01-ch1sk1fk1fl1.tiff	52	1816	0.0	0.0	0.0	0.0	nan	10	31	nan	05	1	1	0	0	65535	65535
0.0	23307.0	r05c10f32p02-ch2sk1fk1fl1.tif	r05c10f32p01-ch1sk1fk1fl1.tiff	52	1817	0.00062562	0.0018616	0.0	0.0	nan	10	32	nan	05	1	1	0	0	65535	65535
0.0	21583.0	r05c10f33p02-ch2sk1fk1fl1.tif	r05c10f33p01-ch1sk1fk1fl1.tiff	52	1818	0.000610361	0.00169375	0.0	0.0	nan	10	33	nan	05	1	1	0	0	65535	65535
0.0	19126.0	r05c10f34p02-ch2sk1fk1fl1.tif	r05c10f34p01-ch1sk1fk1fl1.tiff	52	1819	0.000610361	0.00202945	0.0	0.0	nan	10	34	nan	05	1	1	0	0	65535	65535
0.0	0.0	r05c10f35p02-ch2sk1fk1fl1.tif	r05c10f35p01-ch1sk1fk1fl1.tiff	52	1820	0.000595102	0.0	0.0	0.0	nan	10	35	nan	05	1	1	0	0	65535	65535
831.0	1100.0	r06c10f01p02-ch2sk1fk1fl1.tif	r06c10f01p01-ch1sk1fk1fl1.tiff	53	1821	0.217716	0.147967	0.0	0.0	nan	10	01	nan	06	0	0	0	0	65535	65535
0.0	0.0	r06c10f02p02-ch2sk1fk1fl1.tif	r06c10f02p01-ch1sk1fk1fl1.tiff	53	1822	0.000610361	0.0	0.0	0.0	nan	10	02	nan	06	1	1	0	0	65535	65535
0.0	0.0	r06c10f03p02-ch2sk1fk1fl1.tif	r06c10f03p01-ch1sk1fk1fl1.tiff	53	1823	0.0	0.0	0.0	0.0	nan	10	03	nan	06	1	1	0	0	65535	65535
0.0	24186.0	r06c10f04p02-ch2sk1fk1fl1.tif	r06c10f04p01-ch1sk1fk1fl1.tiff	53	1824	0.000640879	0.0246738	0.0	0.0	nan	10	04	nan	06	1	1	0	0	65535	65535
0.0	23453.0	r06c10f05p02-ch2sk1fk1fl1.tif	r06c10f05p01-ch1sk1fk1fl1.tiff	53	1825	0.000610361	0.00555428	0.0	0.0	nan	10	05	nan	06	1	1	0	0	65535	65535
0.0	0.0	r06c10f06p02-ch2sk1fk1fl1.tif	r06c10f06p01-ch1sk1fk1fl1.tiff	53	1826	0.0	0.0	0.0	0.0	nan	10	06	nan	06	1	1	0	0	65535	65535
16.0	12.0	r06c10f07p02-ch2sk1fk1fl1.tif	r06c10f07p01-ch1sk1fk1fl1.tiff	53	1827	0.106249	0.0379797	0.0	0.0	nan	10	07	nan	06	0	1	0	0	65535	65535
386.0	495.0	r06c10f08p02-ch2sk1fk1fl1.tif	r06c10f08p01-ch1sk1fk1fl1.tiff	53	1828	0.135561	0.14902	0.0	0.0	nan	10	08	nan	06	0	0	0	0	65535	65535
463.0	643.0	r06c10f09p02-ch2sk1fk1fl1.tif	r06c10f09p01-ch1sk1fk1fl1.tiff	53	1829	0.155764	0.124743	0.0	0.0	nan	10	09	nan	06	0	0	0	0	65535	65535
21.0	38.0	r06c10f10p02-ch2sk1fk1fl1.tif	r06c10f10p01-ch1sk1fk1fl1.tiff	53	1830	0.156466	0.0281529	0.0	0.0	nan	10	10	nan	06	0	1	0	0	65535	65535
0.0	22976.0	r06c10f11p02-ch2sk1fk1fl1.tif	r06c10f11p01-ch1sk1fk1fl1.tiff	53	1831	0.0	0.00154116	0.0	0.0	nan	10	11	nan	06	1	1	0	0	65535	65535
0.0	22010.0	r06c10f12p02-ch2sk1fk1fl1.tif	r06c10f12p01-ch1sk1fk1fl1.tiff	53	1832	0.000640879	0.0016022	0.0	0.0	nan	10	12	nan	06	1	1	0	0	65535	65535
143.0	230.0	r06c10f13p02-ch2sk1fk1fl1.tif	r06c10f13p01-ch1sk1fk1fl1.tiff	53	1833	0.146517	0.0906691	0.0	0.0	nan	10	13	nan	06	0	0	0	0	65535	65535
1252.0	2300.0	r06c10f14p02-ch2sk1fk1fl1.tif	r06c10f14p01-ch1sk1fk1fl1.tiff	53	1834	0.215946	0.249668	0.0	0.000718060661765	nan	10	14	nan	06	0	0	0	0	65535	65535
1068.0	1783.0	r06c10f15p02-ch2sk1fk1fl1.tif	r06c10f15p01-ch1sk1fk1fl1.tiff	53	1835	0.159884	0.235279	0.0	0.0	nan	10	15	nan	06	0	0	0	0	65535	65535
77.0	120.0	r06c10f16p02-ch2sk1fk1fl1.tif	r06c10f16p01-ch1sk1fk1fl1.tiff	53	1836	0.138659	0.0374609	0.0	0.0	nan	10	16	nan	06	0	1	0	0	65535	65535
29.0	50.0	r06c10f17p02-ch2sk1fk1fl1.tif	r06c10f17p01-ch1sk1fk1fl1.tiff	53	1837	0.158358	0.0291905	0.0	0.0	nan	10	17	nan	06	0	1	0	0	65535	65535
760.0	1023.0	r06c10f18p02-ch2sk1fk1fl1.tif	r06c10f18p01-ch1sk1fk1fl1.tiff	53	1838	0.206027	0.140597	0.0	0.0	nan	10	18	nan	06	0	0	0	0	65535	65535
61.0	87.0	r06c10f19p02-ch2sk1fk1fl1.tif	r06c10f19p01-ch1sk1fk1fl1.tiff	53	1839	0.10428	0.0313268	0.0	0.0	nan	10	19	nan	06	0	1	0	0	65535	65535
0.0	22133.0	r06c10f20p02-ch2sk1fk1fl1.tif	r06c10f20p01-ch1sk1fk1fl1.tiff	53	1840	0.000640879	0.0016022	0.0	0.0	nan	10	20	nan	06	1	1	0	0	65535	65535
0.0	21650.0	r06c10f21p02-ch2sk1fk1fl1.tif	r06c10f21p01-ch1sk1fk1fl1.tiff	53	1841	0.00062562	0.002121	0.0	0.0	nan	10	21	nan	06	1	1	0	0	65535	65535
0.0	20563.0	r06c10f22p02-ch2sk1fk1fl1.tif	r06c10f22p01-ch1sk1fk1fl1.tiff	53	1842	0.000671397	0.00224308	0.0	0.0	nan	10	22	nan	06	1	1	0	0	65535	65535
110.0	161.0	r06c10f23p02-ch2sk1fk1fl1.tif	r06c10f23p01-ch1sk1fk1fl1.tiff	53	1843	0.125032	0.0387427	0.0	0.0	nan	10	23	nan	06	0	1	0	0	65535	65535
105.0	160.0	r06c10f24p02-ch2sk1fk1fl1.tif	r06c10f24p01-ch1sk1fk1fl1.tiff	53	1844	0.129519	0.0677043	0.0	0.0	nan	10	24	nan	06	0	0	0	0	65535	65535
0.0	20158.0	r06c10f25p02-ch2sk1fk1fl1.tif	r06c10f25p01-ch1sk1fk1fl1.tiff	53	1845	0.000610361	0.00248722	0.0	0.0	nan	10	25	nan	06	1	1	0	0	65535	65535
0.0	19634.0	r06c10f26p02-ch2sk1fk1fl1.tif	r06c10f26p01-ch1sk1fk1fl1.tiff	53	1846	0.000595102	0.00192264	0.0	0.0	nan	10	26	nan	06	1	1	0	0	65535	65535
0.0	20346.0	r06c10f27p02-ch2sk1fk1fl1.tif	r06c10f27p01-ch1sk1fk1fl1.tiff	53	1847	0.000579843	0.00209049	0.0	0.0	nan	10	27	nan	06	1	1	0	0	65535	65535
0.0	20309.0	r06c10f28p02-ch2sk1fk1fl1.tif	r06c10f28p01-ch1sk1fk1fl1.tiff	53	1848	0.000610361	0.00157168	0.0	0.0	nan	10	28	nan	06	1	1	0	0	65535	65535
0.0	20491.0	r06c10f29p02-ch2sk1fk1fl1.tif	r06c10f29p01-ch1sk1fk1fl1.tiff	53	1849	0.000671397	0.00163272	0.0	0.0	nan	10	29	nan	06	1	1	0	0	65535	65535
0.0	0.0	r06c10f30p02-ch2sk1fk1fl1.tif	r06c10f30p01-ch1sk1fk1fl1.tiff	53	1850	0.000610361	0.0	0.0	0.0	nan	10	30	nan	06	1	1	0	0	65535	65535
0.0	0.0	r06c10f31p02-ch2sk1fk1fl1.tif	r06c10f31p01-ch1sk1fk1fl1.tiff	53	1851	0.0	0.0	0.0	0.0	nan	10	31	nan	06	1	1	0	0	65535	65535
0.0	0.0	r06c10f32p02-ch2sk1fk1fl1.tif	r06c10f32p01-ch1sk1fk1fl1.tiff	53	1852	0.000610361	0.0	0.0	0.0	nan	10	32	nan	06	1	1	0	0	65535	65535
0.0	0.0	r06c10f33p02-ch2sk1fk1fl1.tif	r06c10f33p01-ch1sk1fk1fl1.tiff	53	1853	0.000579843	0.0	0.0	0.0	nan	10	33	nan	06	1	1	0	0	65535	65535
0.0	0.0	r06c10f34p02-ch2sk1fk1fl1.tif	r06c10f34p01-ch1sk1fk1fl1.tiff	53	1854	0.000656138	0.0	0.0	0.0	nan	10	34	nan	06	1	1	0	0	65535	65535
0.0	0.0	r06c10f35p02-ch2sk1fk1fl1.tif	r06c10f35p01-ch1sk1fk1fl1.tiff	53	1855	0.0	0.0	0.0	0.0	nan	10	35	nan	06	1	1	0	0	65535	65535
2427.0	1241.0	r07c10f01p02-ch2sk1fk1fl1.tif	r07c10f01p01-ch1sk1fk1fl1.tiff	54	1856	0.18024	0.249653	0.0	0.000718060661765	nan	10	01	nan	07	0	0	0	0	65535	65535
0.0	0.0	r07c10f02p02-ch2sk1fk1fl1.tif	r07c10f02p01-ch1sk1fk1fl1.tiff	54	1857	0.0	0.0	0.0	0.0	nan	10	02	nan	07	1	1	0	0	65535	65535
0.0	21050.0	r07c10f03p02-ch2sk1fk1fl1.tif	r07c10f03p01-ch1sk1fk1fl1.tiff	54	1858	0.0	0.00497444	0.0	0.0	nan	10	03	nan	07	1	1	0	0	65535	65535
0.0	21975.0	r07c10f04p02-ch2sk1fk1fl1.tif	r07c10f04p01-ch1sk1fk1fl1.tiff	54	1859	0.000579843	0.00157168	0.0	0.0	nan	10	04	nan	07	1	1	0	0	65535	65535
0.0	18885.0	r07c10f05p02-ch2sk1fk1fl1.tif	r07c10f05p01-ch1sk1fk1fl1.tiff	54	1860	0.000595102	0.0019379	0.0	0.0	nan	10	05	nan	07	1	1	0	0	65535	65535
0.0	0.0	r07c10f06p02-ch2sk1fk1fl1.tif	r07c10f06p01-ch1sk1fk1fl1.tiff	54	1861	0.000640879	0.0	0.0	0.0	nan	10	06	nan	07	1	1	0	0	65535	65535
0.0	23280.0	r07c10f07p02-ch2sk1fk1fl1.tif	r07c10f07p01-ch1sk1fk1fl1.tiff	54	1862	0.00062562	0.00254826	0.0	0.0	nan	10	07	nan	07	1	1	0	0	65535	65535
11.0	3.0	r07c10f08p02-ch2sk1fk1fl1.tif	r07c10f08p01-ch1sk1fk1fl1.tiff	54	1863	0.142824	0.0694438	0.0	0.0	nan	10	08	nan	07	0	0	0	0	65535	65535
26.0	0.0	r07c10f09p02-ch2sk1fk1fl1.tif	r07c10f09p01-ch1sk1fk1fl1.tiff	54	1864	0.155047	0.142992	0.0	0.0	nan	10	09	nan	07	0	0	0	0	65535	65535
0.0	22384.0	r07c10f10p02-ch2sk1fk1fl1.tif	r07c10f10p01-ch1sk1fk1fl1.tiff	54	1865	0.000579843	0.00167849	0.0	0.0	nan	10	10	nan	07	1	1	0	0	65535	65535
0.0	23014.0	r07c10f11p02-ch2sk1fk1fl1.tif	r07c10f11p01-ch1sk1fk1fl1.tiff	54	1866	0.000610361	0.00196841	0.0	0.0	nan	10	11	nan	07	1	1	0	0	65535	65535
0.0	21865.0	r07c10f12p02-ch2sk1fk1fl1.tif	r07c10f12p01-ch1sk1fk1fl1.tiff	54	1867	0.000595102	0.00350958	0.0	0.0	nan	10	12	nan	07	1	1	0	0	65535	65535
95.0	46.0	r07c10f13p02-ch2sk1fk1fl1.tif	r07c10f13p01-ch1sk1fk1fl1.tiff	54	1868	0.237812	0.0453651	0.0	0.0	nan	10	13	nan	07	0	1	0	0	65535	65535
536.0	192.0	r07c10f14p02-ch2sk1fk1fl1.tif	r07c10f14p01-ch1sk1fk1fl1.tiff	54	1869	0.152911	0.222049	0.0	0.0	nan	10	14	nan	07	0	0	0	0	65535	65535
223.0	79.0	r07c10f15p02-ch2sk1fk1fl1.tif	r07c10f15p01-ch1sk1fk1fl1.tiff	54	1870	0.194034	0.0709239	0.0	0.0	nan	10	15	nan	07	0	0	0	0	65535	65535
0.0	20422.0	r07c10f16p02-ch2sk1fk1fl1.tif	r07c10f16p01-ch1sk1fk1fl1.tiff	54	1871	0.000595102	0.00224308	0.0	0.0	nan	10	16	nan	07	1	1	0	0	65535	65535
0.0	22430.0	r07c10f17p02-ch2sk1fk1fl1.tif	r07c10f17p01-ch1sk1fk1fl1.tiff	54	1872	0.000595102	0.00234989	0.0	0.0	nan	10	17	nan	07	1	1	0	0	65535	65535
327.0	128.0	r07c10f18p02-ch2sk1fk1fl1.tif	r07c10f18p01-ch1sk1fk1fl1.tiff	54	1873	0.144137	0.118486	0.0	0.0	nan	10	18	nan	07	0	0	0	0	65535	65535
226.0	99.0	r07c10f19p02-ch2sk1fk1fl1.tif	r07c10f19p01-ch1sk1fk1fl1.tiff	54	1874	0.133822	0.0851148	0.0	0.0	nan	10	19	nan	07	0	0	0	0	65535	65535
0.0	22372.0	r07c10f20p02-ch2sk1fk1fl1.tif	r07c10f20p01-ch1sk1fk1fl1.tiff	54	1875	0.000595102	0.00184634	0.0	0.0	nan	10	20	nan	07	1	1	0	0	65535	65535
0.0	21913.0	r07c10f21p02-ch2sk1fk1fl1.tif	r07c10f21p01-ch1sk1fk1fl1.tiff	54	1876	0.000610361	0.00166323	0.0	0.0	nan	10	21	nan	07	1	1	0	0	65535	65535
250.0	99.0	r07c10f22p02-ch2sk1fk1fl1.tif	r07c10f22p01-ch1sk1fk1fl1.tiff	54	1877	0.159045	0.141985	0.0	0.0	nan	10	22	nan	07	0	0	0	0	65535	65535
1118.0	552.0	r07c10f23p02-ch2sk1fk1fl1.tif	r07c10f23p01-ch1sk1fk1fl1.tiff	54	1878	0.161532	0.243717	0.0	0.0	nan	10	23	nan	07	0	0	0	0	65535	65535
209.0	78.0	r07c10f24p02-ch2sk1fk1fl1.tif	r07c10f24p01-ch1sk1fk1fl1.tiff	54	1879	0.167926	0.0849012	0.0	0.0	nan	10	24	nan	07	0	0	0	0	65535	65535
0.0	17528.0	r07c10f25p02-ch2sk1fk1fl1.tif	r07c10f25p01-ch1sk1fk1fl1.tiff	54	1880	0.000579843	0.00343328	0.0	0.0	nan	10	25	nan	07	1	1	0	0	65535	65535
0.0	19715.0	r07c10f26p02-ch2sk1fk1fl1.tif	r07c10f26p01-ch1sk1fk1fl1.tiff	54	1881	0.000579843	0.00189212	0.0	0.0	nan	10	26	nan	07	1	1	0	0	65535	65535
13.0	5.0	r07c10f27p02-ch2sk1fk1fl1.tif	r07c10f27p01-ch1sk1fk1fl1.tiff	54	1882	0.104555	0.0176242	0.0	0.0	nan	10	27	nan	07	0	1	0	0	65535	65535
145.0	57.0	r07c10f28p02-ch2sk1fk1fl1.tif	r07c10f28p01-ch1sk1fk1fl1.tiff	54	1883	0.128328	0.106554	0.0	0.0	nan	10	28	nan	07	0	0	0	0	65535	65535
29.0	15.0	r07c10f29p02-ch2sk1fk1fl1.tif	r07c10f29p01-ch1sk1fk1fl1.tiff	54	1884	0.10808	0.0261234	0.0	0.0	nan	10	29	nan	07	0	1	0	0	65535	65535
0.0	21575.0	r07c10f30p02-ch2sk1fk1fl1.tif	r07c10f30p01-ch1sk1fk1fl1.tiff	54	1885	0.0	0.0016022	0.0	0.0	nan	10	30	nan	07	1	1	0	0	65535	65535
0.0	0.0	r07c10f31p02-ch2sk1fk1fl1.tif	r07c10f31p01-ch1sk1fk1fl1.tiff	54	1886	0.0	0.0	0.0	0.0	nan	10	31	nan	07	1	1	0	0	65535	65535
0.0	0.0	r07c10f32p02-ch2sk1fk1fl1.tif	r07c10f32p01-ch1sk1fk1fl1.tiff	54	1887	0.000610361	0.0	0.0	0.0	nan	10	32	nan	07	1	1	0	0	65535	65535
0.0	22036.0	r07c10f33p02-ch2sk1fk1fl1.tif	r07c10f33p01-ch1sk1fk1fl1.tiff	54	1888	0.000595102	0.00175479	0.0	0.0	nan	10	33	nan	07	1	1	0	0	65535	65535
0.0	21578.0	r07c10f34p02-ch2sk1fk1fl1.tif	r07c10f34p01-ch1sk1fk1fl1.tiff	54	1889	0.00062562	0.00149538	0.0	0.0	nan	10	34	nan	07	1	1	0	0	65535	65535
0.0	0.0	r07c10f35p02-ch2sk1fk1fl1.tif	r07c10f35p01-ch1sk1fk1fl1.tiff	54	1890	0.0	0.0	0.0	0.0	nan	10	35	nan	07	1	1	0	0	65535	65535
2390.0	1747.0	r02c11f01p02-ch2sk1fk1fl1.tif	r02c11f01p01-ch1sk1fk1fl1.tiff	55	1891	0.249653	0.249729	0.000430836397059	0.00222598805147	nan	11	01	nan	02	0	0	0	0	65535	65535
0.0	22218.0	r02c11f02p02-ch2sk1fk1fl1.tif	r02c11f02p01-ch1sk1fk1fl1.tiff	55	1892	0.000686656	0.0015259	0.0	0.0	nan	11	02	nan	02	1	1	0	0	65535	65535
0.0	0.0	r02c11f03p02-ch2sk1fk1fl1.tif	r02c11f03p01-ch1sk1fk1fl1.tiff	55	1893	0.0	0.0	0.0	0.0	nan	11	03	nan	02	1	1	0	0	65535	65535
0.0	22314.0	r02c11f04p02-ch2sk1fk1fl1.tif	r02c11f04p01-ch1sk1fk1fl1.tiff	55	1894	0.00062562	0.00244144	0.0	0.0	nan	11	04	nan	02	1	1	0	0	65535	65535
0.0	21745.0	r02c11f05p02-ch2sk1fk1fl1.tif	r02c11f05p01-ch1sk1fk1fl1.tiff	55	1895	0.000656138	0.0016022	0.0	0.0	nan	11	05	nan	02	1	1	0	0	65535	65535
0.0	20767.0	r02c11f06p02-ch2sk1fk1fl1.tif	r02c11f06p01-ch1sk1fk1fl1.tiff	55	1896	0.0	0.00151064	0.0	0.0	nan	11	06	nan	02	1	1	0	0	65535	65535
0.0	21637.0	r02c11f07p02-ch2sk1fk1fl1.tif	r02c11f07p01-ch1sk1fk1fl1.tiff	55	1897	0.000656138	0.00196841	0.0	0.0	nan	11	07	nan	02	1	1	0	0	65535	65535
8.0	11.0	r02c11f08p02-ch2sk1fk1fl1.tif	r02c11f08p01-ch1sk1fk1fl1.tiff	55	1898	0.121599	0.0467842	0.0	0.0	nan	11	08	nan	02	0	1	0	0	65535	65535
19.0	48.0	r02c11f09p02-ch2sk1fk1fl1.tif	r02c11f09p01-ch1sk1fk1fl1.tiff	55	1899	0.154696	0.0423438	0.0	0.0	nan	11	09	nan	02	0	1	0	0	65535	65535
0.0	20473.0	r02c11f10p02-ch2sk1fk1fl1.tif	r02c11f10p01-ch1sk1fk1fl1.tiff	55	1900	0.000564584	0.00230411	0.0	0.0	nan	11	10	nan	02	1	1	0	0	65535	65535
0.0	0.0	r02c11f11p02-ch2sk1fk1fl1.tif	r02c11f11p01-ch1sk1fk1fl1.tiff	55	1901	0.000610361	0.0	0.0	0.0	nan	11	11	nan	02	1	1	0	0	65535	65535
0.0	19884.0	r02c11f12p02-ch2sk1fk1fl1.tif	r02c11f12p01-ch1sk1fk1fl1.tiff	55	1902	0.000595102	0.00172427	0.0	0.0	nan	11	12	nan	02	1	1	0	0	65535	65535
43.0	112.0	r02c11f13p02-ch2sk1fk1fl1.tif	r02c11f13p01-ch1sk1fk1fl1.tiff	55	1903	0.0784466	0.0395361	0.0	0.0	nan	11	13	nan	02	0	1	0	0	65535	65535
474.0	244.0	r02c11f14p02-ch2sk1fk1fl1.tif	r02c11f14p01-ch1sk1fk1fl1.tiff	55	1904	0.168826	0.196185	0.0	0.0	nan	11	14	nan	02	0	0	0	0	65535	65535
354.0	282.0	r02c11f15p02-ch2sk1fk1fl1.tif	r02c11f15p01-ch1sk1fk1fl1.tiff	55	1905	0.152316	0.149477	0.0	0.0	nan	11	15	nan	02	0	0	0	0	65535	65535
1.0	27.0	r02c11f16p02-ch2sk1fk1fl1.tif	r02c11f16p01-ch1sk1fk1fl1.tiff	55	1906	0.140963	0.0991226	0.0	0.0	nan	11	16	nan	02	0	0	0	0	65535	65535
26.0	64.0	r02c11f17p02-ch2sk1fk1fl1.tif	r02c11f17p01-ch1sk1fk1fl1.tiff	55	1907	0.115007	0.0486	0.0	0.0	nan	11	17	nan	02	0	1	0	0	65535	65535
1227.0	656.0	r02c11f18p02-ch2sk1fk1fl1.tif	r02c11f18p01-ch1sk1fk1fl1.tiff	55	1908	0.179156	0.221637	0.0	0.0	nan	11	18	nan	02	0	0	0	0	65535	65535
187.0	133.0	r02c11f19p02-ch2sk1fk1fl1.tif	r02c11f19p01-ch1sk1fk1fl1.tiff	55	1909	0.143008	0.0646983	0.0	0.0	nan	11	19	nan	02	0	0	0	0	65535	65535
0.0	21974.0	r02c11f20p02-ch2sk1fk1fl1.tif	r02c11f20p01-ch1sk1fk1fl1.tiff	55	1910	0.00062562	0.00195315	0.0	0.0	nan	11	20	nan	02	1	1	0	0	65535	65535
0.0	21927.0	r02c11f21p02-ch2sk1fk1fl1.tif	r02c11f21p01-ch1sk1fk1fl1.tiff	55	1911	0.000671397	0.00199893	0.0	0.0	nan	11	21	nan	02	1	1	0	0	65535	65535
102.0	166.0	r02c11f22p02-ch2sk1fk1fl1.tif	r02c11f22p01-ch1sk1fk1fl1.tiff	55	1912	0.164141	0.0263523	0.0	0.0	nan	11	22	nan	02	0	1	0	0	65535	65535
531.0	303.0	r02c11f23p02-ch2sk1fk1fl1.tif	r02c11f23p01-ch1sk1fk1fl1.tiff	55	1913	0.156893	0.237552	0.0	0.0	nan	11	23	nan	02	0	0	0	0	65535	65535
358.0	254.0	r02c11f24p02-ch2sk1fk1fl1.tif	r02c11f24p01-ch1sk1fk1fl1.tiff	55	1914	0.14287	0.144976	0.0	0.0	nan	11	24	nan	02	0	0	0	0	65535	65535
6.0	11.0	r02c11f25p02-ch2sk1fk1fl1.tif	r02c11f25p01-ch1sk1fk1fl1.tiff	55	1915	0.0866407	0.0227817	0.0	0.0	nan	11	25	nan	02	0	1	0	0	65535	65535
0.0	22006.0	r02c11f26p02-ch2sk1fk1fl1.tif	r02c11f26p01-ch1sk1fk1fl1.tiff	55	1916	0.000656138	0.00367742	0.0	0.0	nan	11	26	nan	02	1	1	0	0	65535	65535
21.0	37.0	r02c11f27p02-ch2sk1fk1fl1.tif	r02c11f27p01-ch1sk1fk1fl1.tiff	55	1917	0.0982071	0.0346532	0.0	0.0	nan	11	27	nan	02	0	1	0	0	65535	65535
70.0	41.0	r02c11f28p02-ch2sk1fk1fl1.tif	r02c11f28p01-ch1sk1fk1fl1.tiff	55	1918	0.143267	0.0237125	0.0	0.0	nan	11	28	nan	02	0	1	0	0	65535	65535
0.0	25810.0	r02c11f29p02-ch2sk1fk1fl1.tif	r02c11f29p01-ch1sk1fk1fl1.tiff	55	1919	0.00595102	0.0170443	0.0	0.0	nan	11	29	nan	02	1	1	0	0	65535	65535
0.0	0.0	r02c11f30p02-ch2sk1fk1fl1.tif	r02c11f30p01-ch1sk1fk1fl1.tiff	55	1920	0.000610361	0.0	0.0	0.0	nan	11	30	nan	02	1	1	0	0	65535	65535
0.0	21627.0	r02c11f31p02-ch2sk1fk1fl1.tif	r02c11f31p01-ch1sk1fk1fl1.tiff	55	1921	0.000610361	0.00187686	0.0	0.0	nan	11	31	nan	02	1	1	0	0	65535	65535
0.0	21798.0	r02c11f32p02-ch2sk1fk1fl1.tif	r02c11f32p01-ch1sk1fk1fl1.tiff	55	1922	0.000610361	0.00177005	0.0	0.0	nan	11	32	nan	02	1	1	0	0	65535	65535
0.0	22180.0	r02c11f33p02-ch2sk1fk1fl1.tif	r02c11f33p01-ch1sk1fk1fl1.tiff	55	1923	0.000579843	0.00181582	0.0	0.0	nan	11	33	nan	02	1	1	0	0	65535	65535
0.0	21856.0	r02c11f34p02-ch2sk1fk1fl1.tif	r02c11f34p01-ch1sk1fk1fl1.tiff	55	1924	0.000595102	0.00175479	0.0	0.0	nan	11	34	nan	02	1	1	0	0	65535	65535
0.0	21247.0	r02c11f35p02-ch2sk1fk1fl1.tif	r02c11f35p01-ch1sk1fk1fl1.tiff	55	1925	0.000595102	0.00277714	0.0	0.0	nan	11	35	nan	02	1	1	0	0	65535	65535
1548.0	2511.0	r03c11f01p02-ch2sk1fk1fl1.tif	r03c11f01p01-ch1sk1fk1fl1.tiff	56	1926	0.248081	0.24506	0.0	0.0	nan	11	01	nan	03	0	0	0	0	65535	65535
0.0	0.0	r03c11f02p02-ch2sk1fk1fl1.tif	r03c11f02p01-ch1sk1fk1fl1.tiff	56	1927	0.0	0.0	0.0	0.0	nan	11	02	nan	03	1	1	0	0	65535	65535
0.0	23565.0	r03c11f03p02-ch2sk1fk1fl1.tif	r03c11f03p01-ch1sk1fk1fl1.tiff	56	1928	0.000595102	0.00373846	0.0	0.0	nan	11	03	nan	03	1	1	0	0	65535	65535
0.0	22010.0	r03c11f04p02-ch2sk1fk1fl1.tif	r03c11f04p01-ch1sk1fk1fl1.tiff	56	1929	0.000656138	0.00181582	0.0	0.0	nan	11	04	nan	03	1	1	0	0	65535	65535
0.0	21479.0	r03c11f05p02-ch2sk1fk1fl1.tif	r03c11f05p01-ch1sk1fk1fl1.tiff	56	1930	0.000579843	0.00154116	0.0	0.0	nan	11	05	nan	03	1	1	0	0	65535	65535
0.0	0.0	r03c11f06p02-ch2sk1fk1fl1.tif	r03c11f06p01-ch1sk1fk1fl1.tiff	56	1931	0.000610361	0.0	0.0	0.0	nan	11	06	nan	03	1	1	0	0	65535	65535
0.0	19197.0	r03c11f07p02-ch2sk1fk1fl1.tif	r03c11f07p01-ch1sk1fk1fl1.tiff	56	1932	0.000595102	0.00236515	0.0	0.0	nan	11	07	nan	03	1	1	0	0	65535	65535
90.0	110.0	r03c11f08p02-ch2sk1fk1fl1.tif	r03c11f08p01-ch1sk1fk1fl1.tiff	56	1933	0.123857	0.0457618	0.0	0.0	nan	11	08	nan	03	0	1	0	0	65535	65535
147.0	169.0	r03c11f09p02-ch2sk1fk1fl1.tif	r03c11f09p01-ch1sk1fk1fl1.tiff	56	1934	0.138979	0.0451057	0.0	0.0	nan	11	09	nan	03	0	1	0	0	65535	65535
4.0	27449.0	r03c11f10p02-ch2sk1fk1fl1.tif	r03c11f10p01-ch1sk1fk1fl1.tiff	56	1935	0.133455	0.023682	0.0	0.0	nan	11	10	nan	03	0	1	0	0	65535	65535
0.0	0.0	r03c11f11p02-ch2sk1fk1fl1.tif	r03c11f11p01-ch1sk1fk1fl1.tiff	56	1936	0.0	0.0	0.0	0.0	nan	11	11	nan	03	1	1	0	0	65535	65535
0.0	19882.0	r03c11f12p02-ch2sk1fk1fl1.tif	r03c11f12p01-ch1sk1fk1fl1.tiff	56	1937	0.000595102	0.00164797	0.0	0.0	nan	11	12	nan	03	1	1	0	0	65535	65535
153.0	142.0	r03c11f13p02-ch2sk1fk1fl1.tif	r03c11f13p01-ch1sk1fk1fl1.tiff	56	1938	0.149477	0.0561837	0.0	0.0	nan	11	13	nan	03	0	0	0	0	65535	65535
981.0	817.0	r03c11f14p02-ch2sk1fk1fl1.tif	r03c11f14p01-ch1sk1fk1fl1.tiff	56	1939	0.249622	0.226612	7.18060661765e-05	0.0	nan	11	14	nan	03	0	0	0	0	65535	65535
705.0	650.0	r03c11f15p02-ch2sk1fk1fl1.tif	r03c11f15p01-ch1sk1fk1fl1.tiff	56	1940	0.14696	0.173724	0.0	0.0	nan	11	15	nan	03	0	0	0	0	65535	65535
4.0	15.0	r03c11f16p02-ch2sk1fk1fl1.tif	r03c11f16p01-ch1sk1fk1fl1.tiff	56	1941	0.105989	0.0570077	0.0	0.0	nan	11	16	nan	03	0	0	0	0	65535	65535
20.0	29.0	r03c11f17p02-ch2sk1fk1fl1.tif	r03c11f17p01-ch1sk1fk1fl1.tiff	56	1942	0.139437	0.0380713	0.0	0.0	nan	11	17	nan	03	0	1	0	0	65535	65535
943.0	953.0	r03c11f18p02-ch2sk1fk1fl1.tif	r03c11f18p01-ch1sk1fk1fl1.tiff	56	1943	0.243702	0.195514	0.0	0.0	nan	11	18	nan	03	0	0	0	0	65535	65535
234.0	201.0	r03c11f19p02-ch2sk1fk1fl1.tif	r03c11f19p01-ch1sk1fk1fl1.tiff	56	1944	0.165469	0.0551614	0.0	0.0	nan	11	19	nan	03	0	0	0	0	65535	65535
0.0	21952.0	r03c11f20p02-ch2sk1fk1fl1.tif	r03c11f20p01-ch1sk1fk1fl1.tiff	56	1945	0.000595102	0.00154116	0.0	0.0	nan	11	20	nan	03	1	1	0	0	65535	65535
0.0	22164.0	r03c11f21p02-ch2sk1fk1fl1.tif	r03c11f21p01-ch1sk1fk1fl1.tiff	56	1946	0.00062562	0.00189212	0.0	0.0	nan	11	21	nan	03	1	1	0	0	65535	65535
59.0	73.0	r03c11f22p02-ch2sk1fk1fl1.tif	r03c11f22p01-ch1sk1fk1fl1.tiff	56	1947	0.117464	0.0871595	0.0	0.0	nan	11	22	nan	03	0	0	0	0	65535	65535
494.0	411.0	r03c11f23p02-ch2sk1fk1fl1.tif	r03c11f23p01-ch1sk1fk1fl1.tiff	56	1948	0.205798	0.115007	0.0	0.0	nan	11	23	nan	03	0	0	0	0	65535	65535
323.0	316.0	r03c11f24p02-ch2sk1fk1fl1.tif	r03c11f24p01-ch1sk1fk1fl1.tiff	56	1949	0.179156	0.130846	0.0	0.0	nan	11	24	nan	03	0	0	0	0	65535	65535
0.0	20503.0	r03c11f25p02-ch2sk1fk1fl1.tif	r03c11f25p01-ch1sk1fk1fl1.tiff	56	1950	0.000595102	0.00183108	0.0	0.0	nan	11	25	nan	03	1	1	0	0	65535	65535
0.0	21912.0	r03c11f26p02-ch2sk1fk1fl1.tif	r03c11f26p01-ch1sk1fk1fl1.tiff	56	1951	0.00062562	0.00190738	0.0	0.0	nan	11	26	nan	03	1	1	0	0	65535	65535
0.0	20268.0	r03c11f27p02-ch2sk1fk1fl1.tif	r03c11f27p01-ch1sk1fk1fl1.tiff	56	1952	0.000610361	0.00216678	0.0	0.0	nan	11	27	nan	03	1	1	0	0	65535	65535
0.0	22697.0	r03c11f28p02-ch2sk1fk1fl1.tif	r03c11f28p01-ch1sk1fk1fl1.tiff	56	1953	0.00062562	0.00190738	0.0	0.0	nan	11	28	nan	03	1	1	0	0	65535	65535
0.0	20102.0	r03c11f29p02-ch2sk1fk1fl1.tif	r03c11f29p01-ch1sk1fk1fl1.tiff	56	1954	0.000579843	0.00332647	0.0	0.0	nan	11	29	nan	03	1	1	0	0	65535	65535
0.0	22042.0	r03c11f30p02-ch2sk1fk1fl1.tif	r03c11f30p01-ch1sk1fk1fl1.tiff	56	1955	0.000640879	0.00166323	0.0	0.0	nan	11	30	nan	03	1	1	0	0	65535	65535
0.0	21027.0	r03c11f31p02-ch2sk1fk1fl1.tif	r03c11f31p01-ch1sk1fk1fl1.tiff	56	1956	0.000656138	0.00192264	0.0	0.0	nan	11	31	nan	03	1	1	0	0	65535	65535
0.0	22093.0	r03c11f32p02-ch2sk1fk1fl1.tif	r03c11f32p01-ch1sk1fk1fl1.tiff	56	1957	0.000595102	0.00283818	0.0	0.0	nan	11	32	nan	03	1	1	0	0	65535	65535
0.0	22242.0	r03c11f33p02-ch2sk1fk1fl1.tif	r03c11f33p01-ch1sk1fk1fl1.tiff	56	1958	0.000610361	0.00485237	0.0	0.0	nan	11	33	nan	03	1	1	0	0	65535	65535
0.0	19583.0	r03c11f34p02-ch2sk1fk1fl1.tif	r03c11f34p01-ch1sk1fk1fl1.tiff	56	1959	0.000595102	0.0019379	0.0	0.0	nan	11	34	nan	03	1	1	0	0	65535	65535
0.0	0.0	r03c11f35p02-ch2sk1fk1fl1.tif	r03c11f35p01-ch1sk1fk1fl1.tiff	56	1960	0.000640879	0.0	0.0	0.0	nan	11	35	nan	03	1	1	0	0	65535	65535
2046.0	2507.0	r04c11f01p02-ch2sk1fk1fl1.tif	r04c11f01p01-ch1sk1fk1fl1.tiff	57	1961	0.226215	0.249699	0.0	0.00265682444853	nan	11	01	nan	04	0	0	0	0	65535	65535
0.0	20371.0	r04c11f02p02-ch2sk1fk1fl1.tif	r04c11f02p01-ch1sk1fk1fl1.tiff	57	1962	0.0	0.00289921	0.0	0.0	nan	11	02	nan	04	1	1	0	0	65535	65535
0.0	21803.0	r04c11f03p02-ch2sk1fk1fl1.tif	r04c11f03p01-ch1sk1fk1fl1.tiff	57	1963	0.0	0.00161746	0.0	0.0	nan	11	03	nan	04	1	1	0	0	65535	65535
0.0	22154.0	r04c11f04p02-ch2sk1fk1fl1.tif	r04c11f04p01-ch1sk1fk1fl1.tiff	57	1964	0.000595102	0.00350958	0.0	0.0	nan	11	04	nan	04	1	1	0	0	65535	65535
0.0	21786.0	r04c11f05p02-ch2sk1fk1fl1.tif	r04c11f05p01-ch1sk1fk1fl1.tiff	57	1965	0.000640879	0.00262455	0.0	0.0	nan	11	05	nan	04	1	1	0	0	65535	65535
0.0	20590.0	r04c11f06p02-ch2sk1fk1fl1.tif	r04c11f06p01-ch1sk1fk1fl1.tiff	57	1966	0.000640879	0.00140383	0.0	0.0	nan	11	06	nan	04	1	1	0	0	65535	65535
0.0	21845.0	r04c11f07p02-ch2sk1fk1fl1.tif	r04c11f07p01-ch1sk1fk1fl1.tiff	57	1967	0.000610361	0.00508125	0.0	0.0	nan	11	07	nan	04	1	1	0	0	65535	65535
5.0	15.0	r04c11f08p02-ch2sk1fk1fl1.tif	r04c11f08p01-ch1sk1fk1fl1.tiff	57	1968	0.115663	0.0412299	0.0	0.0	nan	11	08	nan	04	0	1	0	0	65535	65535
17.0	18.0	r04c11f09p02-ch2sk1fk1fl1.tif	r04c11f09p01-ch1sk1fk1fl1.tiff	57	1969	0.13315	0.0207828	0.0	0.0	nan	11	09	nan	04	0	1	0	0	65535	65535
0.0	20360.0	r04c11f10p02-ch2sk1fk1fl1.tif	r04c11f10p01-ch1sk1fk1fl1.tiff	57	1970	0.000595102	0.00215152	0.0	0.0	nan	11	10	nan	04	1	1	0	0	65535	65535
0.0	0.0	r04c11f11p02-ch2sk1fk1fl1.tif	r04c11f11p01-ch1sk1fk1fl1.tiff	57	1971	0.0	0.0	0.0	0.0	nan	11	11	nan	04	1	1	0	0	65535	65535
0.0	19943.0	r04c11f12p02-ch2sk1fk1fl1.tif	r04c11f12p01-ch1sk1fk1fl1.tiff	57	1972	0.000595102	0.00746166	0.0	0.0	nan	11	12	nan	04	1	1	0	0	65535	65535
64.0	4.0	r04c11f13p02-ch2sk1fk1fl1.tif	r04c11f13p01-ch1sk1fk1fl1.tiff	57	1973	0.118898	0.124132	0.0	0.0	nan	11	13	nan	04	0	0	0	0	65535	65535
636.0	413.0	r04c11f14p02-ch2sk1fk1fl1.tif	r04c11f14p01-ch1sk1fk1fl1.tiff	57	1974	0.156847	0.174701	0.0	0.0	nan	11	14	nan	04	0	0	0	0	65535	65535
470.0	338.0	r04c11f15p02-ch2sk1fk1fl1.tif	r04c11f15p01-ch1sk1fk1fl1.tiff	57	1975	0.14255	0.150958	0.0	0.0	nan	11	15	nan	04	0	0	0	0	65535	65535
0.0	20822.0	r04c11f16p02-ch2sk1fk1fl1.tif	r04c11f16p01-ch1sk1fk1fl1.tiff	57	1976	0.000595102	0.00537118	0.0	0.0	nan	11	16	nan	04	1	1	0	0	65535	65535
18.0	40.0	r04c11f17p02-ch2sk1fk1fl1.tif	r04c11f17p01-ch1sk1fk1fl1.tiff	57	1977	0.111925	0.032929	0.0	0.0	nan	11	17	nan	04	0	1	0	0	65535	65535
1106.0	1080.0	r04c11f18p02-ch2sk1fk1fl1.tif	r04c11f18p01-ch1sk1fk1fl1.tiff	57	1978	0.174716	0.249668	0.0	0.000143612132353	nan	11	18	nan	04	0	0	0	0	65535	65535
195.0	171.0	r04c11f19p02-ch2sk1fk1fl1.tif	r04c11f19p01-ch1sk1fk1fl1.tiff	57	1979	0.130083	0.0596323	0.0	0.0	nan	11	19	nan	04	0	0	0	0	65535	65535
0.0	22243.0	r04c11f20p02-ch2sk1fk1fl1.tif	r04c11f20p01-ch1sk1fk1fl1.tiff	57	1980	0.000610361	0.00225834	0.0	0.0	nan	11	20	nan	04	1	1	0	0	65535	65535
0.0	20345.0	r04c11f21p02-ch2sk1fk1fl1.tif	r04c11f21p01-ch1sk1fk1fl1.tiff	57	1981	0.00062562	0.00161746	0.0	0.0	nan	11	21	nan	04	1	1	0	0	65535	65535
80.0	103.0	r04c11f22p02-ch2sk1fk1fl1.tif	r04c11f22p01-ch1sk1fk1fl1.tiff	57	1982	0.106661	0.083238	0.0	0.0	nan	11	22	nan	04	0	0	0	0	65535	65535
717.0	621.0	r04c11f23p02-ch2sk1fk1fl1.tif	r04c11f23p01-ch1sk1fk1fl1.tiff	57	1983	0.132891	0.163668	0.0	0.0	nan	11	23	nan	04	0	0	0	0	65535	65535
529.0	403.0	r04c11f24p02-ch2sk1fk1fl1.tif	r04c11f24p01-ch1sk1fk1fl1.tiff	57	1984	0.134874	0.133165	0.0	0.0	nan	11	24	nan	04	0	0	0	0	65535	65535
2.0	8.0	r04c11f25p02-ch2sk1fk1fl1.tif	r04c11f25p01-ch1sk1fk1fl1.tiff	57	1985	0.0937819	0.0272984	0.0	0.0	nan	11	25	nan	04	0	1	0	0	65535	65535
0.0	19913.0	r04c11f26p02-ch2sk1fk1fl1.tif	r04c11f26p01-ch1sk1fk1fl1.tiff	57	1986	0.000579843	0.0018616	0.0	0.0	nan	11	26	nan	04	1	1	0	0	65535	65535
27.0	55.0	r04c11f27p02-ch2sk1fk1fl1.tif	r04c11f27p01-ch1sk1fk1fl1.tiff	57	1987	0.0996262	0.031754	0.0	0.0	nan	11	27	nan	04	0	1	0	0	65535	65535
70.0	123.0	r04c11f28p02-ch2sk1fk1fl1.tif	r04c11f28p01-ch1sk1fk1fl1.tiff	57	1988	0.107805	0.0277409	0.0	0.0	nan	11	28	nan	04	0	1	0	0	65535	65535
0.0	22635.0	r04c11f29p02-ch2sk1fk1fl1.tif	r04c11f29p01-ch1sk1fk1fl1.tiff	57	1989	0.000610361	0.00205997	0.0	0.0	nan	11	29	nan	04	1	1	0	0	65535	65535
0.0	21897.0	r04c11f30p02-ch2sk1fk1fl1.tif	r04c11f30p01-ch1sk1fk1fl1.tiff	57	1990	0.0	0.00210575	0.0	0.0	nan	11	30	nan	04	1	1	0	0	65535	65535
0.0	19663.0	r04c11f31p02-ch2sk1fk1fl1.tif	r04c11f31p01-ch1sk1fk1fl1.tiff	57	1991	0.0	0.00196841	0.0	0.0	nan	11	31	nan	04	1	1	0	0	65535	65535
0.0	19512.0	r04c11f32p02-ch2sk1fk1fl1.tif	r04c11f32p01-ch1sk1fk1fl1.tiff	57	1992	0.000656138	0.00196841	0.0	0.0	nan	11	32	nan	04	1	1	0	0	65535	65535
0.0	20508.0	r04c11f33p02-ch2sk1fk1fl1.tif	r04c11f33p01-ch1sk1fk1fl1.tiff	57	1993	0.000610361	0.00196841	0.0	0.0	nan	11	33	nan	04	1	1	0	0	65535	65535
0.0	22322.0	r04c11f34p02-ch2sk1fk1fl1.tif	r04c11f34p01-ch1sk1fk1fl1.tiff	57	1994	0.000595102	0.00309758	0.0	0.0	nan	11	34	nan	04	1	1	0	0	65535	65535
0.0	21336.0	r04c11f35p02-ch2sk1fk1fl1.tif	r04c11f35p01-ch1sk1fk1fl1.tiff	57	1995	0.00062562	0.00183108	0.0	0.0	nan	11	35	nan	04	1	1	0	0	65535	65535
1239.0	2330.0	r05c11f01p02-ch2sk1fk1fl1.tif	r05c11f01p01-ch1sk1fk1fl1.tiff	58	1996	0.209613	0.246174	0.0	0.0	nan	11	01	nan	05	0	0	0	0	65535	65535
0.0	0.0	r05c11f02p02-ch2sk1fk1fl1.tif	r05c11f02p01-ch1sk1fk1fl1.tiff	58	1997	0.0	0.0	0.0	0.0	nan	11	02	nan	05	1	1	0	0	65535	65535
0.0	21604.0	r05c11f03p02-ch2sk1fk1fl1.tif	r05c11f03p01-ch1sk1fk1fl1.tiff	58	1998	0.000640879	0.00241093	0.0	0.0	nan	11	03	nan	05	1	1	0	0	65535	65535
0.0	21973.0	r05c11f04p02-ch2sk1fk1fl1.tif	r05c11f04p01-ch1sk1fk1fl1.tiff	58	1999	0.000595102	0.00161746	0.0	0.0	nan	11	04	nan	05	1	1	0	0	65535	65535
[truncated: 101 more rows]
