# Supplementary material for: Body size-dependent energy storage causes Kleiber’s law scaling of the metabolic rate in planarians
Source: eLife. 2019 Jan 4;8:e38187. doi: 10.7554/eLife.38187 (PMC6320072; doi:10.7554/eLife.38187)
Supplement: Figure 2—source data 3. [file elife-38187-fig2-data3.zip › Figure 2 - source data 3/Experiment 2/Results animals 1-6/MyExpt_BeadsImage.xlsm]

## Sheet: Sheet1
Quality Control_no beads flag	0
Quality Control_saturation beads	(All)
Sum of Count_beads_seg	Column Labels
Row Labels	2	3	4	5	6	7	8	9	10	11	Grand Total
2	976	953	952	844	970	1051	1374	1476	1010	1096	10702
3	943	936	1082	994	942	948	967	966	888	959	9625
4	928	852	865	940	929	848	885	831	910	1042	9030
5	962	984	916	970	979	957	989	964	1004	994	9719
6	898	944	956	978	1017	931	1075	981	926	1068	9774
7	1004	995	1007	1070	964	975	1002	1031	1029	1118	10195
Grand Total	5711	5664	5778	5796	5801	5710	6292	6249	5767	6277	59045

## Sheet: MyExpt_BeadsImage.txt
Count_beads_seg	FileName_bead_signal	Group_Number	ImageNumber	Intensity_MaxIntensity_bead_signal	Math_percentSaturatedBeads	Metadata_Channel	Metadata_Column	Metadata_Field	Metadata_Plate	Metadata_Row	Quality Control_no beads flag	Quality Control_saturation beads	Scaling_bead_signal
264	r02c02f01p03-ch2sk1fk1fl1.tif	1	1	0.15201	0	2	2	1	3	2	0	0	65535
37	r02c02f03p03-ch2sk1fk1fl1.tif	1	3	0.117968	0	2	2	3	3	2	0	0	65535
18	r02c02f04p03-ch2sk1fk1fl1.tif	1	4	0.107546	0	2	2	4	3	2	0	0	65535
119	r02c02f07p03-ch2sk1fk1fl1.tif	1	7	0.169116	0	2	2	7	3	2	0	0	65535
260	r02c02f08p03-ch2sk1fk1fl1.tif	1	8	0.130617	0	2	2	8	3	2	0	0	65535
47	r02c02f09p03-ch2sk1fk1fl1.tif	1	9	0.166506	0	2	2	9	3	2	0	0	65535
46	r02c02f10p03-ch2sk1fk1fl1.tif	1	10	0.11957	0	2	2	10	3	2	0	0	65535
122	r02c02f11p03-ch2sk1fk1fl1.tif	1	11	0.13991	0	2	2	11	3	2	0	0	65535
16	r02c02f14p03-ch2sk1fk1fl1.tif	1	14	0.0992447	0	2	2	14	3	2	0	0	65535
46	r02c02f15p03-ch2sk1fk1fl1.tif	1	15	0.128084	0	2	2	15	3	2	0	0	65535
1	r02c02f16p03-ch2sk1fk1fl1.tif	1	16	0.0629892	0	2	2	16	3	2	0	0	65535
109	r03c02f01p03-ch2sk1fk1fl1.tif	2	21	0.213565	0	2	2	1	3	3	0	0	65535
26	r03c02f06p03-ch2sk1fk1fl1.tif	2	26	0.122057	0	2	2	6	3	3	0	0	65535
102	r03c02f07p03-ch2sk1fk1fl1.tif	2	27	0.249683	0.000143612	2	2	7	3	3	0	0	65535
36	r03c02f08p03-ch2sk1fk1fl1.tif	2	28	0.14052	0	2	2	8	3	3	0	0	65535
359	r03c02f11p03-ch2sk1fk1fl1.tif	2	31	0.172564	0	2	2	11	3	3	0	0	65535
81	r03c02f12p03-ch2sk1fk1fl1.tif	2	32	0.233921	0	2	2	12	3	3	0	0	65535
38	r03c02f13p03-ch2sk1fk1fl1.tif	2	33	0.114763	0	2	2	13	3	3	0	0	65535
162	r03c02f14p03-ch2sk1fk1fl1.tif	2	34	0.215793	0	2	2	14	3	3	0	0	65535
29	r03c02f15p03-ch2sk1fk1fl1.tif	2	35	0.0964828	0	2	2	15	3	3	0	0	65535
1	r03c02f19p03-ch2sk1fk1fl1.tif	2	39	0.100786	0	2	2	19	3	3	0	0	65535
195	r04c02f01p03-ch2sk1fk1fl1.tif	3	41	0.174701	0	2	2	1	3	4	0	0	65535
20	r04c02f03p03-ch2sk1fk1fl1.tif	3	43	0.153231	0	2	2	3	3	4	0	0	65535
12	r04c02f04p03-ch2sk1fk1fl1.tif	3	44	0.127932	0	2	2	4	3	4	0	0	65535
5	r04c02f06p03-ch2sk1fk1fl1.tif	3	46	0.0760052	0	2	2	6	3	4	0	0	65535
161	r04c02f07p03-ch2sk1fk1fl1.tif	3	47	0.122423	0	2	2	7	3	4	0	0	65535
183	r04c02f08p03-ch2sk1fk1fl1.tif	3	48	0.12604	0	2	2	8	3	4	0	0	65535
6	r04c02f09p03-ch2sk1fk1fl1.tif	3	49	0.134188	0	2	2	9	3	4	0	0	65535
246	r04c02f11p03-ch2sk1fk1fl1.tif	3	51	0.142275	0	2	2	11	3	4	0	0	65535
13	r04c02f12p03-ch2sk1fk1fl1.tif	3	52	0.062501	0	2	2	12	3	4	0	0	65535
62	r04c02f14p03-ch2sk1fk1fl1.tif	3	54	0.242817	0	2	2	14	3	4	0	0	65535
25	r04c02f15p03-ch2sk1fk1fl1.tif	3	55	0.0937057	0	2	2	15	3	4	0	0	65535
201	r05c02f01p03-ch2sk1fk1fl1.tif	4	61	0.126085	0	2	2	1	3	5	0	0	65535
8	r05c02f03p03-ch2sk1fk1fl1.tif	4	63	0.0923476	0	2	2	3	3	5	0	0	65535
19	r05c02f04p03-ch2sk1fk1fl1.tif	4	64	0.139147	0	2	2	4	3	5	0	0	65535
4	r05c02f06p03-ch2sk1fk1fl1.tif	4	66	0.0586404	0	2	2	6	3	5	0	0	65535
170	r05c02f07p03-ch2sk1fk1fl1.tif	4	67	0.132937	0	2	2	7	3	5	0	0	65535
132	r05c02f08p03-ch2sk1fk1fl1.tif	4	68	0.122332	0	2	2	8	3	5	0	0	65535
327	r05c02f11p03-ch2sk1fk1fl1.tif	4	71	0.182742	0	2	2	11	3	5	0	0	65535
15	r05c02f12p03-ch2sk1fk1fl1.tif	4	72	0.061799	0	2	2	12	3	5	0	0	65535
59	r05c02f14p03-ch2sk1fk1fl1.tif	4	74	0.139132	0	2	2	14	3	5	0	0	65535
27	r05c02f15p03-ch2sk1fk1fl1.tif	4	75	0.178698	0	2	2	15	3	5	0	0	65535
254	r06c02f01p03-ch2sk1fk1fl1.tif	5	81	0.11487	0	2	2	1	3	6	0	0	65535
13	r06c02f02p03-ch2sk1fk1fl1.tif	5	82	0.120272	0	2	2	2	3	6	0	0	65535
50	r06c02f03p03-ch2sk1fk1fl1.tif	5	83	0.11693	0	2	2	3	3	6	0	0	65535
6	r06c02f04p03-ch2sk1fk1fl1.tif	5	84	0.083238	0	2	2	4	3	6	0	0	65535
67	r06c02f07p03-ch2sk1fk1fl1.tif	5	87	0.100847	0	2	2	7	3	6	0	0	65535
302	r06c02f08p03-ch2sk1fk1fl1.tif	5	88	0.127962	0	2	2	8	3	6	0	0	65535
77	r06c02f09p03-ch2sk1fk1fl1.tif	5	89	0.134691	0	2	2	9	3	6	0	0	65535
76	r06c02f10p03-ch2sk1fk1fl1.tif	5	90	0.132906	0	2	2	10	3	6	0	0	65535
36	r06c02f11p03-ch2sk1fk1fl1.tif	5	91	0.0889448	0	2	2	11	3	6	0	0	65535
1	r06c02f14p03-ch2sk1fk1fl1.tif	5	94	0.0773632	0	2	2	14	3	6	0	0	65535
15	r06c02f15p03-ch2sk1fk1fl1.tif	5	95	0.0574197	0	2	2	15	3	6	0	0	65535
1	r06c02f16p03-ch2sk1fk1fl1.tif	5	96	0.0738384	0	2	2	16	3	6	0	0	65535
278	r07c02f01p03-ch2sk1fk1fl1.tif	6	101	0.109102	0	2	2	1	3	7	0	0	65535
50	r07c02f07p03-ch2sk1fk1fl1.tif	6	107	0.113634	0	2	2	7	3	7	0	0	65535
91	r07c02f08p03-ch2sk1fk1fl1.tif	6	108	0.124224	0	2	2	8	3	7	0	0	65535
3	r07c02f09p03-ch2sk1fk1fl1.tif	6	109	0.11194	0	2	2	9	3	7	0	0	65535
34	r07c02f10p03-ch2sk1fk1fl1.tif	6	110	0.0823224	0	2	2	10	3	7	0	0	65535
115	r07c02f11p03-ch2sk1fk1fl1.tif	6	111	0.247135	0	2	2	11	3	7	0	0	65535
73	r07c02f14p03-ch2sk1fk1fl1.tif	6	114	0.249607	7.18061e-05	2	2	14	3	7	0	0	65535
269	r07c02f15p03-ch2sk1fk1fl1.tif	6	115	0.123751	0	2	2	15	3	7	0	0	65535
27	r07c02f16p03-ch2sk1fk1fl1.tif	6	116	0.113756	0	2	2	16	3	7	0	0	65535
4	r07c02f17p03-ch2sk1fk1fl1.tif	6	117	0.0824903	0	2	2	17	3	7	0	0	65535
50	r07c02f18p03-ch2sk1fk1fl1.tif	6	118	0.123781	0	2	2	18	3	7	0	0	65535
10	r07c02f19p03-ch2sk1fk1fl1.tif	6	119	0.137713	0	2	2	19	3	7	0	0	65535
224	r02c03f01p03-ch2sk1fk1fl1.tif	7	121	0.139727	0	2	3	1	3	2	0	0	65535
2	r02c03f07p03-ch2sk1fk1fl1.tif	7	127	0.106691	0	2	3	7	3	2	0	0	65535
17	r02c03f08p03-ch2sk1fk1fl1.tif	7	128	0.163485	0	2	3	8	3	2	0	0	65535
2	r02c03f09p03-ch2sk1fk1fl1.tif	7	129	0.106264	0	2	3	9	3	2	0	0	65535
85	r02c03f10p03-ch2sk1fk1fl1.tif	7	130	0.219455	0	2	3	10	3	2	0	0	65535
79	r02c03f11p03-ch2sk1fk1fl1.tif	7	131	0.110002	0	2	3	11	3	2	0	0	65535
57	r02c03f14p03-ch2sk1fk1fl1.tif	7	134	0.12607	0	2	3	14	3	2	0	0	65535
268	r02c03f15p03-ch2sk1fk1fl1.tif	7	135	0.185016	0	2	3	15	3	2	0	0	65535
132	r02c03f16p03-ch2sk1fk1fl1.tif	7	136	0.16492	0	2	3	16	3	2	0	0	65535
26	r02c03f17p03-ch2sk1fk1fl1.tif	7	137	0.105318	0	2	3	17	3	2	0	0	65535
58	r02c03f18p03-ch2sk1fk1fl1.tif	7	138	0.138659	0	2	3	18	3	2	0	0	65535
3	r02c03f19p03-ch2sk1fk1fl1.tif	7	139	0.092546	0	2	3	19	3	2	0	0	65535
155	r03c03f01p03-ch2sk1fk1fl1.tif	8	141	0.145983	0	2	3	1	3	3	0	0	65535
17	r03c03f07p03-ch2sk1fk1fl1.tif	8	147	0.119066	0	2	3	7	3	3	0	0	65535
24	r03c03f08p03-ch2sk1fk1fl1.tif	8	148	0.14229	0	2	3	8	3	3	0	0	65535
169	r03c03f11p03-ch2sk1fk1fl1.tif	8	151	0.200626	0	2	3	11	3	3	0	0	65535
4	r03c03f12p03-ch2sk1fk1fl1.tif	8	152	0.0860914	0	2	3	12	3	3	0	0	65535
8	r03c03f13p03-ch2sk1fk1fl1.tif	8	153	0.0967575	0	2	3	13	3	3	0	0	65535
252	r03c03f14p03-ch2sk1fk1fl1.tif	8	154	0.11693	0	2	3	14	3	3	0	0	65535
207	r03c03f15p03-ch2sk1fk1fl1.tif	8	155	0.122515	0	2	3	15	3	3	0	0	65535
2	r03c03f16p03-ch2sk1fk1fl1.tif	8	156	0.0856031	0	2	3	16	3	3	0	0	65535
33	r03c03f18p03-ch2sk1fk1fl1.tif	8	158	0.0698863	0	2	3	18	3	3	0	0	65535
65	r03c03f19p03-ch2sk1fk1fl1.tif	8	159	0.167041	0	2	3	19	3	3	0	0	65535
129	r04c03f01p03-ch2sk1fk1fl1.tif	9	161	0.185519	0	2	3	1	3	4	0	0	65535
26	r04c03f07p03-ch2sk1fk1fl1.tif	9	167	0.106966	0	2	3	7	3	4	0	0	65535
21	r04c03f08p03-ch2sk1fk1fl1.tif	9	168	0.119722	0	2	3	8	3	4	0	0	65535
223	r04c03f11p03-ch2sk1fk1fl1.tif	9	171	0.137392	0	2	3	11	3	4	0	0	65535
18	r04c03f12p03-ch2sk1fk1fl1.tif	9	172	0.0970169	0	2	3	12	3	4	0	0	65535
23	r04c03f13p03-ch2sk1fk1fl1.tif	9	173	0.160998	0	2	3	13	3	4	0	0	65535
222	r04c03f14p03-ch2sk1fk1fl1.tif	9	174	0.175982	0	2	3	14	3	4	0	0	65535
148	r04c03f15p03-ch2sk1fk1fl1.tif	9	175	0.249638	0.000143612	2	3	15	3	4	0	0	65535
16	r04c03f18p03-ch2sk1fk1fl1.tif	9	178	0.0691386	0	2	3	18	3	4	0	0	65535
26	r04c03f19p03-ch2sk1fk1fl1.tif	9	179	0.128008	0	2	3	19	3	4	0	0	65535
402	r05c03f01p03-ch2sk1fk1fl1.tif	10	181	0.138216	0	2	3	1	3	5	0	0	65535
76	r05c03f07p03-ch2sk1fk1fl1.tif	10	187	0.145968	0	2	3	7	3	5	0	0	65535
90	r05c03f08p03-ch2sk1fk1fl1.tif	10	188	0.197787	0	2	3	8	3	5	0	0	65535
9	r05c03f09p03-ch2sk1fk1fl1.tif	10	189	0.249622	7.18061e-05	2	3	9	3	5	0	0	65535
52	r05c03f10p03-ch2sk1fk1fl1.tif	10	190	0.119478	0	2	3	10	3	5	0	0	65535
174	r05c03f11p03-ch2sk1fk1fl1.tif	10	191	0.216419	0	2	3	11	3	5	0	0	65535
2	r05c03f12p03-ch2sk1fk1fl1.tif	10	192	0.169345	0	2	3	12	3	5	0	0	65535
42	r05c03f14p03-ch2sk1fk1fl1.tif	10	194	0.132296	0	2	3	14	3	5	0	0	65535
117	r05c03f15p03-ch2sk1fk1fl1.tif	10	195	0.12105	0	2	3	15	3	5	0	0	65535
19	r05c03f16p03-ch2sk1fk1fl1.tif	10	196	0.140337	0	2	3	16	3	5	0	0	65535
1	r05c03f18p03-ch2sk1fk1fl1.tif	10	198	0.138277	0	2	3	18	3	5	0	0	65535
244	r06c03f01p03-ch2sk1fk1fl1.tif	11	201	0.145678	0	2	3	1	3	6	0	0	65535
3	r06c03f02p03-ch2sk1fk1fl1.tif	11	202	0.16025	0	2	3	2	3	6	0	0	65535
1	r06c03f03p03-ch2sk1fk1fl1.tif	11	203	0.0672313	0	2	3	3	3	6	0	0	65535
73	r06c03f08p03-ch2sk1fk1fl1.tif	11	208	0.203677	0	2	3	8	3	6	0	0	65535
125	r06c03f09p03-ch2sk1fk1fl1.tif	11	209	0.132998	0	2	3	9	3	6	0	0	65535
241	r06c03f10p03-ch2sk1fk1fl1.tif	11	210	0.146807	0	2	3	10	3	6	0	0	65535
10	r06c03f11p03-ch2sk1fk1fl1.tif	11	211	0.102739	0	2	3	11	3	6	0	0	65535
4	r06c03f14p03-ch2sk1fk1fl1.tif	11	214	0.0706645	0	2	3	14	3	6	0	0	65535
124	r06c03f15p03-ch2sk1fk1fl1.tif	11	215	0.1449	0	2	3	15	3	6	0	0	65535
116	r06c03f16p03-ch2sk1fk1fl1.tif	11	216	0.152117	0	2	3	16	3	6	0	0	65535
2	r06c03f17p03-ch2sk1fk1fl1.tif	11	217	0.0957656	0	2	3	17	3	6	0	0	65535
1	r06c03f18p03-ch2sk1fk1fl1.tif	11	218	0.0873274	0	2	3	18	3	6	0	0	65535
318	r07c03f01p03-ch2sk1fk1fl1.tif	12	221	0.147417	0	2	3	1	3	7	0	0	65535
15	r07c03f03p03-ch2sk1fk1fl1.tif	12	223	0.0950942	0	2	3	3	3	7	0	0	65535
3	r07c03f04p03-ch2sk1fk1fl1.tif	12	224	0.102266	0	2	3	4	3	7	0	0	65535
49	r07c03f07p03-ch2sk1fk1fl1.tif	12	227	0.129656	0	2	3	7	3	7	0	0	65535
202	r07c03f08p03-ch2sk1fk1fl1.tif	12	228	0.116487	0	2	3	8	3	7	0	0	65535
16	r07c03f09p03-ch2sk1fk1fl1.tif	12	229	0.123262	0	2	3	9	3	7	0	0	65535
58	r07c03f10p03-ch2sk1fk1fl1.tif	12	230	0.12401	0	2	3	10	3	7	0	0	65535
83	r07c03f11p03-ch2sk1fk1fl1.tif	12	231	0.177127	0	2	3	11	3	7	0	0	65535
36	r07c03f14p03-ch2sk1fk1fl1.tif	12	234	0.0756085	0	2	3	14	3	7	0	0	65535
172	r07c03f15p03-ch2sk1fk1fl1.tif	12	235	0.121813	0	2	3	15	3	7	0	0	65535
32	r07c03f16p03-ch2sk1fk1fl1.tif	12	236	0.0993362	0	2	3	16	3	7	0	0	65535
11	r07c03f18p03-ch2sk1fk1fl1.tif	12	238	0.146807	0	2	3	18	3	7	0	0	65535
241	r02c04f01p03-ch2sk1fk1fl1.tif	13	241	0.174212	0	2	4	1	3	2	0	0	65535
6	r02c04f03p03-ch2sk1fk1fl1.tif	13	243	0.136385	0	2	4	3	3	2	0	0	65535
89	r02c04f07p03-ch2sk1fk1fl1.tif	13	247	0.129915	0	2	4	7	3	2	0	0	65535
135	r02c04f08p03-ch2sk1fk1fl1.tif	13	248	0.144183	0	2	4	8	3	2	0	0	65535
8	r02c04f09p03-ch2sk1fk1fl1.tif	13	249	0.145174	0	2	4	9	3	2	0	0	65535
18	r02c04f10p03-ch2sk1fk1fl1.tif	13	250	0.131945	0	2	4	10	3	2	0	0	65535
204	r02c04f11p03-ch2sk1fk1fl1.tif	13	251	0.1635	0	2	4	11	3	2	0	0	65535
11	r02c04f12p03-ch2sk1fk1fl1.tif	13	252	0.131563	0	2	4	12	3	2	0	0	65535
128	r02c04f14p03-ch2sk1fk1fl1.tif	13	254	0.189944	0	2	4	14	3	2	0	0	65535
109	r02c04f15p03-ch2sk1fk1fl1.tif	13	255	0.249683	0.00100528	2	4	15	3	2	0	0	65535
2	r02c04f18p03-ch2sk1fk1fl1.tif	13	258	0.0567941	0	2	4	18	3	2	0	0	65535
1	r02c04f19p03-ch2sk1fk1fl1.tif	13	259	0.0746319	0	2	4	19	3	2	0	0	65535
69	r03c04f01p03-ch2sk1fk1fl1.tif	14	261	0.147967	0	2	4	1	3	3	0	0	65535
8	r03c04f06p03-ch2sk1fk1fl1.tif	14	266	0.0972	0	2	4	6	3	3	0	0	65535
29	r03c04f07p03-ch2sk1fk1fl1.tif	14	267	0.106813	0	2	4	7	3	3	0	0	65535
2	r03c04f08p03-ch2sk1fk1fl1.tif	14	268	0.144076	0	2	4	8	3	3	0	0	65535
315	r03c04f11p03-ch2sk1fk1fl1.tif	14	271	0.20676	0	2	4	11	3	3	0	0	65535
76	r03c04f12p03-ch2sk1fk1fl1.tif	14	272	0.147982	0	2	4	12	3	3	0	0	65535
80	r03c04f13p03-ch2sk1fk1fl1.tif	14	273	0.249653	0.000718061	2	4	13	3	3	0	0	65535
393	r03c04f14p03-ch2sk1fk1fl1.tif	14	274	0.167712	0	2	4	14	3	3	0	0	65535
58	r03c04f15p03-ch2sk1fk1fl1.tif	14	275	0.138918	0	2	4	15	3	3	0	0	65535
6	r03c04f18p03-ch2sk1fk1fl1.tif	14	278	0.0638895	0	2	4	18	3	3	0	0	65535
40	r03c04f19p03-ch2sk1fk1fl1.tif	14	279	0.163287	0	2	4	19	3	3	0	0	65535
6	r03c04f20p03-ch2sk1fk1fl1.tif	14	280	0.0735943	0	2	4	20	3	3	0	0	65535
48	r04c04f01p03-ch2sk1fk1fl1.tif	15	281	0.112093	0	2	4	1	3	4	0	0	65535
23	r04c04f06p03-ch2sk1fk1fl1.tif	15	286	0.126757	0	2	4	6	3	4	0	0	65535
83	r04c04f07p03-ch2sk1fk1fl1.tif	15	287	0.12929	0	2	4	7	3	4	0	0	65535
8	r04c04f08p03-ch2sk1fk1fl1.tif	15	288	0.0918135	0	2	4	8	3	4	0	0	65535
343	r04c04f11p03-ch2sk1fk1fl1.tif	15	291	0.166903	0	2	4	11	3	4	0	0	65535
88	r04c04f12p03-ch2sk1fk1fl1.tif	15	292	0.149996	0	2	4	12	3	4	0	0	65535
56	r04c04f13p03-ch2sk1fk1fl1.tif	15	293	0.112383	0	2	4	13	3	4	0	0	65535
180	r04c04f14p03-ch2sk1fk1fl1.tif	15	294	0.162203	0	2	4	14	3	4	0	0	65535
30	r04c04f15p03-ch2sk1fk1fl1.tif	15	295	0.110796	0	2	4	15	3	4	0	0	65535
6	r04c04f19p03-ch2sk1fk1fl1.tif	15	299	0.119951	0	2	4	19	3	4	0	0	65535
199	r05c04f01p03-ch2sk1fk1fl1.tif	16	301	0.17174	0	2	4	1	3	5	0	0	65535
1	r05c04f03p03-ch2sk1fk1fl1.tif	16	303	0.10219	0	2	4	3	3	5	0	0	65535
2	r05c04f04p03-ch2sk1fk1fl1.tif	16	304	0.226093	0	2	4	4	3	5	0	0	65535
3	r05c04f06p03-ch2sk1fk1fl1.tif	16	306	0.233814	0	2	4	6	3	5	0	0	65535
98	r05c04f07p03-ch2sk1fk1fl1.tif	16	307	0.117479	0	2	4	7	3	5	0	0	65535
50	r05c04f08p03-ch2sk1fk1fl1.tif	16	308	0.232502	0	2	4	8	3	5	0	0	65535
7	r05c04f10p03-ch2sk1fk1fl1.tif	16	310	0.249683	0.00035903	2	4	10	3	5	0	0	65535
234	r05c04f11p03-ch2sk1fk1fl1.tif	16	311	0.164706	0	2	4	11	3	5	0	0	65535
13	r05c04f12p03-ch2sk1fk1fl1.tif	16	312	0.249729	0.000143612	2	4	12	3	5	0	0	65535
4	r05c04f13p03-ch2sk1fk1fl1.tif	16	313	0.193454	0	2	4	13	3	5	0	0	65535
143	r05c04f14p03-ch2sk1fk1fl1.tif	16	314	0.104555	0	2	4	14	3	5	0	0	65535
134	r05c04f15p03-ch2sk1fk1fl1.tif	16	315	0.155779	0	2	4	15	3	5	0	0	65535
2	r05c04f16p03-ch2sk1fk1fl1.tif	16	316	0.0921187	0	2	4	16	3	5	0	0	65535
12	r05c04f18p03-ch2sk1fk1fl1.tif	16	318	0.181827	0	2	4	18	3	5	0	0	65535
14	r05c04f19p03-ch2sk1fk1fl1.tif	16	319	0.17644	0	2	4	19	3	5	0	0	65535
213	r06c04f01p03-ch2sk1fk1fl1.tif	17	321	0.124041	0	2	4	1	3	6	0	0	65535
29	r06c04f03p03-ch2sk1fk1fl1.tif	17	323	0.0858473	0	2	4	3	3	6	0	0	65535
39	r06c04f04p03-ch2sk1fk1fl1.tif	17	324	0.130587	0	2	4	4	3	6	0	0	65535
10	r06c04f06p03-ch2sk1fk1fl1.tif	17	326	0.148989	0	2	4	6	3	6	0	0	65535
198	r06c04f07p03-ch2sk1fk1fl1.tif	17	327	0.141634	0	2	4	7	3	6	0	0	65535
203	r06c04f08p03-ch2sk1fk1fl1.tif	17	328	0.114717	0	2	4	8	3	6	0	0	65535
6	r06c04f09p03-ch2sk1fk1fl1.tif	17	329	0.249638	7.18061e-05	2	4	9	3	6	0	0	65535
10	r06c04f10p03-ch2sk1fk1fl1.tif	17	330	0.146746	0	2	4	10	3	6	0	0	65535
173	r06c04f11p03-ch2sk1fk1fl1.tif	17	331	0.17789	0	2	4	11	3	6	0	0	65535
11	r06c04f12p03-ch2sk1fk1fl1.tif	17	332	0.145144	0	2	4	12	3	6	0	0	65535
28	r06c04f14p03-ch2sk1fk1fl1.tif	17	334	0.0846265	0	2	4	14	3	6	0	0	65535
36	r06c04f15p03-ch2sk1fk1fl1.tif	17	335	0.0813764	0	2	4	15	3	6	0	0	65535
336	r07c04f01p03-ch2sk1fk1fl1.tif	18	341	0.150011	0	2	4	1	3	7	0	0	65535
3	r07c04f03p03-ch2sk1fk1fl1.tif	18	343	0.105226	0	2	4	3	3	7	0	0	65535
27	r07c04f07p03-ch2sk1fk1fl1.tif	18	347	0.0984054	0	2	4	7	3	7	0	0	65535
151	r07c04f08p03-ch2sk1fk1fl1.tif	18	348	0.128374	0	2	4	8	3	7	0	0	65535
23	r07c04f09p03-ch2sk1fk1fl1.tif	18	349	0.0976883	0	2	4	9	3	7	0	0	65535
74	r07c04f10p03-ch2sk1fk1fl1.tif	18	350	0.16022	0	2	4	10	3	7	0	0	65535
76	r07c04f11p03-ch2sk1fk1fl1.tif	18	351	0.172122	0	2	4	11	3	7	0	0	65535
54	r07c04f14p03-ch2sk1fk1fl1.tif	18	354	0.150378	0	2	4	14	3	7	0	0	65535
198	r07c04f15p03-ch2sk1fk1fl1.tif	18	355	0.111025	0	2	4	15	3	7	0	0	65535
45	r07c04f16p03-ch2sk1fk1fl1.tif	18	356	0.0973831	0	2	4	16	3	7	0	0	65535
1	r07c04f17p03-ch2sk1fk1fl1.tif	18	357	0.179995	0	2	4	17	3	7	0	0	65535
19	r07c04f18p03-ch2sk1fk1fl1.tif	18	358	0.096025	0	2	4	18	3	7	0	0	65535
253	r02c05f01p03-ch2sk1fk1fl1.tif	19	361	0.182666	0	2	5	1	3	2	0	0	65535
7	r02c05f07p03-ch2sk1fk1fl1.tif	19	367	0.123552	0	2	5	7	3	2	0	0	65535
116	r02c05f08p03-ch2sk1fk1fl1.tif	19	368	0.171237	0	2	5	8	3	2	0	0	65535
62	r02c05f09p03-ch2sk1fk1fl1.tif	19	369	0.185214	0	2	5	9	3	2	0	0	65535
147	r02c05f10p03-ch2sk1fk1fl1.tif	19	370	0.224643	0	2	5	10	3	2	0	0	65535
52	r02c05f11p03-ch2sk1fk1fl1.tif	19	371	0.126238	0	2	5	11	3	2	0	0	65535
17	r02c05f14p03-ch2sk1fk1fl1.tif	19	374	0.102068	0	2	5	14	3	2	0	0	65535
127	r02c05f15p03-ch2sk1fk1fl1.tif	19	375	0.233417	0	2	5	15	3	2	0	0	65535
63	r02c05f16p03-ch2sk1fk1fl1.tif	19	376	0.206332	0	2	5	16	3	2	0	0	65535
91	r03c05f01p03-ch2sk1fk1fl1.tif	20	381	0.185901	0	2	5	1	3	3	0	0	65535
3	r03c05f06p03-ch2sk1fk1fl1.tif	20	386	0.0827344	0	2	5	6	3	3	0	0	65535
56	r03c05f07p03-ch2sk1fk1fl1.tif	20	387	0.188769	0	2	5	7	3	3	0	0	65535
14	r03c05f08p03-ch2sk1fk1fl1.tif	20	388	0.10164	0	2	5	8	3	3	0	0	65535
395	r03c05f11p03-ch2sk1fk1fl1.tif	20	391	0.16907	0	2	5	11	3	3	0	0	65535
61	r03c05f12p03-ch2sk1fk1fl1.tif	20	392	0.120058	0	2	5	12	3	3	0	0	65535
70	r03c05f13p03-ch2sk1fk1fl1.tif	20	393	0.110018	0	2	5	13	3	3	0	0	65535
243	r03c05f14p03-ch2sk1fk1fl1.tif	20	394	0.134768	0	2	5	14	3	3	0	0	65535
41	r03c05f15p03-ch2sk1fk1fl1.tif	20	395	0.142504	0	2	5	15	3	3	0	0	65535
18	r03c05f19p03-ch2sk1fk1fl1.tif	20	399	0.159472	0	2	5	19	3	3	0	0	65535
2	r03c05f20p03-ch2sk1fk1fl1.tif	20	400	0.0711376	0	2	5	20	3	3	0	0	65535
148	r04c05f01p03-ch2sk1fk1fl1.tif	21	401	0.171832	0	2	5	1	3	4	0	0	65535
0	r04c05f06p03-ch2sk1fk1fl1.tif	21	406	0.149752	0	2	5	6	3	4	0	0	65535
50	r04c05f07p03-ch2sk1fk1fl1.tif	21	407	0.193362	0	2	5	7	3	4	0	0	65535
64	r04c05f08p03-ch2sk1fk1fl1.tif	21	408	0.138109	0	2	5	8	3	4	0	0	65535
270	r04c05f11p03-ch2sk1fk1fl1.tif	21	411	0.119844	0	2	5	11	3	4	0	0	65535
22	r04c05f12p03-ch2sk1fk1fl1.tif	21	412	0.0542763	0	2	5	12	3	4	0	0	65535
35	r04c05f13p03-ch2sk1fk1fl1.tif	21	413	0.0758221	0	2	5	13	3	4	0	0	65535
228	r04c05f14p03-ch2sk1fk1fl1.tif	21	414	0.179767	0	2	5	14	3	4	0	0	65535
88	r04c05f15p03-ch2sk1fk1fl1.tif	21	415	0.177462	0	2	5	15	3	4	0	0	65535
35	r04c05f19p03-ch2sk1fk1fl1.tif	21	419	0.0879835	0	2	5	19	3	4	0	0	65535
203	r05c05f01p03-ch2sk1fk1fl1.tif	22	421	0.146517	0	2	5	1	3	5	0	0	65535
52	r05c05f07p03-ch2sk1fk1fl1.tif	22	427	0.174182	0	2	5	7	3	5	0	0	65535
29	r05c05f08p03-ch2sk1fk1fl1.tif	22	428	0.120592	0	2	5	8	3	5	0	0	65535
9	r05c05f10p03-ch2sk1fk1fl1.tif	22	430	0.200916	0	2	5	10	3	5	0	0	65535
245	r05c05f11p03-ch2sk1fk1fl1.tif	22	431	0.182025	0	2	5	11	3	5	0	0	65535
10	r05c05f12p03-ch2sk1fk1fl1.tif	22	432	0.104082	0	2	5	12	3	5	0	0	65535
3	r05c05f13p03-ch2sk1fk1fl1.tif	22	433	0.100755	0	2	5	13	3	5	0	0	65535
170	r05c05f14p03-ch2sk1fk1fl1.tif	22	434	0.134737	0	2	5	14	3	5	0	0	65535
218	r05c05f15p03-ch2sk1fk1fl1.tif	22	435	0.152224	0	2	5	15	3	5	0	0	65535
7	r05c05f16p03-ch2sk1fk1fl1.tif	22	436	0.080293	0	2	5	16	3	5	0	0	65535
10	r05c05f18p03-ch2sk1fk1fl1.tif	22	438	0.107607	0	2	5	18	3	5	0	0	65535
14	r05c05f19p03-ch2sk1fk1fl1.tif	22	439	0.228443	0	2	5	19	3	5	0	0	65535
324	r06c05f01p03-ch2sk1fk1fl1.tif	23	441	0.200641	0	2	5	1	3	6	0	0	65535
1	r06c05f03p03-ch2sk1fk1fl1.tif	23	443	0.112596	0	2	5	3	3	6	0	0	65535
17	r06c05f07p03-ch2sk1fk1fl1.tif	23	447	0.103426	0	2	5	7	3	6	0	0	65535
137	r06c05f08p03-ch2sk1fk1fl1.tif	23	448	0.10959	0	2	5	8	3	6	0	0	65535
41	r06c05f09p03-ch2sk1fk1fl1.tif	23	449	0.127169	0	2	5	9	3	6	0	0	65535
79	r06c05f10p03-ch2sk1fk1fl1.tif	23	450	0.104784	0	2	5	10	3	6	0	0	65535
84	r06c05f11p03-ch2sk1fk1fl1.tif	23	451	0.120226	0	2	5	11	3	6	0	0	65535
84	r06c05f14p03-ch2sk1fk1fl1.tif	23	454	0.130053	0	2	5	14	3	6	0	0	65535
177	r06c05f15p03-ch2sk1fk1fl1.tif	23	455	0.139498	0	2	5	15	3	6	0	0	65535
31	r06c05f16p03-ch2sk1fk1fl1.tif	23	456	0.120043	0	2	5	16	3	6	0	0	65535
1	r06c05f18p03-ch2sk1fk1fl1.tif	23	458	0.108629	0	2	5	18	3	6	0	0	65535
2	r06c05f19p03-ch2sk1fk1fl1.tif	23	459	0.0838636	0	2	5	19	3	6	0	0	65535
228	r07c05f01p03-ch2sk1fk1fl1.tif	24	461	0.156161	0	2	5	1	3	7	0	0	65535
1	r07c05f02p03-ch2sk1fk1fl1.tif	24	462	0.249714	0.000143612	2	5	2	3	7	0	0	65535
32	r07c05f03p03-ch2sk1fk1fl1.tif	24	463	0.0961013	0	2	5	3	3	7	0	0	65535
6	r07c05f04p03-ch2sk1fk1fl1.tif	24	464	0.0915541	0	2	5	4	3	7	0	0	65535
93	r07c05f07p03-ch2sk1fk1fl1.tif	24	467	0.158862	0	2	5	7	3	7	0	0	65535
187	r07c05f08p03-ch2sk1fk1fl1.tif	24	468	0.163226	0	2	5	8	3	7	0	0	65535
13	r07c05f09p03-ch2sk1fk1fl1.tif	24	469	0.127947	0	2	5	9	3	7	0	0	65535
4	r07c05f10p03-ch2sk1fk1fl1.tif	24	470	0.13579	0	2	5	10	3	7	0	0	65535
243	r07c05f11p03-ch2sk1fk1fl1.tif	24	471	0.128222	0	2	5	11	3	7	0	0	65535
19	r07c05f12p03-ch2sk1fk1fl1.tif	24	472	0.249683	0.000287224	2	5	12	3	7	0	0	65535
8	r07c05f13p03-ch2sk1fk1fl1.tif	24	473	0.184695	0	2	5	13	3	7	0	0	65535
139	r07c05f14p03-ch2sk1fk1fl1.tif	24	474	0.136278	0	2	5	14	3	7	0	0	65535
88	r07c05f15p03-ch2sk1fk1fl1.tif	24	475	0.167498	0	2	5	15	3	7	0	0	65535
1	r07c05f18p03-ch2sk1fk1fl1.tif	24	478	0.0996719	0	2	5	18	3	7	0	0	65535
8	r07c05f19p03-ch2sk1fk1fl1.tif	24	479	0.0846265	0	2	5	19	3	7	0	0	65535
174	r02c06f01p03-ch2sk1fk1fl1.tif	25	481	0.128359	0	2	6	1	3	2	0	0	65535
0	r02c06f03p03-ch2sk1fk1fl1.tif	25	483	0.104082	0	2	6	3	3	2	0	0	65535
2	r02c06f04p03-ch2sk1fk1fl1.tif	25	484	0.177371	0	2	6	4	3	2	0	0	65535
75	r02c06f07p03-ch2sk1fk1fl1.tif	25	487	0.191943	0	2	6	7	3	2	0	0	65535
99	r02c06f08p03-ch2sk1fk1fl1.tif	25	488	0.182177	0	2	6	8	3	2	0	0	65535
244	r02c06f11p03-ch2sk1fk1fl1.tif	25	491	0.121981	0	2	6	11	3	2	0	0	65535
14	r02c06f12p03-ch2sk1fk1fl1.tif	25	492	0.14551	0	2	6	12	3	2	0	0	65535
6	r02c06f13p03-ch2sk1fk1fl1.tif	25	493	0.118776	0	2	6	13	3	2	0	0	65535
154	r02c06f14p03-ch2sk1fk1fl1.tif	25	494	0.131731	0	2	6	14	3	2	0	0	65535
172	r02c06f15p03-ch2sk1fk1fl1.tif	25	495	0.172427	0	2	6	15	3	2	0	0	65535
15	r02c06f18p03-ch2sk1fk1fl1.tif	25	498	0.0874037	0	2	6	18	3	2	0	0	65535
15	r02c06f19p03-ch2sk1fk1fl1.tif	25	499	0.137972	0	2	6	19	3	2	0	0	65535
53	r03c06f01p03-ch2sk1fk1fl1.tif	26	501	0.117952	0	2	6	1	3	3	0	0	65535
2	r03c06f06p03-ch2sk1fk1fl1.tif	26	506	0.0741741	0	2	6	6	3	3	0	0	65535
27	r03c06f07p03-ch2sk1fk1fl1.tif	26	507	0.135897	0	2	6	7	3	3	0	0	65535
231	r03c06f11p03-ch2sk1fk1fl1.tif	26	511	0.141939	0	2	6	11	3	3	0	0	65535
26	r03c06f12p03-ch2sk1fk1fl1.tif	26	512	0.0950484	0	2	6	12	3	3	0	0	65535
46	r03c06f13p03-ch2sk1fk1fl1.tif	26	513	0.144594	0	2	6	13	3	3	0	0	65535
355	r03c06f14p03-ch2sk1fk1fl1.tif	26	514	0.174029	0	2	6	14	3	3	0	0	65535
89	r03c06f15p03-ch2sk1fk1fl1.tif	26	515	0.192279	0	2	6	15	3	3	0	0	65535
25	r03c06f18p03-ch2sk1fk1fl1.tif	26	518	0.12459	0	2	6	18	3	3	0	0	65535
79	r03c06f19p03-ch2sk1fk1fl1.tif	26	519	0.162142	0	2	6	19	3	3	0	0	65535
9	r03c06f20p03-ch2sk1fk1fl1.tif	26	520	0.0754711	0	2	6	20	3	3	0	0	65535
133	r04c06f01p03-ch2sk1fk1fl1.tif	27	521	0.242145	0	2	6	1	3	4	0	0	65535
12	r04c06f07p03-ch2sk1fk1fl1.tif	27	527	0.102205	0	2	6	7	3	4	0	0	65535
10	r04c06f08p03-ch2sk1fk1fl1.tif	27	528	0.0880903	0	2	6	8	3	4	0	0	65535
5	r04c06f10p03-ch2sk1fk1fl1.tif	27	530	0.15874	0	2	6	10	3	4	0	0	65535
148	r04c06f11p03-ch2sk1fk1fl1.tif	27	531	0.179644	0	2	6	11	3	4	0	0	65535
7	r04c06f12p03-ch2sk1fk1fl1.tif	27	532	0.0848554	0	2	6	12	3	4	0	0	65535
12	r04c06f13p03-ch2sk1fk1fl1.tif	27	533	0.110216	0	2	6	13	3	4	0	0	65535
261	r04c06f14p03-ch2sk1fk1fl1.tif	27	534	0.12755	0	2	6	14	3	4	0	0	65535
243	r04c06f15p03-ch2sk1fk1fl1.tif	27	535	0.114107	0	2	6	15	3	4	0	0	65535
7	r04c06f16p03-ch2sk1fk1fl1.tif	27	536	0.0885481	0	2	6	16	3	4	0	0	65535
31	r04c06f18p03-ch2sk1fk1fl1.tif	27	538	0.102068	0	2	6	18	3	4	0	0	65535
60	r04c06f19p03-ch2sk1fk1fl1.tif	27	539	0.122286	0	2	6	19	3	4	0	0	65535
0	r04c06f20p03-ch2sk1fk1fl1.tif	27	540	0.0546273	0	2	6	20	3	4	0	0	65535
202	r05c06f01p03-ch2sk1fk1fl1.tif	28	541	0.139574	0	2	6	1	3	5	0	0	65535
1	r05c06f06p03-ch2sk1fk1fl1.tif	28	546	0.0756542	0	2	6	6	3	5	0	0	65535
72	r05c06f07p03-ch2sk1fk1fl1.tif	28	547	0.192859	0	2	6	7	3	5	0	0	65535
51	r05c06f08p03-ch2sk1fk1fl1.tif	28	548	0.201999	0	2	6	8	3	5	0	0	65535
7	r05c06f10p03-ch2sk1fk1fl1.tif	28	550	0.149859	0	2	6	10	3	5	0	0	65535
233	r05c06f11p03-ch2sk1fk1fl1.tif	28	551	0.133623	0	2	6	11	3	5	0	0	65535
3	r05c06f12p03-ch2sk1fk1fl1.tif	28	552	0.0653391	0	2	6	12	3	5	0	0	65535
3	r05c06f13p03-ch2sk1fk1fl1.tif	28	553	0.08336	0	2	6	13	3	5	0	0	65535
164	r05c06f14p03-ch2sk1fk1fl1.tif	28	554	0.122194	0	2	6	14	3	5	0	0	65535
192	r05c06f15p03-ch2sk1fk1fl1.tif	28	555	0.15906	0	2	6	15	3	5	0	0	65535
7	r05c06f16p03-ch2sk1fk1fl1.tif	28	556	0.177066	0	2	6	16	3	5	0	0	65535
26	r05c06f18p03-ch2sk1fk1fl1.tif	28	558	0.119234	0	2	6	18	3	5	0	0	65535
18	r05c06f19p03-ch2sk1fk1fl1.tif	28	559	0.101472	0	2	6	19	3	5	0	0	65535
292	r06c06f01p03-ch2sk1fk1fl1.tif	29	561	0.124346	0	2	6	1	3	6	0	0	65535
11	r06c06f02p03-ch2sk1fk1fl1.tif	29	562	0.107149	0	2	6	2	3	6	0	0	65535
66	r06c06f03p03-ch2sk1fk1fl1.tif	29	563	0.104082	0	2	6	3	3	6	0	0	65535
5	r06c06f04p03-ch2sk1fk1fl1.tif	29	564	0.0505837	0	2	6	4	3	6	0	0	65535
61	r06c06f07p03-ch2sk1fk1fl1.tif	29	567	0.133913	0	2	6	7	3	6	0	0	65535
282	r06c06f08p03-ch2sk1fk1fl1.tif	29	568	0.204685	0	2	6	8	3	6	0	0	65535
91	r06c06f09p03-ch2sk1fk1fl1.tif	29	569	0.163287	0	2	6	9	3	6	0	0	65535
92	r06c06f10p03-ch2sk1fk1fl1.tif	29	570	0.131914	0	2	6	10	3	6	0	0	65535
67	r06c06f11p03-ch2sk1fk1fl1.tif	29	571	0.164431	0	2	6	11	3	6	0	0	65535
2	r06c06f14p03-ch2sk1fk1fl1.tif	29	574	0.0682841	0	2	6	14	3	6	0	0	65535
39	r06c06f15p03-ch2sk1fk1fl1.tif	29	575	0.0868238	0	2	6	15	3	6	0	0	65535
9	r06c06f16p03-ch2sk1fk1fl1.tif	29	576	0.088014	0	2	6	16	3	6	0	0	65535
257	r07c06f01p03-ch2sk1fk1fl1.tif	30	581	0.114015	0	2	6	1	3	7	0	0	65535
11	r07c06f02p03-ch2sk1fk1fl1.tif	30	582	0.0865034	0	2	6	2	3	7	0	0	65535
15	r07c06f03p03-ch2sk1fk1fl1.tif	30	583	0.0815595	0	2	6	3	3	7	0	0	65535
172	r07c06f08p03-ch2sk1fk1fl1.tif	30	588	0.174258	0	2	6	8	3	7	0	0	65535
152	r07c06f09p03-ch2sk1fk1fl1.tif	30	589	0.249668	0.000143612	2	6	9	3	7	0	0	65535
247	r07c06f10p03-ch2sk1fk1fl1.tif	30	590	0.164416	0	2	6	10	3	7	0	0	65535
8	r07c06f11p03-ch2sk1fk1fl1.tif	30	591	0.0882734	0	2	6	11	3	7	0	0	65535
50	r07c06f15p03-ch2sk1fk1fl1.tif	30	595	0.140093	0	2	6	15	3	7	0	0	65535
52	r07c06f16p03-ch2sk1fk1fl1.tif	30	596	0.201114	0	2	6	16	3	7	0	0	65535
180	r02c07f01p03-ch2sk1fk1fl1.tif	31	601	0.120455	0	2	7	1	3	2	0	0	65535
6	r02c07f03p03-ch2sk1fk1fl1.tif	31	603	0.102846	0	2	7	3	3	2	0	0	65535
7	r02c07f04p03-ch2sk1fk1fl1.tif	31	604	0.122667	0	2	7	4	3	2	0	0	65535
11	r02c07f06p03-ch2sk1fk1fl1.tif	31	606	0.105699	0	2	7	6	3	2	0	0	65535
169	r02c07f07p03-ch2sk1fk1fl1.tif	31	607	0.13492	0	2	7	7	3	2	0	0	65535
122	r02c07f08p03-ch2sk1fk1fl1.tif	31	608	0.214389	0	2	7	8	3	2	0	0	65535
307	r02c07f11p03-ch2sk1fk1fl1.tif	31	611	0.147219	0	2	7	11	3	2	0	0	65535
50	r02c07f12p03-ch2sk1fk1fl1.tif	31	612	0.147494	0	2	7	12	3	2	0	0	65535
7	r02c07f13p03-ch2sk1fk1fl1.tif	31	613	0.0823377	0	2	7	13	3	2	0	0	65535
125	r02c07f14p03-ch2sk1fk1fl1.tif	31	614	0.145998	0	2	7	14	3	2	0	0	65535
67	r02c07f15p03-ch2sk1fk1fl1.tif	31	615	0.127031	0	2	7	15	3	2	0	0	65535
75	r03c07f01p03-ch2sk1fk1fl1.tif	32	621	0.167071	0	2	7	1	3	3	0	0	65535
6	r03c07f03p03-ch2sk1fk1fl1.tif	32	623	0.0878462	0	2	7	3	3	3	0	0	65535
36	r03c07f04p03-ch2sk1fk1fl1.tif	32	624	0.22826	0	2	7	4	3	3	0	0	65535
8	r03c07f05p03-ch2sk1fk1fl1.tif	32	625	0.107301	0	2	7	5	3	3	0	0	65535
61	r03c07f06p03-ch2sk1fk1fl1.tif	32	626	0.18117	0	2	7	6	3	3	0	0	65535
298	r03c07f07p03-ch2sk1fk1fl1.tif	32	627	0.198947	0	2	7	7	3	3	0	0	65535
85	r03c07f08p03-ch2sk1fk1fl1.tif	32	628	0.157122	0	2	7	8	3	3	0	0	65535
302	r03c07f11p03-ch2sk1fk1fl1.tif	32	631	0.149264	0	2	7	11	3	3	0	0	65535
66	r03c07f12p03-ch2sk1fk1fl1.tif	32	632	0.156832	0	2	7	12	3	3	0	0	65535
6	r03c07f13p03-ch2sk1fk1fl1.tif	32	633	0.0932479	0	2	7	13	3	3	0	0	65535
5	r03c07f15p03-ch2sk1fk1fl1.tif	32	635	0.136294	0	2	7	15	3	3	0	0	65535
261	r04c07f01p03-ch2sk1fk1fl1.tif	33	641	0.13434	0	2	7	1	3	4	0	0	65535
15	r04c07f07p03-ch2sk1fk1fl1.tif	33	647	0.103441	0	2	7	7	3	4	0	0	65535
29	r04c07f08p03-ch2sk1fk1fl1.tif	33	648	0.115984	0	2	7	8	3	4	0	0	65535
3	r04c07f09p03-ch2sk1fk1fl1.tif	33	649	0.079469	0	2	7	9	3	4	0	0	65535
20	r04c07f10p03-ch2sk1fk1fl1.tif	33	650	0.0819409	0	2	7	10	3	4	0	0	65535
163	r04c07f11p03-ch2sk1fk1fl1.tif	33	651	0.229068	0	2	7	11	3	4	0	0	65535
123	r04c07f14p03-ch2sk1fk1fl1.tif	33	654	0.135027	0	2	7	14	3	4	0	0	65535
194	r04c07f15p03-ch2sk1fk1fl1.tif	33	655	0.13901	0	2	7	15	3	4	0	0	65535
14	r04c07f16p03-ch2sk1fk1fl1.tif	33	656	0.0823987	0	2	7	16	3	4	0	0	65535
16	r04c07f18p03-ch2sk1fk1fl1.tif	33	658	0.0696117	0	2	7	18	3	4	0	0	65535
10	r04c07f19p03-ch2sk1fk1fl1.tif	33	659	0.0588998	0	2	7	19	3	4	0	0	65535
74	r05c07f01p03-ch2sk1fk1fl1.tif	34	661	0.15317	0	2	7	1	3	5	0	0	65535
2	r05c07f04p03-ch2sk1fk1fl1.tif	34	664	0.0940719	0	2	7	4	3	5	0	0	65535
46	r05c07f06p03-ch2sk1fk1fl1.tif	34	666	0.0891432	0	2	7	6	3	5	0	0	65535
135	r05c07f07p03-ch2sk1fk1fl1.tif	34	667	0.171481	0	2	7	7	3	5	0	0	65535
39	r05c07f08p03-ch2sk1fk1fl1.tif	34	668	0.146944	0	2	7	8	3	5	0	0	65535
389	r05c07f11p03-ch2sk1fk1fl1.tif	34	671	0.181735	0	2	7	11	3	5	0	0	65535
78	r05c07f12p03-ch2sk1fk1fl1.tif	34	672	0.149722	0	2	7	12	3	5	0	0	65535
30	r05c07f13p03-ch2sk1fk1fl1.tif	34	673	0.0637217	0	2	7	13	3	5	0	0	65535
136	r05c07f14p03-ch2sk1fk1fl1.tif	34	674	0.124544	0	2	7	14	3	5	0	0	65535
28	r05c07f15p03-ch2sk1fk1fl1.tif	34	675	0.116136	0	2	7	15	3	5	0	0	65535
334	r06c07f01p03-ch2sk1fk1fl1.tif	35	681	0.113298	0	2	7	1	3	6	0	0	65535
4	r06c07f02p03-ch2sk1fk1fl1.tif	35	682	0.148562	0	2	7	2	3	6	0	0	65535
12	r06c07f03p03-ch2sk1fk1fl1.tif	35	683	0.0841993	0	2	7	3	3	6	0	0	65535
27	r06c07f07p03-ch2sk1fk1fl1.tif	35	687	0.120272	0	2	7	7	3	6	0	0	65535
207	r06c07f08p03-ch2sk1fk1fl1.tif	35	688	0.132494	0	2	7	8	3	6	0	0	65535
62	r06c07f09p03-ch2sk1fk1fl1.tif	35	689	0.128206	0	2	7	9	3	6	0	0	65535
90	r06c07f10p03-ch2sk1fk1fl1.tif	35	690	0.171069	0	2	7	10	3	6	0	0	65535
77	r06c07f11p03-ch2sk1fk1fl1.tif	35	691	0.131472	0	2	7	11	3	6	0	0	65535
13	r06c07f14p03-ch2sk1fk1fl1.tif	35	694	0.0799573	0	2	7	14	3	6	0	0	65535
89	r06c07f15p03-ch2sk1fk1fl1.tif	35	695	0.142077	0	2	7	15	3	6	0	0	65535
16	r06c07f16p03-ch2sk1fk1fl1.tif	35	696	0.0822766	0	2	7	16	3	6	0	0	65535
307	r07c07f01p03-ch2sk1fk1fl1.tif	36	701	0.148592	0	2	7	1	3	7	0	0	65535
6	r07c07f03p03-ch2sk1fk1fl1.tif	36	703	0.0908827	0	2	7	3	3	7	0	0	65535
16	r07c07f07p03-ch2sk1fk1fl1.tif	36	707	0.0863203	0	2	7	7	3	7	0	0	65535
168	r07c07f08p03-ch2sk1fk1fl1.tif	36	708	0.119493	0	2	7	8	3	7	0	0	65535
54	r07c07f09p03-ch2sk1fk1fl1.tif	36	709	0.120775	0	2	7	9	3	7	0	0	65535
170	r07c07f10p03-ch2sk1fk1fl1.tif	36	710	0.148516	0	2	7	10	3	7	0	0	65535
32	r07c07f11p03-ch2sk1fk1fl1.tif	36	711	0.0889906	0	2	7	11	3	7	0	0	65535
5	r07c07f14p03-ch2sk1fk1fl1.tif	36	714	0.0669413	0	2	7	14	3	7	0	0	65535
135	r07c07f15p03-ch2sk1fk1fl1.tif	36	715	0.245319	0	2	7	15	3	7	0	0	65535
79	r07c07f16p03-ch2sk1fk1fl1.tif	36	716	0.180529	0	2	7	16	3	7	0	0	65535
3	r07c07f18p03-ch2sk1fk1fl1.tif	36	718	0.0789197	0	2	7	18	3	7	0	0	65535
198	r02c08f01p03-ch2sk1fk1fl1.tif	37	721	0.117571	0	2	8	1	3	2	0	0	65535
28	r02c08f06p03-ch2sk1fk1fl1.tif	37	726	0.107744	0	2	8	6	3	2	0	0	65535
206	r02c08f07p03-ch2sk1fk1fl1.tif	37	727	0.121294	0	2	8	7	3	2	0	0	65535
88	r02c08f08p03-ch2sk1fk1fl1.tif	37	728	0.18381	0	2	8	8	3	2	0	0	65535
350	r02c08f11p03-ch2sk1fk1fl1.tif	37	731	0.160494	0	2	8	11	3	2	0	0	65535
75	r02c08f12p03-ch2sk1fk1fl1.tif	37	732	0.113787	0	2	8	12	3	2	0	0	65535
37	r02c08f13p03-ch2sk1fk1fl1.tif	37	733	0.105653	0	2	8	13	3	2	0	0	65535
238	r02c08f14p03-ch2sk1fk1fl1.tif	37	734	0.163333	0	2	8	14	3	2	0	0	65535
142	r02c08f15p03-ch2sk1fk1fl1.tif	37	735	0.141009	0	2	8	15	3	2	0	0	65535
2	r02c08f18p03-ch2sk1fk1fl1.tif	37	738	0.0531014	0	2	8	18	3	2	0	0	65535
10	r02c08f19p03-ch2sk1fk1fl1.tif	37	739	0.0519265	0	2	8	19	3	2	0	0	65535
77	r03c08f01p03-ch2sk1fk1fl1.tif	38	741	0.225376	0	2	8	1	3	3	0	0	65535
25	r03c08f07p03-ch2sk1fk1fl1.tif	38	747	0.152972	0	2	8	7	3	3	0	0	65535
2	r03c08f08p03-ch2sk1fk1fl1.tif	38	748	0.0991684	0	2	8	8	3	3	0	0	65535
204	r03c08f11p03-ch2sk1fk1fl1.tif	38	751	0.179629	0	2	8	11	3	3	0	0	65535
20	r03c08f12p03-ch2sk1fk1fl1.tif	38	752	0.155886	0	2	8	12	3	3	0	0	65535
52	r03c08f13p03-ch2sk1fk1fl1.tif	38	753	0.124331	0	2	8	13	3	3	0	0	65535
369	r03c08f14p03-ch2sk1fk1fl1.tif	38	754	0.142626	0	2	8	14	3	3	0	0	65535
147	r03c08f15p03-ch2sk1fk1fl1.tif	38	755	0.159518	0	2	8	15	3	3	0	0	65535
18	r03c08f18p03-ch2sk1fk1fl1.tif	38	758	0.082536	0	2	8	18	3	3	0	0	65535
49	r03c08f19p03-ch2sk1fk1fl1.tif	38	759	0.137346	0	2	8	19	3	3	0	0	65535
4	r03c08f20p03-ch2sk1fk1fl1.tif	38	760	0.0836347	0	2	8	20	3	3	0	0	65535
254	r04c08f01p03-ch2sk1fk1fl1.tif	39	761	0.108385	0	2	8	1	3	4	0	0	65535
41	r04c08f07p03-ch2sk1fk1fl1.tif	39	767	0.135515	0	2	8	7	3	4	0	0	65535
51	r04c08f08p03-ch2sk1fk1fl1.tif	39	768	0.137926	0	2	8	8	3	4	0	0	65535
8	r04c08f10p03-ch2sk1fk1fl1.tif	39	770	0.169223	0	2	8	10	3	4	0	0	65535
225	r04c08f11p03-ch2sk1fk1fl1.tif	39	771	0.171176	0	2	8	11	3	4	0	0	65535
1	r04c08f12p03-ch2sk1fk1fl1.tif	39	772	0.122683	0	2	8	12	3	4	0	0	65535
136	r04c08f14p03-ch2sk1fk1fl1.tif	39	774	0.244923	0	2	8	14	3	4	0	0	65535
144	r04c08f15p03-ch2sk1fk1fl1.tif	39	775	0.12253	0	2	8	15	3	4	0	0	65535
6	r04c08f16p03-ch2sk1fk1fl1.tif	39	776	0.0764477	0	2	8	16	3	4	0	0	65535
12	r04c08f18p03-ch2sk1fk1fl1.tif	39	778	0.0764324	0	2	8	18	3	4	0	0	65535
7	r04c08f19p03-ch2sk1fk1fl1.tif	39	779	0.0792248	0	2	8	19	3	4	0	0	65535
130	r05c08f01p03-ch2sk1fk1fl1.tif	40	781	0.249622	0.000143612	2	8	1	3	5	0	0	65535
9	r05c08f06p03-ch2sk1fk1fl1.tif	40	786	0.0643473	0	2	8	6	3	5	0	0	65535
100	r05c08f07p03-ch2sk1fk1fl1.tif	40	787	0.161288	0	2	8	7	3	5	0	0	65535
18	r05c08f08p03-ch2sk1fk1fl1.tif	40	788	0.111757	0	2	8	8	3	5	0	0	65535
387	r05c08f11p03-ch2sk1fk1fl1.tif	40	791	0.165545	0	2	8	11	3	5	0	0	65535
30	r05c08f12p03-ch2sk1fk1fl1.tif	40	792	0.0992905	0	2	8	12	3	5	0	0	65535
22	r05c08f13p03-ch2sk1fk1fl1.tif	40	793	0.181628	0	2	8	13	3	5	0	0	65535
195	r05c08f14p03-ch2sk1fk1fl1.tif	40	794	0.115816	0	2	8	14	3	5	0	0	65535
77	r05c08f15p03-ch2sk1fk1fl1.tif	40	795	0.138582	0	2	8	15	3	5	0	0	65535
4	r05c08f18p03-ch2sk1fk1fl1.tif	40	798	0.065095	0	2	8	18	3	5	0	0	65535
17	r05c08f19p03-ch2sk1fk1fl1.tif	40	799	0.106065	0	2	8	19	3	5	0	0	65535
314	r06c08f01p03-ch2sk1fk1fl1.tif	41	801	0.154955	0	2	8	1	3	6	0	0	65535
39	r06c08f03p03-ch2sk1fk1fl1.tif	41	803	0.142962	0	2	8	3	3	6	0	0	65535
21	r06c08f04p03-ch2sk1fk1fl1.tif	41	804	0.0690929	0	2	8	4	3	6	0	0	65535
158	r06c08f07p03-ch2sk1fk1fl1.tif	41	807	0.107362	0	2	8	7	3	6	0	0	65535
267	r06c08f08p03-ch2sk1fk1fl1.tif	41	808	0.142351	0	2	8	8	3	6	0	0	65535
29	r06c08f09p03-ch2sk1fk1fl1.tif	41	809	0.108309	0	2	8	9	3	6	0	0	65535
23	r06c08f10p03-ch2sk1fk1fl1.tif	41	810	0.0675059	0	2	8	10	3	6	0	0	65535
179	r06c08f11p03-ch2sk1fk1fl1.tif	41	811	0.112581	0	2	8	11	3	6	0	0	65535
45	r06c08f15p03-ch2sk1fk1fl1.tif	41	815	0.085771	0	2	8	15	3	6	0	0	65535
269	r07c08f01p03-ch2sk1fk1fl1.tif	42	821	0.129793	0	2	8	1	3	7	0	0	65535
8	r07c08f02p03-ch2sk1fk1fl1.tif	42	822	0.13193	0	2	8	2	3	7	0	0	65535
30	r07c08f03p03-ch2sk1fk1fl1.tif	42	823	0.157534	0	2	8	3	3	7	0	0	65535
0	r07c08f04p03-ch2sk1fk1fl1.tif	42	824	0.0534829	0	2	8	4	3	7	0	0	65535
31	r07c08f07p03-ch2sk1fk1fl1.tif	42	827	0.103624	0	2	8	7	3	7	0	0	65535
272	r07c08f08p03-ch2sk1fk1fl1.tif	42	828	0.124254	0	2	8	8	3	7	0	0	65535
96	r07c08f09p03-ch2sk1fk1fl1.tif	42	829	0.138857	0	2	8	9	3	7	0	0	65535
171	r07c08f10p03-ch2sk1fk1fl1.tif	42	830	0.168154	0	2	8	10	3	7	0	0	65535
11	r07c08f11p03-ch2sk1fk1fl1.tif	42	831	0.0853285	0	2	8	11	3	7	0	0	65535
1	r07c08f14p03-ch2sk1fk1fl1.tif	42	834	0.0714885	0	2	8	14	3	7	0	0	65535
65	r07c08f15p03-ch2sk1fk1fl1.tif	42	835	0.151263	0	2	8	15	3	7	0	0	65535
48	r07c08f16p03-ch2sk1fk1fl1.tif	42	836	0.11046	0	2	8	16	3	7	0	0	65535
281	r02c09f01p03-ch2sk1fk1fl1.tif	43	841	0.140291	0	2	9	1	3	2	0	0	65535
11	r02c09f06p03-ch2sk1fk1fl1.tif	43	846	0.103563	0	2	9	6	3	2	0	0	65535
149	r02c09f07p03-ch2sk1fk1fl1.tif	43	847	0.152987	0	2	9	7	3	2	0	0	65535
86	r02c09f08p03-ch2sk1fk1fl1.tif	43	848	0.164355	0	2	9	8	3	2	0	0	65535
1	r02c09f10p03-ch2sk1fk1fl1.tif	43	850	0.111452	0	2	9	10	3	2	0	0	65535
381	r02c09f11p03-ch2sk1fk1fl1.tif	43	851	0.192508	0	2	9	11	3	2	0	0	65535
54	r02c09f12p03-ch2sk1fk1fl1.tif	43	852	0.111711	0	2	9	12	3	2	0	0	65535
40	r02c09f13p03-ch2sk1fk1fl1.tif	43	853	0.125368	0	2	9	13	3	2	0	0	65535
265	r02c09f14p03-ch2sk1fk1fl1.tif	43	854	0.164935	0	2	9	14	3	2	0	0	65535
159	r02c09f15p03-ch2sk1fk1fl1.tif	43	855	0.173648	0	2	9	15	3	2	0	0	65535
12	r02c09f18p03-ch2sk1fk1fl1.tif	43	858	0.0895552	0	2	9	18	3	2	0	0	65535
36	r02c09f19p03-ch2sk1fk1fl1.tif	43	859	0.086717	0	2	9	19	3	2	0	0	65535
1	r02c09f20p03-ch2sk1fk1fl1.tif	43	860	0.0756237	0	2	9	20	3	2	0	0	65535
22	r03c09f01p03-ch2sk1fk1fl1.tif	44	861	0.1523	0	2	9	1	3	3	0	0	65535
38	r03c09f06p03-ch2sk1fk1fl1.tif	44	866	0.141253	0	2	9	6	3	3	0	0	65535
74	r03c09f07p03-ch2sk1fk1fl1.tif	44	867	0.149203	0	2	9	7	3	3	0	0	65535
3	r03c09f08p03-ch2sk1fk1fl1.tif	44	868	0.101946	0	2	9	8	3	3	0	0	65535
295	r03c09f11p03-ch2sk1fk1fl1.tif	44	871	0.12932	0	2	9	11	3	3	0	0	65535
182	r03c09f12p03-ch2sk1fk1fl1.tif	44	872	0.145769	0	2	9	12	3	3	0	0	65535
102	r03c09f13p03-ch2sk1fk1fl1.tif	44	873	0.243992	0	2	9	13	3	3	0	0	65535
208	r03c09f14p03-ch2sk1fk1fl1.tif	44	874	0.249653	0.000143612	2	9	14	3	3	0	0	65535
18	r03c09f15p03-ch2sk1fk1fl1.tif	44	875	0.217182	0	2	9	15	3	3	0	0	65535
24	r03c09f19p03-ch2sk1fk1fl1.tif	44	879	0.0755016	0	2	9	19	3	3	0	0	65535
204	r04c09f01p03-ch2sk1fk1fl1.tif	45	881	0.11249	0	2	9	1	3	4	0	0	65535
8	r04c09f03p03-ch2sk1fk1fl1.tif	45	883	0.133944	0	2	9	3	3	4	0	0	65535
7	r04c09f04p03-ch2sk1fk1fl1.tif	45	884	0.074403	0	2	9	4	3	4	0	0	65535
5	r04c09f06p03-ch2sk1fk1fl1.tif	45	886	0.0713359	0	2	9	6	3	4	0	0	65535
147	r04c09f07p03-ch2sk1fk1fl1.tif	45	887	0.110307	0	2	9	7	3	4	0	0	65535
124	r04c09f08p03-ch2sk1fk1fl1.tif	45	888	0.137911	0	2	9	8	3	4	0	0	65535
1	r04c09f09p03-ch2sk1fk1fl1.tif	45	889	0.110231	0	2	9	9	3	4	0	0	65535
5	r04c09f10p03-ch2sk1fk1fl1.tif	45	890	0.168215	0	2	9	10	3	4	0	0	65535
249	r04c09f11p03-ch2sk1fk1fl1.tif	45	891	0.119448	0	2	9	11	3	4	0	0	65535
41	r04c09f14p03-ch2sk1fk1fl1.tif	45	894	0.120165	0	2	9	14	3	4	0	0	65535
40	r04c09f15p03-ch2sk1fk1fl1.tif	45	895	0.126711	0	2	9	15	3	4	0	0	65535
154	r05c09f01p03-ch2sk1fk1fl1.tif	46	901	0.160708	0	2	9	1	3	5	0	0	65535
13	r05c09f07p03-ch2sk1fk1fl1.tif	46	907	0.146746	0	2	9	7	3	5	0	0	65535
10	r05c09f08p03-ch2sk1fk1fl1.tif	46	908	0.13727	0	2	9	8	3	5	0	0	65535
1	r05c09f10p03-ch2sk1fk1fl1.tif	46	910	0.11249	0	2	9	10	3	5	0	0	65535
204	r05c09f11p03-ch2sk1fk1fl1.tif	46	911	0.119493	0	2	9	11	3	5	0	0	65535
12	r05c09f12p03-ch2sk1fk1fl1.tif	46	912	0.0859388	0	2	9	12	3	5	0	0	65535
8	r05c09f13p03-ch2sk1fk1fl1.tif	46	913	0.105211	0	2	9	13	3	5	0	0	65535
266	r05c09f14p03-ch2sk1fk1fl1.tif	46	914	0.126818	0	2	9	14	3	5	0	0	65535
225	r05c09f15p03-ch2sk1fk1fl1.tif	46	915	0.215991	0	2	9	15	3	5	0	0	65535
3	r05c09f16p03-ch2sk1fk1fl1.tif	46	916	0.117205	0	2	9	16	3	5	0	0	65535
21	r05c09f18p03-ch2sk1fk1fl1.tif	46	918	0.0915389	0	2	9	18	3	5	0	0	65535
47	r05c09f19p03-ch2sk1fk1fl1.tif	46	919	0.249683	0.00035903	2	9	19	3	5	0	0	65535
206	r06c09f01p03-ch2sk1fk1fl1.tif	47	921	0.186954	0	2	9	1	3	6	0	0	65535
1	r06c09f04p03-ch2sk1fk1fl1.tif	47	924	0.0716259	0	2	9	4	3	6	0	0	65535
4	r06c09f06p03-ch2sk1fk1fl1.tif	47	926	0.0656291	0	2	9	6	3	6	0	0	65535
150	r06c09f07p03-ch2sk1fk1fl1.tif	47	927	0.143236	0	2	9	7	3	6	0	0	65535
76	r06c09f08p03-ch2sk1fk1fl1.tif	47	928	0.177829	0	2	9	8	3	6	0	0	65535
296	r06c09f11p03-ch2sk1fk1fl1.tif	47	931	0.162249	0	2	9	11	3	6	0	0	65535
31	r06c09f12p03-ch2sk1fk1fl1.tif	47	932	0.0861677	0	2	9	12	3	6	0	0	65535
11	r06c09f13p03-ch2sk1fk1fl1.tif	47	933	0.063798	0	2	9	13	3	6	0	0	65535
144	r06c09f14p03-ch2sk1fk1fl1.tif	47	934	0.143313	0	2	9	14	3	6	0	0	65535
62	r06c09f15p03-ch2sk1fk1fl1.tif	47	935	0.109239	0	2	9	15	3	6	0	0	65535
332	r07c09f01p03-ch2sk1fk1fl1.tif	48	941	0.171054	0	2	9	1	3	7	0	0	65535
71	r07c09f07p03-ch2sk1fk1fl1.tif	48	947	0.137575	0	2	9	7	3	7	0	0	65535
108	r07c09f08p03-ch2sk1fk1fl1.tif	48	948	0.223087	0	2	9	8	3	7	0	0	65535
1	r07c09f09p03-ch2sk1fk1fl1.tif	48	949	0.0840925	0	2	9	9	3	7	0	0	65535
24	r07c09f10p03-ch2sk1fk1fl1.tif	48	950	0.137362	0	2	9	10	3	7	0	0	65535
239	r07c09f11p03-ch2sk1fk1fl1.tif	48	951	0.178393	0	2	9	11	3	7	0	0	65535
112	r07c09f14p03-ch2sk1fk1fl1.tif	48	954	0.249653	0.000430836	2	9	14	3	7	0	0	65535
140	r07c09f15p03-ch2sk1fk1fl1.tif	48	955	0.203525	0	2	9	15	3	7	0	0	65535
3	r07c09f18p03-ch2sk1fk1fl1.tif	48	958	0.0649729	0	2	9	18	3	7	0	0	65535
1	r07c09f19p03-ch2sk1fk1fl1.tif	48	959	0.0788739	0	2	9	19	3	7	0	0	65535
169	r02c10f01p03-ch2sk1fk1fl1.tif	49	961	0.122133	0	2	10	1	3	2	0	0	65535
2	r02c10f06p03-ch2sk1fk1fl1.tif	49	966	0.0977493	0	2	10	6	3	2	0	0	65535
73	r02c10f07p03-ch2sk1fk1fl1.tif	49	967	0.160357	0	2	10	7	3	2	0	0	65535
31	r02c10f08p03-ch2sk1fk1fl1.tif	49	968	0.120592	0	2	10	8	3	2	0	0	65535
306	r02c10f11p03-ch2sk1fk1fl1.tif	49	971	0.157336	0	2	10	11	3	2	0	0	65535
41	r02c10f12p03-ch2sk1fk1fl1.tif	49	972	0.105257	0	2	10	12	3	2	0	0	65535
16	r02c10f13p03-ch2sk1fk1fl1.tif	49	973	0.0979934	0	2	10	13	3	2	0	0	65535
239	r02c10f14p03-ch2sk1fk1fl1.tif	49	974	0.156695	0	2	10	14	3	2	0	0	65535
112	r02c10f15p03-ch2sk1fk1fl1.tif	49	975	0.187778	0	2	10	15	3	2	0	0	65535
21	r02c10f19p03-ch2sk1fk1fl1.tif	49	979	0.101122	0	2	10	19	3	2	0	0	65535
55	r03c10f01p03-ch2sk1fk1fl1.tif	50	981	0.214389	0	2	10	1	3	3	0	0	65535
10	r03c10f06p03-ch2sk1fk1fl1.tif	50	986	0.105699	0	2	10	6	3	3	0	0	65535
45	r03c10f07p03-ch2sk1fk1fl1.tif	50	987	0.132601	0	2	10	7	3	3	0	0	65535
4	r03c10f08p03-ch2sk1fk1fl1.tif	50	988	0.137575	0	2	10	8	3	3	0	0	65535
302	r03c10f11p03-ch2sk1fk1fl1.tif	50	991	0.17258	0	2	10	11	3	3	0	0	65535
67	r03c10f12p03-ch2sk1fk1fl1.tif	50	992	0.199451	0	2	10	12	3	3	0	0	65535
67	r03c10f13p03-ch2sk1fk1fl1.tif	50	993	0.141695	0	2	10	13	3	3	0	0	65535
275	r03c10f14p03-ch2sk1fk1fl1.tif	50	994	0.133867	0	2	10	14	3	3	0	0	65535
34	r03c10f15p03-ch2sk1fk1fl1.tif	50	995	0.102831	0	2	10	15	3	3	0	0	65535
1	r03c10f18p03-ch2sk1fk1fl1.tif	50	998	0.0752728	0	2	10	18	3	3	0	0	65535
21	r03c10f19p03-ch2sk1fk1fl1.tif	50	999	0.0989548	0	2	10	19	3	3	0	0	65535
7	r03c10f20p03-ch2sk1fk1fl1.tif	50	1000	0.0752117	0	2	10	20	3	3	0	0	65535
120	r04c10f01p03-ch2sk1fk1fl1.tif	51	1001	0.177554	0	2	10	1	3	4	0	0	65535
7	r04c10f06p03-ch2sk1fk1fl1.tif	51	1006	0.119127	0	2	10	6	3	4	0	0	65535
112	r04c10f07p03-ch2sk1fk1fl1.tif	51	1007	0.235004	0	2	10	7	3	4	0	0	65535
24	r04c10f08p03-ch2sk1fk1fl1.tif	51	1008	0.155032	0	2	10	8	3	4	0	0	65535
328	r04c10f11p03-ch2sk1fk1fl1.tif	51	1011	0.146593	0	2	10	11	3	4	0	0	65535
21	r04c10f12p03-ch2sk1fk1fl1.tif	51	1012	0.0774853	0	2	10	12	3	4	0	0	65535
22	r04c10f13p03-ch2sk1fk1fl1.tif	51	1013	0.0774243	0	2	10	13	3	4	0	0	65535
159	r04c10f14p03-ch2sk1fk1fl1.tif	51	1014	0.132128	0	2	10	14	3	4	0	0	65535
100	r04c10f15p03-ch2sk1fk1fl1.tif	51	1015	0.176822	0	2	10	15	3	4	0	0	65535
6	r04c10f18p03-ch2sk1fk1fl1.tif	51	1018	0.14432	0	2	10	18	3	4	0	0	65535
11	r04c10f19p03-ch2sk1fk1fl1.tif	51	1019	0.0886854	0	2	10	19	3	4	0	0	65535
98	r05c10f01p03-ch2sk1fk1fl1.tif	52	1021	0.171328	0	2	10	1	3	5	0	0	65535
1	r05c10f06p03-ch2sk1fk1fl1.tif	52	1026	0.0557107	0	2	10	6	3	5	0	0	65535
30	r05c10f07p03-ch2sk1fk1fl1.tif	52	1027	0.0969711	0	2	10	7	3	5	0	0	65535
7	r05c10f08p03-ch2sk1fk1fl1.tif	52	1028	0.148196	0	2	10	8	3	5	0	0	65535
235	r05c10f11p03-ch2sk1fk1fl1.tif	52	1031	0.161898	0	2	10	11	3	5	0	0	65535
28	r05c10f12p03-ch2sk1fk1fl1.tif	52	1032	0.0950179	0	2	10	12	3	5	0	0	65535
29	r05c10f13p03-ch2sk1fk1fl1.tif	52	1033	0.117556	0	2	10	13	3	5	0	0	65535
354	r05c10f14p03-ch2sk1fk1fl1.tif	52	1034	0.240162	0	2	10	14	3	5	0	0	65535
143	r05c10f15p03-ch2sk1fk1fl1.tif	52	1035	0.19237	0	2	10	15	3	5	0	0	65535
20	r05c10f18p03-ch2sk1fk1fl1.tif	52	1038	0.0999008	0	2	10	18	3	5	0	0	65535
53	r05c10f19p03-ch2sk1fk1fl1.tif	52	1039	0.16054	0	2	10	19	3	5	0	0	65535
6	r05c10f20p03-ch2sk1fk1fl1.tif	52	1040	0.0768444	0	2	10	20	3	5	0	0	65535
119	r06c10f01p03-ch2sk1fk1fl1.tif	53	1041	0.132647	0	2	10	1	3	6	0	0	65535
7	r06c10f02p03-ch2sk1fk1fl1.tif	53	1042	0.0943465	0	2	10	2	3	6	0	0	65535
136	r06c10f03p03-ch2sk1fk1fl1.tif	53	1043	0.160647	0	2	10	3	3	6	0	0	65535
55	r06c10f04p03-ch2sk1fk1fl1.tif	53	1044	0.184451	0	2	10	4	3	6	0	0	65535
0	r06c10f06p03-ch2sk1fk1fl1.tif	53	1046	0.116121	0	2	10	6	3	6	0	0	65535
179	r06c10f07p03-ch2sk1fk1fl1.tif	53	1047	0.167895	0	2	10	7	3	6	0	0	65535
304	r06c10f08p03-ch2sk1fk1fl1.tif	53	1048	0.129854	0	2	10	8	3	6	0	0	65535
18	r06c10f09p03-ch2sk1fk1fl1.tif	53	1049	0.0935073	0	2	10	9	3	6	0	0	65535
2	r06c10f10p03-ch2sk1fk1fl1.tif	53	1050	0.0913863	0	2	10	10	3	6	0	0	65535
105	r06c10f11p03-ch2sk1fk1fl1.tif	53	1051	0.144915	0	2	10	11	3	6	0	0	65535
1	r06c10f14p03-ch2sk1fk1fl1.tif	53	1054	0.0543221	0	2	10	14	3	6	0	0	65535
335	r07c10f01p03-ch2sk1fk1fl1.tif	54	1061	0.197375	0	2	10	1	3	7	0	0	65535
12	r07c10f07p03-ch2sk1fk1fl1.tif	54	1067	0.20441	0	2	10	7	3	7	0	0	65535
113	r07c10f08p03-ch2sk1fk1fl1.tif	54	1068	0.185931	0	2	10	8	3	7	0	0	65535
37	r07c10f09p03-ch2sk1fk1fl1.tif	54	1069	0.112062	0	2	10	9	3	7	0	0	65535
129	r07c10f10p03-ch2sk1fk1fl1.tif	54	1070	0.17113	0	2	10	10	3	7	0	0	65535
49	r07c10f11p03-ch2sk1fk1fl1.tif	54	1071	0.0968948	0	2	10	11	3	7	0	0	65535
31	r07c10f14p03-ch2sk1fk1fl1.tif	54	1074	0.159243	0	2	10	14	3	7	0	0	65535
237	r07c10f15p03-ch2sk1fk1fl1.tif	54	1075	0.143893	0	2	10	15	3	7	0	0	65535
73	r07c10f16p03-ch2sk1fk1fl1.tif	54	1076	0.157183	0	2	10	16	3	7	0	0	65535
13	r07c10f18p03-ch2sk1fk1fl1.tif	54	1078	0.0668345	0	2	10	18	3	7	0	0	65535
105	r02c11f01p03-ch2sk1fk1fl1.tif	55	1081	0.163638	0	2	11	1	3	2	0	0	65535
44	r02c11f06p03-ch2sk1fk1fl1.tif	55	1086	0.111574	0	2	11	6	3	2	0	0	65535
201	r02c11f07p03-ch2sk1fk1fl1.tif	55	1087	0.13962	0	2	11	7	3	2	0	0	65535
36	r02c11f08p03-ch2sk1fk1fl1.tif	55	1088	0.130144	0	2	11	8	3	2	0	0	65535
332	r02c11f11p03-ch2sk1fk1fl1.tif	55	1091	0.184512	0	2	11	11	3	2	0	0	65535
129	r02c11f12p03-ch2sk1fk1fl1.tif	55	1092	0.161379	0	2	11	12	3	2	0	0	65535
54	r02c11f13p03-ch2sk1fk1fl1.tif	55	1093	0.123842	0	2	11	13	3	2	0	0	65535
168	r02c11f14p03-ch2sk1fk1fl1.tif	55	1094	0.209384	0	2	11	14	3	2	0	0	65535
27	r02c11f15p03-ch2sk1fk1fl1.tif	55	1095	0.0704509	0	2	11	15	3	2	0	0	65535
137	r03c11f01p03-ch2sk1fk1fl1.tif	56	1101	0.203769	0	2	11	1	3	3	0	0	65535
0	r03c11f06p03-ch2sk1fk1fl1.tif	56	1106	0.0988327	0	2	11	6	3	3	0	0	65535
40	r03c11f07p03-ch2sk1fk1fl1.tif	56	1107	0.127916	0	2	11	7	3	3	0	0	65535
18	r03c11f08p03-ch2sk1fk1fl1.tif	56	1108	0.130297	0	2	11	8	3	3	0	0	65535
293	r03c11f11p03-ch2sk1fk1fl1.tif	56	1111	0.130465	0	2	11	11	3	3	0	0	65535
28	r03c11f12p03-ch2sk1fk1fl1.tif	56	1112	0.1505	0	2	11	12	3	3	0	0	65535
25	r03c11f13p03-ch2sk1fk1fl1.tif	56	1113	0.125109	0	2	11	13	3	3	0	0	65535
285	r03c11f14p03-ch2sk1fk1fl1.tif	56	1114	0.134401	0	2	11	14	3	3	0	0	65535
97	r03c11f15p03-ch2sk1fk1fl1.tif	56	1115	0.164782	0	2	11	15	3	3	0	0	65535
7	r03c11f18p03-ch2sk1fk1fl1.tif	56	1118	0.143145	0	2	11	18	3	3	0	0	65535
28	r03c11f19p03-ch2sk1fk1fl1.tif	56	1119	0.149844	0	2	11	19	3	3	0	0	65535
1	r03c11f20p03-ch2sk1fk1fl1.tif	56	1120	0.072282	0	2	11	20	3	3	0	0	65535
32	r04c11f01p03-ch2sk1fk1fl1.tif	57	1121	0.138231	0	2	11	1	3	4	0	0	65535
2	r04c11f04p03-ch2sk1fk1fl1.tif	57	1124	0.134722	0	2	11	4	3	4	0	0	65535
43	r04c11f06p03-ch2sk1fk1fl1.tif	57	1126	0.114137	0	2	11	6	3	4	0	0	65535
127	r04c11f07p03-ch2sk1fk1fl1.tif	57	1127	0.177951	0	2	11	7	3	4	0	0	65535
336	r04c11f11p03-ch2sk1fk1fl1.tif	57	1131	0.144518	0	2	11	11	3	4	0	0	65535
133	r04c11f12p03-ch2sk1fk1fl1.tif	57	1132	0.177813	0	2	11	12	3	4	0	0	65535
92	r04c11f13p03-ch2sk1fk1fl1.tif	57	1133	0.13724	0	2	11	13	3	4	0	0	65535
224	r04c11f14p03-ch2sk1fk1fl1.tif	57	1134	0.165454	0	2	11	14	3	4	0	0	65535
22	r04c11f15p03-ch2sk1fk1fl1.tif	57	1135	0.134234	0	2	11	15	3	4	0	0	65535
24	r04c11f19p03-ch2sk1fk1fl1.tif	57	1139	0.0966812	0	2	11	19	3	4	0	0	65535
7	r04c11f20p03-ch2sk1fk1fl1.tif	57	1140	0.0762188	0	2	11	20	3	4	0	0	65535
60	r05c11f01p03-ch2sk1fk1fl1.tif	58	1141	0.151675	0	2	11	1	3	5	0	0	65535
1	r05c11f06p03-ch2sk1fk1fl1.tif	58	1146	0.0919203	0	2	11	6	3	5	0	0	65535
48	r05c11f07p03-ch2sk1fk1fl1.tif	58	1147	0.180209	0	2	11	7	3	5	0	0	65535
6	r05c11f08p03-ch2sk1fk1fl1.tif	58	1148	0.220752	0	2	11	8	3	5	0	0	65535
302	r05c11f11p03-ch2sk1fk1fl1.tif	58	1151	0.166613	0	2	11	11	3	5	0	0	65535
39	r05c11f12p03-ch2sk1fk1fl1.tif	58	1152	0.111025	0	2	11	12	3	5	0	0	65535
48	r05c11f13p03-ch2sk1fk1fl1.tif	58	1153	0.10811	0	2	11	13	3	5	0	0	65535
353	r05c11f14p03-ch2sk1fk1fl1.tif	58	1154	0.142855	0	2	11	14	3	5	0	0	65535
70	r05c11f15p03-ch2sk1fk1fl1.tif	58	1155	0.158373	0	2	11	15	3	5	0	0	65535
17	r05c11f18p03-ch2sk1fk1fl1.tif	58	1158	0.146639	0	2	11	18	3	5	0	0	65535
47	r05c11f19p03-ch2sk1fk1fl1.tif	58	1159	0.205478	0	2	11	19	3	5	0	0	65535
3	r05c11f20p03-ch2sk1fk1fl1.tif	58	1160	0.13167	0	2	11	20	3	5	0	0	65535
260	r06c11f01p03-ch2sk1fk1fl1.tif	59	1161	0.154696	0	2	11	1	3	6	0	0	65535
10	r06c11f02p03-ch2sk1fk1fl1.tif	59	1162	0.0807813	0	2	11	2	3	6	0	0	65535
101	r06c11f03p03-ch2sk1fk1fl1.tif	59	1163	0.116533	0	2	11	3	3	6	0	0	65535
26	r06c11f04p03-ch2sk1fk1fl1.tif	59	1164	0.0756847	0	2	11	4	3	6	0	0	65535
114	r06c11f07p03-ch2sk1fk1fl1.tif	59	1167	0.225299	0	2	11	7	3	6	0	0	65535
321	r06c11f08p03-ch2sk1fk1fl1.tif	59	1168	0.158328	0	2	11	8	3	6	0	0	65535
74	r06c11f09p03-ch2sk1fk1fl1.tif	59	1169	0.124239	0	2	11	9	3	6	0	0	65535
52	r06c11f10p03-ch2sk1fk1fl1.tif	59	1170	0.114916	0	2	11	10	3	6	0	0	65535
76	r06c11f11p03-ch2sk1fk1fl1.tif	59	1171	0.118105	0	2	11	11	3	6	0	0	65535
3	r06c11f14p03-ch2sk1fk1fl1.tif	59	1174	0.0725719	0	2	11	14	3	6	0	0	65535
31	r06c11f15p03-ch2sk1fk1fl1.tif	59	1175	0.080705	0	2	11	15	3	6	0	0	65535
337	r07c11f01p03-ch2sk1fk1fl1.tif	60	1181	0.146105	0	2	11	1	3	7	0	0	65535
5	r07c11f02p03-ch2sk1fk1fl1.tif	60	1182	0.079118	0	2	11	2	3	7	0	0	65535
35	r07c11f03p03-ch2sk1fk1fl1.tif	60	1183	0.175998	0	2	11	3	3	7	0	0	65535
7	r07c11f04p03-ch2sk1fk1fl1.tif	60	1184	0.0963455	0	2	11	4	3	7	0	0	65535
61	r07c11f07p03-ch2sk1fk1fl1.tif	60	1187	0.105837	0	2	11	7	3	7	0	0	65535
283	r07c11f08p03-ch2sk1fk1fl1.tif	60	1188	0.133104	0	2	11	8	3	7	0	0	65535
79	r07c11f09p03-ch2sk1fk1fl1.tif	60	1189	0.146777	0	2	11	9	3	7	0	0	65535
120	r07c11f10p03-ch2sk1fk1fl1.tif	60	1190	0.171389	0	2	11	10	3	7	0	0	65535
80	r07c11f11p03-ch2sk1fk1fl1.tif	60	1191	0.112337	0	2	11	11	3	7	0	0	65535
14	r07c11f14p03-ch2sk1fk1fl1.tif	60	1194	0.0949569	0	2	11	14	3	7	0	0	65535
69	r07c11f15p03-ch2sk1fk1fl1.tif	60	1195	0.124361	0	2	11	15	3	7	0	0	65535
28	r07c11f16p03-ch2sk1fk1fl1.tif	60	1196	0.0831769	0	2	11	16	3	7	0	0	65535
0	r02c02f02p03-ch2sk1fk1fl1.tif	1	2	0.00062562	0	2	2	2	3	2	1	0	65535
0	r02c02f05p03-ch2sk1fk1fl1.tif	1	5	0.000610361	0	2	2	5	3	2	1	0	65535
0	r02c02f06p03-ch2sk1fk1fl1.tif	1	6	0.000640879	0	2	2	6	3	2	1	0	65535
0	r02c02f12p03-ch2sk1fk1fl1.tif	1	12	0.000595102	0	2	2	12	3	2	1	0	65535
0	r02c02f13p03-ch2sk1fk1fl1.tif	1	13	0.000595102	0	2	2	13	3	2	1	0	65535
0	r02c02f17p03-ch2sk1fk1fl1.tif	1	17	0.000610361	0	2	2	17	3	2	1	0	65535
0	r02c02f18p03-ch2sk1fk1fl1.tif	1	18	0.000610361	0	2	2	18	3	2	1	0	65535
0	r02c02f19p03-ch2sk1fk1fl1.tif	1	19	0.000610361	0	2	2	19	3	2	1	0	65535
0	r02c02f20p03-ch2sk1fk1fl1.tif	1	20	0.000595102	0	2	2	20	3	2	1	0	65535
0	r03c02f02p03-ch2sk1fk1fl1.tif	2	22	0.00062562	0	2	2	2	3	3	1	0	65535
0	r03c02f03p03-ch2sk1fk1fl1.tif	2	23	0.000640879	0	2	2	3	3	3	1	0	65535
0	r03c02f04p03-ch2sk1fk1fl1.tif	2	24	0.00062562	0	2	2	4	3	3	1	0	65535
0	r03c02f05p03-ch2sk1fk1fl1.tif	2	25	0.000595102	0	2	2	5	3	3	1	0	65535
0	r03c02f09p03-ch2sk1fk1fl1.tif	2	29	0.000579843	0	2	2	9	3	3	1	0	65535
0	r03c02f10p03-ch2sk1fk1fl1.tif	2	30	0.000610361	0	2	2	10	3	3	1	0	65535
0	r03c02f16p03-ch2sk1fk1fl1.tif	2	36	0.000610361	0	2	2	16	3	3	1	0	65535
0	r03c02f17p03-ch2sk1fk1fl1.tif	2	37	0.000610361	0	2	2	17	3	3	1	0	65535
0	r03c02f18p03-ch2sk1fk1fl1.tif	2	38	0.000579843	0	2	2	18	3	3	1	0	65535
0	r03c02f20p03-ch2sk1fk1fl1.tif	2	40	0.000610361	0	2	2	20	3	3	1	0	65535
0	r04c02f02p03-ch2sk1fk1fl1.tif	3	42	0.000595102	0	2	2	2	3	4	1	0	65535
0	r04c02f05p03-ch2sk1fk1fl1.tif	3	45	0.000595102	0	2	2	5	3	4	1	0	65535
1	r04c02f10p03-ch2sk1fk1fl1.tif	3	50	0.0365301	0	2	2	10	3	4	1	0	65535
0	r04c02f13p03-ch2sk1fk1fl1.tif	3	53	0.0187533	0	2	2	13	3	4	1	0	65535
0	r04c02f16p03-ch2sk1fk1fl1.tif	3	56	0.000595102	0	2	2	16	3	4	1	0	65535
0	r04c02f17p03-ch2sk1fk1fl1.tif	3	57	0.000595102	0	2	2	17	3	4	1	0	65535
0	r04c02f18p03-ch2sk1fk1fl1.tif	3	58	0.000579843	0	2	2	18	3	4	1	0	65535
0	r04c02f19p03-ch2sk1fk1fl1.tif	3	59	0.00062562	0	2	2	19	3	4	1	0	65535
0	r04c02f20p03-ch2sk1fk1fl1.tif	3	60	0.00062562	0	2	2	20	3	4	1	0	65535
0	r05c02f02p03-ch2sk1fk1fl1.tif	4	62	0.000610361	0	2	2	2	3	5	1	0	65535
0	r05c02f05p03-ch2sk1fk1fl1.tif	4	65	0.000610361	0	2	2	5	3	5	1	0	65535
0	r05c02f09p03-ch2sk1fk1fl1.tif	4	69	0.00993362	0	2	2	9	3	5	1	0	65535
0	r05c02f10p03-ch2sk1fk1fl1.tif	4	70	0.000595102	0	2	2	10	3	5	1	0	65535
0	r05c02f13p03-ch2sk1fk1fl1.tif	4	73	0.000610361	0	2	2	13	3	5	1	0	65535
0	r05c02f16p03-ch2sk1fk1fl1.tif	4	76	0.00062562	0	2	2	16	3	5	1	0	65535
0	r05c02f17p03-ch2sk1fk1fl1.tif	4	77	0.000595102	0	2	2	17	3	5	1	0	65535
0	r05c02f18p03-ch2sk1fk1fl1.tif	4	78	0.000595102	0	2	2	18	3	5	1	0	65535
0	r05c02f19p03-ch2sk1fk1fl1.tif	4	79	0.00062562	0	2	2	19	3	5	1	0	65535
0	r05c02f20p03-ch2sk1fk1fl1.tif	4	80	0.00062562	0	2	2	20	3	5	1	0	65535
0	r06c02f05p03-ch2sk1fk1fl1.tif	5	85	0.000656138	0	2	2	5	3	6	1	0	65535
0	r06c02f06p03-ch2sk1fk1fl1.tif	5	86	0.000610361	0	2	2	6	3	6	1	0	65535
0	r06c02f12p03-ch2sk1fk1fl1.tif	5	92	0.00062562	0	2	2	12	3	6	1	0	65535
0	r06c02f13p03-ch2sk1fk1fl1.tif	5	93	0.000595102	0	2	2	13	3	6	1	0	65535
0	r06c02f17p03-ch2sk1fk1fl1.tif	5	97	0.000579843	0	2	2	17	3	6	1	0	65535
0	r06c02f18p03-ch2sk1fk1fl1.tif	5	98	0.000656138	0	2	2	18	3	6	1	0	65535
0	r06c02f19p03-ch2sk1fk1fl1.tif	5	99	0.000579843	0	2	2	19	3	6	1	0	65535
0	r06c02f20p03-ch2sk1fk1fl1.tif	5	100	0.000595102	0	2	2	20	3	6	1	0	65535
0	r07c02f02p03-ch2sk1fk1fl1.tif	6	102	0.00062562	0	2	2	2	3	7	1	0	65535
0	r07c02f03p03-ch2sk1fk1fl1.tif	6	103	0.00062562	0	2	2	3	3	7	1	0	65535
0	r07c02f04p03-ch2sk1fk1fl1.tif	6	104	0.000595102	0	2	2	4	3	7	1	0	65535
0	r07c02f05p03-ch2sk1fk1fl1.tif	6	105	0.000640879	0	2	2	5	3	7	1	0	65535
0	r07c02f06p03-ch2sk1fk1fl1.tif	6	106	0.00062562	0	2	2	6	3	7	1	0	65535
0	r07c02f12p03-ch2sk1fk1fl1.tif	6	112	0.00062562	0	2	2	12	3	7	1	0	65535
0	r07c02f13p03-ch2sk1fk1fl1.tif	6	113	0.000595102	0	2	2	13	3	7	1	0	65535
0	r07c02f20p03-ch2sk1fk1fl1.tif	6	120	0.000640879	0	2	2	20	3	7	1	0	65535
0	r02c03f02p03-ch2sk1fk1fl1.tif	7	122	0.000579843	0	2	3	2	3	2	1	0	65535
0	r02c03f03p03-ch2sk1fk1fl1.tif	7	123	0.00062562	0	2	3	3	3	2	1	0	65535
0	r02c03f04p03-ch2sk1fk1fl1.tif	7	124	0.000610361	0	2	3	4	3	2	1	0	65535
0	r02c03f05p03-ch2sk1fk1fl1.tif	7	125	0.00062562	0	2	3	5	3	2	1	0	65535
0	r02c03f06p03-ch2sk1fk1fl1.tif	7	126	0.000595102	0	2	3	6	3	2	1	0	65535
0	r02c03f12p03-ch2sk1fk1fl1.tif	7	132	0.000610361	0	2	3	12	3	2	1	0	65535
0	r02c03f13p03-ch2sk1fk1fl1.tif	7	133	0.000656138	0	2	3	13	3	2	1	0	65535
0	r02c03f20p03-ch2sk1fk1fl1.tif	7	140	0.000610361	0	2	3	20	3	2	1	0	65535
0	r03c03f02p03-ch2sk1fk1fl1.tif	8	142	0.000595102	0	2	3	2	3	3	1	0	65535
0	r03c03f03p03-ch2sk1fk1fl1.tif	8	143	0.000595102	0	2	3	3	3	3	1	0	65535
0	r03c03f04p03-ch2sk1fk1fl1.tif	8	144	0.000656138	0	2	3	4	3	3	1	0	65535
0	r03c03f05p03-ch2sk1fk1fl1.tif	8	145	0.000686656	0	2	3	5	3	3	1	0	65535
0	r03c03f06p03-ch2sk1fk1fl1.tif	8	146	0.00062562	0	2	3	6	3	3	1	0	65535
0	r03c03f09p03-ch2sk1fk1fl1.tif	8	149	0.000595102	0	2	3	9	3	3	1	0	65535
0	r03c03f10p03-ch2sk1fk1fl1.tif	8	150	0.00062562	0	2	3	10	3	3	1	0	65535
0	r03c03f17p03-ch2sk1fk1fl1.tif	8	157	0.00062562	0	2	3	17	3	3	1	0	65535
2	r03c03f20p03-ch2sk1fk1fl1.tif	8	160	0.0365301	0	2	3	20	3	3	1	0	65535
0	r04c03f02p03-ch2sk1fk1fl1.tif	9	162	0.000656138	0	2	3	2	3	4	1	0	65535
0	r04c03f03p03-ch2sk1fk1fl1.tif	9	163	0.000595102	0	2	3	3	3	4	1	0	65535
0	r04c03f04p03-ch2sk1fk1fl1.tif	9	164	0.00062562	0	2	3	4	3	4	1	0	65535
0	r04c03f05p03-ch2sk1fk1fl1.tif	9	165	0.000595102	0	2	3	5	3	4	1	0	65535
0	r04c03f06p03-ch2sk1fk1fl1.tif	9	166	0.000640879	0	2	3	6	3	4	1	0	65535
0	r04c03f09p03-ch2sk1fk1fl1.tif	9	169	0.000640879	0	2	3	9	3	4	1	0	65535
0	r04c03f10p03-ch2sk1fk1fl1.tif	9	170	0.000610361	0	2	3	10	3	4	1	0	65535
0	r04c03f16p03-ch2sk1fk1fl1.tif	9	176	0.00062562	0	2	3	16	3	4	1	0	65535
0	r04c03f17p03-ch2sk1fk1fl1.tif	9	177	0.000595102	0	2	3	17	3	4	1	0	65535
0	r04c03f20p03-ch2sk1fk1fl1.tif	9	180	0.000656138	0	2	3	20	3	4	1	0	65535
0	r05c03f02p03-ch2sk1fk1fl1.tif	10	182	0.00062562	0	2	3	2	3	5	1	0	65535
0	r05c03f03p03-ch2sk1fk1fl1.tif	10	183	0.000610361	0	2	3	3	3	5	1	0	65535
0	r05c03f04p03-ch2sk1fk1fl1.tif	10	184	0.000610361	0	2	3	4	3	5	1	0	65535
0	r05c03f05p03-ch2sk1fk1fl1.tif	10	185	0	0	2	3	5	3	5	1	0	65535
0	r05c03f06p03-ch2sk1fk1fl1.tif	10	186	0.000732433	0	2	3	6	3	5	1	0	65535
0	r05c03f13p03-ch2sk1fk1fl1.tif	10	193	0.000595102	0	2	3	13	3	5	1	0	65535
0	r05c03f17p03-ch2sk1fk1fl1.tif	10	197	0.000595102	0	2	3	17	3	5	1	0	65535
0	r05c03f19p03-ch2sk1fk1fl1.tif	10	199	0.000595102	0	2	3	19	3	5	1	0	65535
0	r05c03f20p03-ch2sk1fk1fl1.tif	10	200	0.000595102	0	2	3	20	3	5	1	0	65535
0	r06c03f04p03-ch2sk1fk1fl1.tif	11	204	0.000595102	0	2	3	4	3	6	1	0	65535
0	r06c03f05p03-ch2sk1fk1fl1.tif	11	205	0.000595102	0	2	3	5	3	6	1	0	65535
0	r06c03f06p03-ch2sk1fk1fl1.tif	11	206	0.000686656	0	2	3	6	3	6	1	0	65535
0	r06c03f07p03-ch2sk1fk1fl1.tif	11	207	0.000579843	0	2	3	7	3	6	1	0	65535
0	r06c03f12p03-ch2sk1fk1fl1.tif	11	212	0.000701915	0	2	3	12	3	6	1	0	65535
0	r06c03f13p03-ch2sk1fk1fl1.tif	11	213	0.000640879	0	2	3	13	3	6	1	0	65535
0	r06c03f19p03-ch2sk1fk1fl1.tif	11	219	0.000610361	0	2	3	19	3	6	1	0	65535
0	r06c03f20p03-ch2sk1fk1fl1.tif	11	220	0.000595102	0	2	3	20	3	6	1	0	65535
0	r07c03f02p03-ch2sk1fk1fl1.tif	12	222	0.000610361	0	2	3	2	3	7	1	0	65535
0	r07c03f05p03-ch2sk1fk1fl1.tif	12	225	0.000610361	0	2	3	5	3	7	1	0	65535
0	r07c03f06p03-ch2sk1fk1fl1.tif	12	226	0.00062562	0	2	3	6	3	7	1	0	65535
0	r07c03f12p03-ch2sk1fk1fl1.tif	12	232	0.000595102	0	2	3	12	3	7	1	0	65535
0	r07c03f13p03-ch2sk1fk1fl1.tif	12	233	0.000595102	0	2	3	13	3	7	1	0	65535
0	r07c03f17p03-ch2sk1fk1fl1.tif	12	237	0.000610361	0	2	3	17	3	7	1	0	65535
0	r07c03f19p03-ch2sk1fk1fl1.tif	12	239	0.00062562	0	2	3	19	3	7	1	0	65535
0	r07c03f20p03-ch2sk1fk1fl1.tif	12	240	0.000610361	0	2	3	20	3	7	1	0	65535
0	r02c04f02p03-ch2sk1fk1fl1.tif	13	242	0.000671397	0	2	4	2	3	2	1	0	65535
0	r02c04f04p03-ch2sk1fk1fl1.tif	13	244	0.00062562	0	2	4	4	3	2	1	0	65535
0	r02c04f05p03-ch2sk1fk1fl1.tif	13	245	0.000610361	0	2	4	5	3	2	1	0	65535
0	r02c04f06p03-ch2sk1fk1fl1.tif	13	246	0.000579843	0	2	4	6	3	2	1	0	65535
0	r02c04f13p03-ch2sk1fk1fl1.tif	13	253	0.00317388	0	2	4	13	3	2	1	0	65535
1	r02c04f16p03-ch2sk1fk1fl1.tif	13	256	0.0386206	0	2	4	16	3	2	1	0	65535
0	r02c04f17p03-ch2sk1fk1fl1.tif	13	257	0.000671397	0	2	4	17	3	2	1	0	65535
0	r02c04f20p03-ch2sk1fk1fl1.tif	13	260	0.000671397	0	2	4	20	3	2	1	0	65535
0	r03c04f02p03-ch2sk1fk1fl1.tif	14	262	0.000610361	0	2	4	2	3	3	1	0	65535
0	r03c04f03p03-ch2sk1fk1fl1.tif	14	263	0.000610361	0	2	4	3	3	3	1	0	65535
0	r03c04f04p03-ch2sk1fk1fl1.tif	14	264	0.000640879	0	2	4	4	3	3	1	0	65535
0	r03c04f05p03-ch2sk1fk1fl1.tif	14	265	0.000656138	0	2	4	5	3	3	1	0	65535
0	r03c04f09p03-ch2sk1fk1fl1.tif	14	269	0.00062562	0	2	4	9	3	3	1	0	65535
0	r03c04f10p03-ch2sk1fk1fl1.tif	14	270	0.00062562	0	2	4	10	3	3	1	0	65535
0	r03c04f16p03-ch2sk1fk1fl1.tif	14	276	0.000595102	0	2	4	16	3	3	1	0	65535
0	r03c04f17p03-ch2sk1fk1fl1.tif	14	277	0.000579843	0	2	4	17	3	3	1	0	65535
0	r04c04f02p03-ch2sk1fk1fl1.tif	15	282	0.000595102	0	2	4	2	3	4	1	0	65535
0	r04c04f03p03-ch2sk1fk1fl1.tif	15	283	0.000610361	0	2	4	3	3	4	1	0	65535
0	r04c04f04p03-ch2sk1fk1fl1.tif	15	284	0.000610361	0	2	4	4	3	4	1	0	65535
0	r04c04f05p03-ch2sk1fk1fl1.tif	15	285	0.000610361	0	2	4	5	3	4	1	0	65535
0	r04c04f09p03-ch2sk1fk1fl1.tif	15	289	0.00062562	0	2	4	9	3	4	1	0	65535
0	r04c04f10p03-ch2sk1fk1fl1.tif	15	290	0.000656138	0	2	4	10	3	4	1	0	65535
0	r04c04f16p03-ch2sk1fk1fl1.tif	15	296	0.00062562	0	2	4	16	3	4	1	0	65535
0	r04c04f17p03-ch2sk1fk1fl1.tif	15	297	0.00062562	0	2	4	17	3	4	1	0	65535
0	r04c04f18p03-ch2sk1fk1fl1.tif	15	298	0.000595102	0	2	4	18	3	4	1	0	65535
0	r04c04f20p03-ch2sk1fk1fl1.tif	15	300	0.000595102	0	2	4	20	3	4	1	0	65535
0	r05c04f02p03-ch2sk1fk1fl1.tif	16	302	0.00062562	0	2	4	2	3	5	1	0	65535
0	r05c04f05p03-ch2sk1fk1fl1.tif	16	305	0.00062562	0	2	4	5	3	5	1	0	65535
0	r05c04f09p03-ch2sk1fk1fl1.tif	16	309	0.00062562	0	2	4	9	3	5	1	0	65535
0	r05c04f17p03-ch2sk1fk1fl1.tif	16	317	0.000595102	0	2	4	17	3	5	1	0	65535
0	r05c04f20p03-ch2sk1fk1fl1.tif	16	320	0.000656138	0	2	4	20	3	5	1	0	65535
0	r06c04f02p03-ch2sk1fk1fl1.tif	17	322	0.000610361	0	2	4	2	3	6	1	0	65535
0	r06c04f05p03-ch2sk1fk1fl1.tif	17	325	0.000610361	0	2	4	5	3	6	1	0	65535
0	r06c04f13p03-ch2sk1fk1fl1.tif	17	333	0.000656138	0	2	4	13	3	6	1	0	65535
0	r06c04f16p03-ch2sk1fk1fl1.tif	17	336	0.000595102	0	2	4	16	3	6	1	0	65535
0	r06c04f17p03-ch2sk1fk1fl1.tif	17	337	0.000686656	0	2	4	17	3	6	1	0	65535
0	r06c04f18p03-ch2sk1fk1fl1.tif	17	338	0.000640879	0	2	4	18	3	6	1	0	65535
0	r06c04f19p03-ch2sk1fk1fl1.tif	17	339	0.000579843	0	2	4	19	3	6	1	0	65535
0	r06c04f20p03-ch2sk1fk1fl1.tif	17	340	0.000686656	0	2	4	20	3	6	1	0	65535
0	r07c04f02p03-ch2sk1fk1fl1.tif	18	342	0.000595102	0	2	4	2	3	7	1	0	65535
0	r07c04f04p03-ch2sk1fk1fl1.tif	18	344	0.00062562	0	2	4	4	3	7	1	0	65535
0	r07c04f05p03-ch2sk1fk1fl1.tif	18	345	0.000610361	0	2	4	5	3	7	1	0	65535
0	r07c04f06p03-ch2sk1fk1fl1.tif	18	346	0.000610361	0	2	4	6	3	7	1	0	65535
0	r07c04f12p03-ch2sk1fk1fl1.tif	18	352	0.000595102	0	2	4	12	3	7	1	0	65535
0	r07c04f13p03-ch2sk1fk1fl1.tif	18	353	0.000579843	0	2	4	13	3	7	1	0	65535
0	r07c04f19p03-ch2sk1fk1fl1.tif	18	359	0.00210575	0	2	4	19	3	7	1	0	65535
0	r07c04f20p03-ch2sk1fk1fl1.tif	18	360	0.000656138	0	2	4	20	3	7	1	0	65535
0	r02c05f02p03-ch2sk1fk1fl1.tif	19	362	0.000671397	0	2	5	2	3	2	1	0	65535
0	r02c05f03p03-ch2sk1fk1fl1.tif	19	363	0.000595102	0	2	5	3	3	2	1	0	65535
0	r02c05f04p03-ch2sk1fk1fl1.tif	19	364	0.000686656	0	2	5	4	3	2	1	0	65535
0	r02c05f05p03-ch2sk1fk1fl1.tif	19	365	0.000640879	0	2	5	5	3	2	1	0	65535
0	r02c05f06p03-ch2sk1fk1fl1.tif	19	366	0.000656138	0	2	5	6	3	2	1	0	65535
0	r02c05f12p03-ch2sk1fk1fl1.tif	19	372	0.000610361	0	2	5	12	3	2	1	0	65535
0	r02c05f13p03-ch2sk1fk1fl1.tif	19	373	0.000640879	0	2	5	13	3	2	1	0	65535
0	r02c05f17p03-ch2sk1fk1fl1.tif	19	377	0.00062562	0	2	5	17	3	2	1	0	65535
0	r02c05f18p03-ch2sk1fk1fl1.tif	19	378	0.000595102	0	2	5	18	3	2	1	0	65535
0	r02c05f19p03-ch2sk1fk1fl1.tif	19	379	0.000595102	0	2	5	19	3	2	1	0	65535
0	r02c05f20p03-ch2sk1fk1fl1.tif	19	380	0.000671397	0	2	5	20	3	2	1	0	65535
0	r03c05f02p03-ch2sk1fk1fl1.tif	20	382	0.000610361	0	2	5	2	3	3	1	0	65535
0	r03c05f03p03-ch2sk1fk1fl1.tif	20	383	0.000610361	0	2	5	3	3	3	1	0	65535
0	r03c05f04p03-ch2sk1fk1fl1.tif	20	384	0.00062562	0	2	5	4	3	3	1	0	65535
0	r03c05f05p03-ch2sk1fk1fl1.tif	20	385	0.000595102	0	2	5	5	3	3	1	0	65535
0	r03c05f09p03-ch2sk1fk1fl1.tif	20	389	0.00062562	0	2	5	9	3	3	1	0	65535
0	r03c05f10p03-ch2sk1fk1fl1.tif	20	390	0.000610361	0	2	5	10	3	3	1	0	65535
0	r03c05f16p03-ch2sk1fk1fl1.tif	20	396	0.000656138	0	2	5	16	3	3	1	0	65535
0	r03c05f17p03-ch2sk1fk1fl1.tif	20	397	0.000610361	0	2	5	17	3	3	1	0	65535
0	r03c05f18p03-ch2sk1fk1fl1.tif	20	398	0.00062562	0	2	5	18	3	3	1	0	65535
0	r04c05f02p03-ch2sk1fk1fl1.tif	21	402	0.000610361	0	2	5	2	3	4	1	0	65535
0	r04c05f03p03-ch2sk1fk1fl1.tif	21	403	0.00062562	0	2	5	3	3	4	1	0	65535
0	r04c05f04p03-ch2sk1fk1fl1.tif	21	404	0.000640879	0	2	5	4	3	4	1	0	65535
0	r04c05f05p03-ch2sk1fk1fl1.tif	21	405	0.000640879	0	2	5	5	3	4	1	0	65535
0	r04c05f09p03-ch2sk1fk1fl1.tif	21	409	0.000595102	0	2	5	9	3	4	1	0	65535
0	r04c05f10p03-ch2sk1fk1fl1.tif	21	410	0.000686656	0	2	5	10	3	4	1	0	65535
0	r04c05f16p03-ch2sk1fk1fl1.tif	21	416	0.000610361	0	2	5	16	3	4	1	0	65535
0	r04c05f17p03-ch2sk1fk1fl1.tif	21	417	0.000656138	0	2	5	17	3	4	1	0	65535
10	r04c05f18p03-ch2sk1fk1fl1.tif	21	418	0.047837	0	2	5	18	3	4	1	0	65535
0	r04c05f20p03-ch2sk1fk1fl1.tif	21	420	0.000610361	0	2	5	20	3	4	1	0	65535
0	r05c05f02p03-ch2sk1fk1fl1.tif	22	422	0.000579843	0	2	5	2	3	5	1	0	65535
0	r05c05f03p03-ch2sk1fk1fl1.tif	22	423	0.000595102	0	2	5	3	3	5	1	0	65535
0	r05c05f04p03-ch2sk1fk1fl1.tif	22	424	0.00062562	0	2	5	4	3	5	1	0	65535
0	r05c05f05p03-ch2sk1fk1fl1.tif	22	425	0.000717174	0	2	5	5	3	5	1	0	65535
0	r05c05f06p03-ch2sk1fk1fl1.tif	22	426	0.000595102	0	2	5	6	3	5	1	0	65535
0	r05c05f09p03-ch2sk1fk1fl1.tif	22	429	0.000610361	0	2	5	9	3	5	1	0	65535
0	r05c05f17p03-ch2sk1fk1fl1.tif	22	437	0.000595102	0	2	5	17	3	5	1	0	65535
0	r05c05f20p03-ch2sk1fk1fl1.tif	22	440	0.00062562	0	2	5	20	3	5	1	0	65535
0	r06c05f02p03-ch2sk1fk1fl1.tif	23	442	0.000579843	0	2	5	2	3	6	1	0	65535
0	r06c05f04p03-ch2sk1fk1fl1.tif	23	444	0.00062562	0	2	5	4	3	6	1	0	65535
0	r06c05f05p03-ch2sk1fk1fl1.tif	23	445	0.000610361	0	2	5	5	3	6	1	0	65535
0	r06c05f06p03-ch2sk1fk1fl1.tif	23	446	0.000610361	0	2	5	6	3	6	1	0	65535
0	r06c05f12p03-ch2sk1fk1fl1.tif	23	452	0.000579843	0	2	5	12	3	6	1	0	65535
0	r06c05f13p03-ch2sk1fk1fl1.tif	23	453	0.000579843	0	2	5	13	3	6	1	0	65535
0	r06c05f17p03-ch2sk1fk1fl1.tif	23	457	0.000640879	0	2	5	17	3	6	1	0	65535
0	r06c05f20p03-ch2sk1fk1fl1.tif	23	460	0.00062562	0	2	5	20	3	6	1	0	65535
0	r07c05f05p03-ch2sk1fk1fl1.tif	24	465	0.000610361	0	2	5	5	3	7	1	0	65535
0	r07c05f06p03-ch2sk1fk1fl1.tif	24	466	0.00759899	0	2	5	6	3	7	1	0	65535
0	r07c05f16p03-ch2sk1fk1fl1.tif	24	476	0.000640879	0	2	5	16	3	7	1	0	65535
0	r07c05f17p03-ch2sk1fk1fl1.tif	24	477	0.000610361	0	2	5	17	3	7	1	0	65535
0	r07c05f20p03-ch2sk1fk1fl1.tif	24	480	0.000671397	0	2	5	20	3	7	1	0	65535
0	r02c06f02p03-ch2sk1fk1fl1.tif	25	482	0.000595102	0	2	6	2	3	2	1	0	65535
0	r02c06f05p03-ch2sk1fk1fl1.tif	25	485	0.000579843	0	2	6	5	3	2	1	0	65535
0	r02c06f06p03-ch2sk1fk1fl1.tif	25	486	0.000610361	0	2	6	6	3	2	1	0	65535
0	r02c06f09p03-ch2sk1fk1fl1.tif	25	489	0.000640879	0	2	6	9	3	2	1	0	65535
0	r02c06f10p03-ch2sk1fk1fl1.tif	25	490	0.000595102	0	2	6	10	3	2	1	0	65535
0	r02c06f16p03-ch2sk1fk1fl1.tif	25	496	0.000808728	0	2	6	16	3	2	1	0	65535
0	r02c06f17p03-ch2sk1fk1fl1.tif	25	497	0.000640879	0	2	6	17	3	2	1	0	65535
0	r02c06f20p03-ch2sk1fk1fl1.tif	25	500	0.000610361	0	2	6	20	3	2	1	0	65535
0	r03c06f02p03-ch2sk1fk1fl1.tif	26	502	0.000656138	0	2	6	2	3	3	1	0	65535
0	r03c06f03p03-ch2sk1fk1fl1.tif	26	503	0.00062562	0	2	6	3	3	3	1	0	65535
0	r03c06f04p03-ch2sk1fk1fl1.tif	26	504	0.00062562	0	2	6	4	3	3	1	0	65535
0	r03c06f05p03-ch2sk1fk1fl1.tif	26	505	0.000640879	0	2	6	5	3	3	1	0	65535
0	r03c06f08p03-ch2sk1fk1fl1.tif	26	508	0.00077821	0	2	6	8	3	3	1	0	65535
0	r03c06f09p03-ch2sk1fk1fl1.tif	26	509	0.00062562	0	2	6	9	3	3	1	0	65535
0	r03c06f10p03-ch2sk1fk1fl1.tif	26	510	0.000610361	0	2	6	10	3	3	1	0	65535
0	r03c06f16p03-ch2sk1fk1fl1.tif	26	516	0.000595102	0	2	6	16	3	3	1	0	65535
0	r03c06f17p03-ch2sk1fk1fl1.tif	26	517	0.000656138	0	2	6	17	3	3	1	0	65535
0	r04c06f02p03-ch2sk1fk1fl1.tif	27	522	0.000640879	0	2	6	2	3	4	1	0	65535
0	r04c06f03p03-ch2sk1fk1fl1.tif	27	523	0.000610361	0	2	6	3	3	4	1	0	65535
0	r04c06f04p03-ch2sk1fk1fl1.tif	27	524	0.00062562	0	2	6	4	3	4	1	0	65535
0	r04c06f05p03-ch2sk1fk1fl1.tif	27	525	0.000610361	0	2	6	5	3	4	1	0	65535
0	r04c06f06p03-ch2sk1fk1fl1.tif	27	526	0.000579843	0	2	6	6	3	4	1	0	65535
0	r04c06f09p03-ch2sk1fk1fl1.tif	27	529	0.000610361	0	2	6	9	3	4	1	0	65535
0	r04c06f17p03-ch2sk1fk1fl1.tif	27	537	0.000595102	0	2	6	17	3	4	1	0	65535
0	r05c06f02p03-ch2sk1fk1fl1.tif	28	542	0.000640879	0	2	6	2	3	5	1	0	65535
0	r05c06f03p03-ch2sk1fk1fl1.tif	28	543	0.000579843	0	2	6	3	3	5	1	0	65535
0	r05c06f04p03-ch2sk1fk1fl1.tif	28	544	0.000595102	0	2	6	4	3	5	1	0	65535
0	r05c06f05p03-ch2sk1fk1fl1.tif	28	545	0.000610361	0	2	6	5	3	5	1	0	65535
0	r05c06f09p03-ch2sk1fk1fl1.tif	28	549	0.000564584	0	2	6	9	3	5	1	0	65535
0	r05c06f17p03-ch2sk1fk1fl1.tif	28	557	0.00062562	0	2	6	17	3	5	1	0	65535
0	r05c06f20p03-ch2sk1fk1fl1.tif	28	560	0.000595102	0	2	6	20	3	5	1	0	65535
0	r06c06f05p03-ch2sk1fk1fl1.tif	29	565	0.000640879	0	2	6	5	3	6	1	0	65535
0	r06c06f06p03-ch2sk1fk1fl1.tif	29	566	0.00062562	0	2	6	6	3	6	1	0	65535
0	r06c06f12p03-ch2sk1fk1fl1.tif	29	572	0.000595102	0	2	6	12	3	6	1	0	65535
0	r06c06f13p03-ch2sk1fk1fl1.tif	29	573	0.00062562	0	2	6	13	3	6	1	0	65535
0	r06c06f17p03-ch2sk1fk1fl1.tif	29	577	0.000579843	0	2	6	17	3	6	1	0	65535
0	r06c06f18p03-ch2sk1fk1fl1.tif	29	578	0.000640879	0	2	6	18	3	6	1	0	65535
0	r06c06f19p03-ch2sk1fk1fl1.tif	29	579	0.000610361	0	2	6	19	3	6	1	0	65535
0	r06c06f20p03-ch2sk1fk1fl1.tif	29	580	0.000595102	0	2	6	20	3	6	1	0	65535
0	r07c06f04p03-ch2sk1fk1fl1.tif	30	584	0.000610361	0	2	6	4	3	7	1	0	65535
0	r07c06f05p03-ch2sk1fk1fl1.tif	30	585	0.000656138	0	2	6	5	3	7	1	0	65535
0	r07c06f06p03-ch2sk1fk1fl1.tif	30	586	0.000595102	0	2	6	6	3	7	1	0	65535
0	r07c06f07p03-ch2sk1fk1fl1.tif	30	587	0.000610361	0	2	6	7	3	7	1	0	65535
0	r07c06f12p03-ch2sk1fk1fl1.tif	30	592	0.00062562	0	2	6	12	3	7	1	0	65535
0	r07c06f13p03-ch2sk1fk1fl1.tif	30	593	0.000640879	0	2	6	13	3	7	1	0	65535
0	r07c06f14p03-ch2sk1fk1fl1.tif	30	594	0.000595102	0	2	6	14	3	7	1	0	65535
0	r07c06f17p03-ch2sk1fk1fl1.tif	30	597	0.000595102	0	2	6	17	3	7	1	0	65535
0	r07c06f18p03-ch2sk1fk1fl1.tif	30	598	0.000717174	0	2	6	18	3	7	1	0	65535
0	r07c06f19p03-ch2sk1fk1fl1.tif	30	599	0.000579843	0	2	6	19	3	7	1	0	65535
0	r07c06f20p03-ch2sk1fk1fl1.tif	30	600	0.00511177	0	2	6	20	3	7	1	0	65535
0	r02c07f02p03-ch2sk1fk1fl1.tif	31	602	0.000686656	0	2	7	2	3	2	1	0	65535
0	r02c07f05p03-ch2sk1fk1fl1.tif	31	605	0.000610361	0	2	7	5	3	2	1	0	65535
0	r02c07f09p03-ch2sk1fk1fl1.tif	31	609	0.000656138	0	2	7	9	3	2	1	0	65535
0	r02c07f10p03-ch2sk1fk1fl1.tif	31	610	0.000610361	0	2	7	10	3	2	1	0	65535
0	r02c07f16p03-ch2sk1fk1fl1.tif	31	616	0.000595102	0	2	7	16	3	2	1	0	65535
0	r02c07f17p03-ch2sk1fk1fl1.tif	31	617	0.00497444	0	2	7	17	3	2	1	0	65535
0	r02c07f18p03-ch2sk1fk1fl1.tif	31	618	0.000610361	0	2	7	18	3	2	1	0	65535
0	r02c07f19p03-ch2sk1fk1fl1.tif	31	619	0.00248722	0	2	7	19	3	2	1	0	65535
0	r02c07f20p03-ch2sk1fk1fl1.tif	31	620	0.00161746	0	2	7	20	3	2	1	0	65535
0	r03c07f02p03-ch2sk1fk1fl1.tif	32	622	0.000640879	0	2	7	2	3	3	1	0	65535
0	r03c07f09p03-ch2sk1fk1fl1.tif	32	629	0.000656138	0	2	7	9	3	3	1	0	65535
0	r03c07f10p03-ch2sk1fk1fl1.tif	32	630	0.000640879	0	2	7	10	3	3	1	0	65535
26	r03c07f14p03-ch2sk1fk1fl1.tif	32	634	0.0345769	0	2	7	14	3	3	1	0	65535
0	r03c07f16p03-ch2sk1fk1fl1.tif	32	636	0.00062562	0	2	7	16	3	3	1	0	65535
0	r03c07f17p03-ch2sk1fk1fl1.tif	32	637	0.00062562	0	2	7	17	3	3	1	0	65535
0	r03c07f18p03-ch2sk1fk1fl1.tif	32	638	0.000656138	0	2	7	18	3	3	1	0	65535
0	r03c07f19p03-ch2sk1fk1fl1.tif	32	639	0.000595102	0	2	7	19	3	3	1	0	65535
0	r03c07f20p03-ch2sk1fk1fl1.tif	32	640	0.000640879	0	2	7	20	3	3	1	0	65535
0	r04c07f02p03-ch2sk1fk1fl1.tif	33	642	0.00062562	0	2	7	2	3	4	1	0	65535
0	r04c07f03p03-ch2sk1fk1fl1.tif	33	643	0.000640879	0	2	7	3	3	4	1	0	65535
0	r04c07f04p03-ch2sk1fk1fl1.tif	33	644	0.000610361	0	2	7	4	3	4	1	0	65535
0	r04c07f05p03-ch2sk1fk1fl1.tif	33	645	0.000595102	0	2	7	5	3	4	1	0	65535
0	r04c07f06p03-ch2sk1fk1fl1.tif	33	646	0.000595102	0	2	7	6	3	4	1	0	65535
0	r04c07f12p03-ch2sk1fk1fl1.tif	33	652	0.000640879	0	2	7	12	3	4	1	0	65535
0	r04c07f13p03-ch2sk1fk1fl1.tif	33	653	0.00062562	0	2	7	13	3	4	1	0	65535
0	r04c07f17p03-ch2sk1fk1fl1.tif	33	657	0.000610361	0	2	7	17	3	4	1	0	65535
0	r04c07f20p03-ch2sk1fk1fl1.tif	33	660	0.000656138	0	2	7	20	3	4	1	0	65535
0	r05c07f02p03-ch2sk1fk1fl1.tif	34	662	0.000656138	0	2	7	2	3	5	1	0	65535
0	r05c07f03p03-ch2sk1fk1fl1.tif	34	663	0.000610361	0	2	7	3	3	5	1	0	65535
0	r05c07f05p03-ch2sk1fk1fl1.tif	34	665	0.00062562	0	2	7	5	3	5	1	0	65535
0	r05c07f09p03-ch2sk1fk1fl1.tif	34	669	0.00062562	0	2	7	9	3	5	1	0	65535
0	r05c07f10p03-ch2sk1fk1fl1.tif	34	670	0.00062562	0	2	7	10	3	5	1	0	65535
0	r05c07f16p03-ch2sk1fk1fl1.tif	34	676	0.000610361	0	2	7	16	3	5	1	0	65535
0	r05c07f17p03-ch2sk1fk1fl1.tif	34	677	0.000656138	0	2	7	17	3	5	1	0	65535
0	r05c07f18p03-ch2sk1fk1fl1.tif	34	678	0.00062562	0	2	7	18	3	5	1	0	65535
1	r05c07f19p03-ch2sk1fk1fl1.tif	34	679	0.0235599	0	2	7	19	3	5	1	0	65535
0	r05c07f20p03-ch2sk1fk1fl1.tif	34	680	0.000579843	0	2	7	20	3	5	1	0	65535
0	r06c07f04p03-ch2sk1fk1fl1.tif	35	684	0.000595102	0	2	7	4	3	6	1	0	65535
0	r06c07f05p03-ch2sk1fk1fl1.tif	35	685	0.000640879	0	2	7	5	3	6	1	0	65535
0	r06c07f06p03-ch2sk1fk1fl1.tif	35	686	0.00062562	0	2	7	6	3	6	1	0	65535
0	r06c07f12p03-ch2sk1fk1fl1.tif	35	692	0.00062562	0	2	7	12	3	6	1	0	65535
0	r06c07f13p03-ch2sk1fk1fl1.tif	35	693	0.00062562	0	2	7	13	3	6	1	0	65535
0	r06c07f17p03-ch2sk1fk1fl1.tif	35	697	0.000564584	0	2	7	17	3	6	1	0	65535
0	r06c07f18p03-ch2sk1fk1fl1.tif	35	698	0.000656138	0	2	7	18	3	6	1	0	65535
0	r06c07f19p03-ch2sk1fk1fl1.tif	35	699	0.000595102	0	2	7	19	3	6	1	0	65535
0	r06c07f20p03-ch2sk1fk1fl1.tif	35	700	0.000640879	0	2	7	20	3	6	1	0	65535
0	r07c07f02p03-ch2sk1fk1fl1.tif	36	702	0.000640879	0	2	7	2	3	7	1	0	65535
0	r07c07f04p03-ch2sk1fk1fl1.tif	36	704	0.000595102	0	2	7	4	3	7	1	0	65535
0	r07c07f05p03-ch2sk1fk1fl1.tif	36	705	0.00062562	0	2	7	5	3	7	1	0	65535
0	r07c07f06p03-ch2sk1fk1fl1.tif	36	706	0.000640879	0	2	7	6	3	7	1	0	65535
0	r07c07f12p03-ch2sk1fk1fl1.tif	36	712	0.000610361	0	2	7	12	3	7	1	0	65535
0	r07c07f13p03-ch2sk1fk1fl1.tif	36	713	0.000610361	0	2	7	13	3	7	1	0	65535
0	r07c07f17p03-ch2sk1fk1fl1.tif	36	717	0.000595102	0	2	7	17	3	7	1	0	65535
0	r07c07f19p03-ch2sk1fk1fl1.tif	36	719	0.000595102	0	2	7	19	3	7	1	0	65535
0	r07c07f20p03-ch2sk1fk1fl1.tif	36	720	0.000610361	0	2	7	20	3	7	1	0	65535
0	r02c08f02p03-ch2sk1fk1fl1.tif	37	722	0.000610361	0	2	8	2	3	2	1	0	65535
0	r02c08f03p03-ch2sk1fk1fl1.tif	37	723	0.00062562	0	2	8	3	3	2	1	0	65535
0	r02c08f04p03-ch2sk1fk1fl1.tif	37	724	0.000610361	0	2	8	4	3	2	1	0	65535
0	r02c08f05p03-ch2sk1fk1fl1.tif	37	725	0.00062562	0	2	8	5	3	2	1	0	65535
0	r02c08f09p03-ch2sk1fk1fl1.tif	37	729	0.000610361	0	2	8	9	3	2	1	0	65535
0	r02c08f10p03-ch2sk1fk1fl1.tif	37	730	0.000610361	0	2	8	10	3	2	1	0	65535
0	r02c08f16p03-ch2sk1fk1fl1.tif	37	736	0.000610361	0	2	8	16	3	2	1	0	65535
0	r02c08f17p03-ch2sk1fk1fl1.tif	37	737	0.000610361	0	2	8	17	3	2	1	0	65535
0	r02c08f20p03-ch2sk1fk1fl1.tif	37	740	0.000595102	0	2	8	20	3	2	1	0	65535
0	r03c08f02p03-ch2sk1fk1fl1.tif	38	742	0.000686656	0	2	8	2	3	3	1	0	65535
0	r03c08f03p03-ch2sk1fk1fl1.tif	38	743	0.000595102	0	2	8	3	3	3	1	0	65535
0	r03c08f04p03-ch2sk1fk1fl1.tif	38	744	0.000686656	0	2	8	4	3	3	1	0	65535
0	r03c08f05p03-ch2sk1fk1fl1.tif	38	745	0.000595102	0	2	8	5	3	3	1	0	65535
0	r03c08f06p03-ch2sk1fk1fl1.tif	38	746	0.000640879	0	2	8	6	3	3	1	0	65535
0	r03c08f09p03-ch2sk1fk1fl1.tif	38	749	0.00062562	0	2	8	9	3	3	1	0	65535
0	r03c08f10p03-ch2sk1fk1fl1.tif	38	750	0.000656138	0	2	8	10	3	3	1	0	65535
0	r03c08f16p03-ch2sk1fk1fl1.tif	38	756	0.00062562	0	2	8	16	3	3	1	0	65535
0	r03c08f17p03-ch2sk1fk1fl1.tif	38	757	0.000610361	0	2	8	17	3	3	1	0	65535
0	r04c08f02p03-ch2sk1fk1fl1.tif	39	762	0.000610361	0	2	8	2	3	4	1	0	65535
0	r04c08f03p03-ch2sk1fk1fl1.tif	39	763	0.000595102	0	2	8	3	3	4	1	0	65535
0	r04c08f04p03-ch2sk1fk1fl1.tif	39	764	0.00062562	0	2	8	4	3	4	1	0	65535
0	r04c08f05p03-ch2sk1fk1fl1.tif	39	765	0.000595102	0	2	8	5	3	4	1	0	65535
0	r04c08f06p03-ch2sk1fk1fl1.tif	39	766	0.000595102	0	2	8	6	3	4	1	0	65535
0	r04c08f09p03-ch2sk1fk1fl1.tif	39	769	0.00062562	0	2	8	9	3	4	1	0	65535
0	r04c08f13p03-ch2sk1fk1fl1.tif	39	773	0.000610361	0	2	8	13	3	4	1	0	65535
0	r04c08f17p03-ch2sk1fk1fl1.tif	39	777	0.000640879	0	2	8	17	3	4	1	0	65535
0	r04c08f20p03-ch2sk1fk1fl1.tif	39	780	0.000671397	0	2	8	20	3	4	1	0	65535
0	r05c08f02p03-ch2sk1fk1fl1.tif	40	782	0.000640879	0	2	8	2	3	5	1	0	65535
0	r05c08f03p03-ch2sk1fk1fl1.tif	40	783	0.000610361	0	2	8	3	3	5	1	0	65535
0	r05c08f04p03-ch2sk1fk1fl1.tif	40	784	0.000640879	0	2	8	4	3	5	1	0	65535
0	r05c08f05p03-ch2sk1fk1fl1.tif	40	785	0.00062562	0	2	8	5	3	5	1	0	65535
0	r05c08f09p03-ch2sk1fk1fl1.tif	40	789	0.00062562	0	2	8	9	3	5	1	0	65535
0	r05c08f10p03-ch2sk1fk1fl1.tif	40	790	0.00062562	0	2	8	10	3	5	1	0	65535
0	r05c08f16p03-ch2sk1fk1fl1.tif	40	796	0.000656138	0	2	8	16	3	5	1	0	65535
0	r05c08f17p03-ch2sk1fk1fl1.tif	40	797	0.000640879	0	2	8	17	3	5	1	0	65535
0	r05c08f20p03-ch2sk1fk1fl1.tif	40	800	0.000595102	0	2	8	20	3	5	1	0	65535
0	r06c08f02p03-ch2sk1fk1fl1.tif	41	802	0.000610361	0	2	8	2	3	6	1	0	65535
0	r06c08f05p03-ch2sk1fk1fl1.tif	41	805	0.000595102	0	2	8	5	3	6	1	0	65535
0	r06c08f06p03-ch2sk1fk1fl1.tif	41	806	0.000595102	0	2	8	6	3	6	1	0	65535
0	r06c08f12p03-ch2sk1fk1fl1.tif	41	812	0.00062562	0	2	8	12	3	6	1	0	65535
0	r06c08f13p03-ch2sk1fk1fl1.tif	41	813	0.000610361	0	2	8	13	3	6	1	0	65535
14	r06c08f14p03-ch2sk1fk1fl1.tif	41	814	0.0461738	0	2	8	14	3	6	1	0	65535
0	r06c08f16p03-ch2sk1fk1fl1.tif	41	816	0.000732433	0	2	8	16	3	6	1	0	65535
0	r06c08f17p03-ch2sk1fk1fl1.tif	41	817	0.000610361	0	2	8	17	3	6	1	0	65535
0	r06c08f18p03-ch2sk1fk1fl1.tif	41	818	0.000610361	0	2	8	18	3	6	1	0	65535
0	r06c08f19p03-ch2sk1fk1fl1.tif	41	819	0.00062562	0	2	8	19	3	6	1	0	65535
0	r06c08f20p03-ch2sk1fk1fl1.tif	41	820	0.000656138	0	2	8	20	3	6	1	0	65535
0	r07c08f05p03-ch2sk1fk1fl1.tif	42	825	0.000610361	0	2	8	5	3	7	1	0	65535
0	r07c08f06p03-ch2sk1fk1fl1.tif	42	826	0.000595102	0	2	8	6	3	7	1	0	65535
0	r07c08f12p03-ch2sk1fk1fl1.tif	42	832	0.00062562	0	2	8	12	3	7	1	0	65535
0	r07c08f13p03-ch2sk1fk1fl1.tif	42	833	0.000701915	0	2	8	13	3	7	1	0	65535
0	r07c08f17p03-ch2sk1fk1fl1.tif	42	837	0.000595102	0	2	8	17	3	7	1	0	65535
0	r07c08f18p03-ch2sk1fk1fl1.tif	42	838	0.000686656	0	2	8	18	3	7	1	0	65535
0	r07c08f19p03-ch2sk1fk1fl1.tif	42	839	0.000717174	0	2	8	19	3	7	1	0	65535
0	r07c08f20p03-ch2sk1fk1fl1.tif	42	840	0.000656138	0	2	8	20	3	7	1	0	65535
0	r02c09f02p03-ch2sk1fk1fl1.tif	43	842	0.000595102	0	2	9	2	3	2	1	0	65535
0	r02c09f03p03-ch2sk1fk1fl1.tif	43	843	0.000595102	0	2	9	3	3	2	1	0	65535
0	r02c09f04p03-ch2sk1fk1fl1.tif	43	844	0.000595102	0	2	9	4	3	2	1	0	65535
0	r02c09f05p03-ch2sk1fk1fl1.tif	43	845	0.000610361	0	2	9	5	3	2	1	0	65535
0	r02c09f09p03-ch2sk1fk1fl1.tif	43	849	0.000595102	0	2	9	9	3	2	1	0	65535
0	r02c09f16p03-ch2sk1fk1fl1.tif	43	856	0.0301518	0	2	9	16	3	2	1	0	65535
0	r02c09f17p03-ch2sk1fk1fl1.tif	43	857	0.000686656	0	2	9	17	3	2	1	0	65535
0	r03c09f02p03-ch2sk1fk1fl1.tif	44	862	0.000595102	0	2	9	2	3	3	1	0	65535
0	r03c09f03p03-ch2sk1fk1fl1.tif	44	863	0.000579843	0	2	9	3	3	3	1	0	65535
0	r03c09f04p03-ch2sk1fk1fl1.tif	44	864	0.000656138	0	2	9	4	3	3	1	0	65535
0	r03c09f05p03-ch2sk1fk1fl1.tif	44	865	0.000595102	0	2	9	5	3	3	1	0	65535
0	r03c09f09p03-ch2sk1fk1fl1.tif	44	869	0.00062562	0	2	9	9	3	3	1	0	65535
0	r03c09f10p03-ch2sk1fk1fl1.tif	44	870	0.000640879	0	2	9	10	3	3	1	0	65535
0	r03c09f16p03-ch2sk1fk1fl1.tif	44	876	0.00062562	0	2	9	16	3	3	1	0	65535
0	r03c09f17p03-ch2sk1fk1fl1.tif	44	877	0.000671397	0	2	9	17	3	3	1	0	65535
0	r03c09f18p03-ch2sk1fk1fl1.tif	44	878	0.00062562	0	2	9	18	3	3	1	0	65535
7	r03c09f20p03-ch2sk1fk1fl1.tif	44	880	0.0465248	0	2	9	20	3	3	1	0	65535
0	r04c09f02p03-ch2sk1fk1fl1.tif	45	882	0.000610361	0	2	9	2	3	4	1	0	65535
0	r04c09f05p03-ch2sk1fk1fl1.tif	45	885	0.000595102	0	2	9	5	3	4	1	0	65535
6	r04c09f12p03-ch2sk1fk1fl1.tif	45	892	0.0475319	0	2	9	12	3	4	1	0	65535
0	r04c09f13p03-ch2sk1fk1fl1.tif	45	893	0.000595102	0	2	9	13	3	4	1	0	65535
0	r04c09f16p03-ch2sk1fk1fl1.tif	45	896	0.00062562	0	2	9	16	3	4	1	0	65535
0	r04c09f17p03-ch2sk1fk1fl1.tif	45	897	0.000610361	0	2	9	17	3	4	1	0	65535
0	r04c09f18p03-ch2sk1fk1fl1.tif	45	898	0.000640879	0	2	9	18	3	4	1	0	65535
0	r04c09f19p03-ch2sk1fk1fl1.tif	45	899	0.000640879	0	2	9	19	3	4	1	0	65535
0	r04c09f20p03-ch2sk1fk1fl1.tif	45	900	0.000595102	0	2	9	20	3	4	1	0	65535
0	r05c09f02p03-ch2sk1fk1fl1.tif	46	902	0.00077821	0	2	9	2	3	5	1	0	65535
0	r05c09f03p03-ch2sk1fk1fl1.tif	46	903	0.00062562	0	2	9	3	3	5	1	0	65535
0	r05c09f04p03-ch2sk1fk1fl1.tif	46	904	0.000610361	0	2	9	4	3	5	1	0	65535
0	r05c09f05p03-ch2sk1fk1fl1.tif	46	905	0.000595102	0	2	9	5	3	5	1	0	65535
0	r05c09f06p03-ch2sk1fk1fl1.tif	46	906	0.000610361	0	2	9	6	3	5	1	0	65535
0	r05c09f09p03-ch2sk1fk1fl1.tif	46	909	0.000640879	0	2	9	9	3	5	1	0	65535
0	r05c09f17p03-ch2sk1fk1fl1.tif	46	917	0.000610361	0	2	9	17	3	5	1	0	65535
0	r05c09f20p03-ch2sk1fk1fl1.tif	46	920	0.000640879	0	2	9	20	3	5	1	0	65535
0	r06c09f02p03-ch2sk1fk1fl1.tif	47	922	0.00062562	0	2	9	2	3	6	1	0	65535
0	r06c09f03p03-ch2sk1fk1fl1.tif	47	923	0.00239567	0	2	9	3	3	6	1	0	65535
0	r06c09f05p03-ch2sk1fk1fl1.tif	47	925	0.000671397	0	2	9	5	3	6	1	0	65535
0	r06c09f09p03-ch2sk1fk1fl1.tif	47	929	0.00062562	0	2	9	9	3	6	1	0	65535
0	r06c09f10p03-ch2sk1fk1fl1.tif	47	930	0.000610361	0	2	9	10	3	6	1	0	65535
0	r06c09f16p03-ch2sk1fk1fl1.tif	47	936	0.000595102	0	2	9	16	3	6	1	0	65535
0	r06c09f17p03-ch2sk1fk1fl1.tif	47	937	0.00567636	0	2	9	17	3	6	1	0	65535
0	r06c09f18p03-ch2sk1fk1fl1.tif	47	938	0.000656138	0	2	9	18	3	6	1	0	65535
0	r06c09f19p03-ch2sk1fk1fl1.tif	47	939	0.000640879	0	2	9	19	3	6	1	0	65535
0	r06c09f20p03-ch2sk1fk1fl1.tif	47	940	0.000671397	0	2	9	20	3	6	1	0	65535
0	r07c09f02p03-ch2sk1fk1fl1.tif	48	942	0.000747692	0	2	9	2	3	7	1	0	65535
0	r07c09f03p03-ch2sk1fk1fl1.tif	48	943	0.000579843	0	2	9	3	3	7	1	0	65535
0	r07c09f04p03-ch2sk1fk1fl1.tif	48	944	0.00062562	0	2	9	4	3	7	1	0	65535
0	r07c09f05p03-ch2sk1fk1fl1.tif	48	945	0.000656138	0	2	9	5	3	7	1	0	65535
0	r07c09f06p03-ch2sk1fk1fl1.tif	48	946	0.00062562	0	2	9	6	3	7	1	0	65535
0	r07c09f12p03-ch2sk1fk1fl1.tif	48	952	0.000595102	0	2	9	12	3	7	1	0	65535
0	r07c09f13p03-ch2sk1fk1fl1.tif	48	953	0.00062562	0	2	9	13	3	7	1	0	65535
2	r07c09f16p03-ch2sk1fk1fl1.tif	48	956	0.044007	0	2	9	16	3	7	1	0	65535
0	r07c09f17p03-ch2sk1fk1fl1.tif	48	957	0.00062562	0	2	9	17	3	7	1	0	65535
0	r07c09f20p03-ch2sk1fk1fl1.tif	48	960	0.000595102	0	2	9	20	3	7	1	0	65535
0	r02c10f02p03-ch2sk1fk1fl1.tif	49	962	0.000640879	0	2	10	2	3	2	1	0	65535
0	r02c10f03p03-ch2sk1fk1fl1.tif	49	963	0.000610361	0	2	10	3	3	2	1	0	65535
0	r02c10f04p03-ch2sk1fk1fl1.tif	49	964	0.000595102	0	2	10	4	3	2	1	0	65535
0	r02c10f05p03-ch2sk1fk1fl1.tif	49	965	0.000595102	0	2	10	5	3	2	1	0	65535
0	r02c10f09p03-ch2sk1fk1fl1.tif	49	969	0.000595102	0	2	10	9	3	2	1	0	65535
0	r02c10f10p03-ch2sk1fk1fl1.tif	49	970	0.000610361	0	2	10	10	3	2	1	0	65535
0	r02c10f16p03-ch2sk1fk1fl1.tif	49	976	0.000610361	0	2	10	16	3	2	1	0	65535
0	r02c10f17p03-ch2sk1fk1fl1.tif	49	977	0.000640879	0	2	10	17	3	2	1	0	65535
3	r02c10f18p03-ch2sk1fk1fl1.tif	49	978	0.0443275	0	2	10	18	3	2	1	0	65535
0	r02c10f20p03-ch2sk1fk1fl1.tif	49	980	0.000610361	0	2	10	20	3	2	1	0	65535
0	r03c10f02p03-ch2sk1fk1fl1.tif	50	982	0.000610361	0	2	10	2	3	3	1	0	65535
0	r03c10f03p03-ch2sk1fk1fl1.tif	50	983	0.00062562	0	2	10	3	3	3	1	0	65535
0	r03c10f04p03-ch2sk1fk1fl1.tif	50	984	0.00062562	0	2	10	4	3	3	1	0	65535
0	r03c10f05p03-ch2sk1fk1fl1.tif	50	985	0.000610361	0	2	10	5	3	3	1	0	65535
0	r03c10f09p03-ch2sk1fk1fl1.tif	50	989	0.000610361	0	2	10	9	3	3	1	0	65535
0	r03c10f10p03-ch2sk1fk1fl1.tif	50	990	0.000610361	0	2	10	10	3	3	1	0	65535
0	r03c10f16p03-ch2sk1fk1fl1.tif	50	996	0.00062562	0	2	10	16	3	3	1	0	65535
0	r03c10f17p03-ch2sk1fk1fl1.tif	50	997	0.000686656	0	2	10	17	3	3	1	0	65535
0	r04c10f02p03-ch2sk1fk1fl1.tif	51	1002	0.000579843	0	2	10	2	3	4	1	0	65535
0	r04c10f03p03-ch2sk1fk1fl1.tif	51	1003	0.000686656	0	2	10	3	3	4	1	0	65535
0	r04c10f04p03-ch2sk1fk1fl1.tif	51	1004	0.000640879	0	2	10	4	3	4	1	0	65535
0	r04c10f05p03-ch2sk1fk1fl1.tif	51	1005	0.00062562	0	2	10	5	3	4	1	0	65535
0	r04c10f09p03-ch2sk1fk1fl1.tif	51	1009	0.00134279	0	2	10	9	3	4	1	0	65535
0	r04c10f10p03-ch2sk1fk1fl1.tif	51	1010	0.000610361	0	2	10	10	3	4	1	0	65535
0	r04c10f16p03-ch2sk1fk1fl1.tif	51	1016	0.000595102	0	2	10	16	3	4	1	0	65535
0	r04c10f17p03-ch2sk1fk1fl1.tif	51	1017	0.000640879	0	2	10	17	3	4	1	0	65535
0	r04c10f20p03-ch2sk1fk1fl1.tif	51	1020	0.000595102	0	2	10	20	3	4	1	0	65535
0	r05c10f02p03-ch2sk1fk1fl1.tif	52	1022	0.000640879	0	2	10	2	3	5	1	0	65535
0	r05c10f03p03-ch2sk1fk1fl1.tif	52	1023	0.000579843	0	2	10	3	3	5	1	0	65535
0	r05c10f04p03-ch2sk1fk1fl1.tif	52	1024	0.000579843	0	2	10	4	3	5	1	0	65535
0	r05c10f05p03-ch2sk1fk1fl1.tif	52	1025	0.000640879	0	2	10	5	3	5	1	0	65535
0	r05c10f09p03-ch2sk1fk1fl1.tif	52	1029	0.000610361	0	2	10	9	3	5	1	0	65535
0	r05c10f10p03-ch2sk1fk1fl1.tif	52	1030	0.000610361	0	2	10	10	3	5	1	0	65535
0	r05c10f16p03-ch2sk1fk1fl1.tif	52	1036	0.00062562	0	2	10	16	3	5	1	0	65535
0	r05c10f17p03-ch2sk1fk1fl1.tif	52	1037	0.000595102	0	2	10	17	3	5	1	0	65535
0	r06c10f05p03-ch2sk1fk1fl1.tif	53	1045	0.00062562	0	2	10	5	3	6	1	0	65535
0	r06c10f12p03-ch2sk1fk1fl1.tif	53	1052	0.000640879	0	2	10	12	3	6	1	0	65535
0	r06c10f13p03-ch2sk1fk1fl1.tif	53	1053	0.000595102	0	2	10	13	3	6	1	0	65535
2	r06c10f15p03-ch2sk1fk1fl1.tif	53	1055	0.0417182	0	2	10	15	3	6	1	0	65535
0	r06c10f16p03-ch2sk1fk1fl1.tif	53	1056	0.000640879	0	2	10	16	3	6	1	0	65535
0	r06c10f17p03-ch2sk1fk1fl1.tif	53	1057	0.000610361	0	2	10	17	3	6	1	0	65535
0	r06c10f18p03-ch2sk1fk1fl1.tif	53	1058	0.000686656	0	2	10	18	3	6	1	0	65535
0	r06c10f19p03-ch2sk1fk1fl1.tif	53	1059	0.00062562	0	2	10	19	3	6	1	0	65535
0	r06c10f20p03-ch2sk1fk1fl1.tif	53	1060	0.000610361	0	2	10	20	3	6	1	0	65535
0	r07c10f02p03-ch2sk1fk1fl1.tif	54	1062	0.000671397	0	2	10	2	3	7	1	0	65535
0	r07c10f03p03-ch2sk1fk1fl1.tif	54	1063	0.000610361	0	2	10	3	3	7	1	0	65535
0	r07c10f04p03-ch2sk1fk1fl1.tif	54	1064	0.000595102	0	2	10	4	3	7	1	0	65535
0	r07c10f05p03-ch2sk1fk1fl1.tif	54	1065	0.000595102	0	2	10	5	3	7	1	0	65535
0	r07c10f06p03-ch2sk1fk1fl1.tif	54	1066	0.000579843	0	2	10	6	3	7	1	0	65535
0	r07c10f12p03-ch2sk1fk1fl1.tif	54	1072	0.000610361	0	2	10	12	3	7	1	0	65535
0	r07c10f13p03-ch2sk1fk1fl1.tif	54	1073	0.000610361	0	2	10	13	3	7	1	0	65535
0	r07c10f17p03-ch2sk1fk1fl1.tif	54	1077	0.000640879	0	2	10	17	3	7	1	0	65535
0	r07c10f19p03-ch2sk1fk1fl1.tif	54	1079	0.000610361	0	2	10	19	3	7	1	0	65535
0	r07c10f20p03-ch2sk1fk1fl1.tif	54	1080	0.000610361	0	2	10	20	3	7	1	0	65535
0	r02c11f02p03-ch2sk1fk1fl1.tif	55	1082	0.000595102	0	2	11	2	3	2	1	0	65535
0	r02c11f03p03-ch2sk1fk1fl1.tif	55	1083	0.000595102	0	2	11	3	3	2	1	0	65535
0	r02c11f04p03-ch2sk1fk1fl1.tif	55	1084	0.000610361	0	2	11	4	3	2	1	0	65535
0	r02c11f05p03-ch2sk1fk1fl1.tif	55	1085	0.000610361	0	2	11	5	3	2	1	0	65535
0	r02c11f09p03-ch2sk1fk1fl1.tif	55	1089	0.000640879	0	2	11	9	3	2	1	0	65535
0	r02c11f10p03-ch2sk1fk1fl1.tif	55	1090	0.000610361	0	2	11	10	3	2	1	0	65535
0	r02c11f16p03-ch2sk1fk1fl1.tif	55	1096	0.000640879	0	2	11	16	3	2	1	0	65535
0	r02c11f17p03-ch2sk1fk1fl1.tif	55	1097	0.000610361	0	2	11	17	3	2	1	0	65535
0	r02c11f18p03-ch2sk1fk1fl1.tif	55	1098	0.000595102	0	2	11	18	3	2	1	0	65535
0	r02c11f19p03-ch2sk1fk1fl1.tif	55	1099	0.000595102	0	2	11	19	3	2	1	0	65535
0	r02c11f20p03-ch2sk1fk1fl1.tif	55	1100	0.00062562	0	2	11	20	3	2	1	0	65535
0	r03c11f02p03-ch2sk1fk1fl1.tif	56	1102	0.000640879	0	2	11	2	3	3	1	0	65535
0	r03c11f03p03-ch2sk1fk1fl1.tif	56	1103	0.000701915	0	2	11	3	3	3	1	0	65535
0	r03c11f04p03-ch2sk1fk1fl1.tif	56	1104	0.000610361	0	2	11	4	3	3	1	0	65535
0	r03c11f05p03-ch2sk1fk1fl1.tif	56	1105	0.00062562	0	2	11	5	3	3	1	0	65535
0	r03c11f09p03-ch2sk1fk1fl1.tif	56	1109	0.000656138	0	2	11	9	3	3	1	0	65535
0	r03c11f10p03-ch2sk1fk1fl1.tif	56	1110	0.000595102	0	2	11	10	3	3	1	0	65535
0	r03c11f16p03-ch2sk1fk1fl1.tif	56	1116	0.000595102	0	2	11	16	3	3	1	0	65535
0	r03c11f17p03-ch2sk1fk1fl1.tif	56	1117	0.00062562	0	2	11	17	3	3	1	0	65535
0	r04c11f02p03-ch2sk1fk1fl1.tif	57	1122	0.000656138	0	2	11	2	3	4	1	0	65535
0	r04c11f03p03-ch2sk1fk1fl1.tif	57	1123	0.000579843	0	2	11	3	3	4	1	0	65535
0	r04c11f05p03-ch2sk1fk1fl1.tif	57	1125	0.000640879	0	2	11	5	3	4	1	0	65535
0	r04c11f08p03-ch2sk1fk1fl1.tif	57	1128	0.000656138	0	2	11	8	3	4	1	0	65535
0	r04c11f09p03-ch2sk1fk1fl1.tif	57	1129	0.000640879	0	2	11	9	3	4	1	0	65535
0	r04c11f10p03-ch2sk1fk1fl1.tif	57	1130	0.000610361	0	2	11	10	3	4	1	0	65535
0	r04c11f16p03-ch2sk1fk1fl1.tif	57	1136	0.000656138	0	2	11	16	3	4	1	0	65535
0	r04c11f17p03-ch2sk1fk1fl1.tif	57	1137	0.000610361	0	2	11	17	3	4	1	0	65535
0	r04c11f18p03-ch2sk1fk1fl1.tif	57	1138	0.000579843	0	2	11	18	3	4	1	0	65535
0	r05c11f02p03-ch2sk1fk1fl1.tif	58	1142	0.000595102	0	2	11	2	3	5	1	0	65535
0	r05c11f03p03-ch2sk1fk1fl1.tif	58	1143	0.000640879	0	2	11	3	3	5	1	0	65535
0	r05c11f04p03-ch2sk1fk1fl1.tif	58	1144	0.000610361	0	2	11	4	3	5	1	0	65535
0	r05c11f05p03-ch2sk1fk1fl1.tif	58	1145	0.00062562	0	2	11	5	3	5	1	0	65535
0	r05c11f09p03-ch2sk1fk1fl1.tif	58	1149	0.00062562	0	2	11	9	3	5	1	0	65535
0	r05c11f10p03-ch2sk1fk1fl1.tif	58	1150	0.00062562	0	2	11	10	3	5	1	0	65535
0	r05c11f16p03-ch2sk1fk1fl1.tif	58	1156	0.000610361	0	2	11	16	3	5	1	0	65535
0	r05c11f17p03-ch2sk1fk1fl1.tif	58	1157	0.000656138	0	2	11	17	3	5	1	0	65535
0	r06c11f05p03-ch2sk1fk1fl1.tif	59	1165	0.00062562	0	2	11	5	3	6	1	0	65535
0	r06c11f06p03-ch2sk1fk1fl1.tif	59	1166	0.000595102	0	2	11	6	3	6	1	0	65535
0	r06c11f12p03-ch2sk1fk1fl1.tif	59	1172	0.00062562	0	2	11	12	3	6	1	0	65535
0	r06c11f13p03-ch2sk1fk1fl1.tif	59	1173	0.000640879	0	2	11	13	3	6	1	0	65535
0	r06c11f16p03-ch2sk1fk1fl1.tif	59	1176	0.0019379	0	2	11	16	3	6	1	0	65535
0	r06c11f17p03-ch2sk1fk1fl1.tif	59	1177	0.000579843	0	2	11	17	3	6	1	0	65535
0	r06c11f18p03-ch2sk1fk1fl1.tif	59	1178	0.000595102	0	2	11	18	3	6	1	0	65535
0	r06c11f19p03-ch2sk1fk1fl1.tif	59	1179	0.000640879	0	2	11	19	3	6	1	0	65535
0	r06c11f20p03-ch2sk1fk1fl1.tif	59	1180	0.00062562	0	2	11	20	3	6	1	0	65535
0	r07c11f05p03-ch2sk1fk1fl1.tif	60	1185	0.000595102	0	2	11	5	3	7	1	0	65535
0	r07c11f06p03-ch2sk1fk1fl1.tif	60	1186	0.000564584	0	2	11	6	3	7	1	0	65535
0	r07c11f12p03-ch2sk1fk1fl1.tif	60	1192	0.000579843	0	2	11	12	3	7	1	0	65535
0	r07c11f13p03-ch2sk1fk1fl1.tif	60	1193	0.00114443	0	2	11	13	3	7	1	0	65535
0	r07c11f17p03-ch2sk1fk1fl1.tif	60	1197	0.00062562	0	2	11	17	3	7	1	0	65535
0	r07c11f18p03-ch2sk1fk1fl1.tif	60	1198	0.000640879	0	2	11	18	3	7	1	0	65535
0	r07c11f19p03-ch2sk1fk1fl1.tif	60	1199	0.000610361	0	2	11	19	3	7	1	0	65535
0	r07c11f20p03-ch2sk1fk1fl1.tif	60	1200	0.000762951	0	2	11	20	3	7	1	0	65535
