# Supplementary material for: Body size-dependent energy storage causes Kleiber’s law scaling of the metabolic rate in planarians
Source: eLife. 2019 Jan 4;8:e38187. doi: 10.7554/eLife.38187 (PMC6320072; doi:10.7554/eLife.38187)
Supplement: Figure 2—source data 3. [file elife-38187-fig2-data3.zip › Figure 2 - source data 3/Experiment 2/Results animals 1-6/MyExpt_nucleiImage.txt]

Count_cell_seg	FileName_cells_signal	Group_Number	ImageNumber	Intensity_MaxIntensity_cells_signal	Math_percentSaturatedCells	Metadata_Channel	Metadata_Column	Metadata_Field	Metadata_Plate	Metadata_Row	Quality Control_no cells flag	Quality Control_saturation cells	Scaling_cells_signal
773.0	r02c02f01p05-ch1sk1fk1fl1.tif	1	1	0.249668	0.000287224264706	1	02	01	05	02	0	0	65535
99.0	r02c02f02p05-ch1sk1fk1fl1.tif	1	2	0.177356	0.0	1	02	02	05	02	0	0	65535
36.0	r02c02f03p05-ch1sk1fk1fl1.tif	1	3	0.139834	0.0	1	02	03	05	02	0	0	65535
20547.0	r02c02f04p05-ch1sk1fk1fl1.tif	1	4	0.0018616	0.0	1	02	04	05	02	1	0	65535
271.0	r02c02f05p05-ch1sk1fk1fl1.tif	1	5	0.220127	0.0	1	02	05	05	02	0	0	65535
847.0	r02c02f06p05-ch1sk1fk1fl1.tif	1	6	0.233753	0.0	1	02	06	05	02	0	0	65535
60.0	r02c02f07p05-ch1sk1fk1fl1.tif	1	7	0.179232	0.0	1	02	07	05	02	0	0	65535
87.0	r02c02f08p05-ch1sk1fk1fl1.tif	1	8	0.177356	0.0	1	02	08	05	02	0	0	65535
284.0	r02c02f09p05-ch1sk1fk1fl1.tif	1	9	0.18233	0.0	1	02	09	05	02	0	0	65535
20577.0	r02c02f10p05-ch1sk1fk1fl1.tif	1	10	0.00131228	0.0	1	02	10	05	02	1	0	65535
20564.0	r02c02f11p05-ch1sk1fk1fl1.tif	1	11	0.00135805	0.0	1	02	11	05	02	1	0	65535
32.0	r02c02f12p05-ch1sk1fk1fl1.tif	1	12	0.122576	0.0	1	02	12	05	02	0	0	65535
90.0	r02c02f13p05-ch1sk1fk1fl1.tif	1	13	0.163012	0.0	1	02	13	05	02	0	0	65535
7.0	r02c02f14p05-ch1sk1fk1fl1.tif	1	14	0.0690013	0.0	1	02	14	05	02	0	0	65535
20481.0	r02c02f15p05-ch1sk1fk1fl1.tif	1	15	0.00131228	0.0	1	02	15	05	02	1	0	65535
20181.0	r02c02f16p05-ch1sk1fk1fl1.tif	1	16	0.00134279	0.0	1	02	16	05	02	1	0	65535
20423.0	r02c02f17p05-ch1sk1fk1fl1.tif	1	17	0.00146487	0.0	1	02	17	05	02	1	0	65535
20301.0	r02c02f18p05-ch1sk1fk1fl1.tif	1	18	0.00148013	0.0	1	02	18	05	02	1	0	65535
196.0	r03c02f01p05-ch1sk1fk1fl1.tif	2	19	0.198474	0.0	1	02	01	05	03	0	0	65535
21027.0	r03c02f02p05-ch1sk1fk1fl1.tif	2	20	0.00175479	0.0	1	02	02	05	03	1	0	65535
20842.0	r03c02f03p05-ch1sk1fk1fl1.tif	2	21	0.00131228	0.0	1	02	03	05	03	1	0	65535
22.0	r03c02f04p05-ch1sk1fk1fl1.tif	2	22	0.140108	0.0	1	02	04	05	03	0	0	65535
166.0	r03c02f05p05-ch1sk1fk1fl1.tif	2	23	0.201678	0.0	1	02	05	05	03	0	0	65535
63.0	r03c02f06p05-ch1sk1fk1fl1.tif	2	24	0.174228	0.0	1	02	06	05	03	0	0	65535
6.0	r03c02f07p05-ch1sk1fk1fl1.tif	2	25	0.0204623	0.0	1	02	07	05	03	1	0	65535
20536.0	r03c02f08p05-ch1sk1fk1fl1.tif	2	26	0.00129702	0.0	1	02	08	05	03	1	0	65535
1054.0	r03c02f09p05-ch1sk1fk1fl1.tif	2	27	0.239628	0.0	1	02	09	05	03	0	0	65535
134.0	r03c02f10p05-ch1sk1fk1fl1.tif	2	28	0.158053	0.0	1	02	10	05	03	0	0	65535
79.0	r03c02f11p05-ch1sk1fk1fl1.tif	2	29	0.143709	0.0	1	02	11	05	03	0	0	65535
244.0	r03c02f12p05-ch1sk1fk1fl1.tif	2	30	0.207797	0.0	1	02	12	05	03	0	0	65535
81.0	r03c02f13p05-ch1sk1fk1fl1.tif	2	31	0.156252	0.0	1	02	13	05	03	0	0	65535
20585.0	r03c02f14p05-ch1sk1fk1fl1.tif	2	32	0.00802625	0.0	1	02	14	05	03	1	0	65535
20606.0	r03c02f15p05-ch1sk1fk1fl1.tif	2	33	0.00137331	0.0	1	02	15	05	03	1	0	65535
20685.0	r03c02f16p05-ch1sk1fk1fl1.tif	2	34	0.00129702	0.0	1	02	16	05	03	1	0	65535
20976.0	r03c02f17p05-ch1sk1fk1fl1.tif	2	35	0.0053254	0.0	1	02	17	05	03	1	0	65535
17715.0	r03c02f18p05-ch1sk1fk1fl1.tif	2	36	0.00244144	0.0	1	02	18	05	03	1	0	65535
459.0	r04c02f01p05-ch1sk1fk1fl1.tif	3	37	0.210468	0.0	1	02	01	05	04	0	0	65535
46.0	r04c02f02p05-ch1sk1fk1fl1.tif	3	38	0.146639	0.0	1	02	02	05	04	0	0	65535
33.0	r04c02f03p05-ch1sk1fk1fl1.tif	3	39	0.17998	0.0	1	02	03	05	04	0	0	65535
9.0	r04c02f04p05-ch1sk1fk1fl1.tif	3	40	0.164172	0.0	1	02	04	05	04	0	0	65535
375.0	r04c02f05p05-ch1sk1fk1fl1.tif	3	41	0.194537	0.0	1	02	05	05	04	0	0	65535
401.0	r04c02f06p05-ch1sk1fk1fl1.tif	3	42	0.217243	0.0	1	02	06	05	04	0	0	65535
5.0	r04c02f07p05-ch1sk1fk1fl1.tif	3	43	0.147936	0.0	1	02	07	05	04	0	0	65535
4.0	r04c02f08p05-ch1sk1fk1fl1.tif	3	44	0.074876	0.0	1	02	08	05	04	0	0	65535
642.0	r04c02f09p05-ch1sk1fk1fl1.tif	3	45	0.190829	0.0	1	02	09	05	04	0	0	65535
28.0	r04c02f10p05-ch1sk1fk1fl1.tif	3	46	0.105791	0.0	1	02	10	05	04	0	0	65535
1.0	r04c02f11p05-ch1sk1fk1fl1.tif	3	47	0.0979019	0.0	1	02	11	05	04	0	0	65535
103.0	r04c02f12p05-ch1sk1fk1fl1.tif	3	48	0.155016	0.0	1	02	12	05	04	0	0	65535
61.0	r04c02f13p05-ch1sk1fk1fl1.tif	3	49	0.15555	0.0	1	02	13	05	04	0	0	65535
20672.0	r04c02f14p05-ch1sk1fk1fl1.tif	3	50	0.00125124	0.0	1	02	14	05	04	1	0	65535
21087.0	r04c02f15p05-ch1sk1fk1fl1.tif	3	51	0.00190738	0.0	1	02	15	05	04	1	0	65535
20676.0	r04c02f16p05-ch1sk1fk1fl1.tif	3	52	0.00131228	0.0	1	02	16	05	04	1	0	65535
20604.0	r04c02f17p05-ch1sk1fk1fl1.tif	3	53	0.00140383	0.0	1	02	17	05	04	1	0	65535
21293.0	r04c02f18p05-ch1sk1fk1fl1.tif	3	54	0.00323491	0.0	1	02	18	05	04	1	0	65535
412.0	r05c02f01p05-ch1sk1fk1fl1.tif	4	55	0.230274	0.0	1	02	01	05	05	0	0	65535
19.0	r05c02f02p05-ch1sk1fk1fl1.tif	4	56	0.157015	0.0	1	02	02	05	05	0	0	65535
34.0	r05c02f03p05-ch1sk1fk1fl1.tif	4	57	0.145205	0.0	1	02	03	05	05	0	0	65535
17.0	r05c02f04p05-ch1sk1fk1fl1.tif	4	58	0.131411	0.0	1	02	04	05	05	0	0	65535
379.0	r05c02f05p05-ch1sk1fk1fl1.tif	4	59	0.224796	0.0	1	02	05	05	05	0	0	65535
262.0	r05c02f06p05-ch1sk1fk1fl1.tif	4	60	0.220127	0.0	1	02	06	05	05	0	0	65535
23777.0	r05c02f07p05-ch1sk1fk1fl1.tif	4	61	0.00396735	0.0	1	02	07	05	05	1	0	65535
20617.0	r05c02f08p05-ch1sk1fk1fl1.tif	4	62	0.00292973	0.0	1	02	08	05	05	1	0	65535
734.0	r05c02f09p05-ch1sk1fk1fl1.tif	4	63	0.219211	0.0	1	02	09	05	05	0	0	65535
30.0	r05c02f10p05-ch1sk1fk1fl1.tif	4	64	0.156573	0.0	1	02	10	05	05	0	0	65535
24028.0	r05c02f11p05-ch1sk1fk1fl1.tif	4	65	0.00668345	0.0	1	02	11	05	05	1	0	65535
106.0	r05c02f12p05-ch1sk1fk1fl1.tif	4	66	0.170382	0.0	1	02	12	05	05	0	0	65535
49.0	r05c02f13p05-ch1sk1fk1fl1.tif	4	67	0.205112	0.0	1	02	13	05	05	0	0	65535
20683.0	r05c02f14p05-ch1sk1fk1fl1.tif	4	68	0.00238041	0.0	1	02	14	05	05	1	0	65535
20752.0	r05c02f15p05-ch1sk1fk1fl1.tif	4	69	0.00164797	0.0	1	02	15	05	05	1	0	65535
16423.0	r05c02f16p05-ch1sk1fk1fl1.tif	4	70	0.00239567	0.0	1	02	16	05	05	1	0	65535
20480.0	r05c02f17p05-ch1sk1fk1fl1.tif	4	71	0.00144961	0.0	1	02	17	05	05	1	0	65535
20848.0	r05c02f18p05-ch1sk1fk1fl1.tif	4	72	0.00151064	0.0	1	02	18	05	05	1	0	65535
880.0	r06c02f01p05-ch1sk1fk1fl1.tif	5	73	0.221622	0.0	1	02	01	05	06	0	0	65535
128.0	r06c02f02p05-ch1sk1fk1fl1.tif	5	74	0.18114	0.0	1	02	02	05	06	0	0	65535
16.0	r06c02f03p05-ch1sk1fk1fl1.tif	5	75	0.107546	0.0	1	02	03	05	06	0	0	65535
20981.0	r06c02f04p05-ch1sk1fk1fl1.tif	5	76	0.00187686	0.0	1	02	04	05	06	1	0	65535
164.0	r06c02f05p05-ch1sk1fk1fl1.tif	5	77	0.138598	0.0	1	02	05	05	06	0	0	65535
1236.0	r06c02f06p05-ch1sk1fk1fl1.tif	5	78	0.226871	0.0	1	02	06	05	06	0	0	65535
209.0	r06c02f07p05-ch1sk1fk1fl1.tif	5	79	0.220188	0.0	1	02	07	05	06	0	0	65535
183.0	r06c02f08p05-ch1sk1fk1fl1.tif	5	80	0.249622	7.18060661765e-05	1	02	08	05	06	0	0	65535
103.0	r06c02f09p05-ch1sk1fk1fl1.tif	5	81	0.139239	0.0	1	02	09	05	06	0	0	65535
20925.0	r06c02f10p05-ch1sk1fk1fl1.tif	5	82	0.0031281	0.0	1	02	10	05	06	1	0	65535
31.0	r06c02f11p05-ch1sk1fk1fl1.tif	5	83	0.0980545	0.0	1	02	11	05	06	0	0	65535
28139.0	r06c02f12p05-ch1sk1fk1fl1.tif	5	84	0.0164034	0.0	1	02	12	05	06	1	0	65535
73.0	r06c02f13p05-ch1sk1fk1fl1.tif	5	85	0.133852	0.0	1	02	13	05	06	0	0	65535
10.0	r06c02f14p05-ch1sk1fk1fl1.tif	5	86	0.0900587	0.0	1	02	14	05	06	0	0	65535
20554.0	r06c02f15p05-ch1sk1fk1fl1.tif	5	87	0.0012665	0.0	1	02	15	05	06	1	0	65535
20353.0	r06c02f16p05-ch1sk1fk1fl1.tif	5	88	0.00134279	0.0	1	02	16	05	06	1	0	65535
20457.0	r06c02f17p05-ch1sk1fk1fl1.tif	5	89	0.00158694	0.0	1	02	17	05	06	1	0	65535
20235.0	r06c02f18p05-ch1sk1fk1fl1.tif	5	90	0.00140383	0.0	1	02	18	05	06	1	0	65535
1048.0	r07c02f01p05-ch1sk1fk1fl1.tif	6	91	0.249683	7.18060661765e-05	1	02	01	05	07	0	0	65535
20910.0	r07c02f02p05-ch1sk1fk1fl1.tif	6	92	0.00129702	0.0	1	02	02	05	07	1	0	65535
20693.0	r07c02f03p05-ch1sk1fk1fl1.tif	6	93	0.00128176	0.0	1	02	03	05	07	1	0	65535
21011.0	r07c02f04p05-ch1sk1fk1fl1.tif	6	94	0.00231937	0.0	1	02	04	05	07	1	0	65535
137.0	r07c02f05p05-ch1sk1fk1fl1.tif	6	95	0.175616	0.0	1	02	05	05	07	0	0	65535
247.0	r07c02f06p05-ch1sk1fk1fl1.tif	6	96	0.220295	0.0	1	02	06	05	07	0	0	65535
5.0	r07c02f07p05-ch1sk1fk1fl1.tif	6	97	0.135332	0.0	1	02	07	05	07	0	0	65535
107.0	r07c02f08p05-ch1sk1fk1fl1.tif	6	98	0.142702	0.0	1	02	08	05	07	0	0	65535
314.0	r07c02f09p05-ch1sk1fk1fl1.tif	6	99	0.176394	0.0	1	02	09	05	07	0	0	65535
20458.0	r07c02f10p05-ch1sk1fk1fl1.tif	6	100	0.0012665	0.0	1	02	10	05	07	1	0	65535
20439.0	r07c02f11p05-ch1sk1fk1fl1.tif	6	101	0.00134279	0.0	1	02	11	05	07	1	0	65535
238.0	r07c02f12p05-ch1sk1fk1fl1.tif	6	102	0.183841	0.0	1	02	12	05	07	0	0	65535
792.0	r07c02f13p05-ch1sk1fk1fl1.tif	6	103	0.249699	0.000215418198529	1	02	13	05	07	0	0	65535
95.0	r07c02f14p05-ch1sk1fk1fl1.tif	6	104	0.20174	0.0	1	02	14	05	07	0	0	65535
9.0	r07c02f15p05-ch1sk1fk1fl1.tif	6	105	0.0768902	0.0	1	02	15	05	07	0	0	65535
143.0	r07c02f16p05-ch1sk1fk1fl1.tif	6	106	0.161151	0.0	1	02	16	05	07	0	0	65535
27.0	r07c02f17p05-ch1sk1fk1fl1.tif	6	107	0.187701	0.0	1	02	17	05	07	0	0	65535
19766.0	r07c02f18p05-ch1sk1fk1fl1.tif	6	108	0.00173953	0.0	1	02	18	05	07	1	0	65535
638.0	r02c03f01p05-ch1sk1fk1fl1.tif	7	109	0.183764	0.0	1	03	01	05	02	0	0	65535
20970.0	r02c03f02p05-ch1sk1fk1fl1.tif	7	110	0.0012665	0.0	1	03	02	05	02	1	0	65535
20721.0	r02c03f03p05-ch1sk1fk1fl1.tif	7	111	0.00129702	0.0	1	03	03	05	02	1	0	65535
21183.0	r02c03f04p05-ch1sk1fk1fl1.tif	7	112	0.00134279	0.0	1	03	04	05	02	1	0	65535
7.0	r02c03f05p05-ch1sk1fk1fl1.tif	7	113	0.0889601	0.0	1	03	05	05	02	0	0	65535
72.0	r02c03f06p05-ch1sk1fk1fl1.tif	7	114	0.161471	0.0	1	03	06	05	02	0	0	65535
6.0	r02c03f07p05-ch1sk1fk1fl1.tif	7	115	0.102174	0.0	1	03	07	05	02	0	0	65535
211.0	r02c03f08p05-ch1sk1fk1fl1.tif	7	116	0.187793	0.0	1	03	08	05	02	0	0	65535
136.0	r02c03f09p05-ch1sk1fk1fl1.tif	7	117	0.202441	0.0	1	03	09	05	02	0	0	65535
20706.0	r02c03f10p05-ch1sk1fk1fl1.tif	7	118	0.00306706	0.0	1	03	10	05	02	1	0	65535
21011.0	r02c03f11p05-ch1sk1fk1fl1.tif	7	119	0.00155642	0.0	1	03	11	05	02	1	0	65535
126.0	r02c03f12p05-ch1sk1fk1fl1.tif	7	120	0.168811	0.0	1	03	12	05	02	0	0	65535
970.0	r02c03f13p05-ch1sk1fk1fl1.tif	7	121	0.204776	0.0	1	03	13	05	02	0	0	65535
366.0	r02c03f14p05-ch1sk1fk1fl1.tif	7	122	0.222995	0.0	1	03	14	05	02	0	0	65535
79.0	r02c03f15p05-ch1sk1fk1fl1.tif	7	123	0.159579	0.0	1	03	15	05	02	0	0	65535
133.0	r02c03f16p05-ch1sk1fk1fl1.tif	7	124	0.185031	0.0	1	03	16	05	02	0	0	65535
7.0	r02c03f17p05-ch1sk1fk1fl1.tif	7	125	0.138262	0.0	1	03	17	05	02	0	0	65535
20873.0	r02c03f18p05-ch1sk1fk1fl1.tif	7	126	0.00157168	0.0	1	03	18	05	02	1	0	65535
275.0	r03c03f01p05-ch1sk1fk1fl1.tif	8	127	0.249714	0.000143612132353	1	03	01	05	03	0	0	65535
20919.0	r03c03f02p05-ch1sk1fk1fl1.tif	8	128	0.00131228	0.0	1	03	02	05	03	1	0	65535
20875.0	r03c03f03p05-ch1sk1fk1fl1.tif	8	129	0.0016022	0.0	1	03	03	05	03	1	0	65535
20959.0	r03c03f04p05-ch1sk1fk1fl1.tif	8	130	0.00581369	0.0	1	03	04	05	03	1	0	65535
27.0	r03c03f05p05-ch1sk1fk1fl1.tif	8	131	0.138231	0.0	1	03	05	05	03	0	0	65535
30.0	r03c03f06p05-ch1sk1fk1fl1.tif	8	132	0.147036	0.0	1	03	06	05	03	0	0	65535
20913.0	r03c03f07p05-ch1sk1fk1fl1.tif	8	133	0.00138857	0.0	1	03	07	05	03	1	0	65535
8.0	r03c03f08p05-ch1sk1fk1fl1.tif	8	134	0.0460517	0.0	1	03	08	05	03	1	0	65535
376.0	r03c03f09p05-ch1sk1fk1fl1.tif	8	135	0.199588	0.0	1	03	09	05	03	0	0	65535
20.0	r03c03f10p05-ch1sk1fk1fl1.tif	8	136	0.140993	0.0	1	03	10	05	03	0	0	65535
41.0	r03c03f11p05-ch1sk1fk1fl1.tif	8	137	0.170947	0.0	1	03	11	05	03	0	0	65535
796.0	r03c03f12p05-ch1sk1fk1fl1.tif	8	138	0.201801	0.0	1	03	12	05	03	0	0	65535
419.0	r03c03f13p05-ch1sk1fk1fl1.tif	8	139	0.249668	7.18060661765e-05	1	03	13	05	03	0	0	65535
2.0	r03c03f14p05-ch1sk1fk1fl1.tif	8	140	0.0978866	0.0	1	03	14	05	03	0	0	65535
17161.0	r03c03f15p05-ch1sk1fk1fl1.tif	8	141	0.00184634	0.0	1	03	15	05	03	1	0	65535
53.0	r03c03f16p05-ch1sk1fk1fl1.tif	8	142	0.14725	0.0	1	03	16	05	03	0	0	65535
113.0	r03c03f17p05-ch1sk1fk1fl1.tif	8	143	0.19675	0.0	1	03	17	05	03	0	0	65535
3.0	r03c03f18p05-ch1sk1fk1fl1.tif	8	144	0.0822919	0.0	1	03	18	05	03	0	0	65535
270.0	r04c03f01p05-ch1sk1fk1fl1.tif	9	145	0.214908	0.0	1	03	01	05	04	0	0	65535
20888.0	r04c03f02p05-ch1sk1fk1fl1.tif	9	146	0.00132753	0.0	1	03	02	05	04	1	0	65535
21021.0	r04c03f03p05-ch1sk1fk1fl1.tif	9	147	0.00131228	0.0	1	03	03	05	04	1	0	65535
24281.0	r04c03f04p05-ch1sk1fk1fl1.tif	9	148	0.00396735	0.0	1	03	04	05	04	1	0	65535
71.0	r04c03f05p05-ch1sk1fk1fl1.tif	9	149	0.126238	0.0	1	03	05	05	04	0	0	65535
36.0	r04c03f06p05-ch1sk1fk1fl1.tif	9	150	0.149233	0.0	1	03	06	05	04	0	0	65535
20727.0	r04c03f07p05-ch1sk1fk1fl1.tif	9	151	0.00125124	0.0	1	03	07	05	04	1	0	65535
21038.0	r04c03f08p05-ch1sk1fk1fl1.tif	9	152	0.00131228	0.0	1	03	08	05	04	1	0	65535
609.0	r04c03f09p05-ch1sk1fk1fl1.tif	9	153	0.208316	0.0	1	03	09	05	04	0	0	65535
43.0	r04c03f10p05-ch1sk1fk1fl1.tif	9	154	0.193942	0.0	1	03	10	05	04	0	0	65535
34.0	r04c03f11p05-ch1sk1fk1fl1.tif	9	155	0.135317	0.0	1	03	11	05	04	0	0	65535
577.0	r04c03f12p05-ch1sk1fk1fl1.tif	9	156	0.193484	0.0	1	03	12	05	04	0	0	65535
359.0	r04c03f13p05-ch1sk1fk1fl1.tif	9	157	0.204776	0.0	1	03	13	05	04	0	0	65535
20608.0	r04c03f14p05-ch1sk1fk1fl1.tif	9	158	0.00259403	0.0	1	03	14	05	04	1	0	65535
24184.0	r04c03f15p05-ch1sk1fk1fl1.tif	9	159	0.00482185	0.0	1	03	15	05	04	1	0	65535
35.0	r04c03f16p05-ch1sk1fk1fl1.tif	9	160	0.129931	0.0	1	03	16	05	04	0	0	65535
53.0	r04c03f17p05-ch1sk1fk1fl1.tif	9	161	0.156207	0.0	1	03	17	05	04	0	0	65535
17251.0	r04c03f18p05-ch1sk1fk1fl1.tif	9	162	0.00216678	0.0	1	03	18	05	04	1	0	65535
924.0	r05c03f01p05-ch1sk1fk1fl1.tif	10	163	0.249744	0.00107709099265	1	03	01	05	05	0	0	65535
20696.0	r05c03f02p05-ch1sk1fk1fl1.tif	10	164	0.00289921	0.0	1	03	02	05	05	1	0	65535
33539.0	r05c03f03p05-ch1sk1fk1fl1.tif	10	165	0.0612802	0.0	1	03	03	05	05	0	0	65535
20740.0	r05c03f04p05-ch1sk1fk1fl1.tif	10	166	0.00262455	0.0	1	03	04	05	05	1	0	65535
148.0	r05c03f05p05-ch1sk1fk1fl1.tif	10	167	0.167178	0.0	1	03	05	05	05	0	0	65535
166.0	r05c03f06p05-ch1sk1fk1fl1.tif	10	168	0.203723	0.0	1	03	06	05	05	0	0	65535
21.0	r05c03f07p05-ch1sk1fk1fl1.tif	10	169	0.142245	0.0	1	03	07	05	05	0	0	65535
82.0	r05c03f08p05-ch1sk1fk1fl1.tif	10	170	0.169924	0.0	1	03	08	05	05	0	0	65535
285.0	r05c03f09p05-ch1sk1fk1fl1.tif	10	171	0.174502	0.0	1	03	09	05	05	0	0	65535
20363.0	r05c03f10p05-ch1sk1fk1fl1.tif	10	172	0.00389105	0.0	1	03	10	05	05	1	0	65535
20279.0	r05c03f11p05-ch1sk1fk1fl1.tif	10	173	0.0012665	0.0	1	03	11	05	05	1	0	65535
112.0	r05c03f12p05-ch1sk1fk1fl1.tif	10	174	0.152193	0.0	1	03	12	05	05	0	0	65535
245.0	r05c03f13p05-ch1sk1fk1fl1.tif	10	175	0.222675	0.0	1	03	13	05	05	0	0	65535
35.0	r05c03f14p05-ch1sk1fk1fl1.tif	10	176	0.143084	0.0	1	03	14	05	05	0	0	65535
20646.0	r05c03f15p05-ch1sk1fk1fl1.tif	10	177	0.00132753	0.0	1	03	15	05	05	1	0	65535
6.0	r05c03f16p05-ch1sk1fk1fl1.tif	10	178	0.125704	0.0	1	03	16	05	05	0	0	65535
16290.0	r05c03f17p05-ch1sk1fk1fl1.tif	10	179	0.00386053	0.0	1	03	17	05	05	1	0	65535
19912.0	r05c03f18p05-ch1sk1fk1fl1.tif	10	180	0.00123598	0.0	1	03	18	05	05	1	0	65535
785.0	r06c03f01p05-ch1sk1fk1fl1.tif	11	181	0.205936	0.0	1	03	01	05	06	0	0	65535
1.0	r06c03f02p05-ch1sk1fk1fl1.tif	11	182	0.0544137	0.0	1	03	02	05	06	0	0	65535
20642.0	r06c03f03p05-ch1sk1fk1fl1.tif	11	183	0.00138857	0.0	1	03	03	05	06	1	0	65535
21033.0	r06c03f04p05-ch1sk1fk1fl1.tif	11	184	0.00183108	0.0	1	03	04	05	06	1	0	65535
20415.0	r06c03f05p05-ch1sk1fk1fl1.tif	11	185	0.00503548	0.0	1	03	05	05	06	1	0	65535
262.0	r06c03f06p05-ch1sk1fk1fl1.tif	11	186	0.169772	0.0	1	03	06	05	06	0	0	65535
368.0	r06c03f07p05-ch1sk1fk1fl1.tif	11	187	0.228138	0.0	1	03	07	05	06	0	0	65535
1108.0	r06c03f08p05-ch1sk1fk1fl1.tif	11	188	0.249638	0.000143612132353	1	03	08	05	06	0	0	65535
26.0	r06c03f09p05-ch1sk1fk1fl1.tif	11	189	0.147448	0.0	1	03	09	05	06	0	0	65535
20617.0	r06c03f10p05-ch1sk1fk1fl1.tif	11	190	0.00535592	0.0	1	03	10	05	06	1	0	65535
20578.0	r06c03f11p05-ch1sk1fk1fl1.tif	11	191	0.00146487	0.0	1	03	11	05	06	1	0	65535
12.0	r06c03f12p05-ch1sk1fk1fl1.tif	11	192	0.107973	0.0	1	03	12	05	06	0	0	65535
314.0	r06c03f13p05-ch1sk1fk1fl1.tif	11	193	0.174258	0.0	1	03	13	05	06	0	0	65535
378.0	r06c03f14p05-ch1sk1fk1fl1.tif	11	194	0.185534	0.0	1	03	14	05	06	0	0	65535
7.0	r06c03f15p05-ch1sk1fk1fl1.tif	11	195	0.0918593	0.0	1	03	15	05	06	0	0	65535
2.0	r06c03f16p05-ch1sk1fk1fl1.tif	11	196	0.0656596	0.0	1	03	16	05	06	0	0	65535
20663.0	r06c03f17p05-ch1sk1fk1fl1.tif	11	197	0.00282292	0.0	1	03	17	05	06	1	0	65535
19910.0	r06c03f18p05-ch1sk1fk1fl1.tif	11	198	0.00155642	0.0	1	03	18	05	06	1	0	65535
1302.0	r07c03f01p05-ch1sk1fk1fl1.tif	12	199	0.238544	0.0	1	03	01	05	07	0	0	65535
58.0	r07c03f02p05-ch1sk1fk1fl1.tif	12	200	0.193454	0.0	1	03	02	05	07	0	0	65535
13.0	r07c03f03p05-ch1sk1fk1fl1.tif	12	201	0.123934	0.0	1	03	03	05	07	0	0	65535
20522.0	r07c03f04p05-ch1sk1fk1fl1.tif	12	202	0.00144961	0.0	1	03	04	05	07	1	0	65535
142.0	r07c03f05p05-ch1sk1fk1fl1.tif	12	203	0.164904	0.0	1	03	05	05	07	0	0	65535
502.0	r07c03f06p05-ch1sk1fk1fl1.tif	12	204	0.223545	0.0	1	03	06	05	07	0	0	65535
47.0	r07c03f07p05-ch1sk1fk1fl1.tif	12	205	0.175189	0.0	1	03	07	05	07	0	0	65535
174.0	r07c03f08p05-ch1sk1fk1fl1.tif	12	206	0.186572	0.0	1	03	08	05	07	0	0	65535
219.0	r07c03f09p05-ch1sk1fk1fl1.tif	12	207	0.175036	0.0	1	03	09	05	07	0	0	65535
20452.0	r07c03f10p05-ch1sk1fk1fl1.tif	12	208	0.00132753	0.0	1	03	10	05	07	1	0	65535
20347.0	r07c03f11p05-ch1sk1fk1fl1.tif	12	209	0.00238041	0.0	1	03	11	05	07	1	0	65535
111.0	r07c03f12p05-ch1sk1fk1fl1.tif	12	210	0.140749	0.0	1	03	12	05	07	0	0	65535
530.0	r07c03f13p05-ch1sk1fk1fl1.tif	12	211	0.224826	0.0	1	03	13	05	07	0	0	65535
105.0	r07c03f14p05-ch1sk1fk1fl1.tif	12	212	0.23389	0.0	1	03	14	05	07	0	0	65535
20576.0	r07c03f15p05-ch1sk1fk1fl1.tif	12	213	0.00154116	0.0	1	03	15	05	07	1	0	65535
32.0	r07c03f16p05-ch1sk1fk1fl1.tif	12	214	0.124651	0.0	1	03	16	05	07	0	0	65535
20388.0	r07c03f17p05-ch1sk1fk1fl1.tif	12	215	0.00138857	0.0	1	03	17	05	07	1	0	65535
19852.0	r07c03f18p05-ch1sk1fk1fl1.tif	12	216	0.00143435	0.0	1	03	18	05	07	1	0	65535
871.0	r02c04f01p05-ch1sk1fk1fl1.tif	13	217	0.249622	0.000287224264706	1	04	01	05	02	0	0	65535
29.0	r02c04f02p05-ch1sk1fk1fl1.tif	13	218	0.135668	0.0	1	04	02	05	02	0	0	65535
1.0	r02c04f03p05-ch1sk1fk1fl1.tif	13	219	0.0746929	0.0	1	04	03	05	02	0	0	65535
20959.0	r02c04f04p05-ch1sk1fk1fl1.tif	13	220	0.00668345	0.0	1	04	04	05	02	1	0	65535
203.0	r02c04f05p05-ch1sk1fk1fl1.tif	13	221	0.186282	0.0	1	04	05	05	02	0	0	65535
355.0	r02c04f06p05-ch1sk1fk1fl1.tif	13	222	0.232364	0.0	1	04	06	05	02	0	0	65535
22.0	r02c04f07p05-ch1sk1fk1fl1.tif	13	223	0.148989	0.0	1	04	07	05	02	0	0	65535
36.0	r02c04f08p05-ch1sk1fk1fl1.tif	13	224	0.129885	0.0	1	04	08	05	02	0	0	65535
742.0	r02c04f09p05-ch1sk1fk1fl1.tif	13	225	0.174121	0.0	1	04	09	05	02	0	0	65535
19.0	r02c04f10p05-ch1sk1fk1fl1.tif	13	226	0.12105	0.0	1	04	10	05	02	0	0	65535
9.0	r02c04f11p05-ch1sk1fk1fl1.tif	13	227	0.130846	0.0	1	04	11	05	02	0	0	65535
276.0	r02c04f12p05-ch1sk1fk1fl1.tif	13	228	0.151354	0.0	1	04	12	05	02	0	0	65535
231.0	r02c04f13p05-ch1sk1fk1fl1.tif	13	229	0.179065	0.0	1	04	13	05	02	0	0	65535
1.0	r02c04f14p05-ch1sk1fk1fl1.tif	13	230	0.0779889	0.0	1	04	14	05	02	0	0	65535
20914.0	r02c04f15p05-ch1sk1fk1fl1.tif	13	231	0.00143435	0.0	1	04	15	05	02	1	0	65535
2.0	r02c04f16p05-ch1sk1fk1fl1.tif	13	232	0.0522621	0.0	1	04	16	05	02	0	0	65535
9.0	r02c04f17p05-ch1sk1fk1fl1.tif	13	233	0.129503	0.0	1	04	17	05	02	0	0	65535
20963.0	r02c04f18p05-ch1sk1fk1fl1.tif	13	234	0.0016022	0.0	1	04	18	05	02	1	0	65535
92.0	r03c04f01p05-ch1sk1fk1fl1.tif	14	235	0.215457	0.0	1	04	01	05	03	0	0	65535
20982.0	r03c04f02p05-ch1sk1fk1fl1.tif	14	236	0.00132753	0.0	1	04	02	05	03	1	0	65535
20767.0	r03c04f03p05-ch1sk1fk1fl1.tif	14	237	0.00131228	0.0	1	04	03	05	03	1	0	65535
13.0	r03c04f04p05-ch1sk1fk1fl1.tif	14	238	0.115114	0.0	1	04	04	05	03	0	0	65535
61.0	r03c04f05p05-ch1sk1fk1fl1.tif	14	239	0.169787	0.0	1	04	05	05	03	0	0	65535
6.0	r03c04f06p05-ch1sk1fk1fl1.tif	14	240	0.0977951	0.0	1	04	06	05	03	0	0	65535
20616.0	r03c04f07p05-ch1sk1fk1fl1.tif	14	241	0.00131228	0.0	1	04	07	05	03	1	0	65535
20753.0	r03c04f08p05-ch1sk1fk1fl1.tif	14	242	0.00132753	0.0	1	04	08	05	03	1	0	65535
601.0	r03c04f09p05-ch1sk1fk1fl1.tif	14	243	0.202487	0.0	1	04	09	05	03	0	0	65535
142.0	r03c04f10p05-ch1sk1fk1fl1.tif	14	244	0.192416	0.0	1	04	10	05	03	0	0	65535
145.0	r03c04f11p05-ch1sk1fk1fl1.tif	14	245	0.216526	0.0	1	04	11	05	03	0	0	65535
826.0	r03c04f12p05-ch1sk1fk1fl1.tif	14	246	0.194736	0.0	1	04	12	05	03	0	0	65535
103.0	r03c04f13p05-ch1sk1fk1fl1.tif	14	247	0.245991	0.0	1	04	13	05	03	0	0	65535
20456.0	r03c04f14p05-ch1sk1fk1fl1.tif	14	248	0.0012665	0.0	1	04	14	05	03	1	0	65535
20996.0	r03c04f15p05-ch1sk1fk1fl1.tif	14	249	0.0015259	0.0	1	04	15	05	03	1	0	65535
10.0	r03c04f16p05-ch1sk1fk1fl1.tif	14	250	0.101076	0.0	1	04	16	05	03	0	0	65535
75.0	r03c04f17p05-ch1sk1fk1fl1.tif	14	251	0.190158	0.0	1	04	17	05	03	0	0	65535
23.0	r03c04f18p05-ch1sk1fk1fl1.tif	14	252	0.172442	0.0	1	04	18	05	03	0	0	65535
112.0	r04c04f01p05-ch1sk1fk1fl1.tif	15	253	0.159396	0.0	1	04	01	05	04	0	0	65535
4.0	r04c04f02p05-ch1sk1fk1fl1.tif	15	254	0.0584268	0.0	1	04	02	05	04	0	0	65535
20909.0	r04c04f03p05-ch1sk1fk1fl1.tif	15	255	0.00132753	0.0	1	04	03	05	04	1	0	65535
56.0	r04c04f04p05-ch1sk1fk1fl1.tif	15	256	0.155352	0.0	1	04	04	05	04	0	0	65535
151.0	r04c04f05p05-ch1sk1fk1fl1.tif	15	257	0.190692	0.0	1	04	05	05	04	0	0	65535
35.0	r04c04f06p05-ch1sk1fk1fl1.tif	15	258	0.142916	0.0	1	04	06	05	04	0	0	65535
20685.0	r04c04f07p05-ch1sk1fk1fl1.tif	15	259	0.0012665	0.0	1	04	07	05	04	1	0	65535
20712.0	r04c04f08p05-ch1sk1fk1fl1.tif	15	260	0.00128176	0.0	1	04	08	05	04	1	0	65535
1021.0	r04c04f09p05-ch1sk1fk1fl1.tif	15	261	0.211368	0.0	1	04	09	05	04	0	0	65535
204.0	r04c04f10p05-ch1sk1fk1fl1.tif	15	262	0.217914	0.0	1	04	10	05	04	0	0	65535
113.0	r04c04f11p05-ch1sk1fk1fl1.tif	15	263	0.183154	0.0	1	04	11	05	04	0	0	65535
390.0	r04c04f12p05-ch1sk1fk1fl1.tif	15	264	0.210681	0.0	1	04	12	05	04	0	0	65535
58.0	r04c04f13p05-ch1sk1fk1fl1.tif	15	265	0.213138	0.0	1	04	13	05	04	0	0	65535
20668.0	r04c04f14p05-ch1sk1fk1fl1.tif	15	266	0.00151064	0.0	1	04	14	05	04	1	0	65535
17243.0	r04c04f15p05-ch1sk1fk1fl1.tif	15	267	0.00172427	0.0	1	04	15	05	04	1	0	65535
20460.0	r04c04f16p05-ch1sk1fk1fl1.tif	15	268	0.00131228	0.0	1	04	16	05	04	1	0	65535
26.0	r04c04f17p05-ch1sk1fk1fl1.tif	15	269	0.113191	0.0	1	04	17	05	04	0	0	65535
3.0	r04c04f18p05-ch1sk1fk1fl1.tif	15	270	0.0577401	0.0	1	04	18	05	04	0	0	65535
432.0	r05c04f01p05-ch1sk1fk1fl1.tif	16	271	0.21355	0.0	1	04	01	05	05	0	0	65535
2.0	r05c04f02p05-ch1sk1fk1fl1.tif	16	272	0.0814679	0.0	1	04	02	05	05	0	0	65535
12.0	r05c04f03p05-ch1sk1fk1fl1.tif	16	273	0.138735	0.0	1	04	03	05	05	0	0	65535
7.0	r05c04f04p05-ch1sk1fk1fl1.tif	16	274	0.122164	0.0	1	04	04	05	05	0	0	65535
183.0	r05c04f05p05-ch1sk1fk1fl1.tif	16	275	0.236698	0.0	1	04	05	05	05	0	0	65535
120.0	r05c04f06p05-ch1sk1fk1fl1.tif	16	276	0.175769	0.0	1	04	06	05	05	0	0	65535
20628.0	r05c04f07p05-ch1sk1fk1fl1.tif	16	277	0.00163272	0.0	1	04	07	05	05	1	0	65535
9.0	r05c04f08p05-ch1sk1fk1fl1.tif	16	278	0.11136	0.0	1	04	08	05	05	0	0	65535
603.0	r05c04f09p05-ch1sk1fk1fl1.tif	16	279	0.22443	0.0	1	04	09	05	05	0	0	65535
22.0	r05c04f10p05-ch1sk1fk1fl1.tif	16	280	0.176654	0.0	1	04	10	05	05	0	0	65535
6.0	r05c04f11p05-ch1sk1fk1fl1.tif	16	281	0.0902419	0.0	1	04	11	05	05	0	0	65535
281.0	r05c04f12p05-ch1sk1fk1fl1.tif	16	282	0.188479	0.0	1	04	12	05	05	0	0	65535
276.0	r05c04f13p05-ch1sk1fk1fl1.tif	16	283	0.249699	0.000143612132353	1	04	13	05	05	0	0	65535
4.0	r05c04f14p05-ch1sk1fk1fl1.tif	16	284	0.124224	0.0	1	04	14	05	05	0	0	65535
20590.0	r05c04f15p05-ch1sk1fk1fl1.tif	16	285	0.0012665	0.0	1	04	15	05	05	1	0	65535
25.0	r05c04f16p05-ch1sk1fk1fl1.tif	16	286	0.177371	0.0	1	04	16	05	05	0	0	65535
20.0	r05c04f17p05-ch1sk1fk1fl1.tif	16	287	0.11284	0.0	1	04	17	05	05	0	0	65535
20657.0	r05c04f18p05-ch1sk1fk1fl1.tif	16	288	0.0015259	0.0	1	04	18	05	05	1	0	65535
687.0	r06c04f01p05-ch1sk1fk1fl1.tif	17	289	0.197177	0.0	1	04	01	05	06	0	0	65535
112.0	r06c04f02p05-ch1sk1fk1fl1.tif	17	290	0.225147	0.0	1	04	02	05	06	0	0	65535
153.0	r06c04f03p05-ch1sk1fk1fl1.tif	17	291	0.1888	0.0	1	04	03	05	06	0	0	65535
39.0	r06c04f04p05-ch1sk1fk1fl1.tif	17	292	0.145327	0.0	1	04	04	05	06	0	0	65535
820.0	r06c04f05p05-ch1sk1fk1fl1.tif	17	293	0.230808	0.0	1	04	05	05	06	0	0	65535
688.0	r06c04f06p05-ch1sk1fk1fl1.tif	17	294	0.206378	0.0	1	04	06	05	06	0	0	65535
9.0	r06c04f07p05-ch1sk1fk1fl1.tif	17	295	0.123888	0.0	1	04	07	05	06	0	0	65535
10.0	r06c04f08p05-ch1sk1fk1fl1.tif	17	296	0.180316	0.0	1	04	08	05	06	0	0	65535
623.0	r06c04f09p05-ch1sk1fk1fl1.tif	17	297	0.196826	0.0	1	04	09	05	06	0	0	65535
29.0	r06c04f10p05-ch1sk1fk1fl1.tif	17	298	0.103639	0.0	1	04	10	05	06	0	0	65535
20313.0	r06c04f11p05-ch1sk1fk1fl1.tif	17	299	0.00138857	0.0	1	04	11	05	06	1	0	65535
79.0	r06c04f12p05-ch1sk1fk1fl1.tif	17	300	0.145922	0.0	1	04	12	05	06	0	0	65535
142.0	r06c04f13p05-ch1sk1fk1fl1.tif	17	301	0.207843	0.0	1	04	13	05	06	0	0	65535
20643.0	r06c04f14p05-ch1sk1fk1fl1.tif	17	302	0.00134279	0.0	1	04	14	05	06	1	0	65535
20709.0	r06c04f15p05-ch1sk1fk1fl1.tif	17	303	0.00669871	0.0	1	04	15	05	06	1	0	65535
20699.0	r06c04f16p05-ch1sk1fk1fl1.tif	17	304	0.00157168	0.0	1	04	16	05	06	1	0	65535
20522.0	r06c04f17p05-ch1sk1fk1fl1.tif	17	305	0.00169375	0.0	1	04	17	05	06	1	0	65535
20160.0	r06c04f18p05-ch1sk1fk1fl1.tif	17	306	0.00144961	0.0	1	04	18	05	06	1	0	65535
1325.0	r07c04f01p05-ch1sk1fk1fl1.tif	18	307	0.249683	0.000287224264706	1	04	01	05	07	0	0	65535
13.0	r07c04f02p05-ch1sk1fk1fl1.tif	18	308	0.162585	0.0	1	04	02	05	07	0	0	65535
20999.0	r07c04f03p05-ch1sk1fk1fl1.tif	18	309	0.00132753	0.0	1	04	03	05	07	1	0	65535
20748.0	r07c04f04p05-ch1sk1fk1fl1.tif	18	310	0.00161746	0.0	1	04	04	05	07	1	0	65535
78.0	r07c04f05p05-ch1sk1fk1fl1.tif	18	311	0.138903	0.0	1	04	05	05	07	0	0	65535
374.0	r07c04f06p05-ch1sk1fk1fl1.tif	18	312	0.249622	7.18060661765e-05	1	04	06	05	07	0	0	65535
63.0	r07c04f07p05-ch1sk1fk1fl1.tif	18	313	0.168048	0.0	1	04	07	05	07	0	0	65535
181.0	r07c04f08p05-ch1sk1fk1fl1.tif	18	314	0.212238	0.0	1	04	08	05	07	0	0	65535
221.0	r07c04f09p05-ch1sk1fk1fl1.tif	18	315	0.178408	0.0	1	04	09	05	07	0	0	65535
20689.0	r07c04f10p05-ch1sk1fk1fl1.tif	18	316	0.00131228	0.0	1	04	10	05	07	1	0	65535
20526.0	r07c04f11p05-ch1sk1fk1fl1.tif	18	317	0.00129702	0.0	1	04	11	05	07	1	0	65535
144.0	r07c04f12p05-ch1sk1fk1fl1.tif	18	318	0.166918	0.0	1	04	12	05	07	0	0	65535
612.0	r07c04f13p05-ch1sk1fk1fl1.tif	18	319	0.222965	0.0	1	04	13	05	07	0	0	65535
122.0	r07c04f14p05-ch1sk1fk1fl1.tif	18	320	0.199176	0.0	1	04	14	05	07	0	0	65535
20712.0	r07c04f15p05-ch1sk1fk1fl1.tif	18	321	0.00852979	0.0	1	04	15	05	07	1	0	65535
68.0	r07c04f16p05-ch1sk1fk1fl1.tif	18	322	0.121279	0.0	1	04	16	05	07	0	0	65535
5.0	r07c04f17p05-ch1sk1fk1fl1.tif	18	323	0.0879377	0.0	1	04	17	05	07	0	0	65535
20277.0	r07c04f18p05-ch1sk1fk1fl1.tif	18	324	0.00155642	0.0	1	04	18	05	07	1	0	65535
1066.0	r02c05f01p05-ch1sk1fk1fl1.tif	19	325	0.246174	0.0	1	05	01	05	02	0	0	65535
20482.0	r02c05f02p05-ch1sk1fk1fl1.tif	19	326	0.00134279	0.0	1	05	02	05	02	1	0	65535
20403.0	r02c05f03p05-ch1sk1fk1fl1.tif	19	327	0.00137331	0.0	1	05	03	05	02	1	0	65535
20540.0	r02c05f04p05-ch1sk1fk1fl1.tif	19	328	0.00131228	0.0	1	05	04	05	02	1	0	65535
20.0	r02c05f05p05-ch1sk1fk1fl1.tif	19	329	0.118105	0.0	1	05	05	05	02	0	0	65535
267.0	r02c05f06p05-ch1sk1fk1fl1.tif	19	330	0.206027	0.0	1	05	06	05	02	0	0	65535
140.0	r02c05f07p05-ch1sk1fk1fl1.tif	19	331	0.1841	0.0	1	05	07	05	02	0	0	65535
511.0	r02c05f08p05-ch1sk1fk1fl1.tif	19	332	0.2327	0.0	1	05	08	05	02	0	0	65535
108.0	r02c05f09p05-ch1sk1fk1fl1.tif	19	333	0.148791	0.0	1	05	09	05	02	0	0	65535
20514.0	r02c05f10p05-ch1sk1fk1fl1.tif	19	334	0.00134279	0.0	1	05	10	05	02	1	0	65535
20736.0	r02c05f11p05-ch1sk1fk1fl1.tif	19	335	0.00146487	0.0	1	05	11	05	02	1	0	65535
25.0	r02c05f12p05-ch1sk1fk1fl1.tif	19	336	0.154025	0.0	1	05	12	05	02	0	0	65535
309.0	r02c05f13p05-ch1sk1fk1fl1.tif	19	337	0.170275	0.0	1	05	13	05	02	0	0	65535
137.0	r02c05f14p05-ch1sk1fk1fl1.tif	19	338	0.190204	0.0	1	05	14	05	02	0	0	65535
16333.0	r02c05f15p05-ch1sk1fk1fl1.tif	19	339	0.00202945	0.0	1	05	15	05	02	1	0	65535
20404.0	r02c05f16p05-ch1sk1fk1fl1.tif	19	340	0.00129702	0.0	1	05	16	05	02	1	0	65535
26304.0	r02c05f17p05-ch1sk1fk1fl1.tif	19	341	0.0133669	0.0	1	05	17	05	02	1	0	65535
20193.0	r02c05f18p05-ch1sk1fk1fl1.tif	19	342	0.00134279	0.0	1	05	18	05	02	1	0	65535
141.0	r03c05f01p05-ch1sk1fk1fl1.tif	20	343	0.205249	0.0	1	05	01	05	03	0	0	65535
20976.0	r03c05f02p05-ch1sk1fk1fl1.tif	20	344	0.00434882	0.0	1	05	02	05	03	1	0	65535
20769.0	r03c05f03p05-ch1sk1fk1fl1.tif	20	345	0.00132753	0.0	1	05	03	05	03	1	0	65535
8.0	r03c05f04p05-ch1sk1fk1fl1.tif	20	346	0.162524	0.0	1	05	04	05	03	0	0	65535
107.0	r03c05f05p05-ch1sk1fk1fl1.tif	20	347	0.197238	0.0	1	05	05	05	03	0	0	65535
26.0	r03c05f06p05-ch1sk1fk1fl1.tif	20	348	0.155566	0.0	1	05	06	05	03	0	0	65535
20616.0	r03c05f07p05-ch1sk1fk1fl1.tif	20	349	0.00132753	0.0	1	05	07	05	03	1	0	65535
20639.0	r03c05f08p05-ch1sk1fk1fl1.tif	20	350	0.00128176	0.0	1	05	08	05	03	1	0	65535
930.0	r03c05f09p05-ch1sk1fk1fl1.tif	20	351	0.241123	0.0	1	05	09	05	03	0	0	65535
148.0	r03c05f10p05-ch1sk1fk1fl1.tif	20	352	0.228717	0.0	1	05	10	05	03	0	0	65535
120.0	r03c05f11p05-ch1sk1fk1fl1.tif	20	353	0.16875	0.0	1	05	11	05	03	0	0	65535
442.0	r03c05f12p05-ch1sk1fk1fl1.tif	20	354	0.176654	0.0	1	05	12	05	03	0	0	65535
66.0	r03c05f13p05-ch1sk1fk1fl1.tif	20	355	0.148669	0.0	1	05	13	05	03	0	0	65535
20401.0	r03c05f14p05-ch1sk1fk1fl1.tif	20	356	0.00123598	0.0	1	05	14	05	03	1	0	65535
20521.0	r03c05f15p05-ch1sk1fk1fl1.tif	20	357	0.00216678	0.0	1	05	15	05	03	1	0	65535
7.0	r03c05f16p05-ch1sk1fk1fl1.tif	20	358	0.0530251	0.0	1	05	16	05	03	0	0	65535
31.0	r03c05f17p05-ch1sk1fk1fl1.tif	20	359	0.114961	0.0	1	05	17	05	03	0	0	65535
5.0	r03c05f18p05-ch1sk1fk1fl1.tif	20	360	0.128634	0.0	1	05	18	05	03	0	0	65535
302.0	r04c05f01p05-ch1sk1fk1fl1.tif	21	361	0.175372	0.0	1	05	01	05	04	0	0	65535
20960.0	r04c05f02p05-ch1sk1fk1fl1.tif	21	362	0.00131228	0.0	1	05	02	05	04	1	0	65535
20944.0	r04c05f03p05-ch1sk1fk1fl1.tif	21	363	0.00134279	0.0	1	05	03	05	04	1	0	65535
21472.0	r04c05f04p05-ch1sk1fk1fl1.tif	21	364	0.00698863	0.0	1	05	04	05	04	1	0	65535
85.0	r04c05f05p05-ch1sk1fk1fl1.tif	21	365	0.161166	0.0	1	05	05	05	04	0	0	65535
85.0	r04c05f06p05-ch1sk1fk1fl1.tif	21	366	0.185657	0.0	1	05	06	05	04	0	0	65535
20984.0	r04c05f07p05-ch1sk1fk1fl1.tif	21	367	0.00128176	0.0	1	05	07	05	04	1	0	65535
20840.0	r04c05f08p05-ch1sk1fk1fl1.tif	21	368	0.00138857	0.0	1	05	08	05	04	1	0	65535
664.0	r04c05f09p05-ch1sk1fk1fl1.tif	21	369	0.203098	0.0	1	05	09	05	04	0	0	65535
60.0	r04c05f10p05-ch1sk1fk1fl1.tif	21	370	0.145281	0.0	1	05	10	05	04	0	0	65535
74.0	r04c05f11p05-ch1sk1fk1fl1.tif	21	371	0.162966	0.0	1	05	11	05	04	0	0	65535
655.0	r04c05f12p05-ch1sk1fk1fl1.tif	21	372	0.198535	0.0	1	05	12	05	04	0	0	65535
179.0	r04c05f13p05-ch1sk1fk1fl1.tif	21	373	0.222919	0.0	1	05	13	05	04	0	0	65535
20591.0	r04c05f14p05-ch1sk1fk1fl1.tif	21	374	0.00123598	0.0	1	05	14	05	04	1	0	65535
20921.0	r04c05f15p05-ch1sk1fk1fl1.tif	21	375	0.00173953	0.0	1	05	15	05	04	1	0	65535
40.0	r04c05f16p05-ch1sk1fk1fl1.tif	21	376	0.133181	0.0	1	05	16	05	04	0	0	65535
84.0	r04c05f17p05-ch1sk1fk1fl1.tif	21	377	0.14432	0.0	1	05	17	05	04	0	0	65535
3.0	r04c05f18p05-ch1sk1fk1fl1.tif	21	378	0.097322	0.0	1	05	18	05	04	0	0	65535
532.0	r05c05f01p05-ch1sk1fk1fl1.tif	22	379	0.249638	0.000215418198529	1	05	01	05	05	0	0	65535
16868.0	r05c05f02p05-ch1sk1fk1fl1.tif	22	380	0.00198367	0.0	1	05	02	05	05	1	0	65535
23999.0	r05c05f03p05-ch1sk1fk1fl1.tif	22	381	0.00411994	0.0	1	05	03	05	05	1	0	65535
16765.0	r05c05f04p05-ch1sk1fk1fl1.tif	22	382	0.00450141	0.0	1	05	04	05	05	1	0	65535
92.0	r05c05f05p05-ch1sk1fk1fl1.tif	22	383	0.168017	0.0	1	05	05	05	05	0	0	65535
52.0	r05c05f06p05-ch1sk1fk1fl1.tif	22	384	0.15584	0.0	1	05	06	05	05	0	0	65535
20762.0	r05c05f07p05-ch1sk1fk1fl1.tif	22	385	0.00225834	0.0	1	05	07	05	05	1	0	65535
12.0	r05c05f08p05-ch1sk1fk1fl1.tif	22	386	0.167285	0.0	1	05	08	05	05	0	0	65535
569.0	r05c05f09p05-ch1sk1fk1fl1.tif	22	387	0.213199	0.0	1	05	09	05	05	0	0	65535
27.0	r05c05f10p05-ch1sk1fk1fl1.tif	22	388	0.159899	0.0	1	05	10	05	05	0	0	65535
6.0	r05c05f11p05-ch1sk1fk1fl1.tif	22	389	0.152422	0.0	1	05	11	05	05	0	0	65535
286.0	r05c05f12p05-ch1sk1fk1fl1.tif	22	390	0.213733	0.0	1	05	12	05	05	0	0	65535
448.0	r05c05f13p05-ch1sk1fk1fl1.tif	22	391	0.227237	0.0	1	05	13	05	05	0	0	65535
16.0	r05c05f14p05-ch1sk1fk1fl1.tif	22	392	0.135103	0.0	1	05	14	05	05	0	0	65535
21104.0	r05c05f15p05-ch1sk1fk1fl1.tif	22	393	0.00218204	0.0	1	05	15	05	05	1	0	65535
35.0	r05c05f16p05-ch1sk1fk1fl1.tif	22	394	0.162448	0.0	1	05	16	05	05	0	0	65535
18.0	r05c05f17p05-ch1sk1fk1fl1.tif	22	395	0.14847	0.0	1	05	17	05	05	0	0	65535
19968.0	r05c05f18p05-ch1sk1fk1fl1.tif	22	396	0.0012665	0.0	1	05	18	05	05	1	0	65535
1229.0	r06c05f01p05-ch1sk1fk1fl1.tif	23	397	0.249683	0.000359030330882	1	05	01	05	06	0	0	65535
6.0	r06c05f02p05-ch1sk1fk1fl1.tif	23	398	0.123888	0.0	1	05	02	05	06	0	0	65535
20744.0	r06c05f03p05-ch1sk1fk1fl1.tif	23	399	0.00134279	0.0	1	05	03	05	06	1	0	65535
20772.0	r06c05f04p05-ch1sk1fk1fl1.tif	23	400	0.00291447	0.0	1	05	04	05	06	1	0	65535
73.0	r06c05f05p05-ch1sk1fk1fl1.tif	23	401	0.180255	0.0	1	05	05	05	06	0	0	65535
409.0	r06c05f06p05-ch1sk1fk1fl1.tif	23	402	0.188708	0.0	1	05	06	05	06	0	0	65535
110.0	r06c05f07p05-ch1sk1fk1fl1.tif	23	403	0.242481	0.0	1	05	07	05	06	0	0	65535
273.0	r06c05f08p05-ch1sk1fk1fl1.tif	23	404	0.209583	0.0	1	05	08	05	06	0	0	65535
236.0	r06c05f09p05-ch1sk1fk1fl1.tif	23	405	0.204593	0.0	1	05	09	05	06	0	0	65535
20764.0	r06c05f10p05-ch1sk1fk1fl1.tif	23	406	0.00131228	0.0	1	05	10	05	06	1	0	65535
16537.0	r06c05f11p05-ch1sk1fk1fl1.tif	23	407	0.00198367	0.0	1	05	11	05	06	1	0	65535
263.0	r06c05f12p05-ch1sk1fk1fl1.tif	23	408	0.249683	0.000574448529412	1	05	12	05	06	0	0	65535
541.0	r06c05f13p05-ch1sk1fk1fl1.tif	23	409	0.21059	0.0	1	05	13	05	06	0	0	65535
100.0	r06c05f14p05-ch1sk1fk1fl1.tif	23	410	0.181125	0.0	1	05	14	05	06	0	0	65535
20740.0	r06c05f15p05-ch1sk1fk1fl1.tif	23	411	0.00134279	0.0	1	05	15	05	06	1	0	65535
20.0	r06c05f16p05-ch1sk1fk1fl1.tif	23	412	0.100938	0.0	1	05	16	05	06	0	0	65535
14.0	r06c05f17p05-ch1sk1fk1fl1.tif	23	413	0.103914	0.0	1	05	17	05	06	0	0	65535
20190.0	r06c05f18p05-ch1sk1fk1fl1.tif	23	414	0.00135805	0.0	1	05	18	05	06	1	0	65535
710.0	r07c05f01p05-ch1sk1fk1fl1.tif	24	415	0.217594	0.0	1	05	01	05	07	0	0	65535
107.0	r07c05f02p05-ch1sk1fk1fl1.tif	24	416	0.159686	0.0	1	05	02	05	07	0	0	65535
11.0	r07c05f03p05-ch1sk1fk1fl1.tif	24	417	0.125902	0.0	1	05	03	05	07	0	0	65535
20718.0	r07c05f04p05-ch1sk1fk1fl1.tif	24	418	0.00334173	0.0	1	05	04	05	07	1	0	65535
301.0	r07c05f05p05-ch1sk1fk1fl1.tif	24	419	0.191531	0.0	1	05	05	05	07	0	0	65535
525.0	r07c05f06p05-ch1sk1fk1fl1.tif	24	420	0.218204	0.0	1	05	06	05	07	0	0	65535
40.0	r07c05f07p05-ch1sk1fk1fl1.tif	24	421	0.147463	0.0	1	05	07	05	07	0	0	65535
6.0	r07c05f08p05-ch1sk1fk1fl1.tif	24	422	0.140658	0.0	1	05	08	05	07	0	0	65535
839.0	r07c05f09p05-ch1sk1fk1fl1.tif	24	423	0.225498	0.0	1	05	09	05	07	0	0	65535
52.0	r07c05f10p05-ch1sk1fk1fl1.tif	24	424	0.184436	0.0	1	05	10	05	07	0	0	65535
20.0	r07c05f11p05-ch1sk1fk1fl1.tif	24	425	0.124895	0.0	1	05	11	05	07	0	0	65535
398.0	r07c05f12p05-ch1sk1fk1fl1.tif	24	426	0.249546	7.18060661765e-05	1	05	12	05	07	0	0	65535
217.0	r07c05f13p05-ch1sk1fk1fl1.tif	24	427	0.249714	0.000574448529412	1	05	13	05	07	0	0	65535
20584.0	r07c05f14p05-ch1sk1fk1fl1.tif	24	428	0.00170901	0.0	1	05	14	05	07	1	0	65535
20657.0	r07c05f15p05-ch1sk1fk1fl1.tif	24	429	0.00189212	0.0	1	05	15	05	07	1	0	65535
11.0	r07c05f16p05-ch1sk1fk1fl1.tif	24	430	0.0859693	0.0	1	05	16	05	07	0	0	65535
29.0	r07c05f17p05-ch1sk1fk1fl1.tif	24	431	0.125277	0.0	1	05	17	05	07	0	0	65535
20047.0	r07c05f18p05-ch1sk1fk1fl1.tif	24	432	0.00138857	0.0	1	05	18	05	07	1	0	65535
656.0	r02c06f01p05-ch1sk1fk1fl1.tif	25	433	0.241321	0.0	1	06	01	05	02	0	0	65535
23986.0	r02c06f02p05-ch1sk1fk1fl1.tif	25	434	0.00416571	0.0	1	06	02	05	02	1	0	65535
2.0	r02c06f03p05-ch1sk1fk1fl1.tif	25	435	0.0750286	0.0	1	06	03	05	02	0	0	65535
20588.0	r02c06f04p05-ch1sk1fk1fl1.tif	25	436	0.00134279	0.0	1	06	04	05	02	1	0	65535
186.0	r02c06f05p05-ch1sk1fk1fl1.tif	25	437	0.187778	0.0	1	06	05	05	02	0	0	65535
172.0	r02c06f06p05-ch1sk1fk1fl1.tif	25	438	0.227955	0.0	1	06	06	05	02	0	0	65535
20380.0	r02c06f07p05-ch1sk1fk1fl1.tif	25	439	0.00129702	0.0	1	06	07	05	02	1	0	65535
8.0	r02c06f08p05-ch1sk1fk1fl1.tif	25	440	0.0872816	0.0	1	06	08	05	02	0	0	65535
768.0	r02c06f09p05-ch1sk1fk1fl1.tif	25	441	0.246738	0.0	1	06	09	05	02	0	0	65535
22.0	r02c06f10p05-ch1sk1fk1fl1.tif	25	442	0.142565	0.0	1	06	10	05	02	0	0	65535
19.0	r02c06f11p05-ch1sk1fk1fl1.tif	25	443	0.13492	0.0	1	06	11	05	02	0	0	65535
423.0	r02c06f12p05-ch1sk1fk1fl1.tif	25	444	0.194919	0.0	1	06	12	05	02	0	0	65535
358.0	r02c06f13p05-ch1sk1fk1fl1.tif	25	445	0.207813	0.0	1	06	13	05	02	0	0	65535
4.0	r02c06f14p05-ch1sk1fk1fl1.tif	25	446	0.0751965	0.0	1	06	14	05	02	0	0	65535
20572.0	r02c06f15p05-ch1sk1fk1fl1.tif	25	447	0.00131228	0.0	1	06	15	05	02	1	0	65535
38.0	r02c06f16p05-ch1sk1fk1fl1.tif	25	448	0.147066	0.0	1	06	16	05	02	0	0	65535
41.0	r02c06f17p05-ch1sk1fk1fl1.tif	25	449	0.146838	0.0	1	06	17	05	02	0	0	65535
19843.0	r02c06f18p05-ch1sk1fk1fl1.tif	25	450	0.00225834	0.0	1	06	18	05	02	1	0	65535
81.0	r03c06f01p05-ch1sk1fk1fl1.tif	26	451	0.201877	0.0	1	06	01	05	03	0	0	65535
20561.0	r03c06f02p05-ch1sk1fk1fl1.tif	26	452	0.00144961	0.0	1	06	02	05	03	1	0	65535
20759.0	r03c06f03p05-ch1sk1fk1fl1.tif	26	453	0.00138857	0.0	1	06	03	05	03	1	0	65535
7.0	r03c06f04p05-ch1sk1fk1fl1.tif	26	454	0.10927	0.0	1	06	04	05	03	0	0	65535
40.0	r03c06f05p05-ch1sk1fk1fl1.tif	26	455	0.13228	0.0	1	06	05	05	03	0	0	65535
8.0	r03c06f06p05-ch1sk1fk1fl1.tif	26	456	0.0871443	0.0	1	06	06	05	03	0	0	65535
20552.0	r03c06f07p05-ch1sk1fk1fl1.tif	26	457	0.00234989	0.0	1	06	07	05	03	1	0	65535
20366.0	r03c06f08p05-ch1sk1fk1fl1.tif	26	458	0.00273136	0.0	1	06	08	05	03	1	0	65535
469.0	r03c06f09p05-ch1sk1fk1fl1.tif	26	459	0.218326	0.0	1	06	09	05	03	0	0	65535
76.0	r03c06f10p05-ch1sk1fk1fl1.tif	26	460	0.186191	0.0	1	06	10	05	03	0	0	65535
107.0	r03c06f11p05-ch1sk1fk1fl1.tif	26	461	0.174502	0.0	1	06	11	05	03	0	0	65535
909.0	r03c06f12p05-ch1sk1fk1fl1.tif	26	462	0.228489	0.0	1	06	12	05	03	0	0	65535
164.0	r03c06f13p05-ch1sk1fk1fl1.tif	26	463	0.163272	0.0	1	06	13	05	03	0	0	65535
20328.0	r03c06f14p05-ch1sk1fk1fl1.tif	26	464	0.00134279	0.0	1	06	14	05	03	1	0	65535
20567.0	r03c06f15p05-ch1sk1fk1fl1.tif	26	465	0.00137331	0.0	1	06	15	05	03	1	0	65535
51.0	r03c06f16p05-ch1sk1fk1fl1.tif	26	466	0.144518	0.0	1	06	16	05	03	0	0	65535
141.0	r03c06f17p05-ch1sk1fk1fl1.tif	26	467	0.156374	0.0	1	06	17	05	03	0	0	65535
5.0	r03c06f18p05-ch1sk1fk1fl1.tif	26	468	0.153628	0.0	1	06	18	05	03	0	0	65535
291.0	r04c06f01p05-ch1sk1fk1fl1.tif	27	469	0.192569	0.0	1	06	01	05	04	0	0	65535
20832.0	r04c06f02p05-ch1sk1fk1fl1.tif	27	470	0.0012665	0.0	1	06	02	05	04	1	0	65535
20790.0	r04c06f03p05-ch1sk1fk1fl1.tif	27	471	0.00132753	0.0	1	06	03	05	04	1	0	65535
20700.0	r04c06f04p05-ch1sk1fk1fl1.tif	27	472	0.00134279	0.0	1	06	04	05	04	1	0	65535
30.0	r04c06f05p05-ch1sk1fk1fl1.tif	27	473	0.130831	0.0	1	06	05	05	04	0	0	65535
18.0	r04c06f06p05-ch1sk1fk1fl1.tif	27	474	0.148913	0.0	1	06	06	05	04	0	0	65535
20613.0	r04c06f07p05-ch1sk1fk1fl1.tif	27	475	0.00131228	0.0	1	06	07	05	04	1	0	65535
17.0	r04c06f08p05-ch1sk1fk1fl1.tif	27	476	0.139223	0.0	1	06	08	05	04	0	0	65535
319.0	r04c06f09p05-ch1sk1fk1fl1.tif	27	477	0.1664	0.0	1	06	09	05	04	0	0	65535
8.0	r04c06f10p05-ch1sk1fk1fl1.tif	27	478	0.113741	0.0	1	06	10	05	04	0	0	65535
24.0	r04c06f11p05-ch1sk1fk1fl1.tif	27	479	0.136782	0.0	1	06	11	05	04	0	0	65535
689.0	r04c06f12p05-ch1sk1fk1fl1.tif	27	480	0.189563	0.0	1	06	12	05	04	0	0	65535
621.0	r04c06f13p05-ch1sk1fk1fl1.tif	27	481	0.228809	0.0	1	06	13	05	04	0	0	65535
23.0	r04c06f14p05-ch1sk1fk1fl1.tif	27	482	0.146212	0.0	1	06	14	05	04	0	0	65535
20502.0	r04c06f15p05-ch1sk1fk1fl1.tif	27	483	0.00135805	0.0	1	06	15	05	04	1	0	65535
101.0	r04c06f16p05-ch1sk1fk1fl1.tif	27	484	0.168811	0.0	1	06	16	05	04	0	0	65535
108.0	r04c06f17p05-ch1sk1fk1fl1.tif	27	485	0.184802	0.0	1	06	17	05	04	0	0	65535
27950.0	r04c06f18p05-ch1sk1fk1fl1.tif	27	486	0.0125734	0.0	1	06	18	05	04	1	0	65535
417.0	r05c06f01p05-ch1sk1fk1fl1.tif	28	487	0.228473	0.0	1	06	01	05	05	0	0	65535
6.0	r05c06f02p05-ch1sk1fk1fl1.tif	28	488	0.0506905	0.0	1	06	02	05	05	0	0	65535
21069.0	r05c06f03p05-ch1sk1fk1fl1.tif	28	489	0.00134279	0.0	1	06	03	05	05	1	0	65535
5.0	r05c06f04p05-ch1sk1fk1fl1.tif	28	490	0.138064	0.0	1	06	04	05	05	0	0	65535
150.0	r05c06f05p05-ch1sk1fk1fl1.tif	28	491	0.203876	0.0	1	06	05	05	05	0	0	65535
74.0	r05c06f06p05-ch1sk1fk1fl1.tif	28	492	0.175998	0.0	1	06	06	05	05	0	0	65535
21115.0	r05c06f07p05-ch1sk1fk1fl1.tif	28	493	0.0016022	0.0	1	06	07	05	05	1	0	65535
9.0	r05c06f08p05-ch1sk1fk1fl1.tif	28	494	0.123339	0.0	1	06	08	05	05	0	0	65535
550.0	r05c06f09p05-ch1sk1fk1fl1.tif	28	495	0.249653	7.18060661765e-05	1	06	09	05	05	0	0	65535
21.0	r05c06f10p05-ch1sk1fk1fl1.tif	28	496	0.138552	0.0	1	06	10	05	05	0	0	65535
3.0	r05c06f11p05-ch1sk1fk1fl1.tif	28	497	0.103243	0.0	1	06	11	05	05	0	0	65535
346.0	r05c06f12p05-ch1sk1fk1fl1.tif	28	498	0.224918	0.0	1	06	12	05	05	0	0	65535
399.0	r05c06f13p05-ch1sk1fk1fl1.tif	28	499	0.22211	0.0	1	06	13	05	05	0	0	65535
8.0	r05c06f14p05-ch1sk1fk1fl1.tif	28	500	0.134356	0.0	1	06	14	05	05	0	0	65535
20920.0	r05c06f15p05-ch1sk1fk1fl1.tif	28	501	0.00140383	0.0	1	06	15	05	05	1	0	65535
75.0	r05c06f16p05-ch1sk1fk1fl1.tif	28	502	0.174304	0.0	1	06	16	05	05	0	0	65535
61.0	r05c06f17p05-ch1sk1fk1fl1.tif	28	503	0.157778	0.0	1	06	17	05	05	0	0	65535
19914.0	r05c06f18p05-ch1sk1fk1fl1.tif	28	504	0.00122072	0.0	1	06	18	05	05	1	0	65535
1130.0	r06c06f01p05-ch1sk1fk1fl1.tif	29	505	0.219852	0.0	1	06	01	05	06	0	0	65535
161.0	r06c06f02p05-ch1sk1fk1fl1.tif	29	506	0.164813	0.0	1	06	02	05	06	0	0	65535
14.0	r06c06f03p05-ch1sk1fk1fl1.tif	29	507	0.137545	0.0	1	06	03	05	06	0	0	65535
20728.0	r06c06f04p05-ch1sk1fk1fl1.tif	29	508	0.00131228	0.0	1	06	04	05	06	1	0	65535
186.0	r06c06f05p05-ch1sk1fk1fl1.tif	29	509	0.249729	0.000287224264706	1	06	05	05	06	0	0	65535
1008.0	r06c06f06p05-ch1sk1fk1fl1.tif	29	510	0.249683	0.000287224264706	1	06	06	05	06	0	0	65535
276.0	r06c06f07p05-ch1sk1fk1fl1.tif	29	511	0.249683	0.000215418198529	1	06	07	05	06	0	0	65535
282.0	r06c06f08p05-ch1sk1fk1fl1.tif	29	512	0.197192	0.0	1	06	08	05	06	0	0	65535
170.0	r06c06f09p05-ch1sk1fk1fl1.tif	29	513	0.223362	0.0	1	06	09	05	06	0	0	65535
23958.0	r06c06f10p05-ch1sk1fk1fl1.tif	29	514	0.00700389	0.0	1	06	10	05	06	1	0	65535
20475.0	r06c06f11p05-ch1sk1fk1fl1.tif	29	515	0.00132753	0.0	1	06	11	05	06	1	0	65535
6.0	r06c06f12p05-ch1sk1fk1fl1.tif	29	516	0.10901	0.0	1	06	12	05	06	0	0	65535
141.0	r06c06f13p05-ch1sk1fk1fl1.tif	29	517	0.147494	0.0	1	06	13	05	06	0	0	65535
41.0	r06c06f14p05-ch1sk1fk1fl1.tif	29	518	0.145556	0.0	1	06	14	05	06	0	0	65535
20754.0	r06c06f15p05-ch1sk1fk1fl1.tif	29	519	0.0015259	0.0	1	06	15	05	06	1	0	65535
26665.0	r06c06f16p05-ch1sk1fk1fl1.tif	29	520	0.0122835	0.0	1	06	16	05	06	1	0	65535
20687.0	r06c06f17p05-ch1sk1fk1fl1.tif	29	521	0.00132753	0.0	1	06	17	05	06	1	0	65535
19661.0	r06c06f18p05-ch1sk1fk1fl1.tif	29	522	0.00234989	0.0	1	06	18	05	06	1	0	65535
821.0	r07c06f01p05-ch1sk1fk1fl1.tif	30	523	0.186877	0.0	1	06	01	05	07	0	0	65535
31.0	r07c06f02p05-ch1sk1fk1fl1.tif	30	524	0.167376	0.0	1	06	02	05	07	0	0	65535
20797.0	r07c06f03p05-ch1sk1fk1fl1.tif	30	525	0.00195315	0.0	1	06	03	05	07	1	0	65535
20552.0	r07c06f04p05-ch1sk1fk1fl1.tif	30	526	0.00131228	0.0	1	06	04	05	07	1	0	65535
3.0	r07c06f05p05-ch1sk1fk1fl1.tif	30	527	0.0912032	0.0	1	06	05	05	07	0	0	65535
432.0	r07c06f06p05-ch1sk1fk1fl1.tif	30	528	0.200809	0.0	1	06	06	05	07	0	0	65535
509.0	r07c06f07p05-ch1sk1fk1fl1.tif	30	529	0.225925	0.0	1	06	07	05	07	0	0	65535
872.0	r07c06f08p05-ch1sk1fk1fl1.tif	30	530	0.244907	0.0	1	06	08	05	07	0	0	65535
24.0	r07c06f09p05-ch1sk1fk1fl1.tif	30	531	0.128786	0.0	1	06	09	05	07	0	0	65535
20571.0	r07c06f10p05-ch1sk1fk1fl1.tif	30	532	0.00184634	0.0	1	06	10	05	07	1	0	65535
20522.0	r07c06f11p05-ch1sk1fk1fl1.tif	30	533	0.00135805	0.0	1	06	11	05	07	1	0	65535
20751.0	r07c06f12p05-ch1sk1fk1fl1.tif	30	534	0.0016022	0.0	1	06	12	05	07	1	0	65535
156.0	r07c06f13p05-ch1sk1fk1fl1.tif	30	535	0.165637	0.0	1	06	13	05	07	0	0	65535
112.0	r07c06f14p05-ch1sk1fk1fl1.tif	30	536	0.225071	0.0	1	06	14	05	07	0	0	65535
20681.0	r07c06f15p05-ch1sk1fk1fl1.tif	30	537	0.00151064	0.0	1	06	15	05	07	1	0	65535
20565.0	r07c06f16p05-ch1sk1fk1fl1.tif	30	538	0.00141909	0.0	1	06	16	05	07	1	0	65535
20543.0	r07c06f17p05-ch1sk1fk1fl1.tif	30	539	0.00135805	0.0	1	06	17	05	07	1	0	65535
19723.0	r07c06f18p05-ch1sk1fk1fl1.tif	30	540	0.00148013	0.0	1	06	18	05	07	1	0	65535
438.0	r02c07f01p05-ch1sk1fk1fl1.tif	31	541	0.181964	0.0	1	07	01	05	02	0	0	65535
17.0	r02c07f02p05-ch1sk1fk1fl1.tif	31	542	0.136675	0.0	1	07	02	05	02	0	0	65535
33.0	r02c07f03p05-ch1sk1fk1fl1.tif	31	543	0.115206	0.0	1	07	03	05	02	0	0	65535
21.0	r02c07f04p05-ch1sk1fk1fl1.tif	31	544	0.165148	0.0	1	07	04	05	02	0	0	65535
398.0	r02c07f05p05-ch1sk1fk1fl1.tif	31	545	0.188754	0.0	1	07	05	05	02	0	0	65535
263.0	r02c07f06p05-ch1sk1fk1fl1.tif	31	546	0.18584	0.0	1	07	06	05	02	0	0	65535
20610.0	r02c07f07p05-ch1sk1fk1fl1.tif	31	547	0.00138857	0.0	1	07	07	05	02	1	0	65535
20627.0	r02c07f08p05-ch1sk1fk1fl1.tif	31	548	0.00129702	0.0	1	07	08	05	02	1	0	65535
1140.0	r02c07f09p05-ch1sk1fk1fl1.tif	31	549	0.244038	0.0	1	07	09	05	02	0	0	65535
96.0	r02c07f10p05-ch1sk1fk1fl1.tif	31	550	0.162737	0.0	1	07	10	05	02	0	0	65535
30.0	r02c07f11p05-ch1sk1fk1fl1.tif	31	551	0.141314	0.0	1	07	11	05	02	0	0	65535
332.0	r02c07f12p05-ch1sk1fk1fl1.tif	31	552	0.159869	0.0	1	07	12	05	02	0	0	65535
162.0	r02c07f13p05-ch1sk1fk1fl1.tif	31	553	0.158953	0.0	1	07	13	05	02	0	0	65535
16614.0	r02c07f14p05-ch1sk1fk1fl1.tif	31	554	0.00297551	0.0	1	07	14	05	02	1	0	65535
20452.0	r02c07f15p05-ch1sk1fk1fl1.tif	31	555	0.00138857	0.0	1	07	15	05	02	1	0	65535
4.0	r02c07f16p05-ch1sk1fk1fl1.tif	31	556	0.0217594	0.0	1	07	16	05	02	1	0	65535
20796.0	r02c07f17p05-ch1sk1fk1fl1.tif	31	557	0.00129702	0.0	1	07	17	05	02	1	0	65535
19971.0	r02c07f18p05-ch1sk1fk1fl1.tif	31	558	0.00129702	0.0	1	07	18	05	02	1	0	65535
104.0	r03c07f01p05-ch1sk1fk1fl1.tif	32	559	0.170825	0.0	1	07	01	05	03	0	0	65535
12.0	r03c07f02p05-ch1sk1fk1fl1.tif	32	560	0.141207	0.0	1	07	02	05	03	0	0	65535
67.0	r03c07f03p05-ch1sk1fk1fl1.tif	32	561	0.180819	0.0	1	07	03	05	03	0	0	65535
140.0	r03c07f04p05-ch1sk1fk1fl1.tif	32	562	0.15462	0.0	1	07	04	05	03	0	0	65535
838.0	r03c07f05p05-ch1sk1fk1fl1.tif	32	563	0.21239	0.0	1	07	05	05	03	0	0	65535
109.0	r03c07f06p05-ch1sk1fk1fl1.tif	32	564	0.249638	7.18060661765e-05	1	07	06	05	03	0	0	65535
20754.0	r03c07f07p05-ch1sk1fk1fl1.tif	32	565	0.0012665	0.0	1	07	07	05	03	1	0	65535
20351.0	r03c07f08p05-ch1sk1fk1fl1.tif	32	566	0.00128176	0.0	1	07	08	05	03	1	0	65535
687.0	r03c07f09p05-ch1sk1fk1fl1.tif	32	567	0.191058	0.0	1	07	09	05	03	0	0	65535
111.0	r03c07f10p05-ch1sk1fk1fl1.tif	32	568	0.15848	0.0	1	07	10	05	03	0	0	65535
13.0	r03c07f11p05-ch1sk1fk1fl1.tif	32	569	0.166781	0.0	1	07	11	05	03	0	0	65535
59.0	r03c07f12p05-ch1sk1fk1fl1.tif	32	570	0.153185	0.0	1	07	12	05	03	0	0	65535
27873.0	r03c07f13p05-ch1sk1fk1fl1.tif	32	571	0.0252079	0.0	1	07	13	05	03	1	0	65535
20466.0	r03c07f14p05-ch1sk1fk1fl1.tif	32	572	0.00129702	0.0	1	07	14	05	03	1	0	65535
20678.0	r03c07f15p05-ch1sk1fk1fl1.tif	32	573	0.00151064	0.0	1	07	15	05	03	1	0	65535
20491.0	r03c07f16p05-ch1sk1fk1fl1.tif	32	574	0.00128176	0.0	1	07	16	05	03	1	0	65535
20580.0	r03c07f17p05-ch1sk1fk1fl1.tif	32	575	0.00128176	0.0	1	07	17	05	03	1	0	65535
20765.0	r03c07f18p05-ch1sk1fk1fl1.tif	32	576	0.00149538	0.0	1	07	18	05	03	1	0	65535
716.0	r04c07f01p05-ch1sk1fk1fl1.tif	33	577	0.227756	0.0	1	07	01	05	04	0	0	65535
20521.0	r04c07f02p05-ch1sk1fk1fl1.tif	33	578	0.0012665	0.0	1	07	02	05	04	1	0	65535
20468.0	r04c07f03p05-ch1sk1fk1fl1.tif	33	579	0.00128176	0.0	1	07	03	05	04	1	0	65535
20661.0	r04c07f04p05-ch1sk1fk1fl1.tif	33	580	0.00128176	0.0	1	07	04	05	04	1	0	65535
48.0	r04c07f05p05-ch1sk1fk1fl1.tif	33	581	0.12842	0.0	1	07	05	05	04	0	0	65535
88.0	r04c07f06p05-ch1sk1fk1fl1.tif	33	582	0.134661	0.0	1	07	06	05	04	0	0	65535
2.0	r04c07f07p05-ch1sk1fk1fl1.tif	33	583	0.115587	0.0	1	07	07	05	04	0	0	65535
53.0	r04c07f08p05-ch1sk1fk1fl1.tif	33	584	0.149248	0.0	1	07	08	05	04	0	0	65535
300.0	r04c07f09p05-ch1sk1fk1fl1.tif	33	585	0.211856	0.0	1	07	09	05	04	0	0	65535
32493.0	r04c07f10p05-ch1sk1fk1fl1.tif	33	586	0.0260166	0.0	1	07	10	05	04	1	0	65535
20266.0	r04c07f11p05-ch1sk1fk1fl1.tif	33	587	0.00131228	0.0	1	07	11	05	04	1	0	65535
255.0	r04c07f12p05-ch1sk1fk1fl1.tif	33	588	0.191959	0.0	1	07	12	05	04	0	0	65535
543.0	r04c07f13p05-ch1sk1fk1fl1.tif	33	589	0.244083	0.0	1	07	13	05	04	0	0	65535
41.0	r04c07f14p05-ch1sk1fk1fl1.tif	33	590	0.169406	0.0	1	07	14	05	04	0	0	65535
20510.0	r04c07f15p05-ch1sk1fk1fl1.tif	33	591	0.00131228	0.0	1	07	15	05	04	1	0	65535
45.0	r04c07f16p05-ch1sk1fk1fl1.tif	33	592	0.139239	0.0	1	07	16	05	04	0	0	65535
28.0	r04c07f17p05-ch1sk1fk1fl1.tif	33	593	0.115969	0.0	1	07	17	05	04	0	0	65535
19711.0	r04c07f18p05-ch1sk1fk1fl1.tif	33	594	0.00239567	0.0	1	07	18	05	04	1	0	65535
130.0	r05c07f01p05-ch1sk1fk1fl1.tif	34	595	0.243717	0.0	1	07	01	05	05	0	0	65535
21042.0	r05c07f02p05-ch1sk1fk1fl1.tif	34	596	0.00332647	0.0	1	07	02	05	05	1	0	65535
11.0	r05c07f03p05-ch1sk1fk1fl1.tif	34	597	0.137194	0.0	1	07	03	05	05	0	0	65535
80.0	r05c07f04p05-ch1sk1fk1fl1.tif	34	598	0.130236	0.0	1	07	04	05	05	0	0	65535
251.0	r05c07f05p05-ch1sk1fk1fl1.tif	34	599	0.249683	0.000861672794118	1	07	05	05	05	0	0	65535
63.0	r05c07f06p05-ch1sk1fk1fl1.tif	34	600	0.184085	0.0	1	07	06	05	05	0	0	65535
20705.0	r05c07f07p05-ch1sk1fk1fl1.tif	34	601	0.00131228	0.0	1	07	07	05	05	1	0	65535
20733.0	r05c07f08p05-ch1sk1fk1fl1.tif	34	602	0.00129702	0.0	1	07	08	05	05	1	0	65535
952.0	r05c07f09p05-ch1sk1fk1fl1.tif	34	603	0.249683	0.000359030330882	1	07	09	05	05	0	0	65535
142.0	r05c07f10p05-ch1sk1fk1fl1.tif	34	604	0.177493	0.0	1	07	10	05	05	0	0	65535
55.0	r05c07f11p05-ch1sk1fk1fl1.tif	34	605	0.159472	0.0	1	07	11	05	05	0	0	65535
248.0	r05c07f12p05-ch1sk1fk1fl1.tif	34	606	0.202853	0.0	1	07	12	05	05	0	0	65535
50.0	r05c07f13p05-ch1sk1fk1fl1.tif	34	607	0.173495	0.0	1	07	13	05	05	0	0	65535
20658.0	r05c07f14p05-ch1sk1fk1fl1.tif	34	608	0.00128176	0.0	1	07	14	05	05	1	0	65535
20857.0	r05c07f15p05-ch1sk1fk1fl1.tif	34	609	0.00128176	0.0	1	07	15	05	05	1	0	65535
20386.0	r05c07f16p05-ch1sk1fk1fl1.tif	34	610	0.00395209	0.0	1	07	16	05	05	1	0	65535
1.0	r05c07f17p05-ch1sk1fk1fl1.tif	34	611	0.0971542	0.0	1	07	17	05	05	0	0	65535
20205.0	r05c07f18p05-ch1sk1fk1fl1.tif	34	612	0.00143435	0.0	1	07	18	05	05	1	0	65535
1281.0	r06c07f01p05-ch1sk1fk1fl1.tif	35	613	0.225589	0.0	1	07	01	05	06	0	0	65535
55.0	r06c07f02p05-ch1sk1fk1fl1.tif	35	614	0.155688	0.0	1	07	02	05	06	0	0	65535
1.0	r06c07f03p05-ch1sk1fk1fl1.tif	35	615	0.10251	0.0	1	07	03	05	06	0	0	65535
20578.0	r06c07f04p05-ch1sk1fk1fl1.tif	35	616	0.00131228	0.0	1	07	04	05	06	1	0	65535
127.0	r06c07f05p05-ch1sk1fk1fl1.tif	35	617	0.132876	0.0	1	07	05	05	06	0	0	65535
685.0	r06c07f06p05-ch1sk1fk1fl1.tif	35	618	0.224643	0.0	1	07	06	05	06	0	0	65535
213.0	r06c07f07p05-ch1sk1fk1fl1.tif	35	619	0.184314	0.0	1	07	07	05	06	0	0	65535
309.0	r06c07f08p05-ch1sk1fk1fl1.tif	35	620	0.216663	0.0	1	07	08	05	06	0	0	65535
199.0	r06c07f09p05-ch1sk1fk1fl1.tif	35	621	0.187579	0.0	1	07	09	05	06	0	0	65535
20580.0	r06c07f10p05-ch1sk1fk1fl1.tif	35	622	0.00190738	0.0	1	07	10	05	06	1	0	65535
20472.0	r06c07f11p05-ch1sk1fk1fl1.tif	35	623	0.00131228	0.0	1	07	11	05	06	1	0	65535
57.0	r06c07f12p05-ch1sk1fk1fl1.tif	35	624	0.147448	0.0	1	07	12	05	06	0	0	65535
291.0	r06c07f13p05-ch1sk1fk1fl1.tif	35	625	0.180896	0.0	1	07	13	05	06	0	0	65535
83.0	r06c07f14p05-ch1sk1fk1fl1.tif	35	626	0.185794	0.0	1	07	14	05	06	0	0	65535
20758.0	r06c07f15p05-ch1sk1fk1fl1.tif	35	627	0.00129702	0.0	1	07	15	05	06	1	0	65535
20591.0	r06c07f16p05-ch1sk1fk1fl1.tif	35	628	0.0012665	0.0	1	07	16	05	06	1	0	65535
20520.0	r06c07f17p05-ch1sk1fk1fl1.tif	35	629	0.00135805	0.0	1	07	17	05	06	1	0	65535
20297.0	r06c07f18p05-ch1sk1fk1fl1.tif	35	630	0.0015259	0.0	1	07	18	05	06	1	0	65535
1238.0	r07c07f01p05-ch1sk1fk1fl1.tif	36	631	0.232746	0.0	1	07	01	05	07	0	0	65535
14.0	r07c07f02p05-ch1sk1fk1fl1.tif	36	632	0.104738	0.0	1	07	02	05	07	0	0	65535
20784.0	r07c07f03p05-ch1sk1fk1fl1.tif	36	633	0.00132753	0.0	1	07	03	05	07	1	0	65535
20557.0	r07c07f04p05-ch1sk1fk1fl1.tif	36	634	0.00132753	0.0	1	07	04	05	07	1	0	65535
44.0	r07c07f05p05-ch1sk1fk1fl1.tif	36	635	0.197162	0.0	1	07	05	05	07	0	0	65535
442.0	r07c07f06p05-ch1sk1fk1fl1.tif	36	636	0.249607	7.18060661765e-05	1	07	06	05	07	0	0	65535
180.0	r07c07f07p05-ch1sk1fk1fl1.tif	36	637	0.182528	0.0	1	07	07	05	07	0	0	65535
495.0	r07c07f08p05-ch1sk1fk1fl1.tif	36	638	0.195285	0.0	1	07	08	05	07	0	0	65535
108.0	r07c07f09p05-ch1sk1fk1fl1.tif	36	639	0.140841	0.0	1	07	09	05	07	0	0	65535
20786.0	r07c07f10p05-ch1sk1fk1fl1.tif	36	640	0.00128176	0.0	1	07	10	05	07	1	0	65535
20336.0	r07c07f11p05-ch1sk1fk1fl1.tif	36	641	0.00218204	0.0	1	07	11	05	07	1	0	65535
18.0	r07c07f12p05-ch1sk1fk1fl1.tif	36	642	0.12842	0.0	1	07	12	05	07	0	0	65535
348.0	r07c07f13p05-ch1sk1fk1fl1.tif	36	643	0.217166	0.0	1	07	13	05	07	0	0	65535
252.0	r07c07f14p05-ch1sk1fk1fl1.tif	36	644	0.181415	0.0	1	07	14	05	07	0	0	65535
3.0	r07c07f15p05-ch1sk1fk1fl1.tif	36	645	0.0781567	0.0	1	07	15	05	07	0	0	65535
4.0	r07c07f16p05-ch1sk1fk1fl1.tif	36	646	0.0803235	0.0	1	07	16	05	07	0	0	65535
20681.0	r07c07f17p05-ch1sk1fk1fl1.tif	36	647	0.00134279	0.0	1	07	17	05	07	1	0	65535
20177.0	r07c07f18p05-ch1sk1fk1fl1.tif	36	648	0.00148013	0.0	1	07	18	05	07	1	0	65535
426.0	r02c08f01p05-ch1sk1fk1fl1.tif	37	649	0.230671	0.0	1	08	01	05	02	0	0	65535
16955.0	r02c08f02p05-ch1sk1fk1fl1.tif	37	650	0.00515755	0.0	1	08	02	05	02	1	0	65535
1.0	r02c08f03p05-ch1sk1fk1fl1.tif	37	651	0.0919356	0.0	1	08	03	05	02	0	0	65535
68.0	r02c08f04p05-ch1sk1fk1fl1.tif	37	652	0.161181	0.0	1	08	04	05	02	0	0	65535
281.0	r02c08f05p05-ch1sk1fk1fl1.tif	37	653	0.224521	0.0	1	08	05	05	02	0	0	65535
114.0	r02c08f06p05-ch1sk1fk1fl1.tif	37	654	0.173358	0.0	1	08	06	05	02	0	0	65535
20588.0	r02c08f07p05-ch1sk1fk1fl1.tif	37	655	0.00163272	0.0	1	08	07	05	02	1	0	65535
20577.0	r02c08f08p05-ch1sk1fk1fl1.tif	37	656	0.00128176	0.0	1	08	08	05	02	1	0	65535
1583.0	r02c08f09p05-ch1sk1fk1fl1.tif	37	657	0.209003	0.0	1	08	09	05	02	0	0	65535
153.0	r02c08f10p05-ch1sk1fk1fl1.tif	37	658	0.202625	0.0	1	08	10	05	02	0	0	65535
65.0	r02c08f11p05-ch1sk1fk1fl1.tif	37	659	0.167468	0.0	1	08	11	05	02	0	0	65535
491.0	r02c08f12p05-ch1sk1fk1fl1.tif	37	660	0.249729	0.000143612132353	1	08	12	05	02	0	0	65535
212.0	r02c08f13p05-ch1sk1fk1fl1.tif	37	661	0.210971	0.0	1	08	13	05	02	0	0	65535
20584.0	r02c08f14p05-ch1sk1fk1fl1.tif	37	662	0.00128176	0.0	1	08	14	05	02	1	0	65535
20506.0	r02c08f15p05-ch1sk1fk1fl1.tif	37	663	0.00131228	0.0	1	08	15	05	02	1	0	65535
6.0	r02c08f16p05-ch1sk1fk1fl1.tif	37	664	0.130434	0.0	1	08	16	05	02	0	0	65535
30.0	r02c08f17p05-ch1sk1fk1fl1.tif	37	665	0.116167	0.0	1	08	17	05	02	0	0	65535
20611.0	r02c08f18p05-ch1sk1fk1fl1.tif	37	666	0.00163272	0.0	1	08	18	05	02	1	0	65535
100.0	r03c08f01p05-ch1sk1fk1fl1.tif	38	667	0.214313	0.0	1	08	01	05	03	0	0	65535
20937.0	r03c08f02p05-ch1sk1fk1fl1.tif	38	668	0.00134279	0.0	1	08	02	05	03	1	0	65535
20612.0	r03c08f03p05-ch1sk1fk1fl1.tif	38	669	0.00134279	0.0	1	08	03	05	03	1	0	65535
21206.0	r03c08f04p05-ch1sk1fk1fl1.tif	38	670	0.00250248	0.0	1	08	04	05	03	1	0	65535
22.0	r03c08f05p05-ch1sk1fk1fl1.tif	38	671	0.169497	0.0	1	08	05	05	03	0	0	65535
3.0	r03c08f06p05-ch1sk1fk1fl1.tif	38	672	0.109361	0.0	1	08	06	05	03	0	0	65535
20815.0	r03c08f07p05-ch1sk1fk1fl1.tif	38	673	0.00241093	0.0	1	08	07	05	03	1	0	65535
20514.0	r03c08f08p05-ch1sk1fk1fl1.tif	38	674	0.00128176	0.0	1	08	08	05	03	1	0	65535
401.0	r03c08f09p05-ch1sk1fk1fl1.tif	38	675	0.193256	0.0	1	08	09	05	03	0	0	65535
58.0	r03c08f10p05-ch1sk1fk1fl1.tif	38	676	0.169589	0.0	1	08	10	05	03	0	0	65535
97.0	r03c08f11p05-ch1sk1fk1fl1.tif	38	677	0.162081	0.0	1	08	11	05	03	0	0	65535
882.0	r03c08f12p05-ch1sk1fk1fl1.tif	38	678	0.211917	0.0	1	08	12	05	03	0	0	65535
179.0	r03c08f13p05-ch1sk1fk1fl1.tif	38	679	0.168795	0.0	1	08	13	05	03	0	0	65535
20423.0	r03c08f14p05-ch1sk1fk1fl1.tif	38	680	0.0012665	0.0	1	08	14	05	03	1	0	65535
20483.0	r03c08f15p05-ch1sk1fk1fl1.tif	38	681	0.00125124	0.0	1	08	15	05	03	1	0	65535
35.0	r03c08f16p05-ch1sk1fk1fl1.tif	38	682	0.158831	0.0	1	08	16	05	03	0	0	65535
109.0	r03c08f17p05-ch1sk1fk1fl1.tif	38	683	0.15729	0.0	1	08	17	05	03	0	0	65535
5.0	r03c08f18p05-ch1sk1fk1fl1.tif	38	684	0.102861	0.0	1	08	18	05	03	0	0	65535
650.0	r04c08f01p05-ch1sk1fk1fl1.tif	39	685	0.240116	0.0	1	08	01	05	04	0	0	65535
20776.0	r04c08f02p05-ch1sk1fk1fl1.tif	39	686	0.00131228	0.0	1	08	02	05	04	1	0	65535
20789.0	r04c08f03p05-ch1sk1fk1fl1.tif	39	687	0.00131228	0.0	1	08	03	05	04	1	0	65535
20942.0	r04c08f04p05-ch1sk1fk1fl1.tif	39	688	0.00177005	0.0	1	08	04	05	04	1	0	65535
88.0	r04c08f05p05-ch1sk1fk1fl1.tif	39	689	0.190143	0.0	1	08	05	05	04	0	0	65535
96.0	r04c08f06p05-ch1sk1fk1fl1.tif	39	690	0.200351	0.0	1	08	06	05	04	0	0	65535
20607.0	r04c08f07p05-ch1sk1fk1fl1.tif	39	691	0.0012665	0.0	1	08	07	05	04	1	0	65535
29.0	r04c08f08p05-ch1sk1fk1fl1.tif	39	692	0.134936	0.0	1	08	08	05	04	0	0	65535
468.0	r04c08f09p05-ch1sk1fk1fl1.tif	39	693	0.21088	0.0	1	08	09	05	04	0	0	65535
9.0	r04c08f10p05-ch1sk1fk1fl1.tif	39	694	0.0855421	0.0	1	08	10	05	04	0	0	65535
1.0	r04c08f11p05-ch1sk1fk1fl1.tif	39	695	0.070985	0.0	1	08	11	05	04	0	0	65535
263.0	r04c08f12p05-ch1sk1fk1fl1.tif	39	696	0.168521	0.0	1	08	12	05	04	0	0	65535
368.0	r04c08f13p05-ch1sk1fk1fl1.tif	39	697	0.249668	0.000143612132353	1	08	13	05	04	0	0	65535
15.0	r04c08f14p05-ch1sk1fk1fl1.tif	39	698	0.120287	0.0	1	08	14	05	04	0	0	65535
20580.0	r04c08f15p05-ch1sk1fk1fl1.tif	39	699	0.00131228	0.0	1	08	15	05	04	1	0	65535
18.0	r04c08f16p05-ch1sk1fk1fl1.tif	39	700	0.114168	0.0	1	08	16	05	04	0	0	65535
11.0	r04c08f17p05-ch1sk1fk1fl1.tif	39	701	0.0835279	0.0	1	08	17	05	04	0	0	65535
20531.0	r04c08f18p05-ch1sk1fk1fl1.tif	39	702	0.00155642	0.0	1	08	18	05	04	1	0	65535
184.0	r05c08f01p05-ch1sk1fk1fl1.tif	40	703	0.198047	0.0	1	08	01	05	05	0	0	65535
20994.0	r05c08f02p05-ch1sk1fk1fl1.tif	40	704	0.00137331	0.0	1	08	02	05	05	1	0	65535
20889.0	r05c08f03p05-ch1sk1fk1fl1.tif	40	705	0.00140383	0.0	1	08	03	05	05	1	0	65535
13.0	r05c08f04p05-ch1sk1fk1fl1.tif	40	706	0.141329	0.0	1	08	04	05	05	0	0	65535
176.0	r05c08f05p05-ch1sk1fk1fl1.tif	40	707	0.186175	0.0	1	08	05	05	05	0	0	65535
45.0	r05c08f06p05-ch1sk1fk1fl1.tif	40	708	0.173785	0.0	1	08	06	05	05	0	0	65535
20693.0	r05c08f07p05-ch1sk1fk1fl1.tif	40	709	0.00131228	0.0	1	08	07	05	05	1	0	65535
20719.0	r05c08f08p05-ch1sk1fk1fl1.tif	40	710	0.00125124	0.0	1	08	08	05	05	1	0	65535
838.0	r05c08f09p05-ch1sk1fk1fl1.tif	40	711	0.249607	0.000143612132353	1	08	09	05	05	0	0	65535
75.0	r05c08f10p05-ch1sk1fk1fl1.tif	40	712	0.13611	0.0	1	08	10	05	05	0	0	65535
36.0	r05c08f11p05-ch1sk1fk1fl1.tif	40	713	0.126162	0.0	1	08	11	05	05	0	0	65535
409.0	r05c08f12p05-ch1sk1fk1fl1.tif	40	714	0.24094	0.0	1	08	12	05	05	0	0	65535
180.0	r05c08f13p05-ch1sk1fk1fl1.tif	40	715	0.215747	0.0	1	08	13	05	05	0	0	65535
20654.0	r05c08f14p05-ch1sk1fk1fl1.tif	40	716	0.00129702	0.0	1	08	14	05	05	1	0	65535
20548.0	r05c08f15p05-ch1sk1fk1fl1.tif	40	717	0.00149538	0.0	1	08	15	05	05	1	0	65535
11.0	r05c08f16p05-ch1sk1fk1fl1.tif	40	718	0.135592	0.0	1	08	16	05	05	0	0	65535
38.0	r05c08f17p05-ch1sk1fk1fl1.tif	40	719	0.12932	0.0	1	08	17	05	05	0	0	65535
20176.0	r05c08f18p05-ch1sk1fk1fl1.tif	40	720	0.00158694	0.0	1	08	18	05	05	1	0	65535
1278.0	r06c08f01p05-ch1sk1fk1fl1.tif	41	721	0.208087	0.0	1	08	01	05	06	0	0	65535
139.0	r06c08f02p05-ch1sk1fk1fl1.tif	41	722	0.200717	0.0	1	08	02	05	06	0	0	65535
65.0	r06c08f03p05-ch1sk1fk1fl1.tif	41	723	0.16257	0.0	1	08	03	05	06	0	0	65535
14.0	r06c08f04p05-ch1sk1fk1fl1.tif	41	724	0.0339971	0.0	1	08	04	05	06	1	0	65535
463.0	r06c08f05p05-ch1sk1fk1fl1.tif	41	725	0.214115	0.0	1	08	05	05	06	0	0	65535
946.0	r06c08f06p05-ch1sk1fk1fl1.tif	41	726	0.229175	0.0	1	08	06	05	06	0	0	65535
77.0	r06c08f07p05-ch1sk1fk1fl1.tif	41	727	0.183749	0.0	1	08	07	05	06	0	0	65535
80.0	r06c08f08p05-ch1sk1fk1fl1.tif	41	728	0.188815	0.0	1	08	08	05	06	0	0	65535
546.0	r06c08f09p05-ch1sk1fk1fl1.tif	41	729	0.230915	0.0	1	08	09	05	06	0	0	65535
20770.0	r06c08f10p05-ch1sk1fk1fl1.tif	41	730	0.00204471	0.0	1	08	10	05	06	1	0	65535
20507.0	r06c08f11p05-ch1sk1fk1fl1.tif	41	731	0.00131228	0.0	1	08	11	05	06	1	0	65535
61.0	r06c08f12p05-ch1sk1fk1fl1.tif	41	732	0.128099	0.0	1	08	12	05	06	0	0	65535
118.0	r06c08f13p05-ch1sk1fk1fl1.tif	41	733	0.184741	0.0	1	08	13	05	06	0	0	65535
3.0	r06c08f14p05-ch1sk1fk1fl1.tif	41	734	0.0442969	0.0	1	08	14	05	06	1	0	65535
20735.0	r06c08f15p05-ch1sk1fk1fl1.tif	41	735	0.00224308	0.0	1	08	15	05	06	1	0	65535
20484.0	r06c08f16p05-ch1sk1fk1fl1.tif	41	736	0.00131228	0.0	1	08	16	05	06	1	0	65535
20559.0	r06c08f17p05-ch1sk1fk1fl1.tif	41	737	0.00134279	0.0	1	08	17	05	06	1	0	65535
20096.0	r06c08f18p05-ch1sk1fk1fl1.tif	41	738	0.00166323	0.0	1	08	18	05	06	1	0	65535
962.0	r07c08f01p05-ch1sk1fk1fl1.tif	42	739	0.245289	0.0	1	08	01	05	07	0	0	65535
126.0	r07c08f02p05-ch1sk1fk1fl1.tif	42	740	0.16286	0.0	1	08	02	05	07	0	0	65535
6.0	r07c08f03p05-ch1sk1fk1fl1.tif	42	741	0.129015	0.0	1	08	03	05	07	0	0	65535
16657.0	r07c08f04p05-ch1sk1fk1fl1.tif	42	742	0.00296025	0.0	1	08	04	05	07	1	0	65535
76.0	r07c08f05p05-ch1sk1fk1fl1.tif	42	743	0.138186	0.0	1	08	05	05	07	0	0	65535
811.0	r07c08f06p05-ch1sk1fk1fl1.tif	42	744	0.249668	0.000215418198529	1	08	06	05	07	0	0	65535
292.0	r07c08f07p05-ch1sk1fk1fl1.tif	42	745	0.222538	0.0	1	08	07	05	07	0	0	65535
561.0	r07c08f08p05-ch1sk1fk1fl1.tif	42	746	0.211978	0.0	1	08	08	05	07	0	0	65535
66.0	r07c08f09p05-ch1sk1fk1fl1.tif	42	747	0.210513	0.0	1	08	09	05	07	0	0	65535
20560.0	r07c08f10p05-ch1sk1fk1fl1.tif	42	748	0.00144961	0.0	1	08	10	05	07	1	0	65535
20522.0	r07c08f11p05-ch1sk1fk1fl1.tif	42	749	0.00144961	0.0	1	08	11	05	07	1	0	65535
20592.0	r07c08f12p05-ch1sk1fk1fl1.tif	42	750	0.00378424	0.0	1	08	12	05	07	1	0	65535
195.0	r07c08f13p05-ch1sk1fk1fl1.tif	42	751	0.16437	0.0	1	08	13	05	07	0	0	65535
153.0	r07c08f14p05-ch1sk1fk1fl1.tif	42	752	0.199039	0.0	1	08	14	05	07	0	0	65535
20811.0	r07c08f15p05-ch1sk1fk1fl1.tif	42	753	0.00128176	0.0	1	08	15	05	07	1	0	65535
20578.0	r07c08f16p05-ch1sk1fk1fl1.tif	42	754	0.00132753	0.0	1	08	16	05	07	1	0	65535
20634.0	r07c08f17p05-ch1sk1fk1fl1.tif	42	755	0.00128176	0.0	1	08	17	05	07	1	0	65535
20223.0	r07c08f18p05-ch1sk1fk1fl1.tif	42	756	0.00140383	0.0	1	08	18	05	07	1	0	65535
604.0	r02c09f01p05-ch1sk1fk1fl1.tif	43	757	0.210498	0.0	1	09	01	05	02	0	0	65535
21099.0	r02c09f02p05-ch1sk1fk1fl1.tif	43	758	0.00183108	0.0	1	09	02	05	02	1	0	65535
16860.0	r02c09f03p05-ch1sk1fk1fl1.tif	43	759	0.00207523	0.0	1	09	03	05	02	1	0	65535
27.0	r02c09f04p05-ch1sk1fk1fl1.tif	43	760	0.118456	0.0	1	09	04	05	02	0	0	65535
210.0	r02c09f05p05-ch1sk1fk1fl1.tif	43	761	0.168841	0.0	1	09	05	05	02	0	0	65535
131.0	r02c09f06p05-ch1sk1fk1fl1.tif	43	762	0.209003	0.0	1	09	06	05	02	0	0	65535
20863.0	r02c09f07p05-ch1sk1fk1fl1.tif	43	763	0.00129702	0.0	1	09	07	05	02	1	0	65535
3.0	r02c09f08p05-ch1sk1fk1fl1.tif	43	764	0.101732	0.0	1	09	08	05	02	0	0	65535
1428.0	r02c09f09p05-ch1sk1fk1fl1.tif	43	765	0.249668	0.000574448529412	1	09	09	05	02	0	0	65535
110.0	r02c09f10p05-ch1sk1fk1fl1.tif	43	766	0.153704	0.0	1	09	10	05	02	0	0	65535
89.0	r02c09f11p05-ch1sk1fk1fl1.tif	43	767	0.143496	0.0	1	09	11	05	02	0	0	65535
609.0	r02c09f12p05-ch1sk1fk1fl1.tif	43	768	0.228916	0.0	1	09	12	05	02	0	0	65535
311.0	r02c09f13p05-ch1sk1fk1fl1.tif	43	769	0.194537	0.0	1	09	13	05	02	0	0	65535
1.0	r02c09f14p05-ch1sk1fk1fl1.tif	43	770	0.0381476	0.0	1	09	14	05	02	1	0	65535
20724.0	r02c09f15p05-ch1sk1fk1fl1.tif	43	771	0.00158694	0.0	1	09	15	05	02	1	0	65535
25.0	r02c09f16p05-ch1sk1fk1fl1.tif	43	772	0.133379	0.0	1	09	16	05	02	0	0	65535
64.0	r02c09f17p05-ch1sk1fk1fl1.tif	43	773	0.150301	0.0	1	09	17	05	02	0	0	65535
20522.0	r02c09f18p05-ch1sk1fk1fl1.tif	43	774	0.00395209	0.0	1	09	18	05	02	1	0	65535
33.0	r03c09f01p05-ch1sk1fk1fl1.tif	44	775	0.135134	0.0	1	09	01	05	03	0	0	65535
20783.0	r03c09f02p05-ch1sk1fk1fl1.tif	44	776	0.00224308	0.0	1	09	02	05	03	1	0	65535
6.0	r03c09f03p05-ch1sk1fk1fl1.tif	44	777	0.0220798	0.0	1	09	03	05	03	1	0	65535
77.0	r03c09f04p05-ch1sk1fk1fl1.tif	44	778	0.165133	0.0	1	09	04	05	03	0	0	65535
100.0	r03c09f05p05-ch1sk1fk1fl1.tif	44	779	0.190204	0.0	1	09	05	05	03	0	0	65535
3.0	r03c09f06p05-ch1sk1fk1fl1.tif	44	780	0.154604	0.0	1	09	06	05	03	0	0	65535
4.0	r03c09f07p05-ch1sk1fk1fl1.tif	44	781	0.0313115	0.0	1	09	07	05	03	1	0	65535
20725.0	r03c09f08p05-ch1sk1fk1fl1.tif	44	782	0.00128176	0.0	1	09	08	05	03	1	0	65535
704.0	r03c09f09p05-ch1sk1fk1fl1.tif	44	783	0.217548	0.0	1	09	09	05	03	0	0	65535
347.0	r03c09f10p05-ch1sk1fk1fl1.tif	44	784	0.224399	0.0	1	09	10	05	03	0	0	65535
196.0	r03c09f11p05-ch1sk1fk1fl1.tif	44	785	0.173724	0.0	1	09	11	05	03	0	0	65535
444.0	r03c09f12p05-ch1sk1fk1fl1.tif	44	786	0.237354	0.0	1	09	12	05	03	0	0	65535
30.0	r03c09f13p05-ch1sk1fk1fl1.tif	44	787	0.179248	0.0	1	09	13	05	03	0	0	65535
20677.0	r03c09f14p05-ch1sk1fk1fl1.tif	44	788	0.00128176	0.0	1	09	14	05	03	1	0	65535
21127.0	r03c09f15p05-ch1sk1fk1fl1.tif	44	789	0.00146487	0.0	1	09	15	05	03	1	0	65535
20405.0	r03c09f16p05-ch1sk1fk1fl1.tif	44	790	0.00128176	0.0	1	09	16	05	03	1	0	65535
34.0	r03c09f17p05-ch1sk1fk1fl1.tif	44	791	0.114504	0.0	1	09	17	05	03	0	0	65535
16.0	r03c09f18p05-ch1sk1fk1fl1.tif	44	792	0.122438	0.0	1	09	18	05	03	0	0	65535
498.0	r04c09f01p05-ch1sk1fk1fl1.tif	45	793	0.177676	0.0	1	09	01	05	04	0	0	65535
10.0	r04c09f02p05-ch1sk1fk1fl1.tif	45	794	0.103105	0.0	1	09	02	05	04	0	0	65535
12.0	r04c09f03p05-ch1sk1fk1fl1.tif	45	795	0.097612	0.0	1	09	03	05	04	0	0	65535
8.0	r04c09f04p05-ch1sk1fk1fl1.tif	45	796	0.0944533	0.0	1	09	04	05	04	0	0	65535
340.0	r04c09f05p05-ch1sk1fk1fl1.tif	45	797	0.21294	0.0	1	09	05	05	04	0	0	65535
267.0	r04c09f06p05-ch1sk1fk1fl1.tif	45	798	0.20798	0.0	1	09	06	05	04	0	0	65535
4.0	r04c09f07p05-ch1sk1fk1fl1.tif	45	799	0.117998	0.0	1	09	07	05	04	0	0	65535
1.0	r04c09f08p05-ch1sk1fk1fl1.tif	45	800	0.0489509	0.0	1	09	08	05	04	1	0	65535
696.0	r04c09f09p05-ch1sk1fk1fl1.tif	45	801	0.193988	0.0	1	09	09	05	04	0	0	65535
24.0	r04c09f10p05-ch1sk1fk1fl1.tif	45	802	0.107958	0.0	1	09	10	05	04	0	0	65535
20602.0	r04c09f11p05-ch1sk1fk1fl1.tif	45	803	0.00224308	0.0	1	09	11	05	04	1	0	65535
80.0	r04c09f12p05-ch1sk1fk1fl1.tif	45	804	0.180423	0.0	1	09	12	05	04	0	0	65535
80.0	r04c09f13p05-ch1sk1fk1fl1.tif	45	805	0.157687	0.0	1	09	13	05	04	0	0	65535
20655.0	r04c09f14p05-ch1sk1fk1fl1.tif	45	806	0.00143435	0.0	1	09	14	05	04	1	0	65535
20542.0	r04c09f15p05-ch1sk1fk1fl1.tif	45	807	0.00125124	0.0	1	09	15	05	04	1	0	65535
20665.0	r04c09f16p05-ch1sk1fk1fl1.tif	45	808	0.00131228	0.0	1	09	16	05	04	1	0	65535
20529.0	r04c09f17p05-ch1sk1fk1fl1.tif	45	809	0.00140383	0.0	1	09	17	05	04	1	0	65535
19986.0	r04c09f18p05-ch1sk1fk1fl1.tif	45	810	0.00125124	0.0	1	09	18	05	04	1	0	65535
290.0	r05c09f01p05-ch1sk1fk1fl1.tif	46	811	0.193881	0.0	1	09	01	05	05	0	0	65535
20855.0	r05c09f02p05-ch1sk1fk1fl1.tif	46	812	0.0016022	0.0	1	09	02	05	05	1	0	65535
20783.0	r05c09f03p05-ch1sk1fk1fl1.tif	46	813	0.002533	0.0	1	09	03	05	05	1	0	65535
20533.0	r05c09f04p05-ch1sk1fk1fl1.tif	46	814	0.00134279	0.0	1	09	04	05	05	1	0	65535
18.0	r05c09f05p05-ch1sk1fk1fl1.tif	46	815	0.13434	0.0	1	09	05	05	05	0	0	65535
24.0	r05c09f06p05-ch1sk1fk1fl1.tif	46	816	0.14725	0.0	1	09	06	05	05	0	0	65535
16662.0	r05c09f07p05-ch1sk1fk1fl1.tif	46	817	0.0118715	0.0	1	09	07	05	05	1	0	65535
1.0	r05c09f08p05-ch1sk1fk1fl1.tif	46	818	0.14078	0.0	1	09	08	05	05	0	0	65535
391.0	r05c09f09p05-ch1sk1fk1fl1.tif	46	819	0.216831	0.0	1	09	09	05	05	0	0	65535
19.0	r05c09f10p05-ch1sk1fk1fl1.tif	46	820	0.141665	0.0	1	09	10	05	05	0	0	65535
21.0	r05c09f11p05-ch1sk1fk1fl1.tif	46	821	0.146365	0.0	1	09	11	05	05	0	0	65535
661.0	r05c09f12p05-ch1sk1fk1fl1.tif	46	822	0.249622	0.000143612132353	1	09	12	05	05	0	0	65535
473.0	r05c09f13p05-ch1sk1fk1fl1.tif	46	823	0.243229	0.0	1	09	13	05	05	0	0	65535
6.0	r05c09f14p05-ch1sk1fk1fl1.tif	46	824	0.127443	0.0	1	09	14	05	05	0	0	65535
20717.0	r05c09f15p05-ch1sk1fk1fl1.tif	46	825	0.00180056	0.0	1	09	15	05	05	1	0	65535
66.0	r05c09f16p05-ch1sk1fk1fl1.tif	46	826	0.249638	7.18060661765e-05	1	09	16	05	05	0	0	65535
102.0	r05c09f17p05-ch1sk1fk1fl1.tif	46	827	0.139498	0.0	1	09	17	05	05	0	0	65535
151.0	r05c09f18p05-ch1sk1fk1fl1.tif	46	828	0.069337	0.0	1	09	18	05	05	0	0	65535
475.0	r06c09f01p05-ch1sk1fk1fl1.tif	47	829	0.219135	0.0	1	09	01	05	06	0	0	65535
29920.0	r06c09f02p05-ch1sk1fk1fl1.tif	47	830	0.0223697	0.0	1	09	02	05	06	1	0	65535
7.0	r06c09f03p05-ch1sk1fk1fl1.tif	47	831	0.0858473	0.0	1	09	03	05	06	0	0	65535
29.0	r06c09f04p05-ch1sk1fk1fl1.tif	47	832	0.158206	0.0	1	09	04	05	06	0	0	65535
427.0	r06c09f05p05-ch1sk1fk1fl1.tif	47	833	0.194965	0.0	1	09	05	05	06	0	0	65535
216.0	r06c09f06p05-ch1sk1fk1fl1.tif	47	834	0.20853	0.0	1	09	06	05	06	0	0	65535
20851.0	r06c09f07p05-ch1sk1fk1fl1.tif	47	835	0.00149538	0.0	1	09	07	05	06	1	0	65535
20838.0	r06c09f08p05-ch1sk1fk1fl1.tif	47	836	0.00178531	0.0	1	09	08	05	06	1	0	65535
1472.0	r06c09f09p05-ch1sk1fk1fl1.tif	47	837	0.241474	0.0	1	09	09	05	06	0	0	65535
116.0	r06c09f10p05-ch1sk1fk1fl1.tif	47	838	0.210773	0.0	1	09	10	05	06	0	0	65535
29.0	r06c09f11p05-ch1sk1fk1fl1.tif	47	839	0.126986	0.0	1	09	11	05	06	0	0	65535
417.0	r06c09f12p05-ch1sk1fk1fl1.tif	47	840	0.204456	0.0	1	09	12	05	06	0	0	65535
184.0	r06c09f13p05-ch1sk1fk1fl1.tif	47	841	0.207065	0.0	1	09	13	05	06	0	0	65535
20590.0	r06c09f14p05-ch1sk1fk1fl1.tif	47	842	0.0012665	0.0	1	09	14	05	06	1	0	65535
16581.0	r06c09f15p05-ch1sk1fk1fl1.tif	47	843	0.00370794	0.0	1	09	15	05	06	1	0	65535
20552.0	r06c09f16p05-ch1sk1fk1fl1.tif	47	844	0.00192264	0.0	1	09	16	05	06	1	0	65535
3.0	r06c09f17p05-ch1sk1fk1fl1.tif	47	845	0.0845045	0.0	1	09	17	05	06	0	0	65535
19684.0	r06c09f18p05-ch1sk1fk1fl1.tif	47	846	0.00129702	0.0	1	09	18	05	06	1	0	65535
1140.0	r07c09f01p05-ch1sk1fk1fl1.tif	48	847	0.249683	0.000574448529412	1	09	01	05	07	0	0	65535
20827.0	r07c09f02p05-ch1sk1fk1fl1.tif	48	848	0.00376898	0.0	1	09	02	05	07	1	0	65535
20995.0	r07c09f03p05-ch1sk1fk1fl1.tif	48	849	0.0059968	0.0	1	09	03	05	07	1	0	65535
20650.0	r07c09f04p05-ch1sk1fk1fl1.tif	48	850	0.00138857	0.0	1	09	04	05	07	1	0	65535
193.0	r07c09f05p05-ch1sk1fk1fl1.tif	48	851	0.186084	0.0	1	09	05	05	07	0	0	65535
223.0	r07c09f06p05-ch1sk1fk1fl1.tif	48	852	0.249638	0.000359030330882	1	09	06	05	07	0	0	65535
7.0	r07c09f07p05-ch1sk1fk1fl1.tif	48	853	0.22649	0.0	1	09	07	05	07	0	0	65535
50.0	r07c09f08p05-ch1sk1fk1fl1.tif	48	854	0.159854	0.0	1	09	08	05	07	0	0	65535
695.0	r07c09f09p05-ch1sk1fk1fl1.tif	48	855	0.205661	0.0	1	09	09	05	07	0	0	65535
29823.0	r07c09f10p05-ch1sk1fk1fl1.tif	48	856	0.0145876	0.0	1	09	10	05	07	1	0	65535
20438.0	r07c09f11p05-ch1sk1fk1fl1.tif	48	857	0.0012665	0.0	1	09	11	05	07	1	0	65535
322.0	r07c09f12p05-ch1sk1fk1fl1.tif	48	858	0.208515	0.0	1	09	12	05	07	0	0	65535
435.0	r07c09f13p05-ch1sk1fk1fl1.tif	48	859	0.192004	0.0	1	09	13	05	07	0	0	65535
16.0	r07c09f14p05-ch1sk1fk1fl1.tif	48	860	0.132921	0.0	1	09	14	05	07	0	0	65535
20660.0	r07c09f15p05-ch1sk1fk1fl1.tif	48	861	0.0012665	0.0	1	09	15	05	07	1	0	65535
5.0	r07c09f16p05-ch1sk1fk1fl1.tif	48	862	0.098024	0.0	1	09	16	05	07	0	0	65535
5.0	r07c09f17p05-ch1sk1fk1fl1.tif	48	863	0.10518	0.0	1	09	17	05	07	0	0	65535
19915.0	r07c09f18p05-ch1sk1fk1fl1.tif	48	864	0.00131228	0.0	1	09	18	05	07	1	0	65535
376.0	r02c10f01p05-ch1sk1fk1fl1.tif	49	865	0.249699	7.18060661765e-05	1	10	01	05	02	0	0	65535
20814.0	r02c10f02p05-ch1sk1fk1fl1.tif	49	866	0.00132753	0.0	1	10	02	05	02	1	0	65535
20898.0	r02c10f03p05-ch1sk1fk1fl1.tif	49	867	0.00128176	0.0	1	10	03	05	02	1	0	65535
13.0	r02c10f04p05-ch1sk1fk1fl1.tif	49	868	0.103853	0.0	1	10	04	05	02	0	0	65535
178.0	r02c10f05p05-ch1sk1fk1fl1.tif	49	869	0.167636	0.0	1	10	05	05	02	0	0	65535
50.0	r02c10f06p05-ch1sk1fk1fl1.tif	49	870	0.14226	0.0	1	10	06	05	02	0	0	65535
20720.0	r02c10f07p05-ch1sk1fk1fl1.tif	49	871	0.00129702	0.0	1	10	07	05	02	1	0	65535
20533.0	r02c10f08p05-ch1sk1fk1fl1.tif	49	872	0.00128176	0.0	1	10	08	05	02	1	0	65535
1181.0	r02c10f09p05-ch1sk1fk1fl1.tif	49	873	0.222049	0.0	1	10	09	05	02	0	0	65535
65.0	r02c10f10p05-ch1sk1fk1fl1.tif	49	874	0.192706	0.0	1	10	10	05	02	0	0	65535
47.0	r02c10f11p05-ch1sk1fk1fl1.tif	49	875	0.148852	0.0	1	10	11	05	02	0	0	65535
667.0	r02c10f12p05-ch1sk1fk1fl1.tif	49	876	0.249653	0.000143612132353	1	10	12	05	02	0	0	65535
239.0	r02c10f13p05-ch1sk1fk1fl1.tif	49	877	0.190341	0.0	1	10	13	05	02	0	0	65535
20381.0	r02c10f14p05-ch1sk1fk1fl1.tif	49	878	0.00132753	0.0	1	10	14	05	02	1	0	65535
20746.0	r02c10f15p05-ch1sk1fk1fl1.tif	49	879	0.00132753	0.0	1	10	15	05	02	1	0	65535
10.0	r02c10f16p05-ch1sk1fk1fl1.tif	49	880	0.110369	0.0	1	10	16	05	02	0	0	65535
47.0	r02c10f17p05-ch1sk1fk1fl1.tif	49	881	0.11284	0.0	1	10	17	05	02	0	0	65535
20590.0	r02c10f18p05-ch1sk1fk1fl1.tif	49	882	0.00151064	0.0	1	10	18	05	02	1	0	65535
79.0	r03c10f01p05-ch1sk1fk1fl1.tif	50	883	0.174029	0.0	1	10	01	05	03	0	0	65535
20925.0	r03c10f02p05-ch1sk1fk1fl1.tif	50	884	0.00129702	0.0	1	10	02	05	03	1	0	65535
20778.0	r03c10f03p05-ch1sk1fk1fl1.tif	50	885	0.00131228	0.0	1	10	03	05	03	1	0	65535
17.0	r03c10f04p05-ch1sk1fk1fl1.tif	50	886	0.128878	0.0	1	10	04	05	03	0	0	65535
83.0	r03c10f05p05-ch1sk1fk1fl1.tif	50	887	0.172381	0.0	1	10	05	05	03	0	0	65535
9.0	r03c10f06p05-ch1sk1fk1fl1.tif	50	888	0.158373	0.0	1	10	06	05	03	0	0	65535
20645.0	r03c10f07p05-ch1sk1fk1fl1.tif	50	889	0.00170901	0.0	1	10	07	05	03	1	0	65535
20749.0	r03c10f08p05-ch1sk1fk1fl1.tif	50	890	0.00154116	0.0	1	10	08	05	03	1	0	65535
718.0	r03c10f09p05-ch1sk1fk1fl1.tif	50	891	0.175509	0.0	1	10	09	05	03	0	0	65535
110.0	r03c10f10p05-ch1sk1fk1fl1.tif	50	892	0.165896	0.0	1	10	10	05	03	0	0	65535
158.0	r03c10f11p05-ch1sk1fk1fl1.tif	50	893	0.186297	0.0	1	10	11	05	03	0	0	65535
658.0	r03c10f12p05-ch1sk1fk1fl1.tif	50	894	0.212696	0.0	1	10	12	05	03	0	0	65535
75.0	r03c10f13p05-ch1sk1fk1fl1.tif	50	895	0.185382	0.0	1	10	13	05	03	0	0	65535
20529.0	r03c10f14p05-ch1sk1fk1fl1.tif	50	896	0.0012665	0.0	1	10	14	05	03	1	0	65535
20560.0	r03c10f15p05-ch1sk1fk1fl1.tif	50	897	0.00128176	0.0	1	10	15	05	03	1	0	65535
1.0	r03c10f16p05-ch1sk1fk1fl1.tif	50	898	0.0555428	0.0	1	10	16	05	03	0	0	65535
177.0	r03c10f17p05-ch1sk1fk1fl1.tif	50	899	0.165377	0.0	1	10	17	05	03	0	0	65535
13.0	r03c10f18p05-ch1sk1fk1fl1.tif	50	900	0.146731	0.0	1	10	18	05	03	0	0	65535
251.0	r04c10f01p05-ch1sk1fk1fl1.tif	51	901	0.204028	0.0	1	10	01	05	04	0	0	65535
20769.0	r04c10f02p05-ch1sk1fk1fl1.tif	51	902	0.00132753	0.0	1	10	02	05	04	1	0	65535
20912.0	r04c10f03p05-ch1sk1fk1fl1.tif	51	903	0.00134279	0.0	1	10	03	05	04	1	0	65535
25.0	r04c10f04p05-ch1sk1fk1fl1.tif	51	904	0.126864	0.0	1	10	04	05	04	0	0	65535
202.0	r04c10f05p05-ch1sk1fk1fl1.tif	51	905	0.174762	0.0	1	10	05	05	04	0	0	65535
59.0	r04c10f06p05-ch1sk1fk1fl1.tif	51	906	0.165042	0.0	1	10	06	05	04	0	0	65535
20548.0	r04c10f07p05-ch1sk1fk1fl1.tif	51	907	0.0012665	0.0	1	10	07	05	04	1	0	65535
20664.0	r04c10f08p05-ch1sk1fk1fl1.tif	51	908	0.00129702	0.0	1	10	08	05	04	1	0	65535
854.0	r04c10f09p05-ch1sk1fk1fl1.tif	51	909	0.210269	0.0	1	10	09	05	04	0	0	65535
74.0	r04c10f10p05-ch1sk1fk1fl1.tif	51	910	0.139315	0.0	1	10	10	05	04	0	0	65535
37.0	r04c10f11p05-ch1sk1fk1fl1.tif	51	911	0.146273	0.0	1	10	11	05	04	0	0	65535
461.0	r04c10f12p05-ch1sk1fk1fl1.tif	51	912	0.177111	0.0	1	10	12	05	04	0	0	65535
195.0	r04c10f13p05-ch1sk1fk1fl1.tif	51	913	0.17995	0.0	1	10	13	05	04	0	0	65535
20706.0	r04c10f14p05-ch1sk1fk1fl1.tif	51	914	0.00129702	0.0	1	10	14	05	04	1	0	65535
20606.0	r04c10f15p05-ch1sk1fk1fl1.tif	51	915	0.00128176	0.0	1	10	15	05	04	1	0	65535
13.0	r04c10f16p05-ch1sk1fk1fl1.tif	51	916	0.114992	0.0	1	10	16	05	04	0	0	65535
40.0	r04c10f17p05-ch1sk1fk1fl1.tif	51	917	0.153262	0.0	1	10	17	05	04	0	0	65535
4.0	r04c10f18p05-ch1sk1fk1fl1.tif	51	918	0.017731	0.0	1	10	18	05	04	1	0	65535
148.0	r05c10f01p05-ch1sk1fk1fl1.tif	52	919	0.209461	0.0	1	10	01	05	05	0	0	65535
21137.0	r05c10f02p05-ch1sk1fk1fl1.tif	52	920	0.0012665	0.0	1	10	02	05	05	1	0	65535
21018.0	r05c10f03p05-ch1sk1fk1fl1.tif	52	921	0.00177005	0.0	1	10	03	05	05	1	0	65535
26544.0	r05c10f04p05-ch1sk1fk1fl1.tif	52	922	0.0105287	0.0	1	10	04	05	05	1	0	65535
48.0	r05c10f05p05-ch1sk1fk1fl1.tif	52	923	0.148577	0.0	1	10	05	05	05	0	0	65535
22.0	r05c10f06p05-ch1sk1fk1fl1.tif	52	924	0.152636	0.0	1	10	06	05	05	0	0	65535
20527.0	r05c10f07p05-ch1sk1fk1fl1.tif	52	925	0.00137331	0.0	1	10	07	05	05	1	0	65535
20683.0	r05c10f08p05-ch1sk1fk1fl1.tif	52	926	0.00131228	0.0	1	10	08	05	05	1	0	65535
505.0	r05c10f09p05-ch1sk1fk1fl1.tif	52	927	0.22298	0.0	1	10	09	05	05	0	0	65535
51.0	r05c10f10p05-ch1sk1fk1fl1.tif	52	928	0.146654	0.0	1	10	10	05	05	0	0	65535
73.0	r05c10f11p05-ch1sk1fk1fl1.tif	52	929	0.153552	0.0	1	10	11	05	05	0	0	65535
867.0	r05c10f12p05-ch1sk1fk1fl1.tif	52	930	0.222965	0.0	1	10	12	05	05	0	0	65535
223.0	r05c10f13p05-ch1sk1fk1fl1.tif	52	931	0.198276	0.0	1	10	13	05	05	0	0	65535
20481.0	r05c10f14p05-ch1sk1fk1fl1.tif	52	932	0.0012665	0.0	1	10	14	05	05	1	0	65535
20490.0	r05c10f15p05-ch1sk1fk1fl1.tif	52	933	0.00137331	0.0	1	10	15	05	05	1	0	65535
44.0	r05c10f16p05-ch1sk1fk1fl1.tif	52	934	0.157763	0.0	1	10	16	05	05	0	0	65535
115.0	r05c10f17p05-ch1sk1fk1fl1.tif	52	935	0.178714	0.0	1	10	17	05	05	0	0	65535
6.0	r05c10f18p05-ch1sk1fk1fl1.tif	52	936	0.11313	0.0	1	10	18	05	05	0	0	65535
366.0	r06c10f01p05-ch1sk1fk1fl1.tif	53	937	0.154391	0.0	1	10	01	05	06	0	0	65535
381.0	r06c10f02p05-ch1sk1fk1fl1.tif	53	938	0.195361	0.0	1	10	02	05	06	0	0	65535
226.0	r06c10f03p05-ch1sk1fk1fl1.tif	53	939	0.169223	0.0	1	10	03	05	06	0	0	65535
2.0	r06c10f04p05-ch1sk1fk1fl1.tif	53	940	0.129442	0.0	1	10	04	05	06	0	0	65535
726.0	r06c10f05p05-ch1sk1fk1fl1.tif	53	941	0.204456	0.0	1	10	05	05	06	0	0	65535
1180.0	r06c10f06p05-ch1sk1fk1fl1.tif	53	942	0.249638	0.000143612132353	1	10	06	05	06	0	0	65535
76.0	r06c10f07p05-ch1sk1fk1fl1.tif	53	943	0.15491	0.0	1	10	07	05	06	0	0	65535
6.0	r06c10f08p05-ch1sk1fk1fl1.tif	53	944	0.0716106	0.0	1	10	08	05	06	0	0	65535
353.0	r06c10f09p05-ch1sk1fk1fl1.tif	53	945	0.18439	0.0	1	10	09	05	06	0	0	65535
20618.0	r06c10f10p05-ch1sk1fk1fl1.tif	53	946	0.00138857	0.0	1	10	10	05	06	1	0	65535
20413.0	r06c10f11p05-ch1sk1fk1fl1.tif	53	947	0.00128176	0.0	1	10	11	05	06	1	0	65535
13.0	r06c10f12p05-ch1sk1fk1fl1.tif	53	948	0.102388	0.0	1	10	12	05	06	0	0	65535
10.0	r06c10f13p05-ch1sk1fk1fl1.tif	53	949	0.0768444	0.0	1	10	13	05	06	0	0	65535
20614.0	r06c10f14p05-ch1sk1fk1fl1.tif	53	950	0.00146487	0.0	1	10	14	05	06	1	0	65535
20739.0	r06c10f15p05-ch1sk1fk1fl1.tif	53	951	0.00137331	0.0	1	10	15	05	06	1	0	65535
20629.0	r06c10f16p05-ch1sk1fk1fl1.tif	53	952	0.00137331	0.0	1	10	16	05	06	1	0	65535
20701.0	r06c10f17p05-ch1sk1fk1fl1.tif	53	953	0.00131228	0.0	1	10	17	05	06	1	0	65535
20280.0	r06c10f18p05-ch1sk1fk1fl1.tif	53	954	0.00154116	0.0	1	10	18	05	06	1	0	65535
1422.0	r07c10f01p05-ch1sk1fk1fl1.tif	54	955	0.249607	0.000143612132353	1	10	01	05	07	0	0	65535
20986.0	r07c10f02p05-ch1sk1fk1fl1.tif	54	956	0.00134279	0.0	1	10	02	05	07	1	0	65535
16844.0	r07c10f03p05-ch1sk1fk1fl1.tif	54	957	0.00196841	0.0	1	10	03	05	07	1	0	65535
20582.0	r07c10f04p05-ch1sk1fk1fl1.tif	54	958	0.00141909	0.0	1	10	04	05	07	1	0	65535
24.0	r07c10f05p05-ch1sk1fk1fl1.tif	54	959	0.129427	0.0	1	10	05	05	07	0	0	65535
271.0	r07c10f06p05-ch1sk1fk1fl1.tif	54	960	0.227909	0.0	1	10	06	05	07	0	0	65535
120.0	r07c10f07p05-ch1sk1fk1fl1.tif	54	961	0.193439	0.0	1	10	07	05	07	0	0	65535
318.0	r07c10f08p05-ch1sk1fk1fl1.tif	54	962	0.214252	0.0	1	10	08	05	07	0	0	65535
166.0	r07c10f09p05-ch1sk1fk1fl1.tif	54	963	0.168566	0.0	1	10	09	05	07	0	0	65535
20441.0	r07c10f10p05-ch1sk1fk1fl1.tif	54	964	0.00184634	0.0	1	10	10	05	07	1	0	65535
20537.0	r07c10f11p05-ch1sk1fk1fl1.tif	54	965	0.0019379	0.0	1	10	11	05	07	1	0	65535
74.0	r07c10f12p05-ch1sk1fk1fl1.tif	54	966	0.146731	0.0	1	10	12	05	07	0	0	65535
597.0	r07c10f13p05-ch1sk1fk1fl1.tif	54	967	0.244648	0.0	1	10	13	05	07	0	0	65535
177.0	r07c10f14p05-ch1sk1fk1fl1.tif	54	968	0.226841	0.0	1	10	14	05	07	0	0	65535
2.0	r07c10f15p05-ch1sk1fk1fl1.tif	54	969	0.0991531	0.0	1	10	15	05	07	0	0	65535
37.0	r07c10f16p05-ch1sk1fk1fl1.tif	54	970	0.110033	0.0	1	10	16	05	07	0	0	65535
20500.0	r07c10f17p05-ch1sk1fk1fl1.tif	54	971	0.0012665	0.0	1	10	17	05	07	1	0	65535
20082.0	r07c10f18p05-ch1sk1fk1fl1.tif	54	972	0.00157168	0.0	1	10	18	05	07	1	0	65535
154.0	r02c11f01p05-ch1sk1fk1fl1.tif	55	973	0.22034	0.0	1	11	01	05	02	0	0	65535
20927.0	r02c11f02p05-ch1sk1fk1fl1.tif	55	974	0.00131228	0.0	1	11	02	05	02	1	0	65535
4.0	r02c11f03p05-ch1sk1fk1fl1.tif	55	975	0.0874952	0.0	1	11	03	05	02	0	0	65535
74.0	r02c11f04p05-ch1sk1fk1fl1.tif	55	976	0.153903	0.0	1	11	04	05	02	0	0	65535
384.0	r02c11f05p05-ch1sk1fk1fl1.tif	55	977	0.190188	0.0	1	11	05	05	02	0	0	65535
87.0	r02c11f06p05-ch1sk1fk1fl1.tif	55	978	0.217044	0.0	1	11	06	05	02	0	0	65535
20790.0	r02c11f07p05-ch1sk1fk1fl1.tif	55	979	0.00865187	0.0	1	11	07	05	02	1	0	65535
20736.0	r02c11f08p05-ch1sk1fk1fl1.tif	55	980	0.00164797	0.0	1	11	08	05	02	1	0	65535
1533.0	r02c11f09p05-ch1sk1fk1fl1.tif	55	981	0.249638	0.000430836397059	1	11	09	05	02	0	0	65535
201.0	r02c11f10p05-ch1sk1fk1fl1.tif	55	982	0.165881	0.0	1	11	10	05	02	0	0	65535
75.0	r02c11f11p05-ch1sk1fk1fl1.tif	55	983	0.14052	0.0	1	11	11	05	02	0	0	65535
348.0	r02c11f12p05-ch1sk1fk1fl1.tif	55	984	0.199466	0.0	1	11	12	05	02	0	0	65535
76.0	r02c11f13p05-ch1sk1fk1fl1.tif	55	985	0.15256	0.0	1	11	13	05	02	0	0	65535
20535.0	r02c11f14p05-ch1sk1fk1fl1.tif	55	986	0.0012665	0.0	1	11	14	05	02	1	0	65535
20250.0	r02c11f15p05-ch1sk1fk1fl1.tif	55	987	0.00137331	0.0	1	11	15	05	02	1	0	65535
20418.0	r02c11f16p05-ch1sk1fk1fl1.tif	55	988	0.00161746	0.0	1	11	16	05	02	1	0	65535
20291.0	r02c11f17p05-ch1sk1fk1fl1.tif	55	989	0.00129702	0.0	1	11	17	05	02	1	0	65535
20236.0	r02c11f18p05-ch1sk1fk1fl1.tif	55	990	0.00131228	0.0	1	11	18	05	02	1	0	65535
204.0	r03c11f01p05-ch1sk1fk1fl1.tif	56	991	0.243122	0.0	1	11	01	05	03	0	0	65535
21036.0	r03c11f02p05-ch1sk1fk1fl1.tif	56	992	0.00131228	0.0	1	11	02	05	03	1	0	65535
21229.0	r03c11f03p05-ch1sk1fk1fl1.tif	56	993	0.00128176	0.0	1	11	03	05	03	1	0	65535
4.0	r03c11f04p05-ch1sk1fk1fl1.tif	56	994	0.0897231	0.0	1	11	04	05	03	0	0	65535
62.0	r03c11f05p05-ch1sk1fk1fl1.tif	56	995	0.144594	0.0	1	11	05	05	03	0	0	65535
20.0	r03c11f06p05-ch1sk1fk1fl1.tif	56	996	0.127611	0.0	1	11	06	05	03	0	0	65535
20967.0	r03c11f07p05-ch1sk1fk1fl1.tif	56	997	0.0012665	0.0	1	11	07	05	03	1	0	65535
20728.0	r03c11f08p05-ch1sk1fk1fl1.tif	56	998	0.00299077	0.0	1	11	08	05	03	1	0	65535
694.0	r03c11f09p05-ch1sk1fk1fl1.tif	56	999	0.248264	0.0	1	11	09	05	03	0	0	65535
41.0	r03c11f10p05-ch1sk1fk1fl1.tif	56	1000	0.170825	0.0	1	11	10	05	03	0	0	65535
62.0	r03c11f11p05-ch1sk1fk1fl1.tif	56	1001	0.161837	0.0	1	11	11	05	03	0	0	65535
594.0	r03c11f12p05-ch1sk1fk1fl1.tif	56	1002	0.213687	0.0	1	11	12	05	03	0	0	65535
184.0	r03c11f13p05-ch1sk1fk1fl1.tif	56	1003	0.183642	0.0	1	11	13	05	03	0	0	65535
20384.0	r03c11f14p05-ch1sk1fk1fl1.tif	56	1004	0.00131228	0.0	1	11	14	05	03	1	0	65535
20728.0	r03c11f15p05-ch1sk1fk1fl1.tif	56	1005	0.00138857	0.0	1	11	15	05	03	1	0	65535
15.0	r03c11f16p05-ch1sk1fk1fl1.tif	56	1006	0.112093	0.0	1	11	16	05	03	0	0	65535
51.0	r03c11f17p05-ch1sk1fk1fl1.tif	56	1007	0.146181	0.0	1	11	17	05	03	0	0	65535
31059.0	r03c11f18p05-ch1sk1fk1fl1.tif	56	1008	0.0347906	0.0	1	11	18	05	03	1	0	65535
58.0	r04c11f01p05-ch1sk1fk1fl1.tif	57	1009	0.180514	0.0	1	11	01	05	04	0	0	65535
25.0	r04c11f02p05-ch1sk1fk1fl1.tif	57	1010	0.0935378	0.0	1	11	02	05	04	0	0	65535
2.0	r04c11f03p05-ch1sk1fk1fl1.tif	57	1011	0.0789807	0.0	1	11	03	05	04	0	0	65535
73.0	r04c11f04p05-ch1sk1fk1fl1.tif	57	1012	0.149264	0.0	1	11	04	05	04	0	0	65535
188.0	r04c11f05p05-ch1sk1fk1fl1.tif	57	1013	0.165576	0.0	1	11	05	05	04	0	0	65535
16.0	r04c11f06p05-ch1sk1fk1fl1.tif	57	1014	0.21767	0.0	1	11	06	05	04	0	0	65535
20659.0	r04c11f07p05-ch1sk1fk1fl1.tif	57	1015	0.00138857	0.0	1	11	07	05	04	1	0	65535
20564.0	r04c11f08p05-ch1sk1fk1fl1.tif	57	1016	0.00137331	0.0	1	11	08	05	04	1	0	65535
981.0	r04c11f09p05-ch1sk1fk1fl1.tif	57	1017	0.221134	0.0	1	11	09	05	04	0	0	65535
314.0	r04c11f10p05-ch1sk1fk1fl1.tif	57	1018	0.216739	0.0	1	11	10	05	04	0	0	65535
212.0	r04c11f11p05-ch1sk1fk1fl1.tif	57	1019	0.169162	0.0	1	11	11	05	04	0	0	65535
441.0	r04c11f12p05-ch1sk1fk1fl1.tif	57	1020	0.21059	0.0	1	11	12	05	04	0	0	65535
49.0	r04c11f13p05-ch1sk1fk1fl1.tif	57	1021	0.175128	0.0	1	11	13	05	04	0	0	65535
20534.0	r04c11f14p05-ch1sk1fk1fl1.tif	57	1022	0.0018616	0.0	1	11	14	05	04	1	0	65535
16522.0	r04c11f15p05-ch1sk1fk1fl1.tif	57	1023	0.00460822	0.0	1	11	15	05	04	1	0	65535
20580.0	r04c11f16p05-ch1sk1fk1fl1.tif	57	1024	0.00148013	0.0	1	11	16	05	04	1	0	65535
46.0	r04c11f17p05-ch1sk1fk1fl1.tif	57	1025	0.169986	0.0	1	11	17	05	04	0	0	65535
13.0	r04c11f18p05-ch1sk1fk1fl1.tif	57	1026	0.124453	0.0	1	11	18	05	04	0	0	65535
126.0	r05c11f01p05-ch1sk1fk1fl1.tif	58	1027	0.200092	0.0	1	11	01	05	05	0	0	65535
28678.0	r05c11f02p05-ch1sk1fk1fl1.tif	58	1028	0.0157168	0.0	1	11	02	05	05	1	0	65535
20851.0	r05c11f03p05-ch1sk1fk1fl1.tif	58	1029	0.0117037	0.0	1	11	03	05	05	1	0	65535
6.0	r05c11f04p05-ch1sk1fk1fl1.tif	58	1030	0.144411	0.0	1	11	04	05	05	0	0	65535
96.0	r05c11f05p05-ch1sk1fk1fl1.tif	58	1031	0.204532	0.0	1	11	05	05	05	0	0	65535
17.0	r05c11f06p05-ch1sk1fk1fl1.tif	58	1032	0.171344	0.0	1	11	06	05	05	0	0	65535
20768.0	r05c11f07p05-ch1sk1fk1fl1.tif	58	1033	0.00141909	0.0	1	11	07	05	05	1	0	65535
17.0	r05c11f08p05-ch1sk1fk1fl1.tif	58	1034	0.0114748	0.0	1	11	08	05	05	1	0	65535
634.0	r05c11f09p05-ch1sk1fk1fl1.tif	58	1035	0.226139	0.0	1	11	09	05	05	0	0	65535
65.0	r05c11f10p05-ch1sk1fk1fl1.tif	58	1036	0.137896	0.0	1	11	10	05	05	0	0	65535
115.0	r05c11f11p05-ch1sk1fk1fl1.tif	58	1037	0.192004	0.0	1	11	11	05	05	0	0	65535
802.0	r05c11f12p05-ch1sk1fk1fl1.tif	58	1038	0.249714	0.000215418198529	1	11	12	05	05	0	0	65535
139.0	r05c11f13p05-ch1sk1fk1fl1.tif	58	1039	0.212604	0.0	1	11	13	05	05	0	0	65535
20840.0	r05c11f14p05-ch1sk1fk1fl1.tif	58	1040	0.0016022	0.0	1	11	14	05	05	1	0	65535
20800.0	r05c11f15p05-ch1sk1fk1fl1.tif	58	1041	0.00164797	0.0	1	11	15	05	05	1	0	65535
34.0	r05c11f16p05-ch1sk1fk1fl1.tif	58	1042	0.182864	0.0	1	11	16	05	05	0	0	65535
123.0	r05c11f17p05-ch1sk1fk1fl1.tif	58	1043	0.218418	0.0	1	11	17	05	05	0	0	65535
13.0	r05c11f18p05-ch1sk1fk1fl1.tif	58	1044	0.157961	0.0	1	11	18	05	05	0	0	65535
820.0	r06c11f01p05-ch1sk1fk1fl1.tif	59	1045	0.22739	0.0	1	11	01	05	06	0	0	65535
309.0	r06c11f02p05-ch1sk1fk1fl1.tif	59	1046	0.24976	0.000143612132353	1	11	02	05	06	0	0	65535
89.0	r06c11f03p05-ch1sk1fk1fl1.tif	59	1047	0.16466	0.0	1	11	03	05	06	0	0	65535
20747.0	r06c11f04p05-ch1sk1fk1fl1.tif	59	1048	0.00172427	0.0	1	11	04	05	06	1	0	65535
284.0	r06c11f05p05-ch1sk1fk1fl1.tif	59	1049	0.18761	0.0	1	11	05	05	06	0	0	65535
1373.0	r06c11f06p05-ch1sk1fk1fl1.tif	59	1050	0.249668	0.000215418198529	1	11	06	05	06	0	0	65535
151.0	r06c11f07p05-ch1sk1fk1fl1.tif	59	1051	0.230015	0.0	1	11	07	05	06	0	0	65535
131.0	r06c11f08p05-ch1sk1fk1fl1.tif	59	1052	0.176745	0.0	1	11	08	05	06	0	0	65535
185.0	r06c11f09p05-ch1sk1fk1fl1.tif	59	1053	0.153292	0.0	1	11	09	05	06	0	0	65535
20354.0	r06c11f10p05-ch1sk1fk1fl1.tif	59	1054	0.00132753	0.0	1	11	10	05	06	1	0	65535
20569.0	r06c11f11p05-ch1sk1fk1fl1.tif	59	1055	0.00132753	0.0	1	11	11	05	06	1	0	65535
17.0	r06c11f12p05-ch1sk1fk1fl1.tif	59	1056	0.104097	0.0	1	11	12	05	06	0	0	65535
105.0	r06c11f13p05-ch1sk1fk1fl1.tif	59	1057	0.179355	0.0	1	11	13	05	06	0	0	65535
7.0	r06c11f14p05-ch1sk1fk1fl1.tif	59	1058	0.0947433	0.0	1	11	14	05	06	0	0	65535
20629.0	r06c11f15p05-ch1sk1fk1fl1.tif	59	1059	0.00131228	0.0	1	11	15	05	06	1	0	65535
20380.0	r06c11f16p05-ch1sk1fk1fl1.tif	59	1060	0.00129702	0.0	1	11	16	05	06	1	0	65535
20578.0	r06c11f17p05-ch1sk1fk1fl1.tif	59	1061	0.0018616	0.0	1	11	17	05	06	1	0	65535
20138.0	r06c11f18p05-ch1sk1fk1fl1.tif	59	1062	0.00143435	0.0	1	11	18	05	06	1	0	65535
1395.0	r07c11f01p05-ch1sk1fk1fl1.tif	60	1063	0.238529	0.0	1	11	01	05	07	0	0	65535
122.0	r07c11f02p05-ch1sk1fk1fl1.tif	60	1064	0.183566	0.0	1	11	02	05	07	0	0	65535
5.0	r07c11f03p05-ch1sk1fk1fl1.tif	60	1065	0.104997	0.0	1	11	03	05	07	0	0	65535
20644.0	r07c11f04p05-ch1sk1fk1fl1.tif	60	1066	0.00138857	0.0	1	11	04	05	07	1	0	65535
163.0	r07c11f05p05-ch1sk1fk1fl1.tif	60	1067	0.17351	0.0	1	11	05	05	07	0	0	65535
848.0	r07c11f06p05-ch1sk1fk1fl1.tif	60	1068	0.220539	0.0	1	11	06	05	07	0	0	65535
232.0	r07c11f07p05-ch1sk1fk1fl1.tif	60	1069	0.223438	0.0	1	11	07	05	07	0	0	65535
314.0	r07c11f08p05-ch1sk1fk1fl1.tif	60	1070	0.249668	0.000430836397059	1	11	08	05	07	0	0	65535
188.0	r07c11f09p05-ch1sk1fk1fl1.tif	60	1071	0.157015	0.0	1	11	09	05	07	0	0	65535
20372.0	r07c11f10p05-ch1sk1fk1fl1.tif	60	1072	0.00146487	0.0	1	11	10	05	07	1	0	65535
20277.0	r07c11f11p05-ch1sk1fk1fl1.tif	60	1073	0.00163272	0.0	1	11	11	05	07	1	0	65535
28.0	r07c11f12p05-ch1sk1fk1fl1.tif	60	1074	0.160433	0.0	1	11	12	05	07	0	0	65535
203.0	r07c11f13p05-ch1sk1fk1fl1.tif	60	1075	0.210285	0.0	1	11	13	05	07	0	0	65535
58.0	r07c11f14p05-ch1sk1fk1fl1.tif	60	1076	0.187976	0.0	1	11	14	05	07	0	0	65535
20566.0	r07c11f15p05-ch1sk1fk1fl1.tif	60	1077	0.00143435	0.0	1	11	15	05	07	1	0	65535
20292.0	r07c11f16p05-ch1sk1fk1fl1.tif	60	1078	0.00135805	0.0	1	11	16	05	07	1	0	65535
20364.0	r07c11f17p05-ch1sk1fk1fl1.tif	60	1079	0.00129702	0.0	1	11	17	05	07	1	0	65535
19925.0	r07c11f18p05-ch1sk1fk1fl1.tif	60	1080	0.00131228	0.0	1	11	18	05	07	1	0	65535
