# Supplementary material for: Body size-dependent energy storage causes Kleiber’s law scaling of the metabolic rate in planarians
Source: eLife. 2019 Jan 4;8:e38187. doi: 10.7554/eLife.38187 (PMC6320072; doi:10.7554/eLife.38187)
Supplement: Figure 2—source data 3. [file elife-38187-fig2-data3.zip › Figure 2 - source data 3/Experiment 2/Results animals 1-6/MyExpt_nucleiImage.xlsm]

## Sheet: Sheet1
Quality Control_no cells flag	0
Quality Control_saturation cells	(All)
Sum of Count_cell_seg	Column Labels
Row Labels	2	3	4	5	6	7	8	9	10	11	Grand Total
2	2586	2751	2806	2583	2697	2930	3430	3611	2873	2936	29203
3	2039	2155	2097	2031	2058	2140	1891	1984	2098	1931	20424
4	2167	2087	2173	2231	2249	2119	2016	2019	2211	2418	21690
5	2042	35563	2002	2093	2124	1983	2005	2223	2102	2170	54307
6	3033	3263	3391	3274	3415	3301	3773	3375	3339	3471	33635
7	3162	3235	3206	3266	2960	3146	3248	3091	3208	3556	32078
Grand Total	15029	49054	15675	15478	15503	15619	16363	16303	15831	16482	191337

## Sheet: MyExpt_nucleiImage.txt
Count_cell_seg	FileName_cells_signal	Group_Number	ImageNumber	Intensity_MaxIntensity_cells_signal	Math_percentSaturatedCells	Metadata_Channel	Metadata_Column	Metadata_Field	Metadata_Plate	Metadata_Row	Quality Control_no cells flag	Quality Control_saturation cells	Scaling_cells_signal
773	r02c02f01p05-ch1sk1fk1fl1.tif	1	1	0.249668	0.000287224	1	2	1	5	2	0	0	65535
99	r02c02f02p05-ch1sk1fk1fl1.tif	1	2	0.177356	0	1	2	2	5	2	0	0	65535
36	r02c02f03p05-ch1sk1fk1fl1.tif	1	3	0.139834	0	1	2	3	5	2	0	0	65535
271	r02c02f05p05-ch1sk1fk1fl1.tif	1	5	0.220127	0	1	2	5	5	2	0	0	65535
847	r02c02f06p05-ch1sk1fk1fl1.tif	1	6	0.233753	0	1	2	6	5	2	0	0	65535
60	r02c02f07p05-ch1sk1fk1fl1.tif	1	7	0.179232	0	1	2	7	5	2	0	0	65535
87	r02c02f08p05-ch1sk1fk1fl1.tif	1	8	0.177356	0	1	2	8	5	2	0	0	65535
284	r02c02f09p05-ch1sk1fk1fl1.tif	1	9	0.18233	0	1	2	9	5	2	0	0	65535
32	r02c02f12p05-ch1sk1fk1fl1.tif	1	12	0.122576	0	1	2	12	5	2	0	0	65535
90	r02c02f13p05-ch1sk1fk1fl1.tif	1	13	0.163012	0	1	2	13	5	2	0	0	65535
7	r02c02f14p05-ch1sk1fk1fl1.tif	1	14	0.0690013	0	1	2	14	5	2	0	0	65535
196	r03c02f01p05-ch1sk1fk1fl1.tif	2	19	0.198474	0	1	2	1	5	3	0	0	65535
22	r03c02f04p05-ch1sk1fk1fl1.tif	2	22	0.140108	0	1	2	4	5	3	0	0	65535
166	r03c02f05p05-ch1sk1fk1fl1.tif	2	23	0.201678	0	1	2	5	5	3	0	0	65535
63	r03c02f06p05-ch1sk1fk1fl1.tif	2	24	0.174228	0	1	2	6	5	3	0	0	65535
1054	r03c02f09p05-ch1sk1fk1fl1.tif	2	27	0.239628	0	1	2	9	5	3	0	0	65535
134	r03c02f10p05-ch1sk1fk1fl1.tif	2	28	0.158053	0	1	2	10	5	3	0	0	65535
79	r03c02f11p05-ch1sk1fk1fl1.tif	2	29	0.143709	0	1	2	11	5	3	0	0	65535
244	r03c02f12p05-ch1sk1fk1fl1.tif	2	30	0.207797	0	1	2	12	5	3	0	0	65535
81	r03c02f13p05-ch1sk1fk1fl1.tif	2	31	0.156252	0	1	2	13	5	3	0	0	65535
459	r04c02f01p05-ch1sk1fk1fl1.tif	3	37	0.210468	0	1	2	1	5	4	0	0	65535
46	r04c02f02p05-ch1sk1fk1fl1.tif	3	38	0.146639	0	1	2	2	5	4	0	0	65535
33	r04c02f03p05-ch1sk1fk1fl1.tif	3	39	0.17998	0	1	2	3	5	4	0	0	65535
9	r04c02f04p05-ch1sk1fk1fl1.tif	3	40	0.164172	0	1	2	4	5	4	0	0	65535
375	r04c02f05p05-ch1sk1fk1fl1.tif	3	41	0.194537	0	1	2	5	5	4	0	0	65535
401	r04c02f06p05-ch1sk1fk1fl1.tif	3	42	0.217243	0	1	2	6	5	4	0	0	65535
5	r04c02f07p05-ch1sk1fk1fl1.tif	3	43	0.147936	0	1	2	7	5	4	0	0	65535
4	r04c02f08p05-ch1sk1fk1fl1.tif	3	44	0.074876	0	1	2	8	5	4	0	0	65535
642	r04c02f09p05-ch1sk1fk1fl1.tif	3	45	0.190829	0	1	2	9	5	4	0	0	65535
28	r04c02f10p05-ch1sk1fk1fl1.tif	3	46	0.105791	0	1	2	10	5	4	0	0	65535
1	r04c02f11p05-ch1sk1fk1fl1.tif	3	47	0.0979019	0	1	2	11	5	4	0	0	65535
103	r04c02f12p05-ch1sk1fk1fl1.tif	3	48	0.155016	0	1	2	12	5	4	0	0	65535
61	r04c02f13p05-ch1sk1fk1fl1.tif	3	49	0.15555	0	1	2	13	5	4	0	0	65535
412	r05c02f01p05-ch1sk1fk1fl1.tif	4	55	0.230274	0	1	2	1	5	5	0	0	65535
19	r05c02f02p05-ch1sk1fk1fl1.tif	4	56	0.157015	0	1	2	2	5	5	0	0	65535
34	r05c02f03p05-ch1sk1fk1fl1.tif	4	57	0.145205	0	1	2	3	5	5	0	0	65535
17	r05c02f04p05-ch1sk1fk1fl1.tif	4	58	0.131411	0	1	2	4	5	5	0	0	65535
379	r05c02f05p05-ch1sk1fk1fl1.tif	4	59	0.224796	0	1	2	5	5	5	0	0	65535
262	r05c02f06p05-ch1sk1fk1fl1.tif	4	60	0.220127	0	1	2	6	5	5	0	0	65535
734	r05c02f09p05-ch1sk1fk1fl1.tif	4	63	0.219211	0	1	2	9	5	5	0	0	65535
30	r05c02f10p05-ch1sk1fk1fl1.tif	4	64	0.156573	0	1	2	10	5	5	0	0	65535
106	r05c02f12p05-ch1sk1fk1fl1.tif	4	66	0.170382	0	1	2	12	5	5	0	0	65535
49	r05c02f13p05-ch1sk1fk1fl1.tif	4	67	0.205112	0	1	2	13	5	5	0	0	65535
880	r06c02f01p05-ch1sk1fk1fl1.tif	5	73	0.221622	0	1	2	1	5	6	0	0	65535
128	r06c02f02p05-ch1sk1fk1fl1.tif	5	74	0.18114	0	1	2	2	5	6	0	0	65535
16	r06c02f03p05-ch1sk1fk1fl1.tif	5	75	0.107546	0	1	2	3	5	6	0	0	65535
164	r06c02f05p05-ch1sk1fk1fl1.tif	5	77	0.138598	0	1	2	5	5	6	0	0	65535
1236	r06c02f06p05-ch1sk1fk1fl1.tif	5	78	0.226871	0	1	2	6	5	6	0	0	65535
209	r06c02f07p05-ch1sk1fk1fl1.tif	5	79	0.220188	0	1	2	7	5	6	0	0	65535
183	r06c02f08p05-ch1sk1fk1fl1.tif	5	80	0.249622	7.18061e-05	1	2	8	5	6	0	0	65535
103	r06c02f09p05-ch1sk1fk1fl1.tif	5	81	0.139239	0	1	2	9	5	6	0	0	65535
31	r06c02f11p05-ch1sk1fk1fl1.tif	5	83	0.0980545	0	1	2	11	5	6	0	0	65535
73	r06c02f13p05-ch1sk1fk1fl1.tif	5	85	0.133852	0	1	2	13	5	6	0	0	65535
10	r06c02f14p05-ch1sk1fk1fl1.tif	5	86	0.0900587	0	1	2	14	5	6	0	0	65535
1048	r07c02f01p05-ch1sk1fk1fl1.tif	6	91	0.249683	7.18061e-05	1	2	1	5	7	0	0	65535
137	r07c02f05p05-ch1sk1fk1fl1.tif	6	95	0.175616	0	1	2	5	5	7	0	0	65535
247	r07c02f06p05-ch1sk1fk1fl1.tif	6	96	0.220295	0	1	2	6	5	7	0	0	65535
5	r07c02f07p05-ch1sk1fk1fl1.tif	6	97	0.135332	0	1	2	7	5	7	0	0	65535
107	r07c02f08p05-ch1sk1fk1fl1.tif	6	98	0.142702	0	1	2	8	5	7	0	0	65535
314	r07c02f09p05-ch1sk1fk1fl1.tif	6	99	0.176394	0	1	2	9	5	7	0	0	65535
238	r07c02f12p05-ch1sk1fk1fl1.tif	6	102	0.183841	0	1	2	12	5	7	0	0	65535
792	r07c02f13p05-ch1sk1fk1fl1.tif	6	103	0.249699	0.000215418	1	2	13	5	7	0	0	65535
95	r07c02f14p05-ch1sk1fk1fl1.tif	6	104	0.20174	0	1	2	14	5	7	0	0	65535
9	r07c02f15p05-ch1sk1fk1fl1.tif	6	105	0.0768902	0	1	2	15	5	7	0	0	65535
143	r07c02f16p05-ch1sk1fk1fl1.tif	6	106	0.161151	0	1	2	16	5	7	0	0	65535
27	r07c02f17p05-ch1sk1fk1fl1.tif	6	107	0.187701	0	1	2	17	5	7	0	0	65535
638	r02c03f01p05-ch1sk1fk1fl1.tif	7	109	0.183764	0	1	3	1	5	2	0	0	65535
7	r02c03f05p05-ch1sk1fk1fl1.tif	7	113	0.0889601	0	1	3	5	5	2	0	0	65535
72	r02c03f06p05-ch1sk1fk1fl1.tif	7	114	0.161471	0	1	3	6	5	2	0	0	65535
6	r02c03f07p05-ch1sk1fk1fl1.tif	7	115	0.102174	0	1	3	7	5	2	0	0	65535
211	r02c03f08p05-ch1sk1fk1fl1.tif	7	116	0.187793	0	1	3	8	5	2	0	0	65535
136	r02c03f09p05-ch1sk1fk1fl1.tif	7	117	0.202441	0	1	3	9	5	2	0	0	65535
126	r02c03f12p05-ch1sk1fk1fl1.tif	7	120	0.168811	0	1	3	12	5	2	0	0	65535
970	r02c03f13p05-ch1sk1fk1fl1.tif	7	121	0.204776	0	1	3	13	5	2	0	0	65535
366	r02c03f14p05-ch1sk1fk1fl1.tif	7	122	0.222995	0	1	3	14	5	2	0	0	65535
79	r02c03f15p05-ch1sk1fk1fl1.tif	7	123	0.159579	0	1	3	15	5	2	0	0	65535
133	r02c03f16p05-ch1sk1fk1fl1.tif	7	124	0.185031	0	1	3	16	5	2	0	0	65535
7	r02c03f17p05-ch1sk1fk1fl1.tif	7	125	0.138262	0	1	3	17	5	2	0	0	65535
275	r03c03f01p05-ch1sk1fk1fl1.tif	8	127	0.249714	0.000143612	1	3	1	5	3	0	0	65535
27	r03c03f05p05-ch1sk1fk1fl1.tif	8	131	0.138231	0	1	3	5	5	3	0	0	65535
30	r03c03f06p05-ch1sk1fk1fl1.tif	8	132	0.147036	0	1	3	6	5	3	0	0	65535
376	r03c03f09p05-ch1sk1fk1fl1.tif	8	135	0.199588	0	1	3	9	5	3	0	0	65535
20	r03c03f10p05-ch1sk1fk1fl1.tif	8	136	0.140993	0	1	3	10	5	3	0	0	65535
41	r03c03f11p05-ch1sk1fk1fl1.tif	8	137	0.170947	0	1	3	11	5	3	0	0	65535
796	r03c03f12p05-ch1sk1fk1fl1.tif	8	138	0.201801	0	1	3	12	5	3	0	0	65535
419	r03c03f13p05-ch1sk1fk1fl1.tif	8	139	0.249668	7.18061e-05	1	3	13	5	3	0	0	65535
2	r03c03f14p05-ch1sk1fk1fl1.tif	8	140	0.0978866	0	1	3	14	5	3	0	0	65535
53	r03c03f16p05-ch1sk1fk1fl1.tif	8	142	0.14725	0	1	3	16	5	3	0	0	65535
113	r03c03f17p05-ch1sk1fk1fl1.tif	8	143	0.19675	0	1	3	17	5	3	0	0	65535
3	r03c03f18p05-ch1sk1fk1fl1.tif	8	144	0.0822919	0	1	3	18	5	3	0	0	65535
270	r04c03f01p05-ch1sk1fk1fl1.tif	9	145	0.214908	0	1	3	1	5	4	0	0	65535
71	r04c03f05p05-ch1sk1fk1fl1.tif	9	149	0.126238	0	1	3	5	5	4	0	0	65535
36	r04c03f06p05-ch1sk1fk1fl1.tif	9	150	0.149233	0	1	3	6	5	4	0	0	65535
609	r04c03f09p05-ch1sk1fk1fl1.tif	9	153	0.208316	0	1	3	9	5	4	0	0	65535
43	r04c03f10p05-ch1sk1fk1fl1.tif	9	154	0.193942	0	1	3	10	5	4	0	0	65535
34	r04c03f11p05-ch1sk1fk1fl1.tif	9	155	0.135317	0	1	3	11	5	4	0	0	65535
577	r04c03f12p05-ch1sk1fk1fl1.tif	9	156	0.193484	0	1	3	12	5	4	0	0	65535
359	r04c03f13p05-ch1sk1fk1fl1.tif	9	157	0.204776	0	1	3	13	5	4	0	0	65535
35	r04c03f16p05-ch1sk1fk1fl1.tif	9	160	0.129931	0	1	3	16	5	4	0	0	65535
53	r04c03f17p05-ch1sk1fk1fl1.tif	9	161	0.156207	0	1	3	17	5	4	0	0	65535
924	r05c03f01p05-ch1sk1fk1fl1.tif	10	163	0.249744	0.00107709	1	3	1	5	5	0	0	65535
33539	r05c03f03p05-ch1sk1fk1fl1.tif	10	165	0.0612802	0	1	3	3	5	5	0	0	65535
148	r05c03f05p05-ch1sk1fk1fl1.tif	10	167	0.167178	0	1	3	5	5	5	0	0	65535
166	r05c03f06p05-ch1sk1fk1fl1.tif	10	168	0.203723	0	1	3	6	5	5	0	0	65535
21	r05c03f07p05-ch1sk1fk1fl1.tif	10	169	0.142245	0	1	3	7	5	5	0	0	65535
82	r05c03f08p05-ch1sk1fk1fl1.tif	10	170	0.169924	0	1	3	8	5	5	0	0	65535
285	r05c03f09p05-ch1sk1fk1fl1.tif	10	171	0.174502	0	1	3	9	5	5	0	0	65535
112	r05c03f12p05-ch1sk1fk1fl1.tif	10	174	0.152193	0	1	3	12	5	5	0	0	65535
245	r05c03f13p05-ch1sk1fk1fl1.tif	10	175	0.222675	0	1	3	13	5	5	0	0	65535
35	r05c03f14p05-ch1sk1fk1fl1.tif	10	176	0.143084	0	1	3	14	5	5	0	0	65535
6	r05c03f16p05-ch1sk1fk1fl1.tif	10	178	0.125704	0	1	3	16	5	5	0	0	65535
785	r06c03f01p05-ch1sk1fk1fl1.tif	11	181	0.205936	0	1	3	1	5	6	0	0	65535
1	r06c03f02p05-ch1sk1fk1fl1.tif	11	182	0.0544137	0	1	3	2	5	6	0	0	65535
262	r06c03f06p05-ch1sk1fk1fl1.tif	11	186	0.169772	0	1	3	6	5	6	0	0	65535
368	r06c03f07p05-ch1sk1fk1fl1.tif	11	187	0.228138	0	1	3	7	5	6	0	0	65535
1108	r06c03f08p05-ch1sk1fk1fl1.tif	11	188	0.249638	0.000143612	1	3	8	5	6	0	0	65535
26	r06c03f09p05-ch1sk1fk1fl1.tif	11	189	0.147448	0	1	3	9	5	6	0	0	65535
12	r06c03f12p05-ch1sk1fk1fl1.tif	11	192	0.107973	0	1	3	12	5	6	0	0	65535
314	r06c03f13p05-ch1sk1fk1fl1.tif	11	193	0.174258	0	1	3	13	5	6	0	0	65535
378	r06c03f14p05-ch1sk1fk1fl1.tif	11	194	0.185534	0	1	3	14	5	6	0	0	65535
7	r06c03f15p05-ch1sk1fk1fl1.tif	11	195	0.0918593	0	1	3	15	5	6	0	0	65535
2	r06c03f16p05-ch1sk1fk1fl1.tif	11	196	0.0656596	0	1	3	16	5	6	0	0	65535
1302	r07c03f01p05-ch1sk1fk1fl1.tif	12	199	0.238544	0	1	3	1	5	7	0	0	65535
58	r07c03f02p05-ch1sk1fk1fl1.tif	12	200	0.193454	0	1	3	2	5	7	0	0	65535
13	r07c03f03p05-ch1sk1fk1fl1.tif	12	201	0.123934	0	1	3	3	5	7	0	0	65535
142	r07c03f05p05-ch1sk1fk1fl1.tif	12	203	0.164904	0	1	3	5	5	7	0	0	65535
502	r07c03f06p05-ch1sk1fk1fl1.tif	12	204	0.223545	0	1	3	6	5	7	0	0	65535
47	r07c03f07p05-ch1sk1fk1fl1.tif	12	205	0.175189	0	1	3	7	5	7	0	0	65535
174	r07c03f08p05-ch1sk1fk1fl1.tif	12	206	0.186572	0	1	3	8	5	7	0	0	65535
219	r07c03f09p05-ch1sk1fk1fl1.tif	12	207	0.175036	0	1	3	9	5	7	0	0	65535
111	r07c03f12p05-ch1sk1fk1fl1.tif	12	210	0.140749	0	1	3	12	5	7	0	0	65535
530	r07c03f13p05-ch1sk1fk1fl1.tif	12	211	0.224826	0	1	3	13	5	7	0	0	65535
105	r07c03f14p05-ch1sk1fk1fl1.tif	12	212	0.23389	0	1	3	14	5	7	0	0	65535
32	r07c03f16p05-ch1sk1fk1fl1.tif	12	214	0.124651	0	1	3	16	5	7	0	0	65535
871	r02c04f01p05-ch1sk1fk1fl1.tif	13	217	0.249622	0.000287224	1	4	1	5	2	0	0	65535
29	r02c04f02p05-ch1sk1fk1fl1.tif	13	218	0.135668	0	1	4	2	5	2	0	0	65535
1	r02c04f03p05-ch1sk1fk1fl1.tif	13	219	0.0746929	0	1	4	3	5	2	0	0	65535
203	r02c04f05p05-ch1sk1fk1fl1.tif	13	221	0.186282	0	1	4	5	5	2	0	0	65535
355	r02c04f06p05-ch1sk1fk1fl1.tif	13	222	0.232364	0	1	4	6	5	2	0	0	65535
22	r02c04f07p05-ch1sk1fk1fl1.tif	13	223	0.148989	0	1	4	7	5	2	0	0	65535
36	r02c04f08p05-ch1sk1fk1fl1.tif	13	224	0.129885	0	1	4	8	5	2	0	0	65535
742	r02c04f09p05-ch1sk1fk1fl1.tif	13	225	0.174121	0	1	4	9	5	2	0	0	65535
19	r02c04f10p05-ch1sk1fk1fl1.tif	13	226	0.12105	0	1	4	10	5	2	0	0	65535
9	r02c04f11p05-ch1sk1fk1fl1.tif	13	227	0.130846	0	1	4	11	5	2	0	0	65535
276	r02c04f12p05-ch1sk1fk1fl1.tif	13	228	0.151354	0	1	4	12	5	2	0	0	65535
231	r02c04f13p05-ch1sk1fk1fl1.tif	13	229	0.179065	0	1	4	13	5	2	0	0	65535
1	r02c04f14p05-ch1sk1fk1fl1.tif	13	230	0.0779889	0	1	4	14	5	2	0	0	65535
2	r02c04f16p05-ch1sk1fk1fl1.tif	13	232	0.0522621	0	1	4	16	5	2	0	0	65535
9	r02c04f17p05-ch1sk1fk1fl1.tif	13	233	0.129503	0	1	4	17	5	2	0	0	65535
92	r03c04f01p05-ch1sk1fk1fl1.tif	14	235	0.215457	0	1	4	1	5	3	0	0	65535
13	r03c04f04p05-ch1sk1fk1fl1.tif	14	238	0.115114	0	1	4	4	5	3	0	0	65535
61	r03c04f05p05-ch1sk1fk1fl1.tif	14	239	0.169787	0	1	4	5	5	3	0	0	65535
6	r03c04f06p05-ch1sk1fk1fl1.tif	14	240	0.0977951	0	1	4	6	5	3	0	0	65535
601	r03c04f09p05-ch1sk1fk1fl1.tif	14	243	0.202487	0	1	4	9	5	3	0	0	65535
142	r03c04f10p05-ch1sk1fk1fl1.tif	14	244	0.192416	0	1	4	10	5	3	0	0	65535
145	r03c04f11p05-ch1sk1fk1fl1.tif	14	245	0.216526	0	1	4	11	5	3	0	0	65535
826	r03c04f12p05-ch1sk1fk1fl1.tif	14	246	0.194736	0	1	4	12	5	3	0	0	65535
103	r03c04f13p05-ch1sk1fk1fl1.tif	14	247	0.245991	0	1	4	13	5	3	0	0	65535
10	r03c04f16p05-ch1sk1fk1fl1.tif	14	250	0.101076	0	1	4	16	5	3	0	0	65535
75	r03c04f17p05-ch1sk1fk1fl1.tif	14	251	0.190158	0	1	4	17	5	3	0	0	65535
23	r03c04f18p05-ch1sk1fk1fl1.tif	14	252	0.172442	0	1	4	18	5	3	0	0	65535
112	r04c04f01p05-ch1sk1fk1fl1.tif	15	253	0.159396	0	1	4	1	5	4	0	0	65535
4	r04c04f02p05-ch1sk1fk1fl1.tif	15	254	0.0584268	0	1	4	2	5	4	0	0	65535
56	r04c04f04p05-ch1sk1fk1fl1.tif	15	256	0.155352	0	1	4	4	5	4	0	0	65535
151	r04c04f05p05-ch1sk1fk1fl1.tif	15	257	0.190692	0	1	4	5	5	4	0	0	65535
35	r04c04f06p05-ch1sk1fk1fl1.tif	15	258	0.142916	0	1	4	6	5	4	0	0	65535
1021	r04c04f09p05-ch1sk1fk1fl1.tif	15	261	0.211368	0	1	4	9	5	4	0	0	65535
204	r04c04f10p05-ch1sk1fk1fl1.tif	15	262	0.217914	0	1	4	10	5	4	0	0	65535
113	r04c04f11p05-ch1sk1fk1fl1.tif	15	263	0.183154	0	1	4	11	5	4	0	0	65535
390	r04c04f12p05-ch1sk1fk1fl1.tif	15	264	0.210681	0	1	4	12	5	4	0	0	65535
58	r04c04f13p05-ch1sk1fk1fl1.tif	15	265	0.213138	0	1	4	13	5	4	0	0	65535
26	r04c04f17p05-ch1sk1fk1fl1.tif	15	269	0.113191	0	1	4	17	5	4	0	0	65535
3	r04c04f18p05-ch1sk1fk1fl1.tif	15	270	0.0577401	0	1	4	18	5	4	0	0	65535
432	r05c04f01p05-ch1sk1fk1fl1.tif	16	271	0.21355	0	1	4	1	5	5	0	0	65535
2	r05c04f02p05-ch1sk1fk1fl1.tif	16	272	0.0814679	0	1	4	2	5	5	0	0	65535
12	r05c04f03p05-ch1sk1fk1fl1.tif	16	273	0.138735	0	1	4	3	5	5	0	0	65535
7	r05c04f04p05-ch1sk1fk1fl1.tif	16	274	0.122164	0	1	4	4	5	5	0	0	65535
183	r05c04f05p05-ch1sk1fk1fl1.tif	16	275	0.236698	0	1	4	5	5	5	0	0	65535
120	r05c04f06p05-ch1sk1fk1fl1.tif	16	276	0.175769	0	1	4	6	5	5	0	0	65535
9	r05c04f08p05-ch1sk1fk1fl1.tif	16	278	0.11136	0	1	4	8	5	5	0	0	65535
603	r05c04f09p05-ch1sk1fk1fl1.tif	16	279	0.22443	0	1	4	9	5	5	0	0	65535
22	r05c04f10p05-ch1sk1fk1fl1.tif	16	280	0.176654	0	1	4	10	5	5	0	0	65535
6	r05c04f11p05-ch1sk1fk1fl1.tif	16	281	0.0902419	0	1	4	11	5	5	0	0	65535
281	r05c04f12p05-ch1sk1fk1fl1.tif	16	282	0.188479	0	1	4	12	5	5	0	0	65535
276	r05c04f13p05-ch1sk1fk1fl1.tif	16	283	0.249699	0.000143612	1	4	13	5	5	0	0	65535
4	r05c04f14p05-ch1sk1fk1fl1.tif	16	284	0.124224	0	1	4	14	5	5	0	0	65535
25	r05c04f16p05-ch1sk1fk1fl1.tif	16	286	0.177371	0	1	4	16	5	5	0	0	65535
20	r05c04f17p05-ch1sk1fk1fl1.tif	16	287	0.11284	0	1	4	17	5	5	0	0	65535
687	r06c04f01p05-ch1sk1fk1fl1.tif	17	289	0.197177	0	1	4	1	5	6	0	0	65535
112	r06c04f02p05-ch1sk1fk1fl1.tif	17	290	0.225147	0	1	4	2	5	6	0	0	65535
153	r06c04f03p05-ch1sk1fk1fl1.tif	17	291	0.1888	0	1	4	3	5	6	0	0	65535
39	r06c04f04p05-ch1sk1fk1fl1.tif	17	292	0.145327	0	1	4	4	5	6	0	0	65535
820	r06c04f05p05-ch1sk1fk1fl1.tif	17	293	0.230808	0	1	4	5	5	6	0	0	65535
688	r06c04f06p05-ch1sk1fk1fl1.tif	17	294	0.206378	0	1	4	6	5	6	0	0	65535
9	r06c04f07p05-ch1sk1fk1fl1.tif	17	295	0.123888	0	1	4	7	5	6	0	0	65535
10	r06c04f08p05-ch1sk1fk1fl1.tif	17	296	0.180316	0	1	4	8	5	6	0	0	65535
623	r06c04f09p05-ch1sk1fk1fl1.tif	17	297	0.196826	0	1	4	9	5	6	0	0	65535
29	r06c04f10p05-ch1sk1fk1fl1.tif	17	298	0.103639	0	1	4	10	5	6	0	0	65535
79	r06c04f12p05-ch1sk1fk1fl1.tif	17	300	0.145922	0	1	4	12	5	6	0	0	65535
142	r06c04f13p05-ch1sk1fk1fl1.tif	17	301	0.207843	0	1	4	13	5	6	0	0	65535
1325	r07c04f01p05-ch1sk1fk1fl1.tif	18	307	0.249683	0.000287224	1	4	1	5	7	0	0	65535
13	r07c04f02p05-ch1sk1fk1fl1.tif	18	308	0.162585	0	1	4	2	5	7	0	0	65535
78	r07c04f05p05-ch1sk1fk1fl1.tif	18	311	0.138903	0	1	4	5	5	7	0	0	65535
374	r07c04f06p05-ch1sk1fk1fl1.tif	18	312	0.249622	7.18061e-05	1	4	6	5	7	0	0	65535
63	r07c04f07p05-ch1sk1fk1fl1.tif	18	313	0.168048	0	1	4	7	5	7	0	0	65535
181	r07c04f08p05-ch1sk1fk1fl1.tif	18	314	0.212238	0	1	4	8	5	7	0	0	65535
221	r07c04f09p05-ch1sk1fk1fl1.tif	18	315	0.178408	0	1	4	9	5	7	0	0	65535
144	r07c04f12p05-ch1sk1fk1fl1.tif	18	318	0.166918	0	1	4	12	5	7	0	0	65535
612	r07c04f13p05-ch1sk1fk1fl1.tif	18	319	0.222965	0	1	4	13	5	7	0	0	65535
122	r07c04f14p05-ch1sk1fk1fl1.tif	18	320	0.199176	0	1	4	14	5	7	0	0	65535
68	r07c04f16p05-ch1sk1fk1fl1.tif	18	322	0.121279	0	1	4	16	5	7	0	0	65535
5	r07c04f17p05-ch1sk1fk1fl1.tif	18	323	0.0879377	0	1	4	17	5	7	0	0	65535
1066	r02c05f01p05-ch1sk1fk1fl1.tif	19	325	0.246174	0	1	5	1	5	2	0	0	65535
20	r02c05f05p05-ch1sk1fk1fl1.tif	19	329	0.118105	0	1	5	5	5	2	0	0	65535
267	r02c05f06p05-ch1sk1fk1fl1.tif	19	330	0.206027	0	1	5	6	5	2	0	0	65535
140	r02c05f07p05-ch1sk1fk1fl1.tif	19	331	0.1841	0	1	5	7	5	2	0	0	65535
511	r02c05f08p05-ch1sk1fk1fl1.tif	19	332	0.2327	0	1	5	8	5	2	0	0	65535
108	r02c05f09p05-ch1sk1fk1fl1.tif	19	333	0.148791	0	1	5	9	5	2	0	0	65535
25	r02c05f12p05-ch1sk1fk1fl1.tif	19	336	0.154025	0	1	5	12	5	2	0	0	65535
309	r02c05f13p05-ch1sk1fk1fl1.tif	19	337	0.170275	0	1	5	13	5	2	0	0	65535
137	r02c05f14p05-ch1sk1fk1fl1.tif	19	338	0.190204	0	1	5	14	5	2	0	0	65535
141	r03c05f01p05-ch1sk1fk1fl1.tif	20	343	0.205249	0	1	5	1	5	3	0	0	65535
8	r03c05f04p05-ch1sk1fk1fl1.tif	20	346	0.162524	0	1	5	4	5	3	0	0	65535
107	r03c05f05p05-ch1sk1fk1fl1.tif	20	347	0.197238	0	1	5	5	5	3	0	0	65535
26	r03c05f06p05-ch1sk1fk1fl1.tif	20	348	0.155566	0	1	5	6	5	3	0	0	65535
930	r03c05f09p05-ch1sk1fk1fl1.tif	20	351	0.241123	0	1	5	9	5	3	0	0	65535
148	r03c05f10p05-ch1sk1fk1fl1.tif	20	352	0.228717	0	1	5	10	5	3	0	0	65535
120	r03c05f11p05-ch1sk1fk1fl1.tif	20	353	0.16875	0	1	5	11	5	3	0	0	65535
442	r03c05f12p05-ch1sk1fk1fl1.tif	20	354	0.176654	0	1	5	12	5	3	0	0	65535
66	r03c05f13p05-ch1sk1fk1fl1.tif	20	355	0.148669	0	1	5	13	5	3	0	0	65535
7	r03c05f16p05-ch1sk1fk1fl1.tif	20	358	0.0530251	0	1	5	16	5	3	0	0	65535
31	r03c05f17p05-ch1sk1fk1fl1.tif	20	359	0.114961	0	1	5	17	5	3	0	0	65535
5	r03c05f18p05-ch1sk1fk1fl1.tif	20	360	0.128634	0	1	5	18	5	3	0	0	65535
302	r04c05f01p05-ch1sk1fk1fl1.tif	21	361	0.175372	0	1	5	1	5	4	0	0	65535
85	r04c05f05p05-ch1sk1fk1fl1.tif	21	365	0.161166	0	1	5	5	5	4	0	0	65535
85	r04c05f06p05-ch1sk1fk1fl1.tif	21	366	0.185657	0	1	5	6	5	4	0	0	65535
664	r04c05f09p05-ch1sk1fk1fl1.tif	21	369	0.203098	0	1	5	9	5	4	0	0	65535
60	r04c05f10p05-ch1sk1fk1fl1.tif	21	370	0.145281	0	1	5	10	5	4	0	0	65535
74	r04c05f11p05-ch1sk1fk1fl1.tif	21	371	0.162966	0	1	5	11	5	4	0	0	65535
655	r04c05f12p05-ch1sk1fk1fl1.tif	21	372	0.198535	0	1	5	12	5	4	0	0	65535
179	r04c05f13p05-ch1sk1fk1fl1.tif	21	373	0.222919	0	1	5	13	5	4	0	0	65535
40	r04c05f16p05-ch1sk1fk1fl1.tif	21	376	0.133181	0	1	5	16	5	4	0	0	65535
84	r04c05f17p05-ch1sk1fk1fl1.tif	21	377	0.14432	0	1	5	17	5	4	0	0	65535
3	r04c05f18p05-ch1sk1fk1fl1.tif	21	378	0.097322	0	1	5	18	5	4	0	0	65535
532	r05c05f01p05-ch1sk1fk1fl1.tif	22	379	0.249638	0.000215418	1	5	1	5	5	0	0	65535
92	r05c05f05p05-ch1sk1fk1fl1.tif	22	383	0.168017	0	1	5	5	5	5	0	0	65535
52	r05c05f06p05-ch1sk1fk1fl1.tif	22	384	0.15584	0	1	5	6	5	5	0	0	65535
12	r05c05f08p05-ch1sk1fk1fl1.tif	22	386	0.167285	0	1	5	8	5	5	0	0	65535
569	r05c05f09p05-ch1sk1fk1fl1.tif	22	387	0.213199	0	1	5	9	5	5	0	0	65535
27	r05c05f10p05-ch1sk1fk1fl1.tif	22	388	0.159899	0	1	5	10	5	5	0	0	65535
6	r05c05f11p05-ch1sk1fk1fl1.tif	22	389	0.152422	0	1	5	11	5	5	0	0	65535
286	r05c05f12p05-ch1sk1fk1fl1.tif	22	390	0.213733	0	1	5	12	5	5	0	0	65535
448	r05c05f13p05-ch1sk1fk1fl1.tif	22	391	0.227237	0	1	5	13	5	5	0	0	65535
16	r05c05f14p05-ch1sk1fk1fl1.tif	22	392	0.135103	0	1	5	14	5	5	0	0	65535
35	r05c05f16p05-ch1sk1fk1fl1.tif	22	394	0.162448	0	1	5	16	5	5	0	0	65535
18	r05c05f17p05-ch1sk1fk1fl1.tif	22	395	0.14847	0	1	5	17	5	5	0	0	65535
1229	r06c05f01p05-ch1sk1fk1fl1.tif	23	397	0.249683	0.00035903	1	5	1	5	6	0	0	65535
6	r06c05f02p05-ch1sk1fk1fl1.tif	23	398	0.123888	0	1	5	2	5	6	0	0	65535
73	r06c05f05p05-ch1sk1fk1fl1.tif	23	401	0.180255	0	1	5	5	5	6	0	0	65535
409	r06c05f06p05-ch1sk1fk1fl1.tif	23	402	0.188708	0	1	5	6	5	6	0	0	65535
110	r06c05f07p05-ch1sk1fk1fl1.tif	23	403	0.242481	0	1	5	7	5	6	0	0	65535
273	r06c05f08p05-ch1sk1fk1fl1.tif	23	404	0.209583	0	1	5	8	5	6	0	0	65535
236	r06c05f09p05-ch1sk1fk1fl1.tif	23	405	0.204593	0	1	5	9	5	6	0	0	65535
263	r06c05f12p05-ch1sk1fk1fl1.tif	23	408	0.249683	0.000574449	1	5	12	5	6	0	0	65535
541	r06c05f13p05-ch1sk1fk1fl1.tif	23	409	0.21059	0	1	5	13	5	6	0	0	65535
100	r06c05f14p05-ch1sk1fk1fl1.tif	23	410	0.181125	0	1	5	14	5	6	0	0	65535
20	r06c05f16p05-ch1sk1fk1fl1.tif	23	412	0.100938	0	1	5	16	5	6	0	0	65535
14	r06c05f17p05-ch1sk1fk1fl1.tif	23	413	0.103914	0	1	5	17	5	6	0	0	65535
710	r07c05f01p05-ch1sk1fk1fl1.tif	24	415	0.217594	0	1	5	1	5	7	0	0	65535
107	r07c05f02p05-ch1sk1fk1fl1.tif	24	416	0.159686	0	1	5	2	5	7	0	0	65535
11	r07c05f03p05-ch1sk1fk1fl1.tif	24	417	0.125902	0	1	5	3	5	7	0	0	65535
301	r07c05f05p05-ch1sk1fk1fl1.tif	24	419	0.191531	0	1	5	5	5	7	0	0	65535
525	r07c05f06p05-ch1sk1fk1fl1.tif	24	420	0.218204	0	1	5	6	5	7	0	0	65535
40	r07c05f07p05-ch1sk1fk1fl1.tif	24	421	0.147463	0	1	5	7	5	7	0	0	65535
6	r07c05f08p05-ch1sk1fk1fl1.tif	24	422	0.140658	0	1	5	8	5	7	0	0	65535
839	r07c05f09p05-ch1sk1fk1fl1.tif	24	423	0.225498	0	1	5	9	5	7	0	0	65535
52	r07c05f10p05-ch1sk1fk1fl1.tif	24	424	0.184436	0	1	5	10	5	7	0	0	65535
20	r07c05f11p05-ch1sk1fk1fl1.tif	24	425	0.124895	0	1	5	11	5	7	0	0	65535
398	r07c05f12p05-ch1sk1fk1fl1.tif	24	426	0.249546	7.18061e-05	1	5	12	5	7	0	0	65535
217	r07c05f13p05-ch1sk1fk1fl1.tif	24	427	0.249714	0.000574449	1	5	13	5	7	0	0	65535
11	r07c05f16p05-ch1sk1fk1fl1.tif	24	430	0.0859693	0	1	5	16	5	7	0	0	65535
29	r07c05f17p05-ch1sk1fk1fl1.tif	24	431	0.125277	0	1	5	17	5	7	0	0	65535
656	r02c06f01p05-ch1sk1fk1fl1.tif	25	433	0.241321	0	1	6	1	5	2	0	0	65535
2	r02c06f03p05-ch1sk1fk1fl1.tif	25	435	0.0750286	0	1	6	3	5	2	0	0	65535
186	r02c06f05p05-ch1sk1fk1fl1.tif	25	437	0.187778	0	1	6	5	5	2	0	0	65535
172	r02c06f06p05-ch1sk1fk1fl1.tif	25	438	0.227955	0	1	6	6	5	2	0	0	65535
8	r02c06f08p05-ch1sk1fk1fl1.tif	25	440	0.0872816	0	1	6	8	5	2	0	0	65535
768	r02c06f09p05-ch1sk1fk1fl1.tif	25	441	0.246738	0	1	6	9	5	2	0	0	65535
22	r02c06f10p05-ch1sk1fk1fl1.tif	25	442	0.142565	0	1	6	10	5	2	0	0	65535
19	r02c06f11p05-ch1sk1fk1fl1.tif	25	443	0.13492	0	1	6	11	5	2	0	0	65535
423	r02c06f12p05-ch1sk1fk1fl1.tif	25	444	0.194919	0	1	6	12	5	2	0	0	65535
358	r02c06f13p05-ch1sk1fk1fl1.tif	25	445	0.207813	0	1	6	13	5	2	0	0	65535
4	r02c06f14p05-ch1sk1fk1fl1.tif	25	446	0.0751965	0	1	6	14	5	2	0	0	65535
38	r02c06f16p05-ch1sk1fk1fl1.tif	25	448	0.147066	0	1	6	16	5	2	0	0	65535
41	r02c06f17p05-ch1sk1fk1fl1.tif	25	449	0.146838	0	1	6	17	5	2	0	0	65535
81	r03c06f01p05-ch1sk1fk1fl1.tif	26	451	0.201877	0	1	6	1	5	3	0	0	65535
7	r03c06f04p05-ch1sk1fk1fl1.tif	26	454	0.10927	0	1	6	4	5	3	0	0	65535
40	r03c06f05p05-ch1sk1fk1fl1.tif	26	455	0.13228	0	1	6	5	5	3	0	0	65535
8	r03c06f06p05-ch1sk1fk1fl1.tif	26	456	0.0871443	0	1	6	6	5	3	0	0	65535
469	r03c06f09p05-ch1sk1fk1fl1.tif	26	459	0.218326	0	1	6	9	5	3	0	0	65535
76	r03c06f10p05-ch1sk1fk1fl1.tif	26	460	0.186191	0	1	6	10	5	3	0	0	65535
107	r03c06f11p05-ch1sk1fk1fl1.tif	26	461	0.174502	0	1	6	11	5	3	0	0	65535
909	r03c06f12p05-ch1sk1fk1fl1.tif	26	462	0.228489	0	1	6	12	5	3	0	0	65535
164	r03c06f13p05-ch1sk1fk1fl1.tif	26	463	0.163272	0	1	6	13	5	3	0	0	65535
51	r03c06f16p05-ch1sk1fk1fl1.tif	26	466	0.144518	0	1	6	16	5	3	0	0	65535
141	r03c06f17p05-ch1sk1fk1fl1.tif	26	467	0.156374	0	1	6	17	5	3	0	0	65535
5	r03c06f18p05-ch1sk1fk1fl1.tif	26	468	0.153628	0	1	6	18	5	3	0	0	65535
291	r04c06f01p05-ch1sk1fk1fl1.tif	27	469	0.192569	0	1	6	1	5	4	0	0	65535
30	r04c06f05p05-ch1sk1fk1fl1.tif	27	473	0.130831	0	1	6	5	5	4	0	0	65535
18	r04c06f06p05-ch1sk1fk1fl1.tif	27	474	0.148913	0	1	6	6	5	4	0	0	65535
17	r04c06f08p05-ch1sk1fk1fl1.tif	27	476	0.139223	0	1	6	8	5	4	0	0	65535
319	r04c06f09p05-ch1sk1fk1fl1.tif	27	477	0.1664	0	1	6	9	5	4	0	0	65535
8	r04c06f10p05-ch1sk1fk1fl1.tif	27	478	0.113741	0	1	6	10	5	4	0	0	65535
24	r04c06f11p05-ch1sk1fk1fl1.tif	27	479	0.136782	0	1	6	11	5	4	0	0	65535
689	r04c06f12p05-ch1sk1fk1fl1.tif	27	480	0.189563	0	1	6	12	5	4	0	0	65535
621	r04c06f13p05-ch1sk1fk1fl1.tif	27	481	0.228809	0	1	6	13	5	4	0	0	65535
23	r04c06f14p05-ch1sk1fk1fl1.tif	27	482	0.146212	0	1	6	14	5	4	0	0	65535
101	r04c06f16p05-ch1sk1fk1fl1.tif	27	484	0.168811	0	1	6	16	5	4	0	0	65535
108	r04c06f17p05-ch1sk1fk1fl1.tif	27	485	0.184802	0	1	6	17	5	4	0	0	65535
417	r05c06f01p05-ch1sk1fk1fl1.tif	28	487	0.228473	0	1	6	1	5	5	0	0	65535
6	r05c06f02p05-ch1sk1fk1fl1.tif	28	488	0.0506905	0	1	6	2	5	5	0	0	65535
5	r05c06f04p05-ch1sk1fk1fl1.tif	28	490	0.138064	0	1	6	4	5	5	0	0	65535
150	r05c06f05p05-ch1sk1fk1fl1.tif	28	491	0.203876	0	1	6	5	5	5	0	0	65535
74	r05c06f06p05-ch1sk1fk1fl1.tif	28	492	0.175998	0	1	6	6	5	5	0	0	65535
9	r05c06f08p05-ch1sk1fk1fl1.tif	28	494	0.123339	0	1	6	8	5	5	0	0	65535
550	r05c06f09p05-ch1sk1fk1fl1.tif	28	495	0.249653	7.18061e-05	1	6	9	5	5	0	0	65535
21	r05c06f10p05-ch1sk1fk1fl1.tif	28	496	0.138552	0	1	6	10	5	5	0	0	65535
3	r05c06f11p05-ch1sk1fk1fl1.tif	28	497	0.103243	0	1	6	11	5	5	0	0	65535
346	r05c06f12p05-ch1sk1fk1fl1.tif	28	498	0.224918	0	1	6	12	5	5	0	0	65535
399	r05c06f13p05-ch1sk1fk1fl1.tif	28	499	0.22211	0	1	6	13	5	5	0	0	65535
8	r05c06f14p05-ch1sk1fk1fl1.tif	28	500	0.134356	0	1	6	14	5	5	0	0	65535
75	r05c06f16p05-ch1sk1fk1fl1.tif	28	502	0.174304	0	1	6	16	5	5	0	0	65535
61	r05c06f17p05-ch1sk1fk1fl1.tif	28	503	0.157778	0	1	6	17	5	5	0	0	65535
1130	r06c06f01p05-ch1sk1fk1fl1.tif	29	505	0.219852	0	1	6	1	5	6	0	0	65535
161	r06c06f02p05-ch1sk1fk1fl1.tif	29	506	0.164813	0	1	6	2	5	6	0	0	65535
14	r06c06f03p05-ch1sk1fk1fl1.tif	29	507	0.137545	0	1	6	3	5	6	0	0	65535
186	r06c06f05p05-ch1sk1fk1fl1.tif	29	509	0.249729	0.000287224	1	6	5	5	6	0	0	65535
1008	r06c06f06p05-ch1sk1fk1fl1.tif	29	510	0.249683	0.000287224	1	6	6	5	6	0	0	65535
276	r06c06f07p05-ch1sk1fk1fl1.tif	29	511	0.249683	0.000215418	1	6	7	5	6	0	0	65535
282	r06c06f08p05-ch1sk1fk1fl1.tif	29	512	0.197192	0	1	6	8	5	6	0	0	65535
170	r06c06f09p05-ch1sk1fk1fl1.tif	29	513	0.223362	0	1	6	9	5	6	0	0	65535
6	r06c06f12p05-ch1sk1fk1fl1.tif	29	516	0.10901	0	1	6	12	5	6	0	0	65535
141	r06c06f13p05-ch1sk1fk1fl1.tif	29	517	0.147494	0	1	6	13	5	6	0	0	65535
41	r06c06f14p05-ch1sk1fk1fl1.tif	29	518	0.145556	0	1	6	14	5	6	0	0	65535
821	r07c06f01p05-ch1sk1fk1fl1.tif	30	523	0.186877	0	1	6	1	5	7	0	0	65535
31	r07c06f02p05-ch1sk1fk1fl1.tif	30	524	0.167376	0	1	6	2	5	7	0	0	65535
3	r07c06f05p05-ch1sk1fk1fl1.tif	30	527	0.0912032	0	1	6	5	5	7	0	0	65535
432	r07c06f06p05-ch1sk1fk1fl1.tif	30	528	0.200809	0	1	6	6	5	7	0	0	65535
509	r07c06f07p05-ch1sk1fk1fl1.tif	30	529	0.225925	0	1	6	7	5	7	0	0	65535
872	r07c06f08p05-ch1sk1fk1fl1.tif	30	530	0.244907	0	1	6	8	5	7	0	0	65535
24	r07c06f09p05-ch1sk1fk1fl1.tif	30	531	0.128786	0	1	6	9	5	7	0	0	65535
156	r07c06f13p05-ch1sk1fk1fl1.tif	30	535	0.165637	0	1	6	13	5	7	0	0	65535
112	r07c06f14p05-ch1sk1fk1fl1.tif	30	536	0.225071	0	1	6	14	5	7	0	0	65535
438	r02c07f01p05-ch1sk1fk1fl1.tif	31	541	0.181964	0	1	7	1	5	2	0	0	65535
17	r02c07f02p05-ch1sk1fk1fl1.tif	31	542	0.136675	0	1	7	2	5	2	0	0	65535
33	r02c07f03p05-ch1sk1fk1fl1.tif	31	543	0.115206	0	1	7	3	5	2	0	0	65535
21	r02c07f04p05-ch1sk1fk1fl1.tif	31	544	0.165148	0	1	7	4	5	2	0	0	65535
398	r02c07f05p05-ch1sk1fk1fl1.tif	31	545	0.188754	0	1	7	5	5	2	0	0	65535
263	r02c07f06p05-ch1sk1fk1fl1.tif	31	546	0.18584	0	1	7	6	5	2	0	0	65535
1140	r02c07f09p05-ch1sk1fk1fl1.tif	31	549	0.244038	0	1	7	9	5	2	0	0	65535
96	r02c07f10p05-ch1sk1fk1fl1.tif	31	550	0.162737	0	1	7	10	5	2	0	0	65535
30	r02c07f11p05-ch1sk1fk1fl1.tif	31	551	0.141314	0	1	7	11	5	2	0	0	65535
332	r02c07f12p05-ch1sk1fk1fl1.tif	31	552	0.159869	0	1	7	12	5	2	0	0	65535
162	r02c07f13p05-ch1sk1fk1fl1.tif	31	553	0.158953	0	1	7	13	5	2	0	0	65535
104	r03c07f01p05-ch1sk1fk1fl1.tif	32	559	0.170825	0	1	7	1	5	3	0	0	65535
12	r03c07f02p05-ch1sk1fk1fl1.tif	32	560	0.141207	0	1	7	2	5	3	0	0	65535
67	r03c07f03p05-ch1sk1fk1fl1.tif	32	561	0.180819	0	1	7	3	5	3	0	0	65535
140	r03c07f04p05-ch1sk1fk1fl1.tif	32	562	0.15462	0	1	7	4	5	3	0	0	65535
838	r03c07f05p05-ch1sk1fk1fl1.tif	32	563	0.21239	0	1	7	5	5	3	0	0	65535
109	r03c07f06p05-ch1sk1fk1fl1.tif	32	564	0.249638	7.18061e-05	1	7	6	5	3	0	0	65535
687	r03c07f09p05-ch1sk1fk1fl1.tif	32	567	0.191058	0	1	7	9	5	3	0	0	65535
111	r03c07f10p05-ch1sk1fk1fl1.tif	32	568	0.15848	0	1	7	10	5	3	0	0	65535
13	r03c07f11p05-ch1sk1fk1fl1.tif	32	569	0.166781	0	1	7	11	5	3	0	0	65535
59	r03c07f12p05-ch1sk1fk1fl1.tif	32	570	0.153185	0	1	7	12	5	3	0	0	65535
716	r04c07f01p05-ch1sk1fk1fl1.tif	33	577	0.227756	0	1	7	1	5	4	0	0	65535
48	r04c07f05p05-ch1sk1fk1fl1.tif	33	581	0.12842	0	1	7	5	5	4	0	0	65535
88	r04c07f06p05-ch1sk1fk1fl1.tif	33	582	0.134661	0	1	7	6	5	4	0	0	65535
2	r04c07f07p05-ch1sk1fk1fl1.tif	33	583	0.115587	0	1	7	7	5	4	0	0	65535
53	r04c07f08p05-ch1sk1fk1fl1.tif	33	584	0.149248	0	1	7	8	5	4	0	0	65535
300	r04c07f09p05-ch1sk1fk1fl1.tif	33	585	0.211856	0	1	7	9	5	4	0	0	65535
255	r04c07f12p05-ch1sk1fk1fl1.tif	33	588	0.191959	0	1	7	12	5	4	0	0	65535
543	r04c07f13p05-ch1sk1fk1fl1.tif	33	589	0.244083	0	1	7	13	5	4	0	0	65535
41	r04c07f14p05-ch1sk1fk1fl1.tif	33	590	0.169406	0	1	7	14	5	4	0	0	65535
45	r04c07f16p05-ch1sk1fk1fl1.tif	33	592	0.139239	0	1	7	16	5	4	0	0	65535
28	r04c07f17p05-ch1sk1fk1fl1.tif	33	593	0.115969	0	1	7	17	5	4	0	0	65535
130	r05c07f01p05-ch1sk1fk1fl1.tif	34	595	0.243717	0	1	7	1	5	5	0	0	65535
11	r05c07f03p05-ch1sk1fk1fl1.tif	34	597	0.137194	0	1	7	3	5	5	0	0	65535
80	r05c07f04p05-ch1sk1fk1fl1.tif	34	598	0.130236	0	1	7	4	5	5	0	0	65535
251	r05c07f05p05-ch1sk1fk1fl1.tif	34	599	0.249683	0.000861673	1	7	5	5	5	0	0	65535
63	r05c07f06p05-ch1sk1fk1fl1.tif	34	600	0.184085	0	1	7	6	5	5	0	0	65535
952	r05c07f09p05-ch1sk1fk1fl1.tif	34	603	0.249683	0.00035903	1	7	9	5	5	0	0	65535
142	r05c07f10p05-ch1sk1fk1fl1.tif	34	604	0.177493	0	1	7	10	5	5	0	0	65535
55	r05c07f11p05-ch1sk1fk1fl1.tif	34	605	0.159472	0	1	7	11	5	5	0	0	65535
248	r05c07f12p05-ch1sk1fk1fl1.tif	34	606	0.202853	0	1	7	12	5	5	0	0	65535
50	r05c07f13p05-ch1sk1fk1fl1.tif	34	607	0.173495	0	1	7	13	5	5	0	0	65535
1	r05c07f17p05-ch1sk1fk1fl1.tif	34	611	0.0971542	0	1	7	17	5	5	0	0	65535
1281	r06c07f01p05-ch1sk1fk1fl1.tif	35	613	0.225589	0	1	7	1	5	6	0	0	65535
55	r06c07f02p05-ch1sk1fk1fl1.tif	35	614	0.155688	0	1	7	2	5	6	0	0	65535
1	r06c07f03p05-ch1sk1fk1fl1.tif	35	615	0.10251	0	1	7	3	5	6	0	0	65535
127	r06c07f05p05-ch1sk1fk1fl1.tif	35	617	0.132876	0	1	7	5	5	6	0	0	65535
685	r06c07f06p05-ch1sk1fk1fl1.tif	35	618	0.224643	0	1	7	6	5	6	0	0	65535
213	r06c07f07p05-ch1sk1fk1fl1.tif	35	619	0.184314	0	1	7	7	5	6	0	0	65535
309	r06c07f08p05-ch1sk1fk1fl1.tif	35	620	0.216663	0	1	7	8	5	6	0	0	65535
199	r06c07f09p05-ch1sk1fk1fl1.tif	35	621	0.187579	0	1	7	9	5	6	0	0	65535
57	r06c07f12p05-ch1sk1fk1fl1.tif	35	624	0.147448	0	1	7	12	5	6	0	0	65535
291	r06c07f13p05-ch1sk1fk1fl1.tif	35	625	0.180896	0	1	7	13	5	6	0	0	65535
83	r06c07f14p05-ch1sk1fk1fl1.tif	35	626	0.185794	0	1	7	14	5	6	0	0	65535
1238	r07c07f01p05-ch1sk1fk1fl1.tif	36	631	0.232746	0	1	7	1	5	7	0	0	65535
14	r07c07f02p05-ch1sk1fk1fl1.tif	36	632	0.104738	0	1	7	2	5	7	0	0	65535
44	r07c07f05p05-ch1sk1fk1fl1.tif	36	635	0.197162	0	1	7	5	5	7	0	0	65535
442	r07c07f06p05-ch1sk1fk1fl1.tif	36	636	0.249607	7.18061e-05	1	7	6	5	7	0	0	65535
180	r07c07f07p05-ch1sk1fk1fl1.tif	36	637	0.182528	0	1	7	7	5	7	0	0	65535
495	r07c07f08p05-ch1sk1fk1fl1.tif	36	638	0.195285	0	1	7	8	5	7	0	0	65535
108	r07c07f09p05-ch1sk1fk1fl1.tif	36	639	0.140841	0	1	7	9	5	7	0	0	65535
18	r07c07f12p05-ch1sk1fk1fl1.tif	36	642	0.12842	0	1	7	12	5	7	0	0	65535
348	r07c07f13p05-ch1sk1fk1fl1.tif	36	643	0.217166	0	1	7	13	5	7	0	0	65535
252	r07c07f14p05-ch1sk1fk1fl1.tif	36	644	0.181415	0	1	7	14	5	7	0	0	65535
3	r07c07f15p05-ch1sk1fk1fl1.tif	36	645	0.0781567	0	1	7	15	5	7	0	0	65535
4	r07c07f16p05-ch1sk1fk1fl1.tif	36	646	0.0803235	0	1	7	16	5	7	0	0	65535
426	r02c08f01p05-ch1sk1fk1fl1.tif	37	649	0.230671	0	1	8	1	5	2	0	0	65535
1	r02c08f03p05-ch1sk1fk1fl1.tif	37	651	0.0919356	0	1	8	3	5	2	0	0	65535
68	r02c08f04p05-ch1sk1fk1fl1.tif	37	652	0.161181	0	1	8	4	5	2	0	0	65535
281	r02c08f05p05-ch1sk1fk1fl1.tif	37	653	0.224521	0	1	8	5	5	2	0	0	65535
114	r02c08f06p05-ch1sk1fk1fl1.tif	37	654	0.173358	0	1	8	6	5	2	0	0	65535
1583	r02c08f09p05-ch1sk1fk1fl1.tif	37	657	0.209003	0	1	8	9	5	2	0	0	65535
153	r02c08f10p05-ch1sk1fk1fl1.tif	37	658	0.202625	0	1	8	10	5	2	0	0	65535
65	r02c08f11p05-ch1sk1fk1fl1.tif	37	659	0.167468	0	1	8	11	5	2	0	0	65535
491	r02c08f12p05-ch1sk1fk1fl1.tif	37	660	0.249729	0.000143612	1	8	12	5	2	0	0	65535
212	r02c08f13p05-ch1sk1fk1fl1.tif	37	661	0.210971	0	1	8	13	5	2	0	0	65535
6	r02c08f16p05-ch1sk1fk1fl1.tif	37	664	0.130434	0	1	8	16	5	2	0	0	65535
30	r02c08f17p05-ch1sk1fk1fl1.tif	37	665	0.116167	0	1	8	17	5	2	0	0	65535
100	r03c08f01p05-ch1sk1fk1fl1.tif	38	667	0.214313	0	1	8	1	5	3	0	0	65535
22	r03c08f05p05-ch1sk1fk1fl1.tif	38	671	0.169497	0	1	8	5	5	3	0	0	65535
3	r03c08f06p05-ch1sk1fk1fl1.tif	38	672	0.109361	0	1	8	6	5	3	0	0	65535
401	r03c08f09p05-ch1sk1fk1fl1.tif	38	675	0.193256	0	1	8	9	5	3	0	0	65535
58	r03c08f10p05-ch1sk1fk1fl1.tif	38	676	0.169589	0	1	8	10	5	3	0	0	65535
97	r03c08f11p05-ch1sk1fk1fl1.tif	38	677	0.162081	0	1	8	11	5	3	0	0	65535
882	r03c08f12p05-ch1sk1fk1fl1.tif	38	678	0.211917	0	1	8	12	5	3	0	0	65535
179	r03c08f13p05-ch1sk1fk1fl1.tif	38	679	0.168795	0	1	8	13	5	3	0	0	65535
35	r03c08f16p05-ch1sk1fk1fl1.tif	38	682	0.158831	0	1	8	16	5	3	0	0	65535
109	r03c08f17p05-ch1sk1fk1fl1.tif	38	683	0.15729	0	1	8	17	5	3	0	0	65535
5	r03c08f18p05-ch1sk1fk1fl1.tif	38	684	0.102861	0	1	8	18	5	3	0	0	65535
650	r04c08f01p05-ch1sk1fk1fl1.tif	39	685	0.240116	0	1	8	1	5	4	0	0	65535
88	r04c08f05p05-ch1sk1fk1fl1.tif	39	689	0.190143	0	1	8	5	5	4	0	0	65535
96	r04c08f06p05-ch1sk1fk1fl1.tif	39	690	0.200351	0	1	8	6	5	4	0	0	65535
29	r04c08f08p05-ch1sk1fk1fl1.tif	39	692	0.134936	0	1	8	8	5	4	0	0	65535
468	r04c08f09p05-ch1sk1fk1fl1.tif	39	693	0.21088	0	1	8	9	5	4	0	0	65535
9	r04c08f10p05-ch1sk1fk1fl1.tif	39	694	0.0855421	0	1	8	10	5	4	0	0	65535
1	r04c08f11p05-ch1sk1fk1fl1.tif	39	695	0.070985	0	1	8	11	5	4	0	0	65535
263	r04c08f12p05-ch1sk1fk1fl1.tif	39	696	0.168521	0	1	8	12	5	4	0	0	65535
368	r04c08f13p05-ch1sk1fk1fl1.tif	39	697	0.249668	0.000143612	1	8	13	5	4	0	0	65535
15	r04c08f14p05-ch1sk1fk1fl1.tif	39	698	0.120287	0	1	8	14	5	4	0	0	65535
18	r04c08f16p05-ch1sk1fk1fl1.tif	39	700	0.114168	0	1	8	16	5	4	0	0	65535
11	r04c08f17p05-ch1sk1fk1fl1.tif	39	701	0.0835279	0	1	8	17	5	4	0	0	65535
184	r05c08f01p05-ch1sk1fk1fl1.tif	40	703	0.198047	0	1	8	1	5	5	0	0	65535
13	r05c08f04p05-ch1sk1fk1fl1.tif	40	706	0.141329	0	1	8	4	5	5	0	0	65535
176	r05c08f05p05-ch1sk1fk1fl1.tif	40	707	0.186175	0	1	8	5	5	5	0	0	65535
45	r05c08f06p05-ch1sk1fk1fl1.tif	40	708	0.173785	0	1	8	6	5	5	0	0	65535
838	r05c08f09p05-ch1sk1fk1fl1.tif	40	711	0.249607	0.000143612	1	8	9	5	5	0	0	65535
75	r05c08f10p05-ch1sk1fk1fl1.tif	40	712	0.13611	0	1	8	10	5	5	0	0	65535
36	r05c08f11p05-ch1sk1fk1fl1.tif	40	713	0.126162	0	1	8	11	5	5	0	0	65535
409	r05c08f12p05-ch1sk1fk1fl1.tif	40	714	0.24094	0	1	8	12	5	5	0	0	65535
180	r05c08f13p05-ch1sk1fk1fl1.tif	40	715	0.215747	0	1	8	13	5	5	0	0	65535
11	r05c08f16p05-ch1sk1fk1fl1.tif	40	718	0.135592	0	1	8	16	5	5	0	0	65535
38	r05c08f17p05-ch1sk1fk1fl1.tif	40	719	0.12932	0	1	8	17	5	5	0	0	65535
1278	r06c08f01p05-ch1sk1fk1fl1.tif	41	721	0.208087	0	1	8	1	5	6	0	0	65535
139	r06c08f02p05-ch1sk1fk1fl1.tif	41	722	0.200717	0	1	8	2	5	6	0	0	65535
65	r06c08f03p05-ch1sk1fk1fl1.tif	41	723	0.16257	0	1	8	3	5	6	0	0	65535
463	r06c08f05p05-ch1sk1fk1fl1.tif	41	725	0.214115	0	1	8	5	5	6	0	0	65535
946	r06c08f06p05-ch1sk1fk1fl1.tif	41	726	0.229175	0	1	8	6	5	6	0	0	65535
77	r06c08f07p05-ch1sk1fk1fl1.tif	41	727	0.183749	0	1	8	7	5	6	0	0	65535
80	r06c08f08p05-ch1sk1fk1fl1.tif	41	728	0.188815	0	1	8	8	5	6	0	0	65535
546	r06c08f09p05-ch1sk1fk1fl1.tif	41	729	0.230915	0	1	8	9	5	6	0	0	65535
61	r06c08f12p05-ch1sk1fk1fl1.tif	41	732	0.128099	0	1	8	12	5	6	0	0	65535
118	r06c08f13p05-ch1sk1fk1fl1.tif	41	733	0.184741	0	1	8	13	5	6	0	0	65535
962	r07c08f01p05-ch1sk1fk1fl1.tif	42	739	0.245289	0	1	8	1	5	7	0	0	65535
126	r07c08f02p05-ch1sk1fk1fl1.tif	42	740	0.16286	0	1	8	2	5	7	0	0	65535
6	r07c08f03p05-ch1sk1fk1fl1.tif	42	741	0.129015	0	1	8	3	5	7	0	0	65535
76	r07c08f05p05-ch1sk1fk1fl1.tif	42	743	0.138186	0	1	8	5	5	7	0	0	65535
811	r07c08f06p05-ch1sk1fk1fl1.tif	42	744	0.249668	0.000215418	1	8	6	5	7	0	0	65535
292	r07c08f07p05-ch1sk1fk1fl1.tif	42	745	0.222538	0	1	8	7	5	7	0	0	65535
561	r07c08f08p05-ch1sk1fk1fl1.tif	42	746	0.211978	0	1	8	8	5	7	0	0	65535
66	r07c08f09p05-ch1sk1fk1fl1.tif	42	747	0.210513	0	1	8	9	5	7	0	0	65535
195	r07c08f13p05-ch1sk1fk1fl1.tif	42	751	0.16437	0	1	8	13	5	7	0	0	65535
153	r07c08f14p05-ch1sk1fk1fl1.tif	42	752	0.199039	0	1	8	14	5	7	0	0	65535
604	r02c09f01p05-ch1sk1fk1fl1.tif	43	757	0.210498	0	1	9	1	5	2	0	0	65535
27	r02c09f04p05-ch1sk1fk1fl1.tif	43	760	0.118456	0	1	9	4	5	2	0	0	65535
210	r02c09f05p05-ch1sk1fk1fl1.tif	43	761	0.168841	0	1	9	5	5	2	0	0	65535
131	r02c09f06p05-ch1sk1fk1fl1.tif	43	762	0.209003	0	1	9	6	5	2	0	0	65535
3	r02c09f08p05-ch1sk1fk1fl1.tif	43	764	0.101732	0	1	9	8	5	2	0	0	65535
1428	r02c09f09p05-ch1sk1fk1fl1.tif	43	765	0.249668	0.000574449	1	9	9	5	2	0	0	65535
110	r02c09f10p05-ch1sk1fk1fl1.tif	43	766	0.153704	0	1	9	10	5	2	0	0	65535
89	r02c09f11p05-ch1sk1fk1fl1.tif	43	767	0.143496	0	1	9	11	5	2	0	0	65535
609	r02c09f12p05-ch1sk1fk1fl1.tif	43	768	0.228916	0	1	9	12	5	2	0	0	65535
311	r02c09f13p05-ch1sk1fk1fl1.tif	43	769	0.194537	0	1	9	13	5	2	0	0	65535
25	r02c09f16p05-ch1sk1fk1fl1.tif	43	772	0.133379	0	1	9	16	5	2	0	0	65535
64	r02c09f17p05-ch1sk1fk1fl1.tif	43	773	0.150301	0	1	9	17	5	2	0	0	65535
33	r03c09f01p05-ch1sk1fk1fl1.tif	44	775	0.135134	0	1	9	1	5	3	0	0	65535
77	r03c09f04p05-ch1sk1fk1fl1.tif	44	778	0.165133	0	1	9	4	5	3	0	0	65535
100	r03c09f05p05-ch1sk1fk1fl1.tif	44	779	0.190204	0	1	9	5	5	3	0	0	65535
3	r03c09f06p05-ch1sk1fk1fl1.tif	44	780	0.154604	0	1	9	6	5	3	0	0	65535
704	r03c09f09p05-ch1sk1fk1fl1.tif	44	783	0.217548	0	1	9	9	5	3	0	0	65535
347	r03c09f10p05-ch1sk1fk1fl1.tif	44	784	0.224399	0	1	9	10	5	3	0	0	65535
196	r03c09f11p05-ch1sk1fk1fl1.tif	44	785	0.173724	0	1	9	11	5	3	0	0	65535
444	r03c09f12p05-ch1sk1fk1fl1.tif	44	786	0.237354	0	1	9	12	5	3	0	0	65535
30	r03c09f13p05-ch1sk1fk1fl1.tif	44	787	0.179248	0	1	9	13	5	3	0	0	65535
34	r03c09f17p05-ch1sk1fk1fl1.tif	44	791	0.114504	0	1	9	17	5	3	0	0	65535
16	r03c09f18p05-ch1sk1fk1fl1.tif	44	792	0.122438	0	1	9	18	5	3	0	0	65535
498	r04c09f01p05-ch1sk1fk1fl1.tif	45	793	0.177676	0	1	9	1	5	4	0	0	65535
10	r04c09f02p05-ch1sk1fk1fl1.tif	45	794	0.103105	0	1	9	2	5	4	0	0	65535
12	r04c09f03p05-ch1sk1fk1fl1.tif	45	795	0.097612	0	1	9	3	5	4	0	0	65535
8	r04c09f04p05-ch1sk1fk1fl1.tif	45	796	0.0944533	0	1	9	4	5	4	0	0	65535
340	r04c09f05p05-ch1sk1fk1fl1.tif	45	797	0.21294	0	1	9	5	5	4	0	0	65535
267	r04c09f06p05-ch1sk1fk1fl1.tif	45	798	0.20798	0	1	9	6	5	4	0	0	65535
4	r04c09f07p05-ch1sk1fk1fl1.tif	45	799	0.117998	0	1	9	7	5	4	0	0	65535
696	r04c09f09p05-ch1sk1fk1fl1.tif	45	801	0.193988	0	1	9	9	5	4	0	0	65535
24	r04c09f10p05-ch1sk1fk1fl1.tif	45	802	0.107958	0	1	9	10	5	4	0	0	65535
80	r04c09f12p05-ch1sk1fk1fl1.tif	45	804	0.180423	0	1	9	12	5	4	0	0	65535
80	r04c09f13p05-ch1sk1fk1fl1.tif	45	805	0.157687	0	1	9	13	5	4	0	0	65535
290	r05c09f01p05-ch1sk1fk1fl1.tif	46	811	0.193881	0	1	9	1	5	5	0	0	65535
18	r05c09f05p05-ch1sk1fk1fl1.tif	46	815	0.13434	0	1	9	5	5	5	0	0	65535
24	r05c09f06p05-ch1sk1fk1fl1.tif	46	816	0.14725	0	1	9	6	5	5	0	0	65535
1	r05c09f08p05-ch1sk1fk1fl1.tif	46	818	0.14078	0	1	9	8	5	5	0	0	65535
391	r05c09f09p05-ch1sk1fk1fl1.tif	46	819	0.216831	0	1	9	9	5	5	0	0	65535
19	r05c09f10p05-ch1sk1fk1fl1.tif	46	820	0.141665	0	1	9	10	5	5	0	0	65535
21	r05c09f11p05-ch1sk1fk1fl1.tif	46	821	0.146365	0	1	9	11	5	5	0	0	65535
661	r05c09f12p05-ch1sk1fk1fl1.tif	46	822	0.249622	0.000143612	1	9	12	5	5	0	0	65535
473	r05c09f13p05-ch1sk1fk1fl1.tif	46	823	0.243229	0	1	9	13	5	5	0	0	65535
6	r05c09f14p05-ch1sk1fk1fl1.tif	46	824	0.127443	0	1	9	14	5	5	0	0	65535
66	r05c09f16p05-ch1sk1fk1fl1.tif	46	826	0.249638	7.18061e-05	1	9	16	5	5	0	0	65535
102	r05c09f17p05-ch1sk1fk1fl1.tif	46	827	0.139498	0	1	9	17	5	5	0	0	65535
151	r05c09f18p05-ch1sk1fk1fl1.tif	46	828	0.069337	0	1	9	18	5	5	0	0	65535
475	r06c09f01p05-ch1sk1fk1fl1.tif	47	829	0.219135	0	1	9	1	5	6	0	0	65535
7	r06c09f03p05-ch1sk1fk1fl1.tif	47	831	0.0858473	0	1	9	3	5	6	0	0	65535
29	r06c09f04p05-ch1sk1fk1fl1.tif	47	832	0.158206	0	1	9	4	5	6	0	0	65535
427	r06c09f05p05-ch1sk1fk1fl1.tif	47	833	0.194965	0	1	9	5	5	6	0	0	65535
216	r06c09f06p05-ch1sk1fk1fl1.tif	47	834	0.20853	0	1	9	6	5	6	0	0	65535
1472	r06c09f09p05-ch1sk1fk1fl1.tif	47	837	0.241474	0	1	9	9	5	6	0	0	65535
116	r06c09f10p05-ch1sk1fk1fl1.tif	47	838	0.210773	0	1	9	10	5	6	0	0	65535
29	r06c09f11p05-ch1sk1fk1fl1.tif	47	839	0.126986	0	1	9	11	5	6	0	0	65535
417	r06c09f12p05-ch1sk1fk1fl1.tif	47	840	0.204456	0	1	9	12	5	6	0	0	65535
184	r06c09f13p05-ch1sk1fk1fl1.tif	47	841	0.207065	0	1	9	13	5	6	0	0	65535
3	r06c09f17p05-ch1sk1fk1fl1.tif	47	845	0.0845045	0	1	9	17	5	6	0	0	65535
1140	r07c09f01p05-ch1sk1fk1fl1.tif	48	847	0.249683	0.000574449	1	9	1	5	7	0	0	65535
193	r07c09f05p05-ch1sk1fk1fl1.tif	48	851	0.186084	0	1	9	5	5	7	0	0	65535
223	r07c09f06p05-ch1sk1fk1fl1.tif	48	852	0.249638	0.00035903	1	9	6	5	7	0	0	65535
7	r07c09f07p05-ch1sk1fk1fl1.tif	48	853	0.22649	0	1	9	7	5	7	0	0	65535
50	r07c09f08p05-ch1sk1fk1fl1.tif	48	854	0.159854	0	1	9	8	5	7	0	0	65535
695	r07c09f09p05-ch1sk1fk1fl1.tif	48	855	0.205661	0	1	9	9	5	7	0	0	65535
322	r07c09f12p05-ch1sk1fk1fl1.tif	48	858	0.208515	0	1	9	12	5	7	0	0	65535
435	r07c09f13p05-ch1sk1fk1fl1.tif	48	859	0.192004	0	1	9	13	5	7	0	0	65535
16	r07c09f14p05-ch1sk1fk1fl1.tif	48	860	0.132921	0	1	9	14	5	7	0	0	65535
5	r07c09f16p05-ch1sk1fk1fl1.tif	48	862	0.098024	0	1	9	16	5	7	0	0	65535
5	r07c09f17p05-ch1sk1fk1fl1.tif	48	863	0.10518	0	1	9	17	5	7	0	0	65535
376	r02c10f01p05-ch1sk1fk1fl1.tif	49	865	0.249699	7.18061e-05	1	10	1	5	2	0	0	65535
13	r02c10f04p05-ch1sk1fk1fl1.tif	49	868	0.103853	0	1	10	4	5	2	0	0	65535
178	r02c10f05p05-ch1sk1fk1fl1.tif	49	869	0.167636	0	1	10	5	5	2	0	0	65535
50	r02c10f06p05-ch1sk1fk1fl1.tif	49	870	0.14226	0	1	10	6	5	2	0	0	65535
1181	r02c10f09p05-ch1sk1fk1fl1.tif	49	873	0.222049	0	1	10	9	5	2	0	0	65535
65	r02c10f10p05-ch1sk1fk1fl1.tif	49	874	0.192706	0	1	10	10	5	2	0	0	65535
47	r02c10f11p05-ch1sk1fk1fl1.tif	49	875	0.148852	0	1	10	11	5	2	0	0	65535
667	r02c10f12p05-ch1sk1fk1fl1.tif	49	876	0.249653	0.000143612	1	10	12	5	2	0	0	65535
239	r02c10f13p05-ch1sk1fk1fl1.tif	49	877	0.190341	0	1	10	13	5	2	0	0	65535
10	r02c10f16p05-ch1sk1fk1fl1.tif	49	880	0.110369	0	1	10	16	5	2	0	0	65535
47	r02c10f17p05-ch1sk1fk1fl1.tif	49	881	0.11284	0	1	10	17	5	2	0	0	65535
79	r03c10f01p05-ch1sk1fk1fl1.tif	50	883	0.174029	0	1	10	1	5	3	0	0	65535
17	r03c10f04p05-ch1sk1fk1fl1.tif	50	886	0.128878	0	1	10	4	5	3	0	0	65535
83	r03c10f05p05-ch1sk1fk1fl1.tif	50	887	0.172381	0	1	10	5	5	3	0	0	65535
9	r03c10f06p05-ch1sk1fk1fl1.tif	50	888	0.158373	0	1	10	6	5	3	0	0	65535
718	r03c10f09p05-ch1sk1fk1fl1.tif	50	891	0.175509	0	1	10	9	5	3	0	0	65535
110	r03c10f10p05-ch1sk1fk1fl1.tif	50	892	0.165896	0	1	10	10	5	3	0	0	65535
158	r03c10f11p05-ch1sk1fk1fl1.tif	50	893	0.186297	0	1	10	11	5	3	0	0	65535
658	r03c10f12p05-ch1sk1fk1fl1.tif	50	894	0.212696	0	1	10	12	5	3	0	0	65535
75	r03c10f13p05-ch1sk1fk1fl1.tif	50	895	0.185382	0	1	10	13	5	3	0	0	65535
1	r03c10f16p05-ch1sk1fk1fl1.tif	50	898	0.0555428	0	1	10	16	5	3	0	0	65535
177	r03c10f17p05-ch1sk1fk1fl1.tif	50	899	0.165377	0	1	10	17	5	3	0	0	65535
13	r03c10f18p05-ch1sk1fk1fl1.tif	50	900	0.146731	0	1	10	18	5	3	0	0	65535
251	r04c10f01p05-ch1sk1fk1fl1.tif	51	901	0.204028	0	1	10	1	5	4	0	0	65535
25	r04c10f04p05-ch1sk1fk1fl1.tif	51	904	0.126864	0	1	10	4	5	4	0	0	65535
202	r04c10f05p05-ch1sk1fk1fl1.tif	51	905	0.174762	0	1	10	5	5	4	0	0	65535
59	r04c10f06p05-ch1sk1fk1fl1.tif	51	906	0.165042	0	1	10	6	5	4	0	0	65535
854	r04c10f09p05-ch1sk1fk1fl1.tif	51	909	0.210269	0	1	10	9	5	4	0	0	65535
74	r04c10f10p05-ch1sk1fk1fl1.tif	51	910	0.139315	0	1	10	10	5	4	0	0	65535
37	r04c10f11p05-ch1sk1fk1fl1.tif	51	911	0.146273	0	1	10	11	5	4	0	0	65535
461	r04c10f12p05-ch1sk1fk1fl1.tif	51	912	0.177111	0	1	10	12	5	4	0	0	65535
195	r04c10f13p05-ch1sk1fk1fl1.tif	51	913	0.17995	0	1	10	13	5	4	0	0	65535
13	r04c10f16p05-ch1sk1fk1fl1.tif	51	916	0.114992	0	1	10	16	5	4	0	0	65535
40	r04c10f17p05-ch1sk1fk1fl1.tif	51	917	0.153262	0	1	10	17	5	4	0	0	65535
148	r05c10f01p05-ch1sk1fk1fl1.tif	52	919	0.209461	0	1	10	1	5	5	0	0	65535
48	r05c10f05p05-ch1sk1fk1fl1.tif	52	923	0.148577	0	1	10	5	5	5	0	0	65535
22	r05c10f06p05-ch1sk1fk1fl1.tif	52	924	0.152636	0	1	10	6	5	5	0	0	65535
505	r05c10f09p05-ch1sk1fk1fl1.tif	52	927	0.22298	0	1	10	9	5	5	0	0	65535
51	r05c10f10p05-ch1sk1fk1fl1.tif	52	928	0.146654	0	1	10	10	5	5	0	0	65535
73	r05c10f11p05-ch1sk1fk1fl1.tif	52	929	0.153552	0	1	10	11	5	5	0	0	65535
867	r05c10f12p05-ch1sk1fk1fl1.tif	52	930	0.222965	0	1	10	12	5	5	0	0	65535
223	r05c10f13p05-ch1sk1fk1fl1.tif	52	931	0.198276	0	1	10	13	5	5	0	0	65535
44	r05c10f16p05-ch1sk1fk1fl1.tif	52	934	0.157763	0	1	10	16	5	5	0	0	65535
115	r05c10f17p05-ch1sk1fk1fl1.tif	52	935	0.178714	0	1	10	17	5	5	0	0	65535
6	r05c10f18p05-ch1sk1fk1fl1.tif	52	936	0.11313	0	1	10	18	5	5	0	0	65535
366	r06c10f01p05-ch1sk1fk1fl1.tif	53	937	0.154391	0	1	10	1	5	6	0	0	65535
381	r06c10f02p05-ch1sk1fk1fl1.tif	53	938	0.195361	0	1	10	2	5	6	0	0	65535
226	r06c10f03p05-ch1sk1fk1fl1.tif	53	939	0.169223	0	1	10	3	5	6	0	0	65535
2	r06c10f04p05-ch1sk1fk1fl1.tif	53	940	0.129442	0	1	10	4	5	6	0	0	65535
726	r06c10f05p05-ch1sk1fk1fl1.tif	53	941	0.204456	0	1	10	5	5	6	0	0	65535
1180	r06c10f06p05-ch1sk1fk1fl1.tif	53	942	0.249638	0.000143612	1	10	6	5	6	0	0	65535
76	r06c10f07p05-ch1sk1fk1fl1.tif	53	943	0.15491	0	1	10	7	5	6	0	0	65535
6	r06c10f08p05-ch1sk1fk1fl1.tif	53	944	0.0716106	0	1	10	8	5	6	0	0	65535
353	r06c10f09p05-ch1sk1fk1fl1.tif	53	945	0.18439	0	1	10	9	5	6	0	0	65535
13	r06c10f12p05-ch1sk1fk1fl1.tif	53	948	0.102388	0	1	10	12	5	6	0	0	65535
10	r06c10f13p05-ch1sk1fk1fl1.tif	53	949	0.0768444	0	1	10	13	5	6	0	0	65535
1422	r07c10f01p05-ch1sk1fk1fl1.tif	54	955	0.249607	0.000143612	1	10	1	5	7	0	0	65535
24	r07c10f05p05-ch1sk1fk1fl1.tif	54	959	0.129427	0	1	10	5	5	7	0	0	65535
271	r07c10f06p05-ch1sk1fk1fl1.tif	54	960	0.227909	0	1	10	6	5	7	0	0	65535
120	r07c10f07p05-ch1sk1fk1fl1.tif	54	961	0.193439	0	1	10	7	5	7	0	0	65535
318	r07c10f08p05-ch1sk1fk1fl1.tif	54	962	0.214252	0	1	10	8	5	7	0	0	65535
166	r07c10f09p05-ch1sk1fk1fl1.tif	54	963	0.168566	0	1	10	9	5	7	0	0	65535
74	r07c10f12p05-ch1sk1fk1fl1.tif	54	966	0.146731	0	1	10	12	5	7	0	0	65535
597	r07c10f13p05-ch1sk1fk1fl1.tif	54	967	0.244648	0	1	10	13	5	7	0	0	65535
177	r07c10f14p05-ch1sk1fk1fl1.tif	54	968	0.226841	0	1	10	14	5	7	0	0	65535
2	r07c10f15p05-ch1sk1fk1fl1.tif	54	969	0.0991531	0	1	10	15	5	7	0	0	65535
37	r07c10f16p05-ch1sk1fk1fl1.tif	54	970	0.110033	0	1	10	16	5	7	0	0	65535
154	r02c11f01p05-ch1sk1fk1fl1.tif	55	973	0.22034	0	1	11	1	5	2	0	0	65535
4	r02c11f03p05-ch1sk1fk1fl1.tif	55	975	0.0874952	0	1	11	3	5	2	0	0	65535
74	r02c11f04p05-ch1sk1fk1fl1.tif	55	976	0.153903	0	1	11	4	5	2	0	0	65535
384	r02c11f05p05-ch1sk1fk1fl1.tif	55	977	0.190188	0	1	11	5	5	2	0	0	65535
87	r02c11f06p05-ch1sk1fk1fl1.tif	55	978	0.217044	0	1	11	6	5	2	0	0	65535
1533	r02c11f09p05-ch1sk1fk1fl1.tif	55	981	0.249638	0.000430836	1	11	9	5	2	0	0	65535
201	r02c11f10p05-ch1sk1fk1fl1.tif	55	982	0.165881	0	1	11	10	5	2	0	0	65535
75	r02c11f11p05-ch1sk1fk1fl1.tif	55	983	0.14052	0	1	11	11	5	2	0	0	65535
348	r02c11f12p05-ch1sk1fk1fl1.tif	55	984	0.199466	0	1	11	12	5	2	0	0	65535
76	r02c11f13p05-ch1sk1fk1fl1.tif	55	985	0.15256	0	1	11	13	5	2	0	0	65535
204	r03c11f01p05-ch1sk1fk1fl1.tif	56	991	0.243122	0	1	11	1	5	3	0	0	65535
4	r03c11f04p05-ch1sk1fk1fl1.tif	56	994	0.0897231	0	1	11	4	5	3	0	0	65535
62	r03c11f05p05-ch1sk1fk1fl1.tif	56	995	0.144594	0	1	11	5	5	3	0	0	65535
20	r03c11f06p05-ch1sk1fk1fl1.tif	56	996	0.127611	0	1	11	6	5	3	0	0	65535
694	r03c11f09p05-ch1sk1fk1fl1.tif	56	999	0.248264	0	1	11	9	5	3	0	0	65535
41	r03c11f10p05-ch1sk1fk1fl1.tif	56	1000	0.170825	0	1	11	10	5	3	0	0	65535
62	r03c11f11p05-ch1sk1fk1fl1.tif	56	1001	0.161837	0	1	11	11	5	3	0	0	65535
594	r03c11f12p05-ch1sk1fk1fl1.tif	56	1002	0.213687	0	1	11	12	5	3	0	0	65535
184	r03c11f13p05-ch1sk1fk1fl1.tif	56	1003	0.183642	0	1	11	13	5	3	0	0	65535
15	r03c11f16p05-ch1sk1fk1fl1.tif	56	1006	0.112093	0	1	11	16	5	3	0	0	65535
51	r03c11f17p05-ch1sk1fk1fl1.tif	56	1007	0.146181	0	1	11	17	5	3	0	0	65535
58	r04c11f01p05-ch1sk1fk1fl1.tif	57	1009	0.180514	0	1	11	1	5	4	0	0	65535
25	r04c11f02p05-ch1sk1fk1fl1.tif	57	1010	0.0935378	0	1	11	2	5	4	0	0	65535
2	r04c11f03p05-ch1sk1fk1fl1.tif	57	1011	0.0789807	0	1	11	3	5	4	0	0	65535
73	r04c11f04p05-ch1sk1fk1fl1.tif	57	1012	0.149264	0	1	11	4	5	4	0	0	65535
188	r04c11f05p05-ch1sk1fk1fl1.tif	57	1013	0.165576	0	1	11	5	5	4	0	0	65535
16	r04c11f06p05-ch1sk1fk1fl1.tif	57	1014	0.21767	0	1	11	6	5	4	0	0	65535
981	r04c11f09p05-ch1sk1fk1fl1.tif	57	1017	0.221134	0	1	11	9	5	4	0	0	65535
314	r04c11f10p05-ch1sk1fk1fl1.tif	57	1018	0.216739	0	1	11	10	5	4	0	0	65535
212	r04c11f11p05-ch1sk1fk1fl1.tif	57	1019	0.169162	0	1	11	11	5	4	0	0	65535
441	r04c11f12p05-ch1sk1fk1fl1.tif	57	1020	0.21059	0	1	11	12	5	4	0	0	65535
49	r04c11f13p05-ch1sk1fk1fl1.tif	57	1021	0.175128	0	1	11	13	5	4	0	0	65535
46	r04c11f17p05-ch1sk1fk1fl1.tif	57	1025	0.169986	0	1	11	17	5	4	0	0	65535
13	r04c11f18p05-ch1sk1fk1fl1.tif	57	1026	0.124453	0	1	11	18	5	4	0	0	65535
126	r05c11f01p05-ch1sk1fk1fl1.tif	58	1027	0.200092	0	1	11	1	5	5	0	0	65535
6	r05c11f04p05-ch1sk1fk1fl1.tif	58	1030	0.144411	0	1	11	4	5	5	0	0	65535
96	r05c11f05p05-ch1sk1fk1fl1.tif	58	1031	0.204532	0	1	11	5	5	5	0	0	65535
17	r05c11f06p05-ch1sk1fk1fl1.tif	58	1032	0.171344	0	1	11	6	5	5	0	0	65535
634	r05c11f09p05-ch1sk1fk1fl1.tif	58	1035	0.226139	0	1	11	9	5	5	0	0	65535
65	r05c11f10p05-ch1sk1fk1fl1.tif	58	1036	0.137896	0	1	11	10	5	5	0	0	65535
115	r05c11f11p05-ch1sk1fk1fl1.tif	58	1037	0.192004	0	1	11	11	5	5	0	0	65535
802	r05c11f12p05-ch1sk1fk1fl1.tif	58	1038	0.249714	0.000215418	1	11	12	5	5	0	0	65535
139	r05c11f13p05-ch1sk1fk1fl1.tif	58	1039	0.212604	0	1	11	13	5	5	0	0	65535
34	r05c11f16p05-ch1sk1fk1fl1.tif	58	1042	0.182864	0	1	11	16	5	5	0	0	65535
123	r05c11f17p05-ch1sk1fk1fl1.tif	58	1043	0.218418	0	1	11	17	5	5	0	0	65535
13	r05c11f18p05-ch1sk1fk1fl1.tif	58	1044	0.157961	0	1	11	18	5	5	0	0	65535
820	r06c11f01p05-ch1sk1fk1fl1.tif	59	1045	0.22739	0	1	11	1	5	6	0	0	65535
309	r06c11f02p05-ch1sk1fk1fl1.tif	59	1046	0.24976	0.000143612	1	11	2	5	6	0	0	65535
89	r06c11f03p05-ch1sk1fk1fl1.tif	59	1047	0.16466	0	1	11	3	5	6	0	0	65535
284	r06c11f05p05-ch1sk1fk1fl1.tif	59	1049	0.18761	0	1	11	5	5	6	0	0	65535
1373	r06c11f06p05-ch1sk1fk1fl1.tif	59	1050	0.249668	0.000215418	1	11	6	5	6	0	0	65535
151	r06c11f07p05-ch1sk1fk1fl1.tif	59	1051	0.230015	0	1	11	7	5	6	0	0	65535
131	r06c11f08p05-ch1sk1fk1fl1.tif	59	1052	0.176745	0	1	11	8	5	6	0	0	65535
185	r06c11f09p05-ch1sk1fk1fl1.tif	59	1053	0.153292	0	1	11	9	5	6	0	0	65535
17	r06c11f12p05-ch1sk1fk1fl1.tif	59	1056	0.104097	0	1	11	12	5	6	0	0	65535
105	r06c11f13p05-ch1sk1fk1fl1.tif	59	1057	0.179355	0	1	11	13	5	6	0	0	65535
7	r06c11f14p05-ch1sk1fk1fl1.tif	59	1058	0.0947433	0	1	11	14	5	6	0	0	65535
1395	r07c11f01p05-ch1sk1fk1fl1.tif	60	1063	0.238529	0	1	11	1	5	7	0	0	65535
122	r07c11f02p05-ch1sk1fk1fl1.tif	60	1064	0.183566	0	1	11	2	5	7	0	0	65535
5	r07c11f03p05-ch1sk1fk1fl1.tif	60	1065	0.104997	0	1	11	3	5	7	0	0	65535
163	r07c11f05p05-ch1sk1fk1fl1.tif	60	1067	0.17351	0	1	11	5	5	7	0	0	65535
848	r07c11f06p05-ch1sk1fk1fl1.tif	60	1068	0.220539	0	1	11	6	5	7	0	0	65535
232	r07c11f07p05-ch1sk1fk1fl1.tif	60	1069	0.223438	0	1	11	7	5	7	0	0	65535
314	r07c11f08p05-ch1sk1fk1fl1.tif	60	1070	0.249668	0.000430836	1	11	8	5	7	0	0	65535
188	r07c11f09p05-ch1sk1fk1fl1.tif	60	1071	0.157015	0	1	11	9	5	7	0	0	65535
28	r07c11f12p05-ch1sk1fk1fl1.tif	60	1074	0.160433	0	1	11	12	5	7	0	0	65535
203	r07c11f13p05-ch1sk1fk1fl1.tif	60	1075	0.210285	0	1	11	13	5	7	0	0	65535
58	r07c11f14p05-ch1sk1fk1fl1.tif	60	1076	0.187976	0	1	11	14	5	7	0	0	65535
20547	r02c02f04p05-ch1sk1fk1fl1.tif	1	4	0.0018616	0	1	2	4	5	2	1	0	65535
20577	r02c02f10p05-ch1sk1fk1fl1.tif	1	10	0.00131228	0	1	2	10	5	2	1	0	65535
20564	r02c02f11p05-ch1sk1fk1fl1.tif	1	11	0.00135805	0	1	2	11	5	2	1	0	65535
20481	r02c02f15p05-ch1sk1fk1fl1.tif	1	15	0.00131228	0	1	2	15	5	2	1	0	65535
20181	r02c02f16p05-ch1sk1fk1fl1.tif	1	16	0.00134279	0	1	2	16	5	2	1	0	65535
20423	r02c02f17p05-ch1sk1fk1fl1.tif	1	17	0.00146487	0	1	2	17	5	2	1	0	65535
20301	r02c02f18p05-ch1sk1fk1fl1.tif	1	18	0.00148013	0	1	2	18	5	2	1	0	65535
21027	r03c02f02p05-ch1sk1fk1fl1.tif	2	20	0.00175479	0	1	2	2	5	3	1	0	65535
20842	r03c02f03p05-ch1sk1fk1fl1.tif	2	21	0.00131228	0	1	2	3	5	3	1	0	65535
6	r03c02f07p05-ch1sk1fk1fl1.tif	2	25	0.0204623	0	1	2	7	5	3	1	0	65535
20536	r03c02f08p05-ch1sk1fk1fl1.tif	2	26	0.00129702	0	1	2	8	5	3	1	0	65535
20585	r03c02f14p05-ch1sk1fk1fl1.tif	2	32	0.00802625	0	1	2	14	5	3	1	0	65535
20606	r03c02f15p05-ch1sk1fk1fl1.tif	2	33	0.00137331	0	1	2	15	5	3	1	0	65535
20685	r03c02f16p05-ch1sk1fk1fl1.tif	2	34	0.00129702	0	1	2	16	5	3	1	0	65535
20976	r03c02f17p05-ch1sk1fk1fl1.tif	2	35	0.0053254	0	1	2	17	5	3	1	0	65535
17715	r03c02f18p05-ch1sk1fk1fl1.tif	2	36	0.00244144	0	1	2	18	5	3	1	0	65535
20672	r04c02f14p05-ch1sk1fk1fl1.tif	3	50	0.00125124	0	1	2	14	5	4	1	0	65535
21087	r04c02f15p05-ch1sk1fk1fl1.tif	3	51	0.00190738	0	1	2	15	5	4	1	0	65535
20676	r04c02f16p05-ch1sk1fk1fl1.tif	3	52	0.00131228	0	1	2	16	5	4	1	0	65535
20604	r04c02f17p05-ch1sk1fk1fl1.tif	3	53	0.00140383	0	1	2	17	5	4	1	0	65535
21293	r04c02f18p05-ch1sk1fk1fl1.tif	3	54	0.00323491	0	1	2	18	5	4	1	0	65535
23777	r05c02f07p05-ch1sk1fk1fl1.tif	4	61	0.00396735	0	1	2	7	5	5	1	0	65535
20617	r05c02f08p05-ch1sk1fk1fl1.tif	4	62	0.00292973	0	1	2	8	5	5	1	0	65535
24028	r05c02f11p05-ch1sk1fk1fl1.tif	4	65	0.00668345	0	1	2	11	5	5	1	0	65535
20683	r05c02f14p05-ch1sk1fk1fl1.tif	4	68	0.00238041	0	1	2	14	5	5	1	0	65535
20752	r05c02f15p05-ch1sk1fk1fl1.tif	4	69	0.00164797	0	1	2	15	5	5	1	0	65535
16423	r05c02f16p05-ch1sk1fk1fl1.tif	4	70	0.00239567	0	1	2	16	5	5	1	0	65535
20480	r05c02f17p05-ch1sk1fk1fl1.tif	4	71	0.00144961	0	1	2	17	5	5	1	0	65535
20848	r05c02f18p05-ch1sk1fk1fl1.tif	4	72	0.00151064	0	1	2	18	5	5	1	0	65535
20981	r06c02f04p05-ch1sk1fk1fl1.tif	5	76	0.00187686	0	1	2	4	5	6	1	0	65535
20925	r06c02f10p05-ch1sk1fk1fl1.tif	5	82	0.0031281	0	1	2	10	5	6	1	0	65535
28139	r06c02f12p05-ch1sk1fk1fl1.tif	5	84	0.0164034	0	1	2	12	5	6	1	0	65535
20554	r06c02f15p05-ch1sk1fk1fl1.tif	5	87	0.0012665	0	1	2	15	5	6	1	0	65535
20353	r06c02f16p05-ch1sk1fk1fl1.tif	5	88	0.00134279	0	1	2	16	5	6	1	0	65535
20457	r06c02f17p05-ch1sk1fk1fl1.tif	5	89	0.00158694	0	1	2	17	5	6	1	0	65535
20235	r06c02f18p05-ch1sk1fk1fl1.tif	5	90	0.00140383	0	1	2	18	5	6	1	0	65535
20910	r07c02f02p05-ch1sk1fk1fl1.tif	6	92	0.00129702	0	1	2	2	5	7	1	0	65535
20693	r07c02f03p05-ch1sk1fk1fl1.tif	6	93	0.00128176	0	1	2	3	5	7	1	0	65535
21011	r07c02f04p05-ch1sk1fk1fl1.tif	6	94	0.00231937	0	1	2	4	5	7	1	0	65535
20458	r07c02f10p05-ch1sk1fk1fl1.tif	6	100	0.0012665	0	1	2	10	5	7	1	0	65535
20439	r07c02f11p05-ch1sk1fk1fl1.tif	6	101	0.00134279	0	1	2	11	5	7	1	0	65535
19766	r07c02f18p05-ch1sk1fk1fl1.tif	6	108	0.00173953	0	1	2	18	5	7	1	0	65535
20970	r02c03f02p05-ch1sk1fk1fl1.tif	7	110	0.0012665	0	1	3	2	5	2	1	0	65535
20721	r02c03f03p05-ch1sk1fk1fl1.tif	7	111	0.00129702	0	1	3	3	5	2	1	0	65535
21183	r02c03f04p05-ch1sk1fk1fl1.tif	7	112	0.00134279	0	1	3	4	5	2	1	0	65535
20706	r02c03f10p05-ch1sk1fk1fl1.tif	7	118	0.00306706	0	1	3	10	5	2	1	0	65535
21011	r02c03f11p05-ch1sk1fk1fl1.tif	7	119	0.00155642	0	1	3	11	5	2	1	0	65535
20873	r02c03f18p05-ch1sk1fk1fl1.tif	7	126	0.00157168	0	1	3	18	5	2	1	0	65535
20919	r03c03f02p05-ch1sk1fk1fl1.tif	8	128	0.00131228	0	1	3	2	5	3	1	0	65535
20875	r03c03f03p05-ch1sk1fk1fl1.tif	8	129	0.0016022	0	1	3	3	5	3	1	0	65535
20959	r03c03f04p05-ch1sk1fk1fl1.tif	8	130	0.00581369	0	1	3	4	5	3	1	0	65535
20913	r03c03f07p05-ch1sk1fk1fl1.tif	8	133	0.00138857	0	1	3	7	5	3	1	0	65535
8	r03c03f08p05-ch1sk1fk1fl1.tif	8	134	0.0460517	0	1	3	8	5	3	1	0	65535
17161	r03c03f15p05-ch1sk1fk1fl1.tif	8	141	0.00184634	0	1	3	15	5	3	1	0	65535
20888	r04c03f02p05-ch1sk1fk1fl1.tif	9	146	0.00132753	0	1	3	2	5	4	1	0	65535
21021	r04c03f03p05-ch1sk1fk1fl1.tif	9	147	0.00131228	0	1	3	3	5	4	1	0	65535
24281	r04c03f04p05-ch1sk1fk1fl1.tif	9	148	0.00396735	0	1	3	4	5	4	1	0	65535
20727	r04c03f07p05-ch1sk1fk1fl1.tif	9	151	0.00125124	0	1	3	7	5	4	1	0	65535
21038	r04c03f08p05-ch1sk1fk1fl1.tif	9	152	0.00131228	0	1	3	8	5	4	1	0	65535
20608	r04c03f14p05-ch1sk1fk1fl1.tif	9	158	0.00259403	0	1	3	14	5	4	1	0	65535
24184	r04c03f15p05-ch1sk1fk1fl1.tif	9	159	0.00482185	0	1	3	15	5	4	1	0	65535
17251	r04c03f18p05-ch1sk1fk1fl1.tif	9	162	0.00216678	0	1	3	18	5	4	1	0	65535
20696	r05c03f02p05-ch1sk1fk1fl1.tif	10	164	0.00289921	0	1	3	2	5	5	1	0	65535
20740	r05c03f04p05-ch1sk1fk1fl1.tif	10	166	0.00262455	0	1	3	4	5	5	1	0	65535
20363	r05c03f10p05-ch1sk1fk1fl1.tif	10	172	0.00389105	0	1	3	10	5	5	1	0	65535
20279	r05c03f11p05-ch1sk1fk1fl1.tif	10	173	0.0012665	0	1	3	11	5	5	1	0	65535
20646	r05c03f15p05-ch1sk1fk1fl1.tif	10	177	0.00132753	0	1	3	15	5	5	1	0	65535
16290	r05c03f17p05-ch1sk1fk1fl1.tif	10	179	0.00386053	0	1	3	17	5	5	1	0	65535
19912	r05c03f18p05-ch1sk1fk1fl1.tif	10	180	0.00123598	0	1	3	18	5	5	1	0	65535
20642	r06c03f03p05-ch1sk1fk1fl1.tif	11	183	0.00138857	0	1	3	3	5	6	1	0	65535
21033	r06c03f04p05-ch1sk1fk1fl1.tif	11	184	0.00183108	0	1	3	4	5	6	1	0	65535
20415	r06c03f05p05-ch1sk1fk1fl1.tif	11	185	0.00503548	0	1	3	5	5	6	1	0	65535
20617	r06c03f10p05-ch1sk1fk1fl1.tif	11	190	0.00535592	0	1	3	10	5	6	1	0	65535
20578	r06c03f11p05-ch1sk1fk1fl1.tif	11	191	0.00146487	0	1	3	11	5	6	1	0	65535
20663	r06c03f17p05-ch1sk1fk1fl1.tif	11	197	0.00282292	0	1	3	17	5	6	1	0	65535
19910	r06c03f18p05-ch1sk1fk1fl1.tif	11	198	0.00155642	0	1	3	18	5	6	1	0	65535
20522	r07c03f04p05-ch1sk1fk1fl1.tif	12	202	0.00144961	0	1	3	4	5	7	1	0	65535
20452	r07c03f10p05-ch1sk1fk1fl1.tif	12	208	0.00132753	0	1	3	10	5	7	1	0	65535
20347	r07c03f11p05-ch1sk1fk1fl1.tif	12	209	0.00238041	0	1	3	11	5	7	1	0	65535
20576	r07c03f15p05-ch1sk1fk1fl1.tif	12	213	0.00154116	0	1	3	15	5	7	1	0	65535
20388	r07c03f17p05-ch1sk1fk1fl1.tif	12	215	0.00138857	0	1	3	17	5	7	1	0	65535
19852	r07c03f18p05-ch1sk1fk1fl1.tif	12	216	0.00143435	0	1	3	18	5	7	1	0	65535
20959	r02c04f04p05-ch1sk1fk1fl1.tif	13	220	0.00668345	0	1	4	4	5	2	1	0	65535
20914	r02c04f15p05-ch1sk1fk1fl1.tif	13	231	0.00143435	0	1	4	15	5	2	1	0	65535
20963	r02c04f18p05-ch1sk1fk1fl1.tif	13	234	0.0016022	0	1	4	18	5	2	1	0	65535
20982	r03c04f02p05-ch1sk1fk1fl1.tif	14	236	0.00132753	0	1	4	2	5	3	1	0	65535
20767	r03c04f03p05-ch1sk1fk1fl1.tif	14	237	0.00131228	0	1	4	3	5	3	1	0	65535
20616	r03c04f07p05-ch1sk1fk1fl1.tif	14	241	0.00131228	0	1	4	7	5	3	1	0	65535
20753	r03c04f08p05-ch1sk1fk1fl1.tif	14	242	0.00132753	0	1	4	8	5	3	1	0	65535
20456	r03c04f14p05-ch1sk1fk1fl1.tif	14	248	0.0012665	0	1	4	14	5	3	1	0	65535
20996	r03c04f15p05-ch1sk1fk1fl1.tif	14	249	0.0015259	0	1	4	15	5	3	1	0	65535
20909	r04c04f03p05-ch1sk1fk1fl1.tif	15	255	0.00132753	0	1	4	3	5	4	1	0	65535
20685	r04c04f07p05-ch1sk1fk1fl1.tif	15	259	0.0012665	0	1	4	7	5	4	1	0	65535
20712	r04c04f08p05-ch1sk1fk1fl1.tif	15	260	0.00128176	0	1	4	8	5	4	1	0	65535
20668	r04c04f14p05-ch1sk1fk1fl1.tif	15	266	0.00151064	0	1	4	14	5	4	1	0	65535
17243	r04c04f15p05-ch1sk1fk1fl1.tif	15	267	0.00172427	0	1	4	15	5	4	1	0	65535
20460	r04c04f16p05-ch1sk1fk1fl1.tif	15	268	0.00131228	0	1	4	16	5	4	1	0	65535
20628	r05c04f07p05-ch1sk1fk1fl1.tif	16	277	0.00163272	0	1	4	7	5	5	1	0	65535
20590	r05c04f15p05-ch1sk1fk1fl1.tif	16	285	0.0012665	0	1	4	15	5	5	1	0	65535
20657	r05c04f18p05-ch1sk1fk1fl1.tif	16	288	0.0015259	0	1	4	18	5	5	1	0	65535
20313	r06c04f11p05-ch1sk1fk1fl1.tif	17	299	0.00138857	0	1	4	11	5	6	1	0	65535
20643	r06c04f14p05-ch1sk1fk1fl1.tif	17	302	0.00134279	0	1	4	14	5	6	1	0	65535
20709	r06c04f15p05-ch1sk1fk1fl1.tif	17	303	0.00669871	0	1	4	15	5	6	1	0	65535
20699	r06c04f16p05-ch1sk1fk1fl1.tif	17	304	0.00157168	0	1	4	16	5	6	1	0	65535
20522	r06c04f17p05-ch1sk1fk1fl1.tif	17	305	0.00169375	0	1	4	17	5	6	1	0	65535
20160	r06c04f18p05-ch1sk1fk1fl1.tif	17	306	0.00144961	0	1	4	18	5	6	1	0	65535
20999	r07c04f03p05-ch1sk1fk1fl1.tif	18	309	0.00132753	0	1	4	3	5	7	1	0	65535
20748	r07c04f04p05-ch1sk1fk1fl1.tif	18	310	0.00161746	0	1	4	4	5	7	1	0	65535
20689	r07c04f10p05-ch1sk1fk1fl1.tif	18	316	0.00131228	0	1	4	10	5	7	1	0	65535
20526	r07c04f11p05-ch1sk1fk1fl1.tif	18	317	0.00129702	0	1	4	11	5	7	1	0	65535
20712	r07c04f15p05-ch1sk1fk1fl1.tif	18	321	0.00852979	0	1	4	15	5	7	1	0	65535
20277	r07c04f18p05-ch1sk1fk1fl1.tif	18	324	0.00155642	0	1	4	18	5	7	1	0	65535
20482	r02c05f02p05-ch1sk1fk1fl1.tif	19	326	0.00134279	0	1	5	2	5	2	1	0	65535
20403	r02c05f03p05-ch1sk1fk1fl1.tif	19	327	0.00137331	0	1	5	3	5	2	1	0	65535
20540	r02c05f04p05-ch1sk1fk1fl1.tif	19	328	0.00131228	0	1	5	4	5	2	1	0	65535
20514	r02c05f10p05-ch1sk1fk1fl1.tif	19	334	0.00134279	0	1	5	10	5	2	1	0	65535
20736	r02c05f11p05-ch1sk1fk1fl1.tif	19	335	0.00146487	0	1	5	11	5	2	1	0	65535
16333	r02c05f15p05-ch1sk1fk1fl1.tif	19	339	0.00202945	0	1	5	15	5	2	1	0	65535
20404	r02c05f16p05-ch1sk1fk1fl1.tif	19	340	0.00129702	0	1	5	16	5	2	1	0	65535
26304	r02c05f17p05-ch1sk1fk1fl1.tif	19	341	0.0133669	0	1	5	17	5	2	1	0	65535
20193	r02c05f18p05-ch1sk1fk1fl1.tif	19	342	0.00134279	0	1	5	18	5	2	1	0	65535
20976	r03c05f02p05-ch1sk1fk1fl1.tif	20	344	0.00434882	0	1	5	2	5	3	1	0	65535
20769	r03c05f03p05-ch1sk1fk1fl1.tif	20	345	0.00132753	0	1	5	3	5	3	1	0	65535
20616	r03c05f07p05-ch1sk1fk1fl1.tif	20	349	0.00132753	0	1	5	7	5	3	1	0	65535
20639	r03c05f08p05-ch1sk1fk1fl1.tif	20	350	0.00128176	0	1	5	8	5	3	1	0	65535
20401	r03c05f14p05-ch1sk1fk1fl1.tif	20	356	0.00123598	0	1	5	14	5	3	1	0	65535
20521	r03c05f15p05-ch1sk1fk1fl1.tif	20	357	0.00216678	0	1	5	15	5	3	1	0	65535
20960	r04c05f02p05-ch1sk1fk1fl1.tif	21	362	0.00131228	0	1	5	2	5	4	1	0	65535
20944	r04c05f03p05-ch1sk1fk1fl1.tif	21	363	0.00134279	0	1	5	3	5	4	1	0	65535
21472	r04c05f04p05-ch1sk1fk1fl1.tif	21	364	0.00698863	0	1	5	4	5	4	1	0	65535
20984	r04c05f07p05-ch1sk1fk1fl1.tif	21	367	0.00128176	0	1	5	7	5	4	1	0	65535
20840	r04c05f08p05-ch1sk1fk1fl1.tif	21	368	0.00138857	0	1	5	8	5	4	1	0	65535
20591	r04c05f14p05-ch1sk1fk1fl1.tif	21	374	0.00123598	0	1	5	14	5	4	1	0	65535
20921	r04c05f15p05-ch1sk1fk1fl1.tif	21	375	0.00173953	0	1	5	15	5	4	1	0	65535
16868	r05c05f02p05-ch1sk1fk1fl1.tif	22	380	0.00198367	0	1	5	2	5	5	1	0	65535
23999	r05c05f03p05-ch1sk1fk1fl1.tif	22	381	0.00411994	0	1	5	3	5	5	1	0	65535
16765	r05c05f04p05-ch1sk1fk1fl1.tif	22	382	0.00450141	0	1	5	4	5	5	1	0	65535
20762	r05c05f07p05-ch1sk1fk1fl1.tif	22	385	0.00225834	0	1	5	7	5	5	1	0	65535
21104	r05c05f15p05-ch1sk1fk1fl1.tif	22	393	0.00218204	0	1	5	15	5	5	1	0	65535
19968	r05c05f18p05-ch1sk1fk1fl1.tif	22	396	0.0012665	0	1	5	18	5	5	1	0	65535
20744	r06c05f03p05-ch1sk1fk1fl1.tif	23	399	0.00134279	0	1	5	3	5	6	1	0	65535
20772	r06c05f04p05-ch1sk1fk1fl1.tif	23	400	0.00291447	0	1	5	4	5	6	1	0	65535
20764	r06c05f10p05-ch1sk1fk1fl1.tif	23	406	0.00131228	0	1	5	10	5	6	1	0	65535
16537	r06c05f11p05-ch1sk1fk1fl1.tif	23	407	0.00198367	0	1	5	11	5	6	1	0	65535
20740	r06c05f15p05-ch1sk1fk1fl1.tif	23	411	0.00134279	0	1	5	15	5	6	1	0	65535
20190	r06c05f18p05-ch1sk1fk1fl1.tif	23	414	0.00135805	0	1	5	18	5	6	1	0	65535
20718	r07c05f04p05-ch1sk1fk1fl1.tif	24	418	0.00334173	0	1	5	4	5	7	1	0	65535
20584	r07c05f14p05-ch1sk1fk1fl1.tif	24	428	0.00170901	0	1	5	14	5	7	1	0	65535
20657	r07c05f15p05-ch1sk1fk1fl1.tif	24	429	0.00189212	0	1	5	15	5	7	1	0	65535
20047	r07c05f18p05-ch1sk1fk1fl1.tif	24	432	0.00138857	0	1	5	18	5	7	1	0	65535
23986	r02c06f02p05-ch1sk1fk1fl1.tif	25	434	0.00416571	0	1	6	2	5	2	1	0	65535
20588	r02c06f04p05-ch1sk1fk1fl1.tif	25	436	0.00134279	0	1	6	4	5	2	1	0	65535
20380	r02c06f07p05-ch1sk1fk1fl1.tif	25	439	0.00129702	0	1	6	7	5	2	1	0	65535
20572	r02c06f15p05-ch1sk1fk1fl1.tif	25	447	0.00131228	0	1	6	15	5	2	1	0	65535
19843	r02c06f18p05-ch1sk1fk1fl1.tif	25	450	0.00225834	0	1	6	18	5	2	1	0	65535
20561	r03c06f02p05-ch1sk1fk1fl1.tif	26	452	0.00144961	0	1	6	2	5	3	1	0	65535
20759	r03c06f03p05-ch1sk1fk1fl1.tif	26	453	0.00138857	0	1	6	3	5	3	1	0	65535
20552	r03c06f07p05-ch1sk1fk1fl1.tif	26	457	0.00234989	0	1	6	7	5	3	1	0	65535
20366	r03c06f08p05-ch1sk1fk1fl1.tif	26	458	0.00273136	0	1	6	8	5	3	1	0	65535
20328	r03c06f14p05-ch1sk1fk1fl1.tif	26	464	0.00134279	0	1	6	14	5	3	1	0	65535
20567	r03c06f15p05-ch1sk1fk1fl1.tif	26	465	0.00137331	0	1	6	15	5	3	1	0	65535
20832	r04c06f02p05-ch1sk1fk1fl1.tif	27	470	0.0012665	0	1	6	2	5	4	1	0	65535
20790	r04c06f03p05-ch1sk1fk1fl1.tif	27	471	0.00132753	0	1	6	3	5	4	1	0	65535
20700	r04c06f04p05-ch1sk1fk1fl1.tif	27	472	0.00134279	0	1	6	4	5	4	1	0	65535
20613	r04c06f07p05-ch1sk1fk1fl1.tif	27	475	0.00131228	0	1	6	7	5	4	1	0	65535
20502	r04c06f15p05-ch1sk1fk1fl1.tif	27	483	0.00135805	0	1	6	15	5	4	1	0	65535
27950	r04c06f18p05-ch1sk1fk1fl1.tif	27	486	0.0125734	0	1	6	18	5	4	1	0	65535
21069	r05c06f03p05-ch1sk1fk1fl1.tif	28	489	0.00134279	0	1	6	3	5	5	1	0	65535
21115	r05c06f07p05-ch1sk1fk1fl1.tif	28	493	0.0016022	0	1	6	7	5	5	1	0	65535
20920	r05c06f15p05-ch1sk1fk1fl1.tif	28	501	0.00140383	0	1	6	15	5	5	1	0	65535
19914	r05c06f18p05-ch1sk1fk1fl1.tif	28	504	0.00122072	0	1	6	18	5	5	1	0	65535
20728	r06c06f04p05-ch1sk1fk1fl1.tif	29	508	0.00131228	0	1	6	4	5	6	1	0	65535
23958	r06c06f10p05-ch1sk1fk1fl1.tif	29	514	0.00700389	0	1	6	10	5	6	1	0	65535
20475	r06c06f11p05-ch1sk1fk1fl1.tif	29	515	0.00132753	0	1	6	11	5	6	1	0	65535
20754	r06c06f15p05-ch1sk1fk1fl1.tif	29	519	0.0015259	0	1	6	15	5	6	1	0	65535
26665	r06c06f16p05-ch1sk1fk1fl1.tif	29	520	0.0122835	0	1	6	16	5	6	1	0	65535
20687	r06c06f17p05-ch1sk1fk1fl1.tif	29	521	0.00132753	0	1	6	17	5	6	1	0	65535
19661	r06c06f18p05-ch1sk1fk1fl1.tif	29	522	0.00234989	0	1	6	18	5	6	1	0	65535
20797	r07c06f03p05-ch1sk1fk1fl1.tif	30	525	0.00195315	0	1	6	3	5	7	1	0	65535
20552	r07c06f04p05-ch1sk1fk1fl1.tif	30	526	0.00131228	0	1	6	4	5	7	1	0	65535
20571	r07c06f10p05-ch1sk1fk1fl1.tif	30	532	0.00184634	0	1	6	10	5	7	1	0	65535
20522	r07c06f11p05-ch1sk1fk1fl1.tif	30	533	0.00135805	0	1	6	11	5	7	1	0	65535
20751	r07c06f12p05-ch1sk1fk1fl1.tif	30	534	0.0016022	0	1	6	12	5	7	1	0	65535
20681	r07c06f15p05-ch1sk1fk1fl1.tif	30	537	0.00151064	0	1	6	15	5	7	1	0	65535
20565	r07c06f16p05-ch1sk1fk1fl1.tif	30	538	0.00141909	0	1	6	16	5	7	1	0	65535
20543	r07c06f17p05-ch1sk1fk1fl1.tif	30	539	0.00135805	0	1	6	17	5	7	1	0	65535
19723	r07c06f18p05-ch1sk1fk1fl1.tif	30	540	0.00148013	0	1	6	18	5	7	1	0	65535
20610	r02c07f07p05-ch1sk1fk1fl1.tif	31	547	0.00138857	0	1	7	7	5	2	1	0	65535
20627	r02c07f08p05-ch1sk1fk1fl1.tif	31	548	0.00129702	0	1	7	8	5	2	1	0	65535
16614	r02c07f14p05-ch1sk1fk1fl1.tif	31	554	0.00297551	0	1	7	14	5	2	1	0	65535
20452	r02c07f15p05-ch1sk1fk1fl1.tif	31	555	0.00138857	0	1	7	15	5	2	1	0	65535
4	r02c07f16p05-ch1sk1fk1fl1.tif	31	556	0.0217594	0	1	7	16	5	2	1	0	65535
20796	r02c07f17p05-ch1sk1fk1fl1.tif	31	557	0.00129702	0	1	7	17	5	2	1	0	65535
19971	r02c07f18p05-ch1sk1fk1fl1.tif	31	558	0.00129702	0	1	7	18	5	2	1	0	65535
20754	r03c07f07p05-ch1sk1fk1fl1.tif	32	565	0.0012665	0	1	7	7	5	3	1	0	65535
20351	r03c07f08p05-ch1sk1fk1fl1.tif	32	566	0.00128176	0	1	7	8	5	3	1	0	65535
27873	r03c07f13p05-ch1sk1fk1fl1.tif	32	571	0.0252079	0	1	7	13	5	3	1	0	65535
20466	r03c07f14p05-ch1sk1fk1fl1.tif	32	572	0.00129702	0	1	7	14	5	3	1	0	65535
20678	r03c07f15p05-ch1sk1fk1fl1.tif	32	573	0.00151064	0	1	7	15	5	3	1	0	65535
20491	r03c07f16p05-ch1sk1fk1fl1.tif	32	574	0.00128176	0	1	7	16	5	3	1	0	65535
20580	r03c07f17p05-ch1sk1fk1fl1.tif	32	575	0.00128176	0	1	7	17	5	3	1	0	65535
20765	r03c07f18p05-ch1sk1fk1fl1.tif	32	576	0.00149538	0	1	7	18	5	3	1	0	65535
20521	r04c07f02p05-ch1sk1fk1fl1.tif	33	578	0.0012665	0	1	7	2	5	4	1	0	65535
20468	r04c07f03p05-ch1sk1fk1fl1.tif	33	579	0.00128176	0	1	7	3	5	4	1	0	65535
20661	r04c07f04p05-ch1sk1fk1fl1.tif	33	580	0.00128176	0	1	7	4	5	4	1	0	65535
32493	r04c07f10p05-ch1sk1fk1fl1.tif	33	586	0.0260166	0	1	7	10	5	4	1	0	65535
20266	r04c07f11p05-ch1sk1fk1fl1.tif	33	587	0.00131228	0	1	7	11	5	4	1	0	65535
20510	r04c07f15p05-ch1sk1fk1fl1.tif	33	591	0.00131228	0	1	7	15	5	4	1	0	65535
19711	r04c07f18p05-ch1sk1fk1fl1.tif	33	594	0.00239567	0	1	7	18	5	4	1	0	65535
21042	r05c07f02p05-ch1sk1fk1fl1.tif	34	596	0.00332647	0	1	7	2	5	5	1	0	65535
20705	r05c07f07p05-ch1sk1fk1fl1.tif	34	601	0.00131228	0	1	7	7	5	5	1	0	65535
20733	r05c07f08p05-ch1sk1fk1fl1.tif	34	602	0.00129702	0	1	7	8	5	5	1	0	65535
20658	r05c07f14p05-ch1sk1fk1fl1.tif	34	608	0.00128176	0	1	7	14	5	5	1	0	65535
20857	r05c07f15p05-ch1sk1fk1fl1.tif	34	609	0.00128176	0	1	7	15	5	5	1	0	65535
20386	r05c07f16p05-ch1sk1fk1fl1.tif	34	610	0.00395209	0	1	7	16	5	5	1	0	65535
20205	r05c07f18p05-ch1sk1fk1fl1.tif	34	612	0.00143435	0	1	7	18	5	5	1	0	65535
20578	r06c07f04p05-ch1sk1fk1fl1.tif	35	616	0.00131228	0	1	7	4	5	6	1	0	65535
20580	r06c07f10p05-ch1sk1fk1fl1.tif	35	622	0.00190738	0	1	7	10	5	6	1	0	65535
20472	r06c07f11p05-ch1sk1fk1fl1.tif	35	623	0.00131228	0	1	7	11	5	6	1	0	65535
20758	r06c07f15p05-ch1sk1fk1fl1.tif	35	627	0.00129702	0	1	7	15	5	6	1	0	65535
20591	r06c07f16p05-ch1sk1fk1fl1.tif	35	628	0.0012665	0	1	7	16	5	6	1	0	65535
20520	r06c07f17p05-ch1sk1fk1fl1.tif	35	629	0.00135805	0	1	7	17	5	6	1	0	65535
20297	r06c07f18p05-ch1sk1fk1fl1.tif	35	630	0.0015259	0	1	7	18	5	6	1	0	65535
20784	r07c07f03p05-ch1sk1fk1fl1.tif	36	633	0.00132753	0	1	7	3	5	7	1	0	65535
20557	r07c07f04p05-ch1sk1fk1fl1.tif	36	634	0.00132753	0	1	7	4	5	7	1	0	65535
20786	r07c07f10p05-ch1sk1fk1fl1.tif	36	640	0.00128176	0	1	7	10	5	7	1	0	65535
20336	r07c07f11p05-ch1sk1fk1fl1.tif	36	641	0.00218204	0	1	7	11	5	7	1	0	65535
20681	r07c07f17p05-ch1sk1fk1fl1.tif	36	647	0.00134279	0	1	7	17	5	7	1	0	65535
20177	r07c07f18p05-ch1sk1fk1fl1.tif	36	648	0.00148013	0	1	7	18	5	7	1	0	65535
16955	r02c08f02p05-ch1sk1fk1fl1.tif	37	650	0.00515755	0	1	8	2	5	2	1	0	65535
20588	r02c08f07p05-ch1sk1fk1fl1.tif	37	655	0.00163272	0	1	8	7	5	2	1	0	65535
20577	r02c08f08p05-ch1sk1fk1fl1.tif	37	656	0.00128176	0	1	8	8	5	2	1	0	65535
20584	r02c08f14p05-ch1sk1fk1fl1.tif	37	662	0.00128176	0	1	8	14	5	2	1	0	65535
20506	r02c08f15p05-ch1sk1fk1fl1.tif	37	663	0.00131228	0	1	8	15	5	2	1	0	65535
20611	r02c08f18p05-ch1sk1fk1fl1.tif	37	666	0.00163272	0	1	8	18	5	2	1	0	65535
20937	r03c08f02p05-ch1sk1fk1fl1.tif	38	668	0.00134279	0	1	8	2	5	3	1	0	65535
20612	r03c08f03p05-ch1sk1fk1fl1.tif	38	669	0.00134279	0	1	8	3	5	3	1	0	65535
21206	r03c08f04p05-ch1sk1fk1fl1.tif	38	670	0.00250248	0	1	8	4	5	3	1	0	65535
20815	r03c08f07p05-ch1sk1fk1fl1.tif	38	673	0.00241093	0	1	8	7	5	3	1	0	65535
20514	r03c08f08p05-ch1sk1fk1fl1.tif	38	674	0.00128176	0	1	8	8	5	3	1	0	65535
20423	r03c08f14p05-ch1sk1fk1fl1.tif	38	680	0.0012665	0	1	8	14	5	3	1	0	65535
20483	r03c08f15p05-ch1sk1fk1fl1.tif	38	681	0.00125124	0	1	8	15	5	3	1	0	65535
20776	r04c08f02p05-ch1sk1fk1fl1.tif	39	686	0.00131228	0	1	8	2	5	4	1	0	65535
20789	r04c08f03p05-ch1sk1fk1fl1.tif	39	687	0.00131228	0	1	8	3	5	4	1	0	65535
20942	r04c08f04p05-ch1sk1fk1fl1.tif	39	688	0.00177005	0	1	8	4	5	4	1	0	65535
20607	r04c08f07p05-ch1sk1fk1fl1.tif	39	691	0.0012665	0	1	8	7	5	4	1	0	65535
20580	r04c08f15p05-ch1sk1fk1fl1.tif	39	699	0.00131228	0	1	8	15	5	4	1	0	65535
20531	r04c08f18p05-ch1sk1fk1fl1.tif	39	702	0.00155642	0	1	8	18	5	4	1	0	65535
20994	r05c08f02p05-ch1sk1fk1fl1.tif	40	704	0.00137331	0	1	8	2	5	5	1	0	65535
20889	r05c08f03p05-ch1sk1fk1fl1.tif	40	705	0.00140383	0	1	8	3	5	5	1	0	65535
20693	r05c08f07p05-ch1sk1fk1fl1.tif	40	709	0.00131228	0	1	8	7	5	5	1	0	65535
20719	r05c08f08p05-ch1sk1fk1fl1.tif	40	710	0.00125124	0	1	8	8	5	5	1	0	65535
20654	r05c08f14p05-ch1sk1fk1fl1.tif	40	716	0.00129702	0	1	8	14	5	5	1	0	65535
20548	r05c08f15p05-ch1sk1fk1fl1.tif	40	717	0.00149538	0	1	8	15	5	5	1	0	65535
20176	r05c08f18p05-ch1sk1fk1fl1.tif	40	720	0.00158694	0	1	8	18	5	5	1	0	65535
14	r06c08f04p05-ch1sk1fk1fl1.tif	41	724	0.0339971	0	1	8	4	5	6	1	0	65535
20770	r06c08f10p05-ch1sk1fk1fl1.tif	41	730	0.00204471	0	1	8	10	5	6	1	0	65535
20507	r06c08f11p05-ch1sk1fk1fl1.tif	41	731	0.00131228	0	1	8	11	5	6	1	0	65535
3	r06c08f14p05-ch1sk1fk1fl1.tif	41	734	0.0442969	0	1	8	14	5	6	1	0	65535
20735	r06c08f15p05-ch1sk1fk1fl1.tif	41	735	0.00224308	0	1	8	15	5	6	1	0	65535
20484	r06c08f16p05-ch1sk1fk1fl1.tif	41	736	0.00131228	0	1	8	16	5	6	1	0	65535
20559	r06c08f17p05-ch1sk1fk1fl1.tif	41	737	0.00134279	0	1	8	17	5	6	1	0	65535
20096	r06c08f18p05-ch1sk1fk1fl1.tif	41	738	0.00166323	0	1	8	18	5	6	1	0	65535
16657	r07c08f04p05-ch1sk1fk1fl1.tif	42	742	0.00296025	0	1	8	4	5	7	1	0	65535
20560	r07c08f10p05-ch1sk1fk1fl1.tif	42	748	0.00144961	0	1	8	10	5	7	1	0	65535
20522	r07c08f11p05-ch1sk1fk1fl1.tif	42	749	0.00144961	0	1	8	11	5	7	1	0	65535
20592	r07c08f12p05-ch1sk1fk1fl1.tif	42	750	0.00378424	0	1	8	12	5	7	1	0	65535
20811	r07c08f15p05-ch1sk1fk1fl1.tif	42	753	0.00128176	0	1	8	15	5	7	1	0	65535
20578	r07c08f16p05-ch1sk1fk1fl1.tif	42	754	0.00132753	0	1	8	16	5	7	1	0	65535
20634	r07c08f17p05-ch1sk1fk1fl1.tif	42	755	0.00128176	0	1	8	17	5	7	1	0	65535
20223	r07c08f18p05-ch1sk1fk1fl1.tif	42	756	0.00140383	0	1	8	18	5	7	1	0	65535
21099	r02c09f02p05-ch1sk1fk1fl1.tif	43	758	0.00183108	0	1	9	2	5	2	1	0	65535
16860	r02c09f03p05-ch1sk1fk1fl1.tif	43	759	0.00207523	0	1	9	3	5	2	1	0	65535
20863	r02c09f07p05-ch1sk1fk1fl1.tif	43	763	0.00129702	0	1	9	7	5	2	1	0	65535
1	r02c09f14p05-ch1sk1fk1fl1.tif	43	770	0.0381476	0	1	9	14	5	2	1	0	65535
20724	r02c09f15p05-ch1sk1fk1fl1.tif	43	771	0.00158694	0	1	9	15	5	2	1	0	65535
20522	r02c09f18p05-ch1sk1fk1fl1.tif	43	774	0.00395209	0	1	9	18	5	2	1	0	65535
20783	r03c09f02p05-ch1sk1fk1fl1.tif	44	776	0.00224308	0	1	9	2	5	3	1	0	65535
6	r03c09f03p05-ch1sk1fk1fl1.tif	44	777	0.0220798	0	1	9	3	5	3	1	0	65535
4	r03c09f07p05-ch1sk1fk1fl1.tif	44	781	0.0313115	0	1	9	7	5	3	1	0	65535
20725	r03c09f08p05-ch1sk1fk1fl1.tif	44	782	0.00128176	0	1	9	8	5	3	1	0	65535
20677	r03c09f14p05-ch1sk1fk1fl1.tif	44	788	0.00128176	0	1	9	14	5	3	1	0	65535
21127	r03c09f15p05-ch1sk1fk1fl1.tif	44	789	0.00146487	0	1	9	15	5	3	1	0	65535
20405	r03c09f16p05-ch1sk1fk1fl1.tif	44	790	0.00128176	0	1	9	16	5	3	1	0	65535
1	r04c09f08p05-ch1sk1fk1fl1.tif	45	800	0.0489509	0	1	9	8	5	4	1	0	65535
20602	r04c09f11p05-ch1sk1fk1fl1.tif	45	803	0.00224308	0	1	9	11	5	4	1	0	65535
20655	r04c09f14p05-ch1sk1fk1fl1.tif	45	806	0.00143435	0	1	9	14	5	4	1	0	65535
20542	r04c09f15p05-ch1sk1fk1fl1.tif	45	807	0.00125124	0	1	9	15	5	4	1	0	65535
20665	r04c09f16p05-ch1sk1fk1fl1.tif	45	808	0.00131228	0	1	9	16	5	4	1	0	65535
20529	r04c09f17p05-ch1sk1fk1fl1.tif	45	809	0.00140383	0	1	9	17	5	4	1	0	65535
19986	r04c09f18p05-ch1sk1fk1fl1.tif	45	810	0.00125124	0	1	9	18	5	4	1	0	65535
20855	r05c09f02p05-ch1sk1fk1fl1.tif	46	812	0.0016022	0	1	9	2	5	5	1	0	65535
20783	r05c09f03p05-ch1sk1fk1fl1.tif	46	813	0.002533	0	1	9	3	5	5	1	0	65535
20533	r05c09f04p05-ch1sk1fk1fl1.tif	46	814	0.00134279	0	1	9	4	5	5	1	0	65535
16662	r05c09f07p05-ch1sk1fk1fl1.tif	46	817	0.0118715	0	1	9	7	5	5	1	0	65535
20717	r05c09f15p05-ch1sk1fk1fl1.tif	46	825	0.00180056	0	1	9	15	5	5	1	0	65535
29920	r06c09f02p05-ch1sk1fk1fl1.tif	47	830	0.0223697	0	1	9	2	5	6	1	0	65535
20851	r06c09f07p05-ch1sk1fk1fl1.tif	47	835	0.00149538	0	1	9	7	5	6	1	0	65535
20838	r06c09f08p05-ch1sk1fk1fl1.tif	47	836	0.00178531	0	1	9	8	5	6	1	0	65535
20590	r06c09f14p05-ch1sk1fk1fl1.tif	47	842	0.0012665	0	1	9	14	5	6	1	0	65535
16581	r06c09f15p05-ch1sk1fk1fl1.tif	47	843	0.00370794	0	1	9	15	5	6	1	0	65535
20552	r06c09f16p05-ch1sk1fk1fl1.tif	47	844	0.00192264	0	1	9	16	5	6	1	0	65535
19684	r06c09f18p05-ch1sk1fk1fl1.tif	47	846	0.00129702	0	1	9	18	5	6	1	0	65535
20827	r07c09f02p05-ch1sk1fk1fl1.tif	48	848	0.00376898	0	1	9	2	5	7	1	0	65535
20995	r07c09f03p05-ch1sk1fk1fl1.tif	48	849	0.0059968	0	1	9	3	5	7	1	0	65535
20650	r07c09f04p05-ch1sk1fk1fl1.tif	48	850	0.00138857	0	1	9	4	5	7	1	0	65535
29823	r07c09f10p05-ch1sk1fk1fl1.tif	48	856	0.0145876	0	1	9	10	5	7	1	0	65535
20438	r07c09f11p05-ch1sk1fk1fl1.tif	48	857	0.0012665	0	1	9	11	5	7	1	0	65535
20660	r07c09f15p05-ch1sk1fk1fl1.tif	48	861	0.0012665	0	1	9	15	5	7	1	0	65535
19915	r07c09f18p05-ch1sk1fk1fl1.tif	48	864	0.00131228	0	1	9	18	5	7	1	0	65535
20814	r02c10f02p05-ch1sk1fk1fl1.tif	49	866	0.00132753	0	1	10	2	5	2	1	0	65535
20898	r02c10f03p05-ch1sk1fk1fl1.tif	49	867	0.00128176	0	1	10	3	5	2	1	0	65535
20720	r02c10f07p05-ch1sk1fk1fl1.tif	49	871	0.00129702	0	1	10	7	5	2	1	0	65535
20533	r02c10f08p05-ch1sk1fk1fl1.tif	49	872	0.00128176	0	1	10	8	5	2	1	0	65535
20381	r02c10f14p05-ch1sk1fk1fl1.tif	49	878	0.00132753	0	1	10	14	5	2	1	0	65535
20746	r02c10f15p05-ch1sk1fk1fl1.tif	49	879	0.00132753	0	1	10	15	5	2	1	0	65535
20590	r02c10f18p05-ch1sk1fk1fl1.tif	49	882	0.00151064	0	1	10	18	5	2	1	0	65535
20925	r03c10f02p05-ch1sk1fk1fl1.tif	50	884	0.00129702	0	1	10	2	5	3	1	0	65535
20778	r03c10f03p05-ch1sk1fk1fl1.tif	50	885	0.00131228	0	1	10	3	5	3	1	0	65535
20645	r03c10f07p05-ch1sk1fk1fl1.tif	50	889	0.00170901	0	1	10	7	5	3	1	0	65535
20749	r03c10f08p05-ch1sk1fk1fl1.tif	50	890	0.00154116	0	1	10	8	5	3	1	0	65535
20529	r03c10f14p05-ch1sk1fk1fl1.tif	50	896	0.0012665	0	1	10	14	5	3	1	0	65535
20560	r03c10f15p05-ch1sk1fk1fl1.tif	50	897	0.00128176	0	1	10	15	5	3	1	0	65535
20769	r04c10f02p05-ch1sk1fk1fl1.tif	51	902	0.00132753	0	1	10	2	5	4	1	0	65535
20912	r04c10f03p05-ch1sk1fk1fl1.tif	51	903	0.00134279	0	1	10	3	5	4	1	0	65535
20548	r04c10f07p05-ch1sk1fk1fl1.tif	51	907	0.0012665	0	1	10	7	5	4	1	0	65535
20664	r04c10f08p05-ch1sk1fk1fl1.tif	51	908	0.00129702	0	1	10	8	5	4	1	0	65535
20706	r04c10f14p05-ch1sk1fk1fl1.tif	51	914	0.00129702	0	1	10	14	5	4	1	0	65535
20606	r04c10f15p05-ch1sk1fk1fl1.tif	51	915	0.00128176	0	1	10	15	5	4	1	0	65535
4	r04c10f18p05-ch1sk1fk1fl1.tif	51	918	0.017731	0	1	10	18	5	4	1	0	65535
21137	r05c10f02p05-ch1sk1fk1fl1.tif	52	920	0.0012665	0	1	10	2	5	5	1	0	65535
21018	r05c10f03p05-ch1sk1fk1fl1.tif	52	921	0.00177005	0	1	10	3	5	5	1	0	65535
26544	r05c10f04p05-ch1sk1fk1fl1.tif	52	922	0.0105287	0	1	10	4	5	5	1	0	65535
20527	r05c10f07p05-ch1sk1fk1fl1.tif	52	925	0.00137331	0	1	10	7	5	5	1	0	65535
20683	r05c10f08p05-ch1sk1fk1fl1.tif	52	926	0.00131228	0	1	10	8	5	5	1	0	65535
20481	r05c10f14p05-ch1sk1fk1fl1.tif	52	932	0.0012665	0	1	10	14	5	5	1	0	65535
20490	r05c10f15p05-ch1sk1fk1fl1.tif	52	933	0.00137331	0	1	10	15	5	5	1	0	65535
20618	r06c10f10p05-ch1sk1fk1fl1.tif	53	946	0.00138857	0	1	10	10	5	6	1	0	65535
20413	r06c10f11p05-ch1sk1fk1fl1.tif	53	947	0.00128176	0	1	10	11	5	6	1	0	65535
20614	r06c10f14p05-ch1sk1fk1fl1.tif	53	950	0.00146487	0	1	10	14	5	6	1	0	65535
20739	r06c10f15p05-ch1sk1fk1fl1.tif	53	951	0.00137331	0	1	10	15	5	6	1	0	65535
20629	r06c10f16p05-ch1sk1fk1fl1.tif	53	952	0.00137331	0	1	10	16	5	6	1	0	65535
20701	r06c10f17p05-ch1sk1fk1fl1.tif	53	953	0.00131228	0	1	10	17	5	6	1	0	65535
20280	r06c10f18p05-ch1sk1fk1fl1.tif	53	954	0.00154116	0	1	10	18	5	6	1	0	65535
20986	r07c10f02p05-ch1sk1fk1fl1.tif	54	956	0.00134279	0	1	10	2	5	7	1	0	65535
16844	r07c10f03p05-ch1sk1fk1fl1.tif	54	957	0.00196841	0	1	10	3	5	7	1	0	65535
20582	r07c10f04p05-ch1sk1fk1fl1.tif	54	958	0.00141909	0	1	10	4	5	7	1	0	65535
20441	r07c10f10p05-ch1sk1fk1fl1.tif	54	964	0.00184634	0	1	10	10	5	7	1	0	65535
20537	r07c10f11p05-ch1sk1fk1fl1.tif	54	965	0.0019379	0	1	10	11	5	7	1	0	65535
20500	r07c10f17p05-ch1sk1fk1fl1.tif	54	971	0.0012665	0	1	10	17	5	7	1	0	65535
20082	r07c10f18p05-ch1sk1fk1fl1.tif	54	972	0.00157168	0	1	10	18	5	7	1	0	65535
20927	r02c11f02p05-ch1sk1fk1fl1.tif	55	974	0.00131228	0	1	11	2	5	2	1	0	65535
20790	r02c11f07p05-ch1sk1fk1fl1.tif	55	979	0.00865187	0	1	11	7	5	2	1	0	65535
20736	r02c11f08p05-ch1sk1fk1fl1.tif	55	980	0.00164797	0	1	11	8	5	2	1	0	65535
20535	r02c11f14p05-ch1sk1fk1fl1.tif	55	986	0.0012665	0	1	11	14	5	2	1	0	65535
20250	r02c11f15p05-ch1sk1fk1fl1.tif	55	987	0.00137331	0	1	11	15	5	2	1	0	65535
20418	r02c11f16p05-ch1sk1fk1fl1.tif	55	988	0.00161746	0	1	11	16	5	2	1	0	65535
20291	r02c11f17p05-ch1sk1fk1fl1.tif	55	989	0.00129702	0	1	11	17	5	2	1	0	65535
20236	r02c11f18p05-ch1sk1fk1fl1.tif	55	990	0.00131228	0	1	11	18	5	2	1	0	65535
21036	r03c11f02p05-ch1sk1fk1fl1.tif	56	992	0.00131228	0	1	11	2	5	3	1	0	65535
21229	r03c11f03p05-ch1sk1fk1fl1.tif	56	993	0.00128176	0	1	11	3	5	3	1	0	65535
20967	r03c11f07p05-ch1sk1fk1fl1.tif	56	997	0.0012665	0	1	11	7	5	3	1	0	65535
20728	r03c11f08p05-ch1sk1fk1fl1.tif	56	998	0.00299077	0	1	11	8	5	3	1	0	65535
20384	r03c11f14p05-ch1sk1fk1fl1.tif	56	1004	0.00131228	0	1	11	14	5	3	1	0	65535
20728	r03c11f15p05-ch1sk1fk1fl1.tif	56	1005	0.00138857	0	1	11	15	5	3	1	0	65535
31059	r03c11f18p05-ch1sk1fk1fl1.tif	56	1008	0.0347906	0	1	11	18	5	3	1	0	65535
20659	r04c11f07p05-ch1sk1fk1fl1.tif	57	1015	0.00138857	0	1	11	7	5	4	1	0	65535
20564	r04c11f08p05-ch1sk1fk1fl1.tif	57	1016	0.00137331	0	1	11	8	5	4	1	0	65535
20534	r04c11f14p05-ch1sk1fk1fl1.tif	57	1022	0.0018616	0	1	11	14	5	4	1	0	65535
16522	r04c11f15p05-ch1sk1fk1fl1.tif	57	1023	0.00460822	0	1	11	15	5	4	1	0	65535
20580	r04c11f16p05-ch1sk1fk1fl1.tif	57	1024	0.00148013	0	1	11	16	5	4	1	0	65535
28678	r05c11f02p05-ch1sk1fk1fl1.tif	58	1028	0.0157168	0	1	11	2	5	5	1	0	65535
20851	r05c11f03p05-ch1sk1fk1fl1.tif	58	1029	0.0117037	0	1	11	3	5	5	1	0	65535
20768	r05c11f07p05-ch1sk1fk1fl1.tif	58	1033	0.00141909	0	1	11	7	5	5	1	0	65535
17	r05c11f08p05-ch1sk1fk1fl1.tif	58	1034	0.0114748	0	1	11	8	5	5	1	0	65535
20840	r05c11f14p05-ch1sk1fk1fl1.tif	58	1040	0.0016022	0	1	11	14	5	5	1	0	65535
20800	r05c11f15p05-ch1sk1fk1fl1.tif	58	1041	0.00164797	0	1	11	15	5	5	1	0	65535
20747	r06c11f04p05-ch1sk1fk1fl1.tif	59	1048	0.00172427	0	1	11	4	5	6	1	0	65535
20354	r06c11f10p05-ch1sk1fk1fl1.tif	59	1054	0.00132753	0	1	11	10	5	6	1	0	65535
20569	r06c11f11p05-ch1sk1fk1fl1.tif	59	1055	0.00132753	0	1	11	11	5	6	1	0	65535
20629	r06c11f15p05-ch1sk1fk1fl1.tif	59	1059	0.00131228	0	1	11	15	5	6	1	0	65535
20380	r06c11f16p05-ch1sk1fk1fl1.tif	59	1060	0.00129702	0	1	11	16	5	6	1	0	65535
20578	r06c11f17p05-ch1sk1fk1fl1.tif	59	1061	0.0018616	0	1	11	17	5	6	1	0	65535
20138	r06c11f18p05-ch1sk1fk1fl1.tif	59	1062	0.00143435	0	1	11	18	5	6	1	0	65535
20644	r07c11f04p05-ch1sk1fk1fl1.tif	60	1066	0.00138857	0	1	11	4	5	7	1	0	65535
20372	r07c11f10p05-ch1sk1fk1fl1.tif	60	1072	0.00146487	0	1	11	10	5	7	1	0	65535
20277	r07c11f11p05-ch1sk1fk1fl1.tif	60	1073	0.00163272	0	1	11	11	5	7	1	0	65535
20566	r07c11f15p05-ch1sk1fk1fl1.tif	60	1077	0.00143435	0	1	11	15	5	7	1	0	65535
20292	r07c11f16p05-ch1sk1fk1fl1.tif	60	1078	0.00135805	0	1	11	16	5	7	1	0	65535
20364	r07c11f17p05-ch1sk1fk1fl1.tif	60	1079	0.00129702	0	1	11	17	5	7	1	0	65535
19925	r07c11f18p05-ch1sk1fk1fl1.tif	60	1080	0.00131228	0	1	11	18	5	7	1	0	65535
