# Supplementary material for: Body size-dependent energy storage causes Kleiber’s law scaling of the metabolic rate in planarians
Source: eLife. 2019 Jan 4;8:e38187. doi: 10.7554/eLife.38187 (PMC6320072; doi:10.7554/eLife.38187)
Supplement: Figure 2—source data 3. [file elife-38187-fig2-data3.zip › Figure 2 - source data 3/Experiment 2/Results animals 1-6/Nuclei_beads_combined_1-6.xlsx]

## Sheet: Sheet3
Sum of Count_cell_seg	Column Labels
Row Labels	2	3	4	5	6	7	8	9	10	11	Grand Total
2	2164	2138	2130	2171	2064	2215	2154	2064	1881	2001	20982
3	1855	1765	1829	1679	1875	1689	1725	1774	1779	1915	17885
4	1819	1594	1514	1576	1759	1736	1849	1763	2234	1881	17725
5	1886	1761	1901	1828	1920	1966	1857	1777	1809	1839	18544
6	1638	1435	1601	1778	1767	1797	1682	1860	1730	1852	17140
7	2021	1939	1937	2018	2000	2633	2005	2175	1992	2063	20783
Grand Total	11383	10632	10912	11050	11385	12036	11272	11413	11425	11551	113059
Sum of Count_beads_seg	Column Labels
Row Labels	2	3	4	5	6	7	8	9	10	11	Grand Total
2	1005	920	976	990	964	986	998	908	824	892	9463
3	1005	997	996	936	1042	871	982	968	967	860	9624
4	969	811	884	1048	1033	1054	1157	1025	1502	1450	10933
5	950	961	987	875	951	1099	987	897	966	931	9604
6	1040	852	1009	1050	1010	1079	916	1137	1092	1167	10352
7	983	988	925	969	928	1607	1025	963	1139	1064	10591
Grand Total	5952	5529	5777	5868	5928	6696	6065	5898	6490	6364	60567

## Sheet: Sheet1
Count_beads_seg	Count_cell_seg	FileName_bead_signal	FileName_cells_signal	Group_Number	ImageNumber	Intensity_MaxIntensity_bead_signal	Intensity_MaxIntensity_cells_signal	Math_percentSaturatedBeads	Math_percentSaturatedCells	Metadata_Channel	Metadata_Column	Metadata_Field	Metadata_Plate	Metadata_Row	Quality Control_no beads flag	Quality Control_no cells flag	Quality Control_saturation beads	Quality Control_saturation cells	Scaling_bead_signal	Scaling_cells_signal
217	446	r02c02f01p01-ch2sk1fk1fl1.tiff	r02c02f01p01-ch1sk1fk1fl1.tiff	1	1	0.138949	0.249714	0	0.000502642	nan	2	1	1	2	0	0	0	0	65535	65535
5	12	r02c02f06p01-ch2sk1fk1fl1.tiff	r02c02f06p01-ch1sk1fk1fl1.tiff	1	6	0.0735485	0.093019	0	0	nan	2	6	1	2	0	0	0	0	65535	65535
33	37	r02c02f07p01-ch2sk1fk1fl1.tiff	r02c02f07p01-ch1sk1fk1fl1.tiff	1	7	0.0693523	0.0970474	0	0	nan	2	7	1	2	0	0	0	0	65535	65535
23	26	r02c02f09p01-ch2sk1fk1fl1.tiff	r02c02f09p01-ch1sk1fk1fl1.tiff	1	9	0.0780346	0.108431	0	0	nan	2	9	1	2	0	0	0	0	65535	65535
115	157	r02c02f10p01-ch2sk1fk1fl1.tiff	r02c02f10p01-ch1sk1fk1fl1.tiff	1	10	0.15349	0.249638	0	0.000143612	nan	2	10	1	2	0	0	0	0	65535	65535
176	315	r02c02f13p01-ch2sk1fk1fl1.tiff	r02c02f13p01-ch1sk1fk1fl1.tiff	1	13	0.139254	0.221134	0	0	nan	2	13	1	2	0	0	0	0	65535	65535
233	848	r02c02f14p01-ch2sk1fk1fl1.tiff	r02c02f14p01-ch1sk1fk1fl1.tiff	1	14	0.167819	0.224643	0	0	nan	2	14	1	2	0	0	0	0	65535	65535
39	43	r02c02f15p01-ch2sk1fk1fl1.tiff	r02c02f15p01-ch1sk1fk1fl1.tiff	1	15	0.0688487	0.0889143	0	0	nan	2	15	1	2	0	0	0	0	65535	65535
113	184	r02c02f17p01-ch2sk1fk1fl1.tiff	r02c02f17p01-ch1sk1fk1fl1.tiff	1	17	0.145327	0.158602	0	0	nan	2	17	1	2	0	0	0	0	65535	65535
51	96	r02c02f18p01-ch2sk1fk1fl1.tiff	r02c02f18p01-ch1sk1fk1fl1.tiff	1	18	0.0688029	0.118715	0	0	nan	2	18	1	2	0	0	0	0	65535	65535
233	658	r02c03f01p01-ch2sk1fk1fl1.tiff	r02c03f01p01-ch1sk1fk1fl1.tiff	7	109	0.162524	0.249729	0	0.000646255	nan	3	1	1	2	0	0	0	0	65535	65535
3	3	r02c03f03p01-ch2sk1fk1fl1.tiff	r02c03f03p01-ch1sk1fk1fl1.tiff	7	111	0.0569009	0.117281	0	0	nan	3	3	1	2	0	0	0	0	65535	65535
5	10	r02c03f04p01-ch2sk1fk1fl1.tiff	r02c03f04p01-ch1sk1fk1fl1.tiff	7	112	0.0753643	0.100496	0	0	nan	3	4	1	2	0	0	0	0	65535	65535
97	197	r02c03f06p01-ch2sk1fk1fl1.tiff	r02c03f06p01-ch1sk1fk1fl1.tiff	7	114	0.184894	0.206485	0	0	nan	3	6	1	2	0	0	0	0	65535	65535
127	168	r02c03f07p01-ch2sk1fk1fl1.tiff	r02c03f07p01-ch1sk1fk1fl1.tiff	7	115	0.160586	0.206363	0	0	nan	3	7	1	2	0	0	0	0	65535	65535
8	25	r02c03f09p01-ch2sk1fk1fl1.tiff	r02c03f09p01-ch1sk1fk1fl1.tiff	7	117	0.0538186	0.106523	0	0	nan	3	9	1	2	0	0	0	0	65535	65535
156	410	r02c03f10p01-ch2sk1fk1fl1.tiff	r02c03f10p01-ch1sk1fk1fl1.tiff	7	118	0.123568	0.210788	0	0	nan	3	10	1	2	0	0	0	0	65535	65535
115	246	r02c03f13p01-ch2sk1fk1fl1.tiff	r02c03f13p01-ch1sk1fk1fl1.tiff	7	121	0.183612	0.20708	0	0	nan	3	13	1	2	0	0	0	0	65535	65535
169	397	r02c03f14p01-ch2sk1fk1fl1.tiff	r02c03f14p01-ch1sk1fk1fl1.tiff	7	122	0.127855	0.249668	0	0.00035903	nan	3	14	1	2	0	0	0	0	65535	65535
7	24	r02c03f15p01-ch2sk1fk1fl1.tiff	r02c03f15p01-ch1sk1fk1fl1.tiff	7	123	0.0647898	0.0795911	0	0	nan	3	15	1	2	0	0	0	0	65535	65535
193	438	r02c04f01p01-ch2sk1fk1fl1.tiff	r02c04f01p01-ch1sk1fk1fl1.tiff	13	217	0.249531	0.249622	7.18061e-05	0.000143612	nan	4	1	1	2	0	0	0	0	65535	65535
47	97	r02c04f06p01-ch2sk1fk1fl1.tiff	r02c04f06p01-ch1sk1fk1fl1.tiff	13	222	0.100511	0.15906	0	0	nan	4	6	1	2	0	0	0	0	65535	65535
43	93	r02c04f07p01-ch2sk1fk1fl1.tiff	r02c04f07p01-ch1sk1fk1fl1.tiff	13	223	0.080705	0.12491	0	0	nan	4	7	1	2	0	0	0	0	65535	65535
3	6	r02c04f09p01-ch2sk1fk1fl1.tiff	r02c04f09p01-ch1sk1fk1fl1.tiff	13	225	0.0853132	0.153613	0	0	nan	4	9	1	2	0	0	0	0	65535	65535
144	329	r02c04f10p01-ch2sk1fk1fl1.tiff	r02c04f10p01-ch1sk1fk1fl1.tiff	13	226	0.174838	0.202808	0	0	nan	4	10	1	2	0	0	0	0	65535	65535
184	339	r02c04f13p01-ch2sk1fk1fl1.tiff	r02c04f13p01-ch1sk1fk1fl1.tiff	13	229	0.210788	0.240925	0	0	nan	4	13	1	2	0	0	0	0	65535	65535
246	582	r02c04f14p01-ch2sk1fk1fl1.tiff	r02c04f14p01-ch1sk1fk1fl1.tiff	13	230	0.123445	0.2486	0	0	nan	4	14	1	2	0	0	0	0	65535	65535
13	17	r02c04f15p01-ch2sk1fk1fl1.tiff	r02c04f15p01-ch1sk1fk1fl1.tiff	13	231	0.0640421	0.0927138	0	0	nan	4	15	1	2	0	0	0	0	65535	65535
59	121	r02c04f17p01-ch2sk1fk1fl1.tiff	r02c04f17p01-ch1sk1fk1fl1.tiff	13	233	0.0776074	0.117021	0	0	nan	4	17	1	2	0	0	0	0	65535	65535
44	108	r02c04f18p01-ch2sk1fk1fl1.tiff	r02c04f18p01-ch1sk1fk1fl1.tiff	13	234	0.142672	0.119951	0	0	nan	4	18	1	2	0	0	0	0	65535	65535
112	169	r02c05f01p01-ch2sk1fk1fl1.tiff	r02c05f01p01-ch1sk1fk1fl1.tiff	19	325	0.160052	0.160891	0	0	nan	5	1	1	2	0	0	0	0	65535	65535
56	128	r02c05f06p01-ch2sk1fk1fl1.tiff	r02c05f06p01-ch1sk1fk1fl1.tiff	19	330	0.128374	0.193866	0	0	nan	5	6	1	2	0	0	0	0	65535	65535
29	61	r02c05f07p01-ch2sk1fk1fl1.tiff	r02c05f07p01-ch1sk1fk1fl1.tiff	19	331	0.0721294	0.131746	0	0	nan	5	7	1	2	0	0	0	0	65535	65535
213	458	r02c05f10p01-ch2sk1fk1fl1.tiff	r02c05f10p01-ch1sk1fk1fl1.tiff	19	334	0.249668	0.249699	0.000430836	7.18061e-05	nan	5	10	1	2	0	0	0	0	65535	65535
3	15	r02c05f11p01-ch2sk1fk1fl1.tiff	r02c05f11p01-ch1sk1fk1fl1.tiff	19	335	0.0909743	0.146593	0	0	nan	5	11	1	2	0	0	0	0	65535	65535
25	59	r02c05f12p01-ch2sk1fk1fl1.tiff	r02c05f12p01-ch1sk1fk1fl1.tiff	19	336	0.0710918	0.192325	0	0	nan	5	12	1	2	0	0	0	0	65535	65535
261	697	r02c05f13p01-ch2sk1fk1fl1.tiff	r02c05f13p01-ch1sk1fk1fl1.tiff	19	337	0.216785	0.215213	0	0	nan	5	13	1	2	0	0	0	0	65535	65535
159	270	r02c05f14p01-ch2sk1fk1fl1.tiff	r02c05f14p01-ch1sk1fk1fl1.tiff	19	338	0.144961	0.235676	0	0	nan	5	14	1	2	0	0	0	0	65535	65535
38	126	r02c05f17p01-ch2sk1fk1fl1.tiff	r02c05f17p01-ch1sk1fk1fl1.tiff	19	341	0.0743114	0.0748608	0	0	nan	5	17	1	2	0	0	0	0	65535	65535
94	188	r02c05f18p01-ch2sk1fk1fl1.tiff	r02c05f18p01-ch1sk1fk1fl1.tiff	19	342	0.18584	0.177722	0	0	nan	5	18	1	2	0	0	0	0	65535	65535
328	938	r02c06f01p01-ch2sk1fk1fl1.tiff	r02c06f01p01-ch1sk1fk1fl1.tiff	25	433	0.162829	0.244999	0	0	nan	6	1	1	2	0	0	0	0	65535	65535
41	76	r02c06f06p01-ch2sk1fk1fl1.tiff	r02c06f06p01-ch1sk1fk1fl1.tiff	25	438	0.113817	0.164843	0	0	nan	6	6	1	2	0	0	0	0	65535	65535
135	218	r02c06f07p01-ch2sk1fk1fl1.tiff	r02c06f07p01-ch1sk1fk1fl1.tiff	25	439	0.125963	0.249622	0	0.000287224	nan	6	7	1	2	0	0	0	0	65535	65535
18	26	r02c06f08p01-ch2sk1fk1fl1.tiff	r02c06f08p01-ch1sk1fk1fl1.tiff	25	440	0.0790875	0.100404	0	0	nan	6	8	1	2	0	0	0	0	65535	65535
71	96	r02c06f09p01-ch2sk1fk1fl1.tiff	r02c06f09p01-ch1sk1fk1fl1.tiff	25	441	0.0677958	0.123018	0	0	nan	6	9	1	2	0	0	0	0	65535	65535
134	289	r02c06f10p01-ch2sk1fk1fl1.tiff	r02c06f10p01-ch1sk1fk1fl1.tiff	25	442	0.149981	0.218814	0	0	nan	6	10	1	2	0	0	0	0	65535	65535
78	124	r02c06f13p01-ch2sk1fk1fl1.tiff	r02c06f13p01-ch1sk1fk1fl1.tiff	25	445	0.171008	0.139269	0	0	nan	6	13	1	2	0	0	0	0	65535	65535
159	297	r02c06f14p01-ch2sk1fk1fl1.tiff	r02c06f14p01-ch1sk1fk1fl1.tiff	25	446	0.128634	0.215015	0	0	nan	6	14	1	2	0	0	0	0	65535	65535
145	200	r02c07f01p01-ch2sk1fk1fl1.tiff	r02c07f01p01-ch1sk1fk1fl1.tiff	31	541	0.246235	0.230396	0	0	nan	7	1	1	2	0	0	0	0	65535	65535
2	9	r02c07f06p01-ch2sk1fk1fl1.tiff	r02c07f06p01-ch1sk1fk1fl1.tiff	31	546	0.0659342	0.100465	0	0	nan	7	6	1	2	0	0	0	0	65535	65535
7	12	r02c07f07p01-ch2sk1fk1fl1.tiff	r02c07f07p01-ch1sk1fk1fl1.tiff	31	547	0.0710918	0.103075	0	0	nan	7	7	1	2	0	0	0	0	65535	65535
135	260	r02c07f10p01-ch2sk1fk1fl1.tiff	r02c07f10p01-ch1sk1fk1fl1.tiff	31	550	0.187991	0.249607	0	0.000143612	nan	7	10	1	2	0	0	0	0	65535	65535
4	3	r02c07f11p01-ch2sk1fk1fl1.tiff	r02c07f11p01-ch1sk1fk1fl1.tiff	31	551	0.126436	0.122881	0	0	nan	7	11	1	2	0	0	0	0	65535	65535
11	47	r02c07f12p01-ch2sk1fk1fl1.tiff	r02c07f12p01-ch1sk1fk1fl1.tiff	31	552	0.0876631	0.135897	0	0	nan	7	12	1	2	0	0	0	0	65535	65535
258	751	r02c07f13p01-ch2sk1fk1fl1.tiff	r02c07f13p01-ch1sk1fk1fl1.tiff	31	553	0.146731	0.194873	0	0	nan	7	13	1	2	0	0	0	0	65535	65535
215	523	r02c07f14p01-ch2sk1fk1fl1.tiff	r02c07f14p01-ch1sk1fk1fl1.tiff	31	554	0.249683	0.249577	0.000143612	0.000143612	nan	7	14	1	2	0	0	0	0	65535	65535
71	162	r02c07f17p01-ch2sk1fk1fl1.tiff	r02c07f17p01-ch1sk1fk1fl1.tiff	31	557	0.117357	0.127428	0	0	nan	7	17	1	2	0	0	0	0	65535	65535
138	248	r02c07f18p01-ch2sk1fk1fl1.tiff	r02c07f18p01-ch1sk1fk1fl1.tiff	31	558	0.157702	0.197253	0	0	nan	7	18	1	2	0	0	0	0	65535	65535
112	132	r02c08f01p01-ch2sk1fk1fl1.tiff	r02c08f01p01-ch1sk1fk1fl1.tiff	37	649	0.23415	0.216693	0	0	nan	8	1	1	2	0	0	0	0	65535	65535
36	75	r02c08f06p01-ch2sk1fk1fl1.tiff	r02c08f06p01-ch1sk1fk1fl1.tiff	37	654	0.110063	0.176287	0	0	nan	8	6	1	2	0	0	0	0	65535	65535
7	10	r02c08f07p01-ch2sk1fk1fl1.tiff	r02c08f07p01-ch1sk1fk1fl1.tiff	37	655	0.11519	0.0954299	0	0	nan	8	7	1	2	0	0	0	0	65535	65535
207	496	r02c08f10p01-ch2sk1fk1fl1.tiff	r02c08f10p01-ch1sk1fk1fl1.tiff	37	658	0.11516	0.215763	0	0	nan	8	10	1	2	0	0	0	0	65535	65535
12	38	r02c08f11p01-ch2sk1fk1fl1.tiff	r02c08f11p01-ch1sk1fk1fl1.tiff	37	659	0.162905	0.104143	0	0	nan	8	11	1	2	0	0	0	0	65535	65535
20	42	r02c08f12p01-ch2sk1fk1fl1.tiff	r02c08f12p01-ch1sk1fk1fl1.tiff	37	660	0.0971237	0.107546	0	0	nan	8	12	1	2	0	0	0	0	65535	65535
275	769	r02c08f13p01-ch2sk1fk1fl1.tiff	r02c08f13p01-ch1sk1fk1fl1.tiff	37	661	0.153872	0.20557	0	0	nan	8	13	1	2	0	0	0	0	65535	65535
182	346	r02c08f14p01-ch2sk1fk1fl1.tiff	r02c08f14p01-ch1sk1fk1fl1.tiff	37	662	0.21677	0.249683	0	0.000502642	nan	8	14	1	2	0	0	0	0	65535	65535
59	106	r02c08f17p01-ch2sk1fk1fl1.tiff	r02c08f17p01-ch1sk1fk1fl1.tiff	37	665	0.0890516	0.0645457	0	0	nan	8	17	1	2	0	0	0	0	65535	65535
88	140	r02c08f18p01-ch2sk1fk1fl1.tiff	r02c08f18p01-ch1sk1fk1fl1.tiff	37	666	0.113603	0.135668	0	0	nan	8	18	1	2	0	0	0	0	65535	65535
186	461	r02c09f01p01-ch2sk1fk1fl1.tiff	r02c09f01p01-ch1sk1fk1fl1.tiff	43	757	0.197421	0.249714	0	0.000861673	nan	9	1	1	2	0	0	0	0	65535	65535
14	30	r02c09f03p01-ch2sk1fk1fl1.tiff	r02c09f03p01-ch1sk1fk1fl1.tiff	43	759	0.0832685	0.0847944	0	0	nan	9	3	1	2	0	0	0	0	65535	65535
22	37	r02c09f04p01-ch2sk1fk1fl1.tiff	r02c09f04p01-ch1sk1fk1fl1.tiff	43	760	0.0863355	0.122225	0	0	nan	9	4	1	2	0	0	0	0	65535	65535
7	6	r02c09f05p01-ch2sk1fk1fl1.tiff	r02c09f05p01-ch1sk1fk1fl1.tiff	43	761	0.0970474	0.10132	0	0	nan	9	5	1	2	0	0	0	0	65535	65535
180	395	r02c09f06p01-ch2sk1fk1fl1.tiff	r02c09f06p01-ch1sk1fk1fl1.tiff	43	762	0.154635	0.214679	0	0	nan	9	6	1	2	0	0	0	0	65535	65535
170	319	r02c09f07p01-ch2sk1fk1fl1.tiff	r02c09f07p01-ch1sk1fk1fl1.tiff	43	763	0.249638	0.249668	0.000215418	0.000718061	nan	9	7	1	2	0	0	0	0	65535	65535
1	3	r02c09f08p01-ch2sk1fk1fl1.tiff	r02c09f08p01-ch1sk1fk1fl1.tiff	43	764	0.0509804	0.0950484	0	0	nan	9	8	1	2	0	0	0	0	65535	65535
223	667	r02c09f10p01-ch2sk1fk1fl1.tiff	r02c09f10p01-ch1sk1fk1fl1.tiff	43	766	0.176669	0.249699	0	7.18061e-05	nan	9	10	1	2	0	0	0	0	65535	65535
13	17	r02c09f11p01-ch2sk1fk1fl1.tiff	r02c09f11p01-ch1sk1fk1fl1.tiff	43	767	0.160281	0.0986954	0	0	nan	9	11	1	2	0	0	0	0	65535	65535
92	129	r02c09f13p01-ch2sk1fk1fl1.tiff	r02c09f13p01-ch1sk1fk1fl1.tiff	43	769	0.127657	0.188922	0	0	nan	9	13	1	2	0	0	0	0	65535	65535
156	289	r02c10f01p01-ch2sk1fk1fl1.tiff	r02c10f01p01-ch1sk1fk1fl1.tiff	49	865	0.154788	0.249287	0	7.18061e-05	nan	10	1	1	2	0	0	0	0	65535	65535
33	78	r02c10f06p01-ch2sk1fk1fl1.tiff	r02c10f06p01-ch1sk1fk1fl1.tiff	49	870	0.10988	0.0906844	0	0	nan	10	6	1	2	0	0	0	0	65535	65535
11	24	r02c10f07p01-ch2sk1fk1fl1.tiff	r02c10f07p01-ch1sk1fk1fl1.tiff	49	871	0.0884413	0.0931563	0	0	nan	10	7	1	2	0	0	0	0	65535	65535
8	2	r02c10f09p01-ch2sk1fk1fl1.tiff	r02c10f09p01-ch1sk1fk1fl1.tiff	49	873	0.0736095	0.062623	0	0	nan	10	9	1	2	0	0	0	0	65535	65535
196	397	r02c10f10p01-ch2sk1fk1fl1.tiff	r02c10f10p01-ch1sk1fk1fl1.tiff	49	874	0.174228	0.219181	0	0	nan	10	10	1	2	0	0	0	0	65535	65535
7	5	r02c10f11p01-ch2sk1fk1fl1.tiff	r02c10f11p01-ch1sk1fk1fl1.tiff	49	875	0.107729	0.112642	0	0	nan	10	11	1	2	0	0	0	0	65535	65535
170	444	r02c10f13p01-ch2sk1fk1fl1.tiff	r02c10f13p01-ch1sk1fk1fl1.tiff	49	877	0.131533	0.219013	0	0	nan	10	13	1	2	0	0	0	0	65535	65535
205	563	r02c10f14p01-ch2sk1fk1fl1.tiff	r02c10f14p01-ch1sk1fk1fl1.tiff	49	878	0.180728	0.249622	0	0.000143612	nan	10	14	1	2	0	0	0	0	65535	65535
8	19	r02c10f15p01-ch2sk1fk1fl1.tiff	r02c10f15p01-ch1sk1fk1fl1.tiff	49	879	0.0540169	0.057435	0	0	nan	10	15	1	2	0	0	0	0	65535	65535
30	60	r02c10f18p01-ch2sk1fk1fl1.tiff	r02c10f18p01-ch1sk1fk1fl1.tiff	49	882	0.0712291	0.0780499	0	0	nan	10	18	1	2	0	0	0	0	65535	65535
196	392	r02c11f01p01-ch2sk1fk1fl1.tiff	r02c11f01p01-ch1sk1fk1fl1.tiff	55	973	0.129152	0.249638	0	7.18061e-05	nan	11	1	1	2	0	0	0	0	65535	65535
1	3	r02c11f04p01-ch2sk1fk1fl1.tiff	r02c11f04p01-ch1sk1fk1fl1.tiff	55	976	0.106371	0.0922255	0	0	nan	11	4	1	2	0	0	0	0	65535	65535
13	21	r02c11f05p01-ch2sk1fk1fl1.tiff	r02c11f05p01-ch1sk1fk1fl1.tiff	55	977	0.110323	0.136248	0	0	nan	11	5	1	2	0	0	0	0	65535	65535
140	282	r02c11f06p01-ch2sk1fk1fl1.tiff	r02c11f06p01-ch1sk1fk1fl1.tiff	55	978	0.139956	0.249653	0	0.000430836	nan	11	6	1	2	0	0	0	0	65535	65535
109	194	r02c11f07p01-ch2sk1fk1fl1.tiff	r02c11f07p01-ch1sk1fk1fl1.tiff	55	979	0.145602	0.220417	0	0	nan	11	7	1	2	0	0	0	0	65535	65535
303	892	r02c11f10p01-ch2sk1fk1fl1.tiff	r02c11f10p01-ch1sk1fk1fl1.tiff	55	982	0.121538	0.235004	0	0	nan	11	10	1	2	0	0	0	0	65535	65535
42	68	r02c11f11p01-ch2sk1fk1fl1.tiff	r02c11f11p01-ch1sk1fk1fl1.tiff	55	983	0.0888991	0.130343	0	0	nan	11	11	1	2	0	0	0	0	65535	65535
7	23	r02c11f12p01-ch2sk1fk1fl1.tiff	r02c11f12p01-ch1sk1fk1fl1.tiff	55	984	0.0927138	0.0691844	0	0	nan	11	12	1	2	0	0	0	0	65535	65535
81	126	r02c11f13p01-ch2sk1fk1fl1.tiff	r02c11f13p01-ch1sk1fk1fl1.tiff	55	985	0.180957	0.196185	0	0	nan	11	13	1	2	0	0	0	0	65535	65535
90	93	r03c02f01p01-ch2sk1fk1fl1.tiff	r03c02f01p01-ch1sk1fk1fl1.tiff	2	19	0.131716	0.14699	0	0	nan	2	1	1	3	0	0	0	0	65535	65535
26	43	r03c02f03p01-ch2sk1fk1fl1.tiff	r03c02f03p01-ch1sk1fk1fl1.tiff	2	21	0.0757916	0.115114	0	0	nan	2	3	1	3	0	0	0	0	65535	65535
109	199	r03c02f04p01-ch2sk1fk1fl1.tiff	r03c02f04p01-ch1sk1fk1fl1.tiff	2	22	0.249638	0.244205	0.000143612	0	nan	2	4	1	3	0	0	0	0	65535	65535
48	81	r03c02f05p01-ch2sk1fk1fl1.tiff	r03c02f05p01-ch1sk1fk1fl1.tiff	2	23	0.0711833	0.0826886	0	0	nan	2	5	1	3	0	0	0	0	65535	65535
360	917	r03c02f06p01-ch2sk1fk1fl1.tiff	r03c02f06p01-ch1sk1fk1fl1.tiff	2	24	0.124331	0.165484	0	0	nan	2	6	1	3	0	0	0	0	65535	65535
139	164	r03c02f07p01-ch2sk1fk1fl1.tiff	r03c02f07p01-ch1sk1fk1fl1.tiff	2	25	0.203342	0.23653	0	0	nan	2	7	1	3	0	0	0	0	65535	65535
212	319	r03c02f10p01-ch2sk1fk1fl1.tiff	r03c02f10p01-ch1sk1fk1fl1.tiff	2	28	0.249607	0.205478	7.18061e-05	0	nan	2	10	1	3	0	0	0	0	65535	65535
21	39	r03c02f11p01-ch2sk1fk1fl1.tiff	r03c02f11p01-ch1sk1fk1fl1.tiff	2	29	0.0614939	0.0763561	0	0	nan	2	11	1	3	0	0	0	0	65535	65535
278	577	r03c03f01p01-ch2sk1fk1fl1.tiff	r03c03f01p01-ch1sk1fk1fl1.tiff	8	127	0.125017	0.249638	0	0.000287224	nan	3	1	1	3	0	0	0	0	65535	65535
45	62	r03c03f06p01-ch2sk1fk1fl1.tiff	r03c03f06p01-ch1sk1fk1fl1.tiff	8	132	0.0717021	0.1234	0	0	nan	3	6	1	3	0	0	0	0	65535	65535
43	76	r03c03f07p01-ch2sk1fk1fl1.tiff	r03c03f07p01-ch1sk1fk1fl1.tiff	8	133	0.0773938	0.079057	0	0	nan	3	7	1	3	0	0	0	0	65535	65535
31	44	r03c03f09p01-ch2sk1fk1fl1.tiff	r03c03f09p01-ch1sk1fk1fl1.tiff	8	135	0.0978408	0.0910506	0	0	nan	3	9	1	3	0	0	0	0	65535	65535
227	385	r03c03f10p01-ch2sk1fk1fl1.tiff	r03c03f10p01-ch1sk1fk1fl1.tiff	8	136	0.130785	0.216098	0	0	nan	3	10	1	3	0	0	0	0	65535	65535
15	11	r03c03f11p01-ch2sk1fk1fl1.tiff	r03c03f11p01-ch1sk1fk1fl1.tiff	8	137	0.0859846	0.0657969	0	0	nan	3	11	1	3	0	0	0	0	65535	65535
112	182	r03c03f13p01-ch2sk1fk1fl1.tiff	r03c03f13p01-ch1sk1fk1fl1.tiff	8	139	0.134295	0.249683	0	7.18061e-05	nan	3	13	1	3	0	0	0	0	65535	65535
225	400	r03c03f14p01-ch2sk1fk1fl1.tiff	r03c03f14p01-ch1sk1fk1fl1.tiff	8	140	0.127062	0.249638	0	7.18061e-05	nan	3	14	1	3	0	0	0	0	65535	65535
21	28	r03c03f15p01-ch2sk1fk1fl1.tiff	r03c03f15p01-ch1sk1fk1fl1.tiff	8	141	0.0521401	0.0526894	0	0	nan	3	15	1	3	0	0	0	0	65535	65535
53	42	r03c04f01p01-ch2sk1fk1fl1.tiff	r03c04f01p01-ch1sk1fk1fl1.tiff	14	235	0.0865339	0.128222	0	0	nan	4	1	1	3	0	0	0	0	65535	65535
3	11	r03c04f05p01-ch2sk1fk1fl1.tiff	r03c04f05p01-ch1sk1fk1fl1.tiff	14	239	0.0807965	0.123064	0	0	nan	4	5	1	3	0	0	0	0	65535	65535
22	23	r03c04f06p01-ch2sk1fk1fl1.tiff	r03c04f06p01-ch1sk1fk1fl1.tiff	14	240	0.0663157	0.121996	0	0	nan	4	6	1	3	0	0	0	0	65535	65535
0	1	r03c04f07p01-ch2sk1fk1fl1.tiff	r03c04f07p01-ch1sk1fk1fl1.tiff	14	241	0.0696574	0.0587472	0	0	nan	4	7	1	3	0	0	0	0	65535	65535
265	371	r03c04f10p01-ch2sk1fk1fl1.tiff	r03c04f10p01-ch1sk1fk1fl1.tiff	14	244	0.143999	0.249668	0	0.000502642	nan	4	10	1	3	0	0	0	0	65535	65535
86	121	r03c04f11p01-ch2sk1fk1fl1.tiff	r03c04f11p01-ch1sk1fk1fl1.tiff	14	245	0.145388	0.185519	0	0	nan	4	11	1	3	0	0	0	0	65535	65535
130	275	r03c04f12p01-ch2sk1fk1fl1.tiff	r03c04f12p01-ch1sk1fk1fl1.tiff	14	246	0.123705	0.249699	0	0.000143612	nan	4	12	1	3	0	0	0	0	65535	65535
333	782	r03c04f13p01-ch2sk1fk1fl1.tiff	r03c04f13p01-ch1sk1fk1fl1.tiff	14	247	0.229694	0.249668	0	7.18061e-05	nan	4	13	1	3	0	0	0	0	65535	65535
28	66	r03c04f14p01-ch2sk1fk1fl1.tiff	r03c04f14p01-ch1sk1fk1fl1.tiff	14	248	0.0538949	0.105165	0	0	nan	4	14	1	3	0	0	0	0	65535	65535
76	137	r03c04f18p01-ch2sk1fk1fl1.tiff	r03c04f18p01-ch1sk1fk1fl1.tiff	14	252	0.125566	0.133211	0	0	nan	4	18	1	3	0	0	0	0	65535	65535
192	266	r03c05f01p01-ch2sk1fk1fl1.tiff	r03c05f01p01-ch1sk1fk1fl1.tiff	20	343	0.163363	0.249775	0	0.000574449	nan	5	1	1	3	0	0	0	0	65535	65535
26	46	r03c05f06p01-ch2sk1fk1fl1.tiff	r03c05f06p01-ch1sk1fk1fl1.tiff	20	348	0.0807507	0.093431	0	0	nan	5	6	1	3	0	0	0	0	65535	65535
12	17	r03c05f07p01-ch2sk1fk1fl1.tiff	r03c05f07p01-ch1sk1fk1fl1.tiff	20	349	0.0647593	0.0723125	0	0	nan	5	7	1	3	0	0	0	0	65535	65535
0	2	r03c05f09p01-ch2sk1fk1fl1.tiff	r03c05f09p01-ch1sk1fk1fl1.tiff	20	351	0.0552071	0.0515755	0	0	nan	5	9	1	3	0	0	0	0	65535	65535
201	449	r03c05f10p01-ch2sk1fk1fl1.tiff	r03c05f10p01-ch1sk1fk1fl1.tiff	20	352	0.14403	0.180133	0	0	nan	5	10	1	3	0	0	0	0	65535	65535
12	13	r03c05f11p01-ch2sk1fk1fl1.tiff	r03c05f11p01-ch1sk1fk1fl1.tiff	20	353	0.0801404	0.118929	0	0	nan	5	11	1	3	0	0	0	0	65535	65535
261	522	r03c05f13p01-ch2sk1fk1fl1.tiff	r03c05f13p01-ch1sk1fk1fl1.tiff	20	355	0.134829	0.233112	0	0	nan	5	13	1	3	0	0	0	0	65535	65535
232	364	r03c05f14p01-ch2sk1fk1fl1.tiff	r03c05f14p01-ch1sk1fk1fl1.tiff	20	356	0.167239	0.246616	0	0	nan	5	14	1	3	0	0	0	0	65535	65535
196	304	r03c06f01p01-ch2sk1fk1fl1.tiff	r03c06f01p01-ch1sk1fk1fl1.tiff	26	451	0.249729	0.243793	0.00035903	0	nan	6	1	1	3	0	0	0	0	65535	65535
71	106	r03c06f06p01-ch2sk1fk1fl1.tiff	r03c06f06p01-ch1sk1fk1fl1.tiff	26	456	0.118791	0.136614	0	0	nan	6	6	1	3	0	0	0	0	65535	65535
57	79	r03c06f07p01-ch2sk1fk1fl1.tiff	r03c06f07p01-ch1sk1fk1fl1.tiff	26	457	0.0921798	0.115282	0	0	nan	6	7	1	3	0	0	0	0	65535	65535
221	499	r03c06f10p01-ch2sk1fk1fl1.tiff	r03c06f10p01-ch1sk1fk1fl1.tiff	26	460	0.107546	0.242115	0	0	nan	6	10	1	3	0	0	0	0	65535	65535
5	11	r03c06f11p01-ch2sk1fk1fl1.tiff	r03c06f11p01-ch1sk1fk1fl1.tiff	26	461	0.0588083	0.0740826	0	0	nan	6	11	1	3	0	0	0	0	65535	65535
3	21	r03c06f12p01-ch2sk1fk1fl1.tiff	r03c06f12p01-ch1sk1fk1fl1.tiff	26	462	0.0573129	0.0814221	0	0	nan	6	12	1	3	0	0	0	0	65535	65535
221	451	r03c06f13p01-ch2sk1fk1fl1.tiff	r03c06f13p01-ch1sk1fk1fl1.tiff	26	463	0.125628	0.233982	0	0	nan	6	13	1	3	0	0	0	0	65535	65535
186	290	r03c06f14p01-ch2sk1fk1fl1.tiff	r03c06f14p01-ch1sk1fk1fl1.tiff	26	464	0.174105	0.249668	0	0.000287224	nan	6	14	1	3	0	0	0	0	65535	65535
42	51	r03c06f17p01-ch2sk1fk1fl1.tiff	r03c06f17p01-ch1sk1fk1fl1.tiff	26	467	0.0521553	0.0741283	0	0	nan	6	17	1	3	0	0	0	0	65535	65535
40	63	r03c06f18p01-ch2sk1fk1fl1.tiff	r03c06f18p01-ch1sk1fk1fl1.tiff	26	468	0.0649424	0.0576791	0	0	nan	6	18	1	3	0	0	0	0	65535	65535
230	404	r03c07f01p01-ch2sk1fk1fl1.tiff	r03c07f01p01-ch1sk1fk1fl1.tiff	32	559	0.249714	0.249668	0.000430836	7.18061e-05	nan	7	1	1	3	0	0	0	0	65535	65535
14	32	r03c07f06p01-ch2sk1fk1fl1.tiff	r03c07f06p01-ch1sk1fk1fl1.tiff	32	564	0.0851301	0.122621	0	0	nan	7	6	1	3	0	0	0	0	65535	65535
34	54	r03c07f07p01-ch2sk1fk1fl1.tiff	r03c07f07p01-ch1sk1fk1fl1.tiff	32	565	0.0759442	0.0957351	0	0	nan	7	7	1	3	0	0	0	0	65535	65535
5	15	r03c07f09p01-ch2sk1fk1fl1.tiff	r03c07f09p01-ch1sk1fk1fl1.tiff	32	567	0.050782	0.0665293	0	0	nan	7	9	1	3	0	0	0	0	65535	65535
109	201	r03c07f10p01-ch2sk1fk1fl1.tiff	r03c07f10p01-ch1sk1fk1fl1.tiff	32	568	0.162814	0.22562	0	0	nan	7	10	1	3	0	0	0	0	65535	65535
128	262	r03c07f13p01-ch2sk1fk1fl1.tiff	r03c07f13p01-ch1sk1fk1fl1.tiff	32	571	0.222126	0.249592	0	7.18061e-05	nan	7	13	1	3	0	0	0	0	65535	65535
259	565	r03c07f14p01-ch2sk1fk1fl1.tiff	r03c07f14p01-ch1sk1fk1fl1.tiff	32	572	0.246494	0.232425	0	0	nan	7	14	1	3	0	0	0	0	65535	65535
13	32	r03c07f15p01-ch2sk1fk1fl1.tiff	r03c07f15p01-ch1sk1fk1fl1.tiff	32	573	0.0583658	0.069398	0	0	nan	7	15	1	3	0	0	0	0	65535	65535
49	75	r03c07f17p01-ch2sk1fk1fl1.tiff	r03c07f17p01-ch1sk1fk1fl1.tiff	32	575	0.0553902	0.0924086	0	0	nan	7	17	1	3	0	0	0	0	65535	65535
30	49	r03c07f18p01-ch2sk1fk1fl1.tiff	r03c07f18p01-ch1sk1fk1fl1.tiff	32	576	0.0652934	0.0738231	0	0	nan	7	18	1	3	0	0	0	0	65535	65535
125	136	r03c08f01p01-ch2sk1fk1fl1.tiff	r03c08f01p01-ch1sk1fk1fl1.tiff	38	667	0.147692	0.192737	0	0	nan	8	1	1	3	0	0	0	0	65535	65535
1	1	r03c08f05p01-ch2sk1fk1fl1.tiff	r03c08f05p01-ch1sk1fk1fl1.tiff	38	671	0.0707103	0.0906386	0	0	nan	8	5	1	3	0	0	0	0	65535	65535
97	116	r03c08f06p01-ch2sk1fk1fl1.tiff	r03c08f06p01-ch1sk1fk1fl1.tiff	38	672	0.143252	0.162188	0	0	nan	8	6	1	3	0	0	0	0	65535	65535
42	59	r03c08f07p01-ch2sk1fk1fl1.tiff	r03c08f07p01-ch1sk1fk1fl1.tiff	38	673	0.0762188	0.117418	0	0	nan	8	7	1	3	0	0	0	0	65535	65535
303	587	r03c08f10p01-ch2sk1fk1fl1.tiff	r03c08f10p01-ch1sk1fk1fl1.tiff	38	676	0.117983	0.185336	0	0	nan	8	10	1	3	0	0	0	0	65535	65535
23	49	r03c08f11p01-ch2sk1fk1fl1.tiff	r03c08f11p01-ch1sk1fk1fl1.tiff	38	677	0.0765087	0.0893263	0	0	nan	8	11	1	3	0	0	0	0	65535	65535
32	57	r03c08f12p01-ch2sk1fk1fl1.tiff	r03c08f12p01-ch1sk1fk1fl1.tiff	38	678	0.0931411	0.10573	0	0	nan	8	12	1	3	0	0	0	0	65535	65535
206	472	r03c08f13p01-ch2sk1fk1fl1.tiff	r03c08f13p01-ch1sk1fk1fl1.tiff	38	679	0.124865	0.218357	0	0	nan	8	13	1	3	0	0	0	0	65535	65535
103	145	r03c08f14p01-ch2sk1fk1fl1.tiff	r03c08f14p01-ch1sk1fk1fl1.tiff	38	680	0.15935	0.181857	0	0	nan	8	14	1	3	0	0	0	0	65535	65535
50	103	r03c08f18p01-ch2sk1fk1fl1.tiff	r03c08f18p01-ch1sk1fk1fl1.tiff	38	684	0.102007	0.101442	0	0	nan	8	18	1	3	0	0	0	0	65535	65535
98	163	r03c09f01p01-ch2sk1fk1fl1.tiff	r03c09f01p01-ch1sk1fk1fl1.tiff	44	775	0.178637	0.162188	0	0	nan	9	1	1	3	0	0	0	0	65535	65535
53	89	r03c09f06p01-ch2sk1fk1fl1.tiff	r03c09f06p01-ch1sk1fk1fl1.tiff	44	780	0.0672465	0.0968032	0	0	nan	9	6	1	3	0	0	0	0	65535	65535
40	66	r03c09f07p01-ch2sk1fk1fl1.tiff	r03c09f07p01-ch1sk1fk1fl1.tiff	44	781	0.0611887	0.0811017	0	0	nan	9	7	1	3	0	0	0	0	65535	65535
255	458	r03c09f10p01-ch2sk1fk1fl1.tiff	r03c09f10p01-ch1sk1fk1fl1.tiff	44	784	0.129641	0.178866	0	0	nan	9	10	1	3	0	0	0	0	65535	65535
24	48	r03c09f11p01-ch2sk1fk1fl1.tiff	r03c09f11p01-ch1sk1fk1fl1.tiff	44	785	0.0594034	0.0932784	0	0	nan	9	11	1	3	0	0	0	0	65535	65535
51	103	r03c09f12p01-ch2sk1fk1fl1.tiff	r03c09f12p01-ch1sk1fk1fl1.tiff	44	786	0.137255	0.190326	0	0	nan	9	12	1	3	0	0	0	0	65535	65535
271	565	r03c09f13p01-ch2sk1fk1fl1.tiff	r03c09f13p01-ch1sk1fk1fl1.tiff	44	787	0.125399	0.226261	0	0	nan	9	13	1	3	0	0	0	0	65535	65535
91	161	r03c09f14p01-ch2sk1fk1fl1.tiff	r03c09f14p01-ch1sk1fk1fl1.tiff	44	788	0.124605	0.164263	0	0	nan	9	14	1	3	0	0	0	0	65535	65535
85	121	r03c09f18p01-ch2sk1fk1fl1.tiff	r03c09f18p01-ch1sk1fk1fl1.tiff	44	792	0.220722	0.106798	0	0	nan	9	18	1	3	0	0	0	0	65535	65535
84	156	r03c10f01p01-ch2sk1fk1fl1.tiff	r03c10f01p01-ch1sk1fk1fl1.tiff	50	883	0.140795	0.180301	0	0	nan	10	1	1	3	0	0	0	0	65535	65535
4	8	r03c10f05p01-ch2sk1fk1fl1.tiff	r03c10f05p01-ch1sk1fk1fl1.tiff	50	887	0.100496	0.106493	0	0	nan	10	5	1	3	0	0	0	0	65535	65535
65	67	r03c10f06p01-ch2sk1fk1fl1.tiff	r03c10f06p01-ch1sk1fk1fl1.tiff	50	888	0.149477	0.161685	0	0	nan	10	6	1	3	0	0	0	0	65535	65535
7	15	r03c10f07p01-ch2sk1fk1fl1.tiff	r03c10f07p01-ch1sk1fk1fl1.tiff	50	889	0.0751507	0.12018	0	0	nan	10	7	1	3	0	0	0	0	65535	65535
265	488	r03c10f10p01-ch2sk1fk1fl1.tiff	r03c10f10p01-ch1sk1fk1fl1.tiff	50	892	0.152193	0.249653	0	0.000143612	nan	10	10	1	3	0	0	0	0	65535	65535
29	56	r03c10f11p01-ch2sk1fk1fl1.tiff	r03c10f11p01-ch1sk1fk1fl1.tiff	50	893	0.0842908	0.116884	0	0	nan	10	11	1	3	0	0	0	0	65535	65535
19	54	r03c10f12p01-ch2sk1fk1fl1.tiff	r03c10f12p01-ch1sk1fk1fl1.tiff	50	894	0.10219	0.147646	0	0	nan	10	12	1	3	0	0	0	0	65535	65535
303	663	r03c10f13p01-ch2sk1fk1fl1.tiff	r03c10f13p01-ch1sk1fk1fl1.tiff	50	895	0.178134	0.249668	0	0.000215418	nan	10	13	1	3	0	0	0	0	65535	65535
137	187	r03c10f14p01-ch2sk1fk1fl1.tiff	r03c10f14p01-ch1sk1fk1fl1.tiff	50	896	0.178912	0.249668	0	0.000143612	nan	10	14	1	3	0	0	0	0	65535	65535
54	85	r03c10f18p01-ch2sk1fk1fl1.tiff	r03c10f18p01-ch1sk1fk1fl1.tiff	50	900	0.117998	0.148867	0	0	nan	10	18	1	3	0	0	0	0	65535	65535
0	6	r03c11f01p01-ch2sk1fk1fl1.tiff	r03c11f01p01-ch1sk1fk1fl1.tiff	56	991	0.249744	0.059678	0.00165154	0	nan	11	1	1	3	0	0	0	0	65535	65535
39	68	r03c11f04p01-ch2sk1fk1fl1.tiff	r03c11f04p01-ch1sk1fk1fl1.tiff	56	994	0.249668	0.0686046	0.000718061	0	nan	11	4	1	3	0	0	0	0	65535	65535
309	739	r03c11f05p01-ch2sk1fk1fl1.tiff	r03c11f05p01-ch1sk1fk1fl1.tiff	56	995	0.249729	0.142824	0.00495462	0	nan	11	5	1	3	0	0	0	0	65535	65535
23	60	r03c11f06p01-ch2sk1fk1fl1.tiff	r03c11f06p01-ch1sk1fk1fl1.tiff	56	996	0.249714	0.249683	0.00438017	0.000502642	nan	11	6	1	3	0	0	0	0	65535	65535
134	288	r03c11f11p01-ch2sk1fk1fl1.tiff	r03c11f11p01-ch1sk1fk1fl1.tiff	56	1001	0.249744	0.139864	0.00344669	0	nan	11	11	1	3	0	0	0	0	65535	65535
184	416	r03c11f12p01-ch2sk1fk1fl1.tiff	r03c11f12p01-ch1sk1fk1fl1.tiff	56	1002	0.249729	0.157519	0.00990924	0	nan	11	12	1	3	0	0	0	0	65535	65535
39	87	r03c11f13p01-ch2sk1fk1fl1.tiff	r03c11f13p01-ch1sk1fk1fl1.tiff	56	1003	0.249683	0.0795453	0.000646255	0	nan	11	13	1	3	0	0	0	0	65535	65535
0	7	r03c11f14p01-ch2sk1fk1fl1.tiff	r03c11f14p01-ch1sk1fk1fl1.tiff	56	1004	0.132204	0.0532082	0	0	nan	11	14	1	3	0	0	0	0	65535	65535
132	244	r03c11f18p01-ch2sk1fk1fl1.tiff	r03c11f18p01-ch1sk1fk1fl1.tiff	56	1008	0.196521	0.114611	0	0	nan	11	18	1	3	0	0	0	0	65535	65535
30	42	r04c02f01p01-ch2sk1fk1fl1.tiff	r04c02f01p01-ch1sk1fk1fl1.tiff	3	37	0.0533455	0.0781109	0	0	nan	2	1	1	4	0	0	0	0	65535	65535
6	8	r04c02f04p01-ch2sk1fk1fl1.tiff	r04c02f04p01-ch1sk1fk1fl1.tiff	3	40	0.0679942	0.0796674	0	0	nan	2	4	1	4	0	0	0	0	65535	65535
104	172	r04c02f05p01-ch2sk1fk1fl1.tiff	r04c02f05p01-ch1sk1fk1fl1.tiff	3	41	0.133669	0.21416	0	0	nan	2	5	1	4	0	0	0	0	65535	65535
185	261	r04c02f06p01-ch2sk1fk1fl1.tiff	r04c02f06p01-ch1sk1fk1fl1.tiff	3	42	0.135546	0.249683	0	0.00035903	nan	2	6	1	4	0	0	0	0	65535	65535
8	11	r04c02f07p01-ch2sk1fk1fl1.tiff	r04c02f07p01-ch1sk1fk1fl1.tiff	3	43	0.0720836	0.0737011	0	0	nan	2	7	1	4	0	0	0	0	65535	65535
326	776	r04c02f10p01-ch2sk1fk1fl1.tiff	r04c02f10p01-ch1sk1fk1fl1.tiff	3	46	0.169055	0.211917	0	0	nan	2	10	1	4	0	0	0	0	65535	65535
162	356	r04c02f11p01-ch2sk1fk1fl1.tiff	r04c02f11p01-ch1sk1fk1fl1.tiff	3	47	0.141115	0.228946	0	0	nan	2	11	1	4	0	0	0	0	65535	65535
56	66	r04c02f12p01-ch2sk1fk1fl1.tiff	r04c02f12p01-ch1sk1fk1fl1.tiff	3	48	0.0574197	0.0554818	0	0	nan	2	12	1	4	0	0	0	0	65535	65535
92	127	r04c02f13p01-ch2sk1fk1fl1.tiff	r04c02f13p01-ch1sk1fk1fl1.tiff	3	49	0.122591	0.178683	0	0	nan	2	13	1	4	0	0	0	0	65535	65535
253	591	r04c03f01p01-ch2sk1fk1fl1.tiff	r04c03f01p01-ch1sk1fk1fl1.tiff	9	145	0.249668	0.249638	0.000574449	0.000287224	nan	3	1	1	4	0	0	0	0	65535	65535
13	16	r04c03f06p01-ch2sk1fk1fl1.tiff	r04c03f06p01-ch1sk1fk1fl1.tiff	9	150	0.0582589	0.0759136	0	0	nan	3	6	1	4	0	0	0	0	65535	65535
51	102	r04c03f09p01-ch2sk1fk1fl1.tiff	r04c03f09p01-ch1sk1fk1fl1.tiff	9	153	0.0581216	0.0855421	0	0	nan	3	9	1	4	0	0	0	0	65535	65535
137	195	r04c03f10p01-ch2sk1fk1fl1.tiff	r04c03f10p01-ch1sk1fk1fl1.tiff	9	154	0.249653	0.249653	0.000287224	0.00035903	nan	3	10	1	4	0	0	0	0	65535	65535
86	165	r04c03f13p01-ch2sk1fk1fl1.tiff	r04c03f13p01-ch1sk1fk1fl1.tiff	9	157	0.163989	0.179644	0	0	nan	3	13	1	4	0	0	0	0	65535	65535
208	442	r04c03f14p01-ch2sk1fk1fl1.tiff	r04c03f14p01-ch1sk1fk1fl1.tiff	9	158	0.131121	0.246754	0	0	nan	3	14	1	4	0	0	0	0	65535	65535
63	83	r04c03f15p01-ch2sk1fk1fl1.tiff	r04c03f15p01-ch1sk1fk1fl1.tiff	9	159	0.0716106	0.0955673	0	0	nan	3	15	1	4	0	0	0	0	65535	65535
152	234	r04c04f01p01-ch2sk1fk1fl1.tiff	r04c04f01p01-ch1sk1fk1fl1.tiff	15	253	0.151644	0.230243	0	0	nan	4	1	1	4	0	0	0	0	65535	65535
184	306	r04c04f06p01-ch2sk1fk1fl1.tiff	r04c04f06p01-ch1sk1fk1fl1.tiff	15	258	0.249668	0.225132	0.000215418	0	nan	4	6	1	4	0	0	0	0	65535	65535
97	134	r04c04f07p01-ch2sk1fk1fl1.tiff	r04c04f07p01-ch1sk1fk1fl1.tiff	15	259	0.126162	0.177371	0	0	nan	4	7	1	4	0	0	0	0	65535	65535
327	683	r04c04f10p01-ch2sk1fk1fl1.tiff	r04c04f10p01-ch1sk1fk1fl1.tiff	15	262	0.117144	0.243763	0	0	nan	4	10	1	4	0	0	0	0	65535	65535
83	99	r04c04f13p01-ch2sk1fk1fl1.tiff	r04c04f13p01-ch1sk1fk1fl1.tiff	15	265	0.12398	0.159564	0	0	nan	4	13	1	4	0	0	0	0	65535	65535
41	58	r04c04f14p01-ch2sk1fk1fl1.tiff	r04c04f14p01-ch1sk1fk1fl1.tiff	15	266	0.0793469	0.0914015	0	0	nan	4	14	1	4	0	0	0	0	65535	65535
114	155	r04c05f01p01-ch2sk1fk1fl1.tiff	r04c05f01p01-ch1sk1fk1fl1.tiff	21	361	0.157656	0.191272	0	0	nan	5	1	1	4	0	0	0	0	65535	65535
164	263	r04c05f06p01-ch2sk1fk1fl1.tiff	r04c05f06p01-ch1sk1fk1fl1.tiff	21	366	0.193271	0.199954	0	0	nan	5	6	1	4	0	0	0	0	65535	65535
76	110	r04c05f07p01-ch2sk1fk1fl1.tiff	r04c05f07p01-ch1sk1fk1fl1.tiff	21	367	0.0541085	0.100572	0	0	nan	5	7	1	4	0	0	0	0	65535	65535
534	888	r04c05f10p01-ch2sk1fk1fl1.tiff	r04c05f10p01-ch1sk1fk1fl1.tiff	21	370	0.122377	0.164797	0	0	nan	5	10	1	4	0	0	0	0	65535	65535
160	160	r04c05f13p01-ch2sk1fk1fl1.tiff	r04c05f13p01-ch1sk1fk1fl1.tiff	21	373	0.169604	0.184192	0	0	nan	5	13	1	4	0	0	0	0	65535	65535
226	345	r04c06f01p01-ch2sk1fk1fl1.tiff	r04c06f01p01-ch1sk1fk1fl1.tiff	27	469	0.139605	0.22707	0	0	nan	6	1	1	4	0	0	0	0	65535	65535
33	42	r04c06f07p01-ch2sk1fk1fl1.tiff	r04c06f07p01-ch1sk1fk1fl1.tiff	27	475	0.0593423	0.0858778	0	0	nan	6	7	1	4	0	0	0	0	65535	65535
158	294	r04c06f10p01-ch2sk1fk1fl1.tiff	r04c06f10p01-ch1sk1fk1fl1.tiff	27	478	0.175677	0.228244	0	0	nan	6	10	1	4	0	0	0	0	65535	65535
201	365	r04c06f13p01-ch2sk1fk1fl1.tiff	r04c06f13p01-ch1sk1fk1fl1.tiff	27	481	0.124315	0.249638	0	0.000143612	nan	6	13	1	4	0	0	0	0	65535	65535
291	554	r04c06f14p01-ch2sk1fk1fl1.tiff	r04c06f14p01-ch1sk1fk1fl1.tiff	27	482	0.110948	0.249638	0	0.000143612	nan	6	14	1	4	0	0	0	0	65535	65535
64	91	r04c06f17p01-ch2sk1fk1fl1.tiff	r04c06f17p01-ch1sk1fk1fl1.tiff	27	485	0.0582132	0.0674754	0	0	nan	6	17	1	4	0	0	0	0	65535	65535
60	68	r04c06f18p01-ch2sk1fk1fl1.tiff	r04c06f18p01-ch1sk1fk1fl1.tiff	27	486	0.104601	0.066865	0	0	nan	6	18	1	4	0	0	0	0	65535	65535
385	687	r04c07f01p01-ch2sk1fk1fl1.tiff	r04c07f01p01-ch1sk1fk1fl1.tiff	33	577	0.115999	0.240208	0	0	nan	7	1	1	4	0	0	0	0	65535	65535
24	26	r04c07f06p01-ch2sk1fk1fl1.tiff	r04c07f06p01-ch1sk1fk1fl1.tiff	33	582	0.0710307	0.0857404	0	0	nan	7	6	1	4	0	0	0	0	65535	65535
62	92	r04c07f07p01-ch2sk1fk1fl1.tiff	r04c07f07p01-ch1sk1fk1fl1.tiff	33	583	0.100221	0.114672	0	0	nan	7	7	1	4	0	0	0	0	65535	65535
64	129	r04c07f09p01-ch2sk1fk1fl1.tiff	r04c07f09p01-ch1sk1fk1fl1.tiff	33	585	0.0839551	0.121355	0	0	nan	7	9	1	4	0	0	0	0	65535	65535
117	135	r04c07f10p01-ch2sk1fk1fl1.tiff	r04c07f10p01-ch1sk1fk1fl1.tiff	33	586	0.148516	0.189807	0	0	nan	7	10	1	4	0	0	0	0	65535	65535
65	87	r04c07f13p01-ch2sk1fk1fl1.tiff	r04c07f13p01-ch1sk1fk1fl1.tiff	33	589	0.0825055	0.0776837	0	0	nan	7	13	1	4	0	0	0	0	65535	65535
252	488	r04c07f14p01-ch2sk1fk1fl1.tiff	r04c07f14p01-ch1sk1fk1fl1.tiff	33	590	0.12752	0.200626	0	0	nan	7	14	1	4	0	0	0	0	65535	65535
85	92	r04c07f15p01-ch2sk1fk1fl1.tiff	r04c07f15p01-ch1sk1fk1fl1.tiff	33	591	0.0637522	0.0721599	0	0	nan	7	15	1	4	0	0	0	0	65535	65535
399	785	r04c08f01p01-ch2sk1fk1fl1.tiff	r04c08f01p01-ch1sk1fk1fl1.tiff	39	685	0.142473	0.205982	0	0	nan	8	1	1	4	0	0	0	0	65535	65535
71	81	r04c08f06p01-ch2sk1fk1fl1.tiff	r04c08f06p01-ch1sk1fk1fl1.tiff	39	690	0.121859	0.137453	0	0	nan	8	6	1	4	0	0	0	0	65535	65535
104	130	r04c08f07p01-ch2sk1fk1fl1.tiff	r04c08f07p01-ch1sk1fk1fl1.tiff	39	691	0.130602	0.174243	0	0	nan	8	7	1	4	0	0	0	0	65535	65535
213	296	r04c08f10p01-ch2sk1fk1fl1.tiff	r04c08f10p01-ch1sk1fk1fl1.tiff	39	694	0.111208	0.215549	0	0	nan	8	10	1	4	0	0	0	0	65535	65535
114	147	r04c08f13p01-ch2sk1fk1fl1.tiff	r04c08f13p01-ch1sk1fk1fl1.tiff	39	697	0.127321	0.175479	0	0	nan	8	13	1	4	0	0	0	0	65535	65535
221	365	r04c08f14p01-ch2sk1fk1fl1.tiff	r04c08f14p01-ch1sk1fk1fl1.tiff	39	698	0.164981	0.249622	0	0.000143612	nan	8	14	1	4	0	0	0	0	65535	65535
35	45	r04c08f15p01-ch2sk1fk1fl1.tiff	r04c08f15p01-ch1sk1fk1fl1.tiff	39	699	0.0724804	0.058793	0	0	nan	8	15	1	4	0	0	0	0	65535	65535
277	458	r04c09f01p01-ch2sk1fk1fl1.tiff	r04c09f01p01-ch1sk1fk1fl1.tiff	45	793	0.228061	0.249699	0	0.000502642	nan	9	1	1	4	0	0	0	0	65535	65535
9	16	r04c09f04p01-ch2sk1fk1fl1.tiff	r04c09f04p01-ch1sk1fk1fl1.tiff	45	796	0.0684825	0.0624552	0	0	nan	9	4	1	4	0	0	0	0	65535	65535
166	292	r04c09f06p01-ch2sk1fk1fl1.tiff	r04c09f06p01-ch1sk1fk1fl1.tiff	45	798	0.180011	0.186542	0	0	nan	9	6	1	4	0	0	0	0	65535	65535
156	230	r04c09f07p01-ch2sk1fk1fl1.tiff	r04c09f07p01-ch1sk1fk1fl1.tiff	45	799	0.237797	0.249668	0	0.000287224	nan	9	7	1	4	0	0	0	0	65535	65535
266	572	r04c09f10p01-ch2sk1fk1fl1.tiff	r04c09f10p01-ch1sk1fk1fl1.tiff	45	802	0.108766	0.185565	0	0	nan	9	10	1	4	0	0	0	0	65535	65535
79	99	r04c09f13p01-ch2sk1fk1fl1.tiff	r04c09f13p01-ch1sk1fk1fl1.tiff	45	805	0.115602	0.107698	0	0	nan	9	13	1	4	0	0	0	0	65535	65535
72	96	r04c09f14p01-ch2sk1fk1fl1.tiff	r04c09f14p01-ch1sk1fk1fl1.tiff	45	806	0.0681163	0.0779736	0	0	nan	9	14	1	4	0	0	0	0	65535	65535
494	842	r04c10f01p01-ch2sk1fk1fl1.tiff	r04c10f01p01-ch1sk1fk1fl1.tiff	51	901	0.145388	0.249714	0	7.18061e-05	nan	10	1	1	4	0	0	0	0	65535	65535
78	58	r04c10f06p01-ch2sk1fk1fl1.tiff	r04c10f06p01-ch1sk1fk1fl1.tiff	51	906	0.057496	0.0791333	0	0	nan	10	6	1	4	0	0	0	0	65535	65535
95	92	r04c10f07p01-ch2sk1fk1fl1.tiff	r04c10f07p01-ch1sk1fk1fl1.tiff	51	907	0.101045	0.139834	0	0	nan	10	7	1	4	0	0	0	0	65535	65535
44	55	r04c10f09p01-ch2sk1fk1fl1.tiff	r04c10f09p01-ch1sk1fk1fl1.tiff	51	909	0.067155	0.0638437	0	0	nan	10	9	1	4	0	0	0	0	65535	65535
205	313	r04c10f10p01-ch2sk1fk1fl1.tiff	r04c10f10p01-ch1sk1fk1fl1.tiff	51	910	0.11928	0.159854	0	0	nan	10	10	1	4	0	0	0	0	65535	65535
5	6	r04c10f11p01-ch2sk1fk1fl1.tiff	r04c10f11p01-ch1sk1fk1fl1.tiff	51	911	0.070573	0.0675059	0	0	nan	10	11	1	4	0	0	0	0	65535	65535
188	246	r04c10f13p01-ch2sk1fk1fl1.tiff	r04c10f13p01-ch1sk1fk1fl1.tiff	51	913	0.140291	0.227771	0	0	nan	10	13	1	4	0	0	0	0	65535	65535
328	551	r04c10f14p01-ch2sk1fk1fl1.tiff	r04c10f14p01-ch1sk1fk1fl1.tiff	51	914	0.204822	0.210513	0	0	nan	10	14	1	4	0	0	0	0	65535	65535
65	71	r04c10f17p01-ch2sk1fk1fl1.tiff	r04c10f17p01-ch1sk1fk1fl1.tiff	51	917	0.051194	0.0549325	0	0	nan	10	17	1	4	0	0	0	0	65535	65535
461	562	r04c11f01p01-ch2sk1fk1fl1.tiff	r04c11f01p01-ch1sk1fk1fl1.tiff	57	1009	0.118273	0.161898	0	0	nan	11	1	1	4	0	0	0	0	65535	65535
4	7	r04c11f06p01-ch2sk1fk1fl1.tiff	r04c11f06p01-ch1sk1fk1fl1.tiff	57	1014	0.079408	0.10837	0	0	nan	11	6	1	4	0	0	0	0	65535	65535
29	44	r04c11f07p01-ch2sk1fk1fl1.tiff	r04c11f07p01-ch1sk1fk1fl1.tiff	57	1015	0.0814679	0.107942	0	0	nan	11	7	1	4	0	0	0	0	65535	65535
71	82	r04c11f09p01-ch2sk1fk1fl1.tiff	r04c11f09p01-ch1sk1fk1fl1.tiff	57	1017	0.0525521	0.104417	0	0	nan	11	9	1	4	0	0	0	0	65535	65535
92	101	r04c11f10p01-ch2sk1fk1fl1.tiff	r04c11f10p01-ch1sk1fk1fl1.tiff	57	1018	0.14847	0.186481	0	0	nan	11	10	1	4	0	0	0	0	65535	65535
115	124	r04c11f13p01-ch2sk1fk1fl1.tiff	r04c11f13p01-ch1sk1fk1fl1.tiff	57	1021	0.173953	0.197818	0	0	nan	11	13	1	4	0	0	0	0	65535	65535
501	797	r04c11f14p01-ch2sk1fk1fl1.tiff	r04c11f14p01-ch1sk1fk1fl1.tiff	57	1022	0.145586	0.239582	0	0	nan	11	14	1	4	0	0	0	0	65535	65535
109	89	r04c11f15p01-ch2sk1fk1fl1.tiff	r04c11f15p01-ch1sk1fk1fl1.tiff	57	1023	0.0580453	0.0715953	0	0	nan	11	15	1	4	0	0	0	0	65535	65535
68	75	r04c11f17p01-ch2sk1fk1fl1.tiff	r04c11f17p01-ch1sk1fk1fl1.tiff	57	1025	0.063386	0.0997024	0	0	nan	11	17	1	4	0	0	0	0	65535	65535
272	613	r05c02f01p01-ch2sk1fk1fl1.tiff	r05c02f01p01-ch1sk1fk1fl1.tiff	4	55	0.121309	0.249699	0	0.000502642	nan	2	1	1	5	0	0	0	0	65535	65535
53	108	r05c02f03p01-ch2sk1fk1fl1.tiff	r05c02f03p01-ch1sk1fk1fl1.tiff	4	57	0.103151	0.132158	0	0	nan	2	3	1	5	0	0	0	0	65535	65535
66	98	r05c02f06p01-ch2sk1fk1fl1.tiff	r05c02f06p01-ch1sk1fk1fl1.tiff	4	60	0.0630045	0.103075	0	0	nan	2	6	1	5	0	0	0	0	65535	65535
334	749	r05c02f07p01-ch2sk1fk1fl1.tiff	r05c02f07p01-ch1sk1fk1fl1.tiff	4	61	0.133455	0.249653	0	7.18061e-05	nan	2	7	1	5	0	0	0	0	65535	65535
77	104	r05c02f08p01-ch2sk1fk1fl1.tiff	r05c02f08p01-ch1sk1fk1fl1.tiff	4	62	0.0898146	0.109575	0	0	nan	2	8	1	5	0	0	0	0	65535	65535
87	106	r05c02f09p01-ch2sk1fk1fl1.tiff	r05c02f09p01-ch1sk1fk1fl1.tiff	4	63	0.0823835	0.123796	0	0	nan	2	9	1	5	0	0	0	0	65535	65535
61	108	r05c02f10p01-ch2sk1fk1fl1.tiff	r05c02f10p01-ch1sk1fk1fl1.tiff	4	64	0.0683909	0.0922103	0	0	nan	2	10	1	5	0	0	0	0	65535	65535
289	478	r05c03f01p01-ch2sk1fk1fl1.tiff	r05c03f01p01-ch1sk1fk1fl1.tiff	10	163	0.133715	0.21532	0	0	nan	3	1	1	5	0	0	0	0	65535	65535
51	80	r05c03f07p01-ch2sk1fk1fl1.tiff	r05c03f07p01-ch1sk1fk1fl1.tiff	10	169	0.093904	0.104585	0	0	nan	3	7	1	5	0	0	0	0	65535	65535
117	220	r05c03f09p01-ch2sk1fk1fl1.tiff	r05c03f09p01-ch1sk1fk1fl1.tiff	10	171	0.126635	0.149065	0	0	nan	3	9	1	5	0	0	0	0	65535	65535
42	75	r05c03f10p01-ch2sk1fk1fl1.tiff	r05c03f10p01-ch1sk1fk1fl1.tiff	10	172	0.06392	0.12108	0	0	nan	3	10	1	5	0	0	0	0	65535	65535
262	544	r05c03f14p01-ch2sk1fk1fl1.tiff	r05c03f14p01-ch1sk1fk1fl1.tiff	10	176	0.195026	0.224308	0	0	nan	3	14	1	5	0	0	0	0	65535	65535
150	292	r05c03f15p01-ch2sk1fk1fl1.tiff	r05c03f15p01-ch1sk1fk1fl1.tiff	10	177	0.180774	0.203967	0	0	nan	3	15	1	5	0	0	0	0	65535	65535
50	72	r05c03f17p01-ch2sk1fk1fl1.tiff	r05c03f17p01-ch1sk1fk1fl1.tiff	10	179	0.0569619	0.0533303	0	0	nan	3	17	1	5	0	0	0	0	65535	65535
217	307	r05c04f01p01-ch2sk1fk1fl1.tiff	r05c04f01p01-ch1sk1fk1fl1.tiff	16	271	0.19556	0.210498	0	0	nan	4	1	1	5	0	0	0	0	65535	65535
181	366	r05c04f06p01-ch2sk1fk1fl1.tiff	r05c04f06p01-ch1sk1fk1fl1.tiff	16	276	0.141131	0.249668	0	0.000215418	nan	4	6	1	5	0	0	0	0	65535	65535
108	187	r05c04f07p01-ch2sk1fk1fl1.tiff	r05c04f07p01-ch1sk1fk1fl1.tiff	16	277	0.130373	0.154376	0	0	nan	4	7	1	5	0	0	0	0	65535	65535
329	825	r05c04f10p01-ch2sk1fk1fl1.tiff	r05c04f10p01-ch1sk1fk1fl1.tiff	16	280	0.119478	0.21828	0	0	nan	4	10	1	5	0	0	0	0	65535	65535
103	149	r05c04f13p01-ch2sk1fk1fl1.tiff	r05c04f13p01-ch1sk1fk1fl1.tiff	16	283	0.205783	0.137499	0	0	nan	4	13	1	5	0	0	0	0	65535	65535
49	67	r05c04f14p01-ch2sk1fk1fl1.tiff	r05c04f14p01-ch1sk1fk1fl1.tiff	16	284	0.0570993	0.0625315	0	0	nan	4	14	1	5	0	0	0	0	65535	65535
204	416	r05c05f01p01-ch2sk1fk1fl1.tiff	r05c05f01p01-ch1sk1fk1fl1.tiff	22	379	0.203906	0.249638	0	0.000215418	nan	5	1	1	5	0	0	0	0	65535	65535
55	70	r05c05f09p01-ch2sk1fk1fl1.tiff	r05c05f09p01-ch1sk1fk1fl1.tiff	22	387	0.106432	0.0821851	0	0	nan	5	9	1	5	0	0	0	0	65535	65535
89	138	r05c05f10p01-ch2sk1fk1fl1.tiff	r05c05f10p01-ch1sk1fk1fl1.tiff	22	388	0.143618	0.152773	0	0	nan	5	10	1	5	0	0	0	0	65535	65535
99	147	r05c05f13p01-ch2sk1fk1fl1.tiff	r05c05f13p01-ch1sk1fk1fl1.tiff	22	391	0.152682	0.170855	0	0	nan	5	13	1	5	0	0	0	0	65535	65535
302	814	r05c05f14p01-ch2sk1fk1fl1.tiff	r05c05f14p01-ch1sk1fk1fl1.tiff	22	392	0.13254	0.2448	0	0	nan	5	14	1	5	0	0	0	0	65535	65535
75	125	r05c05f15p01-ch2sk1fk1fl1.tiff	r05c05f15p01-ch1sk1fk1fl1.tiff	22	393	0.0949874	0.0851148	0	0	nan	5	15	1	5	0	0	0	0	65535	65535
51	118	r05c05f17p01-ch2sk1fk1fl1.tiff	r05c05f17p01-ch1sk1fk1fl1.tiff	22	395	0.112917	0.0994125	0	0	nan	5	17	1	5	0	0	0	0	65535	65535
380	763	r05c06f01p01-ch2sk1fk1fl1.tiff	r05c06f01p01-ch1sk1fk1fl1.tiff	28	487	0.115343	0.190799	0	0	nan	6	1	1	5	0	0	0	0	65535	65535
17	27	r05c06f06p01-ch2sk1fk1fl1.tiff	r05c06f06p01-ch1sk1fk1fl1.tiff	28	492	0.0585031	0.101823	0	0	nan	6	6	1	5	0	0	0	0	65535	65535
87	159	r05c06f07p01-ch2sk1fk1fl1.tiff	r05c06f07p01-ch1sk1fk1fl1.tiff	28	493	0.175235	0.195102	0	0	nan	6	7	1	5	0	0	0	0	65535	65535
3	22	r05c06f08p01-ch2sk1fk1fl1.tiff	r05c06f08p01-ch1sk1fk1fl1.tiff	28	494	0.0519722	0.0599832	0	0	nan	6	8	1	5	0	0	0	0	65535	65535
62	142	r05c06f09p01-ch2sk1fk1fl1.tiff	r05c06f09p01-ch1sk1fk1fl1.tiff	28	495	0.0926833	0.0944991	0	0	nan	6	9	1	5	0	0	0	0	65535	65535
80	130	r05c06f10p01-ch2sk1fk1fl1.tiff	r05c06f10p01-ch1sk1fk1fl1.tiff	28	496	0.120592	0.173388	0	0	nan	6	10	1	5	0	0	0	0	65535	65535
46	107	r05c06f13p01-ch2sk1fk1fl1.tiff	r05c06f13p01-ch1sk1fk1fl1.tiff	28	499	0.0593423	0.0751659	0	0	nan	6	13	1	5	0	0	0	0	65535	65535
224	488	r05c06f14p01-ch2sk1fk1fl1.tiff	r05c06f14p01-ch1sk1fk1fl1.tiff	28	500	0.125429	0.249699	0	0.000143612	nan	6	14	1	5	0	0	0	0	65535	65535
52	82	r05c06f15p01-ch2sk1fk1fl1.tiff	r05c06f15p01-ch1sk1fk1fl1.tiff	28	501	0.072755	0.0727703	0	0	nan	6	15	1	5	0	0	0	0	65535	65535
451	756	r05c07f01p01-ch2sk1fk1fl1.tiff	r05c07f01p01-ch1sk1fk1fl1.tiff	34	595	0.140459	0.228336	0	0	nan	7	1	1	5	0	0	0	0	65535	65535
122	247	r05c07f07p01-ch2sk1fk1fl1.tiff	r05c07f07p01-ch1sk1fk1fl1.tiff	34	601	0.170169	0.223896	0	0	nan	7	7	1	5	0	0	0	0	65535	65535
55	109	r05c07f08p01-ch2sk1fk1fl1.tiff	r05c07f08p01-ch1sk1fk1fl1.tiff	34	602	0.100801	0.104036	0	0	nan	7	8	1	5	0	0	0	0	65535	65535
166	319	r05c07f09p01-ch2sk1fk1fl1.tiff	r05c07f09p01-ch1sk1fk1fl1.tiff	34	603	0.148867	0.249622	0	0.000143612	nan	7	9	1	5	0	0	0	0	65535	65535
60	85	r05c07f10p01-ch2sk1fk1fl1.tiff	r05c07f10p01-ch1sk1fk1fl1.tiff	34	604	0.0551766	0.0629435	0	0	nan	7	10	1	5	0	0	0	0	65535	65535
165	300	r05c07f14p01-ch2sk1fk1fl1.tiff	r05c07f14p01-ch1sk1fk1fl1.tiff	34	608	0.127153	0.215076	0	0	nan	7	14	1	5	0	0	0	0	65535	65535
80	150	r05c07f15p01-ch2sk1fk1fl1.tiff	r05c07f15p01-ch1sk1fk1fl1.tiff	34	609	0.130968	0.13138	0	0	nan	7	15	1	5	0	0	0	0	65535	65535
369	758	r05c08f01p01-ch2sk1fk1fl1.tiff	r05c08f01p01-ch1sk1fk1fl1.tiff	40	703	0.124361	0.172595	0	0	nan	8	1	1	5	0	0	0	0	65535	65535
90	174	r05c08f07p01-ch2sk1fk1fl1.tiff	r05c08f07p01-ch1sk1fk1fl1.tiff	40	709	0.200305	0.249653	0	0.000143612	nan	8	7	1	5	0	0	0	0	65535	65535
36	77	r05c08f08p01-ch2sk1fk1fl1.tiff	r05c08f08p01-ch1sk1fk1fl1.tiff	40	710	0.051957	0.0691691	0	0	nan	8	8	1	5	0	0	0	0	65535	65535
123	229	r05c08f09p01-ch2sk1fk1fl1.tiff	r05c08f09p01-ch1sk1fk1fl1.tiff	40	711	0.129213	0.234257	0	0	nan	8	9	1	5	0	0	0	0	65535	65535
81	102	r05c08f10p01-ch2sk1fk1fl1.tiff	r05c08f10p01-ch1sk1fk1fl1.tiff	40	712	0.162829	0.15671	0	0	nan	8	10	1	5	0	0	0	0	65535	65535
29	64	r05c08f13p01-ch2sk1fk1fl1.tiff	r05c08f13p01-ch1sk1fk1fl1.tiff	40	715	0.056672	0.118761	0	0	nan	8	13	1	5	0	0	0	0	65535	65535
180	340	r05c08f14p01-ch2sk1fk1fl1.tiff	r05c08f14p01-ch1sk1fk1fl1.tiff	40	716	0.168902	0.231281	0	0	nan	8	14	1	5	0	0	0	0	65535	65535
79	113	r05c08f15p01-ch2sk1fk1fl1.tiff	r05c08f15p01-ch1sk1fk1fl1.tiff	40	717	0.11046	0.0882734	0	0	nan	8	15	1	5	0	0	0	0	65535	65535
299	628	r05c09f01p01-ch2sk1fk1fl1.tiff	r05c09f01p01-ch1sk1fk1fl1.tiff	46	811	0.122087	0.183154	0	0	nan	9	1	1	5	0	0	0	0	65535	65535
48	80	r05c09f07p01-ch2sk1fk1fl1.tiff	r05c09f07p01-ch1sk1fk1fl1.tiff	46	817	0.078584	0.114885	0	0	nan	9	7	1	5	0	0	0	0	65535	65535
75	100	r05c09f09p01-ch2sk1fk1fl1.tiff	r05c09f09p01-ch1sk1fk1fl1.tiff	46	819	0.090425	0.0847181	0	0	nan	9	9	1	5	0	0	0	0	65535	65535
61	111	r05c09f10p01-ch2sk1fk1fl1.tiff	r05c09f10p01-ch1sk1fk1fl1.tiff	46	820	0.145449	0.135286	0	0	nan	9	10	1	5	0	0	0	0	65535	65535
51	120	r05c09f13p01-ch2sk1fk1fl1.tiff	r05c09f13p01-ch1sk1fk1fl1.tiff	46	823	0.0933089	0.134707	0	0	nan	9	13	1	5	0	0	0	0	65535	65535
290	600	r05c09f14p01-ch2sk1fk1fl1.tiff	r05c09f14p01-ch1sk1fk1fl1.tiff	46	824	0.12108	0.230274	0	0	nan	9	14	1	5	0	0	0	0	65535	65535
73	138	r05c09f15p01-ch2sk1fk1fl1.tiff	r05c09f15p01-ch1sk1fk1fl1.tiff	46	825	0.0888075	0.106065	0	0	nan	9	15	1	5	0	0	0	0	65535	65535
254	512	r05c10f01p01-ch2sk1fk1fl1.tiff	r05c10f01p01-ch1sk1fk1fl1.tiff	52	919	0.125338	0.193637	0	0	nan	10	1	1	5	0	0	0	0	65535	65535
36	61	r05c10f06p01-ch2sk1fk1fl1.tiff	r05c10f06p01-ch1sk1fk1fl1.tiff	52	924	0.135058	0.119814	0	0	nan	10	6	1	5	0	0	0	0	65535	65535
69	113	r05c10f07p01-ch2sk1fk1fl1.tiff	r05c10f07p01-ch1sk1fk1fl1.tiff	52	925	0.108629	0.152255	0	0	nan	10	7	1	5	0	0	0	0	65535	65535
154	307	r05c10f10p01-ch2sk1fk1fl1.tiff	r05c10f10p01-ch1sk1fk1fl1.tiff	52	928	0.134905	0.221256	0	0	nan	10	10	1	5	0	0	0	0	65535	65535
176	294	r05c10f13p01-ch2sk1fk1fl1.tiff	r05c10f13p01-ch1sk1fk1fl1.tiff	52	931	0.125032	0.249699	0	0.000215418	nan	10	13	1	5	0	0	0	0	65535	65535
253	485	r05c10f14p01-ch2sk1fk1fl1.tiff	r05c10f14p01-ch1sk1fk1fl1.tiff	52	932	0.119097	0.235538	0	0	nan	10	14	1	5	0	0	0	0	65535	65535
24	37	r05c10f18p01-ch2sk1fk1fl1.tiff	r05c10f18p01-ch1sk1fk1fl1.tiff	52	936	0.0595865	0.0560006	0	0	nan	10	18	1	5	0	0	0	0	65535	65535
203	428	r05c11f01p01-ch2sk1fk1fl1.tiff	r05c11f01p01-ch1sk1fk1fl1.tiff	58	1027	0.249714	0.249653	0.0012207	0.000502642	nan	11	1	1	5	0	0	0	0	65535	65535
62	111	r05c11f06p01-ch2sk1fk1fl1.tiff	r05c11f06p01-ch1sk1fk1fl1.tiff	58	1032	0.117754	0.179156	0	0	nan	11	6	1	5	0	0	0	0	65535	65535
16	43	r05c11f07p01-ch2sk1fk1fl1.tiff	r05c11f07p01-ch1sk1fk1fl1.tiff	58	1033	0.0666209	0.0703899	0	0	nan	11	7	1	5	0	0	0	0	65535	65535
205	354	r05c11f10p01-ch2sk1fk1fl1.tiff	r05c11f10p01-ch1sk1fk1fl1.tiff	58	1036	0.122667	0.249683	0	0.00035903	nan	11	10	1	5	0	0	0	0	65535	65535
4	8	r05c11f11p01-ch2sk1fk1fl1.tiff	r05c11f11p01-ch1sk1fk1fl1.tiff	58	1037	0.0578012	0.0725261	0	0	nan	11	11	1	5	0	0	0	0	65535	65535
95	196	r05c11f13p01-ch2sk1fk1fl1.tiff	r05c11f13p01-ch1sk1fk1fl1.tiff	58	1039	0.114076	0.194934	0	0	nan	11	13	1	5	0	0	0	0	65535	65535
237	521	r05c11f14p01-ch2sk1fk1fl1.tiff	r05c11f14p01-ch1sk1fk1fl1.tiff	58	1040	0.144198	0.220417	0	0	nan	11	14	1	5	0	0	0	0	65535	65535
52	69	r05c11f15p01-ch2sk1fk1fl1.tiff	r05c11f15p01-ch1sk1fk1fl1.tiff	58	1041	0.0619059	0.0704967	0	0	nan	11	15	1	5	0	0	0	0	65535	65535
57	109	r05c11f17p01-ch2sk1fk1fl1.tiff	r05c11f17p01-ch1sk1fk1fl1.tiff	58	1043	0.0909895	0.0927291	0	0	nan	11	17	1	5	0	0	0	0	65535	65535
397	777	r06c02f01p01-ch2sk1fk1fl1.tiff	r06c02f01p01-ch1sk1fk1fl1.tiff	5	73	0.127108	0.211307	0	0	nan	2	1	1	6	0	0	0	0	65535	65535
53	86	r06c02f07p01-ch2sk1fk1fl1.tiff	r06c02f07p01-ch1sk1fk1fl1.tiff	5	79	0.0697642	0.0932784	0	0	nan	2	7	1	6	0	0	0	0	65535	65535
94	110	r06c02f09p01-ch2sk1fk1fl1.tiff	r06c02f09p01-ch1sk1fk1fl1.tiff	5	81	0.0992752	0.109682	0	0	nan	2	9	1	6	0	0	0	0	65535	65535
96	95	r06c02f10p01-ch2sk1fk1fl1.tiff	r06c02f10p01-ch1sk1fk1fl1.tiff	5	82	0.111742	0.139727	0	0	nan	2	10	1	6	0	0	0	0	65535	65535
67	95	r06c02f13p01-ch2sk1fk1fl1.tiff	r06c02f13p01-ch1sk1fk1fl1.tiff	5	85	0.0673838	0.229725	0	0	nan	2	13	1	6	0	0	0	0	65535	65535
237	380	r06c02f14p01-ch2sk1fk1fl1.tiff	r06c02f14p01-ch1sk1fk1fl1.tiff	5	86	0.196155	0.249119	0	7.18061e-05	nan	2	14	1	6	0	0	0	0	65535	65535
96	95	r06c02f15p01-ch2sk1fk1fl1.tiff	r06c02f15p01-ch1sk1fk1fl1.tiff	5	87	0.0542916	0.0743267	0	0	nan	2	15	1	6	0	0	0	0	65535	65535
323	483	r06c03f01p01-ch2sk1fk1fl1.tiff	r06c03f01p01-ch1sk1fk1fl1.tiff	11	181	0.156786	0.228672	0	0	nan	3	1	1	6	0	0	0	0	65535	65535
121	173	r06c03f06p01-ch2sk1fk1fl1.tiff	r06c03f06p01-ch1sk1fk1fl1.tiff	11	186	0.187716	0.249744	0	0.0282916	nan	3	6	1	6	0	0	0	0	65535	65535
320	589	r06c03f07p01-ch2sk1fk1fl1.tiff	r06c03f07p01-ch1sk1fk1fl1.tiff	11	187	0.226139	0.249638	0	0.000215418	nan	3	7	1	6	0	0	0	0	65535	65535
88	190	r06c03f10p01-ch2sk1fk1fl1.tiff	r06c03f10p01-ch1sk1fk1fl1.tiff	11	190	0.130999	0.15729	0	0	nan	3	10	1	6	0	0	0	0	65535	65535
379	672	r06c04f01p01-ch2sk1fk1fl1.tiff	r06c04f01p01-ch1sk1fk1fl1.tiff	17	289	0.168536	0.249653	0	0.000287224	nan	4	1	1	6	0	0	0	0	65535	65535
94	167	r06c04f06p01-ch2sk1fk1fl1.tiff	r06c04f06p01-ch1sk1fk1fl1.tiff	17	294	0.118914	0.0947127	0	0	nan	4	6	1	6	0	0	0	0	65535	65535
257	390	r06c04f07p01-ch2sk1fk1fl1.tiff	r06c04f07p01-ch1sk1fk1fl1.tiff	17	295	0.127108	0.183749	0	0	nan	4	7	1	6	0	0	0	0	65535	65535
143	191	r06c04f10p01-ch2sk1fk1fl1.tiff	r06c04f10p01-ch1sk1fk1fl1.tiff	17	298	0.249683	0.214176	7.18061e-05	0	nan	4	10	1	6	0	0	0	0	65535	65535
61	60	r06c04f13p01-ch2sk1fk1fl1.tiff	r06c04f13p01-ch1sk1fk1fl1.tiff	17	301	0.0592508	0.0803998	0	0	nan	4	13	1	6	0	0	0	0	65535	65535
75	121	r06c04f14p01-ch2sk1fk1fl1.tiff	r06c04f14p01-ch1sk1fk1fl1.tiff	17	302	0.106279	0.193576	0	0	nan	4	14	1	6	0	0	0	0	65535	65535
161	262	r06c05f01p01-ch2sk1fk1fl1.tiff	r06c05f01p01-ch1sk1fk1fl1.tiff	23	397	0.138888	0.216861	0	0	nan	5	1	1	6	0	0	0	0	65535	65535
155	208	r06c05f10p01-ch2sk1fk1fl1.tiff	r06c05f10p01-ch1sk1fk1fl1.tiff	23	406	0.104433	0.180331	0	0	nan	5	10	1	6	0	0	0	0	65535	65535
227	451	r06c05f13p01-ch2sk1fk1fl1.tiff	r06c05f13p01-ch1sk1fk1fl1.tiff	23	409	0.169879	0.249668	0	7.18061e-05	nan	5	13	1	6	0	0	0	0	65535	65535
335	539	r06c05f14p01-ch2sk1fk1fl1.tiff	r06c05f14p01-ch1sk1fk1fl1.tiff	23	410	0.118151	0.249668	0	0.000215418	nan	5	14	1	6	0	0	0	0	65535	65535
96	141	r06c05f17p01-ch2sk1fk1fl1.tiff	r06c05f17p01-ch1sk1fk1fl1.tiff	23	413	0.190295	0.155474	0	0	nan	5	17	1	6	0	0	0	0	65535	65535
76	177	r06c05f18p01-ch2sk1fk1fl1.tiff	r06c05f18p01-ch1sk1fk1fl1.tiff	23	414	0.144778	0.136065	0	0	nan	5	18	1	6	0	0	0	0	65535	65535
406	675	r06c06f01p01-ch2sk1fk1fl1.tiff	r06c06f01p01-ch1sk1fk1fl1.tiff	29	505	0.2177	0.218524	0	0	nan	6	1	1	6	0	0	0	0	65535	65535
63	123	r06c06f07p01-ch2sk1fk1fl1.tiff	r06c06f07p01-ch1sk1fk1fl1.tiff	29	511	0.0695201	0.100374	0	0	nan	6	7	1	6	0	0	0	0	65535	65535
120	185	r06c06f10p01-ch2sk1fk1fl1.tiff	r06c06f10p01-ch1sk1fk1fl1.tiff	29	514	0.0821851	0.1084	0	0	nan	6	10	1	6	0	0	0	0	65535	65535
105	171	r06c06f13p01-ch2sk1fk1fl1.tiff	r06c06f13p01-ch1sk1fk1fl1.tiff	29	517	0.158404	0.160037	0	0	nan	6	13	1	6	0	0	0	0	65535	65535
316	613	r06c06f14p01-ch2sk1fk1fl1.tiff	r06c06f14p01-ch1sk1fk1fl1.tiff	29	518	0.200565	0.180682	0	0	nan	6	14	1	6	0	0	0	0	65535	65535
466	937	r06c07f01p01-ch2sk1fk1fl1.tiff	r06c07f01p01-ch1sk1fk1fl1.tiff	35	613	0.14612	0.220966	0	0	nan	7	1	1	6	0	0	0	0	65535	65535
32	37	r06c07f06p01-ch2sk1fk1fl1.tiff	r06c07f06p01-ch1sk1fk1fl1.tiff	35	618	0.0603647	0.0703441	0	0	nan	7	6	1	6	0	0	0	0	65535	65535
125	169	r06c07f07p01-ch2sk1fk1fl1.tiff	r06c07f07p01-ch1sk1fk1fl1.tiff	35	619	0.175113	0.157168	0	0	nan	7	7	1	6	0	0	0	0	65535	65535
73	106	r06c07f09p01-ch2sk1fk1fl1.tiff	r06c07f09p01-ch1sk1fk1fl1.tiff	35	621	0.0690318	0.0945296	0	0	nan	7	9	1	6	0	0	0	0	65535	65535
133	179	r06c07f10p01-ch2sk1fk1fl1.tiff	r06c07f10p01-ch1sk1fk1fl1.tiff	35	622	0.239384	0.188556	0	0	nan	7	10	1	6	0	0	0	0	65535	65535
55	73	r06c07f13p01-ch2sk1fk1fl1.tiff	r06c07f13p01-ch1sk1fk1fl1.tiff	35	625	0.101045	0.118624	0	0	nan	7	13	1	6	0	0	0	0	65535	65535
195	296	r06c07f14p01-ch2sk1fk1fl1.tiff	r06c07f14p01-ch1sk1fk1fl1.tiff	35	626	0.195758	0.226551	0	0	nan	7	14	1	6	0	0	0	0	65535	65535
399	768	r06c08f01p01-ch2sk1fk1fl1.tiff	r06c08f01p01-ch1sk1fk1fl1.tiff	41	721	0.160067	0.249668	0	0.000215418	nan	8	1	1	6	0	0	0	0	65535	65535
44	117	r06c08f06p01-ch2sk1fk1fl1.tiff	r06c08f06p01-ch1sk1fk1fl1.tiff	41	726	0.0938582	0.131487	0	0	nan	8	6	1	6	0	0	0	0	65535	65535
182	289	r06c08f07p01-ch2sk1fk1fl1.tiff	r06c08f07p01-ch1sk1fk1fl1.tiff	41	727	0.204623	0.249622	0	0.000215418	nan	8	7	1	6	0	0	0	0	65535	65535
54	96	r06c08f09p01-ch2sk1fk1fl1.tiff	r06c08f09p01-ch1sk1fk1fl1.tiff	41	729	0.115618	0.108232	0	0	nan	8	9	1	6	0	0	0	0	65535	65535
131	234	r06c08f10p01-ch2sk1fk1fl1.tiff	r06c08f10p01-ch1sk1fk1fl1.tiff	41	730	0.249622	0.223667	7.18061e-05	0	nan	8	10	1	6	0	0	0	0	65535	65535
106	178	r06c08f14p01-ch2sk1fk1fl1.tiff	r06c08f14p01-ch1sk1fk1fl1.tiff	41	734	0.133181	0.188907	0	0	nan	8	14	1	6	0	0	0	0	65535	65535
454	746	r06c09f01p01-ch2sk1fk1fl1.tiff	r06c09f01p01-ch1sk1fk1fl1.tiff	47	829	0.108522	0.191302	0	0	nan	9	1	1	6	0	0	0	0	65535	65535
9	16	r06c09f06p01-ch2sk1fk1fl1.tiff	r06c09f06p01-ch1sk1fk1fl1.tiff	47	834	0.0651408	0.0885176	0	0	nan	9	6	1	6	0	0	0	0	65535	65535
131	224	r06c09f07p01-ch2sk1fk1fl1.tiff	r06c09f07p01-ch1sk1fk1fl1.tiff	47	835	0.145907	0.249668	0	0.000143612	nan	9	7	1	6	0	0	0	0	65535	65535
49	52	r06c09f08p01-ch2sk1fk1fl1.tiff	r06c09f08p01-ch1sk1fk1fl1.tiff	47	836	0.0530404	0.0902266	0	0	nan	9	8	1	6	0	0	0	0	65535	65535
138	225	r06c09f09p01-ch2sk1fk1fl1.tiff	r06c09f09p01-ch1sk1fk1fl1.tiff	47	837	0.112596	0.204318	0	0	nan	9	9	1	6	0	0	0	0	65535	65535
69	80	r06c09f10p01-ch2sk1fk1fl1.tiff	r06c09f10p01-ch1sk1fk1fl1.tiff	47	838	0.0933394	0.116854	0	0	nan	9	10	1	6	0	0	0	0	65535	65535
23	66	r06c09f13p01-ch2sk1fk1fl1.tiff	r06c09f13p01-ch1sk1fk1fl1.tiff	47	841	0.105455	0.0855421	0	0	nan	9	13	1	6	0	0	0	0	65535	65535
214	358	r06c09f14p01-ch2sk1fk1fl1.tiff	r06c09f14p01-ch1sk1fk1fl1.tiff	47	842	0.165637	0.249668	0	0.000861673	nan	9	14	1	6	0	0	0	0	65535	65535
50	93	r06c09f15p01-ch2sk1fk1fl1.tiff	r06c09f15p01-ch1sk1fk1fl1.tiff	47	843	0.0531319	0.0702373	0	0	nan	9	15	1	6	0	0	0	0	65535	65535
405	645	r06c10f01p01-ch2sk1fk1fl1.tiff	r06c10f01p01-ch1sk1fk1fl1.tiff	53	937	0.184726	0.195758	0	0	nan	10	1	1	6	0	0	0	0	65535	65535
2	8	r06c10f06p01-ch2sk1fk1fl1.tiff	r06c10f06p01-ch1sk1fk1fl1.tiff	53	942	0.0731823	0.0792248	0	0	nan	10	6	1	6	0	0	0	0	65535	65535
53	90	r06c10f07p01-ch2sk1fk1fl1.tiff	r06c10f07p01-ch1sk1fk1fl1.tiff	53	943	0.153292	0.191928	0	0	nan	10	7	1	6	0	0	0	0	65535	65535
185	298	r06c10f09p01-ch2sk1fk1fl1.tiff	r06c10f09p01-ch1sk1fk1fl1.tiff	53	945	0.137255	0.241001	0	0	nan	10	9	1	6	0	0	0	0	65535	65535
54	76	r06c10f10p01-ch2sk1fk1fl1.tiff	r06c10f10p01-ch1sk1fk1fl1.tiff	53	946	0.0819104	0.0932021	0	0	nan	10	10	1	6	0	0	0	0	65535	65535
25	30	r06c10f13p01-ch2sk1fk1fl1.tiff	r06c10f13p01-ch1sk1fk1fl1.tiff	53	949	0.0638285	0.0748455	0	0	nan	10	13	1	6	0	0	0	0	65535	65535
218	360	r06c10f14p01-ch2sk1fk1fl1.tiff	r06c10f14p01-ch1sk1fk1fl1.tiff	53	950	0.249668	0.217166	0.000502642	0	nan	10	14	1	6	0	0	0	0	65535	65535
142	209	r06c10f15p01-ch2sk1fk1fl1.tiff	r06c10f15p01-ch1sk1fk1fl1.tiff	53	951	0.169284	0.218631	0	0	nan	10	15	1	6	0	0	0	0	65535	65535
8	14	r06c10f17p01-ch2sk1fk1fl1.tiff	r06c10f17p01-ch1sk1fk1fl1.tiff	53	953	0.0847028	0.0760967	0	0	nan	10	17	1	6	0	0	0	0	65535	65535
421	772	r06c11f01p01-ch2sk1fk1fl1.tiff	r06c11f01p01-ch1sk1fk1fl1.tiff	59	1045	0.120027	0.249683	0	0.000215418	nan	11	1	1	6	0	0	0	0	65535	65535
92	156	r06c11f06p01-ch2sk1fk1fl1.tiff	r06c11f06p01-ch1sk1fk1fl1.tiff	59	1050	0.114275	0.214359	0	0	nan	11	6	1	6	0	0	0	0	65535	65535
136	229	r06c11f07p01-ch2sk1fk1fl1.tiff	r06c11f07p01-ch1sk1fk1fl1.tiff	59	1051	0.153368	0.249683	0	0.000287224	nan	11	7	1	6	0	0	0	0	65535	65535
21	23	r06c11f08p01-ch2sk1fk1fl1.tiff	r06c11f08p01-ch1sk1fk1fl1.tiff	59	1052	0.059556	0.0960708	0	0	nan	11	8	1	6	0	0	0	0	65535	65535
57	77	r06c11f09p01-ch2sk1fk1fl1.tiff	r06c11f09p01-ch1sk1fk1fl1.tiff	59	1053	0.0784466	0.0728313	0	0	nan	11	9	1	6	0	0	0	0	65535	65535
243	308	r06c11f10p01-ch2sk1fk1fl1.tiff	r06c11f10p01-ch1sk1fk1fl1.tiff	59	1054	0.141558	0.190234	0	0	nan	11	10	1	6	0	0	0	0	65535	65535
0	1	r06c11f11p01-ch2sk1fk1fl1.tiff	r06c11f11p01-ch1sk1fk1fl1.tiff	59	1055	0.0719615	0.0662699	0	0	nan	11	11	1	6	0	0	0	0	65535	65535
57	92	r06c11f13p01-ch2sk1fk1fl1.tiff	r06c11f13p01-ch1sk1fk1fl1.tiff	59	1057	0.103807	0.134508	0	0	nan	11	13	1	6	0	0	0	0	65535	65535
140	194	r06c11f14p01-ch2sk1fk1fl1.tiff	r06c11f14p01-ch1sk1fk1fl1.tiff	59	1058	0.212696	0.214298	0	0	nan	11	14	1	6	0	0	0	0	65535	65535
220	240	r07c02f01p01-ch2sk1fk1fl1.tiff	r07c02f01p01-ch1sk1fk1fl1.tiff	6	91	0.0821698	0.0999008	0	0	nan	2	1	1	7	0	0	0	0	65535	65535
16	37	r07c02f09p01-ch2sk1fk1fl1.tiff	r07c02f09p01-ch1sk1fk1fl1.tiff	6	99	0.0561837	0.105043	0	0	nan	2	9	1	7	0	0	0	0	65535	65535
68	88	r07c02f10p01-ch2sk1fk1fl1.tiff	r07c02f10p01-ch1sk1fk1fl1.tiff	6	100	0.062211	0.0847181	0	0	nan	2	10	1	7	0	0	0	0	65535	65535
99	182	r07c02f13p01-ch2sk1fk1fl1.tiff	r07c02f13p01-ch1sk1fk1fl1.tiff	6	103	0.165316	0.243442	0	0	nan	2	13	1	7	0	0	0	0	65535	65535
405	1050	r07c02f14p01-ch2sk1fk1fl1.tiff	r07c02f14p01-ch1sk1fk1fl1.tiff	6	104	0.0992752	0.231693	0	0	nan	2	14	1	7	0	0	0	0	65535	65535
67	127	r07c02f15p01-ch2sk1fk1fl1.tiff	r07c02f15p01-ch1sk1fk1fl1.tiff	6	105	0.0768597	0.0871138	0	0	nan	2	15	1	7	0	0	0	0	65535	65535
108	297	r07c02f17p01-ch2sk1fk1fl1.tiff	r07c02f17p01-ch1sk1fk1fl1.tiff	6	107	0.187991	0.196277	0	0	nan	2	17	1	7	0	0	0	0	65535	65535
208	449	r07c03f01p01-ch2sk1fk1fl1.tiff	r07c03f01p01-ch1sk1fk1fl1.tiff	12	199	0.130236	0.204746	0	0	nan	3	1	1	7	0	0	0	0	65535	65535
62	103	r07c03f10p01-ch2sk1fk1fl1.tiff	r07c03f10p01-ch1sk1fk1fl1.tiff	12	208	0.125902	0.149432	0	0	nan	3	10	1	7	0	0	0	0	65535	65535
99	166	r07c03f13p01-ch2sk1fk1fl1.tiff	r07c03f13p01-ch1sk1fk1fl1.tiff	12	211	0.109697	0.174426	0	0	nan	3	13	1	7	0	0	0	0	65535	65535
437	880	r07c03f14p01-ch2sk1fk1fl1.tiff	r07c03f14p01-ch1sk1fk1fl1.tiff	12	212	0.147585	0.222721	0	0	nan	3	14	1	7	0	0	0	0	65535	65535
89	164	r07c03f15p01-ch2sk1fk1fl1.tiff	r07c03f15p01-ch1sk1fk1fl1.tiff	12	213	0.106004	0.147662	0	0	nan	3	15	1	7	0	0	0	0	65535	65535
93	177	r07c03f17p01-ch2sk1fk1fl1.tiff	r07c03f17p01-ch1sk1fk1fl1.tiff	12	215	0.140551	0.152316	0	0	nan	3	17	1	7	0	0	0	0	65535	65535
322	632	r07c04f01p01-ch2sk1fk1fl1.tiff	r07c04f01p01-ch1sk1fk1fl1.tiff	18	307	0.166598	0.188037	0	0	nan	4	1	1	7	0	0	0	0	65535	65535
54	101	r07c04f07p01-ch2sk1fk1fl1.tiff	r07c04f07p01-ch1sk1fk1fl1.tiff	18	313	0.112093	0.12781	0	0	nan	4	7	1	7	0	0	0	0	65535	65535
34	77	r07c04f08p01-ch2sk1fk1fl1.tiff	r07c04f08p01-ch1sk1fk1fl1.tiff	18	314	0.056672	0.0509804	0	0	nan	4	8	1	7	0	0	0	0	65535	65535
211	456	r07c04f09p01-ch2sk1fk1fl1.tiff	r07c04f09p01-ch1sk1fk1fl1.tiff	18	315	0.181643	0.249668	0	0.000215418	nan	4	9	1	7	0	0	0	0	65535	65535
163	345	r07c04f14p01-ch2sk1fk1fl1.tiff	r07c04f14p01-ch1sk1fk1fl1.tiff	18	320	0.249653	0.213092	0.000215418	0	nan	4	14	1	7	0	0	0	0	65535	65535
141	326	r07c04f15p01-ch2sk1fk1fl1.tiff	r07c04f15p01-ch1sk1fk1fl1.tiff	18	321	0.140551	0.176089	0	0	nan	4	15	1	7	0	0	0	0	65535	65535
294	738	r07c05f01p01-ch2sk1fk1fl1.tiff	r07c05f01p01-ch1sk1fk1fl1.tiff	24	415	0.116564	0.214893	0	0	nan	5	1	1	7	0	0	0	0	65535	65535
199	424	r07c05f07p01-ch2sk1fk1fl1.tiff	r07c05f07p01-ch1sk1fk1fl1.tiff	24	421	0.239689	0.223499	0	0	nan	5	7	1	7	0	0	0	0	65535	65535
121	249	r07c05f08p01-ch2sk1fk1fl1.tiff	r07c05f08p01-ch1sk1fk1fl1.tiff	24	422	0.129381	0.201068	0	0	nan	5	8	1	7	0	0	0	0	65535	65535
221	355	r07c05f09p01-ch2sk1fk1fl1.tiff	r07c05f09p01-ch1sk1fk1fl1.tiff	24	423	0.139528	0.18613	0	0	nan	5	9	1	7	0	0	0	0	65535	65535
52	83	r07c05f10p01-ch2sk1fk1fl1.tiff	r07c05f10p01-ch1sk1fk1fl1.tiff	24	424	0.0598764	0.0617075	0	0	nan	5	10	1	7	0	0	0	0	65535	65535
52	107	r07c05f14p01-ch2sk1fk1fl1.tiff	r07c05f14p01-ch1sk1fk1fl1.tiff	24	428	0.0904707	0.0834821	0	0	nan	5	14	1	7	0	0	0	0	65535	65535
30	62	r07c05f15p01-ch2sk1fk1fl1.tiff	r07c05f15p01-ch1sk1fk1fl1.tiff	24	429	0.101167	0.0549477	0	0	nan	5	15	1	7	0	0	0	0	65535	65535
385	863	r07c06f01p01-ch2sk1fk1fl1.tiff	r07c06f01p01-ch1sk1fk1fl1.tiff	30	523	0.157229	0.159121	0	0	nan	6	1	1	7	0	0	0	0	65535	65535
191	450	r07c06f07p01-ch2sk1fk1fl1.tiff	r07c06f07p01-ch1sk1fk1fl1.tiff	30	529	0.249668	0.249668	0.000143612	0.000143612	nan	6	7	1	7	0	0	0	0	65535	65535
62	99	r07c06f08p01-ch2sk1fk1fl1.tiff	r07c06f08p01-ch1sk1fk1fl1.tiff	30	530	0.0578927	0.0717327	0	0	nan	6	8	1	7	0	0	0	0	65535	65535
100	218	r07c06f09p01-ch2sk1fk1fl1.tiff	r07c06f09p01-ch1sk1fk1fl1.tiff	30	531	0.148745	0.14403	0	0	nan	6	9	1	7	0	0	0	0	65535	65535
77	132	r07c06f10p01-ch2sk1fk1fl1.tiff	r07c06f10p01-ch1sk1fk1fl1.tiff	30	532	0.116106	0.143618	0	0	nan	6	10	1	7	0	0	0	0	65535	65535
84	174	r07c06f14p01-ch2sk1fk1fl1.tiff	r07c06f14p01-ch1sk1fk1fl1.tiff	30	536	0.120333	0.154192	0	0	nan	6	14	1	7	0	0	0	0	65535	65535
29	64	r07c06f15p01-ch2sk1fk1fl1.tiff	r07c06f15p01-ch1sk1fk1fl1.tiff	30	537	0.0510872	0.0506447	0	0	nan	6	15	1	7	0	0	0	0	65535	65535
655	1189	r07c07f01p01-ch2sk1fk1fl1.tiff	r07c07f01p01-ch1sk1fk1fl1.tiff	36	631	0.12015	0.136126	0	0	nan	7	1	1	7	0	0	0	0	65535	65535
65	110	r07c07f06p01-ch2sk1fk1fl1.tiff	r07c07f06p01-ch1sk1fk1fl1.tiff	36	636	0.0517586	0.0761578	0	0	nan	7	6	1	7	0	0	0	0	65535	65535
140	217	r07c07f07p01-ch2sk1fk1fl1.tiff	r07c07f07p01-ch1sk1fk1fl1.tiff	36	637	0.198474	0.204334	0	0	nan	7	7	1	7	0	0	0	0	65535	65535
109	123	r07c07f09p01-ch2sk1fk1fl1.tiff	r07c07f09p01-ch1sk1fk1fl1.tiff	36	639	0.074464	0.103319	0	0	nan	7	9	1	7	0	0	0	0	65535	65535
176	271	r07c07f10p01-ch2sk1fk1fl1.tiff	r07c07f10p01-ch1sk1fk1fl1.tiff	36	640	0.13991	0.217731	0	0	nan	7	10	1	7	0	0	0	0	65535	65535
108	163	r07c07f13p01-ch2sk1fk1fl1.tiff	r07c07f13p01-ch1sk1fk1fl1.tiff	36	643	0.162844	0.213291	0	0	nan	7	13	1	7	0	0	0	0	65535	65535
275	480	r07c07f14p01-ch2sk1fk1fl1.tiff	r07c07f14p01-ch1sk1fk1fl1.tiff	36	644	0.135622	0.182513	0	0	nan	7	14	1	7	0	0	0	0	65535	65535
79	80	r07c07f15p01-ch2sk1fk1fl1.tiff	r07c07f15p01-ch1sk1fk1fl1.tiff	36	645	0.0507362	0.0915999	0	0	nan	7	15	1	7	0	0	0	0	65535	65535
407	844	r07c08f01p01-ch2sk1fk1fl1.tiff	r07c08f01p01-ch1sk1fk1fl1.tiff	42	739	0.171817	0.241367	0	0	nan	8	1	1	7	0	0	0	0	65535	65535
36	71	r07c08f06p01-ch2sk1fk1fl1.tiff	r07c08f06p01-ch1sk1fk1fl1.tiff	42	744	0.0520027	0.0852979	0	0	nan	8	6	1	7	0	0	0	0	65535	65535
88	152	r07c08f07p01-ch2sk1fk1fl1.tiff	r07c08f07p01-ch1sk1fk1fl1.tiff	42	745	0.121065	0.249668	0	7.18061e-05	nan	8	7	1	7	0	0	0	0	65535	65535
72	129	r07c08f09p01-ch2sk1fk1fl1.tiff	r07c08f09p01-ch1sk1fk1fl1.tiff	42	747	0.112001	0.106905	0	0	nan	8	9	1	7	0	0	0	0	65535	65535
157	309	r07c08f10p01-ch2sk1fk1fl1.tiff	r07c08f10p01-ch1sk1fk1fl1.tiff	42	748	0.249729	0.203006	0.00129251	0	nan	8	10	1	7	0	0	0	0	65535	65535
80	148	r07c08f13p01-ch2sk1fk1fl1.tiff	r07c08f13p01-ch1sk1fk1fl1.tiff	42	751	0.14197	0.150362	0	0	nan	8	13	1	7	0	0	0	0	65535	65535
185	352	r07c08f14p01-ch2sk1fk1fl1.tiff	r07c08f14p01-ch1sk1fk1fl1.tiff	42	752	0.139574	0.249607	0	7.18061e-05	nan	8	14	1	7	0	0	0	0	65535	65535
50	140	r07c09f05p01-ch2sk1fk1fl1.tiff	r07c09f05p01-ch1sk1fk1fl1.tiff	48	851	0.10071	0.132021	0	0	nan	9	5	1	7	0	0	0	0	65535	65535
107	202	r07c09f06p01-ch2sk1fk1fl1.tiff	r07c09f06p01-ch1sk1fk1fl1.tiff	48	852	0.141909	0.232578	0	0	nan	9	6	1	7	0	0	0	0	65535	65535
3	11	r07c09f07p01-ch2sk1fk1fl1.tiff	r07c09f07p01-ch1sk1fk1fl1.tiff	48	853	0.0657206	0.0774701	0	0	nan	9	7	1	7	0	0	0	0	65535	65535
369	865	r07c09f10p01-ch2sk1fk1fl1.tiff	r07c09f10p01-ch1sk1fk1fl1.tiff	48	856	0.101259	0.249714	0	0.00136432	nan	9	10	1	7	0	0	0	0	65535	65535
154	416	r07c09f11p01-ch2sk1fk1fl1.tiff	r07c09f11p01-ch1sk1fk1fl1.tiff	48	857	0.246448	0.197726	0	0	nan	9	11	1	7	0	0	0	0	65535	65535
75	177	r07c09f12p01-ch2sk1fk1fl1.tiff	r07c09f12p01-ch1sk1fk1fl1.tiff	48	858	0.122728	0.174746	0	0	nan	9	12	1	7	0	0	0	0	65535	65535
192	323	r07c09f13p01-ch2sk1fk1fl1.tiff	r07c09f13p01-ch1sk1fk1fl1.tiff	48	859	0.226978	0.244251	0	0	nan	9	13	1	7	0	0	0	0	65535	65535
13	41	r07c09f14p01-ch2sk1fk1fl1.tiff	r07c09f14p01-ch1sk1fk1fl1.tiff	48	860	0.0695964	0.0581216	0	0	nan	9	14	1	7	0	0	0	0	65535	65535
128	186	r07c10f01p01-ch2sk1fk1fl1.tiff	r07c10f01p01-ch1sk1fk1fl1.tiff	54	955	0.230167	0.204227	0	0	nan	10	1	1	7	0	0	0	0	65535	65535
94	23	r07c10f05p01-ch2sk1fk1fl1.tiff	r07c10f05p01-ch1sk1fk1fl1.tiff	54	959	0.0854047	0.109316	0	0	nan	10	5	1	7	0	0	0	0	65535	65535
118	194	r07c10f06p01-ch2sk1fk1fl1.tiff	r07c10f06p01-ch1sk1fk1fl1.tiff	54	960	0.177905	0.190723	0	0	nan	10	6	1	7	0	0	0	0	65535	65535
27	80	r07c10f07p01-ch2sk1fk1fl1.tiff	r07c10f07p01-ch1sk1fk1fl1.tiff	54	961	0.0773175	0.0895705	0	0	nan	10	7	1	7	0	0	0	0	65535	65535
447	893	r07c10f10p01-ch2sk1fk1fl1.tiff	r07c10f10p01-ch1sk1fk1fl1.tiff	54	964	0.155291	0.205432	0	0	nan	10	10	1	7	0	0	0	0	65535	65535
53	105	r07c10f11p01-ch2sk1fk1fl1.tiff	r07c10f11p01-ch1sk1fk1fl1.tiff	54	965	0.0950484	0.147967	0	0	nan	10	11	1	7	0	0	0	0	65535	65535
16	45	r07c10f12p01-ch2sk1fk1fl1.tiff	r07c10f12p01-ch1sk1fk1fl1.tiff	54	966	0.0870985	0.105577	0	0	nan	10	12	1	7	0	0	0	0	65535	65535
185	336	r07c10f13p01-ch2sk1fk1fl1.tiff	r07c10f13p01-ch1sk1fk1fl1.tiff	54	967	0.121157	0.249653	0	0.000143612	nan	10	13	1	7	0	0	0	0	65535	65535
71	130	r07c10f14p01-ch2sk1fk1fl1.tiff	r07c10f14p01-ch1sk1fk1fl1.tiff	54	968	0.110491	0.0927291	0	0	nan	10	14	1	7	0	0	0	0	65535	65535
105	166	r07c11f01p01-ch2sk1fk1fl1.tiff	r07c11f01p01-ch1sk1fk1fl1.tiff	60	1063	0.218814	0.165286	0	0	nan	11	1	1	7	0	0	0	0	65535	65535
3	11	r07c11f05p01-ch2sk1fk1fl1.tiff	r07c11f05p01-ch1sk1fk1fl1.tiff	60	1067	0.0716411	0.0747234	0	0	nan	11	5	1	7	0	0	0	0	65535	65535
106	156	r07c11f06p01-ch2sk1fk1fl1.tiff	r07c11f06p01-ch1sk1fk1fl1.tiff	60	1068	0.151186	0.22182	0	0	nan	11	6	1	7	0	0	0	0	65535	65535
31	38	r07c11f07p01-ch2sk1fk1fl1.tiff	r07c11f07p01-ch1sk1fk1fl1.tiff	60	1069	0.05449	0.0787518	0	0	nan	11	7	1	7	0	0	0	0	65535	65535
391	855	r07c11f10p01-ch2sk1fk1fl1.tiff	r07c11f10p01-ch1sk1fk1fl1.tiff	60	1072	0.169955	0.217655	0	0	nan	11	10	1	7	0	0	0	0	65535	65535
41	83	r07c11f11p01-ch2sk1fk1fl1.tiff	r07c11f11p01-ch1sk1fk1fl1.tiff	60	1073	0.102541	0.114046	0	0	nan	11	11	1	7	0	0	0	0	65535	65535
37	83	r07c11f12p01-ch2sk1fk1fl1.tiff	r07c11f12p01-ch1sk1fk1fl1.tiff	60	1074	0.090013	0.0892348	0	0	nan	11	12	1	7	0	0	0	0	65535	65535
243	490	r07c11f13p01-ch2sk1fk1fl1.tiff	r07c11f13p01-ch1sk1fk1fl1.tiff	60	1075	0.143359	0.220478	0	0	nan	11	13	1	7	0	0	0	0	65535	65535
85	123	r07c11f14p01-ch2sk1fk1fl1.tiff	r07c11f14p01-ch1sk1fk1fl1.tiff	60	1076	0.0686198	0.106233	0	0	nan	11	14	1	7	0	0	0	0	65535	65535
22	58	r07c11f18p01-ch2sk1fk1fl1.tiff	r07c11f18p01-ch1sk1fk1fl1.tiff	60	1080	0.0525826	0.0796063	0	0	nan	11	18	1	7	0	0	0	0	65535	65535
0	23913	r02c07f15p01-ch2sk1fk1fl1.tiff	r02c07f15p01-ch1sk1fk1fl1.tiff	31	555	0.0636454	0.0175937	0	0	nan	7	15	1	2	0	1	0	0	65535	65535
0	22349	r03c03f05p01-ch2sk1fk1fl1.tiff	r03c03f05p01-ch1sk1fk1fl1.tiff	8	131	0.0721752	0.00332647	0	0	nan	3	5	1	3	0	1	0	0	65535	65535
10	80	r03c11f10p01-ch2sk1fk1fl1.tiff	r03c11f10p01-ch1sk1fk1fl1.tiff	56	1000	0.146044	0.0345464	0	0	nan	11	10	1	3	0	1	0	0	65535	65535
0	21960	r04c06f11p01-ch2sk1fk1fl1.tiff	r04c06f11p01-ch1sk1fk1fl1.tiff	27	479	0.05626	0.00354009	0	0	nan	6	11	1	4	0	1	0	0	65535	65535
10	22	r04c09f11p01-ch2sk1fk1fl1.tiff	r04c09f11p01-ch1sk1fk1fl1.tiff	45	803	0.0611276	0.0484474	0	0	nan	9	11	1	4	0	1	0	0	65535	65535
11	24	r06c05f07p01-ch2sk1fk1fl1.tiff	r06c05f07p01-ch1sk1fk1fl1.tiff	23	403	0.0500496	0.0433051	0	0	nan	5	7	1	6	0	1	0	0	65535	65535
13	8	r02c02f16p01-ch2sk1fk1fl1.tiff	r02c02f16p01-ch1sk1fk1fl1.tiff	1	16	0.0342412	0.0743267	0	0	nan	2	16	1	2	1	0	0	0	65535	65535
12	46	r02c03f18p01-ch2sk1fk1fl1.tiff	r02c03f18p01-ch1sk1fk1fl1.tiff	7	126	0.0347906	0.0867628	0	0	nan	3	18	1	2	1	0	0	0	65535	65535
10	49	r02c06f15p01-ch2sk1fk1fl1.tiff	r02c06f15p01-ch1sk1fk1fl1.tiff	25	447	0.0377813	0.0543221	0	0	nan	6	15	1	2	1	0	0	0	65535	65535
75	109	r02c09f14p01-ch2sk1fk1fl1.tiff	r02c09f14p01-ch1sk1fk1fl1.tiff	43	770	0.041825	0.0677195	0	0	nan	9	14	1	2	1	0	0	0	65535	65535
31606	3	r02c11f03p01-ch2sk1fk1fl1.tiff	r02c11f03p01-ch1sk1fk1fl1.tiff	55	975	0.000640879	0.0592203	0	0	nan	11	3	1	2	1	0	0	0	65535	65535
54	82	r02c11f14p01-ch2sk1fk1fl1.tiff	r02c11f14p01-ch1sk1fk1fl1.tiff	55	986	0.0387427	0.0588388	0	0	nan	11	14	1	2	1	0	0	0	65535	65535
37841	16	r03c02f08p01-ch2sk1fk1fl1.tiff	r03c02f08p01-ch1sk1fk1fl1.tiff	2	26	0.000564584	0.154131	0	0	nan	2	8	1	3	1	0	0	0	65535	65535
4	13	r03c02f13p01-ch2sk1fk1fl1.tiff	r03c02f13p01-ch1sk1fk1fl1.tiff	2	31	0.0408942	0.0590372	0	0	nan	2	13	1	3	1	0	0	0	65535	65535
12392	1	r03c03f08p01-ch2sk1fk1fl1.tiff	r03c03f08p01-ch1sk1fk1fl1.tiff	8	134	0.00880446	0.0906539	0	0	nan	3	8	1	3	1	0	0	0	65535	65535
11	44	r03c03f17p01-ch2sk1fk1fl1.tiff	r03c03f17p01-ch1sk1fk1fl1.tiff	8	143	0.0463722	0.0619516	0	0	nan	3	17	1	3	1	0	0	0	65535	65535
8	19	r03c03f18p01-ch2sk1fk1fl1.tiff	r03c03f18p01-ch1sk1fk1fl1.tiff	8	144	0.0360876	0.0527962	0	0	nan	3	18	1	3	1	0	0	0	65535	65535
22	12	r03c04f17p01-ch2sk1fk1fl1.tiff	r03c04f17p01-ch1sk1fk1fl1.tiff	14	251	0.0322423	0.0571298	0	0	nan	4	17	1	3	1	0	0	0	65535	65535
11	21	r03c05f12p01-ch2sk1fk1fl1.tiff	r03c05f12p01-ch1sk1fk1fl1.tiff	20	354	0.0451362	0.118883	0	0	nan	5	12	1	3	1	0	0	0	65535	65535
39	47	r03c05f17p01-ch2sk1fk1fl1.tiff	r03c05f17p01-ch1sk1fk1fl1.tiff	20	359	0.0472572	0.0707561	0	0	nan	5	17	1	3	1	0	0	0	65535	65535
47	68	r03c05f18p01-ch2sk1fk1fl1.tiff	r03c05f18p01-ch1sk1fk1fl1.tiff	20	360	0.0477607	0.0603342	0	0	nan	5	18	1	3	1	0	0	0	65535	65535
26	23	r03c08f17p01-ch2sk1fk1fl1.tiff	r03c08f17p01-ch1sk1fk1fl1.tiff	38	683	0.0483711	0.0572824	0	0	nan	8	17	1	3	1	0	0	0	65535	65535
3	25	r03c09f17p01-ch2sk1fk1fl1.tiff	r03c09f17p01-ch1sk1fk1fl1.tiff	44	791	0.0404517	0.0526894	0	0	nan	9	17	1	3	1	0	0	0	65535	65535
25	46	r03c10f17p01-ch2sk1fk1fl1.tiff	r03c10f17p01-ch1sk1fk1fl1.tiff	50	899	0.04654	0.0609903	0	0	nan	10	17	1	3	1	0	0	0	65535	65535
13377	221	r03c11f02p01-ch2sk1fk1fl1.tiff	r03c11f02p01-ch1sk1fk1fl1.tiff	56	992	0.0077821	0.0798505	0	0	nan	11	2	1	3	1	0	0	0	65535	65535
37289	0	r03c11f07p01-ch2sk1fk1fl1.tiff	r03c11f07p01-ch1sk1fk1fl1.tiff	56	997	0.000595102	0.10016	0	0	nan	11	7	1	3	1	0	0	0	65535	65535
326	104	r03c11f16p01-ch2sk1fk1fl1.tiff	r03c11f16p01-ch1sk1fk1fl1.tiff	56	1006	0.046128	0.120287	0	0	nan	11	16	1	3	1	0	0	0	65535	65535
31594	43	r04c02f08p01-ch2sk1fk1fl1.tiff	r04c02f08p01-ch1sk1fk1fl1.tiff	3	44	0.000762951	0.236194	0	0	nan	2	8	1	4	1	0	0	0	65535	65535
26	80	r04c03f07p01-ch2sk1fk1fl1.tiff	r04c03f07p01-ch1sk1fk1fl1.tiff	9	151	0.0486915	0.14995	0	0	nan	3	7	1	4	1	0	0	0	65535	65535
1	8	r04c03f08p01-ch2sk1fk1fl1.tiff	r04c03f08p01-ch1sk1fk1fl1.tiff	9	152	0.03682	0.0547494	0	0	nan	3	8	1	4	1	0	0	0	65535	65535
31308	2	r04c03f11p01-ch2sk1fk1fl1.tiff	r04c03f11p01-ch1sk1fk1fl1.tiff	9	155	0.000640879	0.0668803	0	0	nan	3	11	1	4	1	0	0	0	65535	65535
15	5	r04c04f03p01-ch2sk1fk1fl1.tiff	r04c04f03p01-ch1sk1fk1fl1.tiff	15	255	0.0320287	0.0550851	0	0	nan	4	3	1	4	1	0	0	0	65535	65535
82	30	r04c04f05p01-ch2sk1fk1fl1.tiff	r04c04f05p01-ch1sk1fk1fl1.tiff	15	257	0.0296941	0.0588388	0	0	nan	4	5	1	4	1	0	0	0	65535	65535
33092	2017	r04c04f09p01-ch2sk1fk1fl1.tiff	r04c04f09p01-ch1sk1fk1fl1.tiff	15	261	0.000640879	0.0664988	0	0	nan	4	9	1	4	1	0	0	0	65535	65535
4	23	r04c05f05p01-ch2sk1fk1fl1.tiff	r04c05f05p01-ch1sk1fk1fl1.tiff	21	365	0.0499886	0.0636759	0	0	nan	5	5	1	4	1	0	0	0	65535	65535
39	54	r04c05f11p01-ch2sk1fk1fl1.tiff	r04c05f11p01-ch1sk1fk1fl1.tiff	21	371	0.0379644	0.0730755	0	0	nan	5	11	1	4	1	0	0	0	65535	65535
41	50	r04c05f14p01-ch2sk1fk1fl1.tiff	r04c05f14p01-ch1sk1fk1fl1.tiff	21	374	0.0474098	0.0561532	0	0	nan	5	14	1	4	1	0	0	0	65535	65535
15	27	r04c06f06p01-ch2sk1fk1fl1.tiff	r04c06f06p01-ch1sk1fk1fl1.tiff	27	474	0.0488441	0.0577401	0	0	nan	6	6	1	4	1	0	0	0	65535	65535
7	18	r04c06f09p01-ch2sk1fk1fl1.tiff	r04c06f09p01-ch1sk1fk1fl1.tiff	27	477	0.0404517	0.0696574	0	0	nan	6	9	1	4	1	0	0	0	65535	65535
3	32	r04c06f15p01-ch2sk1fk1fl1.tiff	r04c06f15p01-ch1sk1fk1fl1.tiff	27	483	0.0353094	0.0704509	0	0	nan	6	15	1	4	1	0	0	0	65535	65535
7	16	r04c07f08p01-ch2sk1fk1fl1.tiff	r04c07f08p01-ch1sk1fk1fl1.tiff	33	584	0.049546	0.0561532	0	0	nan	7	8	1	4	1	0	0	0	65535	65535
18	47	r04c07f17p01-ch2sk1fk1fl1.tiff	r04c07f17p01-ch1sk1fk1fl1.tiff	33	593	0.0466621	0.0568093	0	0	nan	7	17	1	4	1	0	0	0	65535	65535
1	2	r04c08f08p01-ch2sk1fk1fl1.tiff	r04c08f08p01-ch1sk1fk1fl1.tiff	39	692	0.0458686	0.0623636	0	0	nan	8	8	1	4	1	0	0	0	65535	65535
44	53	r04c08f09p01-ch2sk1fk1fl1.tiff	r04c08f09p01-ch1sk1fk1fl1.tiff	39	693	0.0480354	0.0996872	0	0	nan	8	9	1	4	1	0	0	0	65535	65535
15	29	r04c08f17p01-ch2sk1fk1fl1.tiff	r04c08f17p01-ch1sk1fk1fl1.tiff	39	701	0.0324712	0.0833753	0	0	nan	8	17	1	4	1	0	0	0	65535	65535
746	5	r04c08f18p01-ch2sk1fk1fl1.tiff	r04c08f18p01-ch1sk1fk1fl1.tiff	39	702	0.0235904	0.0603342	0	0	nan	8	18	1	4	1	0	0	0	65535	65535
10	16	r04c09f03p01-ch2sk1fk1fl1.tiff	r04c09f03p01-ch1sk1fk1fl1.tiff	45	795	0.0462043	0.0871138	0	0	nan	9	3	1	4	1	0	0	0	65535	65535
0	4	r04c09f08p01-ch2sk1fk1fl1.tiff	r04c09f08p01-ch1sk1fk1fl1.tiff	45	800	0.0480507	0.0500496	0	0	nan	9	8	1	4	1	0	0	0	65535	65535
4	11	r04c09f09p01-ch2sk1fk1fl1.tiff	r04c09f09p01-ch1sk1fk1fl1.tiff	45	801	0.0346532	0.0611734	0	0	nan	9	9	1	4	1	0	0	0	65535	65535
40	48	r04c10f15p01-ch2sk1fk1fl1.tiff	r04c10f15p01-ch1sk1fk1fl1.tiff	51	915	0.0441596	0.0626841	0	0	nan	10	15	1	4	1	0	0	0	65535	65535
31	43	r04c10f18p01-ch2sk1fk1fl1.tiff	r04c10f18p01-ch1sk1fk1fl1.tiff	51	918	0.049073	0.0742504	0	0	nan	10	18	1	4	1	0	0	0	65535	65535
5	16	r04c11f18p01-ch2sk1fk1fl1.tiff	r04c11f18p01-ch1sk1fk1fl1.tiff	57	1026	0.0398413	0.0709544	0	0	nan	11	18	1	4	1	0	0	0	65535	65535
0	24	r05c02f02p01-ch2sk1fk1fl1.tiff	r05c02f02p01-ch1sk1fk1fl1.tiff	4	56	0.0434882	0.0663462	0	0	nan	2	2	1	5	1	0	0	0	65535	65535
14	12	r05c02f04p01-ch2sk1fk1fl1.tiff	r05c02f04p01-ch1sk1fk1fl1.tiff	4	58	0.034165	0.0706645	0	0	nan	2	4	1	5	1	0	0	0	65535	65535
38025	64	r05c02f11p01-ch2sk1fk1fl1.tiff	r05c02f11p01-ch1sk1fk1fl1.tiff	4	65	0.000564584	0.143267	0	0	nan	2	11	1	5	1	0	0	0	65535	65535
30	55	r05c02f14p01-ch2sk1fk1fl1.tiff	r05c02f14p01-ch1sk1fk1fl1.tiff	4	68	0.0386664	0.0531014	0	0	nan	2	14	1	5	1	0	0	0	65535	65535
200	138	r05c03f06p01-ch2sk1fk1fl1.tiff	r05c03f06p01-ch1sk1fk1fl1.tiff	10	168	0.0264744	0.229221	0	0	nan	3	6	1	5	1	0	0	0	65535	65535
19	42	r05c03f13p01-ch2sk1fk1fl1.tiff	r05c03f13p01-ch1sk1fk1fl1.tiff	10	175	0.0456703	0.0793927	0	0	nan	3	13	1	5	1	0	0	0	65535	65535
30	54	r05c03f16p01-ch2sk1fk1fl1.tiff	r05c03f16p01-ch1sk1fk1fl1.tiff	10	178	0.0283207	0.062974	0	0	nan	3	16	1	5	1	0	0	0	65535	65535
207	6	r05c04f03p01-ch2sk1fk1fl1.tiff	r05c04f03p01-ch1sk1fk1fl1.tiff	16	273	0.0252842	0.0542153	0	0	nan	4	3	1	5	1	0	0	0	65535	65535
1	27	r05c04f04p01-ch2sk1fk1fl1.tiff	r05c04f04p01-ch1sk1fk1fl1.tiff	16	274	0.0355688	0.0561685	0	0	nan	4	4	1	5	1	0	0	0	65535	65535
26	27	r05c04f05p01-ch2sk1fk1fl1.tiff	r05c04f05p01-ch1sk1fk1fl1.tiff	16	275	0.0296788	0.0526589	0	0	nan	4	5	1	5	1	0	0	0	65535	65535
37	71	r05c04f11p01-ch2sk1fk1fl1.tiff	r05c04f11p01-ch1sk1fk1fl1.tiff	16	281	0.0393835	0.0516976	0	0	nan	4	11	1	5	1	0	0	0	65535	65535
9	40	r05c05f07p01-ch2sk1fk1fl1.tiff	r05c05f07p01-ch1sk1fk1fl1.tiff	22	385	0.0449683	0.0793774	0	0	nan	5	7	1	5	1	0	0	0	65535	65535
13	30	r05c07f06p01-ch2sk1fk1fl1.tiff	r05c07f06p01-ch1sk1fk1fl1.tiff	34	600	0.0346227	0.0745098	0	0	nan	7	6	1	5	1	0	0	0	65535	65535
14	31	r05c07f13p01-ch2sk1fk1fl1.tiff	r05c07f13p01-ch1sk1fk1fl1.tiff	34	607	0.0439612	0.0596323	0	0	nan	7	13	1	5	1	0	0	0	65535	65535
16	23	r05c08f06p01-ch2sk1fk1fl1.tiff	r05c08f06p01-ch1sk1fk1fl1.tiff	40	708	0.0446937	0.0832074	0	0	nan	8	6	1	5	1	0	0	0	65535	65535
252	18	r05c09f06p01-ch2sk1fk1fl1.tiff	r05c09f06p01-ch1sk1fk1fl1.tiff	46	816	0.0408026	0.0676432	0	0	nan	9	6	1	5	1	0	0	0	65535	65535
43	97	r05c09f17p01-ch2sk1fk1fl1.tiff	r05c09f17p01-ch1sk1fk1fl1.tiff	46	827	0.0435798	0.0579538	0	0	nan	9	17	1	5	1	0	0	0	65535	65535
22	32	r05c10f09p01-ch2sk1fk1fl1.tiff	r05c10f09p01-ch1sk1fk1fl1.tiff	52	927	0.0381323	0.075761	0	0	nan	10	9	1	5	1	0	0	0	65535	65535
21	46	r05c11f09p01-ch2sk1fk1fl1.tiff	r05c11f09p01-ch1sk1fk1fl1.tiff	58	1035	0.037583	0.0602121	0	0	nan	11	9	1	5	1	0	0	0	65535	65535
58	19	r05c11f18p01-ch2sk1fk1fl1.tiff	r05c11f18p01-ch1sk1fk1fl1.tiff	58	1044	0.0279545	0.0835126	0	0	nan	11	18	1	5	1	0	0	0	65535	65535
64	13	r06c02f06p01-ch2sk1fk1fl1.tiff	r06c02f06p01-ch1sk1fk1fl1.tiff	5	78	0.0287938	0.0965591	0	0	nan	2	6	1	6	1	0	0	0	65535	65535
18	21	r06c02f08p01-ch2sk1fk1fl1.tiff	r06c02f08p01-ch1sk1fk1fl1.tiff	5	80	0.0307164	0.0640879	0	0	nan	2	8	1	6	1	0	0	0	65535	65535
3842	101	r06c02f18p01-ch2sk1fk1fl1.tiff	r06c02f18p01-ch1sk1fk1fl1.tiff	5	90	0.0159152	0.249805	0	0.376766	nan	2	18	1	6	1	0	0	0	65535	65535
48	74	r06c03f03p01-ch2sk1fk1fl1.tiff	r06c03f03p01-ch1sk1fk1fl1.tiff	11	183	0.0484474	0.104036	0	0	nan	3	3	1	6	1	0	0	0	65535	65535
1909	17	r06c03f04p01-ch2sk1fk1fl1.tiff	r06c03f04p01-ch1sk1fk1fl1.tiff	11	184	0.0189517	0.204257	0	0	nan	3	4	1	6	1	0	0	0	65535	65535
44	65	r06c03f14p01-ch2sk1fk1fl1.tiff	r06c03f14p01-ch1sk1fk1fl1.tiff	11	194	0.0442054	0.0586709	0	0	nan	3	14	1	6	1	0	0	0	65535	65535
36	65	r06c04f03p01-ch2sk1fk1fl1.tiff	r06c04f03p01-ch1sk1fk1fl1.tiff	17	291	0.0455787	0.072221	0	0	nan	4	3	1	6	1	0	0	0	65535	65535
29	94	r06c04f08p01-ch2sk1fk1fl1.tiff	r06c04f08p01-ch1sk1fk1fl1.tiff	17	296	0.023743	0.249775	0	0.808249	nan	4	8	1	6	1	0	0	0	65535	65535
47	81	r06c04f09p01-ch2sk1fk1fl1.tiff	r06c04f09p01-ch1sk1fk1fl1.tiff	17	297	0.0414435	0.0539864	0	0	nan	4	9	1	6	1	0	0	0	65535	65535
10	27	r06c06f06p01-ch2sk1fk1fl1.tiff	r06c06f06p01-ch1sk1fk1fl1.tiff	29	510	0.036347	0.0818341	0	0	nan	6	6	1	6	1	0	0	0	65535	65535
47	61	r06c06f09p01-ch2sk1fk1fl1.tiff	r06c06f09p01-ch1sk1fk1fl1.tiff	29	513	0.048127	0.0669566	0	0	nan	6	9	1	6	1	0	0	0	65535	65535
69	89	r06c06f15p01-ch2sk1fk1fl1.tiff	r06c06f15p01-ch1sk1fk1fl1.tiff	29	519	0.0469825	0.108705	0	0	nan	6	15	1	6	1	0	0	0	65535	65535
35	74	r06c06f17p01-ch2sk1fk1fl1.tiff	r06c06f17p01-ch1sk1fk1fl1.tiff	29	521	0.0484474	0.0575875	0	0	nan	6	17	1	6	1	0	0	0	65535	65535
18	28	r06c07f08p01-ch2sk1fk1fl1.tiff	r06c07f08p01-ch1sk1fk1fl1.tiff	35	620	0.0289921	0.0561685	0	0	nan	7	8	1	6	1	0	0	0	65535	65535
7	36	r06c07f15p01-ch2sk1fk1fl1.tiff	r06c07f15p01-ch1sk1fk1fl1.tiff	35	627	0.0331273	0.0513161	0	0	nan	7	15	1	6	1	0	0	0	65535	65535
37217	0	r06c08f03p01-ch2sk1fk1fl1.tiff	r06c08f03p01-ch1sk1fk1fl1.tiff	41	723	0.000595102	0.0586862	0	0	nan	8	3	1	6	1	0	0	0	65535	65535
21	36	r06c08f08p01-ch2sk1fk1fl1.tiff	r06c08f08p01-ch1sk1fk1fl1.tiff	41	728	0.0464942	0.0865492	0	0	nan	8	8	1	6	1	0	0	0	65535	65535
35	53	r06c08f13p01-ch2sk1fk1fl1.tiff	r06c08f13p01-ch1sk1fk1fl1.tiff	41	733	0.0493477	0.0634775	0	0	nan	8	13	1	6	1	0	0	0	65535	65535
17	20	r06c09f17p01-ch2sk1fk1fl1.tiff	r06c09f17p01-ch1sk1fk1fl1.tiff	47	845	0.0344701	0.0611734	0	0	nan	9	17	1	6	1	0	0	0	65535	65535
27	58	r06c10f08p01-ch2sk1fk1fl1.tiff	r06c10f08p01-ch1sk1fk1fl1.tiff	53	944	0.0491493	0.0992905	0	0	nan	10	8	1	6	1	0	0	0	65535	65535
10	21	r06c11f15p01-ch2sk1fk1fl1.tiff	r06c11f15p01-ch1sk1fk1fl1.tiff	59	1059	0.0381018	0.063035	0	0	nan	11	15	1	6	1	0	0	0	65535	65535
38282	388	r06c11f17p01-ch2sk1fk1fl1.tiff	r06c11f17p01-ch1sk1fk1fl1.tiff	59	1061	0.000549325	0.24976	0	0.192512	nan	11	17	1	6	1	0	0	0	65535	65535
37476	80	r06c11f18p01-ch2sk1fk1fl1.tiff	r06c11f18p01-ch1sk1fk1fl1.tiff	59	1062	0.000610361	0.241077	0	0	nan	11	18	1	6	1	0	0	0	65535	65535
1733	3	r07c02f07p01-ch2sk1fk1fl1.tiff	r07c02f07p01-ch1sk1fk1fl1.tiff	6	97	0.0181125	0.0603189	0	0	nan	2	7	1	7	1	0	0	0	65535	65535
23	51	r07c02f16p01-ch2sk1fk1fl1.tiff	r07c02f16p01-ch1sk1fk1fl1.tiff	6	106	0.0435798	0.0545357	0	0	nan	2	16	1	7	1	0	0	0	65535	65535
24	69	r07c02f18p01-ch2sk1fk1fl1.tiff	r07c02f18p01-ch1sk1fk1fl1.tiff	6	108	0.0493019	0.126299	0	0	nan	2	18	1	7	1	0	0	0	65535	65535
8	31	r07c03f07p01-ch2sk1fk1fl1.tiff	r07c03f07p01-ch1sk1fk1fl1.tiff	12	205	0.0434119	0.0543374	0	0	nan	3	7	1	7	1	0	0	0	65535	65535
44	86	r07c03f09p01-ch2sk1fk1fl1.tiff	r07c03f09p01-ch1sk1fk1fl1.tiff	12	207	0.037705	0.076524	0	0	nan	3	9	1	7	1	0	0	0	65535	65535
27	31	r07c03f16p01-ch2sk1fk1fl1.tiff	r07c03f16p01-ch1sk1fk1fl1.tiff	12	214	0.0298009	0.0511482	0	0	nan	3	16	1	7	1	0	0	0	65535	65535
34	36	r07c03f18p01-ch2sk1fk1fl1.tiff	r07c03f18p01-ch1sk1fk1fl1.tiff	12	216	0.0293889	0.0532692	0	0	nan	3	18	1	7	1	0	0	0	65535	65535
38	73	r07c04f10p01-ch2sk1fk1fl1.tiff	r07c04f10p01-ch1sk1fk1fl1.tiff	18	316	0.0468757	0.0563516	0	0	nan	4	10	1	7	1	0	0	0	65535	65535
20	26	r07c04f13p01-ch2sk1fk1fl1.tiff	r07c04f13p01-ch1sk1fk1fl1.tiff	18	319	0.0336309	0.0574655	0	0	nan	4	13	1	7	1	0	0	0	65535	65535
12	28	r07c05f03p01-ch2sk1fk1fl1.tiff	r07c05f03p01-ch1sk1fk1fl1.tiff	24	417	0.0406653	0.0559396	0	0	nan	5	3	1	7	1	0	0	0	65535	65535
37784	228	r07c05f05p01-ch2sk1fk1fl1.tiff	r07c05f05p01-ch1sk1fk1fl1.tiff	24	419	0.000595102	0.219593	0	0	nan	5	5	1	7	1	0	0	0	65535	65535
20	66	r07c05f06p01-ch2sk1fk1fl1.tiff	r07c05f06p01-ch1sk1fk1fl1.tiff	24	420	0.0323186	0.0597848	0	0	nan	5	6	1	7	1	0	0	0	65535	65535
10	28	r07c06f03p01-ch2sk1fk1fl1.tiff	r07c06f03p01-ch1sk1fk1fl1.tiff	30	525	0.0466926	0.0649729	0	0	nan	6	3	1	7	1	0	0	0	65535	65535
51	86	r07c06f06p01-ch2sk1fk1fl1.tiff	r07c06f06p01-ch1sk1fk1fl1.tiff	30	528	0.0441749	0.0792706	0	0	nan	6	6	1	7	1	0	0	0	65535	65535
17	39	r07c06f13p01-ch2sk1fk1fl1.tiff	r07c06f13p01-ch1sk1fk1fl1.tiff	30	535	0.0356909	0.0777905	0	0	nan	6	13	1	7	1	0	0	0	65535	65535
8	35	r07c07f08p01-ch2sk1fk1fl1.tiff	r07c07f08p01-ch1sk1fk1fl1.tiff	36	638	0.0444038	0.058854	0	0	nan	7	8	1	7	1	0	0	0	65535	65535
57	6	r07c07f18p01-ch2sk1fk1fl1.tiff	r07c07f18p01-ch1sk1fk1fl1.tiff	36	648	0.0308385	0.0677653	0	0	nan	7	18	1	7	1	0	0	0	65535	65535
37176	1	r07c08f11p01-ch2sk1fk1fl1.tiff	r07c08f11p01-ch1sk1fk1fl1.tiff	42	749	0.000579843	0.0929427	0	0	nan	8	11	1	7	1	0	0	0	65535	65535
25	66	r07c08f15p01-ch2sk1fk1fl1.tiff	r07c08f15p01-ch1sk1fk1fl1.tiff	42	753	0.0368963	0.057145	0	0	nan	8	15	1	7	1	0	0	0	65535	65535
39	67	r07c09f01p01-ch2sk1fk1fl1.tiff	r07c09f01p01-ch1sk1fk1fl1.tiff	48	847	0.0461128	0.0720989	0	0	nan	9	1	1	7	1	0	0	0	65535	65535
32127	41	r07c09f09p01-ch2sk1fk1fl1.tiff	r07c09f09p01-ch1sk1fk1fl1.tiff	48	855	0.00062562	0.16907	0	0	nan	9	9	1	7	1	0	0	0	65535	65535
5	12	r07c10f18p01-ch2sk1fk1fl1.tiff	r07c10f18p01-ch1sk1fk1fl1.tiff	54	972	0.0437476	0.0693523	0	0	nan	10	18	1	7	1	0	0	0	65535	65535
37139	21553	r02c02f02p01-ch2sk1fk1fl1.tiff	r02c02f02p01-ch1sk1fk1fl1.tiff	1	2	0.00062562	0.00132753	0	0	nan	2	2	1	2	1	1	0	0	65535	65535
37218	21676	r02c02f03p01-ch2sk1fk1fl1.tiff	r02c02f03p01-ch1sk1fk1fl1.tiff	1	3	0.000579843	0.00135805	0	0	nan	2	3	1	2	1	1	0	0	65535	65535
37477	21626	r02c02f04p01-ch2sk1fk1fl1.tiff	r02c02f04p01-ch1sk1fk1fl1.tiff	1	4	0.000564584	0.00135805	0	0	nan	2	4	1	2	1	1	0	0	65535	65535
37373	21550	r02c02f05p01-ch2sk1fk1fl1.tiff	r02c02f05p01-ch1sk1fk1fl1.tiff	1	5	0.000579843	0.00131228	0	0	nan	2	5	1	2	1	1	0	0	65535	65535
31383	21866	r02c02f08p01-ch2sk1fk1fl1.tiff	r02c02f08p01-ch1sk1fk1fl1.tiff	1	8	0.000640879	0.00132753	0	0	nan	2	8	1	2	1	1	0	0	65535	65535
36662	21783	r02c02f11p01-ch2sk1fk1fl1.tiff	r02c02f11p01-ch1sk1fk1fl1.tiff	1	11	0.000595102	0.00137331	0	0	nan	2	11	1	2	1	1	0	0	65535	65535
37500	21830	r02c02f12p01-ch2sk1fk1fl1.tiff	r02c02f12p01-ch1sk1fk1fl1.tiff	1	12	0.000610361	0.0024567	0	0	nan	2	12	1	2	1	1	0	0	65535	65535
37606	22001	r02c03f02p01-ch2sk1fk1fl1.tiff	r02c03f02p01-ch1sk1fk1fl1.tiff	7	110	0.000564584	0.00137331	0	0	nan	3	2	1	2	1	1	0	0	65535	65535
37450	21977	r02c03f05p01-ch2sk1fk1fl1.tiff	r02c03f05p01-ch1sk1fk1fl1.tiff	7	113	0.000579843	0.00138857	0	0	nan	3	5	1	2	1	1	0	0	65535	65535
37810	19307	r02c03f08p01-ch2sk1fk1fl1.tiff	r02c03f08p01-ch1sk1fk1fl1.tiff	7	116	0.000610361	0.00433356	0	0	nan	3	8	1	2	1	1	0	0	65535	65535
37348	22089	r02c03f11p01-ch2sk1fk1fl1.tiff	r02c03f11p01-ch1sk1fk1fl1.tiff	7	119	0.000595102	0.00137331	0	0	nan	3	11	1	2	1	1	0	0	65535	65535
31587	22243	r02c03f12p01-ch2sk1fk1fl1.tiff	r02c03f12p01-ch1sk1fk1fl1.tiff	7	120	0.000640879	0.00169375	0	0	nan	3	12	1	2	1	1	0	0	65535	65535
37455	21730	r02c03f16p01-ch2sk1fk1fl1.tiff	r02c03f16p01-ch1sk1fk1fl1.tiff	7	124	0.000564584	0.00137331	0	0	nan	3	16	1	2	1	1	0	0	65535	65535
4	38	r02c03f17p01-ch2sk1fk1fl1.tiff	r02c03f17p01-ch1sk1fk1fl1.tiff	7	125	0.0316167	0.0405127	0	0	nan	3	17	1	2	1	1	0	0	65535	65535
37631	21999	r02c04f02p01-ch2sk1fk1fl1.tiff	r02c04f02p01-ch1sk1fk1fl1.tiff	13	218	0.000595102	0.00135805	0	0	nan	4	2	1	2	1	1	0	0	65535	65535
37177	21937	r02c04f03p01-ch2sk1fk1fl1.tiff	r02c04f03p01-ch1sk1fk1fl1.tiff	13	219	0.000549325	0.00134279	0	0	nan	4	3	1	2	1	1	0	0	65535	65535
37822	22089	r02c04f04p01-ch2sk1fk1fl1.tiff	r02c04f04p01-ch1sk1fk1fl1.tiff	13	220	0.000579843	0.00138857	0	0	nan	4	4	1	2	1	1	0	0	65535	65535
37248	21974	r02c04f05p01-ch2sk1fk1fl1.tiff	r02c04f05p01-ch1sk1fk1fl1.tiff	13	221	0.000549325	0.00138857	0	0	nan	4	5	1	2	1	1	0	0	65535	65535
37423	21843	r02c04f08p01-ch2sk1fk1fl1.tiff	r02c04f08p01-ch1sk1fk1fl1.tiff	13	224	0.000595102	0.00134279	0	0	nan	4	8	1	2	1	1	0	0	65535	65535
37145	21829	r02c04f11p01-ch2sk1fk1fl1.tiff	r02c04f11p01-ch1sk1fk1fl1.tiff	13	227	0.000549325	0.00140383	0	0	nan	4	11	1	2	1	1	0	0	65535	65535
37794	22150	r02c04f12p01-ch2sk1fk1fl1.tiff	r02c04f12p01-ch1sk1fk1fl1.tiff	13	228	0.000579843	0.00213626	0	0	nan	4	12	1	2	1	1	0	0	65535	65535
31486	22091	r02c04f16p01-ch2sk1fk1fl1.tiff	r02c04f16p01-ch1sk1fk1fl1.tiff	13	232	0.000671397	0.002533	0	0	nan	4	16	1	2	1	1	0	0	65535	65535
31486	22058	r02c05f02p01-ch2sk1fk1fl1.tiff	r02c05f02p01-ch1sk1fk1fl1.tiff	19	326	0.000732433	0.00141909	0	0	nan	5	2	1	2	1	1	0	0	65535	65535
31369	21803	r02c05f03p01-ch2sk1fk1fl1.tiff	r02c05f03p01-ch1sk1fk1fl1.tiff	19	327	0.000640879	0.00140383	0	0	nan	5	3	1	2	1	1	0	0	65535	65535
37855	21949	r02c05f04p01-ch2sk1fk1fl1.tiff	r02c05f04p01-ch1sk1fk1fl1.tiff	19	328	0.000579843	0.00132753	0	0	nan	5	4	1	2	1	1	0	0	65535	65535
37604	21857	r02c05f05p01-ch2sk1fk1fl1.tiff	r02c05f05p01-ch1sk1fk1fl1.tiff	19	329	0.000579843	0.00358587	0	0	nan	5	5	1	2	1	1	0	0	65535	65535
37459	21681	r02c05f08p01-ch2sk1fk1fl1.tiff	r02c05f08p01-ch1sk1fk1fl1.tiff	19	332	0.000610361	0.00141909	0	0	nan	5	8	1	2	1	1	0	0	65535	65535
31594	21842	r02c05f09p01-ch2sk1fk1fl1.tiff	r02c05f09p01-ch1sk1fk1fl1.tiff	19	333	0.000656138	0.00132753	0	0	nan	5	9	1	2	1	1	0	0	65535	65535
37899	21727	r02c05f15p01-ch2sk1fk1fl1.tiff	r02c05f15p01-ch1sk1fk1fl1.tiff	19	339	0.000610361	0.00129702	0	0	nan	5	15	1	2	1	1	0	0	65535	65535
37546	22096	r02c05f16p01-ch2sk1fk1fl1.tiff	r02c05f16p01-ch1sk1fk1fl1.tiff	19	340	0.000610361	0.00158694	0	0	nan	5	16	1	2	1	1	0	0	65535	65535
37730	21914	r02c06f02p01-ch2sk1fk1fl1.tiff	r02c06f02p01-ch1sk1fk1fl1.tiff	25	434	0.000595102	0.00144961	0	0	nan	6	2	1	2	1	1	0	0	65535	65535
37909	22156	r02c06f03p01-ch2sk1fk1fl1.tiff	r02c06f03p01-ch1sk1fk1fl1.tiff	25	435	0.000595102	0.00143435	0	0	nan	6	3	1	2	1	1	0	0	65535	65535
30605	21795	r02c06f04p01-ch2sk1fk1fl1.tiff	r02c06f04p01-ch1sk1fk1fl1.tiff	25	436	0.000640879	0.00135805	0	0	nan	6	4	1	2	1	1	0	0	65535	65535
37533	23841	r02c06f05p01-ch2sk1fk1fl1.tiff	r02c06f05p01-ch1sk1fk1fl1.tiff	25	437	0.000579843	0.00326543	0	0	nan	6	5	1	2	1	1	0	0	65535	65535
36999	22145	r02c06f11p01-ch2sk1fk1fl1.tiff	r02c06f11p01-ch1sk1fk1fl1.tiff	25	443	0.000579843	0.00138857	0	0	nan	6	11	1	2	1	1	0	0	65535	65535
37133	22040	r02c06f12p01-ch2sk1fk1fl1.tiff	r02c06f12p01-ch1sk1fk1fl1.tiff	25	444	0.000564584	0.002533	0	0	nan	6	12	1	2	1	1	0	0	65535	65535
32070	21975	r02c06f16p01-ch2sk1fk1fl1.tiff	r02c06f16p01-ch1sk1fk1fl1.tiff	25	448	0.000656138	0.00137331	0	0	nan	6	16	1	2	1	1	0	0	65535	65535
649	6	r02c06f17p01-ch2sk1fk1fl1.tiff	r02c06f17p01-ch1sk1fk1fl1.tiff	25	449	0.0239109	0.0347295	0	0	nan	6	17	1	2	1	1	0	0	65535	65535
37401	1	r02c06f18p01-ch2sk1fk1fl1.tiff	r02c06f18p01-ch1sk1fk1fl1.tiff	25	450	0.000549325	0.0351415	0	0	nan	6	18	1	2	1	1	0	0	65535	65535
37850	21952	r02c07f02p01-ch2sk1fk1fl1.tiff	r02c07f02p01-ch1sk1fk1fl1.tiff	31	542	0.00062562	0.00134279	0	0	nan	7	2	1	2	1	1	0	0	65535	65535
37395	21974	r02c07f03p01-ch2sk1fk1fl1.tiff	r02c07f03p01-ch1sk1fk1fl1.tiff	31	543	0.000549325	0.00143435	0	0	nan	7	3	1	2	1	1	0	0	65535	65535
37560	21878	r02c07f04p01-ch2sk1fk1fl1.tiff	r02c07f04p01-ch1sk1fk1fl1.tiff	31	544	0.000579843	0.00146487	0	0	nan	7	4	1	2	1	1	0	0	65535	65535
37403	21983	r02c07f05p01-ch2sk1fk1fl1.tiff	r02c07f05p01-ch1sk1fk1fl1.tiff	31	545	0.000549325	0.00173953	0	0	nan	7	5	1	2	1	1	0	0	65535	65535
37181	21772	r02c07f08p01-ch2sk1fk1fl1.tiff	r02c07f08p01-ch1sk1fk1fl1.tiff	31	548	0.000595102	0.00131228	0	0	nan	7	8	1	2	1	1	0	0	65535	65535
37196	22051	r02c07f09p01-ch2sk1fk1fl1.tiff	r02c07f09p01-ch1sk1fk1fl1.tiff	31	549	0.000549325	0.00389105	0	0	nan	7	9	1	2	1	1	0	0	65535	65535
37504	22077	r02c07f16p01-ch2sk1fk1fl1.tiff	r02c07f16p01-ch1sk1fk1fl1.tiff	31	556	0.000610361	0.00135805	0	0	nan	7	16	1	2	1	1	0	0	65535	65535
31478	22071	r02c08f02p01-ch2sk1fk1fl1.tiff	r02c08f02p01-ch1sk1fk1fl1.tiff	37	650	0.000671397	0.00144961	0	0	nan	8	2	1	2	1	1	0	0	65535	65535
37521	21909	r02c08f03p01-ch2sk1fk1fl1.tiff	r02c08f03p01-ch1sk1fk1fl1.tiff	37	651	0.000579843	0.00141909	0	0	nan	8	3	1	2	1	1	0	0	65535	65535
37768	22150	r02c08f04p01-ch2sk1fk1fl1.tiff	r02c08f04p01-ch1sk1fk1fl1.tiff	37	652	0.000564584	0.00161746	0	0	nan	8	4	1	2	1	1	0	0	65535	65535
37698	22393	r02c08f05p01-ch2sk1fk1fl1.tiff	r02c08f05p01-ch1sk1fk1fl1.tiff	37	653	0.000595102	0.00195315	0	0	nan	8	5	1	2	1	1	0	0	65535	65535
37152	21744	r02c08f08p01-ch2sk1fk1fl1.tiff	r02c08f08p01-ch1sk1fk1fl1.tiff	37	656	0.000610361	0.00131228	0	0	nan	8	8	1	2	1	1	0	0	65535	65535
37691	21797	r02c08f09p01-ch2sk1fk1fl1.tiff	r02c08f09p01-ch1sk1fk1fl1.tiff	37	657	0.000564584	0.00158694	0	0	nan	8	9	1	2	1	1	0	0	65535	65535
31591	21729	r02c08f15p01-ch2sk1fk1fl1.tiff	r02c08f15p01-ch1sk1fk1fl1.tiff	37	663	0.000671397	0.00378424	0	0	nan	8	15	1	2	1	1	0	0	65535	65535
37666	22002	r02c08f16p01-ch2sk1fk1fl1.tiff	r02c08f16p01-ch1sk1fk1fl1.tiff	37	664	0.000610361	0.00135805	0	0	nan	8	16	1	2	1	1	0	0	65535	65535
36740	22443	r02c09f02p01-ch2sk1fk1fl1.tiff	r02c09f02p01-ch1sk1fk1fl1.tiff	43	758	0.000579843	0.00132753	0	0	nan	9	2	1	2	1	1	0	0	65535	65535
708	5	r02c09f09p01-ch2sk1fk1fl1.tiff	r02c09f09p01-ch1sk1fk1fl1.tiff	43	765	0.0220798	0.0450752	0	0	nan	9	9	1	2	1	1	0	0	65535	65535
32073	20008	r02c09f12p01-ch2sk1fk1fl1.tiff	r02c09f12p01-ch1sk1fk1fl1.tiff	43	768	0.000640879	0.00418097	0	0	nan	9	12	1	2	1	1	0	0	65535	65535
37055	23856	r02c09f15p01-ch2sk1fk1fl1.tiff	r02c09f15p01-ch1sk1fk1fl1.tiff	43	771	0.000595102	0.00257877	0	0	nan	9	15	1	2	1	1	0	0	65535	65535
37524	21889	r02c09f16p01-ch2sk1fk1fl1.tiff	r02c09f16p01-ch1sk1fk1fl1.tiff	43	772	0.000595102	0.00132753	0	0	nan	9	16	1	2	1	1	0	0	65535	65535
37688	21816	r02c09f17p01-ch2sk1fk1fl1.tiff	r02c09f17p01-ch1sk1fk1fl1.tiff	43	773	0.000595102	0.00138857	0	0	nan	9	17	1	2	1	1	0	0	65535	65535
37519	22177	r02c09f18p01-ch2sk1fk1fl1.tiff	r02c09f18p01-ch1sk1fk1fl1.tiff	43	774	0.000579843	0.00135805	0	0	nan	9	18	1	2	1	1	0	0	65535	65535
37440	22285	r02c10f02p01-ch2sk1fk1fl1.tiff	r02c10f02p01-ch1sk1fk1fl1.tiff	49	866	0.000610361	0.00137331	0	0	nan	10	2	1	2	1	1	0	0	65535	65535
37529	22061	r02c10f03p01-ch2sk1fk1fl1.tiff	r02c10f03p01-ch1sk1fk1fl1.tiff	49	867	0.000610361	0.00137331	0	0	nan	10	3	1	2	1	1	0	0	65535	65535
36863	22395	r02c10f04p01-ch2sk1fk1fl1.tiff	r02c10f04p01-ch1sk1fk1fl1.tiff	49	868	0.000610361	0.00137331	0	0	nan	10	4	1	2	1	1	0	0	65535	65535
37210	20011	r02c10f05p01-ch2sk1fk1fl1.tiff	r02c10f05p01-ch1sk1fk1fl1.tiff	49	869	0.000564584	0.00164797	0	0	nan	10	5	1	2	1	1	0	0	65535	65535
37081	22204	r02c10f08p01-ch2sk1fk1fl1.tiff	r02c10f08p01-ch1sk1fk1fl1.tiff	49	872	0.000564584	0.00137331	0	0	nan	10	8	1	2	1	1	0	0	65535	65535
37210	2	r02c10f12p01-ch2sk1fk1fl1.tiff	r02c10f12p01-ch1sk1fk1fl1.tiff	49	876	0.000610361	0.0481117	0	0	nan	10	12	1	2	1	1	0	0	65535	65535
37793	22074	r02c10f16p01-ch2sk1fk1fl1.tiff	r02c10f16p01-ch1sk1fk1fl1.tiff	49	880	0.000564584	0.00135805	0	0	nan	10	16	1	2	1	1	0	0	65535	65535
38	88	r02c10f17p01-ch2sk1fk1fl1.tiff	r02c10f17p01-ch1sk1fk1fl1.tiff	49	881	0.0292363	0.0345922	0	0	nan	10	17	1	2	1	1	0	0	65535	65535
36959	22246	r02c11f02p01-ch2sk1fk1fl1.tiff	r02c11f02p01-ch1sk1fk1fl1.tiff	55	974	0.000579843	0.00138857	0	0	nan	11	2	1	2	1	1	0	0	65535	65535
37396	21984	r02c11f08p01-ch2sk1fk1fl1.tiff	r02c11f08p01-ch1sk1fk1fl1.tiff	55	980	0.000564584	0.00149538	0	0	nan	11	8	1	2	1	1	0	0	65535	65535
37524	22224	r02c11f09p01-ch2sk1fk1fl1.tiff	r02c11f09p01-ch1sk1fk1fl1.tiff	55	981	0.000610361	0.00271611	0	0	nan	11	9	1	2	1	1	0	0	65535	65535
36786	22098	r02c11f15p01-ch2sk1fk1fl1.tiff	r02c11f15p01-ch1sk1fk1fl1.tiff	55	987	0.000579843	0.0019379	0	0	nan	11	15	1	2	1	1	0	0	65535	65535
36874	21873	r02c11f16p01-ch2sk1fk1fl1.tiff	r02c11f16p01-ch1sk1fk1fl1.tiff	55	988	0.000564584	0.00134279	0	0	nan	11	16	1	2	1	1	0	0	65535	65535
37495	21991	r02c11f17p01-ch2sk1fk1fl1.tiff	r02c11f17p01-ch1sk1fk1fl1.tiff	55	989	0.000579843	0.00163272	0	0	nan	11	17	1	2	1	1	0	0	65535	65535
37313	22192	r02c11f18p01-ch2sk1fk1fl1.tiff	r02c11f18p01-ch1sk1fk1fl1.tiff	55	990	0.000595102	0.00140383	0	0	nan	11	18	1	2	1	1	0	0	65535	65535
31472	21644	r03c02f02p01-ch2sk1fk1fl1.tiff	r03c02f02p01-ch1sk1fk1fl1.tiff	2	20	0.000640879	0.00239567	0	0	nan	2	2	1	3	1	1	0	0	65535	65535
37434	19026	r03c02f09p01-ch2sk1fk1fl1.tiff	r03c02f09p01-ch1sk1fk1fl1.tiff	2	27	0.000579843	0.00590524	0	0	nan	2	9	1	3	1	1	0	0	65535	65535
37759	19790	r03c02f12p01-ch2sk1fk1fl1.tiff	r03c02f12p01-ch1sk1fk1fl1.tiff	2	30	0.000595102	0.00236515	0	0	nan	2	12	1	3	1	1	0	0	65535	65535
197	8	r03c02f14p01-ch2sk1fk1fl1.tiff	r03c02f14p01-ch1sk1fk1fl1.tiff	2	32	0.0260624	0.0337377	0	0	nan	2	14	1	3	1	1	0	0	65535	65535
37253	21387	r03c02f15p01-ch2sk1fk1fl1.tiff	r03c02f15p01-ch1sk1fk1fl1.tiff	2	33	0.000579843	0.00155642	0	0	nan	2	15	1	3	1	1	0	0	65535	65535
37648	21675	r03c02f16p01-ch2sk1fk1fl1.tiff	r03c02f16p01-ch1sk1fk1fl1.tiff	2	34	0.000579843	0.00177005	0	0	nan	2	16	1	3	1	1	0	0	65535	65535
31092	19194	r03c02f17p01-ch2sk1fk1fl1.tiff	r03c02f17p01-ch1sk1fk1fl1.tiff	2	35	0.000656138	0.00494392	0	0	nan	2	17	1	3	1	1	0	0	65535	65535
31650	21672	r03c02f18p01-ch2sk1fk1fl1.tiff	r03c02f18p01-ch1sk1fk1fl1.tiff	2	36	0.000686656	0.00270085	0	0	nan	2	18	1	3	1	1	0	0	65535	65535
37767	22119	r03c03f02p01-ch2sk1fk1fl1.tiff	r03c03f02p01-ch1sk1fk1fl1.tiff	8	128	0.000549325	0.00137331	0	0	nan	3	2	1	3	1	1	0	0	65535	65535
37375	21812	r03c03f03p01-ch2sk1fk1fl1.tiff	r03c03f03p01-ch1sk1fk1fl1.tiff	8	129	0.000595102	0.00233463	0	0	nan	3	3	1	3	1	1	0	0	65535	65535
37320	21994	r03c03f04p01-ch2sk1fk1fl1.tiff	r03c03f04p01-ch1sk1fk1fl1.tiff	8	130	0.000564584	0.00149538	0	0	nan	3	4	1	3	1	1	0	0	65535	65535
6	20029	r03c03f12p01-ch2sk1fk1fl1.tiff	r03c03f12p01-ch1sk1fk1fl1.tiff	8	138	0.033753	0.0030518	0	0	nan	3	12	1	3	1	1	0	0	65535	65535
31690	22150	r03c03f16p01-ch2sk1fk1fl1.tiff	r03c03f16p01-ch1sk1fk1fl1.tiff	8	142	0.000640879	0.00233463	0	0	nan	3	16	1	3	1	1	0	0	65535	65535
37618	22008	r03c04f02p01-ch2sk1fk1fl1.tiff	r03c04f02p01-ch1sk1fk1fl1.tiff	14	236	0.000595102	0.00137331	0	0	nan	4	2	1	3	1	1	0	0	65535	65535
37556	21877	r03c04f03p01-ch2sk1fk1fl1.tiff	r03c04f03p01-ch1sk1fk1fl1.tiff	14	237	0.000579843	0.00157168	0	0	nan	4	3	1	3	1	1	0	0	65535	65535
37542	22119	r03c04f04p01-ch2sk1fk1fl1.tiff	r03c04f04p01-ch1sk1fk1fl1.tiff	14	238	0.000595102	0.00134279	0	0	nan	4	4	1	3	1	1	0	0	65535	65535
37635	21992	r03c04f08p01-ch2sk1fk1fl1.tiff	r03c04f08p01-ch1sk1fk1fl1.tiff	14	242	0.00062562	0.00140383	0	0	nan	4	8	1	3	1	1	0	0	65535	65535
37293	21861	r03c04f09p01-ch2sk1fk1fl1.tiff	r03c04f09p01-ch1sk1fk1fl1.tiff	14	243	0.000579843	0.00140383	0	0	nan	4	9	1	3	1	1	0	0	65535	65535
32169	21969	r03c04f15p01-ch2sk1fk1fl1.tiff	r03c04f15p01-ch1sk1fk1fl1.tiff	14	249	0.00062562	0.00140383	0	0	nan	4	15	1	3	1	1	0	0	65535	65535
37409	24079	r03c04f16p01-ch2sk1fk1fl1.tiff	r03c04f16p01-ch1sk1fk1fl1.tiff	14	250	0.000579843	0.00317388	0	0	nan	4	16	1	3	1	1	0	0	65535	65535
37220	21831	r03c05f02p01-ch2sk1fk1fl1.tiff	r03c05f02p01-ch1sk1fk1fl1.tiff	20	344	0.000579843	0.00134279	0	0	nan	5	2	1	3	1	1	0	0	65535	65535
37948	21749	r03c05f03p01-ch2sk1fk1fl1.tiff	r03c05f03p01-ch1sk1fk1fl1.tiff	20	345	0.000579843	0.00148013	0	0	nan	5	3	1	3	1	1	0	0	65535	65535
37334	21939	r03c05f04p01-ch2sk1fk1fl1.tiff	r03c05f04p01-ch1sk1fk1fl1.tiff	20	346	0.000564584	0.00135805	0	0	nan	5	4	1	3	1	1	0	0	65535	65535
38512	22228	r03c05f05p01-ch2sk1fk1fl1.tiff	r03c05f05p01-ch1sk1fk1fl1.tiff	20	347	0.000610361	0.00170901	0	0	nan	5	5	1	3	1	1	0	0	65535	65535
37734	21968	r03c05f08p01-ch2sk1fk1fl1.tiff	r03c05f08p01-ch1sk1fk1fl1.tiff	20	350	0.000579843	0.00177005	0	0	nan	5	8	1	3	1	1	0	0	65535	65535
0	2	r03c05f15p01-ch2sk1fk1fl1.tiff	r03c05f15p01-ch1sk1fk1fl1.tiff	20	357	0.0460365	0.0356146	0	0	nan	5	15	1	3	1	1	0	0	65535	65535
37476	21926	r03c05f16p01-ch2sk1fk1fl1.tiff	r03c05f16p01-ch1sk1fk1fl1.tiff	20	358	0.000595102	0.00210575	0	0	nan	5	16	1	3	1	1	0	0	65535	65535
37074	19830	r03c06f02p01-ch2sk1fk1fl1.tiff	r03c06f02p01-ch1sk1fk1fl1.tiff	26	452	0.00062562	0.00248722	0	0	nan	6	2	1	3	1	1	0	0	65535	65535
37789	21907	r03c06f03p01-ch2sk1fk1fl1.tiff	r03c06f03p01-ch1sk1fk1fl1.tiff	26	453	0.000579843	0.00138857	0	0	nan	6	3	1	3	1	1	0	0	65535	65535
37554	22065	r03c06f04p01-ch2sk1fk1fl1.tiff	r03c06f04p01-ch1sk1fk1fl1.tiff	26	454	0.000579843	0.00143435	0	0	nan	6	4	1	3	1	1	0	0	65535	65535
31785	22160	r03c06f05p01-ch2sk1fk1fl1.tiff	r03c06f05p01-ch1sk1fk1fl1.tiff	26	455	0.00062562	0.00183108	0	0	nan	6	5	1	3	1	1	0	0	65535	65535
36705	21945	r03c06f08p01-ch2sk1fk1fl1.tiff	r03c06f08p01-ch1sk1fk1fl1.tiff	26	458	0.000549325	0.00132753	0	0	nan	6	8	1	3	1	1	0	0	65535	65535
37774	19565	r03c06f09p01-ch2sk1fk1fl1.tiff	r03c06f09p01-ch1sk1fk1fl1.tiff	26	459	0.000564584	0.00408942	0	0	nan	6	9	1	3	1	1	0	0	65535	65535
37647	21748	r03c06f15p01-ch2sk1fk1fl1.tiff	r03c06f15p01-ch1sk1fk1fl1.tiff	26	465	0.000595102	0.00154116	0	0	nan	6	15	1	3	1	1	0	0	65535	65535
38492	21887	r03c06f16p01-ch2sk1fk1fl1.tiff	r03c06f16p01-ch1sk1fk1fl1.tiff	26	466	0.000579843	0.00163272	0	0	nan	6	16	1	3	1	1	0	0	65535	65535
37188	22098	r03c07f02p01-ch2sk1fk1fl1.tiff	r03c07f02p01-ch1sk1fk1fl1.tiff	32	560	0.000610361	0.00146487	0	0	nan	7	2	1	3	1	1	0	0	65535	65535
31885	22002	r03c07f03p01-ch2sk1fk1fl1.tiff	r03c07f03p01-ch1sk1fk1fl1.tiff	32	561	0.00062562	0.00137331	0	0	nan	7	3	1	3	1	1	0	0	65535	65535
31243	21843	r03c07f04p01-ch2sk1fk1fl1.tiff	r03c07f04p01-ch1sk1fk1fl1.tiff	32	562	0.000656138	0.00137331	0	0	nan	7	4	1	3	1	1	0	0	65535	65535
37686	19824	r03c07f05p01-ch2sk1fk1fl1.tiff	r03c07f05p01-ch1sk1fk1fl1.tiff	32	563	0.000610361	0.00164797	0	0	nan	7	5	1	3	1	1	0	0	65535	65535
37049	21838	r03c07f08p01-ch2sk1fk1fl1.tiff	r03c07f08p01-ch1sk1fk1fl1.tiff	32	566	0.000564584	0.00221256	0	0	nan	7	8	1	3	1	1	0	0	65535	65535
31347	22419	r03c07f11p01-ch2sk1fk1fl1.tiff	r03c07f11p01-ch1sk1fk1fl1.tiff	32	569	0.000656138	0.00140383	0	0	nan	7	11	1	3	1	1	0	0	65535	65535
30810	22191	r03c07f12p01-ch2sk1fk1fl1.tiff	r03c07f12p01-ch1sk1fk1fl1.tiff	32	570	0.000640879	0.00209049	0	0	nan	7	12	1	3	1	1	0	0	65535	65535
37455	29189	r03c07f16p01-ch2sk1fk1fl1.tiff	r03c07f16p01-ch1sk1fk1fl1.tiff	32	574	0.000579843	0.0247654	0	0	nan	7	16	1	3	1	1	0	0	65535	65535
37737	22150	r03c08f02p01-ch2sk1fk1fl1.tiff	r03c08f02p01-ch1sk1fk1fl1.tiff	38	668	0.000595102	0.00140383	0	0	nan	8	2	1	3	1	1	0	0	65535	65535
37046	21931	r03c08f03p01-ch2sk1fk1fl1.tiff	r03c08f03p01-ch1sk1fk1fl1.tiff	38	669	0.000564584	0.00135805	0	0	nan	8	3	1	3	1	1	0	0	65535	65535
31580	22246	r03c08f04p01-ch2sk1fk1fl1.tiff	r03c08f04p01-ch1sk1fk1fl1.tiff	38	670	0.00062562	0.00146487	0	0	nan	8	4	1	3	1	1	0	0	65535	65535
37208	21899	r03c08f08p01-ch2sk1fk1fl1.tiff	r03c08f08p01-ch1sk1fk1fl1.tiff	38	674	0.000564584	0.00131228	0	0	nan	8	8	1	3	1	1	0	0	65535	65535
37272	21987	r03c08f09p01-ch2sk1fk1fl1.tiff	r03c08f09p01-ch1sk1fk1fl1.tiff	38	675	0.000595102	0.00132753	0	0	nan	8	9	1	3	1	1	0	0	65535	65535
36887	21810	r03c08f15p01-ch2sk1fk1fl1.tiff	r03c08f15p01-ch1sk1fk1fl1.tiff	38	681	0.000564584	0.00132753	0	0	nan	8	15	1	3	1	1	0	0	65535	65535
37526	21798	r03c08f16p01-ch2sk1fk1fl1.tiff	r03c08f16p01-ch1sk1fk1fl1.tiff	38	682	0.000564584	0.00205997	0	0	nan	8	16	1	3	1	1	0	0	65535	65535
37628	22034	r03c09f02p01-ch2sk1fk1fl1.tiff	r03c09f02p01-ch1sk1fk1fl1.tiff	44	776	0.000595102	0.00131228	0	0	nan	9	2	1	3	1	1	0	0	65535	65535
30954	21660	r03c09f03p01-ch2sk1fk1fl1.tiff	r03c09f03p01-ch1sk1fk1fl1.tiff	44	777	0.000656138	0.00138857	0	0	nan	9	3	1	3	1	1	0	0	65535	65535
37724	22016	r03c09f04p01-ch2sk1fk1fl1.tiff	r03c09f04p01-ch1sk1fk1fl1.tiff	44	778	0.000595102	0.00140383	0	0	nan	9	4	1	3	1	1	0	0	65535	65535
38500	22259	r03c09f05p01-ch2sk1fk1fl1.tiff	r03c09f05p01-ch1sk1fk1fl1.tiff	44	779	0.000579843	0.00196841	0	0	nan	9	5	1	3	1	1	0	0	65535	65535
31282	21646	r03c09f08p01-ch2sk1fk1fl1.tiff	r03c09f08p01-ch1sk1fk1fl1.tiff	44	782	0.000671397	0.00135805	0	0	nan	9	8	1	3	1	1	0	0	65535	65535
30618	21905	r03c09f09p01-ch2sk1fk1fl1.tiff	r03c09f09p01-ch1sk1fk1fl1.tiff	44	783	0.000671397	0.00131228	0	0	nan	9	9	1	3	1	1	0	0	65535	65535
37147	23990	r03c09f15p01-ch2sk1fk1fl1.tiff	r03c09f15p01-ch1sk1fk1fl1.tiff	44	789	0.000549325	0.00250248	0	0	nan	9	15	1	3	1	1	0	0	65535	65535
37770	22253	r03c09f16p01-ch2sk1fk1fl1.tiff	r03c09f16p01-ch1sk1fk1fl1.tiff	44	790	0.000610361	0.00148013	0	0	nan	9	16	1	3	1	1	0	0	65535	65535
36503	22089	r03c10f02p01-ch2sk1fk1fl1.tiff	r03c10f02p01-ch1sk1fk1fl1.tiff	50	884	0.000579843	0.00141909	0	0	nan	10	2	1	3	1	1	0	0	65535	65535
31264	21988	r03c10f03p01-ch2sk1fk1fl1.tiff	r03c10f03p01-ch1sk1fk1fl1.tiff	50	885	0.00062562	0.00140383	0	0	nan	10	3	1	3	1	1	0	0	65535	65535
37563	22054	r03c10f04p01-ch2sk1fk1fl1.tiff	r03c10f04p01-ch1sk1fk1fl1.tiff	50	886	0.000564584	0.00137331	0	0	nan	10	4	1	3	1	1	0	0	65535	65535
36841	22108	r03c10f08p01-ch2sk1fk1fl1.tiff	r03c10f08p01-ch1sk1fk1fl1.tiff	50	890	0.000595102	0.00138857	0	0	nan	10	8	1	3	1	1	0	0	65535	65535
37556	22118	r03c10f09p01-ch2sk1fk1fl1.tiff	r03c10f09p01-ch1sk1fk1fl1.tiff	50	891	0.000595102	0.00138857	0	0	nan	10	9	1	3	1	1	0	0	65535	65535
37457	21996	r03c10f15p01-ch2sk1fk1fl1.tiff	r03c10f15p01-ch1sk1fk1fl1.tiff	50	897	0.000579843	0.00135805	0	0	nan	10	15	1	3	1	1	0	0	65535	65535
37411	22152	r03c10f16p01-ch2sk1fk1fl1.tiff	r03c10f16p01-ch1sk1fk1fl1.tiff	50	898	0.000610361	0.00138857	0	0	nan	10	16	1	3	1	1	0	0	65535	65535
37345	22161	r03c11f03p01-ch2sk1fk1fl1.tiff	r03c11f03p01-ch1sk1fk1fl1.tiff	56	993	0.000610361	0.00134279	0	0	nan	11	3	1	3	1	1	0	0	65535	65535
37712	21979	r03c11f08p01-ch2sk1fk1fl1.tiff	r03c11f08p01-ch1sk1fk1fl1.tiff	56	998	0.000595102	0.00161746	0	0	nan	11	8	1	3	1	1	0	0	65535	65535
37212	21996	r03c11f09p01-ch2sk1fk1fl1.tiff	r03c11f09p01-ch1sk1fk1fl1.tiff	56	999	0.000564584	0.00137331	0	0	nan	11	9	1	3	1	1	0	0	65535	65535
37281	21829	r03c11f15p01-ch2sk1fk1fl1.tiff	r03c11f15p01-ch1sk1fk1fl1.tiff	56	1005	0.000564584	0.0016022	0	0	nan	11	15	1	3	1	1	0	0	65535	65535
37311	1	r03c11f17p01-ch2sk1fk1fl1.tiff	r03c11f17p01-ch1sk1fk1fl1.tiff	56	1007	0.000610361	0.0439765	0	0	nan	11	17	1	3	1	1	0	0	65535	65535
37373	21800	r04c02f02p01-ch2sk1fk1fl1.tiff	r04c02f02p01-ch1sk1fk1fl1.tiff	3	38	0.000595102	0.00213626	0	0	nan	2	2	1	4	1	1	0	0	65535	65535
30989	21631	r04c02f03p01-ch2sk1fk1fl1.tiff	r04c02f03p01-ch1sk1fk1fl1.tiff	3	39	0.000656138	0.00135805	0	0	nan	2	3	1	4	1	1	0	0	65535	65535
37065	21516	r04c02f09p01-ch2sk1fk1fl1.tiff	r04c02f09p01-ch1sk1fk1fl1.tiff	3	45	0.000610361	0.00137331	0	0	nan	2	9	1	4	1	1	0	0	65535	65535
670	4	r04c02f14p01-ch2sk1fk1fl1.tiff	r04c02f14p01-ch1sk1fk1fl1.tiff	3	50	0.024506	0.0313726	0	0	nan	2	14	1	4	1	1	0	0	65535	65535
36967	21954	r04c02f15p01-ch2sk1fk1fl1.tiff	r04c02f15p01-ch1sk1fk1fl1.tiff	3	51	0.000534066	0.00132753	0	0	nan	2	15	1	4	1	1	0	0	65535	65535
31589	21944	r04c02f16p01-ch2sk1fk1fl1.tiff	r04c02f16p01-ch1sk1fk1fl1.tiff	3	52	0.000656138	0.00190738	0	0	nan	2	16	1	4	1	1	0	0	65535	65535
37589	21601	r04c02f17p01-ch2sk1fk1fl1.tiff	r04c02f17p01-ch1sk1fk1fl1.tiff	3	53	0.000579843	0.00177005	0	0	nan	2	17	1	4	1	1	0	0	65535	65535
31246	21875	r04c02f18p01-ch2sk1fk1fl1.tiff	r04c02f18p01-ch1sk1fk1fl1.tiff	3	54	0.000640879	0.0021973	0	0	nan	2	18	1	4	1	1	0	0	65535	65535
37385	22329	r04c03f02p01-ch2sk1fk1fl1.tiff	r04c03f02p01-ch1sk1fk1fl1.tiff	9	146	0.000534066	0.00205997	0	0	nan	3	2	1	4	1	1	0	0	65535	65535
37524	21870	r04c03f03p01-ch2sk1fk1fl1.tiff	r04c03f03p01-ch1sk1fk1fl1.tiff	9	147	0.000579843	0.00155642	0	0	nan	3	3	1	4	1	1	0	0	65535	65535
37300	22071	r04c03f04p01-ch2sk1fk1fl1.tiff	r04c03f04p01-ch1sk1fk1fl1.tiff	9	148	0.000564584	0.00134279	0	0	nan	3	4	1	4	1	1	0	0	65535	65535
37725	22032	r04c03f05p01-ch2sk1fk1fl1.tiff	r04c03f05p01-ch1sk1fk1fl1.tiff	9	149	0.000579843	0.00216678	0	0	nan	3	5	1	4	1	1	0	0	65535	65535
37241	22063	r04c03f12p01-ch2sk1fk1fl1.tiff	r04c03f12p01-ch1sk1fk1fl1.tiff	9	156	0.000579843	0.00259403	0	0	nan	3	12	1	4	1	1	0	0	65535	65535
3724	1	r04c03f16p01-ch2sk1fk1fl1.tiff	r04c03f16p01-ch1sk1fk1fl1.tiff	9	160	0.0141604	0.0375219	0	0	nan	3	16	1	4	1	1	0	0	65535	65535
24	25	r04c03f17p01-ch2sk1fk1fl1.tiff	r04c03f17p01-ch1sk1fk1fl1.tiff	9	161	0.038819	0.0480659	0	0	nan	3	17	1	4	1	1	0	0	65535	65535
1555	3	r04c03f18p01-ch2sk1fk1fl1.tiff	r04c03f18p01-ch1sk1fk1fl1.tiff	9	162	0.0190585	0.0343175	0	0	nan	3	18	1	4	1	1	0	0	65535	65535
37390	22078	r04c04f02p01-ch2sk1fk1fl1.tiff	r04c04f02p01-ch1sk1fk1fl1.tiff	15	254	0.000579843	0.00297551	0	0	nan	4	2	1	4	1	1	0	0	65535	65535
733	15	r04c04f04p01-ch2sk1fk1fl1.tiff	r04c04f04p01-ch1sk1fk1fl1.tiff	15	256	0.0233616	0.0432288	0	0	nan	4	4	1	4	1	1	0	0	65535	65535
31517	19688	r04c04f08p01-ch2sk1fk1fl1.tiff	r04c04f08p01-ch1sk1fk1fl1.tiff	15	260	0.000671397	0.0178836	0	0	nan	4	8	1	4	1	1	0	0	65535	65535
65	51	r04c04f11p01-ch2sk1fk1fl1.tiff	r04c04f11p01-ch1sk1fk1fl1.tiff	15	263	0.0260777	0.0455787	0	0	nan	4	11	1	4	1	1	0	0	65535	65535
7597	2	r04c04f12p01-ch2sk1fk1fl1.tiff	r04c04f12p01-ch1sk1fk1fl1.tiff	15	264	0.0106661	0.0269932	0	0	nan	4	12	1	4	1	1	0	0	65535	65535
37097	22122	r04c04f15p01-ch2sk1fk1fl1.tiff	r04c04f15p01-ch1sk1fk1fl1.tiff	15	267	0.000595102	0.00155642	0	0	nan	4	15	1	4	1	1	0	0	65535	65535
37531	20322	r04c04f16p01-ch2sk1fk1fl1.tiff	r04c04f16p01-ch1sk1fk1fl1.tiff	15	268	0.00062562	0.00216678	0	0	nan	4	16	1	4	1	1	0	0	65535	65535
37261	22124	r04c04f17p01-ch2sk1fk1fl1.tiff	r04c04f17p01-ch1sk1fk1fl1.tiff	15	269	0.000564584	0.0016022	0	0	nan	4	17	1	4	1	1	0	0	65535	65535
37220	22164	r04c04f18p01-ch2sk1fk1fl1.tiff	r04c04f18p01-ch1sk1fk1fl1.tiff	15	270	0.00062562	0.00517281	0	0	nan	4	18	1	4	1	1	0	0	65535	65535
37351	22122	r04c05f02p01-ch2sk1fk1fl1.tiff	r04c05f02p01-ch1sk1fk1fl1.tiff	21	362	0.000579843	0.00151064	0	0	nan	5	2	1	4	1	1	0	0	65535	65535
37580	21921	r04c05f03p01-ch2sk1fk1fl1.tiff	r04c05f03p01-ch1sk1fk1fl1.tiff	21	363	0.000549325	0.00137331	0	0	nan	5	3	1	4	1	1	0	0	65535	65535
38296	22200	r04c05f04p01-ch2sk1fk1fl1.tiff	r04c05f04p01-ch1sk1fk1fl1.tiff	21	364	0.000579843	0.00141909	0	0	nan	5	4	1	4	1	1	0	0	65535	65535
37268	21936	r04c05f08p01-ch2sk1fk1fl1.tiff	r04c05f08p01-ch1sk1fk1fl1.tiff	21	368	0.000564584	0.00151064	0	0	nan	5	8	1	4	1	1	0	0	65535	65535
37886	21841	r04c05f09p01-ch2sk1fk1fl1.tiff	r04c05f09p01-ch1sk1fk1fl1.tiff	21	369	0.000610361	0.00137331	0	0	nan	5	9	1	4	1	1	0	0	65535	65535
4423	14	r04c05f12p01-ch2sk1fk1fl1.tiff	r04c05f12p01-ch1sk1fk1fl1.tiff	21	372	0.0156252	0.0443885	0	0	nan	5	12	1	4	1	1	0	0	65535	65535
37691	21838	r04c05f15p01-ch2sk1fk1fl1.tiff	r04c05f15p01-ch1sk1fk1fl1.tiff	21	375	0.000534066	0.00138857	0	0	nan	5	15	1	4	1	1	0	0	65535	65535
31414	19818	r04c05f16p01-ch2sk1fk1fl1.tiff	r04c05f16p01-ch1sk1fk1fl1.tiff	21	376	0.000640879	0.00195315	0	0	nan	5	16	1	4	1	1	0	0	65535	65535
31062	21683	r04c05f17p01-ch2sk1fk1fl1.tiff	r04c05f17p01-ch1sk1fk1fl1.tiff	21	377	0.000671397	0.00137331	0	0	nan	5	17	1	4	1	1	0	0	65535	65535
37047	22012	r04c05f18p01-ch2sk1fk1fl1.tiff	r04c05f18p01-ch1sk1fk1fl1.tiff	21	378	0.000610361	0.00137331	0	0	nan	5	18	1	4	1	1	0	0	65535	65535
37270	21951	r04c06f02p01-ch2sk1fk1fl1.tiff	r04c06f02p01-ch1sk1fk1fl1.tiff	27	470	0.000595102	0.00137331	0	0	nan	6	2	1	4	1	1	0	0	65535	65535
37945	21846	r04c06f03p01-ch2sk1fk1fl1.tiff	r04c06f03p01-ch1sk1fk1fl1.tiff	27	471	0.000549325	0.00143435	0	0	nan	6	3	1	4	1	1	0	0	65535	65535
37273	21999	r04c06f04p01-ch2sk1fk1fl1.tiff	r04c06f04p01-ch1sk1fk1fl1.tiff	27	472	0.000595102	0.00157168	0	0	nan	6	4	1	4	1	1	0	0	65535	65535
36852	21628	r04c06f05p01-ch2sk1fk1fl1.tiff	r04c06f05p01-ch1sk1fk1fl1.tiff	27	473	0.000595102	0.00181582	0	0	nan	6	5	1	4	1	1	0	0	65535	65535
37431	21818	r04c06f08p01-ch2sk1fk1fl1.tiff	r04c06f08p01-ch1sk1fk1fl1.tiff	27	476	0.000579843	0.00140383	0	0	nan	6	8	1	4	1	1	0	0	65535	65535
648	26986	r04c06f12p01-ch2sk1fk1fl1.tiff	r04c06f12p01-ch1sk1fk1fl1.tiff	27	480	0.0223697	0.0170748	0	0	nan	6	12	1	4	1	1	0	0	65535	65535
38072	21932	r04c06f16p01-ch2sk1fk1fl1.tiff	r04c06f16p01-ch1sk1fk1fl1.tiff	27	484	0.000579843	0.00140383	0	0	nan	6	16	1	4	1	1	0	0	65535	65535
38535	21966	r04c07f02p01-ch2sk1fk1fl1.tiff	r04c07f02p01-ch1sk1fk1fl1.tiff	33	578	0.000595102	0.00834669	0	0	nan	7	2	1	4	1	1	0	0	65535	65535
37328	21993	r04c07f03p01-ch2sk1fk1fl1.tiff	r04c07f03p01-ch1sk1fk1fl1.tiff	33	579	0.000595102	0.00141909	0	0	nan	7	3	1	4	1	1	0	0	65535	65535
37581	21903	r04c07f04p01-ch2sk1fk1fl1.tiff	r04c07f04p01-ch1sk1fk1fl1.tiff	33	580	0.000579843	0.00134279	0	0	nan	7	4	1	4	1	1	0	0	65535	65535
37818	21985	r04c07f05p01-ch2sk1fk1fl1.tiff	r04c07f05p01-ch1sk1fk1fl1.tiff	33	581	0.000595102	0.00144961	0	0	nan	7	5	1	4	1	1	0	0	65535	65535
37300	21842	r04c07f11p01-ch2sk1fk1fl1.tiff	r04c07f11p01-ch1sk1fk1fl1.tiff	33	587	0.000579843	0.00134279	0	0	nan	7	11	1	4	1	1	0	0	65535	65535
37536	21704	r04c07f12p01-ch2sk1fk1fl1.tiff	r04c07f12p01-ch1sk1fk1fl1.tiff	33	588	0.000610361	0.00161746	0	0	nan	7	12	1	4	1	1	0	0	65535	65535
1847	5	r04c07f16p01-ch2sk1fk1fl1.tiff	r04c07f16p01-ch1sk1fk1fl1.tiff	33	592	0.0178836	0.031693	0	0	nan	7	16	1	4	1	1	0	0	65535	65535
37355	5	r04c07f18p01-ch2sk1fk1fl1.tiff	r04c07f18p01-ch1sk1fk1fl1.tiff	33	594	0.000579843	0.0473335	0	0	nan	7	18	1	4	1	1	0	0	65535	65535
37630	22280	r04c08f02p01-ch2sk1fk1fl1.tiff	r04c08f02p01-ch1sk1fk1fl1.tiff	39	686	0.000595102	0.00134279	0	0	nan	8	2	1	4	1	1	0	0	65535	65535
37414	22151	r04c08f03p01-ch2sk1fk1fl1.tiff	r04c08f03p01-ch1sk1fk1fl1.tiff	39	687	0.000610361	0.00308232	0	0	nan	8	3	1	4	1	1	0	0	65535	65535
37559	21968	r04c08f04p01-ch2sk1fk1fl1.tiff	r04c08f04p01-ch1sk1fk1fl1.tiff	39	688	0.000549325	0.00135805	0	0	nan	8	4	1	4	1	1	0	0	65535	65535
37272	22208	r04c08f05p01-ch2sk1fk1fl1.tiff	r04c08f05p01-ch1sk1fk1fl1.tiff	39	689	0.000579843	0.00218204	0	0	nan	8	5	1	4	1	1	0	0	65535	65535
31322	22363	r04c08f11p01-ch2sk1fk1fl1.tiff	r04c08f11p01-ch1sk1fk1fl1.tiff	39	695	0.000717174	0.00144961	0	0	nan	8	11	1	4	1	1	0	0	65535	65535
37435	21994	r04c08f12p01-ch2sk1fk1fl1.tiff	r04c08f12p01-ch1sk1fk1fl1.tiff	39	696	0.000579843	0.00209049	0	0	nan	8	12	1	4	1	1	0	0	65535	65535
37427	21937	r04c08f16p01-ch2sk1fk1fl1.tiff	r04c08f16p01-ch1sk1fk1fl1.tiff	39	700	0.000579843	0.00138857	0	0	nan	8	16	1	4	1	1	0	0	65535	65535
37325	21830	r04c09f02p01-ch2sk1fk1fl1.tiff	r04c09f02p01-ch1sk1fk1fl1.tiff	45	794	0.000579843	0.00132753	0	0	nan	9	2	1	4	1	1	0	0	65535	65535
6	9	r04c09f05p01-ch2sk1fk1fl1.tiff	r04c09f05p01-ch1sk1fk1fl1.tiff	45	797	0.0391546	0.0433509	0	0	nan	9	5	1	4	1	1	0	0	65535	65535
3811	19635	r04c09f12p01-ch2sk1fk1fl1.tiff	r04c09f12p01-ch1sk1fk1fl1.tiff	45	804	0.0136416	0.00360113	0	0	nan	9	12	1	4	1	1	0	0	65535	65535
37589	21969	r04c09f15p01-ch2sk1fk1fl1.tiff	r04c09f15p01-ch1sk1fk1fl1.tiff	45	807	0.000549325	0.00650034	0	0	nan	9	15	1	4	1	1	0	0	65535	65535
36842	22061	r04c09f16p01-ch2sk1fk1fl1.tiff	r04c09f16p01-ch1sk1fk1fl1.tiff	45	808	0.000579843	0.00140383	0	0	nan	9	16	1	4	1	1	0	0	65535	65535
37529	21799	r04c09f17p01-ch2sk1fk1fl1.tiff	r04c09f17p01-ch1sk1fk1fl1.tiff	45	809	0.000579843	0.00138857	0	0	nan	9	17	1	4	1	1	0	0	65535	65535
37319	22103	r04c09f18p01-ch2sk1fk1fl1.tiff	r04c09f18p01-ch1sk1fk1fl1.tiff	45	810	0.000564584	0.00137331	0	0	nan	9	18	1	4	1	1	0	0	65535	65535
38077	22421	r04c10f02p01-ch2sk1fk1fl1.tiff	r04c10f02p01-ch1sk1fk1fl1.tiff	51	902	0.000595102	0.00135805	0	0	nan	10	2	1	4	1	1	0	0	65535	65535
37407	22246	r04c10f03p01-ch2sk1fk1fl1.tiff	r04c10f03p01-ch1sk1fk1fl1.tiff	51	903	0.000549325	0.00141909	0	0	nan	10	3	1	4	1	1	0	0	65535	65535
37630	22221	r04c10f04p01-ch2sk1fk1fl1.tiff	r04c10f04p01-ch1sk1fk1fl1.tiff	51	904	0.000595102	0.00132753	0	0	nan	10	4	1	4	1	1	0	0	65535	65535
31089	21919	r04c10f05p01-ch2sk1fk1fl1.tiff	r04c10f05p01-ch1sk1fk1fl1.tiff	51	905	0.000656138	0.00149538	0	0	nan	10	5	1	4	1	1	0	0	65535	65535
63	3	r04c10f08p01-ch2sk1fk1fl1.tiff	r04c10f08p01-ch1sk1fk1fl1.tiff	51	908	0.0315709	0.0430915	0	0	nan	10	8	1	4	1	1	0	0	65535	65535
3	3	r04c10f12p01-ch2sk1fk1fl1.tiff	r04c10f12p01-ch1sk1fk1fl1.tiff	51	912	0.038117	0.0386969	0	0	nan	10	12	1	4	1	1	0	0	65535	65535
37394	28235	r04c10f16p01-ch2sk1fk1fl1.tiff	r04c10f16p01-ch1sk1fk1fl1.tiff	51	916	0.000579843	0.0197299	0	0	nan	10	16	1	4	1	1	0	0	65535	65535
37679	21956	r04c11f02p01-ch2sk1fk1fl1.tiff	r04c11f02p01-ch1sk1fk1fl1.tiff	57	1010	0.000595102	0.00132753	0	0	nan	11	2	1	4	1	1	0	0	65535	65535
37583	22115	r04c11f03p01-ch2sk1fk1fl1.tiff	r04c11f03p01-ch1sk1fk1fl1.tiff	57	1011	0.00062562	0.00129702	0	0	nan	11	3	1	4	1	1	0	0	65535	65535
31731	22105	r04c11f04p01-ch2sk1fk1fl1.tiff	r04c11f04p01-ch1sk1fk1fl1.tiff	57	1012	0.000640879	0.00135805	0	0	nan	11	4	1	4	1	1	0	0	65535	65535
37051	22240	r04c11f05p01-ch2sk1fk1fl1.tiff	r04c11f05p01-ch1sk1fk1fl1.tiff	57	1013	0.000595102	0.00138857	0	0	nan	11	5	1	4	1	1	0	0	65535	65535
0	1	r04c11f08p01-ch2sk1fk1fl1.tiff	r04c11f08p01-ch1sk1fk1fl1.tiff	57	1016	0.0459602	0.0485084	0	0	nan	11	8	1	4	1	1	0	0	65535	65535
37292	22011	r04c11f11p01-ch2sk1fk1fl1.tiff	r04c11f11p01-ch1sk1fk1fl1.tiff	57	1019	0.000595102	0.00138857	0	0	nan	11	11	1	4	1	1	0	0	65535	65535
37745	22132	r04c11f12p01-ch2sk1fk1fl1.tiff	r04c11f12p01-ch1sk1fk1fl1.tiff	57	1020	0.000595102	0.00141909	0	0	nan	11	12	1	4	1	1	0	0	65535	65535
4201	29179	r04c11f16p01-ch2sk1fk1fl1.tiff	r04c11f16p01-ch1sk1fk1fl1.tiff	57	1024	0.0167697	0.0261082	0	0	nan	11	16	1	4	1	1	0	0	65535	65535
37921	22055	r05c02f05p01-ch2sk1fk1fl1.tiff	r05c02f05p01-ch1sk1fk1fl1.tiff	4	59	0.000595102	0.00170901	0	0	nan	2	5	1	5	1	1	0	0	65535	65535
37391	17033	r05c02f12p01-ch2sk1fk1fl1.tiff	r05c02f12p01-ch1sk1fk1fl1.tiff	4	66	0.000610361	0.020798	0	0	nan	2	12	1	5	1	1	0	0	65535	65535
585	6	r05c02f13p01-ch2sk1fk1fl1.tiff	r05c02f13p01-ch1sk1fk1fl1.tiff	4	67	0.0217288	0.0357671	0	0	nan	2	13	1	5	1	1	0	0	65535	65535
1637	6	r05c02f15p01-ch2sk1fk1fl1.tiff	r05c02f15p01-ch1sk1fk1fl1.tiff	4	69	0.0183871	0.0300298	0	0	nan	2	15	1	5	1	1	0	0	65535	65535
37847	21494	r05c02f16p01-ch2sk1fk1fl1.tiff	r05c02f16p01-ch1sk1fk1fl1.tiff	4	70	0.000564584	0.0443427	0	0	nan	2	16	1	5	1	1	0	0	65535	65535
37249	21430	r05c02f17p01-ch2sk1fk1fl1.tiff	r05c02f17p01-ch1sk1fk1fl1.tiff	4	71	0.000549325	0.00424201	0	0	nan	2	17	1	5	1	1	0	0	65535	65535
37071	21597	r05c02f18p01-ch2sk1fk1fl1.tiff	r05c02f18p01-ch1sk1fk1fl1.tiff	4	72	0.000610361	0.00239567	0	0	nan	2	18	1	5	1	1	0	0	65535	65535
37802	21977	r05c03f02p01-ch2sk1fk1fl1.tiff	r05c03f02p01-ch1sk1fk1fl1.tiff	10	164	0.000610361	0.00267033	0	0	nan	3	2	1	5	1	1	0	0	65535	65535
37892	21902	r05c03f03p01-ch2sk1fk1fl1.tiff	r05c03f03p01-ch1sk1fk1fl1.tiff	10	165	0.000610361	0.00207523	0	0	nan	3	3	1	5	1	1	0	0	65535	65535
38185	19551	r05c03f04p01-ch2sk1fk1fl1.tiff	r05c03f04p01-ch1sk1fk1fl1.tiff	10	166	0.000610361	0.00381476	0	0	nan	3	4	1	5	1	1	0	0	65535	65535
38159	21907	r05c03f05p01-ch2sk1fk1fl1.tiff	r05c03f05p01-ch1sk1fk1fl1.tiff	10	167	0.000610361	0.00442512	0	0	nan	3	5	1	5	1	1	0	0	65535	65535
2	13	r05c03f08p01-ch2sk1fk1fl1.tiff	r05c03f08p01-ch1sk1fk1fl1.tiff	10	170	0.0382696	0.0495155	0	0	nan	3	8	1	5	1	1	0	0	65535	65535
37254	22006	r05c03f11p01-ch2sk1fk1fl1.tiff	r05c03f11p01-ch1sk1fk1fl1.tiff	10	173	0.00062562	0.00357061	0	0	nan	3	11	1	5	1	1	0	0	65535	65535
37802	21883	r05c03f12p01-ch2sk1fk1fl1.tiff	r05c03f12p01-ch1sk1fk1fl1.tiff	10	174	0.000595102	0.00263981	0	0	nan	3	12	1	5	1	1	0	0	65535	65535
37533	21977	r05c03f18p01-ch2sk1fk1fl1.tiff	r05c03f18p01-ch1sk1fk1fl1.tiff	10	180	0.000549325	0.00143435	0	0	nan	3	18	1	5	1	1	0	0	65535	65535
0	0	r05c04f02p01-ch2sk1fk1fl1.tiff	r05c04f02p01-ch1sk1fk1fl1.tiff	16	272	0	0	0	0	nan	4	2	1	5	1	1	0	0	65535	65535
37458	21868	r05c04f08p01-ch2sk1fk1fl1.tiff	r05c04f08p01-ch1sk1fk1fl1.tiff	16	278	0.00062562	0.00158694	0	0	nan	4	8	1	5	1	1	0	0	65535	65535
37322	21857	r05c04f09p01-ch2sk1fk1fl1.tiff	r05c04f09p01-ch1sk1fk1fl1.tiff	16	279	0.000610361	0.00137331	0	0	nan	4	9	1	5	1	1	0	0	65535	65535
12969	7	r05c04f12p01-ch2sk1fk1fl1.tiff	r05c04f12p01-ch1sk1fk1fl1.tiff	16	282	0.00807202	0.029984	0	0	nan	4	12	1	5	1	1	0	0	65535	65535
37194	22008	r05c04f15p01-ch2sk1fk1fl1.tiff	r05c04f15p01-ch1sk1fk1fl1.tiff	16	285	0.000564584	0.00148013	0	0	nan	4	15	1	5	1	1	0	0	65535	65535
37515	22210	r05c04f16p01-ch2sk1fk1fl1.tiff	r05c04f16p01-ch1sk1fk1fl1.tiff	16	286	0.000579843	0.00135805	0	0	nan	4	16	1	5	1	1	0	0	65535	65535
37800	21937	r05c04f17p01-ch2sk1fk1fl1.tiff	r05c04f17p01-ch1sk1fk1fl1.tiff	16	287	0.000579843	0.00215152	0	0	nan	4	17	1	5	1	1	0	0	65535	65535
37594	21807	r05c04f18p01-ch2sk1fk1fl1.tiff	r05c04f18p01-ch1sk1fk1fl1.tiff	16	288	0.000610361	0.00138857	0	0	nan	4	18	1	5	1	1	0	0	65535	65535
37525	21765	r05c05f02p01-ch2sk1fk1fl1.tiff	r05c05f02p01-ch1sk1fk1fl1.tiff	22	380	0.000549325	0.00135805	0	0	nan	5	2	1	5	1	1	0	0	65535	65535
37986	22051	r05c05f03p01-ch2sk1fk1fl1.tiff	r05c05f03p01-ch1sk1fk1fl1.tiff	22	381	0.000579843	0.00135805	0	0	nan	5	3	1	5	1	1	0	0	65535	65535
37499	22170	r05c05f04p01-ch2sk1fk1fl1.tiff	r05c05f04p01-ch1sk1fk1fl1.tiff	22	382	0.000579843	0.00135805	0	0	nan	5	4	1	5	1	1	0	0	65535	65535
37561	21973	r05c05f05p01-ch2sk1fk1fl1.tiff	r05c05f05p01-ch1sk1fk1fl1.tiff	22	383	0.000564584	0.00140383	0	0	nan	5	5	1	5	1	1	0	0	65535	65535
54	11	r05c05f06p01-ch2sk1fk1fl1.tiff	r05c05f06p01-ch1sk1fk1fl1.tiff	22	384	0.0298161	0.0381476	0	0	nan	5	6	1	5	1	1	0	0	65535	65535
31640	21955	r05c05f08p01-ch2sk1fk1fl1.tiff	r05c05f08p01-ch1sk1fk1fl1.tiff	22	386	0.000701915	0.00836194	0	0	nan	5	8	1	5	1	1	0	0	65535	65535
31778	21951	r05c05f11p01-ch2sk1fk1fl1.tiff	r05c05f11p01-ch1sk1fk1fl1.tiff	22	389	0.000640879	0.00138857	0	0	nan	5	11	1	5	1	1	0	0	65535	65535
37606	22025	r05c05f12p01-ch2sk1fk1fl1.tiff	r05c05f12p01-ch1sk1fk1fl1.tiff	22	390	0.000579843	0.0024567	0	0	nan	5	12	1	5	1	1	0	0	65535	65535
1852	15	r05c05f16p01-ch2sk1fk1fl1.tiff	r05c05f16p01-ch1sk1fk1fl1.tiff	22	394	0.0191501	0.0310369	0	0	nan	5	16	1	5	1	1	0	0	65535	65535
53	33	r05c05f18p01-ch2sk1fk1fl1.tiff	r05c05f18p01-ch1sk1fk1fl1.tiff	22	396	0.0273594	0.0438849	0	0	nan	5	18	1	5	1	1	0	0	65535	65535
37139	22030	r05c06f02p01-ch2sk1fk1fl1.tiff	r05c06f02p01-ch1sk1fk1fl1.tiff	28	488	0.000595102	0.0016022	0	0	nan	6	2	1	5	1	1	0	0	65535	65535
37541	21911	r05c06f03p01-ch2sk1fk1fl1.tiff	r05c06f03p01-ch1sk1fk1fl1.tiff	28	489	0.000579843	0.00161746	0	0	nan	6	3	1	5	1	1	0	0	65535	65535
37174	21856	r05c06f04p01-ch2sk1fk1fl1.tiff	r05c06f04p01-ch1sk1fk1fl1.tiff	28	490	0.000595102	0.00138857	0	0	nan	6	4	1	5	1	1	0	0	65535	65535
37149	21813	r05c06f05p01-ch2sk1fk1fl1.tiff	r05c06f05p01-ch1sk1fk1fl1.tiff	28	491	0.000579843	0.00149538	0	0	nan	6	5	1	5	1	1	0	0	65535	65535
37850	21775	r05c06f11p01-ch2sk1fk1fl1.tiff	r05c06f11p01-ch1sk1fk1fl1.tiff	28	497	0.000564584	0.00137331	0	0	nan	6	11	1	5	1	1	0	0	65535	65535
37359	21875	r05c06f12p01-ch2sk1fk1fl1.tiff	r05c06f12p01-ch1sk1fk1fl1.tiff	28	498	0.000564584	0.0015259	0	0	nan	6	12	1	5	1	1	0	0	65535	65535
3996	28274	r05c06f16p01-ch2sk1fk1fl1.tiff	r05c06f16p01-ch1sk1fk1fl1.tiff	28	502	0.015259	0.0166323	0	0	nan	6	16	1	5	1	1	0	0	65535	65535
12	34	r05c06f17p01-ch2sk1fk1fl1.tiff	r05c06f17p01-ch1sk1fk1fl1.tiff	28	503	0.0319829	0.0397955	0	0	nan	6	17	1	5	1	1	0	0	65535	65535
62	22016	r05c06f18p01-ch2sk1fk1fl1.tiff	r05c06f18p01-ch1sk1fk1fl1.tiff	28	504	0.0306401	0.00637827	0	0	nan	6	18	1	5	1	1	0	0	65535	65535
37201	22037	r05c07f02p01-ch2sk1fk1fl1.tiff	r05c07f02p01-ch1sk1fk1fl1.tiff	34	596	0.000579843	0.00137331	0	0	nan	7	2	1	5	1	1	0	0	65535	65535
37437	22266	r05c07f03p01-ch2sk1fk1fl1.tiff	r05c07f03p01-ch1sk1fk1fl1.tiff	34	597	0.000610361	0.00201419	0	0	nan	7	3	1	5	1	1	0	0	65535	65535
37576	22150	r05c07f04p01-ch2sk1fk1fl1.tiff	r05c07f04p01-ch1sk1fk1fl1.tiff	34	598	0.000610361	0.00158694	0	0	nan	7	4	1	5	1	1	0	0	65535	65535
37706	21697	r05c07f05p01-ch2sk1fk1fl1.tiff	r05c07f05p01-ch1sk1fk1fl1.tiff	34	599	0.000595102	0.00138857	0	0	nan	7	5	1	5	1	1	0	0	65535	65535
31446	22067	r05c07f11p01-ch2sk1fk1fl1.tiff	r05c07f11p01-ch1sk1fk1fl1.tiff	34	605	0.00187686	0.00146487	0	0	nan	7	11	1	5	1	1	0	0	65535	65535
37339	21881	r05c07f12p01-ch2sk1fk1fl1.tiff	r05c07f12p01-ch1sk1fk1fl1.tiff	34	606	0.000564584	0.00134279	0	0	nan	7	12	1	5	1	1	0	0	65535	65535
7706	4	r05c07f16p01-ch2sk1fk1fl1.tiff	r05c07f16p01-ch1sk1fk1fl1.tiff	34	610	0.0120546	0.024918	0	0	nan	7	16	1	5	1	1	0	0	65535	65535
11	16	r05c07f17p01-ch2sk1fk1fl1.tiff	r05c07f17p01-ch1sk1fk1fl1.tiff	34	611	0.0325322	0.0471656	0	0	nan	7	17	1	5	1	1	0	0	65535	65535
38017	21759	r05c07f18p01-ch2sk1fk1fl1.tiff	r05c07f18p01-ch1sk1fk1fl1.tiff	34	612	0.000549325	0.00141909	0	0	nan	7	18	1	5	1	1	0	0	65535	65535
37724	22038	r05c08f02p01-ch2sk1fk1fl1.tiff	r05c08f02p01-ch1sk1fk1fl1.tiff	40	704	0.000549325	0.00132753	0	0	nan	8	2	1	5	1	1	0	0	65535	65535
37665	22105	r05c08f03p01-ch2sk1fk1fl1.tiff	r05c08f03p01-ch1sk1fk1fl1.tiff	40	705	0.000579843	0.00250248	0	0	nan	8	3	1	5	1	1	0	0	65535	65535
37198	19605	r05c08f04p01-ch2sk1fk1fl1.tiff	r05c08f04p01-ch1sk1fk1fl1.tiff	40	706	0.000564584	0.0325628	0	0	nan	8	4	1	5	1	1	0	0	65535	65535
37978	21824	r05c08f05p01-ch2sk1fk1fl1.tiff	r05c08f05p01-ch1sk1fk1fl1.tiff	40	707	0.000564584	0.00195315	0	0	nan	8	5	1	5	1	1	0	0	65535	65535
38213	7	r05c08f11p01-ch2sk1fk1fl1.tiff	r05c08f11p01-ch1sk1fk1fl1.tiff	40	713	0.000564584	0.0401465	0	0	nan	8	11	1	5	1	1	0	0	65535	65535
30856	1	r05c08f12p01-ch2sk1fk1fl1.tiff	r05c08f12p01-ch1sk1fk1fl1.tiff	40	714	0.000640879	0.0323186	0	0	nan	8	12	1	5	1	1	0	0	65535	65535
37017	21913	r05c08f16p01-ch2sk1fk1fl1.tiff	r05c08f16p01-ch1sk1fk1fl1.tiff	40	718	0.000549325	0.0015259	0	0	nan	8	16	1	5	1	1	0	0	65535	65535
13	1	r05c08f17p01-ch2sk1fk1fl1.tiff	r05c08f17p01-ch1sk1fk1fl1.tiff	40	719	0.0339513	0.037644	0	0	nan	8	17	1	5	1	1	0	0	65535	65535
37890	22005	r05c08f18p01-ch2sk1fk1fl1.tiff	r05c08f18p01-ch1sk1fk1fl1.tiff	40	720	0.000579843	0.00135805	0	0	nan	8	18	1	5	1	1	0	0	65535	65535
37177	22201	r05c09f02p01-ch2sk1fk1fl1.tiff	r05c09f02p01-ch1sk1fk1fl1.tiff	46	812	0.000579843	0.00140383	0	0	nan	9	2	1	5	1	1	0	0	65535	65535
37119	22046	r05c09f03p01-ch2sk1fk1fl1.tiff	r05c09f03p01-ch1sk1fk1fl1.tiff	46	813	0.000595102	0.00140383	0	0	nan	9	3	1	5	1	1	0	0	65535	65535
37415	19998	r05c09f04p01-ch2sk1fk1fl1.tiff	r05c09f04p01-ch1sk1fk1fl1.tiff	46	814	0.000610361	0.00598154	0	0	nan	9	4	1	5	1	1	0	0	65535	65535
37880	19432	r05c09f05p01-ch2sk1fk1fl1.tiff	r05c09f05p01-ch1sk1fk1fl1.tiff	46	815	0.000579843	0.00817884	0	0	nan	9	5	1	5	1	1	0	0	65535	65535
225	6	r05c09f08p01-ch2sk1fk1fl1.tiff	r05c09f08p01-ch1sk1fk1fl1.tiff	46	818	0.0248569	0.0365301	0	0	nan	9	8	1	5	1	1	0	0	65535	65535
37760	24047	r05c09f11p01-ch2sk1fk1fl1.tiff	r05c09f11p01-ch1sk1fk1fl1.tiff	46	821	0.00062562	0.00332647	0	0	nan	9	11	1	5	1	1	0	0	65535	65535
37338	21932	r05c09f12p01-ch2sk1fk1fl1.tiff	r05c09f12p01-ch1sk1fk1fl1.tiff	46	822	0.000595102	0.00141909	0	0	nan	9	12	1	5	1	1	0	0	65535	65535
4040	10	r05c09f16p01-ch2sk1fk1fl1.tiff	r05c09f16p01-ch1sk1fk1fl1.tiff	46	826	0.0153201	0.0253452	0	0	nan	9	16	1	5	1	1	0	0	65535	65535
1830	5	r05c09f18p01-ch2sk1fk1fl1.tiff	r05c09f18p01-ch1sk1fk1fl1.tiff	46	828	0.0188449	0.0484321	0	0	nan	9	18	1	5	1	1	0	0	65535	65535
37968	22127	r05c10f02p01-ch2sk1fk1fl1.tiff	r05c10f02p01-ch1sk1fk1fl1.tiff	52	920	0.000579843	0.00138857	0	0	nan	10	2	1	5	1	1	0	0	65535	65535
37083	22061	r05c10f03p01-ch2sk1fk1fl1.tiff	r05c10f03p01-ch1sk1fk1fl1.tiff	52	921	0.000595102	0.00140383	0	0	nan	10	3	1	5	1	1	0	0	65535	65535
37091	22093	r05c10f04p01-ch2sk1fk1fl1.tiff	r05c10f04p01-ch1sk1fk1fl1.tiff	52	922	0.000579843	0.00384527	0	0	nan	10	4	1	5	1	1	0	0	65535	65535
37707	22006	r05c10f05p01-ch2sk1fk1fl1.tiff	r05c10f05p01-ch1sk1fk1fl1.tiff	52	923	0.000564584	0.00578317	0	0	nan	10	5	1	5	1	1	0	0	65535	65535
32079	1	r05c10f08p01-ch2sk1fk1fl1.tiff	r05c10f08p01-ch1sk1fk1fl1.tiff	52	926	0.00062562	0.0286259	0	0	nan	10	8	1	5	1	1	0	0	65535	65535
37768	22120	r05c10f11p01-ch2sk1fk1fl1.tiff	r05c10f11p01-ch1sk1fk1fl1.tiff	52	929	0.000610361	0.00354009	0	0	nan	10	11	1	5	1	1	0	0	65535	65535
37557	21838	r05c10f12p01-ch2sk1fk1fl1.tiff	r05c10f12p01-ch1sk1fk1fl1.tiff	52	930	0.000595102	0.00137331	0	0	nan	10	12	1	5	1	1	0	0	65535	65535
21	29	r05c10f15p01-ch2sk1fk1fl1.tiff	r05c10f15p01-ch1sk1fk1fl1.tiff	52	933	0.0412299	0.0455024	0	0	nan	10	15	1	5	1	1	0	0	65535	65535
31586	22089	r05c10f16p01-ch2sk1fk1fl1.tiff	r05c10f16p01-ch1sk1fk1fl1.tiff	52	934	0.0011902	0.00199893	0	0	nan	10	16	1	5	1	1	0	0	65535	65535
37	67	r05c10f17p01-ch2sk1fk1fl1.tiff	r05c10f17p01-ch1sk1fk1fl1.tiff	52	935	0.0324407	0.0401007	0	0	nan	10	17	1	5	1	1	0	0	65535	65535
37307	22045	r05c11f02p01-ch2sk1fk1fl1.tiff	r05c11f02p01-ch1sk1fk1fl1.tiff	58	1028	0.000595102	0.00282292	0	0	nan	11	2	1	5	1	1	0	0	65535	65535
37617	19706	r05c11f03p01-ch2sk1fk1fl1.tiff	r05c11f03p01-ch1sk1fk1fl1.tiff	58	1029	0.000579843	0.00366217	0	0	nan	11	3	1	5	1	1	0	0	65535	65535
37637	22098	r05c11f04p01-ch2sk1fk1fl1.tiff	r05c11f04p01-ch1sk1fk1fl1.tiff	58	1030	0.000579843	0.00254826	0	0	nan	11	4	1	5	1	1	0	0	65535	65535
37619	30848	r05c11f05p01-ch2sk1fk1fl1.tiff	r05c11f05p01-ch1sk1fk1fl1.tiff	58	1031	0.000564584	0.0293431	0	0	nan	11	5	1	5	1	1	0	0	65535	65535
36983	22289	r05c11f08p01-ch2sk1fk1fl1.tiff	r05c11f08p01-ch1sk1fk1fl1.tiff	58	1034	0.000579843	0.00140383	0	0	nan	11	8	1	5	1	1	0	0	65535	65535
37851	22242	r05c11f12p01-ch2sk1fk1fl1.tiff	r05c11f12p01-ch1sk1fk1fl1.tiff	58	1038	0.000610361	0.00180056	0	0	nan	11	12	1	5	1	1	0	0	65535	65535
4024	3	r05c11f16p01-ch2sk1fk1fl1.tiff	r05c11f16p01-ch1sk1fk1fl1.tiff	58	1042	0.0163729	0.0331579	0	0	nan	11	16	1	5	1	1	0	0	65535	65535
37361	21968	r06c02f02p01-ch2sk1fk1fl1.tiff	r06c02f02p01-ch1sk1fk1fl1.tiff	5	74	0.00062562	0.00135805	0	0	nan	2	2	1	6	1	1	0	0	65535	65535
37815	21782	r06c02f03p01-ch2sk1fk1fl1.tiff	r06c02f03p01-ch1sk1fk1fl1.tiff	5	75	0.000564584	0.00134279	0	0	nan	2	3	1	6	1	1	0	0	65535	65535
37102	21699	r06c02f04p01-ch2sk1fk1fl1.tiff	r06c02f04p01-ch1sk1fk1fl1.tiff	5	76	0.000579843	0.00129702	0	0	nan	2	4	1	6	1	1	0	0	65535	65535
37855	21923	r06c02f05p01-ch2sk1fk1fl1.tiff	r06c02f05p01-ch1sk1fk1fl1.tiff	5	77	0.000595102	0.00306706	0	0	nan	2	5	1	6	1	1	0	0	65535	65535
37813	22058	r06c02f11p01-ch2sk1fk1fl1.tiff	r06c02f11p01-ch1sk1fk1fl1.tiff	5	83	0.000564584	0.00151064	0	0	nan	2	11	1	6	1	1	0	0	65535	65535
37502	21716	r06c02f12p01-ch2sk1fk1fl1.tiff	r06c02f12p01-ch1sk1fk1fl1.tiff	5	84	0.000564584	0.0018616	0	0	nan	2	12	1	6	1	1	0	0	65535	65535
12389	21298	r06c02f16p01-ch2sk1fk1fl1.tiff	r06c02f16p01-ch1sk1fk1fl1.tiff	5	88	0.0091249	0.00880446	0	0	nan	2	16	1	6	1	1	0	0	65535	65535
692	13	r06c02f17p01-ch2sk1fk1fl1.tiff	r06c02f17p01-ch1sk1fk1fl1.tiff	5	89	0.0223239	0.0274052	0	0	nan	2	17	1	6	1	1	0	0	65535	65535
4040	23955	r06c03f02p01-ch2sk1fk1fl1.tiff	r06c03f02p01-ch1sk1fk1fl1.tiff	11	182	0.016968	0.0246281	0	0	nan	3	2	1	6	1	1	0	0	65535	65535
36972	22252	r06c03f05p01-ch2sk1fk1fl1.tiff	r06c03f05p01-ch1sk1fk1fl1.tiff	11	185	0.000564584	0.00205997	0	0	nan	3	5	1	6	1	1	0	0	65535	65535
120	60	r06c03f08p01-ch2sk1fk1fl1.tiff	r06c03f08p01-ch1sk1fk1fl1.tiff	11	188	0.0235599	0.0488136	0	0	nan	3	8	1	6	1	1	0	0	65535	65535
27	61	r06c03f09p01-ch2sk1fk1fl1.tiff	r06c03f09p01-ch1sk1fk1fl1.tiff	11	189	0.0396429	0.0386358	0	0	nan	3	9	1	6	1	1	0	0	65535	65535
37649	21979	r06c03f11p01-ch2sk1fk1fl1.tiff	r06c03f11p01-ch1sk1fk1fl1.tiff	11	191	0.000595102	0.00144961	0	0	nan	3	11	1	6	1	1	0	0	65535	65535
31087	21932	r06c03f12p01-ch2sk1fk1fl1.tiff	r06c03f12p01-ch1sk1fk1fl1.tiff	11	192	0.000640879	0.00164797	0	0	nan	3	12	1	6	1	1	0	0	65535	65535
18	21	r06c03f13p01-ch2sk1fk1fl1.tiff	r06c03f13p01-ch1sk1fk1fl1.tiff	11	193	0.0323033	0.0442969	0	0	nan	3	13	1	6	1	1	0	0	65535	65535
18392	3	r06c03f15p01-ch2sk1fk1fl1.tiff	r06c03f15p01-ch1sk1fk1fl1.tiff	11	195	0.00653086	0.018677	0	0	nan	3	15	1	6	1	1	0	0	65535	65535
37458	21685	r06c03f16p01-ch2sk1fk1fl1.tiff	r06c03f16p01-ch1sk1fk1fl1.tiff	11	196	0.000564584	0.00132753	0	0	nan	3	16	1	6	1	1	0	0	65535	65535
37474	21771	r06c03f17p01-ch2sk1fk1fl1.tiff	r06c03f17p01-ch1sk1fk1fl1.tiff	11	197	0.000579843	0.00132753	0	0	nan	3	17	1	6	1	1	0	0	65535	65535
38273	21912	r06c03f18p01-ch2sk1fk1fl1.tiff	r06c03f18p01-ch1sk1fk1fl1.tiff	11	198	0.000595102	0.00135805	0	0	nan	3	18	1	6	1	1	0	0	65535	65535
37433	24275	r06c04f02p01-ch2sk1fk1fl1.tiff	r06c04f02p01-ch1sk1fk1fl1.tiff	17	290	0.000610361	0.0157168	0	0	nan	4	2	1	6	1	1	0	0	65535	65535
3874	3	r06c04f04p01-ch2sk1fk1fl1.tiff	r06c04f04p01-ch1sk1fk1fl1.tiff	17	292	0.0160678	0.0319066	0	0	nan	4	4	1	6	1	1	0	0	65535	65535
37623	22097	r06c04f05p01-ch2sk1fk1fl1.tiff	r06c04f05p01-ch1sk1fk1fl1.tiff	17	293	0.000579843	0.00138857	0	0	nan	4	5	1	6	1	1	0	0	65535	65535
37610	22228	r06c04f11p01-ch2sk1fk1fl1.tiff	r06c04f11p01-ch1sk1fk1fl1.tiff	17	299	0.000564584	0.0016022	0	0	nan	4	11	1	6	1	1	0	0	65535	65535
37108	21644	r06c04f12p01-ch2sk1fk1fl1.tiff	r06c04f12p01-ch1sk1fk1fl1.tiff	17	300	0.000579843	0.00138857	0	0	nan	4	12	1	6	1	1	0	0	65535	65535
13049	19405	r06c04f15p01-ch2sk1fk1fl1.tiff	r06c04f15p01-ch1sk1fk1fl1.tiff	17	303	0.00726329	0.0137026	0	0	nan	4	15	1	6	1	1	0	0	65535	65535
37112	21889	r06c04f16p01-ch2sk1fk1fl1.tiff	r06c04f16p01-ch1sk1fk1fl1.tiff	17	304	0.000610361	0.00155642	0	0	nan	4	16	1	6	1	1	0	0	65535	65535
37322	22023	r06c04f17p01-ch2sk1fk1fl1.tiff	r06c04f17p01-ch1sk1fk1fl1.tiff	17	305	0.000595102	0.00143435	0	0	nan	4	17	1	6	1	1	0	0	65535	65535
37474	21876	r06c04f18p01-ch2sk1fk1fl1.tiff	r06c04f18p01-ch1sk1fk1fl1.tiff	17	306	0.00062562	0.00143435	0	0	nan	4	18	1	6	1	1	0	0	65535	65535
37478	20897	r06c05f02p01-ch2sk1fk1fl1.tiff	r06c05f02p01-ch1sk1fk1fl1.tiff	23	398	0.000564584	0.0105898	0	0	nan	5	2	1	6	1	1	0	0	65535	65535
37266	20492	r06c05f03p01-ch2sk1fk1fl1.tiff	r06c05f03p01-ch1sk1fk1fl1.tiff	23	399	0.00062562	0.00236515	0	0	nan	5	3	1	6	1	1	0	0	65535	65535
37371	20806	r06c05f04p01-ch2sk1fk1fl1.tiff	r06c05f04p01-ch1sk1fk1fl1.tiff	23	400	0.000595102	0.00140383	0	0	nan	5	4	1	6	1	1	0	0	65535	65535
37630	22495	r06c05f05p01-ch2sk1fk1fl1.tiff	r06c05f05p01-ch1sk1fk1fl1.tiff	23	401	0.000579843	0.00140383	0	0	nan	5	5	1	6	1	1	0	0	65535	65535
733	13	r06c05f06p01-ch2sk1fk1fl1.tiff	r06c05f06p01-ch1sk1fk1fl1.tiff	23	402	0.0208438	0.0278782	0	0	nan	5	6	1	6	1	1	0	0	65535	65535
36939	20417	r06c05f08p01-ch2sk1fk1fl1.tiff	r06c05f08p01-ch1sk1fk1fl1.tiff	23	404	0.000579843	0.005066	0	0	nan	5	8	1	6	1	1	0	0	65535	65535
3938	4	r06c05f09p01-ch2sk1fk1fl1.tiff	r06c05f09p01-ch1sk1fk1fl1.tiff	23	405	0.0149386	0.0312657	0	0	nan	5	9	1	6	1	1	0	0	65535	65535
3835	26057	r06c05f11p01-ch2sk1fk1fl1.tiff	r06c05f11p01-ch1sk1fk1fl1.tiff	23	407	0.014725	0.0164797	0	0	nan	5	11	1	6	1	1	0	0	65535	65535
4163	4	r06c05f12p01-ch2sk1fk1fl1.tiff	r06c05f12p01-ch1sk1fk1fl1.tiff	23	408	0.0156558	0.0141756	0	0	nan	5	12	1	6	1	1	0	0	65535	65535
4	15	r06c05f15p01-ch2sk1fk1fl1.tiff	r06c05f15p01-ch1sk1fk1fl1.tiff	23	411	0.0420844	0.0382086	0	0	nan	5	15	1	6	1	1	0	0	65535	65535
37110	23942	r06c05f16p01-ch2sk1fk1fl1.tiff	r06c05f16p01-ch1sk1fk1fl1.tiff	23	412	0.000549325	0.0148013	0	0	nan	5	16	1	6	1	1	0	0	65535	65535
37616	21981	r06c06f02p01-ch2sk1fk1fl1.tiff	r06c06f02p01-ch1sk1fk1fl1.tiff	29	506	0.000579843	0.00138857	0	0	nan	6	2	1	6	1	1	0	0	65535	65535
37745	22152	r06c06f03p01-ch2sk1fk1fl1.tiff	r06c06f03p01-ch1sk1fk1fl1.tiff	29	507	0.000610361	0.00135805	0	0	nan	6	3	1	6	1	1	0	0	65535	65535
36919	21932	r06c06f04p01-ch2sk1fk1fl1.tiff	r06c06f04p01-ch1sk1fk1fl1.tiff	29	508	0.000534066	0.00137331	0	0	nan	6	4	1	6	1	1	0	0	65535	65535
31631	21909	r06c06f05p01-ch2sk1fk1fl1.tiff	r06c06f05p01-ch1sk1fk1fl1.tiff	29	509	0.000640879	0.00170901	0	0	nan	6	5	1	6	1	1	0	0	65535	65535
690	2	r06c06f08p01-ch2sk1fk1fl1.tiff	r06c06f08p01-ch1sk1fk1fl1.tiff	29	512	0.024445	0.04477	0	0	nan	6	8	1	6	1	1	0	0	65535	65535
37400	21656	r06c06f11p01-ch2sk1fk1fl1.tiff	r06c06f11p01-ch1sk1fk1fl1.tiff	29	515	0.000549325	0.00131228	0	0	nan	6	11	1	6	1	1	0	0	65535	65535
31229	21835	r06c06f12p01-ch2sk1fk1fl1.tiff	r06c06f12p01-ch1sk1fk1fl1.tiff	29	516	0.000671397	0.00132753	0	0	nan	6	12	1	6	1	1	0	0	65535	65535
3712	29145	r06c06f16p01-ch2sk1fk1fl1.tiff	r06c06f16p01-ch1sk1fk1fl1.tiff	29	520	0.0149081	0.02533	0	0	nan	6	16	1	6	1	1	0	0	65535	65535
1696	12	r06c06f18p01-ch2sk1fk1fl1.tiff	r06c06f18p01-ch1sk1fk1fl1.tiff	29	522	0.0199741	0.0408942	0	0	nan	6	18	1	6	1	1	0	0	65535	65535
36824	21954	r06c07f02p01-ch2sk1fk1fl1.tiff	r06c07f02p01-ch1sk1fk1fl1.tiff	35	614	0.000579843	0.00141909	0	0	nan	7	2	1	6	1	1	0	0	65535	65535
37560	21847	r06c07f03p01-ch2sk1fk1fl1.tiff	r06c07f03p01-ch1sk1fk1fl1.tiff	35	615	0.000549325	0.00146487	0	0	nan	7	3	1	6	1	1	0	0	65535	65535
37235	21901	r06c07f04p01-ch2sk1fk1fl1.tiff	r06c07f04p01-ch1sk1fk1fl1.tiff	35	616	0.000595102	0.00137331	0	0	nan	7	4	1	6	1	1	0	0	65535	65535
37407	21722	r06c07f05p01-ch2sk1fk1fl1.tiff	r06c07f05p01-ch1sk1fk1fl1.tiff	35	617	0.000610361	0.00137331	0	0	nan	7	5	1	6	1	1	0	0	65535	65535
37393	21689	r06c07f11p01-ch2sk1fk1fl1.tiff	r06c07f11p01-ch1sk1fk1fl1.tiff	35	623	0.000579843	0.00134279	0	0	nan	7	11	1	6	1	1	0	0	65535	65535
37547	21700	r06c07f12p01-ch2sk1fk1fl1.tiff	r06c07f12p01-ch1sk1fk1fl1.tiff	35	624	0.000564584	0.00143435	0	0	nan	7	12	1	6	1	1	0	0	65535	65535
37467	21725	r06c07f16p01-ch2sk1fk1fl1.tiff	r06c07f16p01-ch1sk1fk1fl1.tiff	35	628	0.000595102	0.00135805	0	0	nan	7	16	1	6	1	1	0	0	65535	65535
4225	3	r06c07f17p01-ch2sk1fk1fl1.tiff	r06c07f17p01-ch1sk1fk1fl1.tiff	35	629	0.0145113	0.0360266	0	0	nan	7	17	1	6	1	1	0	0	65535	65535
31431	28272	r06c07f18p01-ch2sk1fk1fl1.tiff	r06c07f18p01-ch1sk1fk1fl1.tiff	35	630	0.000640879	0.0184939	0	0	nan	7	18	1	6	1	1	0	0	65535	65535
36968	21943	r06c08f02p01-ch2sk1fk1fl1.tiff	r06c08f02p01-ch1sk1fk1fl1.tiff	41	722	0.000595102	0.00137331	0	0	nan	8	2	1	6	1	1	0	0	65535	65535
31090	22176	r06c08f04p01-ch2sk1fk1fl1.tiff	r06c08f04p01-ch1sk1fk1fl1.tiff	41	724	0.000656138	0.00134279	0	0	nan	8	4	1	6	1	1	0	0	65535	65535
37360	21708	r06c08f05p01-ch2sk1fk1fl1.tiff	r06c08f05p01-ch1sk1fk1fl1.tiff	41	725	0.000564584	0.00137331	0	0	nan	8	5	1	6	1	1	0	0	65535	65535
37398	23816	r06c08f11p01-ch2sk1fk1fl1.tiff	r06c08f11p01-ch1sk1fk1fl1.tiff	41	731	0.000579843	0.00268559	0	0	nan	8	11	1	6	1	1	0	0	65535	65535
31694	21744	r06c08f12p01-ch2sk1fk1fl1.tiff	r06c08f12p01-ch1sk1fk1fl1.tiff	41	732	0.000686656	0.0019379	0	0	nan	8	12	1	6	1	1	0	0	65535	65535
0	9	r06c08f15p01-ch2sk1fk1fl1.tiff	r06c08f15p01-ch1sk1fk1fl1.tiff	41	735	0.0396277	0.0349737	0	0	nan	8	15	1	6	1	1	0	0	65535	65535
37659	21966	r06c08f16p01-ch2sk1fk1fl1.tiff	r06c08f16p01-ch1sk1fk1fl1.tiff	41	736	0.000595102	0.00137331	0	0	nan	8	16	1	6	1	1	0	0	65535	65535
37285	21914	r06c08f17p01-ch2sk1fk1fl1.tiff	r06c08f17p01-ch1sk1fk1fl1.tiff	41	737	0.000564584	0.00221256	0	0	nan	8	17	1	6	1	1	0	0	65535	65535
37670	21636	r06c08f18p01-ch2sk1fk1fl1.tiff	r06c08f18p01-ch1sk1fk1fl1.tiff	41	738	0.000610361	0.00367742	0	0	nan	8	18	1	6	1	1	0	0	65535	65535
37327	21943	r06c09f02p01-ch2sk1fk1fl1.tiff	r06c09f02p01-ch1sk1fk1fl1.tiff	47	830	0.000549325	0.00146487	0	0	nan	9	2	1	6	1	1	0	0	65535	65535
37898	19772	r06c09f03p01-ch2sk1fk1fl1.tiff	r06c09f03p01-ch1sk1fk1fl1.tiff	47	831	0.000595102	0.00210575	0	0	nan	9	3	1	6	1	1	0	0	65535	65535
37761	21662	r06c09f04p01-ch2sk1fk1fl1.tiff	r06c09f04p01-ch1sk1fk1fl1.tiff	47	832	0.000595102	0.00401312	0	0	nan	9	4	1	6	1	1	0	0	65535	65535
31212	21757	r06c09f05p01-ch2sk1fk1fl1.tiff	r06c09f05p01-ch1sk1fk1fl1.tiff	47	833	0.000640879	0.00138857	0	0	nan	9	5	1	6	1	1	0	0	65535	65535
37422	22028	r06c09f11p01-ch2sk1fk1fl1.tiff	r06c09f11p01-ch1sk1fk1fl1.tiff	47	839	0.000549325	0.00135805	0	0	nan	9	11	1	6	1	1	0	0	65535	65535
31479	21598	r06c09f12p01-ch2sk1fk1fl1.tiff	r06c09f12p01-ch1sk1fk1fl1.tiff	47	840	0.000656138	0.00131228	0	0	nan	9	12	1	6	1	1	0	0	65535	65535
37472	25699	r06c09f16p01-ch2sk1fk1fl1.tiff	r06c09f16p01-ch1sk1fk1fl1.tiff	47	844	0.000564584	0.0128481	0	0	nan	9	16	1	6	1	1	0	0	65535	65535
31337	22024	r06c09f18p01-ch2sk1fk1fl1.tiff	r06c09f18p01-ch1sk1fk1fl1.tiff	47	846	0.000686656	0.00349432	0	0	nan	9	18	1	6	1	1	0	0	65535	65535
37658	22170	r06c10f02p01-ch2sk1fk1fl1.tiff	r06c10f02p01-ch1sk1fk1fl1.tiff	53	938	0.000610361	0.0018616	0	0	nan	10	2	1	6	1	1	0	0	65535	65535
36786	22016	r06c10f03p01-ch2sk1fk1fl1.tiff	r06c10f03p01-ch1sk1fk1fl1.tiff	53	939	0.000595102	0.00172427	0	0	nan	10	3	1	6	1	1	0	0	65535	65535
37881	22126	r06c10f04p01-ch2sk1fk1fl1.tiff	r06c10f04p01-ch1sk1fk1fl1.tiff	53	940	0.000595102	0.00143435	0	0	nan	10	4	1	6	1	1	0	0	65535	65535
37575	27146	r06c10f05p01-ch2sk1fk1fl1.tiff	r06c10f05p01-ch1sk1fk1fl1.tiff	53	941	0.000610361	0.0112154	0	0	nan	10	5	1	6	1	1	0	0	65535	65535
37036	21971	r06c10f11p01-ch2sk1fk1fl1.tiff	r06c10f11p01-ch1sk1fk1fl1.tiff	53	947	0.00062562	0.00137331	0	0	nan	10	11	1	6	1	1	0	0	65535	65535
37377	21880	r06c10f12p01-ch2sk1fk1fl1.tiff	r06c10f12p01-ch1sk1fk1fl1.tiff	53	948	0.000564584	0.00177005	0	0	nan	10	12	1	6	1	1	0	0	65535	65535
243	14	r06c10f16p01-ch2sk1fk1fl1.tiff	r06c10f16p01-ch1sk1fk1fl1.tiff	53	952	0.0248417	0.0327764	0	0	nan	10	16	1	6	1	1	0	0	65535	65535
37336	21902	r06c10f18p01-ch2sk1fk1fl1.tiff	r06c10f18p01-ch1sk1fk1fl1.tiff	53	954	0.000564584	0.00241093	0	0	nan	10	18	1	6	1	1	0	0	65535	65535
37452	21921	r06c11f02p01-ch2sk1fk1fl1.tiff	r06c11f02p01-ch1sk1fk1fl1.tiff	59	1046	0.000610361	0.00544747	0	0	nan	11	2	1	6	1	1	0	0	65535	65535
37673	19904	r06c11f03p01-ch2sk1fk1fl1.tiff	r06c11f03p01-ch1sk1fk1fl1.tiff	59	1047	0.000610361	0.00347906	0	0	nan	11	3	1	6	1	1	0	0	65535	65535
31920	22255	r06c11f04p01-ch2sk1fk1fl1.tiff	r06c11f04p01-ch1sk1fk1fl1.tiff	59	1048	0.000640879	0.00561532	0	0	nan	11	4	1	6	1	1	0	0	65535	65535
37325	22133	r06c11f05p01-ch2sk1fk1fl1.tiff	r06c11f05p01-ch1sk1fk1fl1.tiff	59	1049	0.000610361	0.00317388	0	0	nan	11	5	1	6	1	1	0	0	65535	65535
37917	19591	r06c11f12p01-ch2sk1fk1fl1.tiff	r06c11f12p01-ch1sk1fk1fl1.tiff	59	1056	0.000579843	0.00270085	0	0	nan	11	12	1	6	1	1	0	0	65535	65535
37497	19903	r06c11f16p01-ch2sk1fk1fl1.tiff	r06c11f16p01-ch1sk1fk1fl1.tiff	59	1060	0.000579843	0.00367742	0	0	nan	11	16	1	6	1	1	0	0	65535	65535
37664	21767	r07c02f02p01-ch2sk1fk1fl1.tiff	r07c02f02p01-ch1sk1fk1fl1.tiff	6	92	0.000534066	0.00137331	0	0	nan	2	2	1	7	1	1	0	0	65535	65535
31253	21619	r07c02f03p01-ch2sk1fk1fl1.tiff	r07c02f03p01-ch1sk1fk1fl1.tiff	6	93	0.000656138	0.00209049	0	0	nan	2	3	1	7	1	1	0	0	65535	65535
37322	21814	r07c02f04p01-ch2sk1fk1fl1.tiff	r07c02f04p01-ch1sk1fk1fl1.tiff	6	94	0.000579843	0.0019379	0	0	nan	2	4	1	7	1	1	0	0	65535	65535
37455	21677	r07c02f05p01-ch2sk1fk1fl1.tiff	r07c02f05p01-ch1sk1fk1fl1.tiff	6	95	0.000595102	0.00422675	0	0	nan	2	5	1	7	1	1	0	0	65535	65535
37070	21579	r07c02f06p01-ch2sk1fk1fl1.tiff	r07c02f06p01-ch1sk1fk1fl1.tiff	6	96	0.000595102	0.00216678	0	0	nan	2	6	1	7	1	1	0	0	65535	65535
37450	21703	r07c02f08p01-ch2sk1fk1fl1.tiff	r07c02f08p01-ch1sk1fk1fl1.tiff	6	98	0.000579843	0.00190738	0	0	nan	2	8	1	7	1	1	0	0	65535	65535
37698	21602	r07c02f11p01-ch2sk1fk1fl1.tiff	r07c02f11p01-ch1sk1fk1fl1.tiff	6	101	0.00062562	0.00419623	0	0	nan	2	11	1	7	1	1	0	0	65535	65535
37643	21488	r07c02f12p01-ch2sk1fk1fl1.tiff	r07c02f12p01-ch1sk1fk1fl1.tiff	6	102	0.000595102	0.00474556	0	0	nan	2	12	1	7	1	1	0	0	65535	65535
31188	21828	r07c03f02p01-ch2sk1fk1fl1.tiff	r07c03f02p01-ch1sk1fk1fl1.tiff	12	200	0.000640879	0.00183108	0	0	nan	3	2	1	7	1	1	0	0	65535	65535
37398	21962	r07c03f03p01-ch2sk1fk1fl1.tiff	r07c03f03p01-ch1sk1fk1fl1.tiff	12	201	0.000549325	0.00178531	0	0	nan	3	3	1	7	1	1	0	0	65535	65535
37746	21700	r07c03f04p01-ch2sk1fk1fl1.tiff	r07c03f04p01-ch1sk1fk1fl1.tiff	12	202	0.000595102	0.00801099	0	0	nan	3	4	1	7	1	1	0	0	65535	65535
37432	21788	r07c03f05p01-ch2sk1fk1fl1.tiff	r07c03f05p01-ch1sk1fk1fl1.tiff	12	203	0.000595102	0.00204471	0	0	nan	3	5	1	7	1	1	0	0	65535	65535
37962	25480	r07c03f06p01-ch2sk1fk1fl1.tiff	r07c03f06p01-ch1sk1fk1fl1.tiff	12	204	0.000595102	0.0147707	0	0	nan	3	6	1	7	1	1	0	0	65535	65535
31380	21365	r07c03f08p01-ch2sk1fk1fl1.tiff	r07c03f08p01-ch1sk1fk1fl1.tiff	12	206	0.000656138	0.031754	0	0	nan	3	8	1	7	1	1	0	0	65535	65535
31027	24189	r07c03f11p01-ch2sk1fk1fl1.tiff	r07c03f11p01-ch1sk1fk1fl1.tiff	12	209	0.000640879	0.00407416	0	0	nan	3	11	1	7	1	1	0	0	65535	65535
30850	21608	r07c03f12p01-ch2sk1fk1fl1.tiff	r07c03f12p01-ch1sk1fk1fl1.tiff	12	210	0.00122072	0.004654	0	0	nan	3	12	1	7	1	1	0	0	65535	65535
37691	22098	r07c04f02p01-ch2sk1fk1fl1.tiff	r07c04f02p01-ch1sk1fk1fl1.tiff	18	308	0.000549325	0.00146487	0	0	nan	4	2	1	7	1	1	0	0	65535	65535
37226	22043	r07c04f03p01-ch2sk1fk1fl1.tiff	r07c04f03p01-ch1sk1fk1fl1.tiff	18	309	0.000595102	0.00370794	0	0	nan	4	3	1	7	1	1	0	0	65535	65535
37922	21918	r07c04f04p01-ch2sk1fk1fl1.tiff	r07c04f04p01-ch1sk1fk1fl1.tiff	18	310	0.000610361	0.00187686	0	0	nan	4	4	1	7	1	1	0	0	65535	65535
37768	21859	r07c04f05p01-ch2sk1fk1fl1.tiff	r07c04f05p01-ch1sk1fk1fl1.tiff	18	311	0.000579843	0.00144961	0	0	nan	4	5	1	7	1	1	0	0	65535	65535
3945	10	r07c04f06p01-ch2sk1fk1fl1.tiff	r07c04f06p01-ch1sk1fk1fl1.tiff	18	312	0.0136721	0.0351415	0	0	nan	4	6	1	7	1	1	0	0	65535	65535
37781	21852	r07c04f11p01-ch2sk1fk1fl1.tiff	r07c04f11p01-ch1sk1fk1fl1.tiff	18	317	0.000579843	0.00210575	0	0	nan	4	11	1	7	1	1	0	0	65535	65535
37556	21793	r07c04f12p01-ch2sk1fk1fl1.tiff	r07c04f12p01-ch1sk1fk1fl1.tiff	18	318	0.000595102	0.00408942	0	0	nan	4	12	1	7	1	1	0	0	65535	65535
4043	16	r07c04f16p01-ch2sk1fk1fl1.tiff	r07c04f16p01-ch1sk1fk1fl1.tiff	18	322	0.014725	0.0264744	0	0	nan	4	16	1	7	1	1	0	0	65535	65535
67	16	r07c04f17p01-ch2sk1fk1fl1.tiff	r07c04f17p01-ch1sk1fk1fl1.tiff	18	323	0.0301823	0.0396582	0	0	nan	4	17	1	7	1	1	0	0	65535	65535
31271	19077	r07c04f18p01-ch2sk1fk1fl1.tiff	r07c04f18p01-ch1sk1fk1fl1.tiff	18	324	0.000656138	0.00421149	0	0	nan	4	18	1	7	1	1	0	0	65535	65535
7509	6	r07c05f02p01-ch2sk1fk1fl1.tiff	r07c05f02p01-ch1sk1fk1fl1.tiff	24	416	0.0112459	0.0227359	0	0	nan	5	2	1	7	1	1	0	0	65535	65535
37041	21863	r07c05f04p01-ch2sk1fk1fl1.tiff	r07c05f04p01-ch1sk1fk1fl1.tiff	24	418	0.000579843	0.00260929	0	0	nan	5	4	1	7	1	1	0	0	65535	65535
36963	21916	r07c05f11p01-ch2sk1fk1fl1.tiff	r07c05f11p01-ch1sk1fk1fl1.tiff	24	425	0.000549325	0.00137331	0	0	nan	5	11	1	7	1	1	0	0	65535	65535
30884	21737	r07c05f12p01-ch2sk1fk1fl1.tiff	r07c05f12p01-ch1sk1fk1fl1.tiff	24	426	0.000686656	0.00132753	0	0	nan	5	12	1	7	1	1	0	0	65535	65535
7779	6	r07c05f13p01-ch2sk1fk1fl1.tiff	r07c05f13p01-ch1sk1fk1fl1.tiff	24	427	0.0103609	0.0399023	0	0	nan	5	13	1	7	1	1	0	0	65535	65535
37441	21928	r07c05f16p01-ch2sk1fk1fl1.tiff	r07c05f16p01-ch1sk1fk1fl1.tiff	24	430	0.000610361	0.00323491	0	0	nan	5	16	1	7	1	1	0	0	65535	65535
37320	21833	r07c05f17p01-ch2sk1fk1fl1.tiff	r07c05f17p01-ch1sk1fk1fl1.tiff	24	431	0.000534066	0.00482185	0	0	nan	5	17	1	7	1	1	0	0	65535	65535
37324	21708	r07c05f18p01-ch2sk1fk1fl1.tiff	r07c05f18p01-ch1sk1fk1fl1.tiff	24	432	0.000595102	0.00137331	0	0	nan	5	18	1	7	1	1	0	0	65535	65535
213	29146	r07c06f02p01-ch2sk1fk1fl1.tiff	r07c06f02p01-ch1sk1fk1fl1.tiff	30	524	0.0257572	0.0249485	0	0	nan	6	2	1	7	1	1	0	0	65535	65535
63	19736	r07c06f04p01-ch2sk1fk1fl1.tiff	r07c06f04p01-ch1sk1fk1fl1.tiff	30	526	0.0320592	0.00469978	0	0	nan	6	4	1	7	1	1	0	0	65535	65535
37222	21874	r07c06f05p01-ch2sk1fk1fl1.tiff	r07c06f05p01-ch1sk1fk1fl1.tiff	30	527	0.000595102	0.00137331	0	0	nan	6	5	1	7	1	1	0	0	65535	65535
37140	21803	r07c06f11p01-ch2sk1fk1fl1.tiff	r07c06f11p01-ch1sk1fk1fl1.tiff	30	533	0.000610361	0.00144961	0	0	nan	6	11	1	7	1	1	0	0	65535	65535
37549	21839	r07c06f12p01-ch2sk1fk1fl1.tiff	r07c06f12p01-ch1sk1fk1fl1.tiff	30	534	0.000564584	0.00134279	0	0	nan	6	12	1	7	1	1	0	0	65535	65535
37469	21739	r07c06f16p01-ch2sk1fk1fl1.tiff	r07c06f16p01-ch1sk1fk1fl1.tiff	30	538	0.00062562	0.00138857	0	0	nan	6	16	1	7	1	1	0	0	65535	65535
37409	21764	r07c06f17p01-ch2sk1fk1fl1.tiff	r07c06f17p01-ch1sk1fk1fl1.tiff	30	539	0.000549325	0.00134279	0	0	nan	6	17	1	7	1	1	0	0	65535	65535
37916	21984	r07c06f18p01-ch2sk1fk1fl1.tiff	r07c06f18p01-ch1sk1fk1fl1.tiff	30	540	0.000595102	0.00137331	0	0	nan	6	18	1	7	1	1	0	0	65535	65535
37556	22043	r07c07f02p01-ch2sk1fk1fl1.tiff	r07c07f02p01-ch1sk1fk1fl1.tiff	36	632	0.000549325	0.00163272	0	0	nan	7	2	1	7	1	1	0	0	65535	65535
37550	22034	r07c07f03p01-ch2sk1fk1fl1.tiff	r07c07f03p01-ch1sk1fk1fl1.tiff	36	633	0.000564584	0.00192264	0	0	nan	7	3	1	7	1	1	0	0	65535	65535
37894	22242	r07c07f04p01-ch2sk1fk1fl1.tiff	r07c07f04p01-ch1sk1fk1fl1.tiff	36	634	0.000610361	0.00132753	0	0	nan	7	4	1	7	1	1	0	0	65535	65535
37329	21858	r07c07f05p01-ch2sk1fk1fl1.tiff	r07c07f05p01-ch1sk1fk1fl1.tiff	36	635	0.000595102	0.00134279	0	0	nan	7	5	1	7	1	1	0	0	65535	65535
38141	22157	r07c07f11p01-ch2sk1fk1fl1.tiff	r07c07f11p01-ch1sk1fk1fl1.tiff	36	641	0.000549325	0.00140383	0	0	nan	7	11	1	7	1	1	0	0	65535	65535
37407	21772	r07c07f12p01-ch2sk1fk1fl1.tiff	r07c07f12p01-ch1sk1fk1fl1.tiff	36	642	0.000579843	0.00132753	0	0	nan	7	12	1	7	1	1	0	0	65535	65535
36933	29212	r07c07f16p01-ch2sk1fk1fl1.tiff	r07c07f16p01-ch1sk1fk1fl1.tiff	36	646	0.000579843	0.0245975	0	0	nan	7	16	1	7	1	1	0	0	65535	65535
223	24	r07c07f17p01-ch2sk1fk1fl1.tiff	r07c07f17p01-ch1sk1fk1fl1.tiff	36	647	0.0252842	0.0361486	0	0	nan	7	17	1	7	1	1	0	0	65535	65535
37244	22185	r07c08f02p01-ch2sk1fk1fl1.tiff	r07c08f02p01-ch1sk1fk1fl1.tiff	42	740	0.000595102	0.00143435	0	0	nan	8	2	1	7	1	1	0	0	65535	65535
37946	22073	r07c08f03p01-ch2sk1fk1fl1.tiff	r07c08f03p01-ch1sk1fk1fl1.tiff	42	741	0.000595102	0.00143435	0	0	nan	8	3	1	7	1	1	0	0	65535	65535
37640	22015	r07c08f04p01-ch2sk1fk1fl1.tiff	r07c08f04p01-ch1sk1fk1fl1.tiff	42	742	0.000564584	0.00184634	0	0	nan	8	4	1	7	1	1	0	0	65535	65535
37202	25453	r07c08f05p01-ch2sk1fk1fl1.tiff	r07c08f05p01-ch1sk1fk1fl1.tiff	42	743	0.000595102	0.00926223	0	0	nan	8	5	1	7	1	1	0	0	65535	65535
0	14	r07c08f08p01-ch2sk1fk1fl1.tiff	r07c08f08p01-ch1sk1fk1fl1.tiff	42	746	0.038468	0.0454108	0	0	nan	8	8	1	7	1	1	0	0	65535	65535
37423	22003	r07c08f12p01-ch2sk1fk1fl1.tiff	r07c08f12p01-ch1sk1fk1fl1.tiff	42	750	0.000564584	0.0015259	0	0	nan	8	12	1	7	1	1	0	0	65535	65535
31554	22021	r07c08f16p01-ch2sk1fk1fl1.tiff	r07c08f16p01-ch1sk1fk1fl1.tiff	42	754	0.000671397	0.00225834	0	0	nan	8	16	1	7	1	1	0	0	65535	65535
232	12	r07c08f17p01-ch2sk1fk1fl1.tiff	r07c08f17p01-ch1sk1fk1fl1.tiff	42	755	0.0261082	0.0419623	0	0	nan	8	17	1	7	1	1	0	0	65535	65535
37122	3	r07c08f18p01-ch2sk1fk1fl1.tiff	r07c08f18p01-ch1sk1fk1fl1.tiff	42	756	0.000595102	0.0346227	0	0	nan	8	18	1	7	1	1	0	0	65535	65535
37716	22207	r07c09f02p01-ch2sk1fk1fl1.tiff	r07c09f02p01-ch1sk1fk1fl1.tiff	48	848	0.000579843	0.00169375	0	0	nan	9	2	1	7	1	1	0	0	65535	65535
37153	21861	r07c09f03p01-ch2sk1fk1fl1.tiff	r07c09f03p01-ch1sk1fk1fl1.tiff	48	849	0.000579843	0.00283818	0	0	nan	9	3	1	7	1	1	0	0	65535	65535
37503	22065	r07c09f04p01-ch2sk1fk1fl1.tiff	r07c09f04p01-ch1sk1fk1fl1.tiff	48	850	0.000610361	0.00163272	0	0	nan	9	4	1	7	1	1	0	0	65535	65535
37211	21934	r07c09f08p01-ch2sk1fk1fl1.tiff	r07c09f08p01-ch1sk1fk1fl1.tiff	48	854	0.000595102	0.00184634	0	0	nan	9	8	1	7	1	1	0	0	65535	65535
31348	22068	r07c09f15p01-ch2sk1fk1fl1.tiff	r07c09f15p01-ch1sk1fk1fl1.tiff	48	861	0.000656138	0.00149538	0	0	nan	9	15	1	7	1	1	0	0	65535	65535
38005	37	r07c09f16p01-ch2sk1fk1fl1.tiff	r07c09f16p01-ch1sk1fk1fl1.tiff	48	862	0.000610361	0.027512	0	0	nan	9	16	1	7	1	1	0	0	65535	65535
37202	19333	r07c09f17p01-ch2sk1fk1fl1.tiff	r07c09f17p01-ch1sk1fk1fl1.tiff	48	863	0.000595102	0.0043183	0	0	nan	9	17	1	7	1	1	0	0	65535	65535
12	17	r07c09f18p01-ch2sk1fk1fl1.tiff	r07c09f18p01-ch1sk1fk1fl1.tiff	48	864	0.0316625	0.0437781	0	0	nan	9	18	1	7	1	1	0	0	65535	65535
37759	22099	r07c10f02p01-ch2sk1fk1fl1.tiff	r07c10f02p01-ch1sk1fk1fl1.tiff	54	956	0.000579843	0.00315862	0	0	nan	10	2	1	7	1	1	0	0	65535	65535
37708	22063	r07c10f03p01-ch2sk1fk1fl1.tiff	r07c10f03p01-ch1sk1fk1fl1.tiff	54	957	0.000579843	0.00299077	0	0	nan	10	3	1	7	1	1	0	0	65535	65535
31878	19586	r07c10f04p01-ch2sk1fk1fl1.tiff	r07c10f04p01-ch1sk1fk1fl1.tiff	54	958	0.000747692	0.00363165	0	0	nan	10	4	1	7	1	1	0	0	65535	65535
31567	21875	r07c10f08p01-ch2sk1fk1fl1.tiff	r07c10f08p01-ch1sk1fk1fl1.tiff	54	962	0.000640879	0.00267033	0	0	nan	10	8	1	7	1	1	0	0	65535	65535
37503	21976	r07c10f09p01-ch2sk1fk1fl1.tiff	r07c10f09p01-ch1sk1fk1fl1.tiff	54	963	0.000579843	0.00267033	0	0	nan	10	9	1	7	1	1	0	0	65535	65535
38190	377	r07c10f15p01-ch2sk1fk1fl1.tiff	r07c10f15p01-ch1sk1fk1fl1.tiff	54	969	0.000610361	0.0418708	0	0	nan	10	15	1	7	1	1	0	0	65535	65535
37507	21792	r07c10f16p01-ch2sk1fk1fl1.tiff	r07c10f16p01-ch1sk1fk1fl1.tiff	54	970	0.000549325	0.00285344	0	0	nan	10	16	1	7	1	1	0	0	65535	65535
32390	28129	r07c10f17p01-ch2sk1fk1fl1.tiff	r07c10f17p01-ch1sk1fk1fl1.tiff	54	971	0.000915541	0.0157931	0	0	nan	10	17	1	7	1	1	0	0	65535	65535
37360	21910	r07c11f02p01-ch2sk1fk1fl1.tiff	r07c11f02p01-ch1sk1fk1fl1.tiff	60	1064	0.000610361	0.0037995	0	0	nan	11	2	1	7	1	1	0	0	65535	65535
37983	22015	r07c11f03p01-ch2sk1fk1fl1.tiff	r07c11f03p01-ch1sk1fk1fl1.tiff	60	1065	0.00062562	0.00582895	0	0	nan	11	3	1	7	1	1	0	0	65535	65535
37408	22158	r07c11f04p01-ch2sk1fk1fl1.tiff	r07c11f04p01-ch1sk1fk1fl1.tiff	60	1066	0.000579843	0.00134279	0	0	nan	11	4	1	7	1	1	0	0	65535	65535
37058	22146	r07c11f08p01-ch2sk1fk1fl1.tiff	r07c11f08p01-ch1sk1fk1fl1.tiff	60	1070	0.000595102	0.0028687	0	0	nan	11	8	1	7	1	1	0	0	65535	65535
37873	19319	r07c11f09p01-ch2sk1fk1fl1.tiff	r07c11f09p01-ch1sk1fk1fl1.tiff	60	1071	0.000610361	0.009308	0	0	nan	11	9	1	7	1	1	0	0	65535	65535
30974	21940	r07c11f15p01-ch2sk1fk1fl1.tiff	r07c11f15p01-ch1sk1fk1fl1.tiff	60	1077	0.000640879	0.00144961	0	0	nan	11	15	1	7	1	1	0	0	65535	65535
36848	21914	r07c11f16p01-ch2sk1fk1fl1.tiff	r07c11f16p01-ch1sk1fk1fl1.tiff	60	1078	0.000610361	0.00140383	0	0	nan	11	16	1	7	1	1	0	0	65535	65535
241	6	r07c11f17p01-ch2sk1fk1fl1.tiff	r07c11f17p01-ch1sk1fk1fl1.tiff	60	1079	0.0281224	0.0413062	0	0	nan	11	17	1	7	1	1	0	0	65535	65535
