# Supplementary material for: Body size-dependent energy storage causes Kleiber’s law scaling of the metabolic rate in planarians
Source: eLife. 2019 Jan 4;8:e38187. doi: 10.7554/eLife.38187 (PMC6320072; doi:10.7554/eLife.38187)
Supplement: Figure 2—source data 3. [file elife-38187-fig2-data3.zip › Figure 2 - source data 3/Experiment 2/Results animals 7-10/MyExpt_BeadsImage.txt]

Count_beads_seg	FileName_bead_signal	Group_Number	ImageNumber	Intensity_MaxIntensity_bead_signal	Math_percentSaturatedBeads	Metadata_Channel	Metadata_Column	Metadata_Field	Metadata_Plate	Metadata_Row	Quality Control_no beads flag	Quality Control_saturation beads	Scaling_bead_signal
772.0	r02c02f01p03-ch2sk1fk1fl1.tif	1	1	0.175799	0.0	2	02	01	03	02	0	0	65535
0.0	r02c02f02p03-ch2sk1fk1fl1.tif	1	2	0.000595102	0.0	2	02	02	03	02	1	0	65535
14.0	r02c02f03p03-ch2sk1fk1fl1.tif	1	3	0.116716	0.0	2	02	03	03	02	0	0	65535
0.0	r02c02f04p03-ch2sk1fk1fl1.tif	1	4	0.102831	0.0	2	02	04	03	02	0	0	65535
0.0	r02c02f05p03-ch2sk1fk1fl1.tif	1	5	0.00062562	0.0	2	02	05	03	02	1	0	65535
0.0	r02c02f06p03-ch2sk1fk1fl1.tif	1	6	0.000640879	0.0	2	02	06	03	02	1	0	65535
154.0	r02c02f07p03-ch2sk1fk1fl1.tif	1	7	0.14461	0.0	2	02	07	03	02	0	0	65535
347.0	r02c02f08p03-ch2sk1fk1fl1.tif	1	8	0.137896	0.0	2	02	08	03	02	0	0	65535
65.0	r02c02f09p03-ch2sk1fk1fl1.tif	1	9	0.135485	0.0	2	02	09	03	02	0	0	65535
152.0	r02c02f10p03-ch2sk1fk1fl1.tif	1	10	0.146304	0.0	2	02	10	03	02	0	0	65535
314.0	r02c02f11p03-ch2sk1fk1fl1.tif	1	11	0.146792	0.0	2	02	11	03	02	0	0	65535
0.0	r02c02f12p03-ch2sk1fk1fl1.tif	1	12	0.000656138	0.0	2	02	12	03	02	1	0	65535
0.0	r02c02f13p03-ch2sk1fk1fl1.tif	1	13	0.000610361	0.0	2	02	13	03	02	1	0	65535
91.0	r02c02f14p03-ch2sk1fk1fl1.tif	1	14	0.103624	0.0	2	02	14	03	02	0	0	65535
189.0	r02c02f15p03-ch2sk1fk1fl1.tif	1	15	0.173144	0.0	2	02	15	03	02	0	0	65535
24.0	r02c02f16p03-ch2sk1fk1fl1.tif	1	16	0.0675212	0.0	2	02	16	03	02	0	0	65535
0.0	r02c02f17p03-ch2sk1fk1fl1.tif	1	17	0.000701915	0.0	2	02	17	03	02	1	0	65535
0.0	r02c02f18p03-ch2sk1fk1fl1.tif	1	18	0.000579843	0.0	2	02	18	03	02	1	0	65535
0.0	r02c02f19p03-ch2sk1fk1fl1.tif	1	19	0.000610361	0.0	2	02	19	03	02	1	0	65535
0.0	r02c02f20p03-ch2sk1fk1fl1.tif	1	20	0.000610361	0.0	2	02	20	03	02	1	0	65535
695.0	r03c02f01p03-ch2sk1fk1fl1.tif	2	21	0.177066	0.0	2	02	01	03	03	0	0	65535
0.0	r03c02f02p03-ch2sk1fk1fl1.tif	2	22	0.000595102	0.0	2	02	02	03	03	1	0	65535
0.0	r03c02f03p03-ch2sk1fk1fl1.tif	2	23	0.00062562	0.0	2	02	03	03	03	1	0	65535
0.0	r03c02f04p03-ch2sk1fk1fl1.tif	2	24	0.000610361	0.0	2	02	04	03	03	1	0	65535
0.0	r03c02f05p03-ch2sk1fk1fl1.tif	2	25	0.000640879	0.0	2	02	05	03	03	1	0	65535
0.0	r03c02f06p03-ch2sk1fk1fl1.tif	2	26	0.00062562	0.0	2	02	06	03	03	1	0	65535
115.0	r03c02f07p03-ch2sk1fk1fl1.tif	2	27	0.142351	0.0	2	02	07	03	03	0	0	65535
261.0	r03c02f08p03-ch2sk1fk1fl1.tif	2	28	0.154849	0.0	2	02	08	03	03	0	0	65535
7.0	r03c02f09p03-ch2sk1fk1fl1.tif	2	29	0.0870832	0.0	2	02	09	03	03	0	0	65535
41.0	r03c02f10p03-ch2sk1fk1fl1.tif	2	30	0.106706	0.0	2	02	10	03	03	0	0	65535
339.0	r03c02f11p03-ch2sk1fk1fl1.tif	2	31	0.140169	0.0	2	02	11	03	03	0	0	65535
0.0	r03c02f12p03-ch2sk1fk1fl1.tif	2	32	0.00062562	0.0	2	02	12	03	03	1	0	65535
0.0	r03c02f13p03-ch2sk1fk1fl1.tif	2	33	0.00062562	0.0	2	02	13	03	03	1	0	65535
184.0	r03c02f14p03-ch2sk1fk1fl1.tif	2	34	0.163241	0.0	2	02	14	03	03	0	0	65535
330.0	r03c02f15p03-ch2sk1fk1fl1.tif	2	35	0.130037	0.0	2	02	15	03	03	0	0	65535
26.0	r03c02f16p03-ch2sk1fk1fl1.tif	2	36	0.0920272	0.0	2	02	16	03	03	0	0	65535
0.0	r03c02f17p03-ch2sk1fk1fl1.tif	2	37	0.00062562	0.0	2	02	17	03	03	1	0	65535
11.0	r03c02f18p03-ch2sk1fk1fl1.tif	2	38	0.069337	0.0	2	02	18	03	03	0	0	65535
6.0	r03c02f19p03-ch2sk1fk1fl1.tif	2	39	0.0636759	0.0	2	02	19	03	03	0	0	65535
0.0	r03c02f20p03-ch2sk1fk1fl1.tif	2	40	0.000610361	0.0	2	02	20	03	03	1	0	65535
890.0	r04c02f01p03-ch2sk1fk1fl1.tif	3	41	0.176745	0.0	2	02	01	03	04	0	0	65535
0.0	r04c02f02p03-ch2sk1fk1fl1.tif	3	42	0.00062562	0.0	2	02	02	03	04	1	0	65535
0.0	r04c02f03p03-ch2sk1fk1fl1.tif	3	43	0.000701915	0.0	2	02	03	03	04	1	0	65535
0.0	r04c02f04p03-ch2sk1fk1fl1.tif	3	44	0.000671397	0.0	2	02	04	03	04	1	0	65535
0.0	r04c02f05p03-ch2sk1fk1fl1.tif	3	45	0.000640879	0.0	2	02	05	03	04	1	0	65535
0.0	r04c02f06p03-ch2sk1fk1fl1.tif	3	46	0.000610361	0.0	2	02	06	03	04	1	0	65535
32.0	r04c02f07p03-ch2sk1fk1fl1.tif	3	47	0.120638	0.0	2	02	07	03	04	0	0	65535
176.0	r04c02f08p03-ch2sk1fk1fl1.tif	3	48	0.139712	0.0	2	02	08	03	04	0	0	65535
19.0	r04c02f09p03-ch2sk1fk1fl1.tif	3	49	0.0969863	0.0	2	02	09	03	04	0	0	65535
129.0	r04c02f10p03-ch2sk1fk1fl1.tif	3	50	0.182437	0.0	2	02	10	03	04	0	0	65535
131.0	r04c02f11p03-ch2sk1fk1fl1.tif	3	51	0.161349	0.0	2	02	11	03	04	0	0	65535
0.0	r04c02f12p03-ch2sk1fk1fl1.tif	3	52	0.00062562	0.0	2	02	12	03	04	1	0	65535
0.0	r04c02f13p03-ch2sk1fk1fl1.tif	3	53	0.000610361	0.0	2	02	13	03	04	1	0	65535
94.0	r04c02f14p03-ch2sk1fk1fl1.tif	3	54	0.103868	0.0	2	02	14	03	04	0	0	65535
529.0	r04c02f15p03-ch2sk1fk1fl1.tif	3	55	0.142718	0.0	2	02	15	03	04	0	0	65535
127.0	r04c02f16p03-ch2sk1fk1fl1.tif	3	56	0.200031	0.0	2	02	16	03	04	0	0	65535
3.0	r04c02f17p03-ch2sk1fk1fl1.tif	3	57	0.0591287	0.0	2	02	17	03	04	0	0	65535
43.0	r04c02f18p03-ch2sk1fk1fl1.tif	3	58	0.072755	0.0	2	02	18	03	04	0	0	65535
1.0	r04c02f19p03-ch2sk1fk1fl1.tif	3	59	0.0648814	0.0	2	02	19	03	04	0	0	65535
0.0	r04c02f20p03-ch2sk1fk1fl1.tif	3	60	0.0	0.0	2	02	20	03	04	1	0	65535
449.0	r05c02f01p03-ch2sk1fk1fl1.tif	4	61	0.145739	0.0	2	02	01	03	05	0	0	65535
0.0	r05c02f02p03-ch2sk1fk1fl1.tif	4	62	0.000610361	0.0	2	02	02	03	05	1	0	65535
0.0	r05c02f03p03-ch2sk1fk1fl1.tif	4	63	0.000610361	0.0	2	02	03	03	05	1	0	65535
0.0	r05c02f04p03-ch2sk1fk1fl1.tif	4	64	0.00125124	0.0	2	02	04	03	05	1	0	65535
0.0	r05c02f05p03-ch2sk1fk1fl1.tif	4	65	0.000656138	0.0	2	02	05	03	05	1	0	65535
5.0	r05c02f06p03-ch2sk1fk1fl1.tif	4	66	0.0679332	0.0	2	02	06	03	05	0	0	65535
255.0	r05c02f07p03-ch2sk1fk1fl1.tif	4	67	0.161349	0.0	2	02	07	03	05	0	0	65535
171.0	r05c02f08p03-ch2sk1fk1fl1.tif	4	68	0.146227	0.0	2	02	08	03	05	0	0	65535
0.0	r05c02f09p03-ch2sk1fk1fl1.tif	4	69	0.000640879	0.0	2	02	09	03	05	1	0	65535
0.0	r05c02f10p03-ch2sk1fk1fl1.tif	4	70	0.000656138	0.0	2	02	10	03	05	1	0	65535
602.0	r05c02f11p03-ch2sk1fk1fl1.tif	4	71	0.167422	0.0	2	02	11	03	05	0	0	65535
37.0	r05c02f12p03-ch2sk1fk1fl1.tif	4	72	0.0792401	0.0	2	02	12	03	05	0	0	65535
7.0	r05c02f13p03-ch2sk1fk1fl1.tif	4	73	0.0869764	0.0	2	02	13	03	05	0	0	65535
265.0	r05c02f14p03-ch2sk1fk1fl1.tif	4	74	0.131487	0.0	2	02	14	03	05	0	0	65535
220.0	r05c02f15p03-ch2sk1fk1fl1.tif	4	75	0.179614	0.0	2	02	15	03	05	0	0	65535
0.0	r05c02f16p03-ch2sk1fk1fl1.tif	4	76	0.000610361	0.0	2	02	16	03	05	1	0	65535
0.0	r05c02f17p03-ch2sk1fk1fl1.tif	4	77	0.00062562	0.0	2	02	17	03	05	1	0	65535
0.0	r05c02f18p03-ch2sk1fk1fl1.tif	4	78	0.000610361	0.0	2	02	18	03	05	1	0	65535
0.0	r05c02f19p03-ch2sk1fk1fl1.tif	4	79	0.00062562	0.0	2	02	19	03	05	1	0	65535
0.0	r05c02f20p03-ch2sk1fk1fl1.tif	4	80	0.000579843	0.0	2	02	20	03	05	1	0	65535
613.0	r02c03f01p03-ch2sk1fk1fl1.tif	5	81	0.150927	0.0	2	03	01	03	02	0	0	65535
0.0	r02c03f02p03-ch2sk1fk1fl1.tif	5	82	0.00062562	0.0	2	03	02	03	02	1	0	65535
0.0	r02c03f03p03-ch2sk1fk1fl1.tif	5	83	0.000579843	0.0	2	03	03	03	02	1	0	65535
0.0	r02c03f04p03-ch2sk1fk1fl1.tif	5	84	0.000579843	0.0	2	03	04	03	02	1	0	65535
0.0	r02c03f05p03-ch2sk1fk1fl1.tif	5	85	0.000579843	0.0	2	03	05	03	02	1	0	65535
0.0	r02c03f06p03-ch2sk1fk1fl1.tif	5	86	0.000640879	0.0	2	03	06	03	02	1	0	65535
65.0	r02c03f07p03-ch2sk1fk1fl1.tif	5	87	0.116869	0.0	2	03	07	03	02	0	0	65535
133.0	r02c03f08p03-ch2sk1fk1fl1.tif	5	88	0.154742	0.0	2	03	08	03	02	0	0	65535
7.0	r02c03f09p03-ch2sk1fk1fl1.tif	5	89	0.094728	0.0	2	03	09	03	02	0	0	65535
67.0	r02c03f10p03-ch2sk1fk1fl1.tif	5	90	0.112551	0.0	2	03	10	03	02	0	0	65535
342.0	r02c03f11p03-ch2sk1fk1fl1.tif	5	91	0.182879	0.0	2	03	11	03	02	0	0	65535
0.0	r02c03f12p03-ch2sk1fk1fl1.tif	5	92	0.00062562	0.0	2	03	12	03	02	1	0	65535
0.0	r02c03f13p03-ch2sk1fk1fl1.tif	5	93	0.00062562	0.0	2	03	13	03	02	1	0	65535
249.0	r02c03f14p03-ch2sk1fk1fl1.tif	5	94	0.249653	0.000287224264706	2	03	14	03	02	0	0	65535
532.0	r02c03f15p03-ch2sk1fk1fl1.tif	5	95	0.144732	0.0	2	03	15	03	02	0	0	65535
66.0	r02c03f16p03-ch2sk1fk1fl1.tif	5	96	0.102953	0.0	2	03	16	03	02	0	0	65535
1.0	r02c03f17p03-ch2sk1fk1fl1.tif	5	97	0.0993057	0.0	2	03	17	03	02	0	0	65535
47.0	r02c03f18p03-ch2sk1fk1fl1.tif	5	98	0.0781262	0.0	2	03	18	03	02	0	0	65535
23.0	r02c03f19p03-ch2sk1fk1fl1.tif	5	99	0.0816968	0.0	2	03	19	03	02	0	0	65535
0.0	r02c03f20p03-ch2sk1fk1fl1.tif	5	100	0.000640879	0.0	2	03	20	03	02	1	0	65535
627.0	r03c03f01p03-ch2sk1fk1fl1.tif	6	101	0.139712	0.0	2	03	01	03	03	0	0	65535
0.0	r03c03f02p03-ch2sk1fk1fl1.tif	6	102	0.000656138	0.0	2	03	02	03	03	1	0	65535
5.0	r03c03f03p03-ch2sk1fk1fl1.tif	6	103	0.105058	0.0	2	03	03	03	03	0	0	65535
3.0	r03c03f04p03-ch2sk1fk1fl1.tif	6	104	0.146593	0.0	2	03	04	03	03	0	0	65535
0.0	r03c03f05p03-ch2sk1fk1fl1.tif	6	105	0.00062562	0.0	2	03	05	03	03	1	0	65535
0.0	r03c03f06p03-ch2sk1fk1fl1.tif	6	106	0.000610361	0.0	2	03	06	03	03	1	0	65535
192.0	r03c03f07p03-ch2sk1fk1fl1.tif	6	107	0.219028	0.0	2	03	07	03	03	0	0	65535
315.0	r03c03f08p03-ch2sk1fk1fl1.tif	6	108	0.249668	7.18060661765e-05	2	03	08	03	03	0	0	65535
13.0	r03c03f09p03-ch2sk1fk1fl1.tif	6	109	0.100816	0.0	2	03	09	03	03	0	0	65535
28.0	r03c03f10p03-ch2sk1fk1fl1.tif	6	110	0.099794	0.0	2	03	10	03	03	0	0	65535
373.0	r03c03f11p03-ch2sk1fk1fl1.tif	6	111	0.231083	0.0	2	03	11	03	03	0	0	65535
0.0	r03c03f12p03-ch2sk1fk1fl1.tif	6	112	0.00062562	0.0	2	03	12	03	03	1	0	65535
0.0	r03c03f13p03-ch2sk1fk1fl1.tif	6	113	0.000595102	0.0	2	03	13	03	03	1	0	65535
125.0	r03c03f14p03-ch2sk1fk1fl1.tif	6	114	0.123949	0.0	2	03	14	03	03	0	0	65535
199.0	r03c03f15p03-ch2sk1fk1fl1.tif	6	115	0.185275	0.0	2	03	15	03	03	0	0	65535
3.0	r03c03f16p03-ch2sk1fk1fl1.tif	6	116	0.120302	0.0	2	03	16	03	03	0	0	65535
0.0	r03c03f17p03-ch2sk1fk1fl1.tif	6	117	0.00062562	0.0	2	03	17	03	03	1	0	65535
0.0	r03c03f18p03-ch2sk1fk1fl1.tif	6	118	0.00062562	0.0	2	03	18	03	03	1	0	65535
0.0	r03c03f19p03-ch2sk1fk1fl1.tif	6	119	0.000595102	0.0	2	03	19	03	03	1	0	65535
0.0	r03c03f20p03-ch2sk1fk1fl1.tif	6	120	0.000991836	0.0	2	03	20	03	03	1	0	65535
562.0	r04c03f01p03-ch2sk1fk1fl1.tif	7	121	0.133486	0.0	2	03	01	03	04	0	0	65535
0.0	r04c03f02p03-ch2sk1fk1fl1.tif	7	122	0.000610361	0.0	2	03	02	03	04	1	0	65535
0.0	r04c03f03p03-ch2sk1fk1fl1.tif	7	123	0.000640879	0.0	2	03	03	03	04	1	0	65535
0.0	r04c03f04p03-ch2sk1fk1fl1.tif	7	124	0.000640879	0.0	2	03	04	03	04	1	0	65535
0.0	r04c03f05p03-ch2sk1fk1fl1.tif	7	125	0.00062562	0.0	2	03	05	03	04	1	0	65535
0.0	r04c03f06p03-ch2sk1fk1fl1.tif	7	126	0.000610361	0.0	2	03	06	03	04	1	0	65535
57.0	r04c03f07p03-ch2sk1fk1fl1.tif	7	127	0.112566	0.0	2	03	07	03	04	0	0	65535
71.0	r04c03f08p03-ch2sk1fk1fl1.tif	7	128	0.138613	0.0	2	03	08	03	04	0	0	65535
0.0	r04c03f09p03-ch2sk1fk1fl1.tif	7	129	0.000579843	0.0	2	03	09	03	04	1	0	65535
15.0	r04c03f10p03-ch2sk1fk1fl1.tif	7	130	0.102998	0.0	2	03	10	03	04	0	0	65535
567.0	r04c03f11p03-ch2sk1fk1fl1.tif	7	131	0.189776	0.0	2	03	11	03	04	0	0	65535
18.0	r04c03f12p03-ch2sk1fk1fl1.tif	7	132	0.0610208	0.0	2	03	12	03	04	0	0	65535
13.0	r04c03f13p03-ch2sk1fk1fl1.tif	7	133	0.107393	0.0	2	03	13	03	04	0	0	65535
488.0	r04c03f14p03-ch2sk1fk1fl1.tif	7	134	0.158694	0.0	2	03	14	03	04	0	0	65535
625.0	r04c03f15p03-ch2sk1fk1fl1.tif	7	135	0.167529	0.0	2	03	15	03	04	0	0	65535
12.0	r04c03f16p03-ch2sk1fk1fl1.tif	7	136	0.0940414	0.0	2	03	16	03	04	0	0	65535
0.0	r04c03f17p03-ch2sk1fk1fl1.tif	7	137	0.000640879	0.0	2	03	17	03	04	1	0	65535
69.0	r04c03f18p03-ch2sk1fk1fl1.tif	7	138	0.0999466	0.0	2	03	18	03	04	0	0	65535
73.0	r04c03f19p03-ch2sk1fk1fl1.tif	7	139	0.102739	0.0	2	03	19	03	04	0	0	65535
0.0	r04c03f20p03-ch2sk1fk1fl1.tif	7	140	0.000595102	0.0	2	03	20	03	04	1	0	65535
633.0	r05c03f01p03-ch2sk1fk1fl1.tif	8	141	0.165164	0.0	2	03	01	03	05	0	0	65535
0.0	r05c03f02p03-ch2sk1fk1fl1.tif	8	142	0.000595102	0.0	2	03	02	03	05	1	0	65535
7.0	r05c03f03p03-ch2sk1fk1fl1.tif	8	143	0.0870222	0.0	2	03	03	03	05	0	0	65535
4.0	r05c03f04p03-ch2sk1fk1fl1.tif	8	144	0.112764	0.0	2	03	04	03	05	0	0	65535
0.0	r05c03f05p03-ch2sk1fk1fl1.tif	8	145	0.000671397	0.0	2	03	05	03	05	1	0	65535
4.0	r05c03f06p03-ch2sk1fk1fl1.tif	8	146	0.107042	0.0	2	03	06	03	05	0	0	65535
257.0	r05c03f07p03-ch2sk1fk1fl1.tif	8	147	0.143023	0.0	2	03	07	03	05	0	0	65535
270.0	r05c03f08p03-ch2sk1fk1fl1.tif	8	148	0.198779	0.0	2	03	08	03	05	0	0	65535
0.0	r05c03f09p03-ch2sk1fk1fl1.tif	8	149	0.249699	0.000287224264706	2	03	09	03	05	0	0	65535
11.0	r05c03f10p03-ch2sk1fk1fl1.tif	8	150	0.110185	0.0	2	03	10	03	05	0	0	65535
553.0	r05c03f11p03-ch2sk1fk1fl1.tif	8	151	0.14461	0.0	2	03	11	03	05	0	0	65535
23.0	r05c03f12p03-ch2sk1fk1fl1.tif	8	152	0.127062	0.0	2	03	12	03	05	0	0	65535
0.0	r05c03f13p03-ch2sk1fk1fl1.tif	8	153	0.00062562	0.0	2	03	13	03	05	1	0	65535
231.0	r05c03f14p03-ch2sk1fk1fl1.tif	8	154	0.153429	0.0	2	03	14	03	05	0	0	65535
227.0	r05c03f15p03-ch2sk1fk1fl1.tif	8	155	0.146151	0.0	2	03	15	03	05	0	0	65535
0.0	r05c03f16p03-ch2sk1fk1fl1.tif	8	156	0.0019379	0.0	2	03	16	03	05	1	0	65535
0.0	r05c03f17p03-ch2sk1fk1fl1.tif	8	157	0.000610361	0.0	2	03	17	03	05	1	0	65535
0.0	r05c03f18p03-ch2sk1fk1fl1.tif	8	158	0.000595102	0.0	2	03	18	03	05	1	0	65535
0.0	r05c03f19p03-ch2sk1fk1fl1.tif	8	159	0.000610361	0.0	2	03	19	03	05	1	0	65535
0.0	r05c03f20p03-ch2sk1fk1fl1.tif	8	160	0.000640879	0.0	2	03	20	03	05	1	0	65535
700.0	r02c04f01p03-ch2sk1fk1fl1.tif	9	161	0.13019	0.0	2	04	01	03	02	0	0	65535
0.0	r02c04f02p03-ch2sk1fk1fl1.tif	9	162	0.000686656	0.0	2	04	02	03	02	1	0	65535
8.0	r02c04f03p03-ch2sk1fk1fl1.tif	9	163	0.113649	0.0	2	04	03	03	02	0	0	65535
2.0	r02c04f04p03-ch2sk1fk1fl1.tif	9	164	0.119936	0.0	2	04	04	03	02	0	0	65535
0.0	r02c04f05p03-ch2sk1fk1fl1.tif	9	165	0.000579843	0.0	2	04	05	03	02	1	0	65535
0.0	r02c04f06p03-ch2sk1fk1fl1.tif	9	166	0.000747692	0.0	2	04	06	03	02	1	0	65535
151.0	r02c04f07p03-ch2sk1fk1fl1.tif	9	167	0.143755	0.0	2	04	07	03	02	0	0	65535
334.0	r02c04f08p03-ch2sk1fk1fl1.tif	9	168	0.152438	0.0	2	04	08	03	02	0	0	65535
19.0	r02c04f09p03-ch2sk1fk1fl1.tif	9	169	0.113542	0.0	2	04	09	03	02	0	0	65535
72.0	r02c04f10p03-ch2sk1fk1fl1.tif	9	170	0.116121	0.0	2	04	10	03	02	0	0	65535
427.0	r02c04f11p03-ch2sk1fk1fl1.tif	9	171	0.121859	0.0	2	04	11	03	02	0	0	65535
4.0	r02c04f12p03-ch2sk1fk1fl1.tif	9	172	0.12166	0.0	2	04	12	03	02	0	0	65535
0.0	r02c04f13p03-ch2sk1fk1fl1.tif	9	173	0.00062562	0.0	2	04	13	03	02	1	0	65535
171.0	r02c04f14p03-ch2sk1fk1fl1.tif	9	174	0.164279	0.0	2	04	14	03	02	0	0	65535
305.0	r02c04f15p03-ch2sk1fk1fl1.tif	9	175	0.136614	0.0	2	04	15	03	02	0	0	65535
25.0	r02c04f16p03-ch2sk1fk1fl1.tif	9	176	0.0718242	0.0	2	04	16	03	02	0	0	65535
0.0	r02c04f17p03-ch2sk1fk1fl1.tif	9	177	0.000610361	0.0	2	04	17	03	02	1	0	65535
3.0	r02c04f18p03-ch2sk1fk1fl1.tif	9	178	0.0469215	0.0	2	04	18	03	02	1	0	65535
0.0	r02c04f19p03-ch2sk1fk1fl1.tif	9	179	0.00460822	0.0	2	04	19	03	02	1	0	65535
0.0	r02c04f20p03-ch2sk1fk1fl1.tif	9	180	0.000595102	0.0	2	04	20	03	02	1	0	65535
686.0	r03c04f01p03-ch2sk1fk1fl1.tif	10	181	0.156176	0.0	2	04	01	03	03	0	0	65535
0.0	r03c04f02p03-ch2sk1fk1fl1.tif	10	182	0.00062562	0.0	2	04	02	03	03	1	0	65535
0.0	r03c04f03p03-ch2sk1fk1fl1.tif	10	183	0.000610361	0.0	2	04	03	03	03	1	0	65535
0.0	r03c04f04p03-ch2sk1fk1fl1.tif	10	184	0.000671397	0.0	2	04	04	03	03	1	0	65535
0.0	r03c04f05p03-ch2sk1fk1fl1.tif	10	185	0.00062562	0.0	2	04	05	03	03	1	0	65535
0.0	r03c04f06p03-ch2sk1fk1fl1.tif	10	186	0.00062562	0.0	2	04	06	03	03	1	0	65535
87.0	r03c04f07p03-ch2sk1fk1fl1.tif	10	187	0.126299	0.0	2	04	07	03	03	0	0	65535
201.0	r03c04f08p03-ch2sk1fk1fl1.tif	10	188	0.189258	0.0	2	04	08	03	03	0	0	65535
8.0	r03c04f09p03-ch2sk1fk1fl1.tif	10	189	0.0824292	0.0	2	04	09	03	03	0	0	65535
45.0	r03c04f10p03-ch2sk1fk1fl1.tif	10	190	0.0953384	0.0	2	04	10	03	03	0	0	65535
377.0	r03c04f11p03-ch2sk1fk1fl1.tif	10	191	0.112306	0.0	2	04	11	03	03	0	0	65535
0.0	r03c04f12p03-ch2sk1fk1fl1.tif	10	192	0.000656138	0.0	2	04	12	03	03	1	0	65535
0.0	r03c04f13p03-ch2sk1fk1fl1.tif	10	193	0.000610361	0.0	2	04	13	03	03	1	0	65535
211.0	r03c04f14p03-ch2sk1fk1fl1.tif	10	194	0.148714	0.0	2	04	14	03	03	0	0	65535
325.0	r03c04f15p03-ch2sk1fk1fl1.tif	10	195	0.126558	0.0	2	04	15	03	03	0	0	65535
27.0	r03c04f16p03-ch2sk1fk1fl1.tif	10	196	0.0619364	0.0	2	04	16	03	03	0	0	65535
0.0	r03c04f17p03-ch2sk1fk1fl1.tif	10	197	0.000595102	0.0	2	04	17	03	03	1	0	65535
7.0	r03c04f18p03-ch2sk1fk1fl1.tif	10	198	0.0800793	0.0	2	04	18	03	03	0	0	65535
2.0	r03c04f19p03-ch2sk1fk1fl1.tif	10	199	0.0343938	0.0	2	04	19	03	03	1	0	65535
0.0	r03c04f20p03-ch2sk1fk1fl1.tif	10	200	0.00062562	0.0	2	04	20	03	03	1	0	65535
1067.0	r04c04f01p03-ch2sk1fk1fl1.tif	11	201	0.249699	0.000430836397059	2	04	01	03	04	0	0	65535
0.0	r04c04f02p03-ch2sk1fk1fl1.tif	11	202	0.000610361	0.0	2	04	02	03	04	1	0	65535
0.0	r04c04f03p03-ch2sk1fk1fl1.tif	11	203	0.00062562	0.0	2	04	03	03	04	1	0	65535
0.0	r04c04f04p03-ch2sk1fk1fl1.tif	11	204	0.000610361	0.0	2	04	04	03	04	1	0	65535
0.0	r04c04f05p03-ch2sk1fk1fl1.tif	11	205	0.000610361	0.0	2	04	05	03	04	1	0	65535
0.0	r04c04f06p03-ch2sk1fk1fl1.tif	11	206	0.000640879	0.0	2	04	06	03	04	1	0	65535
42.0	r04c04f07p03-ch2sk1fk1fl1.tif	11	207	0.113008	0.0	2	04	07	03	04	0	0	65535
205.0	r04c04f08p03-ch2sk1fk1fl1.tif	11	208	0.155352	0.0	2	04	08	03	04	0	0	65535
45.0	r04c04f09p03-ch2sk1fk1fl1.tif	11	209	0.176989	0.0	2	04	09	03	04	0	0	65535
168.0	r04c04f10p03-ch2sk1fk1fl1.tif	11	210	0.15198	0.0	2	04	10	03	04	0	0	65535
220.0	r04c04f11p03-ch2sk1fk1fl1.tif	11	211	0.174273	0.0	2	04	11	03	04	0	0	65535
0.0	r04c04f12p03-ch2sk1fk1fl1.tif	11	212	0.000656138	0.0	2	04	12	03	04	1	0	65535
0.0	r04c04f13p03-ch2sk1fk1fl1.tif	11	213	0.000595102	0.0	2	04	13	03	04	1	0	65535
145.0	r04c04f14p03-ch2sk1fk1fl1.tif	11	214	0.137087	0.0	2	04	14	03	04	0	0	65535
553.0	r04c04f15p03-ch2sk1fk1fl1.tif	11	215	0.150652	0.0	2	04	15	03	04	0	0	65535
100.0	r04c04f16p03-ch2sk1fk1fl1.tif	11	216	0.224506	0.0	2	04	16	03	04	0	0	65535
8.0	r04c04f17p03-ch2sk1fk1fl1.tif	11	217	0.0968795	0.0	2	04	17	03	04	0	0	65535
60.0	r04c04f18p03-ch2sk1fk1fl1.tif	11	218	0.138506	0.0	2	04	18	03	04	0	0	65535
8.0	r04c04f19p03-ch2sk1fk1fl1.tif	11	219	0.126711	0.0	2	04	19	03	04	0	0	65535
0.0	r04c04f20p03-ch2sk1fk1fl1.tif	11	220	0.0	0.0	2	04	20	03	04	1	0	65535
458.0	r05c04f01p03-ch2sk1fk1fl1.tif	12	221	0.11635	0.0	2	04	01	03	05	0	0	65535
0.0	r05c04f02p03-ch2sk1fk1fl1.tif	12	222	0.000686656	0.0	2	04	02	03	05	1	0	65535
0.0	r05c04f03p03-ch2sk1fk1fl1.tif	12	223	0.000595102	0.0	2	04	03	03	05	1	0	65535
0.0	r05c04f04p03-ch2sk1fk1fl1.tif	12	224	0.000579843	0.0	2	04	04	03	05	1	0	65535
0.0	r05c04f05p03-ch2sk1fk1fl1.tif	12	225	0.000610361	0.0	2	04	05	03	05	1	0	65535
0.0	r05c04f06p03-ch2sk1fk1fl1.tif	12	226	0.00062562	0.0	2	04	06	03	05	1	0	65535
26.0	r05c04f07p03-ch2sk1fk1fl1.tif	12	227	0.0563668	0.0	2	04	07	03	05	0	0	65535
59.0	r05c04f08p03-ch2sk1fk1fl1.tif	12	228	0.114366	0.0	2	04	08	03	05	0	0	65535
0.0	r05c04f09p03-ch2sk1fk1fl1.tif	12	229	0.000610361	0.0	2	04	09	03	05	1	0	65535
10.0	r05c04f10p03-ch2sk1fk1fl1.tif	12	230	0.0896925	0.0	2	04	10	03	05	0	0	65535
231.0	r05c04f11p03-ch2sk1fk1fl1.tif	12	231	0.150256	0.0	2	04	11	03	05	0	0	65535
0.0	r05c04f12p03-ch2sk1fk1fl1.tif	12	232	0.000640879	0.0	2	04	12	03	05	1	0	65535
0.0	r05c04f13p03-ch2sk1fk1fl1.tif	12	233	0.00062562	0.0	2	04	13	03	05	1	0	65535
353.0	r05c04f14p03-ch2sk1fk1fl1.tif	12	234	0.20061	0.0	2	04	14	03	05	0	0	65535
621.0	r05c04f15p03-ch2sk1fk1fl1.tif	12	235	0.200107	0.0	2	04	15	03	05	0	0	65535
37.0	r05c04f16p03-ch2sk1fk1fl1.tif	12	236	0.0924239	0.0	2	04	16	03	05	0	0	65535
3.0	r05c04f17p03-ch2sk1fk1fl1.tif	12	237	0.0873732	0.0	2	04	17	03	05	0	0	65535
178.0	r05c04f18p03-ch2sk1fk1fl1.tif	12	238	0.249653	7.18060661765e-05	2	04	18	03	05	0	0	65535
139.0	r05c04f19p03-ch2sk1fk1fl1.tif	12	239	0.215793	0.0	2	04	19	03	05	0	0	65535
0.0	r05c04f20p03-ch2sk1fk1fl1.tif	12	240	0.000610361	0.0	2	04	20	03	05	1	0	65535
602.0	r02c05f01p03-ch2sk1fk1fl1.tif	13	241	0.153063	0.0	2	05	01	03	02	0	0	65535
0.0	r02c05f02p03-ch2sk1fk1fl1.tif	13	242	0.000640879	0.0	2	05	02	03	02	1	0	65535
0.0	r02c05f03p03-ch2sk1fk1fl1.tif	13	243	0.000579843	0.0	2	05	03	03	02	1	0	65535
0.0	r02c05f04p03-ch2sk1fk1fl1.tif	13	244	0.000595102	0.0	2	05	04	03	02	1	0	65535
0.0	r02c05f05p03-ch2sk1fk1fl1.tif	13	245	0.000610361	0.0	2	05	05	03	02	1	0	65535
0.0	r02c05f06p03-ch2sk1fk1fl1.tif	13	246	0.00062562	0.0	2	05	06	03	02	1	0	65535
76.0	r02c05f07p03-ch2sk1fk1fl1.tif	13	247	0.140246	0.0	2	05	07	03	02	0	0	65535
134.0	r02c05f08p03-ch2sk1fk1fl1.tif	13	248	0.131533	0.0	2	05	08	03	02	0	0	65535
0.0	r02c05f09p03-ch2sk1fk1fl1.tif	13	249	0.000595102	0.0	2	05	09	03	02	1	0	65535
42.0	r02c05f10p03-ch2sk1fk1fl1.tif	13	250	0.115923	0.0	2	05	10	03	02	0	0	65535
404.0	r02c05f11p03-ch2sk1fk1fl1.tif	13	251	0.176547	0.0	2	05	11	03	02	0	0	65535
0.0	r02c05f12p03-ch2sk1fk1fl1.tif	13	252	0.000610361	0.0	2	05	12	03	02	1	0	65535
0.0	r02c05f13p03-ch2sk1fk1fl1.tif	13	253	0.00062562	0.0	2	05	13	03	02	1	0	65535
322.0	r02c05f14p03-ch2sk1fk1fl1.tif	13	254	0.240314	0.0	2	05	14	03	02	0	0	65535
433.0	r02c05f15p03-ch2sk1fk1fl1.tif	13	255	0.249668	0.000143612132353	2	05	15	03	02	0	0	65535
18.0	r02c05f16p03-ch2sk1fk1fl1.tif	13	256	0.0675822	0.0	2	05	16	03	02	0	0	65535
0.0	r02c05f17p03-ch2sk1fk1fl1.tif	13	257	0.000610361	0.0	2	05	17	03	02	1	0	65535
51.0	r02c05f18p03-ch2sk1fk1fl1.tif	13	258	0.0765545	0.0	2	05	18	03	02	0	0	65535
28.0	r02c05f19p03-ch2sk1fk1fl1.tif	13	259	0.0740826	0.0	2	05	19	03	02	0	0	65535
0.0	r02c05f20p03-ch2sk1fk1fl1.tif	13	260	0.000595102	0.0	2	05	20	03	02	1	0	65535
695.0	r03c05f01p03-ch2sk1fk1fl1.tif	14	261	0.166278	0.0	2	05	01	03	03	0	0	65535
0.0	r03c05f02p03-ch2sk1fk1fl1.tif	14	262	0.000595102	0.0	2	05	02	03	03	1	0	65535
0.0	r03c05f03p03-ch2sk1fk1fl1.tif	14	263	0.00062562	0.0	2	05	03	03	03	1	0	65535
0.0	r03c05f04p03-ch2sk1fk1fl1.tif	14	264	0.000595102	0.0	2	05	04	03	03	1	0	65535
0.0	r03c05f05p03-ch2sk1fk1fl1.tif	14	265	0.000610361	0.0	2	05	05	03	03	1	0	65535
0.0	r03c05f06p03-ch2sk1fk1fl1.tif	14	266	0.000579843	0.0	2	05	06	03	03	1	0	65535
145.0	r03c05f07p03-ch2sk1fk1fl1.tif	14	267	0.158373	0.0	2	05	07	03	03	0	0	65535
203.0	r03c05f08p03-ch2sk1fk1fl1.tif	14	268	0.179751	0.0	2	05	08	03	03	0	0	65535
3.0	r03c05f09p03-ch2sk1fk1fl1.tif	14	269	0.0920577	0.0	2	05	09	03	03	0	0	65535
32.0	r03c05f10p03-ch2sk1fk1fl1.tif	14	270	0.10576	0.0	2	05	10	03	03	0	0	65535
498.0	r03c05f11p03-ch2sk1fk1fl1.tif	14	271	0.144762	0.0	2	05	11	03	03	0	0	65535
5.0	r03c05f12p03-ch2sk1fk1fl1.tif	14	272	0.109239	0.0	2	05	12	03	03	0	0	65535
1.0	r03c05f13p03-ch2sk1fk1fl1.tif	14	273	0.0456092	0.0	2	05	13	03	03	1	0	65535
250.0	r03c05f14p03-ch2sk1fk1fl1.tif	14	274	0.169802	0.0	2	05	14	03	03	0	0	65535
301.0	r03c05f15p03-ch2sk1fk1fl1.tif	14	275	0.148821	0.0	2	05	15	03	03	0	0	65535
9.0	r03c05f16p03-ch2sk1fk1fl1.tif	14	276	0.0587167	0.0	2	05	16	03	03	0	0	65535
0.0	r03c05f17p03-ch2sk1fk1fl1.tif	14	277	0.000640879	0.0	2	05	17	03	03	1	0	65535
7.0	r03c05f18p03-ch2sk1fk1fl1.tif	14	278	0.0648356	0.0	2	05	18	03	03	0	0	65535
2.0	r03c05f19p03-ch2sk1fk1fl1.tif	14	279	0.0526284	0.0	2	05	19	03	03	0	0	65535
0.0	r03c05f20p03-ch2sk1fk1fl1.tif	14	280	0.000610361	0.0	2	05	20	03	03	1	0	65535
399.0	r04c05f01p03-ch2sk1fk1fl1.tif	15	281	0.132052	0.0	2	05	01	03	04	0	0	65535
0.0	r04c05f02p03-ch2sk1fk1fl1.tif	15	282	0.00062562	0.0	2	05	02	03	04	1	0	65535
0.0	r04c05f03p03-ch2sk1fk1fl1.tif	15	283	0.000595102	0.0	2	05	03	03	04	1	0	65535
0.0	r04c05f04p03-ch2sk1fk1fl1.tif	15	284	0.00062562	0.0	2	05	04	03	04	1	0	65535
0.0	r04c05f05p03-ch2sk1fk1fl1.tif	15	285	0.000579843	0.0	2	05	05	03	04	1	0	65535
0.0	r04c05f06p03-ch2sk1fk1fl1.tif	15	286	0.000656138	0.0	2	05	06	03	04	1	0	65535
59.0	r04c05f07p03-ch2sk1fk1fl1.tif	15	287	0.125841	0.0	2	05	07	03	04	0	0	65535
34.0	r04c05f08p03-ch2sk1fk1fl1.tif	15	288	0.116594	0.0	2	05	08	03	04	0	0	65535
0.0	r04c05f09p03-ch2sk1fk1fl1.tif	15	289	0.000595102	0.0	2	05	09	03	04	1	0	65535
0.0	r04c05f10p03-ch2sk1fk1fl1.tif	15	290	0.00502022	0.0	2	05	10	03	04	1	0	65535
542.0	r04c05f11p03-ch2sk1fk1fl1.tif	15	291	0.16289	0.0	2	05	11	03	04	0	0	65535
23.0	r04c05f12p03-ch2sk1fk1fl1.tif	15	292	0.0747845	0.0	2	05	12	03	04	0	0	65535
15.0	r04c05f13p03-ch2sk1fk1fl1.tif	15	293	0.0797894	0.0	2	05	13	03	04	0	0	65535
439.0	r04c05f14p03-ch2sk1fk1fl1.tif	15	294	0.18407	0.0	2	05	14	03	04	0	0	65535
468.0	r04c05f15p03-ch2sk1fk1fl1.tif	15	295	0.16939	0.0	2	05	15	03	04	0	0	65535
6.0	r04c05f16p03-ch2sk1fk1fl1.tif	15	296	0.141176	0.0	2	05	16	03	04	0	0	65535
0.0	r04c05f17p03-ch2sk1fk1fl1.tif	15	297	0.000595102	0.0	2	05	17	03	04	1	0	65535
61.0	r04c05f18p03-ch2sk1fk1fl1.tif	15	298	0.112001	0.0	2	05	18	03	04	0	0	65535
50.0	r04c05f19p03-ch2sk1fk1fl1.tif	15	299	0.102556	0.0	2	05	19	03	04	0	0	65535
0.0	r04c05f20p03-ch2sk1fk1fl1.tif	15	300	0.000610361	0.0	2	05	20	03	04	1	0	65535
485.0	r05c05f01p03-ch2sk1fk1fl1.tif	16	301	0.163806	0.0	2	05	01	03	05	0	0	65535
0.0	r05c05f02p03-ch2sk1fk1fl1.tif	16	302	0.000595102	0.0	2	05	02	03	05	1	0	65535
101.0	r05c05f03p03-ch2sk1fk1fl1.tif	16	303	0.114626	0.0	2	05	03	03	05	0	0	65535
106.0	r05c05f04p03-ch2sk1fk1fl1.tif	16	304	0.0875563	0.0	2	05	04	03	05	0	0	65535
0.0	r05c05f05p03-ch2sk1fk1fl1.tif	16	305	0.000717174	0.0	2	05	05	03	05	1	0	65535
20.0	r05c05f06p03-ch2sk1fk1fl1.tif	16	306	0.0632792	0.0	2	05	06	03	05	0	0	65535
394.0	r05c05f07p03-ch2sk1fk1fl1.tif	16	307	0.114855	0.0	2	05	07	03	05	0	0	65535
550.0	r05c05f08p03-ch2sk1fk1fl1.tif	16	308	0.152087	0.0	2	05	08	03	05	0	0	65535
11.0	r05c05f09p03-ch2sk1fk1fl1.tif	16	309	0.0833295	0.0	2	05	09	03	05	0	0	65535
9.0	r05c05f10p03-ch2sk1fk1fl1.tif	16	310	0.171252	0.0	2	05	10	03	05	0	0	65535
536.0	r05c05f11p03-ch2sk1fk1fl1.tif	16	311	0.137926	0.0	2	05	11	03	05	0	0	65535
10.0	r05c05f12p03-ch2sk1fk1fl1.tif	16	312	0.0511025	0.0	2	05	12	03	05	0	0	65535
0.0	r05c05f13p03-ch2sk1fk1fl1.tif	16	313	0.00247196	0.0	2	05	13	03	05	1	0	65535
47.0	r05c05f14p03-ch2sk1fk1fl1.tif	16	314	0.0836347	0.0	2	05	14	03	05	0	0	65535
42.0	r05c05f15p03-ch2sk1fk1fl1.tif	16	315	0.145754	0.0	2	05	15	03	05	0	0	65535
0.0	r05c05f16p03-ch2sk1fk1fl1.tif	16	316	0.000610361	0.0	2	05	16	03	05	1	0	65535
0.0	r05c05f17p03-ch2sk1fk1fl1.tif	16	317	0.000640879	0.0	2	05	17	03	05	1	0	65535
0.0	r05c05f18p03-ch2sk1fk1fl1.tif	16	318	0.000640879	0.0	2	05	18	03	05	1	0	65535
0.0	r05c05f19p03-ch2sk1fk1fl1.tif	16	319	0.00428779	0.0	2	05	19	03	05	1	0	65535
0.0	r05c05f20p03-ch2sk1fk1fl1.tif	16	320	0.000579843	0.0	2	05	20	03	05	1	0	65535
882.0	r02c06f01p03-ch2sk1fk1fl1.tif	17	321	0.182391	0.0	2	06	01	03	02	0	0	65535
0.0	r02c06f02p03-ch2sk1fk1fl1.tif	17	322	0.000656138	0.0	2	06	02	03	02	1	0	65535
15.0	r02c06f03p03-ch2sk1fk1fl1.tif	17	323	0.0994125	0.0	2	06	03	03	02	0	0	65535
6.0	r02c06f04p03-ch2sk1fk1fl1.tif	17	324	0.112337	0.0	2	06	04	03	02	0	0	65535
0.0	r02c06f05p03-ch2sk1fk1fl1.tif	17	325	0.000595102	0.0	2	06	05	03	02	1	0	65535
0.0	r02c06f06p03-ch2sk1fk1fl1.tif	17	326	0.000579843	0.0	2	06	06	03	02	1	0	65535
206.0	r02c06f07p03-ch2sk1fk1fl1.tif	17	327	0.137209	0.0	2	06	07	03	02	0	0	65535
380.0	r02c06f08p03-ch2sk1fk1fl1.tif	17	328	0.102296	0.0	2	06	08	03	02	0	0	65535
39.0	r02c06f09p03-ch2sk1fk1fl1.tif	17	329	0.106126	0.0	2	06	09	03	02	0	0	65535
137.0	r02c06f10p03-ch2sk1fk1fl1.tif	17	330	0.128878	0.0	2	06	10	03	02	0	0	65535
469.0	r02c06f11p03-ch2sk1fk1fl1.tif	17	331	0.16733	0.0	2	06	11	03	02	0	0	65535
0.0	r02c06f12p03-ch2sk1fk1fl1.tif	17	332	0.00784314	0.0	2	06	12	03	02	1	0	65535
0.0	r02c06f13p03-ch2sk1fk1fl1.tif	17	333	0.00062562	0.0	2	06	13	03	02	1	0	65535
214.0	r02c06f14p03-ch2sk1fk1fl1.tif	17	334	0.161669	0.0	2	06	14	03	02	0	0	65535
379.0	r02c06f15p03-ch2sk1fk1fl1.tif	17	335	0.165362	0.0	2	06	15	03	02	0	0	65535
50.0	r02c06f16p03-ch2sk1fk1fl1.tif	17	336	0.0827802	0.0	2	06	16	03	02	0	0	65535
0.0	r02c06f17p03-ch2sk1fk1fl1.tif	17	337	0.00062562	0.0	2	06	17	03	02	1	0	65535
25.0	r02c06f18p03-ch2sk1fk1fl1.tif	17	338	0.0671397	0.0	2	06	18	03	02	0	0	65535
9.0	r02c06f19p03-ch2sk1fk1fl1.tif	17	339	0.0592813	0.0	2	06	19	03	02	0	0	65535
0.0	r02c06f20p03-ch2sk1fk1fl1.tif	17	340	0.000686656	0.0	2	06	20	03	02	1	0	65535
736.0	r03c06f01p03-ch2sk1fk1fl1.tif	18	341	0.249714	0.000502642463235	2	06	01	03	03	0	0	65535
0.0	r03c06f02p03-ch2sk1fk1fl1.tif	18	342	0.000579843	0.0	2	06	02	03	03	1	0	65535
0.0	r03c06f03p03-ch2sk1fk1fl1.tif	18	343	0.000610361	0.0	2	06	03	03	03	1	0	65535
0.0	r03c06f04p03-ch2sk1fk1fl1.tif	18	344	0.000656138	0.0	2	06	04	03	03	1	0	65535
0.0	r03c06f05p03-ch2sk1fk1fl1.tif	18	345	0.00189212	0.0	2	06	05	03	03	1	0	65535
0.0	r03c06f06p03-ch2sk1fk1fl1.tif	18	346	0.000595102	0.0	2	06	06	03	03	1	0	65535
68.0	r03c06f07p03-ch2sk1fk1fl1.tif	18	347	0.108202	0.0	2	06	07	03	03	0	0	65535
138.0	r03c06f08p03-ch2sk1fk1fl1.tif	18	348	0.21387	0.0	2	06	08	03	03	0	0	65535
6.0	r03c06f09p03-ch2sk1fk1fl1.tif	18	349	0.0808881	0.0	2	06	09	03	03	0	0	65535
85.0	r03c06f10p03-ch2sk1fk1fl1.tif	18	350	0.122484	0.0	2	06	10	03	03	0	0	65535
385.0	r03c06f11p03-ch2sk1fk1fl1.tif	18	351	0.125856	0.0	2	06	11	03	03	0	0	65535
0.0	r03c06f12p03-ch2sk1fk1fl1.tif	18	352	0.00205997	0.0	2	06	12	03	03	1	0	65535
0.0	r03c06f13p03-ch2sk1fk1fl1.tif	18	353	0.000610361	0.0	2	06	13	03	03	1	0	65535
334.0	r03c06f14p03-ch2sk1fk1fl1.tif	18	354	0.207187	0.0	2	06	14	03	03	0	0	65535
588.0	r03c06f15p03-ch2sk1fk1fl1.tif	18	355	0.14519	0.0	2	06	15	03	03	0	0	65535
84.0	r03c06f16p03-ch2sk1fk1fl1.tif	18	356	0.109819	0.0	2	06	16	03	03	0	0	65535
0.0	r03c06f17p03-ch2sk1fk1fl1.tif	18	357	0.000610361	0.0	2	06	17	03	03	1	0	65535
85.0	r03c06f18p03-ch2sk1fk1fl1.tif	18	358	0.115038	0.0	2	06	18	03	03	0	0	65535
47.0	r03c06f19p03-ch2sk1fk1fl1.tif	18	359	0.0927901	0.0	2	06	19	03	03	0	0	65535
0.0	r03c06f20p03-ch2sk1fk1fl1.tif	18	360	0.000640879	0.0	2	06	20	03	03	1	0	65535
767.0	r04c06f01p03-ch2sk1fk1fl1.tif	19	361	0.180789	0.0	2	06	01	03	04	0	0	65535
0.0	r04c06f02p03-ch2sk1fk1fl1.tif	19	362	0.000579843	0.0	2	06	02	03	04	1	0	65535
0.0	r04c06f03p03-ch2sk1fk1fl1.tif	19	363	0.000656138	0.0	2	06	03	03	04	1	0	65535
0.0	r04c06f04p03-ch2sk1fk1fl1.tif	19	364	0.000686656	0.0	2	06	04	03	04	1	0	65535
0.0	r04c06f05p03-ch2sk1fk1fl1.tif	19	365	0.000686656	0.0	2	06	05	03	04	1	0	65535
0.0	r04c06f06p03-ch2sk1fk1fl1.tif	19	366	0.000671397	0.0	2	06	06	03	04	1	0	65535
21.0	r04c06f07p03-ch2sk1fk1fl1.tif	19	367	0.0805829	0.0	2	06	07	03	04	0	0	65535
99.0	r04c06f08p03-ch2sk1fk1fl1.tif	19	368	0.200381	0.0	2	06	08	03	04	0	0	65535
17.0	r04c06f09p03-ch2sk1fk1fl1.tif	19	369	0.073579	0.0	2	06	09	03	04	0	0	65535
107.0	r04c06f10p03-ch2sk1fk1fl1.tif	19	370	0.166537	0.0	2	06	10	03	04	0	0	65535
177.0	r04c06f11p03-ch2sk1fk1fl1.tif	19	371	0.249592	7.18060661765e-05	2	06	11	03	04	0	0	65535
0.0	r04c06f12p03-ch2sk1fk1fl1.tif	19	372	0.00062562	0.0	2	06	12	03	04	1	0	65535
0.0	r04c06f13p03-ch2sk1fk1fl1.tif	19	373	0.000610361	0.0	2	06	13	03	04	1	0	65535
249.0	r04c06f14p03-ch2sk1fk1fl1.tif	19	374	0.135927	0.0	2	06	14	03	04	0	0	65535
769.0	r04c06f15p03-ch2sk1fk1fl1.tif	19	375	0.177096	0.0	2	06	15	03	04	0	0	65535
115.0	r04c06f16p03-ch2sk1fk1fl1.tif	19	376	0.148745	0.0	2	06	16	03	04	0	0	65535
6.0	r04c06f17p03-ch2sk1fk1fl1.tif	19	377	0.0765087	0.0	2	06	17	03	04	0	0	65535
105.0	r04c06f18p03-ch2sk1fk1fl1.tif	19	378	0.117159	0.0	2	06	18	03	04	0	0	65535
33.0	r04c06f19p03-ch2sk1fk1fl1.tif	19	379	0.103502	0.0	2	06	19	03	04	0	0	65535
0.0	r04c06f20p03-ch2sk1fk1fl1.tif	19	380	0.00062562	0.0	2	06	20	03	04	1	0	65535
485.0	r05c06f01p03-ch2sk1fk1fl1.tif	20	381	0.162814	0.0	2	06	01	03	05	0	0	65535
0.0	r05c06f02p03-ch2sk1fk1fl1.tif	20	382	0.000610361	0.0	2	06	02	03	05	1	0	65535
0.0	r05c06f03p03-ch2sk1fk1fl1.tif	20	383	0.00149538	0.0	2	06	03	03	05	1	0	65535
8.0	r05c06f04p03-ch2sk1fk1fl1.tif	20	384	0.113558	0.0	2	06	04	03	05	0	0	65535
0.0	r05c06f05p03-ch2sk1fk1fl1.tif	20	385	0.000595102	0.0	2	06	05	03	05	1	0	65535
14.0	r05c06f06p03-ch2sk1fk1fl1.tif	20	386	0.0589761	0.0	2	06	06	03	05	0	0	65535
314.0	r05c06f07p03-ch2sk1fk1fl1.tif	20	387	0.249699	0.000143612132353	2	06	07	03	05	0	0	65535
179.0	r05c06f08p03-ch2sk1fk1fl1.tif	20	388	0.157443	0.0	2	06	08	03	05	0	0	65535
0.0	r05c06f09p03-ch2sk1fk1fl1.tif	20	389	0.000640879	0.0	2	06	09	03	05	1	0	65535
5.0	r05c06f10p03-ch2sk1fk1fl1.tif	20	390	0.086183	0.0	2	06	10	03	05	0	0	65535
644.0	r05c06f11p03-ch2sk1fk1fl1.tif	20	391	0.180514	0.0	2	06	11	03	05	0	0	65535
46.0	r05c06f12p03-ch2sk1fk1fl1.tif	20	392	0.0873121	0.0	2	06	12	03	05	0	0	65535
5.0	r05c06f13p03-ch2sk1fk1fl1.tif	20	393	0.0456703	0.0	2	06	13	03	05	1	0	65535
212.0	r05c06f14p03-ch2sk1fk1fl1.tif	20	394	0.160357	0.0	2	06	14	03	05	0	0	65535
163.0	r05c06f15p03-ch2sk1fk1fl1.tif	20	395	0.125826	0.0	2	06	15	03	05	0	0	65535
0.0	r05c06f16p03-ch2sk1fk1fl1.tif	20	396	0.00062562	0.0	2	06	16	03	05	1	0	65535
0.0	r05c06f17p03-ch2sk1fk1fl1.tif	20	397	0.000595102	0.0	2	06	17	03	05	1	0	65535
0.0	r05c06f18p03-ch2sk1fk1fl1.tif	20	398	0.00062562	0.0	2	06	18	03	05	1	0	65535
0.0	r05c06f19p03-ch2sk1fk1fl1.tif	20	399	0.000610361	0.0	2	06	19	03	05	1	0	65535
0.0	r05c06f20p03-ch2sk1fk1fl1.tif	20	400	0.00062562	0.0	2	06	20	03	05	1	0	65535
694.0	r02c07f01p03-ch2sk1fk1fl1.tif	21	401	0.182391	0.0	2	07	01	03	02	0	0	65535
0.0	r02c07f02p03-ch2sk1fk1fl1.tif	21	402	0.000671397	0.0	2	07	02	03	02	1	0	65535
0.0	r02c07f03p03-ch2sk1fk1fl1.tif	21	403	0.00062562	0.0	2	07	03	03	02	1	0	65535
0.0	r02c07f04p03-ch2sk1fk1fl1.tif	21	404	0.00062562	0.0	2	07	04	03	02	1	0	65535
0.0	r02c07f05p03-ch2sk1fk1fl1.tif	21	405	0.000595102	0.0	2	07	05	03	02	1	0	65535
3.0	r02c07f06p03-ch2sk1fk1fl1.tif	21	406	0.135103	0.0	2	07	06	03	02	0	0	65535
139.0	r02c07f07p03-ch2sk1fk1fl1.tif	21	407	0.154116	0.0	2	07	07	03	02	0	0	65535
209.0	r02c07f08p03-ch2sk1fk1fl1.tif	21	408	0.147265	0.0	2	07	08	03	02	0	0	65535
2.0	r02c07f09p03-ch2sk1fk1fl1.tif	21	409	0.148531	0.0	2	07	09	03	02	0	0	65535
33.0	r02c07f10p03-ch2sk1fk1fl1.tif	21	410	0.12398	0.0	2	07	10	03	02	0	0	65535
597.0	r02c07f11p03-ch2sk1fk1fl1.tif	21	411	0.166735	0.0	2	07	11	03	02	0	0	65535
26.0	r02c07f12p03-ch2sk1fk1fl1.tif	21	412	0.111727	0.0	2	07	12	03	02	0	0	65535
5.0	r02c07f13p03-ch2sk1fk1fl1.tif	21	413	0.0831311	0.0	2	07	13	03	02	0	0	65535
357.0	r02c07f14p03-ch2sk1fk1fl1.tif	21	414	0.154101	0.0	2	07	14	03	02	0	0	65535
279.0	r02c07f15p03-ch2sk1fk1fl1.tif	21	415	0.141726	0.0	2	07	15	03	02	0	0	65535
12.0	r02c07f16p03-ch2sk1fk1fl1.tif	21	416	0.0714427	0.0	2	07	16	03	02	0	0	65535
0.0	r02c07f17p03-ch2sk1fk1fl1.tif	21	417	0.000640879	0.0	2	07	17	03	02	1	0	65535
17.0	r02c07f18p03-ch2sk1fk1fl1.tif	21	418	0.0560616	0.0	2	07	18	03	02	0	0	65535
24.0	r02c07f19p03-ch2sk1fk1fl1.tif	21	419	0.0701457	0.0	2	07	19	03	02	0	0	65535
0.0	r02c07f20p03-ch2sk1fk1fl1.tif	21	420	0.00062562	0.0	2	07	20	03	02	1	0	65535
518.0	r03c07f01p03-ch2sk1fk1fl1.tif	22	421	0.13846	0.0	2	07	01	03	03	0	0	65535
0.0	r03c07f02p03-ch2sk1fk1fl1.tif	22	422	0.000656138	0.0	2	07	02	03	03	1	0	65535
0.0	r03c07f03p03-ch2sk1fk1fl1.tif	22	423	0.000610361	0.0	2	07	03	03	03	1	0	65535
0.0	r03c07f04p03-ch2sk1fk1fl1.tif	22	424	0.000717174	0.0	2	07	04	03	03	1	0	65535
0.0	r03c07f05p03-ch2sk1fk1fl1.tif	22	425	0.000610361	0.0	2	07	05	03	03	1	0	65535
4.0	r03c07f06p03-ch2sk1fk1fl1.tif	22	426	0.102663	0.0	2	07	06	03	03	0	0	65535
190.0	r03c07f07p03-ch2sk1fk1fl1.tif	22	427	0.157763	0.0	2	07	07	03	03	0	0	65535
113.0	r03c07f08p03-ch2sk1fk1fl1.tif	22	428	0.151507	0.0	2	07	08	03	03	0	0	65535
0.0	r03c07f09p03-ch2sk1fk1fl1.tif	22	429	0.000671397	0.0	2	07	09	03	03	1	0	65535
0.0	r03c07f10p03-ch2sk1fk1fl1.tif	22	430	0.0249027	0.0	2	07	10	03	03	1	0	65535
610.0	r03c07f11p03-ch2sk1fk1fl1.tif	22	431	0.154284	0.0	2	07	11	03	03	0	0	65535
34.0	r03c07f12p03-ch2sk1fk1fl1.tif	22	432	0.0970626	0.0	2	07	12	03	03	0	0	65535
18.0	r03c07f13p03-ch2sk1fk1fl1.tif	22	433	0.0681468	0.0	2	07	13	03	03	0	0	65535
349.0	r03c07f14p03-ch2sk1fk1fl1.tif	22	434	0.132799	0.0	2	07	14	03	03	0	0	65535
271.0	r03c07f15p03-ch2sk1fk1fl1.tif	22	435	0.194644	0.0	2	07	15	03	03	0	0	65535
0.0	r03c07f16p03-ch2sk1fk1fl1.tif	22	436	0.000610361	0.0	2	07	16	03	03	1	0	65535
0.0	r03c07f17p03-ch2sk1fk1fl1.tif	22	437	0.000671397	0.0	2	07	17	03	03	1	0	65535
8.0	r03c07f18p03-ch2sk1fk1fl1.tif	22	438	0.0656901	0.0	2	07	18	03	03	0	0	65535
4.0	r03c07f19p03-ch2sk1fk1fl1.tif	22	439	0.0462501	0.0	2	07	19	03	03	1	0	65535
0.0	r03c07f20p03-ch2sk1fk1fl1.tif	22	440	0.000595102	0.0	2	07	20	03	03	1	0	65535
800.0	r04c07f01p03-ch2sk1fk1fl1.tif	23	441	0.169635	0.0	2	07	01	03	04	0	0	65535
0.0	r04c07f02p03-ch2sk1fk1fl1.tif	23	442	0.00062562	0.0	2	07	02	03	04	1	0	65535
0.0	r04c07f03p03-ch2sk1fk1fl1.tif	23	443	0.000610361	0.0	2	07	03	03	04	1	0	65535
0.0	r04c07f04p03-ch2sk1fk1fl1.tif	23	444	0.000640879	0.0	2	07	04	03	04	1	0	65535
0.0	r04c07f05p03-ch2sk1fk1fl1.tif	23	445	0.000610361	0.0	2	07	05	03	04	1	0	65535
0.0	r04c07f06p03-ch2sk1fk1fl1.tif	23	446	0.000579843	0.0	2	07	06	03	04	1	0	65535
84.0	r04c07f07p03-ch2sk1fk1fl1.tif	23	447	0.14522	0.0	2	07	07	03	04	0	0	65535
128.0	r04c07f08p03-ch2sk1fk1fl1.tif	23	448	0.21648	0.0	2	07	08	03	04	0	0	65535
4.0	r04c07f09p03-ch2sk1fk1fl1.tif	23	449	0.0578927	0.0	2	07	09	03	04	0	0	65535
71.0	r04c07f10p03-ch2sk1fk1fl1.tif	23	450	0.11162	0.0	2	07	10	03	04	0	0	65535
452.0	r04c07f11p03-ch2sk1fk1fl1.tif	23	451	0.134905	0.0	2	07	11	03	04	0	0	65535
5.0	r04c07f12p03-ch2sk1fk1fl1.tif	23	452	0.128023	0.0	2	07	12	03	04	0	0	65535
7.0	r04c07f13p03-ch2sk1fk1fl1.tif	23	453	0.0871748	0.0	2	07	13	03	04	0	0	65535
401.0	r04c07f14p03-ch2sk1fk1fl1.tif	23	454	0.132143	0.0	2	07	14	03	04	0	0	65535
776.0	r04c07f15p03-ch2sk1fk1fl1.tif	23	455	0.173816	0.0	2	07	15	03	04	0	0	65535
85.0	r04c07f16p03-ch2sk1fk1fl1.tif	23	456	0.124529	0.0	2	07	16	03	04	0	0	65535
13.0	r04c07f17p03-ch2sk1fk1fl1.tif	23	457	0.0551614	0.0	2	07	17	03	04	0	0	65535
134.0	r04c07f18p03-ch2sk1fk1fl1.tif	23	458	0.159503	0.0	2	07	18	03	04	0	0	65535
73.0	r04c07f19p03-ch2sk1fk1fl1.tif	23	459	0.134813	0.0	2	07	19	03	04	0	0	65535
0.0	r04c07f20p03-ch2sk1fk1fl1.tif	23	460	0.000595102	0.0	2	07	20	03	04	1	0	65535
149.0	r05c07f01p03-ch2sk1fk1fl1.tif	24	461	0.249638	0.000143612132353	2	07	01	03	05	0	0	65535
0.0	r05c07f02p03-ch2sk1fk1fl1.tif	24	462	0.000640879	0.0	2	07	02	03	05	1	0	65535
0.0	r05c07f03p03-ch2sk1fk1fl1.tif	24	463	0.00062562	0.0	2	07	03	03	05	1	0	65535
0.0	r05c07f04p03-ch2sk1fk1fl1.tif	24	464	0.00062562	0.0	2	07	04	03	05	1	0	65535
0.0	r05c07f05p03-ch2sk1fk1fl1.tif	24	465	0.000595102	0.0	2	07	05	03	05	1	0	65535
0.0	r05c07f06p03-ch2sk1fk1fl1.tif	24	466	0.00062562	0.0	2	07	06	03	05	1	0	65535
0.0	r05c07f07p03-ch2sk1fk1fl1.tif	24	467	0.000640879	0.0	2	07	07	03	05	1	0	65535
0.0	r05c07f08p03-ch2sk1fk1fl1.tif	24	468	0.00062562	0.0	2	07	08	03	05	1	0	65535
0.0	r05c07f09p03-ch2sk1fk1fl1.tif	24	469	0.000610361	0.0	2	07	09	03	05	1	0	65535
46.0	r05c07f10p03-ch2sk1fk1fl1.tif	24	470	0.126619	0.0	2	07	10	03	05	0	0	65535
16.0	r05c07f11p03-ch2sk1fk1fl1.tif	24	471	0.0742199	0.0	2	07	11	03	05	0	0	65535
0.0	r05c07f12p03-ch2sk1fk1fl1.tif	24	472	0.00062562	0.0	2	07	12	03	05	1	0	65535
0.0	r05c07f13p03-ch2sk1fk1fl1.tif	24	473	0.000595102	0.0	2	07	13	03	05	1	0	65535
111.0	r05c07f14p03-ch2sk1fk1fl1.tif	24	474	0.116686	0.0	2	07	14	03	05	0	0	65535
598.0	r05c07f15p03-ch2sk1fk1fl1.tif	24	475	0.149325	0.0	2	07	15	03	05	0	0	65535
195.0	r05c07f16p03-ch2sk1fk1fl1.tif	24	476	0.147234	0.0	2	07	16	03	05	0	0	65535
134.0	r05c07f17p03-ch2sk1fk1fl1.tif	24	477	0.130739	0.0	2	07	17	03	05	0	0	65535
544.0	r05c07f18p03-ch2sk1fk1fl1.tif	24	478	0.201556	0.0	2	07	18	03	05	0	0	65535
86.0	r05c07f19p03-ch2sk1fk1fl1.tif	24	479	0.162036	0.0	2	07	19	03	05	0	0	65535
0.0	r05c07f20p03-ch2sk1fk1fl1.tif	24	480	0.000610361	0.0	2	07	20	03	05	1	0	65535
558.0	r02c08f01p03-ch2sk1fk1fl1.tif	25	481	0.119326	0.0	2	08	01	03	02	0	0	65535
0.0	r02c08f02p03-ch2sk1fk1fl1.tif	25	482	0.000610361	0.0	2	08	02	03	02	1	0	65535
0.0	r02c08f03p03-ch2sk1fk1fl1.tif	25	483	0.00062562	0.0	2	08	03	03	02	1	0	65535
0.0	r02c08f04p03-ch2sk1fk1fl1.tif	25	484	0.000656138	0.0	2	08	04	03	02	1	0	65535
0.0	r02c08f05p03-ch2sk1fk1fl1.tif	25	485	0.00062562	0.0	2	08	05	03	02	1	0	65535
0.0	r02c08f06p03-ch2sk1fk1fl1.tif	25	486	0.000579843	0.0	2	08	06	03	02	1	0	65535
94.0	r02c08f07p03-ch2sk1fk1fl1.tif	25	487	0.135439	0.0	2	08	07	03	02	0	0	65535
99.0	r02c08f08p03-ch2sk1fk1fl1.tif	25	488	0.160418	0.0	2	08	08	03	02	0	0	65535
0.0	r02c08f09p03-ch2sk1fk1fl1.tif	25	489	0.000595102	0.0	2	08	09	03	02	1	0	65535
20.0	r02c08f10p03-ch2sk1fk1fl1.tif	25	490	0.0911574	0.0	2	08	10	03	02	0	0	65535
586.0	r02c08f11p03-ch2sk1fk1fl1.tif	25	491	0.171221	0.0	2	08	11	03	02	0	0	65535
37.0	r02c08f12p03-ch2sk1fk1fl1.tif	25	492	0.11104	0.0	2	08	12	03	02	0	0	65535
32.0	r02c08f13p03-ch2sk1fk1fl1.tif	25	493	0.112154	0.0	2	08	13	03	02	0	0	65535
438.0	r02c08f14p03-ch2sk1fk1fl1.tif	25	494	0.150118	0.0	2	08	14	03	02	0	0	65535
411.0	r02c08f15p03-ch2sk1fk1fl1.tif	25	495	0.122469	0.0	2	08	15	03	02	0	0	65535
5.0	r02c08f16p03-ch2sk1fk1fl1.tif	25	496	0.0597696	0.0	2	08	16	03	02	0	0	65535
0.0	r02c08f17p03-ch2sk1fk1fl1.tif	25	497	0.000610361	0.0	2	08	17	03	02	1	0	65535
38.0	r02c08f18p03-ch2sk1fk1fl1.tif	25	498	0.0962234	0.0	2	08	18	03	02	0	0	65535
54.0	r02c08f19p03-ch2sk1fk1fl1.tif	25	499	0.143328	0.0	2	08	19	03	02	0	0	65535
0.0	r02c08f20p03-ch2sk1fk1fl1.tif	25	500	0.00062562	0.0	2	08	20	03	02	1	0	65535
616.0	r03c08f01p03-ch2sk1fk1fl1.tif	26	501	0.153811	0.0	2	08	01	03	03	0	0	65535
0.0	r03c08f02p03-ch2sk1fk1fl1.tif	26	502	0.00062562	0.0	2	08	02	03	03	1	0	65535
0.0	r03c08f03p03-ch2sk1fk1fl1.tif	26	503	0.000610361	0.0	2	08	03	03	03	1	0	65535
0.0	r03c08f04p03-ch2sk1fk1fl1.tif	26	504	0.000610361	0.0	2	08	04	03	03	1	0	65535
0.0	r03c08f05p03-ch2sk1fk1fl1.tif	26	505	0.00062562	0.0	2	08	05	03	03	1	0	65535
0.0	r03c08f06p03-ch2sk1fk1fl1.tif	26	506	0.000610361	0.0	2	08	06	03	03	1	0	65535
114.0	r03c08f07p03-ch2sk1fk1fl1.tif	26	507	0.136599	0.0	2	08	07	03	03	0	0	65535
148.0	r03c08f08p03-ch2sk1fk1fl1.tif	26	508	0.163058	0.0	2	08	08	03	03	0	0	65535
0.0	r03c08f09p03-ch2sk1fk1fl1.tif	26	509	0.000640879	0.0	2	08	09	03	03	1	0	65535
17.0	r03c08f10p03-ch2sk1fk1fl1.tif	26	510	0.118379	0.0	2	08	10	03	03	0	0	65535
514.0	r03c08f11p03-ch2sk1fk1fl1.tif	26	511	0.171511	0.0	2	08	11	03	03	0	0	65535
4.0	r03c08f12p03-ch2sk1fk1fl1.tif	26	512	0.117327	0.0	2	08	12	03	03	0	0	65535
0.0	r03c08f13p03-ch2sk1fk1fl1.tif	26	513	0.000610361	0.0	2	08	13	03	03	1	0	65535
290.0	r03c08f14p03-ch2sk1fk1fl1.tif	26	514	0.203265	0.0	2	08	14	03	03	0	0	65535
352.0	r03c08f15p03-ch2sk1fk1fl1.tif	26	515	0.150927	0.0	2	08	15	03	03	0	0	65535
5.0	r03c08f16p03-ch2sk1fk1fl1.tif	26	516	0.0702831	0.0	2	08	16	03	03	0	0	65535
0.0	r03c08f17p03-ch2sk1fk1fl1.tif	26	517	0.00062562	0.0	2	08	17	03	03	1	0	65535
4.0	r03c08f18p03-ch2sk1fk1fl1.tif	26	518	0.0624704	0.0	2	08	18	03	03	0	0	65535
3.0	r03c08f19p03-ch2sk1fk1fl1.tif	26	519	0.0475929	0.0	2	08	19	03	03	1	0	65535
0.0	r03c08f20p03-ch2sk1fk1fl1.tif	26	520	0.000686656	0.0	2	08	20	03	03	1	0	65535
681.0	r04c08f01p03-ch2sk1fk1fl1.tif	27	521	0.145052	0.0	2	08	01	03	04	0	0	65535
0.0	r04c08f02p03-ch2sk1fk1fl1.tif	27	522	0.000595102	0.0	2	08	02	03	04	1	0	65535
0.0	r04c08f03p03-ch2sk1fk1fl1.tif	27	523	0.000656138	0.0	2	08	03	03	04	1	0	65535
0.0	r04c08f04p03-ch2sk1fk1fl1.tif	27	524	0.000610361	0.0	2	08	04	03	04	1	0	65535
0.0	r04c08f05p03-ch2sk1fk1fl1.tif	27	525	0.000640879	0.0	2	08	05	03	04	1	0	65535
0.0	r04c08f06p03-ch2sk1fk1fl1.tif	27	526	0.000656138	0.0	2	08	06	03	04	1	0	65535
115.0	r04c08f07p03-ch2sk1fk1fl1.tif	27	527	0.138094	0.0	2	08	07	03	04	0	0	65535
110.0	r04c08f08p03-ch2sk1fk1fl1.tif	27	528	0.172503	0.0	2	08	08	03	04	0	0	65535
2.0	r04c08f09p03-ch2sk1fk1fl1.tif	27	529	0.0572213	0.0	2	08	09	03	04	0	0	65535
27.0	r04c08f10p03-ch2sk1fk1fl1.tif	27	530	0.0885939	0.0	2	08	10	03	04	0	0	65535
611.0	r04c08f11p03-ch2sk1fk1fl1.tif	27	531	0.145998	0.0	2	08	11	03	04	0	0	65535
22.0	r04c08f12p03-ch2sk1fk1fl1.tif	27	532	0.0983444	0.0	2	08	12	03	04	0	0	65535
13.0	r04c08f13p03-ch2sk1fk1fl1.tif	27	533	0.0564584	0.0	2	08	13	03	04	0	0	65535
341.0	r04c08f14p03-ch2sk1fk1fl1.tif	27	534	0.110826	0.0	2	08	14	03	04	0	0	65535
428.0	r04c08f15p03-ch2sk1fk1fl1.tif	27	535	0.121843	0.0	2	08	15	03	04	0	0	65535
17.0	r04c08f16p03-ch2sk1fk1fl1.tif	27	536	0.12636	0.0	2	08	16	03	04	0	0	65535
0.0	r04c08f17p03-ch2sk1fk1fl1.tif	27	537	0.000610361	0.0	2	08	17	03	04	1	0	65535
39.0	r04c08f18p03-ch2sk1fk1fl1.tif	27	538	0.0842451	0.0	2	08	18	03	04	0	0	65535
39.0	r04c08f19p03-ch2sk1fk1fl1.tif	27	539	0.0721599	0.0	2	08	19	03	04	0	0	65535
0.0	r04c08f20p03-ch2sk1fk1fl1.tif	27	540	0.000579843	0.0	2	08	20	03	04	1	0	65535
585.0	r05c08f01p03-ch2sk1fk1fl1.tif	28	541	0.179461	0.0	2	08	01	03	05	0	0	65535
0.0	r05c08f02p03-ch2sk1fk1fl1.tif	28	542	0.000595102	0.0	2	08	02	03	05	1	0	65535
1.0	r05c08f03p03-ch2sk1fk1fl1.tif	28	543	0.0869459	0.0	2	08	03	03	05	0	0	65535
0.0	r05c08f04p03-ch2sk1fk1fl1.tif	28	544	0.000610361	0.0	2	08	04	03	05	1	0	65535
0.0	r05c08f05p03-ch2sk1fk1fl1.tif	28	545	0.000595102	0.0	2	08	05	03	05	1	0	65535
0.0	r05c08f06p03-ch2sk1fk1fl1.tif	28	546	0.000656138	0.0	2	08	06	03	05	1	0	65535
192.0	r05c08f07p03-ch2sk1fk1fl1.tif	28	547	0.246174	0.0	2	08	07	03	05	0	0	65535
229.0	r05c08f08p03-ch2sk1fk1fl1.tif	28	548	0.159884	0.0	2	08	08	03	05	0	0	65535
13.0	r05c08f09p03-ch2sk1fk1fl1.tif	28	549	0.113909	0.0	2	08	09	03	05	0	0	65535
22.0	r05c08f10p03-ch2sk1fk1fl1.tif	28	550	0.0711833	0.0	2	08	10	03	05	0	0	65535
462.0	r05c08f11p03-ch2sk1fk1fl1.tif	28	551	0.138903	0.0	2	08	11	03	05	0	0	65535
0.0	r05c08f12p03-ch2sk1fk1fl1.tif	28	552	0.0575418	0.0	2	08	12	03	05	0	0	65535
0.0	r05c08f13p03-ch2sk1fk1fl1.tif	28	553	0.000610361	0.0	2	08	13	03	05	1	0	65535
310.0	r05c08f14p03-ch2sk1fk1fl1.tif	28	554	0.155047	0.0	2	08	14	03	05	0	0	65535
261.0	r05c08f15p03-ch2sk1fk1fl1.tif	28	555	0.149813	0.0	2	08	15	03	05	0	0	65535
5.0	r05c08f16p03-ch2sk1fk1fl1.tif	28	556	0.0836347	0.0	2	08	16	03	05	0	0	65535
0.0	r05c08f17p03-ch2sk1fk1fl1.tif	28	557	0.00062562	0.0	2	08	17	03	05	1	0	65535
9.0	r05c08f18p03-ch2sk1fk1fl1.tif	28	558	0.112276	0.0	2	08	18	03	05	0	0	65535
11.0	r05c08f19p03-ch2sk1fk1fl1.tif	28	559	0.134691	0.0	2	08	19	03	05	0	0	65535
0.0	r05c08f20p03-ch2sk1fk1fl1.tif	28	560	0.00062562	0.0	2	08	20	03	05	1	0	65535
581.0	r02c09f01p03-ch2sk1fk1fl1.tif	29	561	0.165194	0.0	2	09	01	03	02	0	0	65535
0.0	r02c09f02p03-ch2sk1fk1fl1.tif	29	562	0.000595102	0.0	2	09	02	03	02	1	0	65535
1.0	r02c09f03p03-ch2sk1fk1fl1.tif	29	563	0.105257	0.0	2	09	03	03	02	0	0	65535
7.0	r02c09f04p03-ch2sk1fk1fl1.tif	29	564	0.239918	0.0	2	09	04	03	02	0	0	65535
0.0	r02c09f05p03-ch2sk1fk1fl1.tif	29	565	0.000595102	0.0	2	09	05	03	02	1	0	65535
0.0	r02c09f06p03-ch2sk1fk1fl1.tif	29	566	0.000595102	0.0	2	09	06	03	02	1	0	65535
246.0	r02c09f07p03-ch2sk1fk1fl1.tif	29	567	0.193484	0.0	2	09	07	03	02	0	0	65535
240.0	r02c09f08p03-ch2sk1fk1fl1.tif	29	568	0.154177	0.0	2	09	08	03	02	0	0	65535
2.0	r02c09f09p03-ch2sk1fk1fl1.tif	29	569	0.113085	0.0	2	09	09	03	02	0	0	65535
35.0	r02c09f10p03-ch2sk1fk1fl1.tif	29	570	0.131838	0.0	2	09	10	03	02	0	0	65535
419.0	r02c09f11p03-ch2sk1fk1fl1.tif	29	571	0.149233	0.0	2	09	11	03	02	0	0	65535
16.0	r02c09f12p03-ch2sk1fk1fl1.tif	29	572	0.157885	0.0	2	09	12	03	02	0	0	65535
0.0	r02c09f13p03-ch2sk1fk1fl1.tif	29	573	0.000595102	0.0	2	09	13	03	02	1	0	65535
128.0	r02c09f14p03-ch2sk1fk1fl1.tif	29	574	0.152239	0.0	2	09	14	03	02	0	0	65535
213.0	r02c09f15p03-ch2sk1fk1fl1.tif	29	575	0.149783	0.0	2	09	15	03	02	0	0	65535
5.0	r02c09f16p03-ch2sk1fk1fl1.tif	29	576	0.0949722	0.0	2	09	16	03	02	0	0	65535
0.0	r02c09f17p03-ch2sk1fk1fl1.tif	29	577	0.000595102	0.0	2	09	17	03	02	1	0	65535
0.0	r02c09f18p03-ch2sk1fk1fl1.tif	29	578	0.000610361	0.0	2	09	18	03	02	1	0	65535
0.0	r02c09f19p03-ch2sk1fk1fl1.tif	29	579	0.000595102	0.0	2	09	19	03	02	1	0	65535
0.0	r02c09f20p03-ch2sk1fk1fl1.tif	29	580	0.000610361	0.0	2	09	20	03	02	1	0	65535
318.0	r03c09f01p03-ch2sk1fk1fl1.tif	30	581	0.179934	0.0	2	09	01	03	03	0	0	65535
0.0	r03c09f02p03-ch2sk1fk1fl1.tif	30	582	0.000595102	0.0	2	09	02	03	03	1	0	65535
0.0	r03c09f03p03-ch2sk1fk1fl1.tif	30	583	0.000640879	0.0	2	09	03	03	03	1	0	65535
0.0	r03c09f04p03-ch2sk1fk1fl1.tif	30	584	0.000610361	0.0	2	09	04	03	03	1	0	65535
0.0	r03c09f05p03-ch2sk1fk1fl1.tif	30	585	0.0011902	0.0	2	09	05	03	03	1	0	65535
6.0	r03c09f06p03-ch2sk1fk1fl1.tif	30	586	0.0793622	0.0	2	09	06	03	03	0	0	65535
168.0	r03c09f07p03-ch2sk1fk1fl1.tif	30	587	0.151583	0.0	2	09	07	03	03	0	0	65535
46.0	r03c09f08p03-ch2sk1fk1fl1.tif	30	588	0.145006	0.0	2	09	08	03	03	0	0	65535
0.0	r03c09f09p03-ch2sk1fk1fl1.tif	30	589	0.000656138	0.0	2	09	09	03	03	1	0	65535
0.0	r03c09f10p03-ch2sk1fk1fl1.tif	30	590	0.000640879	0.0	2	09	10	03	03	1	0	65535
609.0	r03c09f11p03-ch2sk1fk1fl1.tif	30	591	0.160662	0.0	2	09	11	03	03	0	0	65535
70.0	r03c09f12p03-ch2sk1fk1fl1.tif	30	592	0.11429	0.0	2	09	12	03	03	0	0	65535
20.0	r03c09f13p03-ch2sk1fk1fl1.tif	30	593	0.0938582	0.0	2	09	13	03	03	0	0	65535
356.0	r03c09f14p03-ch2sk1fk1fl1.tif	30	594	0.152712	0.0	2	09	14	03	03	0	0	65535
181.0	r03c09f15p03-ch2sk1fk1fl1.tif	30	595	0.249638	0.000143612132353	2	09	15	03	03	0	0	65535
0.0	r03c09f16p03-ch2sk1fk1fl1.tif	30	596	0.000595102	0.0	2	09	16	03	03	1	0	65535
0.0	r03c09f17p03-ch2sk1fk1fl1.tif	30	597	0.000579843	0.0	2	09	17	03	03	1	0	65535
4.0	r03c09f18p03-ch2sk1fk1fl1.tif	30	598	0.167849	0.0	2	09	18	03	03	0	0	65535
7.0	r03c09f19p03-ch2sk1fk1fl1.tif	30	599	0.0913405	0.0	2	09	19	03	03	0	0	65535
0.0	r03c09f20p03-ch2sk1fk1fl1.tif	30	600	0.000610361	0.0	2	09	20	03	03	1	0	65535
537.0	r04c09f01p03-ch2sk1fk1fl1.tif	31	601	0.129015	0.0	2	09	01	03	04	0	0	65535
0.0	r04c09f02p03-ch2sk1fk1fl1.tif	31	602	0.000640879	0.0	2	09	02	03	04	1	0	65535
0.0	r04c09f03p03-ch2sk1fk1fl1.tif	31	603	0.00062562	0.0	2	09	03	03	04	1	0	65535
0.0	r04c09f04p03-ch2sk1fk1fl1.tif	31	604	0.000579843	0.0	2	09	04	03	04	1	0	65535
0.0	r04c09f05p03-ch2sk1fk1fl1.tif	31	605	0.000640879	0.0	2	09	05	03	04	1	0	65535
0.0	r04c09f06p03-ch2sk1fk1fl1.tif	31	606	0.000656138	0.0	2	09	06	03	04	1	0	65535
22.0	r04c09f07p03-ch2sk1fk1fl1.tif	31	607	0.0741741	0.0	2	09	07	03	04	0	0	65535
66.0	r04c09f08p03-ch2sk1fk1fl1.tif	31	608	0.12958	0.0	2	09	08	03	04	0	0	65535
3.0	r04c09f09p03-ch2sk1fk1fl1.tif	31	609	0.0993668	0.0	2	09	09	03	04	0	0	65535
55.0	r04c09f10p03-ch2sk1fk1fl1.tif	31	610	0.175692	0.0	2	09	10	03	04	0	0	65535
226.0	r04c09f11p03-ch2sk1fk1fl1.tif	31	611	0.143954	0.0	2	09	11	03	04	0	0	65535
0.0	r04c09f12p03-ch2sk1fk1fl1.tif	31	612	0.000610361	0.0	2	09	12	03	04	1	0	65535
0.0	r04c09f13p03-ch2sk1fk1fl1.tif	31	613	0.000610361	0.0	2	09	13	03	04	1	0	65535
332.0	r04c09f14p03-ch2sk1fk1fl1.tif	31	614	0.139345	0.0	2	09	14	03	04	0	0	65535
703.0	r04c09f15p03-ch2sk1fk1fl1.tif	31	615	0.142931	0.0	2	09	15	03	04	0	0	65535
60.0	r04c09f16p03-ch2sk1fk1fl1.tif	31	616	0.110887	0.0	2	09	16	03	04	0	0	65535
8.0	r04c09f17p03-ch2sk1fk1fl1.tif	31	617	0.103136	0.0	2	09	17	03	04	0	0	65535
121.0	r04c09f18p03-ch2sk1fk1fl1.tif	31	618	0.163027	0.0	2	09	18	03	04	0	0	65535
82.0	r04c09f19p03-ch2sk1fk1fl1.tif	31	619	0.115877	0.0	2	09	19	03	04	0	0	65535
0.0	r04c09f20p03-ch2sk1fk1fl1.tif	31	620	0.000610361	0.0	2	09	20	03	04	1	0	65535
563.0	r05c09f01p03-ch2sk1fk1fl1.tif	32	621	0.136217	0.0	2	09	01	03	05	0	0	65535
0.0	r05c09f02p03-ch2sk1fk1fl1.tif	32	622	0.000640879	0.0	2	09	02	03	05	1	0	65535
0.0	r05c09f03p03-ch2sk1fk1fl1.tif	32	623	0.000671397	0.0	2	09	03	03	05	1	0	65535
0.0	r05c09f04p03-ch2sk1fk1fl1.tif	32	624	0.00062562	0.0	2	09	04	03	05	1	0	65535
0.0	r05c09f05p03-ch2sk1fk1fl1.tif	32	625	0.000610361	0.0	2	09	05	03	05	1	0	65535
0.0	r05c09f06p03-ch2sk1fk1fl1.tif	32	626	0.000640879	0.0	2	09	06	03	05	1	0	65535
155.0	r05c09f07p03-ch2sk1fk1fl1.tif	32	627	0.151019	0.0	2	09	07	03	05	0	0	65535
143.0	r05c09f08p03-ch2sk1fk1fl1.tif	32	628	0.214771	0.0	2	09	08	03	05	0	0	65535
0.0	r05c09f09p03-ch2sk1fk1fl1.tif	32	629	0.000579843	0.0	2	09	09	03	05	1	0	65535
22.0	r05c09f10p03-ch2sk1fk1fl1.tif	32	630	0.15671	0.0	2	09	10	03	05	0	0	65535
509.0	r05c09f11p03-ch2sk1fk1fl1.tif	32	631	0.165225	0.0	2	09	11	03	05	0	0	65535
13.0	r05c09f12p03-ch2sk1fk1fl1.tif	32	632	0.0629129	0.0	2	09	12	03	05	0	0	65535
3.0	r05c09f13p03-ch2sk1fk1fl1.tif	32	633	0.0911727	0.0	2	09	13	03	05	0	0	65535
298.0	r05c09f14p03-ch2sk1fk1fl1.tif	32	634	0.150683	0.0	2	09	14	03	05	0	0	65535
277.0	r05c09f15p03-ch2sk1fk1fl1.tif	32	635	0.133837	0.0	2	09	15	03	05	0	0	65535
3.0	r05c09f16p03-ch2sk1fk1fl1.tif	32	636	0.0889601	0.0	2	09	16	03	05	0	0	65535
0.0	r05c09f17p03-ch2sk1fk1fl1.tif	32	637	0.000579843	0.0	2	09	17	03	05	1	0	65535
8.0	r05c09f18p03-ch2sk1fk1fl1.tif	32	638	0.0894942	0.0	2	09	18	03	05	0	0	65535
8.0	r05c09f19p03-ch2sk1fk1fl1.tif	32	639	0.0559701	0.0	2	09	19	03	05	0	0	65535
0.0	r05c09f20p03-ch2sk1fk1fl1.tif	32	640	0.000595102	0.0	2	09	20	03	05	1	0	65535
539.0	r02c10f01p03-ch2sk1fk1fl1.tif	33	641	0.142626	0.0	2	10	01	03	02	0	0	65535
0.0	r02c10f02p03-ch2sk1fk1fl1.tif	33	642	0.000640879	0.0	2	10	02	03	02	1	0	65535
0.0	r02c10f03p03-ch2sk1fk1fl1.tif	33	643	0.000640879	0.0	2	10	03	03	02	1	0	65535
0.0	r02c10f04p03-ch2sk1fk1fl1.tif	33	644	0.000656138	0.0	2	10	04	03	02	1	0	65535
0.0	r02c10f05p03-ch2sk1fk1fl1.tif	33	645	0.000610361	0.0	2	10	05	03	02	1	0	65535
0.0	r02c10f06p03-ch2sk1fk1fl1.tif	33	646	0.000579843	0.0	2	10	06	03	02	1	0	65535
62.0	r02c10f07p03-ch2sk1fk1fl1.tif	33	647	0.114336	0.0	2	10	07	03	02	0	0	65535
97.0	r02c10f08p03-ch2sk1fk1fl1.tif	33	648	0.139254	0.0	2	10	08	03	02	0	0	65535
0.0	r02c10f09p03-ch2sk1fk1fl1.tif	33	649	0.000610361	0.0	2	10	09	03	02	1	0	65535
49.0	r02c10f10p03-ch2sk1fk1fl1.tif	33	650	0.153887	0.0	2	10	10	03	02	0	0	65535
392.0	r02c10f11p03-ch2sk1fk1fl1.tif	33	651	0.147829	0.0	2	10	11	03	02	0	0	65535
6.0	r02c10f12p03-ch2sk1fk1fl1.tif	33	652	0.131975	0.0	2	10	12	03	02	0	0	65535
1.0	r02c10f13p03-ch2sk1fk1fl1.tif	33	653	0.0822309	0.0	2	10	13	03	02	0	0	65535
332.0	r02c10f14p03-ch2sk1fk1fl1.tif	33	654	0.180606	0.0	2	10	14	03	02	0	0	65535
378.0	r02c10f15p03-ch2sk1fk1fl1.tif	33	655	0.204379	0.0	2	10	15	03	02	0	0	65535
34.0	r02c10f16p03-ch2sk1fk1fl1.tif	33	656	0.100847	0.0	2	10	16	03	02	0	0	65535
0.0	r02c10f17p03-ch2sk1fk1fl1.tif	33	657	0.000610361	0.0	2	10	17	03	02	1	0	65535
36.0	r02c10f18p03-ch2sk1fk1fl1.tif	33	658	0.0908217	0.0	2	10	18	03	02	0	0	65535
26.0	r02c10f19p03-ch2sk1fk1fl1.tif	33	659	0.0768139	0.0	2	10	19	03	02	0	0	65535
0.0	r02c10f20p03-ch2sk1fk1fl1.tif	33	660	0.000732433	0.0	2	10	20	03	02	1	0	65535
336.0	r03c10f01p03-ch2sk1fk1fl1.tif	34	661	0.156451	0.0	2	10	01	03	03	0	0	65535
0.0	r03c10f02p03-ch2sk1fk1fl1.tif	34	662	0.00062562	0.0	2	10	02	03	03	1	0	65535
0.0	r03c10f03p03-ch2sk1fk1fl1.tif	34	663	0.000579843	0.0	2	10	03	03	03	1	0	65535
0.0	r03c10f04p03-ch2sk1fk1fl1.tif	34	664	0.000595102	0.0	2	10	04	03	03	1	0	65535
0.0	r03c10f05p03-ch2sk1fk1fl1.tif	34	665	0.000640879	0.0	2	10	05	03	03	1	0	65535
18.0	r03c10f06p03-ch2sk1fk1fl1.tif	34	666	0.0938125	0.0	2	10	06	03	03	0	0	65535
242.0	r03c10f07p03-ch2sk1fk1fl1.tif	34	667	0.115831	0.0	2	10	07	03	03	0	0	65535
88.0	r03c10f08p03-ch2sk1fk1fl1.tif	34	668	0.11902	0.0	2	10	08	03	03	0	0	65535
0.0	r03c10f09p03-ch2sk1fk1fl1.tif	34	669	0.00062562	0.0	2	10	09	03	03	1	0	65535
0.0	r03c10f10p03-ch2sk1fk1fl1.tif	34	670	0.000671397	0.0	2	10	10	03	03	1	0	65535
775.0	r03c10f11p03-ch2sk1fk1fl1.tif	34	671	0.249744	0.00387752757353	2	10	11	03	03	0	0	65535
94.0	r03c10f12p03-ch2sk1fk1fl1.tif	34	672	0.118303	0.0	2	10	12	03	03	0	0	65535
66.0	r03c10f13p03-ch2sk1fk1fl1.tif	34	673	0.173754	0.0	2	10	13	03	03	0	0	65535
436.0	r03c10f14p03-ch2sk1fk1fl1.tif	34	674	0.243626	0.0	2	10	14	03	03	0	0	65535
162.0	r03c10f15p03-ch2sk1fk1fl1.tif	34	675	0.133623	0.0	2	10	15	03	03	0	0	65535
0.0	r03c10f16p03-ch2sk1fk1fl1.tif	34	676	0.000595102	0.0	2	10	16	03	03	1	0	65535
0.0	r03c10f17p03-ch2sk1fk1fl1.tif	34	677	0.000610361	0.0	2	10	17	03	03	1	0	65535
0.0	r03c10f18p03-ch2sk1fk1fl1.tif	34	678	0.000640879	0.0	2	10	18	03	03	1	0	65535
14.0	r03c10f19p03-ch2sk1fk1fl1.tif	34	679	0.0794842	0.0	2	10	19	03	03	0	0	65535
0.0	r03c10f20p03-ch2sk1fk1fl1.tif	34	680	0.000610361	0.0	2	10	20	03	03	1	0	65535
412.0	r04c10f01p03-ch2sk1fk1fl1.tif	35	681	0.145388	0.0	2	10	01	03	04	0	0	65535
0.0	r04c10f02p03-ch2sk1fk1fl1.tif	35	682	0.000579843	0.0	2	10	02	03	04	1	0	65535
0.0	r04c10f03p03-ch2sk1fk1fl1.tif	35	683	0.000640879	0.0	2	10	03	03	04	1	0	65535
0.0	r04c10f04p03-ch2sk1fk1fl1.tif	35	684	0.00062562	0.0	2	10	04	03	04	1	0	65535
0.0	r04c10f05p03-ch2sk1fk1fl1.tif	35	685	0.000579843	0.0	2	10	05	03	04	1	0	65535
0.0	r04c10f06p03-ch2sk1fk1fl1.tif	35	686	0.000640879	0.0	2	10	06	03	04	1	0	65535
17.0	r04c10f07p03-ch2sk1fk1fl1.tif	35	687	0.111482	0.0	2	10	07	03	04	0	0	65535
39.0	r04c10f08p03-ch2sk1fk1fl1.tif	35	688	0.135027	0.0	2	10	08	03	04	0	0	65535
0.0	r04c10f09p03-ch2sk1fk1fl1.tif	35	689	0.000640879	0.0	2	10	09	03	04	1	0	65535
10.0	r04c10f10p03-ch2sk1fk1fl1.tif	35	690	0.194446	0.0	2	10	10	03	04	0	0	65535
324.0	r04c10f11p03-ch2sk1fk1fl1.tif	35	691	0.156542	0.0	2	10	11	03	04	0	0	65535
14.0	r04c10f12p03-ch2sk1fk1fl1.tif	35	692	0.124392	0.0	2	10	12	03	04	0	0	65535
49.0	r04c10f13p03-ch2sk1fk1fl1.tif	35	693	0.0931106	0.0	2	10	13	03	04	0	0	65535
615.0	r04c10f14p03-ch2sk1fk1fl1.tif	35	694	0.146777	0.0	2	10	14	03	04	0	0	65535
394.0	r04c10f15p03-ch2sk1fk1fl1.tif	35	695	0.145281	0.0	2	10	15	03	04	0	0	65535
6.0	r04c10f16p03-ch2sk1fk1fl1.tif	35	696	0.107439	0.0	2	10	16	03	04	0	0	65535
0.0	r04c10f17p03-ch2sk1fk1fl1.tif	35	697	0.00062562	0.0	2	10	17	03	04	1	0	65535
68.0	r04c10f18p03-ch2sk1fk1fl1.tif	35	698	0.118975	0.0	2	10	18	03	04	0	0	65535
113.0	r04c10f19p03-ch2sk1fk1fl1.tif	35	699	0.249699	0.000646254595588	2	10	19	03	04	0	0	65535
1.0	r04c10f20p03-ch2sk1fk1fl1.tif	35	700	0.104585	0.0	2	10	20	03	04	0	0	65535
661.0	r05c10f01p03-ch2sk1fk1fl1.tif	36	701	0.191211	0.0	2	10	01	03	05	0	0	65535
0.0	r05c10f02p03-ch2sk1fk1fl1.tif	36	702	0.000610361	0.0	2	10	02	03	05	1	0	65535
9.0	r05c10f03p03-ch2sk1fk1fl1.tif	36	703	0.0633249	0.0	2	10	03	03	05	0	0	65535
0.0	r05c10f04p03-ch2sk1fk1fl1.tif	36	704	0.00390631	0.0	2	10	04	03	05	1	0	65535
0.0	r05c10f05p03-ch2sk1fk1fl1.tif	36	705	0.00062562	0.0	2	10	05	03	05	1	0	65535
0.0	r05c10f06p03-ch2sk1fk1fl1.tif	36	706	0.000640879	0.0	2	10	06	03	05	1	0	65535
196.0	r05c10f07p03-ch2sk1fk1fl1.tif	36	707	0.166064	0.0	2	10	07	03	05	0	0	65535
301.0	r05c10f08p03-ch2sk1fk1fl1.tif	36	708	0.160616	0.0	2	10	08	03	05	0	0	65535
30.0	r05c10f09p03-ch2sk1fk1fl1.tif	36	709	0.120851	0.0	2	10	09	03	05	0	0	65535
118.0	r05c10f10p03-ch2sk1fk1fl1.tif	36	710	0.123796	0.0	2	10	10	03	05	0	0	65535
397.0	r05c10f11p03-ch2sk1fk1fl1.tif	36	711	0.120638	0.0	2	10	11	03	05	0	0	65535
6.0	r05c10f12p03-ch2sk1fk1fl1.tif	36	712	0.0504921	0.0	2	10	12	03	05	0	0	65535
0.0	r05c10f13p03-ch2sk1fk1fl1.tif	36	713	0.000595102	0.0	2	10	13	03	05	1	0	65535
89.0	r05c10f14p03-ch2sk1fk1fl1.tif	36	714	0.0905776	0.0	2	10	14	03	05	0	0	65535
169.0	r05c10f15p03-ch2sk1fk1fl1.tif	36	715	0.157687	0.0	2	10	15	03	05	0	0	65535
15.0	r05c10f16p03-ch2sk1fk1fl1.tif	36	716	0.0925154	0.0	2	10	16	03	05	0	0	65535
0.0	r05c10f17p03-ch2sk1fk1fl1.tif	36	717	0.000610361	0.0	2	10	17	03	05	1	0	65535
0.0	r05c10f18p03-ch2sk1fk1fl1.tif	36	718	0.000640879	0.0	2	10	18	03	05	1	0	65535
0.0	r05c10f19p03-ch2sk1fk1fl1.tif	36	719	0.00227359	0.0	2	10	19	03	05	1	0	65535
0.0	r05c10f20p03-ch2sk1fk1fl1.tif	36	720	0.000595102	0.0	2	10	20	03	05	1	0	65535
435.0	r02c11f01p03-ch2sk1fk1fl1.tif	37	721	0.142123	0.0	2	11	01	03	02	0	0	65535
0.0	r02c11f02p03-ch2sk1fk1fl1.tif	37	722	0.000610361	0.0	2	11	02	03	02	1	0	65535
0.0	r02c11f03p03-ch2sk1fk1fl1.tif	37	723	0.000579843	0.0	2	11	03	03	02	1	0	65535
0.0	r02c11f04p03-ch2sk1fk1fl1.tif	37	724	0.00062562	0.0	2	11	04	03	02	1	0	65535
0.0	r02c11f05p03-ch2sk1fk1fl1.tif	37	725	0.000595102	0.0	2	11	05	03	02	1	0	65535
0.0	r02c11f06p03-ch2sk1fk1fl1.tif	37	726	0.000595102	0.0	2	11	06	03	02	1	0	65535
122.0	r02c11f07p03-ch2sk1fk1fl1.tif	37	727	0.125765	0.0	2	11	07	03	02	0	0	65535
91.0	r02c11f08p03-ch2sk1fk1fl1.tif	37	728	0.15639	0.0	2	11	08	03	02	0	0	65535
0.0	r02c11f09p03-ch2sk1fk1fl1.tif	37	729	0.00062562	0.0	2	11	09	03	02	1	0	65535
9.0	r02c11f10p03-ch2sk1fk1fl1.tif	37	730	0.102113	0.0	2	11	10	03	02	0	0	65535
546.0	r02c11f11p03-ch2sk1fk1fl1.tif	37	731	0.147311	0.0	2	11	11	03	02	0	0	65535
31.0	r02c11f12p03-ch2sk1fk1fl1.tif	37	732	0.118975	0.0	2	11	12	03	02	0	0	65535
14.0	r02c11f13p03-ch2sk1fk1fl1.tif	37	733	0.129015	0.0	2	11	13	03	02	0	0	65535
379.0	r02c11f14p03-ch2sk1fk1fl1.tif	37	734	0.134463	0.0	2	11	14	03	02	0	0	65535
404.0	r02c11f15p03-ch2sk1fk1fl1.tif	37	735	0.249699	0.000287224264706	2	11	15	03	02	0	0	65535
8.0	r02c11f16p03-ch2sk1fk1fl1.tif	37	736	0.0886854	0.0	2	11	16	03	02	0	0	65535
0.0	r02c11f17p03-ch2sk1fk1fl1.tif	37	737	0.000686656	0.0	2	11	17	03	02	1	0	65535
36.0	r02c11f18p03-ch2sk1fk1fl1.tif	37	738	0.085008	0.0	2	11	18	03	02	0	0	65535
42.0	r02c11f19p03-ch2sk1fk1fl1.tif	37	739	0.0952773	0.0	2	11	19	03	02	0	0	65535
0.0	r02c11f20p03-ch2sk1fk1fl1.tif	37	740	0.000686656	0.0	2	11	20	03	02	1	0	65535
535.0	r03c11f01p03-ch2sk1fk1fl1.tif	38	741	0.184848	0.0	2	11	01	03	03	0	0	65535
0.0	r03c11f02p03-ch2sk1fk1fl1.tif	38	742	0.00062562	0.0	2	11	02	03	03	1	0	65535
0.0	r03c11f03p03-ch2sk1fk1fl1.tif	38	743	0.000579843	0.0	2	11	03	03	03	1	0	65535
0.0	r03c11f04p03-ch2sk1fk1fl1.tif	38	744	0.000595102	0.0	2	11	04	03	03	1	0	65535
0.0	r03c11f05p03-ch2sk1fk1fl1.tif	38	745	0.000579843	0.0	2	11	05	03	03	1	0	65535
0.0	r03c11f06p03-ch2sk1fk1fl1.tif	38	746	0.00062562	0.0	2	11	06	03	03	1	0	65535
69.0	r03c11f07p03-ch2sk1fk1fl1.tif	38	747	0.15436	0.0	2	11	07	03	03	0	0	65535
104.0	r03c11f08p03-ch2sk1fk1fl1.tif	38	748	0.143542	0.0	2	11	08	03	03	0	0	65535
0.0	r03c11f09p03-ch2sk1fk1fl1.tif	38	749	0.000640879	0.0	2	11	09	03	03	1	0	65535
19.0	r03c11f10p03-ch2sk1fk1fl1.tif	38	750	0.100908	0.0	2	11	10	03	03	0	0	65535
426.0	r03c11f11p03-ch2sk1fk1fl1.tif	38	751	0.124193	0.0	2	11	11	03	03	0	0	65535
12.0	r03c11f12p03-ch2sk1fk1fl1.tif	38	752	0.115587	0.0	2	11	12	03	03	0	0	65535
8.0	r03c11f13p03-ch2sk1fk1fl1.tif	38	753	0.0969711	0.0	2	11	13	03	03	0	0	65535
395.0	r03c11f14p03-ch2sk1fk1fl1.tif	38	754	0.137133	0.0	2	11	14	03	03	0	0	65535
485.0	r03c11f15p03-ch2sk1fk1fl1.tif	38	755	0.133135	0.0	2	11	15	03	03	0	0	65535
19.0	r03c11f16p03-ch2sk1fk1fl1.tif	38	756	0.0571298	0.0	2	11	16	03	03	0	0	65535
0.0	r03c11f17p03-ch2sk1fk1fl1.tif	38	757	0.000610361	0.0	2	11	17	03	03	1	0	65535
27.0	r03c11f18p03-ch2sk1fk1fl1.tif	38	758	0.0968185	0.0	2	11	18	03	03	0	0	65535
38.0	r03c11f19p03-ch2sk1fk1fl1.tif	38	759	0.103777	0.0	2	11	19	03	03	0	0	65535
0.0	r03c11f20p03-ch2sk1fk1fl1.tif	38	760	0.000610361	0.0	2	11	20	03	03	1	0	65535
187.0	r04c11f01p03-ch2sk1fk1fl1.tif	39	761	0.219379	0.0	2	11	01	03	04	0	0	65535
0.0	r04c11f02p03-ch2sk1fk1fl1.tif	39	762	0.000640879	0.0	2	11	02	03	04	1	0	65535
0.0	r04c11f03p03-ch2sk1fk1fl1.tif	39	763	0.000579843	0.0	2	11	03	03	04	1	0	65535
0.0	r04c11f04p03-ch2sk1fk1fl1.tif	39	764	0.000610361	0.0	2	11	04	03	04	1	0	65535
0.0	r04c11f05p03-ch2sk1fk1fl1.tif	39	765	0.000595102	0.0	2	11	05	03	04	1	0	65535
7.0	r04c11f06p03-ch2sk1fk1fl1.tif	39	766	0.105837	0.0	2	11	06	03	04	0	0	65535
76.0	r04c11f07p03-ch2sk1fk1fl1.tif	39	767	0.093431	0.0	2	11	07	03	04	0	0	65535
4.0	r04c11f08p03-ch2sk1fk1fl1.tif	39	768	0.0553445	0.0	2	11	08	03	04	0	0	65535
0.0	r04c11f09p03-ch2sk1fk1fl1.tif	39	769	0.00062562	0.0	2	11	09	03	04	1	0	65535
0.0	r04c11f10p03-ch2sk1fk1fl1.tif	39	770	0.000595102	0.0	2	11	10	03	04	1	0	65535
743.0	r04c11f11p03-ch2sk1fk1fl1.tif	39	771	0.16173	0.0	2	11	11	03	04	0	0	65535
107.0	r04c11f12p03-ch2sk1fk1fl1.tif	39	772	0.115862	0.0	2	11	12	03	04	0	0	65535
113.0	r04c11f13p03-ch2sk1fk1fl1.tif	39	773	0.125444	0.0	2	11	13	03	04	0	0	65535
776.0	r04c11f14p03-ch2sk1fk1fl1.tif	39	774	0.178378	0.0	2	11	14	03	04	0	0	65535
228.0	r04c11f15p03-ch2sk1fk1fl1.tif	39	775	0.174289	0.0	2	11	15	03	04	0	0	65535
0.0	r04c11f16p03-ch2sk1fk1fl1.tif	39	776	0.000640879	0.0	2	11	16	03	04	1	0	65535
0.0	r04c11f17p03-ch2sk1fk1fl1.tif	39	777	0.000656138	0.0	2	11	17	03	04	1	0	65535
27.0	r04c11f18p03-ch2sk1fk1fl1.tif	39	778	0.0832532	0.0	2	11	18	03	04	0	0	65535
109.0	r04c11f19p03-ch2sk1fk1fl1.tif	39	779	0.106889	0.0	2	11	19	03	04	0	0	65535
11.0	r04c11f20p03-ch2sk1fk1fl1.tif	39	780	0.0859083	0.0	2	11	20	03	04	0	0	65535
490.0	r05c11f01p03-ch2sk1fk1fl1.tif	40	781	0.162051	0.0	2	11	01	03	05	0	0	65535
0.0	r05c11f02p03-ch2sk1fk1fl1.tif	40	782	0.000595102	0.0	2	11	02	03	05	1	0	65535
0.0	r05c11f03p03-ch2sk1fk1fl1.tif	40	783	0.000610361	0.0	2	11	03	03	05	1	0	65535
0.0	r05c11f04p03-ch2sk1fk1fl1.tif	40	784	0.000610361	0.0	2	11	04	03	05	1	0	65535
0.0	r05c11f05p03-ch2sk1fk1fl1.tif	40	785	0.000640879	0.0	2	11	05	03	05	1	0	65535
0.0	r05c11f06p03-ch2sk1fk1fl1.tif	40	786	0.000610361	0.0	2	11	06	03	05	1	0	65535
20.0	r05c11f07p03-ch2sk1fk1fl1.tif	40	787	0.249714	0.000215418198529	2	11	07	03	05	0	0	65535
95.0	r05c11f08p03-ch2sk1fk1fl1.tif	40	788	0.104601	0.0	2	11	08	03	05	0	0	65535
2.0	r05c11f09p03-ch2sk1fk1fl1.tif	40	789	0.114519	0.0	2	11	09	03	05	0	0	65535
153.0	r05c11f10p03-ch2sk1fk1fl1.tif	40	790	0.185183	0.0	2	11	10	03	05	0	0	65535
118.0	r05c11f11p03-ch2sk1fk1fl1.tif	40	791	0.170871	0.0	2	11	11	03	05	0	0	65535
0.0	r05c11f12p03-ch2sk1fk1fl1.tif	40	792	0.000640879	0.0	2	11	12	03	05	1	0	65535
0.0	r05c11f13p03-ch2sk1fk1fl1.tif	40	793	0.000640879	0.0	2	11	13	03	05	1	0	65535
52.0	r05c11f14p03-ch2sk1fk1fl1.tif	40	794	0.111742	0.0	2	11	14	03	05	0	0	65535
546.0	r05c11f15p03-ch2sk1fk1fl1.tif	40	795	0.165805	0.0	2	11	15	03	05	0	0	65535
314.0	r05c11f16p03-ch2sk1fk1fl1.tif	40	796	0.188846	0.0	2	11	16	03	05	0	0	65535
90.0	r05c11f17p03-ch2sk1fk1fl1.tif	40	797	0.176913	0.0	2	11	17	03	05	0	0	65535
141.0	r05c11f18p03-ch2sk1fk1fl1.tif	40	798	0.249607	7.18060661765e-05	2	11	18	03	05	0	0	65535
0.0	r05c11f19p03-ch2sk1fk1fl1.tif	40	799	0.0438697	0.0	2	11	19	03	05	1	0	65535
0.0	r05c11f20p03-ch2sk1fk1fl1.tif	40	800	0.00062562	0.0	2	11	20	03	05	1	0	65535
