# Supplementary material for: Body size-dependent energy storage causes Kleiber’s law scaling of the metabolic rate in planarians
Source: eLife. 2019 Jan 4;8:e38187. doi: 10.7554/eLife.38187 (PMC6320072; doi:10.7554/eLife.38187)
Supplement: Figure 2—source data 3. [file elife-38187-fig2-data3.zip › Figure 2 - source data 3/Experiment 2/Results animals 7-10/MyExpt_BeadsImage.xlsm]

## Sheet: Sheet2
Quality Control_no beads flag	0
Quality Control_saturation beads	(All)
Sum of Count_beads_seg	Column Labels
Row Labels	2	3	4	5	6	7	8	9	10	11	Grand Total
2	2122	2145	2218	2110	2811	2397	2372	1893	1952	2117	22137
3	2015	1883	1974	2150	2556	2115	2064	1785	2231	2137	20910
4	2174	2570	2621	2096	2465	3033	2445	2215	2062	2388	24069
5	2011	2220	2115	2311	2070	1879	2100	2002	1991	2021	20720
Grand Total	8322	8818	8928	8667	9902	9424	8981	7895	8236	8663	87836

## Sheet: MyExpt_BeadsImage.txt
Count_beads_seg	FileName_bead_signal	Group_Number	ImageNumber	Intensity_MaxIntensity_bead_signal	Math_percentSaturatedBeads	Metadata_Channel	Metadata_Column	Metadata_Field	Metadata_Plate	Metadata_Row	Quality Control_no beads flag	Quality Control_saturation beads	Scaling_bead_signal
772	r02c02f01p03-ch2sk1fk1fl1.tif	1	1	0.175799	0	2	2	1	3	2	0	0	65535
14	r02c02f03p03-ch2sk1fk1fl1.tif	1	3	0.116716	0	2	2	3	3	2	0	0	65535
0	r02c02f04p03-ch2sk1fk1fl1.tif	1	4	0.102831	0	2	2	4	3	2	0	0	65535
154	r02c02f07p03-ch2sk1fk1fl1.tif	1	7	0.14461	0	2	2	7	3	2	0	0	65535
347	r02c02f08p03-ch2sk1fk1fl1.tif	1	8	0.137896	0	2	2	8	3	2	0	0	65535
65	r02c02f09p03-ch2sk1fk1fl1.tif	1	9	0.135485	0	2	2	9	3	2	0	0	65535
152	r02c02f10p03-ch2sk1fk1fl1.tif	1	10	0.146304	0	2	2	10	3	2	0	0	65535
314	r02c02f11p03-ch2sk1fk1fl1.tif	1	11	0.146792	0	2	2	11	3	2	0	0	65535
91	r02c02f14p03-ch2sk1fk1fl1.tif	1	14	0.103624	0	2	2	14	3	2	0	0	65535
189	r02c02f15p03-ch2sk1fk1fl1.tif	1	15	0.173144	0	2	2	15	3	2	0	0	65535
24	r02c02f16p03-ch2sk1fk1fl1.tif	1	16	0.0675212	0	2	2	16	3	2	0	0	65535
695	r03c02f01p03-ch2sk1fk1fl1.tif	2	21	0.177066	0	2	2	1	3	3	0	0	65535
115	r03c02f07p03-ch2sk1fk1fl1.tif	2	27	0.142351	0	2	2	7	3	3	0	0	65535
261	r03c02f08p03-ch2sk1fk1fl1.tif	2	28	0.154849	0	2	2	8	3	3	0	0	65535
7	r03c02f09p03-ch2sk1fk1fl1.tif	2	29	0.0870832	0	2	2	9	3	3	0	0	65535
41	r03c02f10p03-ch2sk1fk1fl1.tif	2	30	0.106706	0	2	2	10	3	3	0	0	65535
339	r03c02f11p03-ch2sk1fk1fl1.tif	2	31	0.140169	0	2	2	11	3	3	0	0	65535
184	r03c02f14p03-ch2sk1fk1fl1.tif	2	34	0.163241	0	2	2	14	3	3	0	0	65535
330	r03c02f15p03-ch2sk1fk1fl1.tif	2	35	0.130037	0	2	2	15	3	3	0	0	65535
26	r03c02f16p03-ch2sk1fk1fl1.tif	2	36	0.0920272	0	2	2	16	3	3	0	0	65535
11	r03c02f18p03-ch2sk1fk1fl1.tif	2	38	0.069337	0	2	2	18	3	3	0	0	65535
6	r03c02f19p03-ch2sk1fk1fl1.tif	2	39	0.0636759	0	2	2	19	3	3	0	0	65535
890	r04c02f01p03-ch2sk1fk1fl1.tif	3	41	0.176745	0	2	2	1	3	4	0	0	65535
32	r04c02f07p03-ch2sk1fk1fl1.tif	3	47	0.120638	0	2	2	7	3	4	0	0	65535
176	r04c02f08p03-ch2sk1fk1fl1.tif	3	48	0.139712	0	2	2	8	3	4	0	0	65535
19	r04c02f09p03-ch2sk1fk1fl1.tif	3	49	0.0969863	0	2	2	9	3	4	0	0	65535
129	r04c02f10p03-ch2sk1fk1fl1.tif	3	50	0.182437	0	2	2	10	3	4	0	0	65535
131	r04c02f11p03-ch2sk1fk1fl1.tif	3	51	0.161349	0	2	2	11	3	4	0	0	65535
94	r04c02f14p03-ch2sk1fk1fl1.tif	3	54	0.103868	0	2	2	14	3	4	0	0	65535
529	r04c02f15p03-ch2sk1fk1fl1.tif	3	55	0.142718	0	2	2	15	3	4	0	0	65535
127	r04c02f16p03-ch2sk1fk1fl1.tif	3	56	0.200031	0	2	2	16	3	4	0	0	65535
3	r04c02f17p03-ch2sk1fk1fl1.tif	3	57	0.0591287	0	2	2	17	3	4	0	0	65535
43	r04c02f18p03-ch2sk1fk1fl1.tif	3	58	0.072755	0	2	2	18	3	4	0	0	65535
1	r04c02f19p03-ch2sk1fk1fl1.tif	3	59	0.0648814	0	2	2	19	3	4	0	0	65535
449	r05c02f01p03-ch2sk1fk1fl1.tif	4	61	0.145739	0	2	2	1	3	5	0	0	65535
5	r05c02f06p03-ch2sk1fk1fl1.tif	4	66	0.0679332	0	2	2	6	3	5	0	0	65535
255	r05c02f07p03-ch2sk1fk1fl1.tif	4	67	0.161349	0	2	2	7	3	5	0	0	65535
171	r05c02f08p03-ch2sk1fk1fl1.tif	4	68	0.146227	0	2	2	8	3	5	0	0	65535
602	r05c02f11p03-ch2sk1fk1fl1.tif	4	71	0.167422	0	2	2	11	3	5	0	0	65535
37	r05c02f12p03-ch2sk1fk1fl1.tif	4	72	0.0792401	0	2	2	12	3	5	0	0	65535
7	r05c02f13p03-ch2sk1fk1fl1.tif	4	73	0.0869764	0	2	2	13	3	5	0	0	65535
265	r05c02f14p03-ch2sk1fk1fl1.tif	4	74	0.131487	0	2	2	14	3	5	0	0	65535
220	r05c02f15p03-ch2sk1fk1fl1.tif	4	75	0.179614	0	2	2	15	3	5	0	0	65535
613	r02c03f01p03-ch2sk1fk1fl1.tif	5	81	0.150927	0	2	3	1	3	2	0	0	65535
65	r02c03f07p03-ch2sk1fk1fl1.tif	5	87	0.116869	0	2	3	7	3	2	0	0	65535
133	r02c03f08p03-ch2sk1fk1fl1.tif	5	88	0.154742	0	2	3	8	3	2	0	0	65535
7	r02c03f09p03-ch2sk1fk1fl1.tif	5	89	0.094728	0	2	3	9	3	2	0	0	65535
67	r02c03f10p03-ch2sk1fk1fl1.tif	5	90	0.112551	0	2	3	10	3	2	0	0	65535
342	r02c03f11p03-ch2sk1fk1fl1.tif	5	91	0.182879	0	2	3	11	3	2	0	0	65535
249	r02c03f14p03-ch2sk1fk1fl1.tif	5	94	0.249653	0.000287224	2	3	14	3	2	0	0	65535
532	r02c03f15p03-ch2sk1fk1fl1.tif	5	95	0.144732	0	2	3	15	3	2	0	0	65535
66	r02c03f16p03-ch2sk1fk1fl1.tif	5	96	0.102953	0	2	3	16	3	2	0	0	65535
1	r02c03f17p03-ch2sk1fk1fl1.tif	5	97	0.0993057	0	2	3	17	3	2	0	0	65535
47	r02c03f18p03-ch2sk1fk1fl1.tif	5	98	0.0781262	0	2	3	18	3	2	0	0	65535
23	r02c03f19p03-ch2sk1fk1fl1.tif	5	99	0.0816968	0	2	3	19	3	2	0	0	65535
627	r03c03f01p03-ch2sk1fk1fl1.tif	6	101	0.139712	0	2	3	1	3	3	0	0	65535
5	r03c03f03p03-ch2sk1fk1fl1.tif	6	103	0.105058	0	2	3	3	3	3	0	0	65535
3	r03c03f04p03-ch2sk1fk1fl1.tif	6	104	0.146593	0	2	3	4	3	3	0	0	65535
192	r03c03f07p03-ch2sk1fk1fl1.tif	6	107	0.219028	0	2	3	7	3	3	0	0	65535
315	r03c03f08p03-ch2sk1fk1fl1.tif	6	108	0.249668	7.18061e-05	2	3	8	3	3	0	0	65535
13	r03c03f09p03-ch2sk1fk1fl1.tif	6	109	0.100816	0	2	3	9	3	3	0	0	65535
28	r03c03f10p03-ch2sk1fk1fl1.tif	6	110	0.099794	0	2	3	10	3	3	0	0	65535
373	r03c03f11p03-ch2sk1fk1fl1.tif	6	111	0.231083	0	2	3	11	3	3	0	0	65535
125	r03c03f14p03-ch2sk1fk1fl1.tif	6	114	0.123949	0	2	3	14	3	3	0	0	65535
199	r03c03f15p03-ch2sk1fk1fl1.tif	6	115	0.185275	0	2	3	15	3	3	0	0	65535
3	r03c03f16p03-ch2sk1fk1fl1.tif	6	116	0.120302	0	2	3	16	3	3	0	0	65535
562	r04c03f01p03-ch2sk1fk1fl1.tif	7	121	0.133486	0	2	3	1	3	4	0	0	65535
57	r04c03f07p03-ch2sk1fk1fl1.tif	7	127	0.112566	0	2	3	7	3	4	0	0	65535
71	r04c03f08p03-ch2sk1fk1fl1.tif	7	128	0.138613	0	2	3	8	3	4	0	0	65535
15	r04c03f10p03-ch2sk1fk1fl1.tif	7	130	0.102998	0	2	3	10	3	4	0	0	65535
567	r04c03f11p03-ch2sk1fk1fl1.tif	7	131	0.189776	0	2	3	11	3	4	0	0	65535
18	r04c03f12p03-ch2sk1fk1fl1.tif	7	132	0.0610208	0	2	3	12	3	4	0	0	65535
13	r04c03f13p03-ch2sk1fk1fl1.tif	7	133	0.107393	0	2	3	13	3	4	0	0	65535
488	r04c03f14p03-ch2sk1fk1fl1.tif	7	134	0.158694	0	2	3	14	3	4	0	0	65535
625	r04c03f15p03-ch2sk1fk1fl1.tif	7	135	0.167529	0	2	3	15	3	4	0	0	65535
12	r04c03f16p03-ch2sk1fk1fl1.tif	7	136	0.0940414	0	2	3	16	3	4	0	0	65535
69	r04c03f18p03-ch2sk1fk1fl1.tif	7	138	0.0999466	0	2	3	18	3	4	0	0	65535
73	r04c03f19p03-ch2sk1fk1fl1.tif	7	139	0.102739	0	2	3	19	3	4	0	0	65535
633	r05c03f01p03-ch2sk1fk1fl1.tif	8	141	0.165164	0	2	3	1	3	5	0	0	65535
7	r05c03f03p03-ch2sk1fk1fl1.tif	8	143	0.0870222	0	2	3	3	3	5	0	0	65535
4	r05c03f04p03-ch2sk1fk1fl1.tif	8	144	0.112764	0	2	3	4	3	5	0	0	65535
4	r05c03f06p03-ch2sk1fk1fl1.tif	8	146	0.107042	0	2	3	6	3	5	0	0	65535
257	r05c03f07p03-ch2sk1fk1fl1.tif	8	147	0.143023	0	2	3	7	3	5	0	0	65535
270	r05c03f08p03-ch2sk1fk1fl1.tif	8	148	0.198779	0	2	3	8	3	5	0	0	65535
0	r05c03f09p03-ch2sk1fk1fl1.tif	8	149	0.249699	0.000287224	2	3	9	3	5	0	0	65535
11	r05c03f10p03-ch2sk1fk1fl1.tif	8	150	0.110185	0	2	3	10	3	5	0	0	65535
553	r05c03f11p03-ch2sk1fk1fl1.tif	8	151	0.14461	0	2	3	11	3	5	0	0	65535
23	r05c03f12p03-ch2sk1fk1fl1.tif	8	152	0.127062	0	2	3	12	3	5	0	0	65535
231	r05c03f14p03-ch2sk1fk1fl1.tif	8	154	0.153429	0	2	3	14	3	5	0	0	65535
227	r05c03f15p03-ch2sk1fk1fl1.tif	8	155	0.146151	0	2	3	15	3	5	0	0	65535
700	r02c04f01p03-ch2sk1fk1fl1.tif	9	161	0.13019	0	2	4	1	3	2	0	0	65535
8	r02c04f03p03-ch2sk1fk1fl1.tif	9	163	0.113649	0	2	4	3	3	2	0	0	65535
2	r02c04f04p03-ch2sk1fk1fl1.tif	9	164	0.119936	0	2	4	4	3	2	0	0	65535
151	r02c04f07p03-ch2sk1fk1fl1.tif	9	167	0.143755	0	2	4	7	3	2	0	0	65535
334	r02c04f08p03-ch2sk1fk1fl1.tif	9	168	0.152438	0	2	4	8	3	2	0	0	65535
19	r02c04f09p03-ch2sk1fk1fl1.tif	9	169	0.113542	0	2	4	9	3	2	0	0	65535
72	r02c04f10p03-ch2sk1fk1fl1.tif	9	170	0.116121	0	2	4	10	3	2	0	0	65535
427	r02c04f11p03-ch2sk1fk1fl1.tif	9	171	0.121859	0	2	4	11	3	2	0	0	65535
4	r02c04f12p03-ch2sk1fk1fl1.tif	9	172	0.12166	0	2	4	12	3	2	0	0	65535
171	r02c04f14p03-ch2sk1fk1fl1.tif	9	174	0.164279	0	2	4	14	3	2	0	0	65535
305	r02c04f15p03-ch2sk1fk1fl1.tif	9	175	0.136614	0	2	4	15	3	2	0	0	65535
25	r02c04f16p03-ch2sk1fk1fl1.tif	9	176	0.0718242	0	2	4	16	3	2	0	0	65535
686	r03c04f01p03-ch2sk1fk1fl1.tif	10	181	0.156176	0	2	4	1	3	3	0	0	65535
87	r03c04f07p03-ch2sk1fk1fl1.tif	10	187	0.126299	0	2	4	7	3	3	0	0	65535
201	r03c04f08p03-ch2sk1fk1fl1.tif	10	188	0.189258	0	2	4	8	3	3	0	0	65535
8	r03c04f09p03-ch2sk1fk1fl1.tif	10	189	0.0824292	0	2	4	9	3	3	0	0	65535
45	r03c04f10p03-ch2sk1fk1fl1.tif	10	190	0.0953384	0	2	4	10	3	3	0	0	65535
377	r03c04f11p03-ch2sk1fk1fl1.tif	10	191	0.112306	0	2	4	11	3	3	0	0	65535
211	r03c04f14p03-ch2sk1fk1fl1.tif	10	194	0.148714	0	2	4	14	3	3	0	0	65535
325	r03c04f15p03-ch2sk1fk1fl1.tif	10	195	0.126558	0	2	4	15	3	3	0	0	65535
27	r03c04f16p03-ch2sk1fk1fl1.tif	10	196	0.0619364	0	2	4	16	3	3	0	0	65535
7	r03c04f18p03-ch2sk1fk1fl1.tif	10	198	0.0800793	0	2	4	18	3	3	0	0	65535
1067	r04c04f01p03-ch2sk1fk1fl1.tif	11	201	0.249699	0.000430836	2	4	1	3	4	0	0	65535
42	r04c04f07p03-ch2sk1fk1fl1.tif	11	207	0.113008	0	2	4	7	3	4	0	0	65535
205	r04c04f08p03-ch2sk1fk1fl1.tif	11	208	0.155352	0	2	4	8	3	4	0	0	65535
45	r04c04f09p03-ch2sk1fk1fl1.tif	11	209	0.176989	0	2	4	9	3	4	0	0	65535
168	r04c04f10p03-ch2sk1fk1fl1.tif	11	210	0.15198	0	2	4	10	3	4	0	0	65535
220	r04c04f11p03-ch2sk1fk1fl1.tif	11	211	0.174273	0	2	4	11	3	4	0	0	65535
145	r04c04f14p03-ch2sk1fk1fl1.tif	11	214	0.137087	0	2	4	14	3	4	0	0	65535
553	r04c04f15p03-ch2sk1fk1fl1.tif	11	215	0.150652	0	2	4	15	3	4	0	0	65535
100	r04c04f16p03-ch2sk1fk1fl1.tif	11	216	0.224506	0	2	4	16	3	4	0	0	65535
8	r04c04f17p03-ch2sk1fk1fl1.tif	11	217	0.0968795	0	2	4	17	3	4	0	0	65535
60	r04c04f18p03-ch2sk1fk1fl1.tif	11	218	0.138506	0	2	4	18	3	4	0	0	65535
8	r04c04f19p03-ch2sk1fk1fl1.tif	11	219	0.126711	0	2	4	19	3	4	0	0	65535
458	r05c04f01p03-ch2sk1fk1fl1.tif	12	221	0.11635	0	2	4	1	3	5	0	0	65535
26	r05c04f07p03-ch2sk1fk1fl1.tif	12	227	0.0563668	0	2	4	7	3	5	0	0	65535
59	r05c04f08p03-ch2sk1fk1fl1.tif	12	228	0.114366	0	2	4	8	3	5	0	0	65535
10	r05c04f10p03-ch2sk1fk1fl1.tif	12	230	0.0896925	0	2	4	10	3	5	0	0	65535
231	r05c04f11p03-ch2sk1fk1fl1.tif	12	231	0.150256	0	2	4	11	3	5	0	0	65535
353	r05c04f14p03-ch2sk1fk1fl1.tif	12	234	0.20061	0	2	4	14	3	5	0	0	65535
621	r05c04f15p03-ch2sk1fk1fl1.tif	12	235	0.200107	0	2	4	15	3	5	0	0	65535
37	r05c04f16p03-ch2sk1fk1fl1.tif	12	236	0.0924239	0	2	4	16	3	5	0	0	65535
3	r05c04f17p03-ch2sk1fk1fl1.tif	12	237	0.0873732	0	2	4	17	3	5	0	0	65535
178	r05c04f18p03-ch2sk1fk1fl1.tif	12	238	0.249653	7.18061e-05	2	4	18	3	5	0	0	65535
139	r05c04f19p03-ch2sk1fk1fl1.tif	12	239	0.215793	0	2	4	19	3	5	0	0	65535
602	r02c05f01p03-ch2sk1fk1fl1.tif	13	241	0.153063	0	2	5	1	3	2	0	0	65535
76	r02c05f07p03-ch2sk1fk1fl1.tif	13	247	0.140246	0	2	5	7	3	2	0	0	65535
134	r02c05f08p03-ch2sk1fk1fl1.tif	13	248	0.131533	0	2	5	8	3	2	0	0	65535
42	r02c05f10p03-ch2sk1fk1fl1.tif	13	250	0.115923	0	2	5	10	3	2	0	0	65535
404	r02c05f11p03-ch2sk1fk1fl1.tif	13	251	0.176547	0	2	5	11	3	2	0	0	65535
322	r02c05f14p03-ch2sk1fk1fl1.tif	13	254	0.240314	0	2	5	14	3	2	0	0	65535
433	r02c05f15p03-ch2sk1fk1fl1.tif	13	255	0.249668	0.000143612	2	5	15	3	2	0	0	65535
18	r02c05f16p03-ch2sk1fk1fl1.tif	13	256	0.0675822	0	2	5	16	3	2	0	0	65535
51	r02c05f18p03-ch2sk1fk1fl1.tif	13	258	0.0765545	0	2	5	18	3	2	0	0	65535
28	r02c05f19p03-ch2sk1fk1fl1.tif	13	259	0.0740826	0	2	5	19	3	2	0	0	65535
695	r03c05f01p03-ch2sk1fk1fl1.tif	14	261	0.166278	0	2	5	1	3	3	0	0	65535
145	r03c05f07p03-ch2sk1fk1fl1.tif	14	267	0.158373	0	2	5	7	3	3	0	0	65535
203	r03c05f08p03-ch2sk1fk1fl1.tif	14	268	0.179751	0	2	5	8	3	3	0	0	65535
3	r03c05f09p03-ch2sk1fk1fl1.tif	14	269	0.0920577	0	2	5	9	3	3	0	0	65535
32	r03c05f10p03-ch2sk1fk1fl1.tif	14	270	0.10576	0	2	5	10	3	3	0	0	65535
498	r03c05f11p03-ch2sk1fk1fl1.tif	14	271	0.144762	0	2	5	11	3	3	0	0	65535
5	r03c05f12p03-ch2sk1fk1fl1.tif	14	272	0.109239	0	2	5	12	3	3	0	0	65535
250	r03c05f14p03-ch2sk1fk1fl1.tif	14	274	0.169802	0	2	5	14	3	3	0	0	65535
301	r03c05f15p03-ch2sk1fk1fl1.tif	14	275	0.148821	0	2	5	15	3	3	0	0	65535
9	r03c05f16p03-ch2sk1fk1fl1.tif	14	276	0.0587167	0	2	5	16	3	3	0	0	65535
7	r03c05f18p03-ch2sk1fk1fl1.tif	14	278	0.0648356	0	2	5	18	3	3	0	0	65535
2	r03c05f19p03-ch2sk1fk1fl1.tif	14	279	0.0526284	0	2	5	19	3	3	0	0	65535
399	r04c05f01p03-ch2sk1fk1fl1.tif	15	281	0.132052	0	2	5	1	3	4	0	0	65535
59	r04c05f07p03-ch2sk1fk1fl1.tif	15	287	0.125841	0	2	5	7	3	4	0	0	65535
34	r04c05f08p03-ch2sk1fk1fl1.tif	15	288	0.116594	0	2	5	8	3	4	0	0	65535
542	r04c05f11p03-ch2sk1fk1fl1.tif	15	291	0.16289	0	2	5	11	3	4	0	0	65535
23	r04c05f12p03-ch2sk1fk1fl1.tif	15	292	0.0747845	0	2	5	12	3	4	0	0	65535
15	r04c05f13p03-ch2sk1fk1fl1.tif	15	293	0.0797894	0	2	5	13	3	4	0	0	65535
439	r04c05f14p03-ch2sk1fk1fl1.tif	15	294	0.18407	0	2	5	14	3	4	0	0	65535
468	r04c05f15p03-ch2sk1fk1fl1.tif	15	295	0.16939	0	2	5	15	3	4	0	0	65535
6	r04c05f16p03-ch2sk1fk1fl1.tif	15	296	0.141176	0	2	5	16	3	4	0	0	65535
61	r04c05f18p03-ch2sk1fk1fl1.tif	15	298	0.112001	0	2	5	18	3	4	0	0	65535
50	r04c05f19p03-ch2sk1fk1fl1.tif	15	299	0.102556	0	2	5	19	3	4	0	0	65535
485	r05c05f01p03-ch2sk1fk1fl1.tif	16	301	0.163806	0	2	5	1	3	5	0	0	65535
101	r05c05f03p03-ch2sk1fk1fl1.tif	16	303	0.114626	0	2	5	3	3	5	0	0	65535
106	r05c05f04p03-ch2sk1fk1fl1.tif	16	304	0.0875563	0	2	5	4	3	5	0	0	65535
20	r05c05f06p03-ch2sk1fk1fl1.tif	16	306	0.0632792	0	2	5	6	3	5	0	0	65535
394	r05c05f07p03-ch2sk1fk1fl1.tif	16	307	0.114855	0	2	5	7	3	5	0	0	65535
550	r05c05f08p03-ch2sk1fk1fl1.tif	16	308	0.152087	0	2	5	8	3	5	0	0	65535
11	r05c05f09p03-ch2sk1fk1fl1.tif	16	309	0.0833295	0	2	5	9	3	5	0	0	65535
9	r05c05f10p03-ch2sk1fk1fl1.tif	16	310	0.171252	0	2	5	10	3	5	0	0	65535
536	r05c05f11p03-ch2sk1fk1fl1.tif	16	311	0.137926	0	2	5	11	3	5	0	0	65535
10	r05c05f12p03-ch2sk1fk1fl1.tif	16	312	0.0511025	0	2	5	12	3	5	0	0	65535
47	r05c05f14p03-ch2sk1fk1fl1.tif	16	314	0.0836347	0	2	5	14	3	5	0	0	65535
42	r05c05f15p03-ch2sk1fk1fl1.tif	16	315	0.145754	0	2	5	15	3	5	0	0	65535
882	r02c06f01p03-ch2sk1fk1fl1.tif	17	321	0.182391	0	2	6	1	3	2	0	0	65535
15	r02c06f03p03-ch2sk1fk1fl1.tif	17	323	0.0994125	0	2	6	3	3	2	0	0	65535
6	r02c06f04p03-ch2sk1fk1fl1.tif	17	324	0.112337	0	2	6	4	3	2	0	0	65535
206	r02c06f07p03-ch2sk1fk1fl1.tif	17	327	0.137209	0	2	6	7	3	2	0	0	65535
380	r02c06f08p03-ch2sk1fk1fl1.tif	17	328	0.102296	0	2	6	8	3	2	0	0	65535
39	r02c06f09p03-ch2sk1fk1fl1.tif	17	329	0.106126	0	2	6	9	3	2	0	0	65535
137	r02c06f10p03-ch2sk1fk1fl1.tif	17	330	0.128878	0	2	6	10	3	2	0	0	65535
469	r02c06f11p03-ch2sk1fk1fl1.tif	17	331	0.16733	0	2	6	11	3	2	0	0	65535
214	r02c06f14p03-ch2sk1fk1fl1.tif	17	334	0.161669	0	2	6	14	3	2	0	0	65535
379	r02c06f15p03-ch2sk1fk1fl1.tif	17	335	0.165362	0	2	6	15	3	2	0	0	65535
50	r02c06f16p03-ch2sk1fk1fl1.tif	17	336	0.0827802	0	2	6	16	3	2	0	0	65535
25	r02c06f18p03-ch2sk1fk1fl1.tif	17	338	0.0671397	0	2	6	18	3	2	0	0	65535
9	r02c06f19p03-ch2sk1fk1fl1.tif	17	339	0.0592813	0	2	6	19	3	2	0	0	65535
736	r03c06f01p03-ch2sk1fk1fl1.tif	18	341	0.249714	0.000502642	2	6	1	3	3	0	0	65535
68	r03c06f07p03-ch2sk1fk1fl1.tif	18	347	0.108202	0	2	6	7	3	3	0	0	65535
138	r03c06f08p03-ch2sk1fk1fl1.tif	18	348	0.21387	0	2	6	8	3	3	0	0	65535
6	r03c06f09p03-ch2sk1fk1fl1.tif	18	349	0.0808881	0	2	6	9	3	3	0	0	65535
85	r03c06f10p03-ch2sk1fk1fl1.tif	18	350	0.122484	0	2	6	10	3	3	0	0	65535
385	r03c06f11p03-ch2sk1fk1fl1.tif	18	351	0.125856	0	2	6	11	3	3	0	0	65535
334	r03c06f14p03-ch2sk1fk1fl1.tif	18	354	0.207187	0	2	6	14	3	3	0	0	65535
588	r03c06f15p03-ch2sk1fk1fl1.tif	18	355	0.14519	0	2	6	15	3	3	0	0	65535
84	r03c06f16p03-ch2sk1fk1fl1.tif	18	356	0.109819	0	2	6	16	3	3	0	0	65535
85	r03c06f18p03-ch2sk1fk1fl1.tif	18	358	0.115038	0	2	6	18	3	3	0	0	65535
47	r03c06f19p03-ch2sk1fk1fl1.tif	18	359	0.0927901	0	2	6	19	3	3	0	0	65535
767	r04c06f01p03-ch2sk1fk1fl1.tif	19	361	0.180789	0	2	6	1	3	4	0	0	65535
21	r04c06f07p03-ch2sk1fk1fl1.tif	19	367	0.0805829	0	2	6	7	3	4	0	0	65535
99	r04c06f08p03-ch2sk1fk1fl1.tif	19	368	0.200381	0	2	6	8	3	4	0	0	65535
17	r04c06f09p03-ch2sk1fk1fl1.tif	19	369	0.073579	0	2	6	9	3	4	0	0	65535
107	r04c06f10p03-ch2sk1fk1fl1.tif	19	370	0.166537	0	2	6	10	3	4	0	0	65535
177	r04c06f11p03-ch2sk1fk1fl1.tif	19	371	0.249592	7.18061e-05	2	6	11	3	4	0	0	65535
249	r04c06f14p03-ch2sk1fk1fl1.tif	19	374	0.135927	0	2	6	14	3	4	0	0	65535
769	r04c06f15p03-ch2sk1fk1fl1.tif	19	375	0.177096	0	2	6	15	3	4	0	0	65535
115	r04c06f16p03-ch2sk1fk1fl1.tif	19	376	0.148745	0	2	6	16	3	4	0	0	65535
6	r04c06f17p03-ch2sk1fk1fl1.tif	19	377	0.0765087	0	2	6	17	3	4	0	0	65535
105	r04c06f18p03-ch2sk1fk1fl1.tif	19	378	0.117159	0	2	6	18	3	4	0	0	65535
33	r04c06f19p03-ch2sk1fk1fl1.tif	19	379	0.103502	0	2	6	19	3	4	0	0	65535
485	r05c06f01p03-ch2sk1fk1fl1.tif	20	381	0.162814	0	2	6	1	3	5	0	0	65535
8	r05c06f04p03-ch2sk1fk1fl1.tif	20	384	0.113558	0	2	6	4	3	5	0	0	65535
14	r05c06f06p03-ch2sk1fk1fl1.tif	20	386	0.0589761	0	2	6	6	3	5	0	0	65535
314	r05c06f07p03-ch2sk1fk1fl1.tif	20	387	0.249699	0.000143612	2	6	7	3	5	0	0	65535
179	r05c06f08p03-ch2sk1fk1fl1.tif	20	388	0.157443	0	2	6	8	3	5	0	0	65535
5	r05c06f10p03-ch2sk1fk1fl1.tif	20	390	0.086183	0	2	6	10	3	5	0	0	65535
644	r05c06f11p03-ch2sk1fk1fl1.tif	20	391	0.180514	0	2	6	11	3	5	0	0	65535
46	r05c06f12p03-ch2sk1fk1fl1.tif	20	392	0.0873121	0	2	6	12	3	5	0	0	65535
212	r05c06f14p03-ch2sk1fk1fl1.tif	20	394	0.160357	0	2	6	14	3	5	0	0	65535
163	r05c06f15p03-ch2sk1fk1fl1.tif	20	395	0.125826	0	2	6	15	3	5	0	0	65535
694	r02c07f01p03-ch2sk1fk1fl1.tif	21	401	0.182391	0	2	7	1	3	2	0	0	65535
3	r02c07f06p03-ch2sk1fk1fl1.tif	21	406	0.135103	0	2	7	6	3	2	0	0	65535
139	r02c07f07p03-ch2sk1fk1fl1.tif	21	407	0.154116	0	2	7	7	3	2	0	0	65535
209	r02c07f08p03-ch2sk1fk1fl1.tif	21	408	0.147265	0	2	7	8	3	2	0	0	65535
2	r02c07f09p03-ch2sk1fk1fl1.tif	21	409	0.148531	0	2	7	9	3	2	0	0	65535
33	r02c07f10p03-ch2sk1fk1fl1.tif	21	410	0.12398	0	2	7	10	3	2	0	0	65535
597	r02c07f11p03-ch2sk1fk1fl1.tif	21	411	0.166735	0	2	7	11	3	2	0	0	65535
26	r02c07f12p03-ch2sk1fk1fl1.tif	21	412	0.111727	0	2	7	12	3	2	0	0	65535
5	r02c07f13p03-ch2sk1fk1fl1.tif	21	413	0.0831311	0	2	7	13	3	2	0	0	65535
357	r02c07f14p03-ch2sk1fk1fl1.tif	21	414	0.154101	0	2	7	14	3	2	0	0	65535
279	r02c07f15p03-ch2sk1fk1fl1.tif	21	415	0.141726	0	2	7	15	3	2	0	0	65535
12	r02c07f16p03-ch2sk1fk1fl1.tif	21	416	0.0714427	0	2	7	16	3	2	0	0	65535
17	r02c07f18p03-ch2sk1fk1fl1.tif	21	418	0.0560616	0	2	7	18	3	2	0	0	65535
24	r02c07f19p03-ch2sk1fk1fl1.tif	21	419	0.0701457	0	2	7	19	3	2	0	0	65535
518	r03c07f01p03-ch2sk1fk1fl1.tif	22	421	0.13846	0	2	7	1	3	3	0	0	65535
4	r03c07f06p03-ch2sk1fk1fl1.tif	22	426	0.102663	0	2	7	6	3	3	0	0	65535
190	r03c07f07p03-ch2sk1fk1fl1.tif	22	427	0.157763	0	2	7	7	3	3	0	0	65535
113	r03c07f08p03-ch2sk1fk1fl1.tif	22	428	0.151507	0	2	7	8	3	3	0	0	65535
610	r03c07f11p03-ch2sk1fk1fl1.tif	22	431	0.154284	0	2	7	11	3	3	0	0	65535
34	r03c07f12p03-ch2sk1fk1fl1.tif	22	432	0.0970626	0	2	7	12	3	3	0	0	65535
18	r03c07f13p03-ch2sk1fk1fl1.tif	22	433	0.0681468	0	2	7	13	3	3	0	0	65535
349	r03c07f14p03-ch2sk1fk1fl1.tif	22	434	0.132799	0	2	7	14	3	3	0	0	65535
271	r03c07f15p03-ch2sk1fk1fl1.tif	22	435	0.194644	0	2	7	15	3	3	0	0	65535
8	r03c07f18p03-ch2sk1fk1fl1.tif	22	438	0.0656901	0	2	7	18	3	3	0	0	65535
800	r04c07f01p03-ch2sk1fk1fl1.tif	23	441	0.169635	0	2	7	1	3	4	0	0	65535
84	r04c07f07p03-ch2sk1fk1fl1.tif	23	447	0.14522	0	2	7	7	3	4	0	0	65535
128	r04c07f08p03-ch2sk1fk1fl1.tif	23	448	0.21648	0	2	7	8	3	4	0	0	65535
4	r04c07f09p03-ch2sk1fk1fl1.tif	23	449	0.0578927	0	2	7	9	3	4	0	0	65535
71	r04c07f10p03-ch2sk1fk1fl1.tif	23	450	0.11162	0	2	7	10	3	4	0	0	65535
452	r04c07f11p03-ch2sk1fk1fl1.tif	23	451	0.134905	0	2	7	11	3	4	0	0	65535
5	r04c07f12p03-ch2sk1fk1fl1.tif	23	452	0.128023	0	2	7	12	3	4	0	0	65535
7	r04c07f13p03-ch2sk1fk1fl1.tif	23	453	0.0871748	0	2	7	13	3	4	0	0	65535
401	r04c07f14p03-ch2sk1fk1fl1.tif	23	454	0.132143	0	2	7	14	3	4	0	0	65535
776	r04c07f15p03-ch2sk1fk1fl1.tif	23	455	0.173816	0	2	7	15	3	4	0	0	65535
85	r04c07f16p03-ch2sk1fk1fl1.tif	23	456	0.124529	0	2	7	16	3	4	0	0	65535
13	r04c07f17p03-ch2sk1fk1fl1.tif	23	457	0.0551614	0	2	7	17	3	4	0	0	65535
134	r04c07f18p03-ch2sk1fk1fl1.tif	23	458	0.159503	0	2	7	18	3	4	0	0	65535
73	r04c07f19p03-ch2sk1fk1fl1.tif	23	459	0.134813	0	2	7	19	3	4	0	0	65535
149	r05c07f01p03-ch2sk1fk1fl1.tif	24	461	0.249638	0.000143612	2	7	1	3	5	0	0	65535
46	r05c07f10p03-ch2sk1fk1fl1.tif	24	470	0.126619	0	2	7	10	3	5	0	0	65535
16	r05c07f11p03-ch2sk1fk1fl1.tif	24	471	0.0742199	0	2	7	11	3	5	0	0	65535
111	r05c07f14p03-ch2sk1fk1fl1.tif	24	474	0.116686	0	2	7	14	3	5	0	0	65535
598	r05c07f15p03-ch2sk1fk1fl1.tif	24	475	0.149325	0	2	7	15	3	5	0	0	65535
195	r05c07f16p03-ch2sk1fk1fl1.tif	24	476	0.147234	0	2	7	16	3	5	0	0	65535
134	r05c07f17p03-ch2sk1fk1fl1.tif	24	477	0.130739	0	2	7	17	3	5	0	0	65535
544	r05c07f18p03-ch2sk1fk1fl1.tif	24	478	0.201556	0	2	7	18	3	5	0	0	65535
86	r05c07f19p03-ch2sk1fk1fl1.tif	24	479	0.162036	0	2	7	19	3	5	0	0	65535
558	r02c08f01p03-ch2sk1fk1fl1.tif	25	481	0.119326	0	2	8	1	3	2	0	0	65535
94	r02c08f07p03-ch2sk1fk1fl1.tif	25	487	0.135439	0	2	8	7	3	2	0	0	65535
99	r02c08f08p03-ch2sk1fk1fl1.tif	25	488	0.160418	0	2	8	8	3	2	0	0	65535
20	r02c08f10p03-ch2sk1fk1fl1.tif	25	490	0.0911574	0	2	8	10	3	2	0	0	65535
586	r02c08f11p03-ch2sk1fk1fl1.tif	25	491	0.171221	0	2	8	11	3	2	0	0	65535
37	r02c08f12p03-ch2sk1fk1fl1.tif	25	492	0.11104	0	2	8	12	3	2	0	0	65535
32	r02c08f13p03-ch2sk1fk1fl1.tif	25	493	0.112154	0	2	8	13	3	2	0	0	65535
438	r02c08f14p03-ch2sk1fk1fl1.tif	25	494	0.150118	0	2	8	14	3	2	0	0	65535
411	r02c08f15p03-ch2sk1fk1fl1.tif	25	495	0.122469	0	2	8	15	3	2	0	0	65535
5	r02c08f16p03-ch2sk1fk1fl1.tif	25	496	0.0597696	0	2	8	16	3	2	0	0	65535
38	r02c08f18p03-ch2sk1fk1fl1.tif	25	498	0.0962234	0	2	8	18	3	2	0	0	65535
54	r02c08f19p03-ch2sk1fk1fl1.tif	25	499	0.143328	0	2	8	19	3	2	0	0	65535
616	r03c08f01p03-ch2sk1fk1fl1.tif	26	501	0.153811	0	2	8	1	3	3	0	0	65535
114	r03c08f07p03-ch2sk1fk1fl1.tif	26	507	0.136599	0	2	8	7	3	3	0	0	65535
148	r03c08f08p03-ch2sk1fk1fl1.tif	26	508	0.163058	0	2	8	8	3	3	0	0	65535
17	r03c08f10p03-ch2sk1fk1fl1.tif	26	510	0.118379	0	2	8	10	3	3	0	0	65535
514	r03c08f11p03-ch2sk1fk1fl1.tif	26	511	0.171511	0	2	8	11	3	3	0	0	65535
4	r03c08f12p03-ch2sk1fk1fl1.tif	26	512	0.117327	0	2	8	12	3	3	0	0	65535
290	r03c08f14p03-ch2sk1fk1fl1.tif	26	514	0.203265	0	2	8	14	3	3	0	0	65535
352	r03c08f15p03-ch2sk1fk1fl1.tif	26	515	0.150927	0	2	8	15	3	3	0	0	65535
5	r03c08f16p03-ch2sk1fk1fl1.tif	26	516	0.0702831	0	2	8	16	3	3	0	0	65535
4	r03c08f18p03-ch2sk1fk1fl1.tif	26	518	0.0624704	0	2	8	18	3	3	0	0	65535
681	r04c08f01p03-ch2sk1fk1fl1.tif	27	521	0.145052	0	2	8	1	3	4	0	0	65535
115	r04c08f07p03-ch2sk1fk1fl1.tif	27	527	0.138094	0	2	8	7	3	4	0	0	65535
110	r04c08f08p03-ch2sk1fk1fl1.tif	27	528	0.172503	0	2	8	8	3	4	0	0	65535
2	r04c08f09p03-ch2sk1fk1fl1.tif	27	529	0.0572213	0	2	8	9	3	4	0	0	65535
27	r04c08f10p03-ch2sk1fk1fl1.tif	27	530	0.0885939	0	2	8	10	3	4	0	0	65535
611	r04c08f11p03-ch2sk1fk1fl1.tif	27	531	0.145998	0	2	8	11	3	4	0	0	65535
22	r04c08f12p03-ch2sk1fk1fl1.tif	27	532	0.0983444	0	2	8	12	3	4	0	0	65535
13	r04c08f13p03-ch2sk1fk1fl1.tif	27	533	0.0564584	0	2	8	13	3	4	0	0	65535
341	r04c08f14p03-ch2sk1fk1fl1.tif	27	534	0.110826	0	2	8	14	3	4	0	0	65535
428	r04c08f15p03-ch2sk1fk1fl1.tif	27	535	0.121843	0	2	8	15	3	4	0	0	65535
17	r04c08f16p03-ch2sk1fk1fl1.tif	27	536	0.12636	0	2	8	16	3	4	0	0	65535
39	r04c08f18p03-ch2sk1fk1fl1.tif	27	538	0.0842451	0	2	8	18	3	4	0	0	65535
39	r04c08f19p03-ch2sk1fk1fl1.tif	27	539	0.0721599	0	2	8	19	3	4	0	0	65535
585	r05c08f01p03-ch2sk1fk1fl1.tif	28	541	0.179461	0	2	8	1	3	5	0	0	65535
1	r05c08f03p03-ch2sk1fk1fl1.tif	28	543	0.0869459	0	2	8	3	3	5	0	0	65535
192	r05c08f07p03-ch2sk1fk1fl1.tif	28	547	0.246174	0	2	8	7	3	5	0	0	65535
229	r05c08f08p03-ch2sk1fk1fl1.tif	28	548	0.159884	0	2	8	8	3	5	0	0	65535
13	r05c08f09p03-ch2sk1fk1fl1.tif	28	549	0.113909	0	2	8	9	3	5	0	0	65535
22	r05c08f10p03-ch2sk1fk1fl1.tif	28	550	0.0711833	0	2	8	10	3	5	0	0	65535
462	r05c08f11p03-ch2sk1fk1fl1.tif	28	551	0.138903	0	2	8	11	3	5	0	0	65535
0	r05c08f12p03-ch2sk1fk1fl1.tif	28	552	0.0575418	0	2	8	12	3	5	0	0	65535
310	r05c08f14p03-ch2sk1fk1fl1.tif	28	554	0.155047	0	2	8	14	3	5	0	0	65535
261	r05c08f15p03-ch2sk1fk1fl1.tif	28	555	0.149813	0	2	8	15	3	5	0	0	65535
5	r05c08f16p03-ch2sk1fk1fl1.tif	28	556	0.0836347	0	2	8	16	3	5	0	0	65535
9	r05c08f18p03-ch2sk1fk1fl1.tif	28	558	0.112276	0	2	8	18	3	5	0	0	65535
11	r05c08f19p03-ch2sk1fk1fl1.tif	28	559	0.134691	0	2	8	19	3	5	0	0	65535
581	r02c09f01p03-ch2sk1fk1fl1.tif	29	561	0.165194	0	2	9	1	3	2	0	0	65535
1	r02c09f03p03-ch2sk1fk1fl1.tif	29	563	0.105257	0	2	9	3	3	2	0	0	65535
7	r02c09f04p03-ch2sk1fk1fl1.tif	29	564	0.239918	0	2	9	4	3	2	0	0	65535
246	r02c09f07p03-ch2sk1fk1fl1.tif	29	567	0.193484	0	2	9	7	3	2	0	0	65535
240	r02c09f08p03-ch2sk1fk1fl1.tif	29	568	0.154177	0	2	9	8	3	2	0	0	65535
2	r02c09f09p03-ch2sk1fk1fl1.tif	29	569	0.113085	0	2	9	9	3	2	0	0	65535
35	r02c09f10p03-ch2sk1fk1fl1.tif	29	570	0.131838	0	2	9	10	3	2	0	0	65535
419	r02c09f11p03-ch2sk1fk1fl1.tif	29	571	0.149233	0	2	9	11	3	2	0	0	65535
16	r02c09f12p03-ch2sk1fk1fl1.tif	29	572	0.157885	0	2	9	12	3	2	0	0	65535
128	r02c09f14p03-ch2sk1fk1fl1.tif	29	574	0.152239	0	2	9	14	3	2	0	0	65535
213	r02c09f15p03-ch2sk1fk1fl1.tif	29	575	0.149783	0	2	9	15	3	2	0	0	65535
5	r02c09f16p03-ch2sk1fk1fl1.tif	29	576	0.0949722	0	2	9	16	3	2	0	0	65535
318	r03c09f01p03-ch2sk1fk1fl1.tif	30	581	0.179934	0	2	9	1	3	3	0	0	65535
6	r03c09f06p03-ch2sk1fk1fl1.tif	30	586	0.0793622	0	2	9	6	3	3	0	0	65535
168	r03c09f07p03-ch2sk1fk1fl1.tif	30	587	0.151583	0	2	9	7	3	3	0	0	65535
46	r03c09f08p03-ch2sk1fk1fl1.tif	30	588	0.145006	0	2	9	8	3	3	0	0	65535
609	r03c09f11p03-ch2sk1fk1fl1.tif	30	591	0.160662	0	2	9	11	3	3	0	0	65535
70	r03c09f12p03-ch2sk1fk1fl1.tif	30	592	0.11429	0	2	9	12	3	3	0	0	65535
20	r03c09f13p03-ch2sk1fk1fl1.tif	30	593	0.0938582	0	2	9	13	3	3	0	0	65535
356	r03c09f14p03-ch2sk1fk1fl1.tif	30	594	0.152712	0	2	9	14	3	3	0	0	65535
181	r03c09f15p03-ch2sk1fk1fl1.tif	30	595	0.249638	0.000143612	2	9	15	3	3	0	0	65535
4	r03c09f18p03-ch2sk1fk1fl1.tif	30	598	0.167849	0	2	9	18	3	3	0	0	65535
7	r03c09f19p03-ch2sk1fk1fl1.tif	30	599	0.0913405	0	2	9	19	3	3	0	0	65535
537	r04c09f01p03-ch2sk1fk1fl1.tif	31	601	0.129015	0	2	9	1	3	4	0	0	65535
22	r04c09f07p03-ch2sk1fk1fl1.tif	31	607	0.0741741	0	2	9	7	3	4	0	0	65535
66	r04c09f08p03-ch2sk1fk1fl1.tif	31	608	0.12958	0	2	9	8	3	4	0	0	65535
3	r04c09f09p03-ch2sk1fk1fl1.tif	31	609	0.0993668	0	2	9	9	3	4	0	0	65535
55	r04c09f10p03-ch2sk1fk1fl1.tif	31	610	0.175692	0	2	9	10	3	4	0	0	65535
226	r04c09f11p03-ch2sk1fk1fl1.tif	31	611	0.143954	0	2	9	11	3	4	0	0	65535
332	r04c09f14p03-ch2sk1fk1fl1.tif	31	614	0.139345	0	2	9	14	3	4	0	0	65535
703	r04c09f15p03-ch2sk1fk1fl1.tif	31	615	0.142931	0	2	9	15	3	4	0	0	65535
60	r04c09f16p03-ch2sk1fk1fl1.tif	31	616	0.110887	0	2	9	16	3	4	0	0	65535
8	r04c09f17p03-ch2sk1fk1fl1.tif	31	617	0.103136	0	2	9	17	3	4	0	0	65535
121	r04c09f18p03-ch2sk1fk1fl1.tif	31	618	0.163027	0	2	9	18	3	4	0	0	65535
82	r04c09f19p03-ch2sk1fk1fl1.tif	31	619	0.115877	0	2	9	19	3	4	0	0	65535
563	r05c09f01p03-ch2sk1fk1fl1.tif	32	621	0.136217	0	2	9	1	3	5	0	0	65535
155	r05c09f07p03-ch2sk1fk1fl1.tif	32	627	0.151019	0	2	9	7	3	5	0	0	65535
143	r05c09f08p03-ch2sk1fk1fl1.tif	32	628	0.214771	0	2	9	8	3	5	0	0	65535
22	r05c09f10p03-ch2sk1fk1fl1.tif	32	630	0.15671	0	2	9	10	3	5	0	0	65535
509	r05c09f11p03-ch2sk1fk1fl1.tif	32	631	0.165225	0	2	9	11	3	5	0	0	65535
13	r05c09f12p03-ch2sk1fk1fl1.tif	32	632	0.0629129	0	2	9	12	3	5	0	0	65535
3	r05c09f13p03-ch2sk1fk1fl1.tif	32	633	0.0911727	0	2	9	13	3	5	0	0	65535
298	r05c09f14p03-ch2sk1fk1fl1.tif	32	634	0.150683	0	2	9	14	3	5	0	0	65535
277	r05c09f15p03-ch2sk1fk1fl1.tif	32	635	0.133837	0	2	9	15	3	5	0	0	65535
3	r05c09f16p03-ch2sk1fk1fl1.tif	32	636	0.0889601	0	2	9	16	3	5	0	0	65535
8	r05c09f18p03-ch2sk1fk1fl1.tif	32	638	0.0894942	0	2	9	18	3	5	0	0	65535
8	r05c09f19p03-ch2sk1fk1fl1.tif	32	639	0.0559701	0	2	9	19	3	5	0	0	65535
539	r02c10f01p03-ch2sk1fk1fl1.tif	33	641	0.142626	0	2	10	1	3	2	0	0	65535
62	r02c10f07p03-ch2sk1fk1fl1.tif	33	647	0.114336	0	2	10	7	3	2	0	0	65535
97	r02c10f08p03-ch2sk1fk1fl1.tif	33	648	0.139254	0	2	10	8	3	2	0	0	65535
49	r02c10f10p03-ch2sk1fk1fl1.tif	33	650	0.153887	0	2	10	10	3	2	0	0	65535
392	r02c10f11p03-ch2sk1fk1fl1.tif	33	651	0.147829	0	2	10	11	3	2	0	0	65535
6	r02c10f12p03-ch2sk1fk1fl1.tif	33	652	0.131975	0	2	10	12	3	2	0	0	65535
1	r02c10f13p03-ch2sk1fk1fl1.tif	33	653	0.0822309	0	2	10	13	3	2	0	0	65535
332	r02c10f14p03-ch2sk1fk1fl1.tif	33	654	0.180606	0	2	10	14	3	2	0	0	65535
378	r02c10f15p03-ch2sk1fk1fl1.tif	33	655	0.204379	0	2	10	15	3	2	0	0	65535
34	r02c10f16p03-ch2sk1fk1fl1.tif	33	656	0.100847	0	2	10	16	3	2	0	0	65535
36	r02c10f18p03-ch2sk1fk1fl1.tif	33	658	0.0908217	0	2	10	18	3	2	0	0	65535
26	r02c10f19p03-ch2sk1fk1fl1.tif	33	659	0.0768139	0	2	10	19	3	2	0	0	65535
336	r03c10f01p03-ch2sk1fk1fl1.tif	34	661	0.156451	0	2	10	1	3	3	0	0	65535
18	r03c10f06p03-ch2sk1fk1fl1.tif	34	666	0.0938125	0	2	10	6	3	3	0	0	65535
242	r03c10f07p03-ch2sk1fk1fl1.tif	34	667	0.115831	0	2	10	7	3	3	0	0	65535
88	r03c10f08p03-ch2sk1fk1fl1.tif	34	668	0.11902	0	2	10	8	3	3	0	0	65535
775	r03c10f11p03-ch2sk1fk1fl1.tif	34	671	0.249744	0.00387753	2	10	11	3	3	0	0	65535
94	r03c10f12p03-ch2sk1fk1fl1.tif	34	672	0.118303	0	2	10	12	3	3	0	0	65535
66	r03c10f13p03-ch2sk1fk1fl1.tif	34	673	0.173754	0	2	10	13	3	3	0	0	65535
436	r03c10f14p03-ch2sk1fk1fl1.tif	34	674	0.243626	0	2	10	14	3	3	0	0	65535
162	r03c10f15p03-ch2sk1fk1fl1.tif	34	675	0.133623	0	2	10	15	3	3	0	0	65535
14	r03c10f19p03-ch2sk1fk1fl1.tif	34	679	0.0794842	0	2	10	19	3	3	0	0	65535
412	r04c10f01p03-ch2sk1fk1fl1.tif	35	681	0.145388	0	2	10	1	3	4	0	0	65535
17	r04c10f07p03-ch2sk1fk1fl1.tif	35	687	0.111482	0	2	10	7	3	4	0	0	65535
39	r04c10f08p03-ch2sk1fk1fl1.tif	35	688	0.135027	0	2	10	8	3	4	0	0	65535
10	r04c10f10p03-ch2sk1fk1fl1.tif	35	690	0.194446	0	2	10	10	3	4	0	0	65535
324	r04c10f11p03-ch2sk1fk1fl1.tif	35	691	0.156542	0	2	10	11	3	4	0	0	65535
14	r04c10f12p03-ch2sk1fk1fl1.tif	35	692	0.124392	0	2	10	12	3	4	0	0	65535
49	r04c10f13p03-ch2sk1fk1fl1.tif	35	693	0.0931106	0	2	10	13	3	4	0	0	65535
615	r04c10f14p03-ch2sk1fk1fl1.tif	35	694	0.146777	0	2	10	14	3	4	0	0	65535
394	r04c10f15p03-ch2sk1fk1fl1.tif	35	695	0.145281	0	2	10	15	3	4	0	0	65535
6	r04c10f16p03-ch2sk1fk1fl1.tif	35	696	0.107439	0	2	10	16	3	4	0	0	65535
68	r04c10f18p03-ch2sk1fk1fl1.tif	35	698	0.118975	0	2	10	18	3	4	0	0	65535
113	r04c10f19p03-ch2sk1fk1fl1.tif	35	699	0.249699	0.000646255	2	10	19	3	4	0	0	65535
1	r04c10f20p03-ch2sk1fk1fl1.tif	35	700	0.104585	0	2	10	20	3	4	0	0	65535
661	r05c10f01p03-ch2sk1fk1fl1.tif	36	701	0.191211	0	2	10	1	3	5	0	0	65535
9	r05c10f03p03-ch2sk1fk1fl1.tif	36	703	0.0633249	0	2	10	3	3	5	0	0	65535
196	r05c10f07p03-ch2sk1fk1fl1.tif	36	707	0.166064	0	2	10	7	3	5	0	0	65535
301	r05c10f08p03-ch2sk1fk1fl1.tif	36	708	0.160616	0	2	10	8	3	5	0	0	65535
30	r05c10f09p03-ch2sk1fk1fl1.tif	36	709	0.120851	0	2	10	9	3	5	0	0	65535
118	r05c10f10p03-ch2sk1fk1fl1.tif	36	710	0.123796	0	2	10	10	3	5	0	0	65535
397	r05c10f11p03-ch2sk1fk1fl1.tif	36	711	0.120638	0	2	10	11	3	5	0	0	65535
6	r05c10f12p03-ch2sk1fk1fl1.tif	36	712	0.0504921	0	2	10	12	3	5	0	0	65535
89	r05c10f14p03-ch2sk1fk1fl1.tif	36	714	0.0905776	0	2	10	14	3	5	0	0	65535
169	r05c10f15p03-ch2sk1fk1fl1.tif	36	715	0.157687	0	2	10	15	3	5	0	0	65535
15	r05c10f16p03-ch2sk1fk1fl1.tif	36	716	0.0925154	0	2	10	16	3	5	0	0	65535
435	r02c11f01p03-ch2sk1fk1fl1.tif	37	721	0.142123	0	2	11	1	3	2	0	0	65535
122	r02c11f07p03-ch2sk1fk1fl1.tif	37	727	0.125765	0	2	11	7	3	2	0	0	65535
91	r02c11f08p03-ch2sk1fk1fl1.tif	37	728	0.15639	0	2	11	8	3	2	0	0	65535
9	r02c11f10p03-ch2sk1fk1fl1.tif	37	730	0.102113	0	2	11	10	3	2	0	0	65535
546	r02c11f11p03-ch2sk1fk1fl1.tif	37	731	0.147311	0	2	11	11	3	2	0	0	65535
31	r02c11f12p03-ch2sk1fk1fl1.tif	37	732	0.118975	0	2	11	12	3	2	0	0	65535
14	r02c11f13p03-ch2sk1fk1fl1.tif	37	733	0.129015	0	2	11	13	3	2	0	0	65535
379	r02c11f14p03-ch2sk1fk1fl1.tif	37	734	0.134463	0	2	11	14	3	2	0	0	65535
404	r02c11f15p03-ch2sk1fk1fl1.tif	37	735	0.249699	0.000287224	2	11	15	3	2	0	0	65535
8	r02c11f16p03-ch2sk1fk1fl1.tif	37	736	0.0886854	0	2	11	16	3	2	0	0	65535
36	r02c11f18p03-ch2sk1fk1fl1.tif	37	738	0.085008	0	2	11	18	3	2	0	0	65535
42	r02c11f19p03-ch2sk1fk1fl1.tif	37	739	0.0952773	0	2	11	19	3	2	0	0	65535
535	r03c11f01p03-ch2sk1fk1fl1.tif	38	741	0.184848	0	2	11	1	3	3	0	0	65535
69	r03c11f07p03-ch2sk1fk1fl1.tif	38	747	0.15436	0	2	11	7	3	3	0	0	65535
104	r03c11f08p03-ch2sk1fk1fl1.tif	38	748	0.143542	0	2	11	8	3	3	0	0	65535
19	r03c11f10p03-ch2sk1fk1fl1.tif	38	750	0.100908	0	2	11	10	3	3	0	0	65535
426	r03c11f11p03-ch2sk1fk1fl1.tif	38	751	0.124193	0	2	11	11	3	3	0	0	65535
12	r03c11f12p03-ch2sk1fk1fl1.tif	38	752	0.115587	0	2	11	12	3	3	0	0	65535
8	r03c11f13p03-ch2sk1fk1fl1.tif	38	753	0.0969711	0	2	11	13	3	3	0	0	65535
395	r03c11f14p03-ch2sk1fk1fl1.tif	38	754	0.137133	0	2	11	14	3	3	0	0	65535
485	r03c11f15p03-ch2sk1fk1fl1.tif	38	755	0.133135	0	2	11	15	3	3	0	0	65535
19	r03c11f16p03-ch2sk1fk1fl1.tif	38	756	0.0571298	0	2	11	16	3	3	0	0	65535
27	r03c11f18p03-ch2sk1fk1fl1.tif	38	758	0.0968185	0	2	11	18	3	3	0	0	65535
38	r03c11f19p03-ch2sk1fk1fl1.tif	38	759	0.103777	0	2	11	19	3	3	0	0	65535
187	r04c11f01p03-ch2sk1fk1fl1.tif	39	761	0.219379	0	2	11	1	3	4	0	0	65535
7	r04c11f06p03-ch2sk1fk1fl1.tif	39	766	0.105837	0	2	11	6	3	4	0	0	65535
76	r04c11f07p03-ch2sk1fk1fl1.tif	39	767	0.093431	0	2	11	7	3	4	0	0	65535
4	r04c11f08p03-ch2sk1fk1fl1.tif	39	768	0.0553445	0	2	11	8	3	4	0	0	65535
743	r04c11f11p03-ch2sk1fk1fl1.tif	39	771	0.16173	0	2	11	11	3	4	0	0	65535
107	r04c11f12p03-ch2sk1fk1fl1.tif	39	772	0.115862	0	2	11	12	3	4	0	0	65535
113	r04c11f13p03-ch2sk1fk1fl1.tif	39	773	0.125444	0	2	11	13	3	4	0	0	65535
776	r04c11f14p03-ch2sk1fk1fl1.tif	39	774	0.178378	0	2	11	14	3	4	0	0	65535
228	r04c11f15p03-ch2sk1fk1fl1.tif	39	775	0.174289	0	2	11	15	3	4	0	0	65535
27	r04c11f18p03-ch2sk1fk1fl1.tif	39	778	0.0832532	0	2	11	18	3	4	0	0	65535
109	r04c11f19p03-ch2sk1fk1fl1.tif	39	779	0.106889	0	2	11	19	3	4	0	0	65535
11	r04c11f20p03-ch2sk1fk1fl1.tif	39	780	0.0859083	0	2	11	20	3	4	0	0	65535
490	r05c11f01p03-ch2sk1fk1fl1.tif	40	781	0.162051	0	2	11	1	3	5	0	0	65535
20	r05c11f07p03-ch2sk1fk1fl1.tif	40	787	0.249714	0.000215418	2	11	7	3	5	0	0	65535
95	r05c11f08p03-ch2sk1fk1fl1.tif	40	788	0.104601	0	2	11	8	3	5	0	0	65535
2	r05c11f09p03-ch2sk1fk1fl1.tif	40	789	0.114519	0	2	11	9	3	5	0	0	65535
153	r05c11f10p03-ch2sk1fk1fl1.tif	40	790	0.185183	0	2	11	10	3	5	0	0	65535
118	r05c11f11p03-ch2sk1fk1fl1.tif	40	791	0.170871	0	2	11	11	3	5	0	0	65535
52	r05c11f14p03-ch2sk1fk1fl1.tif	40	794	0.111742	0	2	11	14	3	5	0	0	65535
546	r05c11f15p03-ch2sk1fk1fl1.tif	40	795	0.165805	0	2	11	15	3	5	0	0	65535
314	r05c11f16p03-ch2sk1fk1fl1.tif	40	796	0.188846	0	2	11	16	3	5	0	0	65535
90	r05c11f17p03-ch2sk1fk1fl1.tif	40	797	0.176913	0	2	11	17	3	5	0	0	65535
141	r05c11f18p03-ch2sk1fk1fl1.tif	40	798	0.249607	7.18061e-05	2	11	18	3	5	0	0	65535
0	r02c02f02p03-ch2sk1fk1fl1.tif	1	2	0.000595102	0	2	2	2	3	2	1	0	65535
0	r02c02f05p03-ch2sk1fk1fl1.tif	1	5	0.00062562	0	2	2	5	3	2	1	0	65535
0	r02c02f06p03-ch2sk1fk1fl1.tif	1	6	0.000640879	0	2	2	6	3	2	1	0	65535
0	r02c02f12p03-ch2sk1fk1fl1.tif	1	12	0.000656138	0	2	2	12	3	2	1	0	65535
0	r02c02f13p03-ch2sk1fk1fl1.tif	1	13	0.000610361	0	2	2	13	3	2	1	0	65535
0	r02c02f17p03-ch2sk1fk1fl1.tif	1	17	0.000701915	0	2	2	17	3	2	1	0	65535
0	r02c02f18p03-ch2sk1fk1fl1.tif	1	18	0.000579843	0	2	2	18	3	2	1	0	65535
0	r02c02f19p03-ch2sk1fk1fl1.tif	1	19	0.000610361	0	2	2	19	3	2	1	0	65535
0	r02c02f20p03-ch2sk1fk1fl1.tif	1	20	0.000610361	0	2	2	20	3	2	1	0	65535
0	r03c02f02p03-ch2sk1fk1fl1.tif	2	22	0.000595102	0	2	2	2	3	3	1	0	65535
0	r03c02f03p03-ch2sk1fk1fl1.tif	2	23	0.00062562	0	2	2	3	3	3	1	0	65535
0	r03c02f04p03-ch2sk1fk1fl1.tif	2	24	0.000610361	0	2	2	4	3	3	1	0	65535
0	r03c02f05p03-ch2sk1fk1fl1.tif	2	25	0.000640879	0	2	2	5	3	3	1	0	65535
0	r03c02f06p03-ch2sk1fk1fl1.tif	2	26	0.00062562	0	2	2	6	3	3	1	0	65535
0	r03c02f12p03-ch2sk1fk1fl1.tif	2	32	0.00062562	0	2	2	12	3	3	1	0	65535
0	r03c02f13p03-ch2sk1fk1fl1.tif	2	33	0.00062562	0	2	2	13	3	3	1	0	65535
0	r03c02f17p03-ch2sk1fk1fl1.tif	2	37	0.00062562	0	2	2	17	3	3	1	0	65535
0	r03c02f20p03-ch2sk1fk1fl1.tif	2	40	0.000610361	0	2	2	20	3	3	1	0	65535
0	r04c02f02p03-ch2sk1fk1fl1.tif	3	42	0.00062562	0	2	2	2	3	4	1	0	65535
0	r04c02f03p03-ch2sk1fk1fl1.tif	3	43	0.000701915	0	2	2	3	3	4	1	0	65535
0	r04c02f04p03-ch2sk1fk1fl1.tif	3	44	0.000671397	0	2	2	4	3	4	1	0	65535
0	r04c02f05p03-ch2sk1fk1fl1.tif	3	45	0.000640879	0	2	2	5	3	4	1	0	65535
0	r04c02f06p03-ch2sk1fk1fl1.tif	3	46	0.000610361	0	2	2	6	3	4	1	0	65535
0	r04c02f12p03-ch2sk1fk1fl1.tif	3	52	0.00062562	0	2	2	12	3	4	1	0	65535
0	r04c02f13p03-ch2sk1fk1fl1.tif	3	53	0.000610361	0	2	2	13	3	4	1	0	65535
0	r04c02f20p03-ch2sk1fk1fl1.tif	3	60	0	0	2	2	20	3	4	1	0	65535
0	r05c02f02p03-ch2sk1fk1fl1.tif	4	62	0.000610361	0	2	2	2	3	5	1	0	65535
0	r05c02f03p03-ch2sk1fk1fl1.tif	4	63	0.000610361	0	2	2	3	3	5	1	0	65535
0	r05c02f04p03-ch2sk1fk1fl1.tif	4	64	0.00125124	0	2	2	4	3	5	1	0	65535
0	r05c02f05p03-ch2sk1fk1fl1.tif	4	65	0.000656138	0	2	2	5	3	5	1	0	65535
0	r05c02f09p03-ch2sk1fk1fl1.tif	4	69	0.000640879	0	2	2	9	3	5	1	0	65535
0	r05c02f10p03-ch2sk1fk1fl1.tif	4	70	0.000656138	0	2	2	10	3	5	1	0	65535
0	r05c02f16p03-ch2sk1fk1fl1.tif	4	76	0.000610361	0	2	2	16	3	5	1	0	65535
0	r05c02f17p03-ch2sk1fk1fl1.tif	4	77	0.00062562	0	2	2	17	3	5	1	0	65535
0	r05c02f18p03-ch2sk1fk1fl1.tif	4	78	0.000610361	0	2	2	18	3	5	1	0	65535
0	r05c02f19p03-ch2sk1fk1fl1.tif	4	79	0.00062562	0	2	2	19	3	5	1	0	65535
0	r05c02f20p03-ch2sk1fk1fl1.tif	4	80	0.000579843	0	2	2	20	3	5	1	0	65535
0	r02c03f02p03-ch2sk1fk1fl1.tif	5	82	0.00062562	0	2	3	2	3	2	1	0	65535
0	r02c03f03p03-ch2sk1fk1fl1.tif	5	83	0.000579843	0	2	3	3	3	2	1	0	65535
0	r02c03f04p03-ch2sk1fk1fl1.tif	5	84	0.000579843	0	2	3	4	3	2	1	0	65535
0	r02c03f05p03-ch2sk1fk1fl1.tif	5	85	0.000579843	0	2	3	5	3	2	1	0	65535
0	r02c03f06p03-ch2sk1fk1fl1.tif	5	86	0.000640879	0	2	3	6	3	2	1	0	65535
0	r02c03f12p03-ch2sk1fk1fl1.tif	5	92	0.00062562	0	2	3	12	3	2	1	0	65535
0	r02c03f13p03-ch2sk1fk1fl1.tif	5	93	0.00062562	0	2	3	13	3	2	1	0	65535
0	r02c03f20p03-ch2sk1fk1fl1.tif	5	100	0.000640879	0	2	3	20	3	2	1	0	65535
0	r03c03f02p03-ch2sk1fk1fl1.tif	6	102	0.000656138	0	2	3	2	3	3	1	0	65535
0	r03c03f05p03-ch2sk1fk1fl1.tif	6	105	0.00062562	0	2	3	5	3	3	1	0	65535
0	r03c03f06p03-ch2sk1fk1fl1.tif	6	106	0.000610361	0	2	3	6	3	3	1	0	65535
0	r03c03f12p03-ch2sk1fk1fl1.tif	6	112	0.00062562	0	2	3	12	3	3	1	0	65535
0	r03c03f13p03-ch2sk1fk1fl1.tif	6	113	0.000595102	0	2	3	13	3	3	1	0	65535
0	r03c03f17p03-ch2sk1fk1fl1.tif	6	117	0.00062562	0	2	3	17	3	3	1	0	65535
0	r03c03f18p03-ch2sk1fk1fl1.tif	6	118	0.00062562	0	2	3	18	3	3	1	0	65535
0	r03c03f19p03-ch2sk1fk1fl1.tif	6	119	0.000595102	0	2	3	19	3	3	1	0	65535
0	r03c03f20p03-ch2sk1fk1fl1.tif	6	120	0.000991836	0	2	3	20	3	3	1	0	65535
0	r04c03f02p03-ch2sk1fk1fl1.tif	7	122	0.000610361	0	2	3	2	3	4	1	0	65535
0	r04c03f03p03-ch2sk1fk1fl1.tif	7	123	0.000640879	0	2	3	3	3	4	1	0	65535
0	r04c03f04p03-ch2sk1fk1fl1.tif	7	124	0.000640879	0	2	3	4	3	4	1	0	65535
0	r04c03f05p03-ch2sk1fk1fl1.tif	7	125	0.00062562	0	2	3	5	3	4	1	0	65535
0	r04c03f06p03-ch2sk1fk1fl1.tif	7	126	0.000610361	0	2	3	6	3	4	1	0	65535
0	r04c03f09p03-ch2sk1fk1fl1.tif	7	129	0.000579843	0	2	3	9	3	4	1	0	65535
0	r04c03f17p03-ch2sk1fk1fl1.tif	7	137	0.000640879	0	2	3	17	3	4	1	0	65535
0	r04c03f20p03-ch2sk1fk1fl1.tif	7	140	0.000595102	0	2	3	20	3	4	1	0	65535
0	r05c03f02p03-ch2sk1fk1fl1.tif	8	142	0.000595102	0	2	3	2	3	5	1	0	65535
0	r05c03f05p03-ch2sk1fk1fl1.tif	8	145	0.000671397	0	2	3	5	3	5	1	0	65535
0	r05c03f13p03-ch2sk1fk1fl1.tif	8	153	0.00062562	0	2	3	13	3	5	1	0	65535
0	r05c03f16p03-ch2sk1fk1fl1.tif	8	156	0.0019379	0	2	3	16	3	5	1	0	65535
0	r05c03f17p03-ch2sk1fk1fl1.tif	8	157	0.000610361	0	2	3	17	3	5	1	0	65535
0	r05c03f18p03-ch2sk1fk1fl1.tif	8	158	0.000595102	0	2	3	18	3	5	1	0	65535
0	r05c03f19p03-ch2sk1fk1fl1.tif	8	159	0.000610361	0	2	3	19	3	5	1	0	65535
0	r05c03f20p03-ch2sk1fk1fl1.tif	8	160	0.000640879	0	2	3	20	3	5	1	0	65535
0	r02c04f02p03-ch2sk1fk1fl1.tif	9	162	0.000686656	0	2	4	2	3	2	1	0	65535
0	r02c04f05p03-ch2sk1fk1fl1.tif	9	165	0.000579843	0	2	4	5	3	2	1	0	65535
0	r02c04f06p03-ch2sk1fk1fl1.tif	9	166	0.000747692	0	2	4	6	3	2	1	0	65535
0	r02c04f13p03-ch2sk1fk1fl1.tif	9	173	0.00062562	0	2	4	13	3	2	1	0	65535
0	r02c04f17p03-ch2sk1fk1fl1.tif	9	177	0.000610361	0	2	4	17	3	2	1	0	65535
3	r02c04f18p03-ch2sk1fk1fl1.tif	9	178	0.0469215	0	2	4	18	3	2	1	0	65535
0	r02c04f19p03-ch2sk1fk1fl1.tif	9	179	0.00460822	0	2	4	19	3	2	1	0	65535
0	r02c04f20p03-ch2sk1fk1fl1.tif	9	180	0.000595102	0	2	4	20	3	2	1	0	65535
0	r03c04f02p03-ch2sk1fk1fl1.tif	10	182	0.00062562	0	2	4	2	3	3	1	0	65535
0	r03c04f03p03-ch2sk1fk1fl1.tif	10	183	0.000610361	0	2	4	3	3	3	1	0	65535
0	r03c04f04p03-ch2sk1fk1fl1.tif	10	184	0.000671397	0	2	4	4	3	3	1	0	65535
0	r03c04f05p03-ch2sk1fk1fl1.tif	10	185	0.00062562	0	2	4	5	3	3	1	0	65535
0	r03c04f06p03-ch2sk1fk1fl1.tif	10	186	0.00062562	0	2	4	6	3	3	1	0	65535
0	r03c04f12p03-ch2sk1fk1fl1.tif	10	192	0.000656138	0	2	4	12	3	3	1	0	65535
0	r03c04f13p03-ch2sk1fk1fl1.tif	10	193	0.000610361	0	2	4	13	3	3	1	0	65535
0	r03c04f17p03-ch2sk1fk1fl1.tif	10	197	0.000595102	0	2	4	17	3	3	1	0	65535
2	r03c04f19p03-ch2sk1fk1fl1.tif	10	199	0.0343938	0	2	4	19	3	3	1	0	65535
0	r03c04f20p03-ch2sk1fk1fl1.tif	10	200	0.00062562	0	2	4	20	3	3	1	0	65535
0	r04c04f02p03-ch2sk1fk1fl1.tif	11	202	0.000610361	0	2	4	2	3	4	1	0	65535
0	r04c04f03p03-ch2sk1fk1fl1.tif	11	203	0.00062562	0	2	4	3	3	4	1	0	65535
0	r04c04f04p03-ch2sk1fk1fl1.tif	11	204	0.000610361	0	2	4	4	3	4	1	0	65535
0	r04c04f05p03-ch2sk1fk1fl1.tif	11	205	0.000610361	0	2	4	5	3	4	1	0	65535
0	r04c04f06p03-ch2sk1fk1fl1.tif	11	206	0.000640879	0	2	4	6	3	4	1	0	65535
0	r04c04f12p03-ch2sk1fk1fl1.tif	11	212	0.000656138	0	2	4	12	3	4	1	0	65535
0	r04c04f13p03-ch2sk1fk1fl1.tif	11	213	0.000595102	0	2	4	13	3	4	1	0	65535
0	r04c04f20p03-ch2sk1fk1fl1.tif	11	220	0	0	2	4	20	3	4	1	0	65535
0	r05c04f02p03-ch2sk1fk1fl1.tif	12	222	0.000686656	0	2	4	2	3	5	1	0	65535
0	r05c04f03p03-ch2sk1fk1fl1.tif	12	223	0.000595102	0	2	4	3	3	5	1	0	65535
0	r05c04f04p03-ch2sk1fk1fl1.tif	12	224	0.000579843	0	2	4	4	3	5	1	0	65535
0	r05c04f05p03-ch2sk1fk1fl1.tif	12	225	0.000610361	0	2	4	5	3	5	1	0	65535
0	r05c04f06p03-ch2sk1fk1fl1.tif	12	226	0.00062562	0	2	4	6	3	5	1	0	65535
0	r05c04f09p03-ch2sk1fk1fl1.tif	12	229	0.000610361	0	2	4	9	3	5	1	0	65535
0	r05c04f12p03-ch2sk1fk1fl1.tif	12	232	0.000640879	0	2	4	12	3	5	1	0	65535
0	r05c04f13p03-ch2sk1fk1fl1.tif	12	233	0.00062562	0	2	4	13	3	5	1	0	65535
0	r05c04f20p03-ch2sk1fk1fl1.tif	12	240	0.000610361	0	2	4	20	3	5	1	0	65535
0	r02c05f02p03-ch2sk1fk1fl1.tif	13	242	0.000640879	0	2	5	2	3	2	1	0	65535
0	r02c05f03p03-ch2sk1fk1fl1.tif	13	243	0.000579843	0	2	5	3	3	2	1	0	65535
0	r02c05f04p03-ch2sk1fk1fl1.tif	13	244	0.000595102	0	2	5	4	3	2	1	0	65535
0	r02c05f05p03-ch2sk1fk1fl1.tif	13	245	0.000610361	0	2	5	5	3	2	1	0	65535
0	r02c05f06p03-ch2sk1fk1fl1.tif	13	246	0.00062562	0	2	5	6	3	2	1	0	65535
0	r02c05f09p03-ch2sk1fk1fl1.tif	13	249	0.000595102	0	2	5	9	3	2	1	0	65535
0	r02c05f12p03-ch2sk1fk1fl1.tif	13	252	0.000610361	0	2	5	12	3	2	1	0	65535
0	r02c05f13p03-ch2sk1fk1fl1.tif	13	253	0.00062562	0	2	5	13	3	2	1	0	65535
0	r02c05f17p03-ch2sk1fk1fl1.tif	13	257	0.000610361	0	2	5	17	3	2	1	0	65535
0	r02c05f20p03-ch2sk1fk1fl1.tif	13	260	0.000595102	0	2	5	20	3	2	1	0	65535
0	r03c05f02p03-ch2sk1fk1fl1.tif	14	262	0.000595102	0	2	5	2	3	3	1	0	65535
0	r03c05f03p03-ch2sk1fk1fl1.tif	14	263	0.00062562	0	2	5	3	3	3	1	0	65535
0	r03c05f04p03-ch2sk1fk1fl1.tif	14	264	0.000595102	0	2	5	4	3	3	1	0	65535
0	r03c05f05p03-ch2sk1fk1fl1.tif	14	265	0.000610361	0	2	5	5	3	3	1	0	65535
0	r03c05f06p03-ch2sk1fk1fl1.tif	14	266	0.000579843	0	2	5	6	3	3	1	0	65535
1	r03c05f13p03-ch2sk1fk1fl1.tif	14	273	0.0456092	0	2	5	13	3	3	1	0	65535
0	r03c05f17p03-ch2sk1fk1fl1.tif	14	277	0.000640879	0	2	5	17	3	3	1	0	65535
0	r03c05f20p03-ch2sk1fk1fl1.tif	14	280	0.000610361	0	2	5	20	3	3	1	0	65535
0	r04c05f02p03-ch2sk1fk1fl1.tif	15	282	0.00062562	0	2	5	2	3	4	1	0	65535
0	r04c05f03p03-ch2sk1fk1fl1.tif	15	283	0.000595102	0	2	5	3	3	4	1	0	65535
0	r04c05f04p03-ch2sk1fk1fl1.tif	15	284	0.00062562	0	2	5	4	3	4	1	0	65535
0	r04c05f05p03-ch2sk1fk1fl1.tif	15	285	0.000579843	0	2	5	5	3	4	1	0	65535
0	r04c05f06p03-ch2sk1fk1fl1.tif	15	286	0.000656138	0	2	5	6	3	4	1	0	65535
0	r04c05f09p03-ch2sk1fk1fl1.tif	15	289	0.000595102	0	2	5	9	3	4	1	0	65535
0	r04c05f10p03-ch2sk1fk1fl1.tif	15	290	0.00502022	0	2	5	10	3	4	1	0	65535
0	r04c05f17p03-ch2sk1fk1fl1.tif	15	297	0.000595102	0	2	5	17	3	4	1	0	65535
0	r04c05f20p03-ch2sk1fk1fl1.tif	15	300	0.000610361	0	2	5	20	3	4	1	0	65535
0	r05c05f02p03-ch2sk1fk1fl1.tif	16	302	0.000595102	0	2	5	2	3	5	1	0	65535
0	r05c05f05p03-ch2sk1fk1fl1.tif	16	305	0.000717174	0	2	5	5	3	5	1	0	65535
0	r05c05f13p03-ch2sk1fk1fl1.tif	16	313	0.00247196	0	2	5	13	3	5	1	0	65535
0	r05c05f16p03-ch2sk1fk1fl1.tif	16	316	0.000610361	0	2	5	16	3	5	1	0	65535
0	r05c05f17p03-ch2sk1fk1fl1.tif	16	317	0.000640879	0	2	5	17	3	5	1	0	65535
0	r05c05f18p03-ch2sk1fk1fl1.tif	16	318	0.000640879	0	2	5	18	3	5	1	0	65535
0	r05c05f19p03-ch2sk1fk1fl1.tif	16	319	0.00428779	0	2	5	19	3	5	1	0	65535
0	r05c05f20p03-ch2sk1fk1fl1.tif	16	320	0.000579843	0	2	5	20	3	5	1	0	65535
0	r02c06f02p03-ch2sk1fk1fl1.tif	17	322	0.000656138	0	2	6	2	3	2	1	0	65535
0	r02c06f05p03-ch2sk1fk1fl1.tif	17	325	0.000595102	0	2	6	5	3	2	1	0	65535
0	r02c06f06p03-ch2sk1fk1fl1.tif	17	326	0.000579843	0	2	6	6	3	2	1	0	65535
0	r02c06f12p03-ch2sk1fk1fl1.tif	17	332	0.00784314	0	2	6	12	3	2	1	0	65535
0	r02c06f13p03-ch2sk1fk1fl1.tif	17	333	0.00062562	0	2	6	13	3	2	1	0	65535
0	r02c06f17p03-ch2sk1fk1fl1.tif	17	337	0.00062562	0	2	6	17	3	2	1	0	65535
0	r02c06f20p03-ch2sk1fk1fl1.tif	17	340	0.000686656	0	2	6	20	3	2	1	0	65535
0	r03c06f02p03-ch2sk1fk1fl1.tif	18	342	0.000579843	0	2	6	2	3	3	1	0	65535
0	r03c06f03p03-ch2sk1fk1fl1.tif	18	343	0.000610361	0	2	6	3	3	3	1	0	65535
0	r03c06f04p03-ch2sk1fk1fl1.tif	18	344	0.000656138	0	2	6	4	3	3	1	0	65535
0	r03c06f05p03-ch2sk1fk1fl1.tif	18	345	0.00189212	0	2	6	5	3	3	1	0	65535
0	r03c06f06p03-ch2sk1fk1fl1.tif	18	346	0.000595102	0	2	6	6	3	3	1	0	65535
0	r03c06f12p03-ch2sk1fk1fl1.tif	18	352	0.00205997	0	2	6	12	3	3	1	0	65535
0	r03c06f13p03-ch2sk1fk1fl1.tif	18	353	0.000610361	0	2	6	13	3	3	1	0	65535
0	r03c06f17p03-ch2sk1fk1fl1.tif	18	357	0.000610361	0	2	6	17	3	3	1	0	65535
0	r03c06f20p03-ch2sk1fk1fl1.tif	18	360	0.000640879	0	2	6	20	3	3	1	0	65535
0	r04c06f02p03-ch2sk1fk1fl1.tif	19	362	0.000579843	0	2	6	2	3	4	1	0	65535
0	r04c06f03p03-ch2sk1fk1fl1.tif	19	363	0.000656138	0	2	6	3	3	4	1	0	65535
0	r04c06f04p03-ch2sk1fk1fl1.tif	19	364	0.000686656	0	2	6	4	3	4	1	0	65535
0	r04c06f05p03-ch2sk1fk1fl1.tif	19	365	0.000686656	0	2	6	5	3	4	1	0	65535
0	r04c06f06p03-ch2sk1fk1fl1.tif	19	366	0.000671397	0	2	6	6	3	4	1	0	65535
0	r04c06f12p03-ch2sk1fk1fl1.tif	19	372	0.00062562	0	2	6	12	3	4	1	0	65535
0	r04c06f13p03-ch2sk1fk1fl1.tif	19	373	0.000610361	0	2	6	13	3	4	1	0	65535
0	r04c06f20p03-ch2sk1fk1fl1.tif	19	380	0.00062562	0	2	6	20	3	4	1	0	65535
0	r05c06f02p03-ch2sk1fk1fl1.tif	20	382	0.000610361	0	2	6	2	3	5	1	0	65535
0	r05c06f03p03-ch2sk1fk1fl1.tif	20	383	0.00149538	0	2	6	3	3	5	1	0	65535
0	r05c06f05p03-ch2sk1fk1fl1.tif	20	385	0.000595102	0	2	6	5	3	5	1	0	65535
0	r05c06f09p03-ch2sk1fk1fl1.tif	20	389	0.000640879	0	2	6	9	3	5	1	0	65535
5	r05c06f13p03-ch2sk1fk1fl1.tif	20	393	0.0456703	0	2	6	13	3	5	1	0	65535
0	r05c06f16p03-ch2sk1fk1fl1.tif	20	396	0.00062562	0	2	6	16	3	5	1	0	65535
0	r05c06f17p03-ch2sk1fk1fl1.tif	20	397	0.000595102	0	2	6	17	3	5	1	0	65535
0	r05c06f18p03-ch2sk1fk1fl1.tif	20	398	0.00062562	0	2	6	18	3	5	1	0	65535
0	r05c06f19p03-ch2sk1fk1fl1.tif	20	399	0.000610361	0	2	6	19	3	5	1	0	65535
0	r05c06f20p03-ch2sk1fk1fl1.tif	20	400	0.00062562	0	2	6	20	3	5	1	0	65535
0	r02c07f02p03-ch2sk1fk1fl1.tif	21	402	0.000671397	0	2	7	2	3	2	1	0	65535
0	r02c07f03p03-ch2sk1fk1fl1.tif	21	403	0.00062562	0	2	7	3	3	2	1	0	65535
0	r02c07f04p03-ch2sk1fk1fl1.tif	21	404	0.00062562	0	2	7	4	3	2	1	0	65535
0	r02c07f05p03-ch2sk1fk1fl1.tif	21	405	0.000595102	0	2	7	5	3	2	1	0	65535
0	r02c07f17p03-ch2sk1fk1fl1.tif	21	417	0.000640879	0	2	7	17	3	2	1	0	65535
0	r02c07f20p03-ch2sk1fk1fl1.tif	21	420	0.00062562	0	2	7	20	3	2	1	0	65535
0	r03c07f02p03-ch2sk1fk1fl1.tif	22	422	0.000656138	0	2	7	2	3	3	1	0	65535
0	r03c07f03p03-ch2sk1fk1fl1.tif	22	423	0.000610361	0	2	7	3	3	3	1	0	65535
0	r03c07f04p03-ch2sk1fk1fl1.tif	22	424	0.000717174	0	2	7	4	3	3	1	0	65535
0	r03c07f05p03-ch2sk1fk1fl1.tif	22	425	0.000610361	0	2	7	5	3	3	1	0	65535
0	r03c07f09p03-ch2sk1fk1fl1.tif	22	429	0.000671397	0	2	7	9	3	3	1	0	65535
0	r03c07f10p03-ch2sk1fk1fl1.tif	22	430	0.0249027	0	2	7	10	3	3	1	0	65535
0	r03c07f16p03-ch2sk1fk1fl1.tif	22	436	0.000610361	0	2	7	16	3	3	1	0	65535
0	r03c07f17p03-ch2sk1fk1fl1.tif	22	437	0.000671397	0	2	7	17	3	3	1	0	65535
4	r03c07f19p03-ch2sk1fk1fl1.tif	22	439	0.0462501	0	2	7	19	3	3	1	0	65535
0	r03c07f20p03-ch2sk1fk1fl1.tif	22	440	0.000595102	0	2	7	20	3	3	1	0	65535
0	r04c07f02p03-ch2sk1fk1fl1.tif	23	442	0.00062562	0	2	7	2	3	4	1	0	65535
0	r04c07f03p03-ch2sk1fk1fl1.tif	23	443	0.000610361	0	2	7	3	3	4	1	0	65535
0	r04c07f04p03-ch2sk1fk1fl1.tif	23	444	0.000640879	0	2	7	4	3	4	1	0	65535
0	r04c07f05p03-ch2sk1fk1fl1.tif	23	445	0.000610361	0	2	7	5	3	4	1	0	65535
0	r04c07f06p03-ch2sk1fk1fl1.tif	23	446	0.000579843	0	2	7	6	3	4	1	0	65535
0	r04c07f20p03-ch2sk1fk1fl1.tif	23	460	0.000595102	0	2	7	20	3	4	1	0	65535
0	r05c07f02p03-ch2sk1fk1fl1.tif	24	462	0.000640879	0	2	7	2	3	5	1	0	65535
0	r05c07f03p03-ch2sk1fk1fl1.tif	24	463	0.00062562	0	2	7	3	3	5	1	0	65535
0	r05c07f04p03-ch2sk1fk1fl1.tif	24	464	0.00062562	0	2	7	4	3	5	1	0	65535
0	r05c07f05p03-ch2sk1fk1fl1.tif	24	465	0.000595102	0	2	7	5	3	5	1	0	65535
0	r05c07f06p03-ch2sk1fk1fl1.tif	24	466	0.00062562	0	2	7	6	3	5	1	0	65535
0	r05c07f07p03-ch2sk1fk1fl1.tif	24	467	0.000640879	0	2	7	7	3	5	1	0	65535
0	r05c07f08p03-ch2sk1fk1fl1.tif	24	468	0.00062562	0	2	7	8	3	5	1	0	65535
0	r05c07f09p03-ch2sk1fk1fl1.tif	24	469	0.000610361	0	2	7	9	3	5	1	0	65535
0	r05c07f12p03-ch2sk1fk1fl1.tif	24	472	0.00062562	0	2	7	12	3	5	1	0	65535
0	r05c07f13p03-ch2sk1fk1fl1.tif	24	473	0.000595102	0	2	7	13	3	5	1	0	65535
0	r05c07f20p03-ch2sk1fk1fl1.tif	24	480	0.000610361	0	2	7	20	3	5	1	0	65535
0	r02c08f02p03-ch2sk1fk1fl1.tif	25	482	0.000610361	0	2	8	2	3	2	1	0	65535
0	r02c08f03p03-ch2sk1fk1fl1.tif	25	483	0.00062562	0	2	8	3	3	2	1	0	65535
0	r02c08f04p03-ch2sk1fk1fl1.tif	25	484	0.000656138	0	2	8	4	3	2	1	0	65535
0	r02c08f05p03-ch2sk1fk1fl1.tif	25	485	0.00062562	0	2	8	5	3	2	1	0	65535
0	r02c08f06p03-ch2sk1fk1fl1.tif	25	486	0.000579843	0	2	8	6	3	2	1	0	65535
0	r02c08f09p03-ch2sk1fk1fl1.tif	25	489	0.000595102	0	2	8	9	3	2	1	0	65535
0	r02c08f17p03-ch2sk1fk1fl1.tif	25	497	0.000610361	0	2	8	17	3	2	1	0	65535
0	r02c08f20p03-ch2sk1fk1fl1.tif	25	500	0.00062562	0	2	8	20	3	2	1	0	65535
0	r03c08f02p03-ch2sk1fk1fl1.tif	26	502	0.00062562	0	2	8	2	3	3	1	0	65535
0	r03c08f03p03-ch2sk1fk1fl1.tif	26	503	0.000610361	0	2	8	3	3	3	1	0	65535
0	r03c08f04p03-ch2sk1fk1fl1.tif	26	504	0.000610361	0	2	8	4	3	3	1	0	65535
0	r03c08f05p03-ch2sk1fk1fl1.tif	26	505	0.00062562	0	2	8	5	3	3	1	0	65535
0	r03c08f06p03-ch2sk1fk1fl1.tif	26	506	0.000610361	0	2	8	6	3	3	1	0	65535
0	r03c08f09p03-ch2sk1fk1fl1.tif	26	509	0.000640879	0	2	8	9	3	3	1	0	65535
0	r03c08f13p03-ch2sk1fk1fl1.tif	26	513	0.000610361	0	2	8	13	3	3	1	0	65535
0	r03c08f17p03-ch2sk1fk1fl1.tif	26	517	0.00062562	0	2	8	17	3	3	1	0	65535
3	r03c08f19p03-ch2sk1fk1fl1.tif	26	519	0.0475929	0	2	8	19	3	3	1	0	65535
0	r03c08f20p03-ch2sk1fk1fl1.tif	26	520	0.000686656	0	2	8	20	3	3	1	0	65535
0	r04c08f02p03-ch2sk1fk1fl1.tif	27	522	0.000595102	0	2	8	2	3	4	1	0	65535
0	r04c08f03p03-ch2sk1fk1fl1.tif	27	523	0.000656138	0	2	8	3	3	4	1	0	65535
0	r04c08f04p03-ch2sk1fk1fl1.tif	27	524	0.000610361	0	2	8	4	3	4	1	0	65535
0	r04c08f05p03-ch2sk1fk1fl1.tif	27	525	0.000640879	0	2	8	5	3	4	1	0	65535
0	r04c08f06p03-ch2sk1fk1fl1.tif	27	526	0.000656138	0	2	8	6	3	4	1	0	65535
0	r04c08f17p03-ch2sk1fk1fl1.tif	27	537	0.000610361	0	2	8	17	3	4	1	0	65535
0	r04c08f20p03-ch2sk1fk1fl1.tif	27	540	0.000579843	0	2	8	20	3	4	1	0	65535
0	r05c08f02p03-ch2sk1fk1fl1.tif	28	542	0.000595102	0	2	8	2	3	5	1	0	65535
0	r05c08f04p03-ch2sk1fk1fl1.tif	28	544	0.000610361	0	2	8	4	3	5	1	0	65535
0	r05c08f05p03-ch2sk1fk1fl1.tif	28	545	0.000595102	0	2	8	5	3	5	1	0	65535
0	r05c08f06p03-ch2sk1fk1fl1.tif	28	546	0.000656138	0	2	8	6	3	5	1	0	65535
0	r05c08f13p03-ch2sk1fk1fl1.tif	28	553	0.000610361	0	2	8	13	3	5	1	0	65535
0	r05c08f17p03-ch2sk1fk1fl1.tif	28	557	0.00062562	0	2	8	17	3	5	1	0	65535
0	r05c08f20p03-ch2sk1fk1fl1.tif	28	560	0.00062562	0	2	8	20	3	5	1	0	65535
0	r02c09f02p03-ch2sk1fk1fl1.tif	29	562	0.000595102	0	2	9	2	3	2	1	0	65535
0	r02c09f05p03-ch2sk1fk1fl1.tif	29	565	0.000595102	0	2	9	5	3	2	1	0	65535
0	r02c09f06p03-ch2sk1fk1fl1.tif	29	566	0.000595102	0	2	9	6	3	2	1	0	65535
0	r02c09f13p03-ch2sk1fk1fl1.tif	29	573	0.000595102	0	2	9	13	3	2	1	0	65535
0	r02c09f17p03-ch2sk1fk1fl1.tif	29	577	0.000595102	0	2	9	17	3	2	1	0	65535
0	r02c09f18p03-ch2sk1fk1fl1.tif	29	578	0.000610361	0	2	9	18	3	2	1	0	65535
0	r02c09f19p03-ch2sk1fk1fl1.tif	29	579	0.000595102	0	2	9	19	3	2	1	0	65535
0	r02c09f20p03-ch2sk1fk1fl1.tif	29	580	0.000610361	0	2	9	20	3	2	1	0	65535
0	r03c09f02p03-ch2sk1fk1fl1.tif	30	582	0.000595102	0	2	9	2	3	3	1	0	65535
0	r03c09f03p03-ch2sk1fk1fl1.tif	30	583	0.000640879	0	2	9	3	3	3	1	0	65535
0	r03c09f04p03-ch2sk1fk1fl1.tif	30	584	0.000610361	0	2	9	4	3	3	1	0	65535
0	r03c09f05p03-ch2sk1fk1fl1.tif	30	585	0.0011902	0	2	9	5	3	3	1	0	65535
0	r03c09f09p03-ch2sk1fk1fl1.tif	30	589	0.000656138	0	2	9	9	3	3	1	0	65535
0	r03c09f10p03-ch2sk1fk1fl1.tif	30	590	0.000640879	0	2	9	10	3	3	1	0	65535
0	r03c09f16p03-ch2sk1fk1fl1.tif	30	596	0.000595102	0	2	9	16	3	3	1	0	65535
0	r03c09f17p03-ch2sk1fk1fl1.tif	30	597	0.000579843	0	2	9	17	3	3	1	0	65535
0	r03c09f20p03-ch2sk1fk1fl1.tif	30	600	0.000610361	0	2	9	20	3	3	1	0	65535
0	r04c09f02p03-ch2sk1fk1fl1.tif	31	602	0.000640879	0	2	9	2	3	4	1	0	65535
0	r04c09f03p03-ch2sk1fk1fl1.tif	31	603	0.00062562	0	2	9	3	3	4	1	0	65535
0	r04c09f04p03-ch2sk1fk1fl1.tif	31	604	0.000579843	0	2	9	4	3	4	1	0	65535
0	r04c09f05p03-ch2sk1fk1fl1.tif	31	605	0.000640879	0	2	9	5	3	4	1	0	65535
0	r04c09f06p03-ch2sk1fk1fl1.tif	31	606	0.000656138	0	2	9	6	3	4	1	0	65535
0	r04c09f12p03-ch2sk1fk1fl1.tif	31	612	0.000610361	0	2	9	12	3	4	1	0	65535
0	r04c09f13p03-ch2sk1fk1fl1.tif	31	613	0.000610361	0	2	9	13	3	4	1	0	65535
0	r04c09f20p03-ch2sk1fk1fl1.tif	31	620	0.000610361	0	2	9	20	3	4	1	0	65535
0	r05c09f02p03-ch2sk1fk1fl1.tif	32	622	0.000640879	0	2	9	2	3	5	1	0	65535
0	r05c09f03p03-ch2sk1fk1fl1.tif	32	623	0.000671397	0	2	9	3	3	5	1	0	65535
0	r05c09f04p03-ch2sk1fk1fl1.tif	32	624	0.00062562	0	2	9	4	3	5	1	0	65535
0	r05c09f05p03-ch2sk1fk1fl1.tif	32	625	0.000610361	0	2	9	5	3	5	1	0	65535
0	r05c09f06p03-ch2sk1fk1fl1.tif	32	626	0.000640879	0	2	9	6	3	5	1	0	65535
0	r05c09f09p03-ch2sk1fk1fl1.tif	32	629	0.000579843	0	2	9	9	3	5	1	0	65535
0	r05c09f17p03-ch2sk1fk1fl1.tif	32	637	0.000579843	0	2	9	17	3	5	1	0	65535
0	r05c09f20p03-ch2sk1fk1fl1.tif	32	640	0.000595102	0	2	9	20	3	5	1	0	65535
0	r02c10f02p03-ch2sk1fk1fl1.tif	33	642	0.000640879	0	2	10	2	3	2	1	0	65535
0	r02c10f03p03-ch2sk1fk1fl1.tif	33	643	0.000640879	0	2	10	3	3	2	1	0	65535
0	r02c10f04p03-ch2sk1fk1fl1.tif	33	644	0.000656138	0	2	10	4	3	2	1	0	65535
0	r02c10f05p03-ch2sk1fk1fl1.tif	33	645	0.000610361	0	2	10	5	3	2	1	0	65535
0	r02c10f06p03-ch2sk1fk1fl1.tif	33	646	0.000579843	0	2	10	6	3	2	1	0	65535
0	r02c10f09p03-ch2sk1fk1fl1.tif	33	649	0.000610361	0	2	10	9	3	2	1	0	65535
0	r02c10f17p03-ch2sk1fk1fl1.tif	33	657	0.000610361	0	2	10	17	3	2	1	0	65535
0	r02c10f20p03-ch2sk1fk1fl1.tif	33	660	0.000732433	0	2	10	20	3	2	1	0	65535
0	r03c10f02p03-ch2sk1fk1fl1.tif	34	662	0.00062562	0	2	10	2	3	3	1	0	65535
0	r03c10f03p03-ch2sk1fk1fl1.tif	34	663	0.000579843	0	2	10	3	3	3	1	0	65535
0	r03c10f04p03-ch2sk1fk1fl1.tif	34	664	0.000595102	0	2	10	4	3	3	1	0	65535
0	r03c10f05p03-ch2sk1fk1fl1.tif	34	665	0.000640879	0	2	10	5	3	3	1	0	65535
0	r03c10f09p03-ch2sk1fk1fl1.tif	34	669	0.00062562	0	2	10	9	3	3	1	0	65535
0	r03c10f10p03-ch2sk1fk1fl1.tif	34	670	0.000671397	0	2	10	10	3	3	1	0	65535
0	r03c10f16p03-ch2sk1fk1fl1.tif	34	676	0.000595102	0	2	10	16	3	3	1	0	65535
0	r03c10f17p03-ch2sk1fk1fl1.tif	34	677	0.000610361	0	2	10	17	3	3	1	0	65535
0	r03c10f18p03-ch2sk1fk1fl1.tif	34	678	0.000640879	0	2	10	18	3	3	1	0	65535
0	r03c10f20p03-ch2sk1fk1fl1.tif	34	680	0.000610361	0	2	10	20	3	3	1	0	65535
0	r04c10f02p03-ch2sk1fk1fl1.tif	35	682	0.000579843	0	2	10	2	3	4	1	0	65535
0	r04c10f03p03-ch2sk1fk1fl1.tif	35	683	0.000640879	0	2	10	3	3	4	1	0	65535
0	r04c10f04p03-ch2sk1fk1fl1.tif	35	684	0.00062562	0	2	10	4	3	4	1	0	65535
0	r04c10f05p03-ch2sk1fk1fl1.tif	35	685	0.000579843	0	2	10	5	3	4	1	0	65535
0	r04c10f06p03-ch2sk1fk1fl1.tif	35	686	0.000640879	0	2	10	6	3	4	1	0	65535
0	r04c10f09p03-ch2sk1fk1fl1.tif	35	689	0.000640879	0	2	10	9	3	4	1	0	65535
0	r04c10f17p03-ch2sk1fk1fl1.tif	35	697	0.00062562	0	2	10	17	3	4	1	0	65535
0	r05c10f02p03-ch2sk1fk1fl1.tif	36	702	0.000610361	0	2	10	2	3	5	1	0	65535
0	r05c10f04p03-ch2sk1fk1fl1.tif	36	704	0.00390631	0	2	10	4	3	5	1	0	65535
0	r05c10f05p03-ch2sk1fk1fl1.tif	36	705	0.00062562	0	2	10	5	3	5	1	0	65535
0	r05c10f06p03-ch2sk1fk1fl1.tif	36	706	0.000640879	0	2	10	6	3	5	1	0	65535
0	r05c10f13p03-ch2sk1fk1fl1.tif	36	713	0.000595102	0	2	10	13	3	5	1	0	65535
0	r05c10f17p03-ch2sk1fk1fl1.tif	36	717	0.000610361	0	2	10	17	3	5	1	0	65535
0	r05c10f18p03-ch2sk1fk1fl1.tif	36	718	0.000640879	0	2	10	18	3	5	1	0	65535
0	r05c10f19p03-ch2sk1fk1fl1.tif	36	719	0.00227359	0	2	10	19	3	5	1	0	65535
0	r05c10f20p03-ch2sk1fk1fl1.tif	36	720	0.000595102	0	2	10	20	3	5	1	0	65535
0	r02c11f02p03-ch2sk1fk1fl1.tif	37	722	0.000610361	0	2	11	2	3	2	1	0	65535
0	r02c11f03p03-ch2sk1fk1fl1.tif	37	723	0.000579843	0	2	11	3	3	2	1	0	65535
0	r02c11f04p03-ch2sk1fk1fl1.tif	37	724	0.00062562	0	2	11	4	3	2	1	0	65535
0	r02c11f05p03-ch2sk1fk1fl1.tif	37	725	0.000595102	0	2	11	5	3	2	1	0	65535
0	r02c11f06p03-ch2sk1fk1fl1.tif	37	726	0.000595102	0	2	11	6	3	2	1	0	65535
0	r02c11f09p03-ch2sk1fk1fl1.tif	37	729	0.00062562	0	2	11	9	3	2	1	0	65535
0	r02c11f17p03-ch2sk1fk1fl1.tif	37	737	0.000686656	0	2	11	17	3	2	1	0	65535
0	r02c11f20p03-ch2sk1fk1fl1.tif	37	740	0.000686656	0	2	11	20	3	2	1	0	65535
0	r03c11f02p03-ch2sk1fk1fl1.tif	38	742	0.00062562	0	2	11	2	3	3	1	0	65535
0	r03c11f03p03-ch2sk1fk1fl1.tif	38	743	0.000579843	0	2	11	3	3	3	1	0	65535
0	r03c11f04p03-ch2sk1fk1fl1.tif	38	744	0.000595102	0	2	11	4	3	3	1	0	65535
0	r03c11f05p03-ch2sk1fk1fl1.tif	38	745	0.000579843	0	2	11	5	3	3	1	0	65535
0	r03c11f06p03-ch2sk1fk1fl1.tif	38	746	0.00062562	0	2	11	6	3	3	1	0	65535
0	r03c11f09p03-ch2sk1fk1fl1.tif	38	749	0.000640879	0	2	11	9	3	3	1	0	65535
0	r03c11f17p03-ch2sk1fk1fl1.tif	38	757	0.000610361	0	2	11	17	3	3	1	0	65535
0	r03c11f20p03-ch2sk1fk1fl1.tif	38	760	0.000610361	0	2	11	20	3	3	1	0	65535
0	r04c11f02p03-ch2sk1fk1fl1.tif	39	762	0.000640879	0	2	11	2	3	4	1	0	65535
0	r04c11f03p03-ch2sk1fk1fl1.tif	39	763	0.000579843	0	2	11	3	3	4	1	0	65535
0	r04c11f04p03-ch2sk1fk1fl1.tif	39	764	0.000610361	0	2	11	4	3	4	1	0	65535
0	r04c11f05p03-ch2sk1fk1fl1.tif	39	765	0.000595102	0	2	11	5	3	4	1	0	65535
0	r04c11f09p03-ch2sk1fk1fl1.tif	39	769	0.00062562	0	2	11	9	3	4	1	0	65535
0	r04c11f10p03-ch2sk1fk1fl1.tif	39	770	0.000595102	0	2	11	10	3	4	1	0	65535
0	r04c11f16p03-ch2sk1fk1fl1.tif	39	776	0.000640879	0	2	11	16	3	4	1	0	65535
0	r04c11f17p03-ch2sk1fk1fl1.tif	39	777	0.000656138	0	2	11	17	3	4	1	0	65535
0	r05c11f02p03-ch2sk1fk1fl1.tif	40	782	0.000595102	0	2	11	2	3	5	1	0	65535
0	r05c11f03p03-ch2sk1fk1fl1.tif	40	783	0.000610361	0	2	11	3	3	5	1	0	65535
0	r05c11f04p03-ch2sk1fk1fl1.tif	40	784	0.000610361	0	2	11	4	3	5	1	0	65535
0	r05c11f05p03-ch2sk1fk1fl1.tif	40	785	0.000640879	0	2	11	5	3	5	1	0	65535
0	r05c11f06p03-ch2sk1fk1fl1.tif	40	786	0.000610361	0	2	11	6	3	5	1	0	65535
0	r05c11f12p03-ch2sk1fk1fl1.tif	40	792	0.000640879	0	2	11	12	3	5	1	0	65535
0	r05c11f13p03-ch2sk1fk1fl1.tif	40	793	0.000640879	0	2	11	13	3	5	1	0	65535
0	r05c11f19p03-ch2sk1fk1fl1.tif	40	799	0.0438697	0	2	11	19	3	5	1	0	65535
0	r05c11f20p03-ch2sk1fk1fl1.tif	40	800	0.00062562	0	2	11	20	3	5	1	0	65535
