# Supplementary material for: Body size-dependent energy storage causes Kleiber’s law scaling of the metabolic rate in planarians
Source: eLife. 2019 Jan 4;8:e38187. doi: 10.7554/eLife.38187 (PMC6320072; doi:10.7554/eLife.38187)
Supplement: Figure 2—source data 3. [file elife-38187-fig2-data3.zip › Figure 2 - source data 3/Experiment 2/Results animals 7-10/MyExpt_nucleiExperiment.txt]

CellProfiler_Version	2014-07-23T17:45:00 6c2d896
ChannelType_cells_signal	Grayscale
ImageSet_Zip_Dictionary	"[ 60  63 120 109 108  32 118 101 114 115 105 111 110  61  34  49  46  48
  34  32 101 110  99 111 100 105 110 103  61  34  85  84  70  45  56  34
  63  62  60  79  77  69  32 120 109 108 110 115  61  34 104 116 116 112
  58  47  47 119 119 119  46 111 112 101 110 109 105  99 114 111 115  99
 111 112 121  46 111 114 103  47  83  99 104 101 109  97 115  47  79  77
  69  47  50  48  49  51  45  48  54  34  62  60  73 109  97 103 101  32
  73  68  61  34  99 101 108 108 115  95 115 105 103 110  97 108  34  62
  60  80 105 120 101 108 115  32  68 105 109 101 110 115 105 111 110  79
 114 100 101 114  61  34  88  89  67  90  84  34  32  73  68  61  34  80
 105 120 101 108 115  58  99 101 108 108 115  95 115 105 103 110  97 108
  34  32  83 105 122 101  84  61  34  49  34  32  83 105 122 101  88  61
  34  49  34  32  83 105 122 101  89  61  34  49  34  62  60  84 105 102
 102  68  97 116  97  32  70 105 114 115 116  67  61  34  48  34  32  70
 105 114 115 116  84  61  34  48  34  32  70 105 114 115 116  90  61  34
  48  34  32  73  70  68  61  34  48  34  32  80 108  97 110 101  67 111
 117 110 116  61  34  49  34  62  60  85  85  73  68  32  70 105 108 101
  78  97 109 101  61  34 102 105 108 101  58  47  47  47  69  58  47  65
 108  98 101 114 116  47  68 105 114 101  99 116  37  50  48  99 111 117
 110 116 105 110 103  47  49  53  55  50  51  37  50  48  95  79 112 101
 114 101 116 116  97  47  80 108  97 116 101  50  95  55  45  49  48  47
 114  48  47  32  61  34  48  34  32  84 104 101  90  61  34  48  34  47
  62  60  47  79  61  34  99 111  63  60  79  77  69  45]"
Metadata_GroupingTags	"[""Metadata_Plate"", ""Metadata_Column"", ""Metadata_Row""]"
Metadata_Tags	"[""ImageNumber""]"
Pipeline_Pipeline	"CellProfiler Pipeline: http://www.cellprofiler.org
Version:3
DateRevision:20140723174500
GitHash:6c2d896
ModuleCount:21
HasImagePlaneDetails:False

Images:[module_num:1|svn_version:\'Unknown\'|variable_revision_number:2|show_window:False|notes:\x5B\'To begin creating your project, use the Images module to compile a list of files and/or folders that you want to analyze. You can also specify a set of rules to include only the desired files in your selected folders.\'\x5D|batch_state:array(\x5B\x5D, dtype=uint8)|enabled:True|wants_pause:False]
    :
    Filter images?:Images only
    Select the rule criteria:and (extension does isimage) (directory doesnot containregexp ""\x5B\\\\\\\\\\\\\\\\/\x5D\\\\\\\\."")

Metadata:[module_num:2|svn_version:\'Unknown\'|variable_revision_number:4|show_window:False|notes:\x5B\'The Metadata module optionally allows you to extract information describing your images (i.e, metadata) which will be stored along with your measurements. This information can be contained in the file name and/or location, or in an external file.\'\x5D|batch_state:array(\x5B\x5D, dtype=uint8)|enabled:True|wants_pause:False]
    Extract metadata?:Yes
    Metadata data type:Choose for each
    Metadata types:{""Plate""\x3A ""text"", ""FileLocation""\x3A ""text"", ""Column""\x3A ""text"", ""Series""\x3A ""text"", ""Frame""\x3A ""text"", ""Well""\x3A ""text"", ""Field""\x3A ""text"", ""Channel""\x3A ""text"", ""Row""\x3A ""text""}
    Extraction method count:1
    Metadata extraction method:Extract from file/folder names
    Metadata source:File name
    Regular expression:^r(?P<Row>\x5B0-9\x5D{2})c(?P<Column>\x5B0-9\x5D{2})f(?P<Field>\x5B0-9\x5D{2})p(?P<Plate>\x5B0-9\x5D{2})-ch(?P<Channel>\x5B0-9\x5D).*$
    Regular expression:(?P<Date>\x5B0-9\x5D{4}_\x5B0-9\x5D{2}_\x5B0-9\x5D{2})$
    Extract metadata from:All images
    Select the filtering criteria:and (file does contain """")
    Metadata file location:
    Match file and image metadata:\x5B\x5D
    Use case insensitive matching?:No

NamesAndTypes:[module_num:3|svn_version:\'Unknown\'|variable_revision_number:5|show_window:False|notes:\x5B\'The NamesAndTypes module allows you to assign a meaningful name to each image by which other modules will refer to it.\'\x5D|batch_state:array(\x5B\x5D, dtype=uint8)|enabled:True|wants_pause:False]
    Assign a name to:Images matching rules
    Select the image type:Grayscale image
    Name to assign these images:Image
    Match metadata:\x5B\x5D
    Image set matching method:Order
    Set intensity range from:Image metadata
    Assignments count:1
    Single images count:0
    Select the rule criteria:and (metadata does Channel ""1"")
    Name to assign these images:cells_signal
    Name to assign these objects:Cell
    Select the image type:Grayscale image
    Set intensity range from:Image metadata
    Retain outlines of loaded objects?:No
    Name the outline image:LoadedOutlines

Groups:[module_num:4|svn_version:\'Unknown\'|variable_revision_number:2|show_window:False|notes:\x5B\'The Groups module optionally allows you to split your list of images into image subsets (groups) which will be processed independently of each other. Examples of groupings include screening batches, microtiter plates, time-lapse movies, etc.\'\x5D|batch_state:array(\x5B\x5D, dtype=uint8)|enabled:True|wants_pause:False]
    Do you want to group your images?:Yes
    grouping metadata count:3
    Metadata category:Plate
    Metadata category:Column
    Metadata category:Row

MeasureImageIntensity:[module_num:5|svn_version:\'Unknown\'|variable_revision_number:2|show_window:False|notes:\x5B\x5D|batch_state:array(\x5B\x5D, dtype=uint8)|enabled:True|wants_pause:False]
    Select the image to measure:cells_signal
    Measure the intensity only from areas enclosed by objects?:No
    Select the input objects:None

ApplyThreshold:[module_num:6|svn_version:\'Unknown\'|variable_revision_number:7|show_window:False|notes:\x5B\x5D|batch_state:array(\x5B\x5D, dtype=uint8)|enabled:True|wants_pause:False]
    Select the input image:cells_signal
    Name the output image:cell_saturation_binary
    Select the output image type:Binary (black and white)
    Set pixels below or above the threshold to zero?:Below threshold
    Subtract the threshold value from the remaining pixel intensities?:No
    Number of pixels by which to expand the thresholding around those excluded bright pixels:0.0
    Threshold setting version:1
    Threshold strategy:Manual
    Thresholding method:Otsu
    Select the smoothing method for thresholding:No smoothing
    Threshold smoothing scale:1.0
    Threshold correction factor:1.0
    Lower and upper bounds on threshold:0.0,1.0
    Approximate fraction of image covered by objects?:0.01
    Manual threshold:0.249
    Select the measurement to threshold with:None
    Select binary image:None
    Masking objects:None
    Two-class or three-class thresholding?:Two classes
    Minimize the weighted variance or the entropy?:Weighted variance
    Assign pixels in the middle intensity class to the foreground or the background?:Foreground
    Method to calculate adaptive window size:Image size
    Size of adaptive window:10

ApplyThreshold:[module_num:7|svn_version:\'Unknown\'|variable_revision_number:7|show_window:False|notes:\x5B\x5D|batch_state:array(\x5B\x5D, dtype=uint8)|enabled:False|wants_pause:False]
    Select the input image:bead_signal
    Name the output image:bead_saturation_binary
    Select the output image type:Binary (black and white)
    Set pixels below or above the threshold to zero?:Below threshold
    Subtract the threshold value from the remaining pixel intensities?:No
    Number of pixels by which to expand the thresholding around those excluded bright pixels:0.0
    Threshold setting version:1
    Threshold strategy:Manual
    Thresholding method:Otsu
    Select the smoothing method for thresholding:No smoothing
    Threshold smoothing scale:1.0
    Threshold correction factor:1.0
    Lower and upper bounds on threshold:0.0,1.0
    Approximate fraction of image covered by objects?:0.01
    Manual threshold:0.249
    Select the measurement to threshold with:None
    Select binary image:None
    Masking objects:None
    Two-class or three-class thresholding?:Two classes
    Minimize the weighted variance or the entropy?:Weighted variance
    Assign pixels in the middle intensity class to the foreground or the background?:Foreground
    Method to calculate adaptive window size:Image size
    Size of adaptive window:10

MeasureImageAreaOccupied:[module_num:8|svn_version:\'Unknown\'|variable_revision_number:3|show_window:False|notes:\x5B\x5D|batch_state:array(\x5B\x5D, dtype=uint8)|enabled:True|wants_pause:False]
    Hidden:1
    Measure the area occupied in a binary image, or in objects?:Binary Image
    Select objects to measure:None
    Retain a binary image of the object regions?:No
    Name the output binary image:Stain
    Select a binary image to measure:cell_saturation_binary

CalculateMath:[module_num:9|svn_version:\'Unknown\'|variable_revision_number:2|show_window:False|notes:\x5B\x5D|batch_state:array(\x5B\x5D, dtype=uint8)|enabled:True|wants_pause:False]
    Name the output measurement:percentSaturatedCells
    Operation:Divide
    Select the numerator measurement type:Image
    Select the numerator objects:None
    Select the numerator measurement:AreaOccupied_AreaOccupied_cell_saturation_binary
    Multiply the above operand by:1.0
    Raise the power of above operand by:1.0
    Select the denominator measurement type:Image
    Select the denominator objects:None
    Select the denominator measurement:AreaOccupied_TotalArea_cell_saturation_binary
    Multiply the above operand by:1.0
    Raise the power of above operand by:1.0
    Take log10 of result?:No
    Multiply the result by:100
    Raise the power of result by:1.0
    Add to the result:0.0
    Constrain the result to a lower bound?:No
    Enter the lower bound:0.0
    Constrain the result to an upper bound?:No
    Enter the upper bound:1.0

CalculateMath:[module_num:10|svn_version:\'Unknown\'|variable_revision_number:2|show_window:False|notes:\x5B\x5D|batch_state:array(\x5B\x5D, dtype=uint8)|enabled:False|wants_pause:False]
    Name the output measurement:percentSaturatedBeads
    Operation:Divide
    Select the numerator measurement type:Image
    Select the numerator objects:None
    Select the numerator measurement:AreaOccupied_AreaOccupied_bead_saturation_binary
    Multiply the above operand by:1.0
    Raise the power of above operand by:1.0
    Select the denominator measurement type:Image
    Select the denominator objects:None
    Select the denominator measurement:AreaOccupied_TotalArea_bead_saturation_binary
    Multiply the above operand by:1.0
    Raise the power of above operand by:1.0
    Take log10 of result?:No
    Multiply the result by:100
    Raise the power of result by:1.0
    Add to the result:0.0
    Constrain the result to a lower bound?:No
    Enter the lower bound:0.0
    Constrain the result to an upper bound?:No
    Enter the upper bound:1.0

MeasureImageQuality:[module_num:11|svn_version:\'Unknown\'|variable_revision_number:5|show_window:False|notes:\x5B\x5D|batch_state:array(\x5B\x5D, dtype=uint8)|enabled:True|wants_pause:False]
    Calculate metrics for which images?:Select...
    Image count:1
    Scale count:1
    Threshold count:1
    Select the images to measure:cells_signal
    Include the image rescaling value?:No
    Calculate blur metrics?:No
    Spatial scale for blur measurements:20
    Calculate saturation metrics?:Yes
    Calculate intensity metrics?:No
    Calculate thresholds?:No
    Use all thresholding methods?:Yes
    Select a thresholding method:Otsu
    Typical fraction of the image covered by objects:0.1
    Two-class or three-class thresholding?:Two classes
    Minimize the weighted variance or the entropy?:Weighted variance
    Assign pixels in the middle intensity class to the foreground or the background?:Foreground

FlagImage:[module_num:12|svn_version:\'Unknown\'|variable_revision_number:4|show_window:False|notes:\x5B\x5D|batch_state:array(\x5B\x5D, dtype=uint8)|enabled:True|wants_pause:False]
    Hidden:2
    Hidden:1
    Name the flag\'s category:Quality Control
    Name the flag:no cells flag
    Flag if any, or all, measurement(s) fails to meet the criteria?:Flag if any fail
    Skip image set if flagged?:No
    Flag is based on:Whole-image measurement
    Select the object to be used for flagging:None
    Which measurement?:Intensity_MaxIntensity_cells_signal
    Flag images based on low values?:Yes
    Minimum value:0.05
    Flag images based on high values?:No
    Maximum value:0.2
    Rules file location:Elsewhere...\x7C
    Rules file name:rules.txt
    Class number:
    Hidden:1
    Name the flag\'s category:Quality Control
    Name the flag:saturation cells
    Flag if any, or all, measurement(s) fails to meet the criteria?:Flag if any fail
    Skip image set if flagged?:No
    Flag is based on:Whole-image measurement
    Select the object to be used for flagging:None
    Which measurement?:Math_percentSaturatedCells
    Flag images based on low values?:No
    Minimum value:0.0
    Flag images based on high values?:Yes
    Maximum value:1
    Rules file location:Elsewhere...\x7C
    Rules file name:rules.txt
    Class number:

Morph:[module_num:13|svn_version:\'Unknown\'|variable_revision_number:4|show_window:False|notes:\x5B\x5D|batch_state:array(\x5B\x5D, dtype=uint8)|enabled:True|wants_pause:True]
    Select the input image:cells_signal
    Name the output image:cell_fg_signal
    Select the operation to perform:tophat
    Number of times to repeat operation:Once
    Repetition number:2
    Scale:20
    Structuring element:Square
    X offset:1.0
    Y offset:1.0
    Angle:0.0
    Width:3.0
    Height:3.0
    Custom:5,5,1111111111111111111111111
    Rescale values from 0 to 1?:Yes

Morph:[module_num:14|svn_version:\'Unknown\'|variable_revision_number:4|show_window:False|notes:\x5B\x5D|batch_state:array(\x5B\x5D, dtype=uint8)|enabled:False|wants_pause:False]
    Select the input image:bead_signal
    Name the output image:beads_fg_signal
    Select the operation to perform:tophat
    Number of times to repeat operation:Once
    Repetition number:2
    Scale:20
    Structuring element:Square
    X offset:1.0
    Y offset:1.0
    Angle:0.0
    Width:3.0
    Height:3.0
    Custom:5,5,1111111111111111111111111
    Rescale values from 0 to 1?:Yes

IdentifyPrimaryObjects:[module_num:15|svn_version:\'Unknown\'|variable_revision_number:10|show_window:False|notes:\x5B\x5D|batch_state:array(\x5B\x5D, dtype=uint8)|enabled:True|wants_pause:False]
    Select the input image:cell_fg_signal
    Name the primary objects to be identified:cell_seg
    Typical diameter of objects, in pixel units (Min,Max):4,20
    Discard objects outside the diameter range?:Yes
    Try to merge too small objects with nearby larger objects?:No
    Discard objects touching the border of the image?:Yes
    Method to distinguish clumped objects:Intensity
    Method to draw dividing lines between clumped objects:Intensity
    Size of smoothing filter:10
    Suppress local maxima that are closer than this minimum allowed distance:7.0
    Speed up by using lower-resolution image to find local maxima?:No
    Name the outline image:cell_seg_outline
    Fill holes in identified objects?:Never
    Automatically calculate size of smoothing filter for declumping?:Yes
    Automatically calculate minimum allowed distance between local maxima?:Yes
    Retain outlines of the identified objects?:Yes
    Automatically calculate the threshold using the Otsu method?:Yes
    Enter Laplacian of Gaussian threshold:0.5
    Automatically calculate the size of objects for the Laplacian of Gaussian filter?:Yes
    Enter LoG filter diameter:5.0
    Handling of objects if excessive number of objects identified:Continue
    Maximum number of objects:500
    Threshold setting version:1
    Threshold strategy:Automatic
    Thresholding method:Otsu
    Select the smoothing method for thresholding:No smoothing
    Threshold smoothing scale:1.0
    Threshold correction factor:1
    Lower and upper bounds on threshold:0.0,1.0
    Approximate fraction of image covered by objects?:0.01
    Manual threshold:0.0
    Select the measurement to threshold with:None
    Select binary image:None
    Masking objects:None
    Two-class or three-class thresholding?:Two classes
    Minimize the weighted variance or the entropy?:Weighted variance
    Assign pixels in the middle intensity class to the foreground or the background?:Foreground
    Method to calculate adaptive window size:Image size
    Size of adaptive window:10

IdentifyPrimaryObjects:[module_num:16|svn_version:\'Unknown\'|variable_revision_number:10|show_window:False|notes:\x5B\x5D|batch_state:array(\x5B\x5D, dtype=uint8)|enabled:False|wants_pause:False]
    Select the input image:beads_fg_signal
    Name the primary objects to be identified:beads_seg
    Typical diameter of objects, in pixel units (Min,Max):3,20
    Discard objects outside the diameter range?:Yes
    Try to merge too small objects with nearby larger objects?:No
    Discard objects touching the border of the image?:Yes
    Method to distinguish clumped objects:Intensity
    Method to draw dividing lines between clumped objects:Intensity
    Size of smoothing filter:10
    Suppress local maxima that are closer than this minimum allowed distance:7.0
    Speed up by using lower-resolution image to find local maxima?:No
    Name the outline image:beads_seg_outline
    Fill holes in identified objects?:Never
    Automatically calculate size of smoothing filter for declumping?:Yes
    Automatically calculate minimum allowed distance between local maxima?:Yes
    Retain outlines of the identified objects?:Yes
    Automatically calculate the threshold using the Otsu method?:Yes
    Enter Laplacian of Gaussian threshold:0.5
    Automatically calculate the size of objects for the Laplacian of Gaussian filter?:Yes
    Enter LoG filter diameter:5.0
    Handling of objects if excessive number of objects identified:Continue
    Maximum number of objects:500
    Threshold setting version:1
    Threshold strategy:Global
    Thresholding method:Otsu
    Select the smoothing method for thresholding:Automatic
    Threshold smoothing scale:1.0
    Threshold correction factor:1
    Lower and upper bounds on threshold:0.01,1.0
    Approximate fraction of image covered by objects?:0.01
    Manual threshold:0.0
    Select the measurement to threshold with:None
    Select binary image:None
    Masking objects:None
    Two-class or three-class thresholding?:Two classes
    Minimize the weighted variance or the entropy?:Weighted variance
    Assign pixels in the middle intensity class to the foreground or the background?:Foreground
    Method to calculate adaptive window size:Image size
    Size of adaptive window:10

DisplayScatterPlot:[module_num:17|svn_version:\'Unknown\'|variable_revision_number:2|show_window:False|notes:\x5B\x5D|batch_state:array(\x5B\x5D, dtype=uint8)|enabled:False|wants_pause:False]
    Type of measurement to plot on X-axis:Image
    Select the object to plot on the X-axis:None
    Select the measurement to plot on the X-axis:Intensity_MaxIntensity_cells_signal
    Type of measurement to plot on Y-axis:Image
    Select the object to plot on the Y-axis:None
    Select the measurement to plot on the Y-axis:Intensity_MaxIntensity_bead_signal
    How should the X-axis be scaled?:linear
    How should the Y-axis be scaled?:linear
    Enter a title for the plot, if desired:max intensity

DisplayScatterPlot:[module_num:18|svn_version:\'Unknown\'|variable_revision_number:2|show_window:False|notes:\x5B\x5D|batch_state:array(\x5B\x5D, dtype=uint8)|enabled:False|wants_pause:False]
    Type of measurement to plot on X-axis:Image
    Select the object to plot on the X-axis:cell_seg
    Select the measurement to plot on the X-axis:Count_cell_seg
    Type of measurement to plot on Y-axis:Image
    Select the object to plot on the Y-axis:beads_seg
    Select the measurement to plot on the Y-axis:Count_beads_seg
    How should the X-axis be scaled?:linear
    How should the Y-axis be scaled?:linear
    Enter a title for the plot, if desired:cell versus bead numbers

ExportToSpreadsheet:[module_num:19|svn_version:\'Unknown\'|variable_revision_number:11|show_window:False|notes:\x5B\x5D|batch_state:array(\x5B\x5D, dtype=uint8)|enabled:True|wants_pause:False]
    Select the column delimiter:Tab
    Add image metadata columns to your object data file?:No
    Limit output to a size that is allowed in Excel?:No
    Select the measurements to export:Yes
    Calculate the per-image mean values for object measurements?:No
    Calculate the per-image median values for object measurements?:No
    Calculate the per-image standard deviation values for object measurements?:No
    Output file location:Default Output Folder\x7C
    Create a GenePattern GCT file?:No
    Select source of sample row name:Metadata
    Select the image to use as the identifier:None
    Select the metadata to use as the identifier:None
    Export all measurement types?:Yes
    Press button to select measurements to export:Image\x7CCount_cell_seg,Image\x7CFileName_cells_signal,Image\x7CScaling_cells_signal,Image\x7CIntensity_MaxIntensity_cells_signal,Image\x7CQuality Control_no cells flag,Image\x7CQuality Control_saturation cells,Image\x7CGroup_Number,Image\x7CMath_percentSaturatedCells,Image\x7CMetadata_Plate,Image\x7CMetadata_Column,Image\x7CMetadata_Field,Image\x7CMetadata_Channel,Image\x7CMetadata_Row,Experiment\x7CPipeline_Pipeline,Experiment\x7CRun_Timestamp,Experiment\x7CCellProfiler_Version,Experiment\x7CModification_Timestamp,Experiment\x7CMetadata_GroupingTags
    Representation of Nan/Inf:NaN
    Add a prefix to file names?:Yes
    Filename prefix\x3A:MyExpt_nuclei
    Overwrite without warning?:No
    Data to export:Do not use
    Combine these object measurements with those of the previous object?:No
    File name:DATA.csv
    Use the object name for the file name?:Yes

SaveImages:[module_num:20|svn_version:\'Unknown\'|variable_revision_number:11|show_window:False|notes:\x5B\x5D|batch_state:array(\x5B\x5D, dtype=uint8)|enabled:False|wants_pause:False]
    Select the type of image to save:Image
    Select the image to save:beads_seg_outline
    Select the objects to save:None
    Select the module display window to save:None
    Select method for constructing file names:Single name
    Select image name for file prefix:bead_signal
    Enter single file name:r\\\\g<Row>c\\\\g<Column>f\\\\g<Field>p\\\\g<Plate>-beads_outline.tif
    Number of digits:4
    Append a suffix to the image file name?:No
    Text to append to the image name:
    Saved file format:tif
    Output file location:Default Output Folder\x7C
    Image bit depth:8
    Overwrite existing files without warning?:No
    When to save:Every cycle
    Rescale the images? :No
    Save as grayscale or color image?:Grayscale
    Select colormap:gray
    Record the file and path information to the saved image?:No
    Create subfolders in the output folder?:No
    Base image folder:Elsewhere...\x7C
    Saved movie format:avi

SaveImages:[module_num:21|svn_version:\'Unknown\'|variable_revision_number:11|show_window:False|notes:\x5B\x5D|batch_state:array(\x5B\x5D, dtype=uint8)|enabled:True|wants_pause:False]
    Select the type of image to save:Image
    Select the image to save:cell_seg_outline
    Select the objects to save:None
    Select the module display window to save:None
    Select method for constructing file names:Single name
    Select image name for file prefix:bead_signal
    Enter single file name:r\\\\g<Row>c\\\\g<Column>f\\\\g<Field>p\\\\g<Plate>-cell_outline.tif
    Number of digits:4
    Append a suffix to the image file name?:No
    Text to append to the image name:
    Saved file format:tif
    Output file location:Default Output Folder\x7C
    Image bit depth:8
    Overwrite existing files without warning?:No
    When to save:Every cycle
    Rescale the images? :No
    Save as grayscale or color image?:Grayscale
    Select colormap:gray
    Record the file and path information to the saved image?:No
    Create subfolders in the output folder?:No
    Base image folder:Elsewhere...\x7C
    Saved movie format:avi
"
Run_Timestamp	2015-07-24T13:26:38.785000
