# Supplementary material for: Body size-dependent energy storage causes Kleiber’s law scaling of the metabolic rate in planarians
Source: eLife. 2019 Jan 4;8:e38187. doi: 10.7554/eLife.38187 (PMC6320072; doi:10.7554/eLife.38187)
Supplement: Figure 2—source data 3. [file elife-38187-fig2-data3.zip › Figure 2 - source data 3/Experiment 2/Results animals 7-10/MyExpt_nucleiImage.txt]

Count_cell_seg	FileName_cells_signal	Group_Number	ImageNumber	Intensity_MaxIntensity_cells_signal	Math_percentSaturatedCells	Metadata_Channel	Metadata_Column	Metadata_Field	Metadata_Plate	Metadata_Row	Quality Control_no cells flag	Quality Control_saturation cells	Scaling_cells_signal
1981	r02c02f01p05-ch1sk1fk1fl1.tif	1	1	0.203067	0	1	2	1	5	2	0	0	65535
32	r02c02f02p05-ch1sk1fk1fl1.tif	1	2	0.133318	0	1	2	2	5	2	0	0	65535
2	r02c02f03p05-ch1sk1fk1fl1.tif	1	3	0.130083	0	1	2	3	5	2	0	0	65535
271	r02c02f05p05-ch1sk1fk1fl1.tif	1	5	0.24976	0.018023323	1	2	5	5	2	0	0	65535
701	r02c02f06p05-ch1sk1fk1fl1.tif	1	6	0.183536	0	1	2	6	5	2	0	0	65535
166	r02c02f07p05-ch1sk1fk1fl1.tif	1	7	0.161486	0	1	2	7	5	2	0	0	65535
236	r02c02f08p05-ch1sk1fk1fl1.tif	1	8	0.173999	0	1	2	8	5	2	0	0	65535
551	r02c02f09p05-ch1sk1fk1fl1.tif	1	9	0.249729	7.18E-05	1	2	9	5	2	0	0	65535
183	r02c02f12p05-ch1sk1fk1fl1.tif	1	12	0.15967	0	1	2	12	5	2	0	0	65535
466	r02c02f13p05-ch1sk1fk1fl1.tif	1	13	0.212497	0	1	2	13	5	2	0	0	65535
83	r02c02f14p05-ch1sk1fk1fl1.tif	1	14	0.130953	0	1	2	14	5	2	0	0	65535
1521	r03c02f01p05-ch1sk1fk1fl1.tif	2	19	0.214054	0	1	2	1	5	3	0	0	65535
168	r03c02f05p05-ch1sk1fk1fl1.tif	2	23	0.157351	0	1	2	5	5	3	0	0	65535
386	r03c02f06p05-ch1sk1fk1fl1.tif	2	24	0.170947	0	1	2	6	5	3	0	0	65535
24	r03c02f07p05-ch1sk1fk1fl1.tif	2	25	0.119799	0	1	2	7	5	3	0	0	65535
101	r03c02f08p05-ch1sk1fk1fl1.tif	2	26	0.159228	0	1	2	8	5	3	0	0	65535
632	r03c02f09p05-ch1sk1fk1fl1.tif	2	27	0.189029	0	1	2	9	5	3	0	0	65535
354	r03c02f12p05-ch1sk1fk1fl1.tif	2	30	0.162325	0	1	2	12	5	3	0	0	65535
634	r03c02f13p05-ch1sk1fk1fl1.tif	2	31	0.233112	0	1	2	13	5	3	0	0	65535
30	r03c02f14p05-ch1sk1fk1fl1.tif	2	32	0.10988	0	1	2	14	5	3	0	0	65535
24	r03c02f16p05-ch1sk1fk1fl1.tif	2	34	0.0983291	0	1	2	16	5	3	0	0	65535
17	r03c02f17p05-ch1sk1fk1fl1.tif	2	35	0.0807965	0	1	2	17	5	3	0	0	65535
1207	r04c02f01p05-ch1sk1fk1fl1.tif	3	37	0.249607	7.18E-05	1	2	1	5	4	0	0	65535
66	r04c02f05p05-ch1sk1fk1fl1.tif	3	41	0.141833	0	1	2	5	5	4	0	0	65535
190	r04c02f06p05-ch1sk1fk1fl1.tif	3	42	0.194903	0	1	2	6	5	4	0	0	65535
55	r04c02f07p05-ch1sk1fk1fl1.tif	3	43	0.144259	0	1	2	7	5	4	0	0	65535
175	r04c02f08p05-ch1sk1fk1fl1.tif	3	44	0.184985	0	1	2	8	5	4	0	0	65535
217	r04c02f09p05-ch1sk1fk1fl1.tif	3	45	0.186358	0	1	2	9	5	4	0	0	65535
151	r04c02f12p05-ch1sk1fk1fl1.tif	3	48	0.128756	0	1	2	12	5	4	0	0	65535
682	r04c02f13p05-ch1sk1fk1fl1.tif	3	49	0.183581	0	1	2	13	5	4	0	0	65535
146	r04c02f14p05-ch1sk1fk1fl1.tif	3	50	0.159976	0	1	2	14	5	4	0	0	65535
9	r04c02f15p05-ch1sk1fk1fl1.tif	3	51	0.0844434	0	1	2	15	5	4	0	0	65535
142	r04c02f16p05-ch1sk1fk1fl1.tif	3	52	0.135607	0	1	2	16	5	4	0	0	65535
10	r04c02f17p05-ch1sk1fk1fl1.tif	3	53	0.0991073	0	1	2	17	5	4	0	0	65535
751	r05c02f01p05-ch1sk1fk1fl1.tif	4	55	0.204166	0	1	2	1	5	5	0	0	65535
17	r05c02f04p05-ch1sk1fk1fl1.tif	4	58	0.100954	0	1	2	4	5	5	0	0	65535
324	r05c02f05p05-ch1sk1fk1fl1.tif	4	59	0.202808	0	1	2	5	5	5	0	0	65535
198	r05c02f06p05-ch1sk1fk1fl1.tif	4	60	0.188144	0	1	2	6	5	5	0	0	65535
1268	r05c02f09p05-ch1sk1fk1fl1.tif	4	63	0.206088	0	1	2	9	5	5	0	0	65535
56	r05c02f10p05-ch1sk1fk1fl1.tif	4	64	0.149569	0	1	2	10	5	5	0	0	65535
18	r05c02f11p05-ch1sk1fk1fl1.tif	4	65	0.13756	0	1	2	11	5	5	0	0	65535
394	r05c02f12p05-ch1sk1fk1fl1.tif	4	66	0.165087	0	1	2	12	5	5	0	0	65535
203	r05c02f13p05-ch1sk1fk1fl1.tif	4	67	0.178622	0	1	2	13	5	5	0	0	65535
4	r06c02f02p05-ch1sk1fk1fl1.tif	5	74	0.108995	0	1	2	2	5	6	0	0	65535
1495	r02c03f01p05-ch1sk1fk1fl1.tif	7	109	0.249668	0.000287224	1	3	1	5	2	0	0	65535
173	r02c03f05p05-ch1sk1fk1fl1.tif	7	113	0.131868	0	1	3	5	5	2	0	0	65535
303	r02c03f06p05-ch1sk1fk1fl1.tif	7	114	0.171206	0	1	3	6	5	2	0	0	65535
9	r02c03f07p05-ch1sk1fk1fl1.tif	7	115	0.0983444	0	1	3	7	5	2	0	0	65535
170	r02c03f08p05-ch1sk1fk1fl1.tif	7	116	0.172519	0	1	3	8	5	2	0	0	65535
670	r02c03f09p05-ch1sk1fk1fl1.tif	7	117	0.179202	0	1	3	9	5	2	0	0	65535
599	r02c03f12p05-ch1sk1fk1fl1.tif	7	120	0.170764	0	1	3	12	5	2	0	0	65535
1181	r02c03f13p05-ch1sk1fk1fl1.tif	7	121	0.190478	0	1	3	13	5	2	0	0	65535
111	r02c03f14p05-ch1sk1fk1fl1.tif	7	122	0.143099	0	1	3	14	5	2	0	0	65535
6	r02c03f15p05-ch1sk1fk1fl1.tif	7	123	0.0693065	0	1	3	15	5	2	0	0	65535
192	r02c03f16p05-ch1sk1fk1fl1.tif	7	124	0.158328	0	1	3	16	5	2	0	0	65535
79	r02c03f17p05-ch1sk1fk1fl1.tif	7	125	0.119005	0	1	3	17	5	2	0	0	65535
1482	r03c03f01p05-ch1sk1fk1fl1.tif	8	127	0.206851	0	1	3	1	5	3	0	0	65535
6	r03c03f02p05-ch1sk1fk1fl1.tif	8	128	0.121111	0	1	3	2	5	3	0	0	65535
2	r03c03f03p05-ch1sk1fk1fl1.tif	8	129	0.103838	0	1	3	3	5	3	0	0	65535
291	r03c03f05p05-ch1sk1fk1fl1.tif	8	131	0.162737	0	1	3	5	5	3	0	0	65535
516	r03c03f06p05-ch1sk1fk1fl1.tif	8	132	0.226017	0	1	3	6	5	3	0	0	65535
17	r03c03f07p05-ch1sk1fk1fl1.tif	8	133	0.139864	0	1	3	7	5	3	0	0	65535
74	r03c03f08p05-ch1sk1fk1fl1.tif	8	134	0.174533	0	1	3	8	5	3	0	0	65535
774	r03c03f09p05-ch1sk1fk1fl1.tif	8	135	0.191135	0	1	3	9	5	3	0	0	65535
182	r03c03f12p05-ch1sk1fk1fl1.tif	8	138	0.146517	0	1	3	12	5	3	0	0	65535
274	r03c03f13p05-ch1sk1fk1fl1.tif	8	139	0.201572	0	1	3	13	5	3	0	0	65535
6	r03c03f14p05-ch1sk1fk1fl1.tif	8	140	0.0934157	0	1	3	14	5	3	0	0	65535
824	r04c03f01p05-ch1sk1fk1fl1.tif	9	145	0.198138	0	1	3	1	5	4	0	0	65535
149	r04c03f05p05-ch1sk1fk1fl1.tif	9	149	0.128084	0	1	3	5	5	4	0	0	65535
178	r04c03f06p05-ch1sk1fk1fl1.tif	9	150	0.160021	0	1	3	6	5	4	0	0	65535
26	r04c03f08p05-ch1sk1fk1fl1.tif	9	152	0.130983	0	1	3	8	5	4	0	0	65535
841	r04c03f09p05-ch1sk1fk1fl1.tif	9	153	0.180087	0	1	3	9	5	4	0	0	65535
48	r04c03f10p05-ch1sk1fk1fl1.tif	9	154	0.111345	0	1	3	10	5	4	0	0	65535
42	r04c03f11p05-ch1sk1fk1fl1.tif	9	155	0.144503	0	1	3	11	5	4	0	0	65535
632	r04c03f12p05-ch1sk1fk1fl1.tif	9	156	0.177935	0	1	3	12	5	4	0	0	65535
787	r04c03f13p05-ch1sk1fk1fl1.tif	9	157	0.21239	0	1	3	13	5	4	0	0	65535
27	r04c03f14p05-ch1sk1fk1fl1.tif	9	158	0.139559	0	1	3	14	5	4	0	0	65535
96	r04c03f16p05-ch1sk1fk1fl1.tif	9	160	0.1991	0	1	3	16	5	4	0	0	65535
136	r04c03f17p05-ch1sk1fk1fl1.tif	9	161	0.185275	0	1	3	17	5	4	0	0	65535
1014	r05c03f01p05-ch1sk1fk1fl1.tif	10	163	0.207797	0	1	3	1	5	5	0	0	65535
8	r05c03f02p05-ch1sk1fk1fl1.tif	10	164	0.105058	0	1	3	2	5	5	0	0	65535
17	r05c03f03p05-ch1sk1fk1fl1.tif	10	165	0.158602	0	1	3	3	5	5	0	0	65535
10	r05c03f04p05-ch1sk1fk1fl1.tif	10	166	0.107485	0	1	3	4	5	5	0	0	65535
354	r05c03f05p05-ch1sk1fk1fl1.tif	10	167	0.180316	0	1	3	5	5	5	0	0	65535
290	r05c03f06p05-ch1sk1fk1fl1.tif	10	168	0.163302	0	1	3	6	5	5	0	0	65535
23	r05c03f08p05-ch1sk1fk1fl1.tif	10	170	0.132891	0	1	3	8	5	5	0	0	65535
1155	r05c03f09p05-ch1sk1fk1fl1.tif	10	171	0.183612	0	1	3	9	5	5	0	0	65535
41	r05c03f10p05-ch1sk1fk1fl1.tif	10	172	0.140627	0	1	3	10	5	5	0	0	65535
2	r05c03f11p05-ch1sk1fk1fl1.tif	10	173	0.0590372	0	1	3	11	5	5	0	0	65535
259	r05c03f12p05-ch1sk1fk1fl1.tif	10	174	0.202121	0	1	3	12	5	5	0	0	65535
189	r05c03f13p05-ch1sk1fk1fl1.tif	10	175	0.207156	0	1	3	13	5	5	0	0	65535
25	r07c03f08p05-ch1sk1fk1fl1.tif	12	206	0.208881	0	1	3	8	5	7	0	0	65535
1934	r02c04f01p05-ch1sk1fk1fl1.tif	13	217	0.220417	0	1	4	1	5	2	0	0	65535
28	r02c04f02p05-ch1sk1fk1fl1.tif	13	218	0.123186	0	1	4	2	5	2	0	0	65535
3	r02c04f03p05-ch1sk1fk1fl1.tif	13	219	0.113054	0	1	4	3	5	2	0	0	65535
368	r02c04f05p05-ch1sk1fk1fl1.tif	13	221	0.186786	0	1	4	5	5	2	0	0	65535
585	r02c04f06p05-ch1sk1fk1fl1.tif	13	222	0.249668	0.000143612	1	4	6	5	2	0	0	65535
54	r02c04f07p05-ch1sk1fk1fl1.tif	13	223	0.126528	0	1	4	7	5	2	0	0	65535
143	r02c04f08p05-ch1sk1fk1fl1.tif	13	224	0.168261	0	1	4	8	5	2	0	0	65535
900	r02c04f09p05-ch1sk1fk1fl1.tif	13	225	0.184955	0	1	4	9	5	2	0	0	65535
10	r02c04f10p05-ch1sk1fk1fl1.tif	13	226	0.139986	0	1	4	10	5	2	0	0	65535
321	r02c04f12p05-ch1sk1fk1fl1.tif	13	228	0.239887	0	1	4	12	5	2	0	0	65535
534	r02c04f13p05-ch1sk1fk1fl1.tif	13	229	0.168582	0	1	4	13	5	2	0	0	65535
39	r02c04f14p05-ch1sk1fk1fl1.tif	13	230	0.117617	0	1	4	14	5	2	0	0	65535
3	r02c04f16p05-ch1sk1fk1fl1.tif	13	232	0.0713664	0	1	4	16	5	2	0	0	65535
1580	r03c04f01p05-ch1sk1fk1fl1.tif	14	235	0.249714	0.000574449	1	4	1	5	3	0	0	65535
162	r03c04f05p05-ch1sk1fk1fl1.tif	14	239	0.152224	0	1	4	5	5	3	0	0	65535
305	r03c04f06p05-ch1sk1fk1fl1.tif	14	240	0.167895	0	1	4	6	5	3	0	0	65535
19	r03c04f07p05-ch1sk1fk1fl1.tif	14	241	0.117632	0	1	4	7	5	3	0	0	65535
161	r03c04f08p05-ch1sk1fk1fl1.tif	14	242	0.165438	0	1	4	8	5	3	0	0	65535
615	r03c04f09p05-ch1sk1fk1fl1.tif	14	243	0.190814	0	1	4	9	5	3	0	0	65535
392	r03c04f12p05-ch1sk1fk1fl1.tif	14	246	0.212207	0	1	4	12	5	3	0	0	65535
629	r03c04f13p05-ch1sk1fk1fl1.tif	14	247	0.177874	0	1	4	13	5	3	0	0	65535
60	r03c04f14p05-ch1sk1fk1fl1.tif	14	248	0.149279	0	1	4	14	5	3	0	0	65535
25	r03c04f16p05-ch1sk1fk1fl1.tif	14	250	0.12845	0	1	4	16	5	3	0	0	65535
7	r03c04f17p05-ch1sk1fk1fl1.tif	14	251	0.0773785	0	1	4	17	5	3	0	0	65535
1799	r04c04f01p05-ch1sk1fk1fl1.tif	15	253	0.242298	0	1	4	1	5	4	0	0	65535
46	r04c04f05p05-ch1sk1fk1fl1.tif	15	257	0.11632	0	1	4	5	5	4	0	0	65535
274	r04c04f06p05-ch1sk1fk1fl1.tif	15	258	0.162844	0	1	4	6	5	4	0	0	65535
62	r04c04f07p05-ch1sk1fk1fl1.tif	15	259	0.135622	0	1	4	7	5	4	0	0	65535
244	r04c04f08p05-ch1sk1fk1fl1.tif	15	260	0.212436	0	1	4	8	5	4	0	0	65535
264	r04c04f09p05-ch1sk1fk1fl1.tif	15	261	0.170306	0	1	4	9	5	4	0	0	65535
203	r04c04f12p05-ch1sk1fk1fl1.tif	15	264	0.140887	0	1	4	12	5	4	0	0	65535
736	r04c04f13p05-ch1sk1fk1fl1.tif	15	265	0.181704	0	1	4	13	5	4	0	0	65535
171	r04c04f14p05-ch1sk1fk1fl1.tif	15	266	0.14905	0	1	4	14	5	4	0	0	65535
11	r04c04f15p05-ch1sk1fk1fl1.tif	15	267	0.107271	0	1	4	15	5	4	0	0	65535
87	r04c04f16p05-ch1sk1fk1fl1.tif	15	268	0.123995	0	1	4	16	5	4	0	0	65535
19	r04c04f17p05-ch1sk1fk1fl1.tif	15	269	0.120272	0	1	4	17	5	4	0	0	65535
666	r05c04f01p05-ch1sk1fk1fl1.tif	16	271	0.210285	0	1	4	1	5	5	0	0	65535
37	r05c04f05p05-ch1sk1fk1fl1.tif	16	275	0.156634	0	1	4	5	5	5	0	0	65535
89	r05c04f06p05-ch1sk1fk1fl1.tif	16	276	0.13669	0	1	4	6	5	5	0	0	65535
24	r05c04f08p05-ch1sk1fk1fl1.tif	16	278	0.156237	0	1	4	8	5	5	0	0	65535
273	r05c04f09p05-ch1sk1fk1fl1.tif	16	279	0.168643	0	1	4	9	5	5	0	0	65535
640	r05c04f12p05-ch1sk1fk1fl1.tif	16	282	0.194232	0	1	4	12	5	5	0	0	65535
1163	r05c04f13p05-ch1sk1fk1fl1.tif	16	283	0.233158	0	1	4	13	5	5	0	0	65535
35	r05c04f14p05-ch1sk1fk1fl1.tif	16	284	0.152056	0	1	4	14	5	5	0	0	65535
12	r05c04f15p05-ch1sk1fk1fl1.tif	16	285	0.101808	0	1	4	15	5	5	0	0	65535
224	r05c04f16p05-ch1sk1fk1fl1.tif	16	286	0.166827	0	1	4	16	5	5	0	0	65535
148	r05c04f17p05-ch1sk1fk1fl1.tif	16	287	0.132158	0	1	4	17	5	5	0	0	65535
12	r06c04f18p05-ch1sk1fk1fl1.tif	17	306	0.052781	0	1	4	18	5	6	0	0	65535
1538	r02c05f01p05-ch1sk1fk1fl1.tif	19	325	0.245548	0	1	5	1	5	2	0	0	65535
141	r02c05f05p05-ch1sk1fk1fl1.tif	19	329	0.152239	0	1	5	5	5	2	0	0	65535
237	r02c05f06p05-ch1sk1fk1fl1.tif	19	330	0.171283	0	1	5	6	5	2	0	0	65535
1	r02c05f07p05-ch1sk1fk1fl1.tif	19	331	0.0699626	0	1	5	7	5	2	0	0	65535
101	r02c05f08p05-ch1sk1fk1fl1.tif	19	332	0.172976	0	1	5	8	5	2	0	0	65535
785	r02c05f09p05-ch1sk1fk1fl1.tif	19	333	0.167285	0	1	5	9	5	2	0	0	65535
616	r02c05f12p05-ch1sk1fk1fl1.tif	19	336	0.214817	0	1	5	12	5	2	0	0	65535
1019	r02c05f13p05-ch1sk1fk1fl1.tif	19	337	0.213794	0	1	5	13	5	2	0	0	65535
43	r02c05f14p05-ch1sk1fk1fl1.tif	19	338	0.133196	0	1	5	14	5	2	0	0	65535
147	r02c05f16p05-ch1sk1fk1fl1.tif	19	340	0.147219	0	1	5	16	5	2	0	0	65535
72	r02c05f17p05-ch1sk1fk1fl1.tif	19	341	0.126177	0	1	5	17	5	2	0	0	65535
1425	r03c05f01p05-ch1sk1fk1fl1.tif	20	343	0.210697	0	1	5	1	5	3	0	0	65535
258	r03c05f05p05-ch1sk1fk1fl1.tif	20	347	0.182712	0	1	5	5	5	3	0	0	65535
344	r03c05f06p05-ch1sk1fk1fl1.tif	20	348	0.202548	0	1	5	6	5	3	0	0	65535
3	r03c05f07p05-ch1sk1fk1fl1.tif	20	349	0.132204	0	1	5	7	5	3	0	0	65535
59	r03c05f08p05-ch1sk1fk1fl1.tif	20	350	0.140597	0	1	5	8	5	3	0	0	65535
984	r03c05f09p05-ch1sk1fk1fl1.tif	20	351	0.184512	0	1	5	9	5	3	0	0	65535
28	r03c05f10p05-ch1sk1fk1fl1.tif	20	352	0.114488	0	1	5	10	5	3	0	0	65535
2	r03c05f11p05-ch1sk1fk1fl1.tif	20	353	0.091249	0	1	5	11	5	3	0	0	65535
444	r03c05f12p05-ch1sk1fk1fl1.tif	20	354	0.143252	0	1	5	12	5	3	0	0	65535
482	r03c05f13p05-ch1sk1fk1fl1.tif	20	355	0.166644	0	1	5	13	5	3	0	0	65535
15	r03c05f14p05-ch1sk1fk1fl1.tif	20	356	0.0956588	0	1	5	14	5	3	0	0	65535
22	r03c05f16p05-ch1sk1fk1fl1.tif	20	358	0.0943313	0	1	5	16	5	3	0	0	65535
9	r03c05f17p05-ch1sk1fk1fl1.tif	20	359	0.0767376	0	1	5	17	5	3	0	0	65535
604	r04c05f01p05-ch1sk1fk1fl1.tif	21	361	0.192355	0	1	5	1	5	4	0	0	65535
33337	r04c05f02p05-ch1sk1fk1fl1.tif	21	362	0.0737926	0	1	5	2	5	4	0	0	65535
98	r04c05f05p05-ch1sk1fk1fl1.tif	21	365	0.117861	0	1	5	5	5	4	0	0	65535
70	r04c05f06p05-ch1sk1fk1fl1.tif	21	366	0.130602	0	1	5	6	5	4	0	0	65535
1	r04c05f08p05-ch1sk1fk1fl1.tif	21	368	0.0567025	0	1	5	8	5	4	0	0	65535
774	r04c05f09p05-ch1sk1fk1fl1.tif	21	369	0.188281	0	1	5	9	5	4	0	0	65535
31	r04c05f10p05-ch1sk1fk1fl1.tif	21	370	0.1458	0	1	5	10	5	4	0	0	65535
33	r04c05f11p05-ch1sk1fk1fl1.tif	21	371	0.138415	0	1	5	11	5	4	0	0	65535
659	r04c05f12p05-ch1sk1fk1fl1.tif	21	372	0.169162	0	1	5	12	5	4	0	0	65535
577	r04c05f13p05-ch1sk1fk1fl1.tif	21	373	0.186694	0	1	5	13	5	4	0	0	65535
6	r04c05f14p05-ch1sk1fk1fl1.tif	21	374	0.0842756	0	1	5	14	5	4	0	0	65535
67	r04c05f16p05-ch1sk1fk1fl1.tif	21	376	0.143496	0	1	5	16	5	4	0	0	65535
111	r04c05f17p05-ch1sk1fk1fl1.tif	21	377	0.14519	0	1	5	17	5	4	0	0	65535
891	r05c05f01p05-ch1sk1fk1fl1.tif	22	379	0.249531	7.18E-05	1	5	1	5	5	0	0	65535
118	r05c05f02p05-ch1sk1fk1fl1.tif	22	380	0.151858	0	1	5	2	5	5	0	0	65535
142	r05c05f03p05-ch1sk1fk1fl1.tif	22	381	0.159289	0	1	5	3	5	5	0	0	65535
34	r05c05f04p05-ch1sk1fk1fl1.tif	22	382	0.129168	0	1	5	4	5	5	0	0	65535
790	r05c05f05p05-ch1sk1fk1fl1.tif	22	383	0.214282	0	1	5	5	5	5	0	0	65535
899	r05c05f06p05-ch1sk1fk1fl1.tif	22	384	0.234806	0	1	5	6	5	5	0	0	65535
20	r05c05f07p05-ch1sk1fk1fl1.tif	22	385	0.156435	0	1	5	7	5	5	0	0	65535
11	r05c05f08p05-ch1sk1fk1fl1.tif	22	386	0.112184	0	1	5	8	5	5	0	0	65535
768	r05c05f09p05-ch1sk1fk1fl1.tif	22	387	0.167865	0	1	5	9	5	5	0	0	65535
24	r05c05f10p05-ch1sk1fk1fl1.tif	22	388	0.142977	0	1	5	10	5	5	0	0	65535
114	r05c05f12p05-ch1sk1fk1fl1.tif	22	390	0.249607	7.18E-05	1	5	12	5	5	0	0	65535
115	r05c05f13p05-ch1sk1fk1fl1.tif	22	391	0.222995	0	1	5	13	5	5	0	0	65535
234	r07c05f13p05-ch1sk1fk1fl1.tif	24	427	0.0543069	0	1	5	13	5	7	0	0	65535
15	r07c05f14p05-ch1sk1fk1fl1.tif	24	428	0.0679942	0	1	5	14	5	7	0	0	65535
2557	r02c06f01p05-ch1sk1fk1fl1.tif	25	433	0.249622	0.000143612	1	6	1	5	2	0	0	65535
47	r02c06f02p05-ch1sk1fk1fl1.tif	25	434	0.141939	0	1	6	2	5	2	0	0	65535
34	r02c06f03p05-ch1sk1fk1fl1.tif	25	435	0.149279	0	1	6	3	5	2	0	0	65535
558	r02c06f05p05-ch1sk1fk1fl1.tif	25	437	0.1467	0	1	6	5	5	2	0	0	65535
692	r02c06f06p05-ch1sk1fk1fl1.tif	25	438	0.249607	7.18E-05	1	6	6	5	2	0	0	65535
151	r02c06f07p05-ch1sk1fk1fl1.tif	25	439	0.196826	0	1	6	7	5	2	0	0	65535
252	r02c06f08p05-ch1sk1fk1fl1.tif	25	440	0.193561	0	1	6	8	5	2	0	0	65535
939	r02c06f09p05-ch1sk1fk1fl1.tif	25	441	0.205142	0	1	6	9	5	2	0	0	65535
3	r02c06f10p05-ch1sk1fk1fl1.tif	25	442	0.0752117	0	1	6	10	5	2	0	0	65535
469	r02c06f12p05-ch1sk1fk1fl1.tif	25	444	0.16846	0	1	6	12	5	2	0	0	65535
744	r02c06f13p05-ch1sk1fk1fl1.tif	25	445	0.230976	0	1	6	13	5	2	0	0	65535
159	r02c06f14p05-ch1sk1fk1fl1.tif	25	446	0.160647	0	1	6	14	5	2	0	0	65535
95	r02c06f16p05-ch1sk1fk1fl1.tif	25	448	0.150958	0	1	6	16	5	2	0	0	65535
11	r02c06f17p05-ch1sk1fk1fl1.tif	25	449	0.0647135	0	1	6	17	5	2	0	0	65535
1621	r03c06f01p05-ch1sk1fk1fl1.tif	26	451	0.219135	0	1	6	1	5	3	0	0	65535
105	r03c06f05p05-ch1sk1fk1fl1.tif	26	455	0.158572	0	1	6	5	5	3	0	0	65535
250	r03c06f06p05-ch1sk1fk1fl1.tif	26	456	0.161303	0	1	6	6	5	3	0	0	65535
14	r03c06f07p05-ch1sk1fk1fl1.tif	26	457	0.134127	0	1	6	7	5	3	0	0	65535
144	r03c06f08p05-ch1sk1fk1fl1.tif	26	458	0.154864	0	1	6	8	5	3	0	0	65535
668	r03c06f09p05-ch1sk1fk1fl1.tif	26	459	0.190219	0	1	6	9	5	3	0	0	65535
1	r03c06f10p05-ch1sk1fk1fl1.tif	26	460	0.0509499	0	1	6	10	5	3	0	0	65535
581	r03c06f12p05-ch1sk1fk1fl1.tif	26	462	0.187121	0	1	6	12	5	3	0	0	65535
1265	r03c06f13p05-ch1sk1fk1fl1.tif	26	463	0.186191	0	1	6	13	5	3	0	0	65535
140	r03c06f14p05-ch1sk1fk1fl1.tif	26	464	0.184512	0	1	6	14	5	3	0	0	65535
7	r03c06f15p05-ch1sk1fk1fl1.tif	26	465	0.0952163	0	1	6	15	5	3	0	0	65535
209	r03c06f16p05-ch1sk1fk1fl1.tif	26	466	0.175357	0	1	6	16	5	3	0	0	65535
116	r03c06f17p05-ch1sk1fk1fl1.tif	26	467	0.128985	0	1	6	17	5	3	0	0	65535
1059	r04c06f01p05-ch1sk1fk1fl1.tif	27	469	0.235538	0	1	6	1	5	4	0	0	65535
29	r04c06f05p05-ch1sk1fk1fl1.tif	27	473	0.132952	0	1	6	5	5	4	0	0	65535
135	r04c06f06p05-ch1sk1fk1fl1.tif	27	474	0.164462	0	1	6	6	5	4	0	0	65535
17	r04c06f07p05-ch1sk1fk1fl1.tif	27	475	0.114809	0	1	6	7	5	4	0	0	65535
133	r04c06f08p05-ch1sk1fk1fl1.tif	27	476	0.20795	0	1	6	8	5	4	0	0	65535
268	r04c06f09p05-ch1sk1fk1fl1.tif	27	477	0.16994	0	1	6	9	5	4	0	0	65535
305	r04c06f12p05-ch1sk1fk1fl1.tif	27	480	0.166049	0	1	6	12	5	4	0	0	65535
999	r04c06f13p05-ch1sk1fk1fl1.tif	27	481	0.208927	0	1	6	13	5	4	0	0	65535
187	r04c06f14p05-ch1sk1fk1fl1.tif	27	482	0.159579	0	1	6	14	5	4	0	0	65535
21	r04c06f15p05-ch1sk1fk1fl1.tif	27	483	0.141024	0	1	6	15	5	4	0	0	65535
153	r04c06f16p05-ch1sk1fk1fl1.tif	27	484	0.14342	0	1	6	16	5	4	0	0	65535
41	r04c06f17p05-ch1sk1fk1fl1.tif	27	485	0.153552	0	1	6	17	5	4	0	0	65535
794	r05c06f01p05-ch1sk1fk1fl1.tif	28	487	0.23592	0	1	6	1	5	5	0	0	65535
2	r05c06f02p05-ch1sk1fk1fl1.tif	28	488	0.09308	0	1	6	2	5	5	0	0	65535
8	r05c06f03p05-ch1sk1fk1fl1.tif	28	489	0.133806	0	1	6	3	5	5	0	0	65535
30	r05c06f04p05-ch1sk1fk1fl1.tif	28	490	0.148394	0	1	6	4	5	5	0	0	65535
380	r05c06f05p05-ch1sk1fk1fl1.tif	28	491	0.180209	0	1	6	5	5	5	0	0	65535
224	r05c06f06p05-ch1sk1fk1fl1.tif	28	492	0.197391	0	1	6	6	5	5	0	0	65535
11	r05c06f08p05-ch1sk1fk1fl1.tif	28	494	0.104463	0	1	6	8	5	5	0	0	65535
1329	r05c06f09p05-ch1sk1fk1fl1.tif	28	495	0.206134	0	1	6	9	5	5	0	0	65535
78	r05c06f10p05-ch1sk1fk1fl1.tif	28	496	0.141787	0	1	6	10	5	5	0	0	65535
5	r05c06f11p05-ch1sk1fk1fl1.tif	28	497	0.11458	0	1	6	11	5	5	0	0	65535
272	r05c06f12p05-ch1sk1fk1fl1.tif	28	498	0.183001	0	1	6	12	5	5	0	0	65535
238	r05c06f13p05-ch1sk1fk1fl1.tif	28	499	0.186664	0	1	6	13	5	5	0	0	65535
3	r05c06f14p05-ch1sk1fk1fl1.tif	28	500	0.0910353	0	1	6	14	5	5	0	0	65535
42	r05c06f18p05-ch1sk1fk1fl1.tif	28	504	0.0651102	0	1	6	18	5	5	0	0	65535
1656	r02c07f01p05-ch1sk1fk1fl1.tif	31	541	0.249683	0.000646255	1	7	1	5	2	0	0	65535
2	r02c07f04p05-ch1sk1fk1fl1.tif	31	544	0.0895705	0	1	7	4	5	2	0	0	65535
443	r02c07f05p05-ch1sk1fk1fl1.tif	31	545	0.180285	0	1	7	5	5	2	0	0	65535
404	r02c07f06p05-ch1sk1fk1fl1.tif	31	546	0.168338	0	1	7	6	5	2	0	0	65535
5	r02c07f07p05-ch1sk1fk1fl1.tif	31	547	0.109529	0	1	7	7	5	2	0	0	65535
107	r02c07f08p05-ch1sk1fk1fl1.tif	31	548	0.144533	0	1	7	8	5	2	0	0	65535
1341	r02c07f09p05-ch1sk1fk1fl1.tif	31	549	0.249638	0.000143612	1	7	9	5	2	0	0	65535
71	r02c07f10p05-ch1sk1fk1fl1.tif	31	550	0.117006	0	1	7	10	5	2	0	0	65535
28	r02c07f11p05-ch1sk1fk1fl1.tif	31	551	0.115267	0	1	7	11	5	2	0	0	65535
603	r02c07f12p05-ch1sk1fk1fl1.tif	31	552	0.206424	0	1	7	12	5	2	0	0	65535
600	r02c07f13p05-ch1sk1fk1fl1.tif	31	553	0.186984	0	1	7	13	5	2	0	0	65535
14	r02c07f14p05-ch1sk1fk1fl1.tif	31	554	0.107057	0	1	7	14	5	2	0	0	65535
53	r02c07f16p05-ch1sk1fk1fl1.tif	31	556	0.119051	0	1	7	16	5	2	0	0	65535
57	r02c07f17p05-ch1sk1fk1fl1.tif	31	557	0.0992599	0	1	7	17	5	2	0	0	65535
979	r03c07f01p05-ch1sk1fk1fl1.tif	32	559	0.21648	0	1	7	1	5	3	0	0	65535
3	r03c07f04p05-ch1sk1fk1fl1.tif	32	562	0.139315	0	1	7	4	5	3	0	0	65535
347	r03c07f05p05-ch1sk1fk1fl1.tif	32	563	0.170993	0	1	7	5	5	3	0	0	65535
231	r03c07f06p05-ch1sk1fk1fl1.tif	32	564	0.159808	0	1	7	6	5	3	0	0	65535
1373	r03c07f09p05-ch1sk1fk1fl1.tif	32	567	0.212345	0	1	7	9	5	3	0	0	65535
80	r03c07f10p05-ch1sk1fk1fl1.tif	32	568	0.129122	0	1	7	10	5	3	0	0	65535
38	r03c07f11p05-ch1sk1fk1fl1.tif	32	569	0.10042	0	1	7	11	5	3	0	0	65535
517	r03c07f12p05-ch1sk1fk1fl1.tif	32	570	0.155535	0	1	7	12	5	3	0	0	65535
420	r03c07f13p05-ch1sk1fk1fl1.tif	32	571	0.172625	0	1	7	13	5	3	0	0	65535
11	r03c07f16p05-ch1sk1fk1fl1.tif	32	574	0.0901198	0	1	7	16	5	3	0	0	65535
24	r03c07f17p05-ch1sk1fk1fl1.tif	32	575	0.0767834	0	1	7	17	5	3	0	0	65535
1272	r04c07f01p05-ch1sk1fk1fl1.tif	33	577	0.224796	0	1	7	1	5	4	0	0	65535
115	r04c07f05p05-ch1sk1fk1fl1.tif	33	581	0.155215	0	1	7	5	5	4	0	0	65535
165	r04c07f06p05-ch1sk1fk1fl1.tif	33	582	0.155947	0	1	7	6	5	4	0	0	65535
20	r04c07f07p05-ch1sk1fk1fl1.tif	33	583	0.119478	0	1	7	7	5	4	0	0	65535
131	r04c07f08p05-ch1sk1fk1fl1.tif	33	584	0.173678	0	1	7	8	5	4	0	0	65535
509	r04c07f09p05-ch1sk1fk1fl1.tif	33	585	0.249592	7.18E-05	1	7	9	5	4	0	0	65535
8	r04c07f10p05-ch1sk1fk1fl1.tif	33	586	0.114916	0	1	7	10	5	4	0	0	65535
14	r04c07f11p05-ch1sk1fk1fl1.tif	33	587	0.100038	0	1	7	11	5	4	0	0	65535
464	r04c07f12p05-ch1sk1fk1fl1.tif	33	588	0.221515	0	1	7	12	5	4	0	0	65535
1079	r04c07f13p05-ch1sk1fk1fl1.tif	33	589	0.222599	0	1	7	13	5	4	0	0	65535
112	r04c07f14p05-ch1sk1fk1fl1.tif	33	590	0.165103	0	1	7	14	5	4	0	0	65535
15	r04c07f15p05-ch1sk1fk1fl1.tif	33	591	0.103716	0	1	7	15	5	4	0	0	65535
180	r04c07f16p05-ch1sk1fk1fl1.tif	33	592	0.173983	0	1	7	16	5	4	0	0	65535
129	r04c07f17p05-ch1sk1fk1fl1.tif	33	593	0.151888	0	1	7	17	5	4	0	0	65535
215	r05c07f01p05-ch1sk1fk1fl1.tif	34	595	0.20119	0	1	7	1	5	5	0	0	65535
83	r05c07f08p05-ch1sk1fk1fl1.tif	34	602	0.160601	0	1	7	8	5	5	0	0	65535
19	r05c07f09p05-ch1sk1fk1fl1.tif	34	603	0.153185	0	1	7	9	5	5	0	0	65535
148	r05c07f12p05-ch1sk1fk1fl1.tif	34	606	0.152377	0	1	7	12	5	5	0	0	65535
1098	r05c07f13p05-ch1sk1fk1fl1.tif	34	607	0.239521	0	1	7	13	5	5	0	0	65535
246	r05c07f14p05-ch1sk1fk1fl1.tif	34	608	0.21593	0	1	7	14	5	5	0	0	65535
229	r05c07f15p05-ch1sk1fk1fl1.tif	34	609	0.167819	0	1	7	15	5	5	0	0	65535
994	r05c07f16p05-ch1sk1fk1fl1.tif	34	610	0.203647	0	1	7	16	5	5	0	0	65535
158	r05c07f17p05-ch1sk1fk1fl1.tif	34	611	0.230106	0	1	7	17	5	5	0	0	65535
1199	r02c08f01p05-ch1sk1fk1fl1.tif	37	649	0.249638	0.000143612	1	8	1	5	2	0	0	65535
200	r02c08f05p05-ch1sk1fk1fl1.tif	37	653	0.137362	0	1	8	5	5	2	0	0	65535
187	r02c08f06p05-ch1sk1fk1fl1.tif	37	654	0.168948	0	1	8	6	5	2	0	0	65535
33	r02c08f08p05-ch1sk1fk1fl1.tif	37	656	0.146731	0	1	8	8	5	2	0	0	65535
1199	r02c08f09p05-ch1sk1fk1fl1.tif	37	657	0.249638	0.000143612	1	8	9	5	2	0	0	65535
58	r02c08f10p05-ch1sk1fk1fl1.tif	37	658	0.150149	0	1	8	10	5	2	0	0	65535
43	r02c08f11p05-ch1sk1fk1fl1.tif	37	659	0.118181	0	1	8	11	5	2	0	0	65535
843	r02c08f12p05-ch1sk1fk1fl1.tif	37	660	0.180087	0	1	8	12	5	2	0	0	65535
798	r02c08f13p05-ch1sk1fk1fl1.tif	37	661	0.226642	0	1	8	13	5	2	0	0	65535
19	r02c08f14p05-ch1sk1fk1fl1.tif	37	662	0.124987	0	1	8	14	5	2	0	0	65535
88	r02c08f16p05-ch1sk1fk1fl1.tif	37	664	0.121645	0	1	8	16	5	2	0	0	65535
132	r02c08f17p05-ch1sk1fk1fl1.tif	37	665	0.145586	0	1	8	17	5	2	0	0	65535
1399	r03c08f01p05-ch1sk1fk1fl1.tif	38	667	0.249607	7.18E-05	1	8	1	5	3	0	0	65535
214	r03c08f05p05-ch1sk1fk1fl1.tif	38	671	0.127382	0	1	8	5	5	3	0	0	65535
258	r03c08f06p05-ch1sk1fk1fl1.tif	38	672	0.169314	0	1	8	6	5	3	0	0	65535
1	r03c08f07p05-ch1sk1fk1fl1.tif	38	673	0.0799725	0	1	8	7	5	3	0	0	65535
44	r03c08f08p05-ch1sk1fk1fl1.tif	38	674	0.135576	0	1	8	8	5	3	0	0	65535
1067	r03c08f09p05-ch1sk1fk1fl1.tif	38	675	0.2038	0	1	8	9	5	3	0	0	65535
14	r03c08f10p05-ch1sk1fk1fl1.tif	38	676	0.109224	0	1	8	10	5	3	0	0	65535
6	r03c08f11p05-ch1sk1fk1fl1.tif	38	677	0.078233	0	1	8	11	5	3	0	0	65535
431	r03c08f12p05-ch1sk1fk1fl1.tif	38	678	0.155245	0	1	8	12	5	3	0	0	65535
533	r03c08f13p05-ch1sk1fk1fl1.tif	38	679	0.22089	0	1	8	13	5	3	0	0	65535
12	r03c08f14p05-ch1sk1fk1fl1.tif	38	680	0.0868238	0	1	8	14	5	3	0	0	65535
22	r03c08f16p05-ch1sk1fk1fl1.tif	38	682	0.114107	0	1	8	16	5	3	0	0	65535
13	r03c08f17p05-ch1sk1fk1fl1.tif	38	683	0.0868391	0	1	8	17	5	3	0	0	65535
1052	r04c08f01p05-ch1sk1fk1fl1.tif	39	685	0.229847	0	1	8	1	5	4	0	0	65535
136	r04c08f05p05-ch1sk1fk1fl1.tif	39	689	0.201694	0	1	8	5	5	4	0	0	65535
147	r04c08f06p05-ch1sk1fk1fl1.tif	39	690	0.138308	0	1	8	6	5	4	0	0	65535
2	r04c08f07p05-ch1sk1fk1fl1.tif	39	691	0.0659037	0	1	8	7	5	4	0	0	65535
57	r04c08f08p05-ch1sk1fk1fl1.tif	39	692	0.17406	0	1	8	8	5	4	0	0	65535
856	r04c08f09p05-ch1sk1fk1fl1.tif	39	693	0.199741	0	1	8	9	5	4	0	0	65535
25	r04c08f10p05-ch1sk1fk1fl1.tif	39	694	0.132662	0	1	8	10	5	4	0	0	65535
18	r04c08f11p05-ch1sk1fk1fl1.tif	39	695	0.0960403	0	1	8	11	5	4	0	0	65535
396	r04c08f12p05-ch1sk1fk1fl1.tif	39	696	0.184939	0	1	8	12	5	4	0	0	65535
504	r04c08f13p05-ch1sk1fk1fl1.tif	39	697	0.205402	0	1	8	13	5	4	0	0	65535
56	r04c08f14p05-ch1sk1fk1fl1.tif	39	698	0.139803	0	1	8	14	5	4	0	0	65535
76	r04c08f16p05-ch1sk1fk1fl1.tif	39	700	0.128115	0	1	8	16	5	4	0	0	65535
49	r04c08f17p05-ch1sk1fk1fl1.tif	39	701	0.127092	0	1	8	17	5	4	0	0	65535
1199	r05c08f01p05-ch1sk1fk1fl1.tif	40	703	0.222263	0	1	8	1	5	5	0	0	65535
0	r05c08f02p05-ch1sk1fk1fl1.tif	40	704	0.0693065	0	1	8	2	5	5	0	0	65535
208	r05c08f05p05-ch1sk1fk1fl1.tif	40	707	0.185245	0	1	8	5	5	5	0	0	65535
291	r05c08f06p05-ch1sk1fk1fl1.tif	40	708	0.203006	0	1	8	6	5	5	0	0	65535
16	r05c08f07p05-ch1sk1fk1fl1.tif	40	709	0.171267	0	1	8	7	5	5	0	0	65535
46	r05c08f08p05-ch1sk1fk1fl1.tif	40	710	0.176349	0	1	8	8	5	5	0	0	65535
807	r05c08f09p05-ch1sk1fk1fl1.tif	40	711	0.199298	0	1	8	9	5	5	0	0	65535
4	r05c08f10p05-ch1sk1fk1fl1.tif	40	712	0.0916152	0	1	8	10	5	5	0	0	65535
339	r05c08f12p05-ch1sk1fk1fl1.tif	40	714	0.180606	0	1	8	12	5	5	0	0	65535
358	r05c08f13p05-ch1sk1fk1fl1.tif	40	715	0.203281	0	1	8	13	5	5	0	0	65535
6	r05c08f14p05-ch1sk1fk1fl1.tif	40	716	0.0816358	0	1	8	14	5	5	0	0	65535
16	r05c08f16p05-ch1sk1fk1fl1.tif	40	718	0.104173	0	1	8	16	5	5	0	0	65535
19	r05c08f17p05-ch1sk1fk1fl1.tif	40	719	0.114031	0	1	8	17	5	5	0	0	65535
1331	r02c09f01p05-ch1sk1fk1fl1.tif	43	757	0.249668	7.18E-05	1	9	1	5	2	0	0	65535
11	r02c09f02p05-ch1sk1fk1fl1.tif	43	758	0.162875	0	1	9	2	5	2	0	0	65535
5	r02c09f03p05-ch1sk1fk1fl1.tif	43	759	0.11223	0	1	9	3	5	2	0	0	65535
2	r02c09f04p05-ch1sk1fk1fl1.tif	43	760	0.0829328	0	1	9	4	5	2	0	0	65535
391	r02c09f05p05-ch1sk1fk1fl1.tif	43	761	0.18851	0	1	9	5	5	2	0	0	65535
481	r02c09f06p05-ch1sk1fk1fl1.tif	43	762	0.209888	0	1	9	6	5	2	0	0	65535
9	r02c09f07p05-ch1sk1fk1fl1.tif	43	763	0.115114	0	1	9	7	5	2	0	0	65535
59	r02c09f08p05-ch1sk1fk1fl1.tif	43	764	0.132494	0	1	9	8	5	2	0	0	65535
1035	r02c09f09p05-ch1sk1fk1fl1.tif	43	765	0.197574	0	1	9	9	5	2	0	0	65535
13	r02c09f10p05-ch1sk1fk1fl1.tif	43	766	0.122744	0	1	9	10	5	2	0	0	65535
247	r02c09f12p05-ch1sk1fk1fl1.tif	43	768	0.155612	0	1	9	12	5	2	0	0	65535
340	r02c09f13p05-ch1sk1fk1fl1.tif	43	769	0.175906	0	1	9	13	5	2	0	0	65535
14	r02c09f14p05-ch1sk1fk1fl1.tif	43	770	0.0999161	0	1	9	14	5	2	0	0	65535
604	r03c09f01p05-ch1sk1fk1fl1.tif	44	775	0.249668	0.000143612	1	9	1	5	3	0	0	65535
10	r03c09f04p05-ch1sk1fk1fl1.tif	44	778	0.105562	0	1	9	4	5	3	0	0	65535
269	r03c09f05p05-ch1sk1fk1fl1.tif	44	779	0.185245	0	1	9	5	5	3	0	0	65535
124	r03c09f06p05-ch1sk1fk1fl1.tif	44	780	0.130861	0	1	9	6	5	3	0	0	65535
1545	r03c09f09p05-ch1sk1fk1fl1.tif	44	783	0.221149	0	1	9	9	5	3	0	0	65535
106	r03c09f10p05-ch1sk1fk1fl1.tif	44	784	0.140414	0	1	9	10	5	3	0	0	65535
53	r03c09f11p05-ch1sk1fk1fl1.tif	44	785	0.123186	0	1	9	11	5	3	0	0	65535
631	r03c09f12p05-ch1sk1fk1fl1.tif	44	786	0.246128	0	1	9	12	5	3	0	0	65535
311	r03c09f13p05-ch1sk1fk1fl1.tif	44	787	0.186297	0	1	9	13	5	3	0	0	65535
4	r03c09f16p05-ch1sk1fk1fl1.tif	44	790	0.0814832	0	1	9	16	5	3	0	0	65535
18	r03c09f17p05-ch1sk1fk1fl1.tif	44	791	0.0921187	0	1	9	17	5	3	0	0	65535
697	r04c09f01p05-ch1sk1fk1fl1.tif	45	793	0.231159	0	1	9	1	5	4	0	0	65535
51	r04c09f05p05-ch1sk1fk1fl1.tif	45	797	0.128756	0	1	9	5	5	4	0	0	65535
124	r04c09f06p05-ch1sk1fk1fl1.tif	45	798	0.153872	0	1	9	6	5	4	0	0	65535
6	r04c09f07p05-ch1sk1fk1fl1.tif	45	799	0.137255	0	1	9	7	5	4	0	0	65535
129	r04c09f08p05-ch1sk1fk1fl1.tif	45	800	0.214725	0	1	9	8	5	4	0	0	65535
95	r04c09f09p05-ch1sk1fk1fl1.tif	45	801	0.249775	0.30137006	1	9	9	5	4	0	0	65535
456	r04c09f12p05-ch1sk1fk1fl1.tif	45	804	0.201709	0	1	9	12	5	4	0	0	65535
1090	r04c09f13p05-ch1sk1fk1fl1.tif	45	805	0.188144	0	1	9	13	5	4	0	0	65535
129	r04c09f14p05-ch1sk1fk1fl1.tif	45	806	0.165942	0	1	9	14	5	4	0	0	65535
23	r04c09f15p05-ch1sk1fk1fl1.tif	45	807	0.110628	0	1	9	15	5	4	0	0	65535
203	r04c09f16p05-ch1sk1fk1fl1.tif	45	808	0.144732	0	1	9	16	5	4	0	0	65535
109	r04c09f17p05-ch1sk1fk1fl1.tif	45	809	0.160662	0	1	9	17	5	4	0	0	65535
998	r05c09f01p05-ch1sk1fk1fl1.tif	46	811	0.249683	0.000646255	1	9	1	5	5	0	0	65535
190	r05c09f05p05-ch1sk1fk1fl1.tif	46	815	0.200534	0	1	9	5	5	5	0	0	65535
209	r05c09f06p05-ch1sk1fk1fl1.tif	46	816	0.182376	0	1	9	6	5	5	0	0	65535
1	r05c09f07p05-ch1sk1fk1fl1.tif	46	817	0.11104	0	1	9	7	5	5	0	0	65535
24	r05c09f08p05-ch1sk1fk1fl1.tif	46	818	0.192065	0	1	9	8	5	5	0	0	65535
1022	r05c09f09p05-ch1sk1fk1fl1.tif	46	819	0.226856	0	1	9	9	5	5	0	0	65535
20	r05c09f10p05-ch1sk1fk1fl1.tif	46	820	0.118227	0	1	9	10	5	5	0	0	65535
6	r05c09f11p05-ch1sk1fk1fl1.tif	46	821	0.137209	0	1	9	11	5	5	0	0	65535
403	r05c09f12p05-ch1sk1fk1fl1.tif	46	822	0.185824	0	1	9	12	5	5	0	0	65535
402	r05c09f13p05-ch1sk1fk1fl1.tif	46	823	0.18294	0	1	9	13	5	5	0	0	65535
7	r05c09f14p05-ch1sk1fk1fl1.tif	46	824	0.0986191	0	1	9	14	5	5	0	0	65535
12	r05c09f16p05-ch1sk1fk1fl1.tif	46	826	0.0913558	0	1	9	16	5	5	0	0	65535
14	r05c09f17p05-ch1sk1fk1fl1.tif	46	827	0.0914321	0	1	9	17	5	5	0	0	65535
1287	r02c10f01p05-ch1sk1fk1fl1.tif	49	865	0.249638	0.000215418	1	10	1	5	2	0	0	65535
147	r02c10f05p05-ch1sk1fk1fl1.tif	49	869	0.150912	0	1	10	5	5	2	0	0	65535
238	r02c10f06p05-ch1sk1fk1fl1.tif	49	870	0.181918	0	1	10	6	5	2	0	0	65535
96	r02c10f08p05-ch1sk1fk1fl1.tif	49	872	0.151492	0	1	10	8	5	2	0	0	65535
858	r02c10f09p05-ch1sk1fk1fl1.tif	49	873	0.249607	0.000215418	1	10	9	5	2	0	0	65535
12	r02c10f10p05-ch1sk1fk1fl1.tif	49	874	0.101076	0	1	10	10	5	2	0	0	65535
6	r02c10f11p05-ch1sk1fk1fl1.tif	49	875	0.119249	0	1	10	11	5	2	0	0	65535
650	r02c10f12p05-ch1sk1fk1fl1.tif	49	876	0.233356	0	1	10	12	5	2	0	0	65535
855	r02c10f13p05-ch1sk1fk1fl1.tif	49	877	0.249638	0.000215418	1	10	13	5	2	0	0	65535
78	r02c10f14p05-ch1sk1fk1fl1.tif	49	878	0.163668	0	1	10	14	5	2	0	0	65535
54	r02c10f16p05-ch1sk1fk1fl1.tif	49	880	0.132998	0	1	10	16	5	2	0	0	65535
53	r02c10f17p05-ch1sk1fk1fl1.tif	49	881	0.142321	0	1	10	17	5	2	0	0	65535
508	r03c10f01p05-ch1sk1fk1fl1.tif	50	883	0.202533	0	1	10	1	5	3	0	0	65535
49	r03c10f04p05-ch1sk1fk1fl1.tif	50	886	0.132296	0	1	10	4	5	3	0	0	65535
417	r03c10f05p05-ch1sk1fk1fl1.tif	50	887	0.18819	0	1	10	5	5	3	0	0	65535
174	r03c10f06p05-ch1sk1fk1fl1.tif	50	888	0.183337	0	1	10	6	5	3	0	0	65535
1838	r03c10f09p05-ch1sk1fk1fl1.tif	50	891	0.215702	0	1	10	9	5	3	0	0	65535
164	r03c10f10p05-ch1sk1fk1fl1.tif	50	892	0.193683	0	1	10	10	5	3	0	0	65535
94	r03c10f11p05-ch1sk1fk1fl1.tif	50	893	0.153246	0	1	10	11	5	3	0	0	65535
635	r03c10f12p05-ch1sk1fk1fl1.tif	50	894	0.194842	0	1	10	12	5	3	0	0	65535
259	r03c10f13p05-ch1sk1fk1fl1.tif	50	895	0.202747	0	1	10	13	5	3	0	0	65535
27	r03c10f17p05-ch1sk1fk1fl1.tif	50	899	0.110231	0	1	10	17	5	3	0	0	65535
547	r04c10f01p05-ch1sk1fk1fl1.tif	51	901	0.195056	0	1	10	1	5	4	0	0	65535
26	r04c10f05p05-ch1sk1fk1fl1.tif	51	905	0.151186	0	1	10	5	5	4	0	0	65535
54	r04c10f06p05-ch1sk1fk1fl1.tif	51	906	0.162264	0	1	10	6	5	4	0	0	65535
17	r04c10f08p05-ch1sk1fk1fl1.tif	51	908	0.17879	0	1	10	8	5	4	0	0	65535
414	r04c10f09p05-ch1sk1fk1fl1.tif	51	909	0.173968	0	1	10	9	5	4	0	0	65535
16	r04c10f10p05-ch1sk1fk1fl1.tif	51	910	0.114412	0	1	10	10	5	4	0	0	65535
47	r04c10f11p05-ch1sk1fk1fl1.tif	51	911	0.109789	0	1	10	11	5	4	0	0	65535
893	r04c10f12p05-ch1sk1fk1fl1.tif	51	912	0.187854	0	1	10	12	5	4	0	0	65535
577	r04c10f13p05-ch1sk1fk1fl1.tif	51	913	0.159442	0	1	10	13	5	4	0	0	65535
7	r04c10f14p05-ch1sk1fk1fl1.tif	51	914	0.112291	0	1	10	14	5	4	0	0	65535
113	r04c10f16p05-ch1sk1fk1fl1.tif	51	916	0.155138	0	1	10	16	5	4	0	0	65535
168	r04c10f17p05-ch1sk1fk1fl1.tif	51	917	0.149081	0	1	10	17	5	4	0	0	65535
2	r04c10f18p05-ch1sk1fk1fl1.tif	51	918	0.0635386	0	1	10	18	5	4	0	0	65535
1367	r05c10f01p05-ch1sk1fk1fl1.tif	52	919	0.249668	0.000215418	1	10	1	5	5	0	0	65535
6	r05c10f02p05-ch1sk1fk1fl1.tif	52	920	0.107897	0	1	10	2	5	5	0	0	65535
8	r05c10f03p05-ch1sk1fk1fl1.tif	52	921	0.105455	0	1	10	3	5	5	0	0	65535
295	r05c10f05p05-ch1sk1fk1fl1.tif	52	923	0.156054	0	1	10	5	5	5	0	0	65535
399	r05c10f06p05-ch1sk1fk1fl1.tif	52	924	0.213092	0	1	10	6	5	5	0	0	65535
39	r05c10f07p05-ch1sk1fk1fl1.tif	52	925	0.147295	0	1	10	7	5	5	0	0	65535
131	r05c10f08p05-ch1sk1fk1fl1.tif	52	926	0.181781	0	1	10	8	5	5	0	0	65535
698	r05c10f09p05-ch1sk1fk1fl1.tif	52	927	0.204334	0	1	10	9	5	5	0	0	65535
9	r05c10f10p05-ch1sk1fk1fl1.tif	52	928	0.098909	0	1	10	10	5	5	0	0	65535
156	r05c10f12p05-ch1sk1fk1fl1.tif	52	930	0.170809	0	1	10	12	5	5	0	0	65535
235	r05c10f13p05-ch1sk1fk1fl1.tif	52	931	0.165621	0	1	10	13	5	5	0	0	65535
33	r05c10f14p05-ch1sk1fk1fl1.tif	52	932	0.15285	0	1	10	14	5	5	0	0	65535
1004	r02c11f01p05-ch1sk1fk1fl1.tif	55	973	0.232792	0	1	11	1	5	2	0	0	65535
204	r02c11f05p05-ch1sk1fk1fl1.tif	55	977	0.139605	0	1	11	5	5	2	0	0	65535
140	r02c11f06p05-ch1sk1fk1fl1.tif	55	978	0.153338	0	1	11	6	5	2	0	0	65535
15	r02c11f08p05-ch1sk1fk1fl1.tif	55	980	0.115831	0	1	11	8	5	2	0	0	65535
1323	r02c11f09p05-ch1sk1fk1fl1.tif	55	981	0.240833	0	1	11	9	5	2	0	0	65535
68	r02c11f10p05-ch1sk1fk1fl1.tif	55	982	0.14847	0	1	11	10	5	2	0	0	65535
23	r02c11f11p05-ch1sk1fk1fl1.tif	55	983	0.163622	0	1	11	11	5	2	0	0	65535
772	r02c11f12p05-ch1sk1fk1fl1.tif	55	984	0.199664	0	1	11	12	5	2	0	0	65535
770	r02c11f13p05-ch1sk1fk1fl1.tif	55	985	0.195148	0	1	11	13	5	2	0	0	65535
8	r02c11f14p05-ch1sk1fk1fl1.tif	55	986	0.092256	0	1	11	14	5	2	0	0	65535
65	r02c11f16p05-ch1sk1fk1fl1.tif	55	988	0.140688	0	1	11	16	5	2	0	0	65535
61	r02c11f17p05-ch1sk1fk1fl1.tif	55	989	0.120668	0	1	11	17	5	2	0	0	65535
1153	r03c11f01p05-ch1sk1fk1fl1.tif	56	991	0.237491	0	1	11	1	5	3	0	0	65535
156	r03c11f05p05-ch1sk1fk1fl1.tif	56	995	0.167285	0	1	11	5	5	3	0	0	65535
184	r03c11f06p05-ch1sk1fk1fl1.tif	56	996	0.205631	0	1	11	6	5	3	0	0	65535
56	r03c11f08p05-ch1sk1fk1fl1.tif	56	998	0.133181	0	1	11	8	5	3	0	0	65535
871	r03c11f09p05-ch1sk1fk1fl1.tif	56	999	0.190814	0	1	11	9	5	3	0	0	65535
14	r03c11f10p05-ch1sk1fk1fl1.tif	56	1000	0.101198	0	1	11	10	5	3	0	0	65535
18	r03c11f11p05-ch1sk1fk1fl1.tif	56	1001	0.112703	0	1	11	11	5	3	0	0	65535
739	r03c11f12p05-ch1sk1fk1fl1.tif	56	1002	0.181842	0	1	11	12	5	3	0	0	65535
848	r03c11f13p05-ch1sk1fk1fl1.tif	56	1003	0.196872	0	1	11	13	5	3	0	0	65535
42	r03c11f14p05-ch1sk1fk1fl1.tif	56	1004	0.150103	0	1	11	14	5	3	0	0	65535
92	r03c11f16p05-ch1sk1fk1fl1.tif	56	1006	0.152667	0	1	11	16	5	3	0	0	65535
58	r03c11f17p05-ch1sk1fk1fl1.tif	56	1007	0.113863	0	1	11	17	5	3	0	0	65535
221	r04c11f01p05-ch1sk1fk1fl1.tif	57	1009	0.193576	0	1	11	1	5	4	0	0	65535
13	r04c11f04p05-ch1sk1fk1fl1.tif	57	1012	0.11606	0	1	11	4	5	4	0	0	65535
120	r04c11f05p05-ch1sk1fk1fl1.tif	57	1013	0.145495	0	1	11	5	5	4	0	0	65535
23	r04c11f06p05-ch1sk1fk1fl1.tif	57	1014	0.122087	0	1	11	6	5	4	0	0	65535
1061	r04c11f09p05-ch1sk1fk1fl1.tif	57	1017	0.211078	0	1	11	9	5	4	0	0	65535
128	r04c11f10p05-ch1sk1fk1fl1.tif	57	1018	0.152361	0	1	11	10	5	4	0	0	65535
174	r04c11f11p05-ch1sk1fk1fl1.tif	57	1019	0.193027	0	1	11	11	5	4	0	0	65535
1057	r04c11f12p05-ch1sk1fk1fl1.tif	57	1020	0.193973	0	1	11	12	5	4	0	0	65535
241	r04c11f13p05-ch1sk1fk1fl1.tif	57	1021	0.206744	0	1	11	13	5	4	0	0	65535
38	r04c11f16p05-ch1sk1fk1fl1.tif	57	1024	0.144656	0	1	11	16	5	4	0	0	65535
145	r04c11f17p05-ch1sk1fk1fl1.tif	57	1025	0.160082	0	1	11	17	5	4	0	0	65535
17	r04c11f18p05-ch1sk1fk1fl1.tif	57	1026	0.0859846	0	1	11	18	5	4	0	0	65535
771	r05c11f01p05-ch1sk1fk1fl1.tif	58	1027	0.201923	0	1	11	1	5	5	0	0	65535
33	r05c11f05p05-ch1sk1fk1fl1.tif	58	1031	0.113146	0	1	11	5	5	5	0	0	65535
113	r05c11f06p05-ch1sk1fk1fl1.tif	58	1032	0.197375	0	1	11	6	5	5	0	0	65535
3	r05c11f07p05-ch1sk1fk1fl1.tif	58	1033	0.0920272	0	1	11	7	5	5	0	0	65535
223	r05c11f08p05-ch1sk1fk1fl1.tif	58	1034	0.173495	0	1	11	8	5	5	0	0	65535
184	r05c11f09p05-ch1sk1fk1fl1.tif	58	1035	0.157351	0	1	11	9	5	5	0	0	65535
2	r05c11f10p05-ch1sk1fk1fl1.tif	58	1036	0.0539864	0	1	11	10	5	5	0	0	65535
88	r05c11f12p05-ch1sk1fk1fl1.tif	58	1038	0.133013	0	1	11	12	5	5	0	0	65535
1074	r05c11f13p05-ch1sk1fk1fl1.tif	58	1039	0.216159	0	1	11	13	5	5	0	0	65535
515	r05c11f14p05-ch1sk1fk1fl1.tif	58	1040	0.191745	0	1	11	14	5	5	0	0	65535
144	r05c11f15p05-ch1sk1fk1fl1.tif	58	1041	0.195666	0	1	11	15	5	5	0	0	65535
206	r05c11f16p05-ch1sk1fk1fl1.tif	58	1042	0.162997	0	1	11	16	5	5	0	0	65535
5	r05c11f17p05-ch1sk1fk1fl1.tif	58	1043	0.0823072	0	1	11	17	5	5	0	0	65535
17041	r02c02f04p05-ch1sk1fk1fl1.tif	1	4	0.0115053	0	1	2	4	5	2	1	0	65535
16876	r02c02f10p05-ch1sk1fk1fl1.tif	1	10	0.00366217	0	1	2	10	5	2	1	0	65535
20980	r02c02f11p05-ch1sk1fk1fl1.tif	1	11	0.00296025	0	1	2	11	5	2	1	0	65535
20871	r02c02f15p05-ch1sk1fk1fl1.tif	1	15	0.00366217	0	1	2	15	5	2	1	0	65535
20783	r02c02f16p05-ch1sk1fk1fl1.tif	1	16	0.00151064	0	1	2	16	5	2	1	0	65535
26171	r02c02f17p05-ch1sk1fk1fl1.tif	1	17	0.0100557	0	1	2	17	5	2	1	0	65535
20438	r02c02f18p05-ch1sk1fk1fl1.tif	1	18	0.00354009	0	1	2	18	5	2	1	0	65535
20818	r03c02f02p05-ch1sk1fk1fl1.tif	2	20	0.00207523	0	1	2	2	5	3	1	0	65535
21022	r03c02f03p05-ch1sk1fk1fl1.tif	2	21	0.00210575	0	1	2	3	5	3	1	0	65535
17245	r03c02f04p05-ch1sk1fk1fl1.tif	2	22	0.00396735	0	1	2	4	5	3	1	0	65535
21237	r03c02f10p05-ch1sk1fk1fl1.tif	2	28	0.00395209	0	1	2	10	5	3	1	0	65535
21050	r03c02f11p05-ch1sk1fk1fl1.tif	2	29	0.00224308	0	1	2	11	5	3	1	0	65535
20966	r03c02f15p05-ch1sk1fk1fl1.tif	2	33	0.00138857	0	1	2	15	5	3	1	0	65535
17849	r03c02f18p05-ch1sk1fk1fl1.tif	2	36	0.00201419	0	1	2	18	5	3	1	0	65535
21181	r04c02f02p05-ch1sk1fk1fl1.tif	3	38	0.00205997	0	1	2	2	5	4	1	0	65535
20991	r04c02f03p05-ch1sk1fk1fl1.tif	3	39	0.00149538	0	1	2	3	5	4	1	0	65535
21552	r04c02f04p05-ch1sk1fk1fl1.tif	3	40	0.00215152	0	1	2	4	5	4	1	0	65535
21153	r04c02f10p05-ch1sk1fk1fl1.tif	3	46	0.00328069	0	1	2	10	5	4	1	0	65535
17755	r04c02f11p05-ch1sk1fk1fl1.tif	3	47	0.0030518	0	1	2	11	5	4	1	0	65535
17	r04c02f18p05-ch1sk1fk1fl1.tif	3	54	0.0278782	0	1	2	18	5	4	1	0	65535
21108	r05c02f02p05-ch1sk1fk1fl1.tif	4	56	0.00167849	0	1	2	2	5	5	1	0	65535
21090	r05c02f03p05-ch1sk1fk1fl1.tif	4	57	0.00131228	0	1	2	3	5	5	1	0	65535
20933	r05c02f07p05-ch1sk1fk1fl1.tif	4	61	0.00180056	0	1	2	7	5	5	1	0	65535
20990	r05c02f08p05-ch1sk1fk1fl1.tif	4	62	0.0049897	0	1	2	8	5	5	1	0	65535
23948	r05c02f14p05-ch1sk1fk1fl1.tif	4	68	0.00401312	0	1	2	14	5	5	1	0	65535
20683	r05c02f15p05-ch1sk1fk1fl1.tif	4	69	0.00140383	0	1	2	15	5	5	1	0	65535
20606	r05c02f16p05-ch1sk1fk1fl1.tif	4	70	0.00164797	0	1	2	16	5	5	1	0	65535
20638	r05c02f17p05-ch1sk1fk1fl1.tif	4	71	0.00564584	0	1	2	17	5	5	1	0	65535
20715	r05c02f18p05-ch1sk1fk1fl1.tif	4	72	0.00183108	0	1	2	18	5	5	1	0	65535
20835	r06c02f01p05-ch1sk1fk1fl1.tif	5	73	0.00131228	0	1	2	1	5	6	1	0	65535
20689	r06c02f03p05-ch1sk1fk1fl1.tif	5	75	0.00137331	0	1	2	3	5	6	1	0	65535
17160	r06c02f04p05-ch1sk1fk1fl1.tif	5	76	0.00303655	0	1	2	4	5	6	1	0	65535
20616	r06c02f05p05-ch1sk1fk1fl1.tif	5	77	0.00631724	0	1	2	5	5	6	1	0	65535
23915	r06c02f06p05-ch1sk1fk1fl1.tif	5	78	0.00408942	0	1	2	6	5	6	1	0	65535
16606	r06c02f07p05-ch1sk1fk1fl1.tif	5	79	0.00915541	0	1	2	7	5	6	1	0	65535
20539	r06c02f08p05-ch1sk1fk1fl1.tif	5	80	0.00195315	0	1	2	8	5	6	1	0	65535
20474	r06c02f09p05-ch1sk1fk1fl1.tif	5	81	0.00427253	0	1	2	9	5	6	1	0	65535
24360	r06c02f10p05-ch1sk1fk1fl1.tif	5	82	0.0106508	0	1	2	10	5	6	1	0	65535
20785	r06c02f11p05-ch1sk1fk1fl1.tif	5	83	0.00181582	0	1	2	11	5	6	1	0	65535
20761	r06c02f12p05-ch1sk1fk1fl1.tif	5	84	0.00132753	0	1	2	12	5	6	1	0	65535
20441	r06c02f13p05-ch1sk1fk1fl1.tif	5	85	0.0018616	0	1	2	13	5	6	1	0	65535
20510	r06c02f14p05-ch1sk1fk1fl1.tif	5	86	0.0012665	0	1	2	14	5	6	1	0	65535
20547	r06c02f15p05-ch1sk1fk1fl1.tif	5	87	0.00360113	0	1	2	15	5	6	1	0	65535
20614	r06c02f16p05-ch1sk1fk1fl1.tif	5	88	0.00144961	0	1	2	16	5	6	1	0	65535
20598	r06c02f17p05-ch1sk1fk1fl1.tif	5	89	0.00131228	0	1	2	17	5	6	1	0	65535
20592	r06c02f18p05-ch1sk1fk1fl1.tif	5	90	0.00169375	0	1	2	18	5	6	1	0	65535
20755	r07c02f01p05-ch1sk1fk1fl1.tif	6	91	0.00331121	0	1	2	1	5	7	1	0	65535
20537	r07c02f02p05-ch1sk1fk1fl1.tif	6	92	0.00215152	0	1	2	2	5	7	1	0	65535
16856	r07c02f03p05-ch1sk1fk1fl1.tif	6	93	0.00553903	0	1	2	3	5	7	1	0	65535
21034	r07c02f04p05-ch1sk1fk1fl1.tif	6	94	0.00321965	0	1	2	4	5	7	1	0	65535
16645	r07c02f05p05-ch1sk1fk1fl1.tif	6	95	0.0440681	0	1	2	5	5	7	1	0	65535
20510	r07c02f06p05-ch1sk1fk1fl1.tif	6	96	0.0021973	0	1	2	6	5	7	1	0	65535
20660	r07c02f07p05-ch1sk1fk1fl1.tif	6	97	0.00167849	0	1	2	7	5	7	1	0	65535
20782	r07c02f08p05-ch1sk1fk1fl1.tif	6	98	0.00155642	0	1	2	8	5	7	1	0	65535
20840	r07c02f09p05-ch1sk1fk1fl1.tif	6	99	0.00129702	0	1	2	9	5	7	1	0	65535
20851	r07c02f10p05-ch1sk1fk1fl1.tif	6	100	0.00178531	0	1	2	10	5	7	1	0	65535
20503	r07c02f11p05-ch1sk1fk1fl1.tif	6	101	0.0012665	0	1	2	11	5	7	1	0	65535
20701	r07c02f12p05-ch1sk1fk1fl1.tif	6	102	0.00164797	0	1	2	12	5	7	1	0	65535
20716	r07c02f13p05-ch1sk1fk1fl1.tif	6	103	0.0012665	0	1	2	13	5	7	1	0	65535
20546	r07c02f14p05-ch1sk1fk1fl1.tif	6	104	0.00134279	0	1	2	14	5	7	1	0	65535
20599	r07c02f15p05-ch1sk1fk1fl1.tif	6	105	0.00215152	0	1	2	15	5	7	1	0	65535
20557	r07c02f16p05-ch1sk1fk1fl1.tif	6	106	0.00125124	0	1	2	16	5	7	1	0	65535
20614	r07c02f17p05-ch1sk1fk1fl1.tif	6	107	0.00132753	0	1	2	17	5	7	1	0	65535
19774	r07c02f18p05-ch1sk1fk1fl1.tif	6	108	0.00386053	0	1	2	18	5	7	1	0	65535
20901	r02c03f02p05-ch1sk1fk1fl1.tif	7	110	0.00196841	0	1	3	2	5	2	1	0	65535
20821	r02c03f03p05-ch1sk1fk1fl1.tif	7	111	0.00204471	0	1	3	3	5	2	1	0	65535
21076	r02c03f04p05-ch1sk1fk1fl1.tif	7	112	0.00265507	0	1	3	4	5	2	1	0	65535
20886	r02c03f10p05-ch1sk1fk1fl1.tif	7	118	0.00158694	0	1	3	10	5	2	1	0	65535
17225	r02c03f11p05-ch1sk1fk1fl1.tif	7	119	0.00192264	0	1	3	11	5	2	1	0	65535
23979	r02c03f18p05-ch1sk1fk1fl1.tif	7	126	0.00315862	0	1	3	18	5	2	1	0	65535
20848	r03c03f04p05-ch1sk1fk1fl1.tif	8	130	0.00248722	0	1	3	4	5	3	1	0	65535
20730	r03c03f10p05-ch1sk1fk1fl1.tif	8	136	0.00143435	0	1	3	10	5	3	1	0	65535
17128	r03c03f11p05-ch1sk1fk1fl1.tif	8	137	0.00567636	0	1	3	11	5	3	1	0	65535
20897	r03c03f15p05-ch1sk1fk1fl1.tif	8	141	0.00175479	0	1	3	15	5	3	1	0	65535
20449	r03c03f16p05-ch1sk1fk1fl1.tif	8	142	0.00250248	0	1	3	16	5	3	1	0	65535
20369	r03c03f17p05-ch1sk1fk1fl1.tif	8	143	0.00132753	0	1	3	17	5	3	1	0	65535
20775	r03c03f18p05-ch1sk1fk1fl1.tif	8	144	0.0028687	0	1	3	18	5	3	1	0	65535
5466	r04c03f02p05-ch1sk1fk1fl1.tif	9	146	0.0179599	0	1	3	2	5	4	1	0	65535
17104	r04c03f03p05-ch1sk1fk1fl1.tif	9	147	0.00947585	0	1	3	3	5	4	1	0	65535
17364	r04c03f04p05-ch1sk1fk1fl1.tif	9	148	0.00827039	0	1	3	4	5	4	1	0	65535
20990	r04c03f07p05-ch1sk1fk1fl1.tif	9	151	0.00137331	0	1	3	7	5	4	1	0	65535
20736	r04c03f15p05-ch1sk1fk1fl1.tif	9	159	0.0106508	0	1	3	15	5	4	1	0	65535
17153	r04c03f18p05-ch1sk1fk1fl1.tif	9	162	0.00323491	0	1	3	18	5	4	1	0	65535
23659	r05c03f07p05-ch1sk1fk1fl1.tif	10	169	0.0162509	0	1	3	7	5	5	1	0	65535
20128	r05c03f14p05-ch1sk1fk1fl1.tif	10	176	0.0030518	0	1	3	14	5	5	1	0	65535
20542	r05c03f15p05-ch1sk1fk1fl1.tif	10	177	0.00183108	0	1	3	15	5	5	1	0	65535
20125	r05c03f16p05-ch1sk1fk1fl1.tif	10	178	0.00747692	0	1	3	16	5	5	1	0	65535
20226	r05c03f17p05-ch1sk1fk1fl1.tif	10	179	0.00128176	0	1	3	17	5	5	1	0	65535
22979	r05c03f18p05-ch1sk1fk1fl1.tif	10	180	0.00201419	0	1	3	18	5	5	1	0	65535
20927	r06c03f01p05-ch1sk1fk1fl1.tif	11	181	0.0019379	0	1	3	1	5	6	1	0	65535
20826	r06c03f02p05-ch1sk1fk1fl1.tif	11	182	0.00169375	0	1	3	2	5	6	1	0	65535
20576	r06c03f03p05-ch1sk1fk1fl1.tif	11	183	0.00180056	0	1	3	3	5	6	1	0	65535
17199	r06c03f04p05-ch1sk1fk1fl1.tif	11	184	0.00318914	0	1	3	4	5	6	1	0	65535
16419	r06c03f05p05-ch1sk1fk1fl1.tif	11	185	0.00247196	0	1	3	5	5	6	1	0	65535
20667	r06c03f06p05-ch1sk1fk1fl1.tif	11	186	0.00146487	0	1	3	6	5	6	1	0	65535
20569	r06c03f07p05-ch1sk1fk1fl1.tif	11	187	0.00151064	0	1	3	7	5	6	1	0	65535
20734	r06c03f08p05-ch1sk1fk1fl1.tif	11	188	0.00172427	0	1	3	8	5	6	1	0	65535
20686	r06c03f09p05-ch1sk1fk1fl1.tif	11	189	0.00132753	0	1	3	9	5	6	1	0	65535
20637	r06c03f10p05-ch1sk1fk1fl1.tif	11	190	0.00131228	0	1	3	10	5	6	1	0	65535
20767	r06c03f11p05-ch1sk1fk1fl1.tif	11	191	0.00141909	0	1	3	11	5	6	1	0	65535
23683	r06c03f12p05-ch1sk1fk1fl1.tif	11	192	0.00996414	0	1	3	12	5	6	1	0	65535
23458	r06c03f13p05-ch1sk1fk1fl1.tif	11	193	0.0276036	0	1	3	13	5	6	1	0	65535
20595	r06c03f14p05-ch1sk1fk1fl1.tif	11	194	0.00172427	0	1	3	14	5	6	1	0	65535
20730	r06c03f15p05-ch1sk1fk1fl1.tif	11	195	0.00128176	0	1	3	15	5	6	1	0	65535
20482	r06c03f16p05-ch1sk1fk1fl1.tif	11	196	0.0191348	0	1	3	16	5	6	1	0	65535
16594	r06c03f17p05-ch1sk1fk1fl1.tif	11	197	0.00630198	0	1	3	17	5	6	1	0	65535
19623	r06c03f18p05-ch1sk1fk1fl1.tif	11	198	0.00143435	0	1	3	18	5	6	1	0	65535
16887	r07c03f01p05-ch1sk1fk1fl1.tif	12	199	0.0150149	0	1	3	1	5	7	1	0	65535
16859	r07c03f02p05-ch1sk1fk1fl1.tif	12	200	0.00604257	0	1	3	2	5	7	1	0	65535
20873	r07c03f03p05-ch1sk1fk1fl1.tif	12	201	0.00415045	0	1	3	3	5	7	1	0	65535
21083	r07c03f04p05-ch1sk1fk1fl1.tif	12	202	0.00137331	0	1	3	4	5	7	1	0	65535
16801	r07c03f05p05-ch1sk1fk1fl1.tif	12	203	0.00282292	0	1	3	5	5	7	1	0	65535
20668	r07c03f06p05-ch1sk1fk1fl1.tif	12	204	0.00155642	0	1	3	6	5	7	1	0	65535
20897	r07c03f07p05-ch1sk1fk1fl1.tif	12	205	0.00489815	0	1	3	7	5	7	1	0	65535
20791	r07c03f09p05-ch1sk1fk1fl1.tif	12	207	0.00195315	0	1	3	9	5	7	1	0	65535
20553	r07c03f10p05-ch1sk1fk1fl1.tif	12	208	0.00450141	0	1	3	10	5	7	1	0	65535
20060	r07c03f11p05-ch1sk1fk1fl1.tif	12	209	0.00132753	0	1	3	11	5	7	1	0	65535
20836	r07c03f12p05-ch1sk1fk1fl1.tif	12	210	0.00140383	0	1	3	12	5	7	1	0	65535
20691	r07c03f13p05-ch1sk1fk1fl1.tif	12	211	0.00216678	0	1	3	13	5	7	1	0	65535
20400	r07c03f14p05-ch1sk1fk1fl1.tif	12	212	0.00137331	0	1	3	14	5	7	1	0	65535
20721	r07c03f15p05-ch1sk1fk1fl1.tif	12	213	0.00154116	0	1	3	15	5	7	1	0	65535
20863	r07c03f16p05-ch1sk1fk1fl1.tif	12	214	0.00137331	0	1	3	16	5	7	1	0	65535
20568	r07c03f17p05-ch1sk1fk1fl1.tif	12	215	0.00276188	0	1	3	17	5	7	1	0	65535
20021	r07c03f18p05-ch1sk1fk1fl1.tif	12	216	0.00201419	0	1	3	18	5	7	1	0	65535
21028	r02c04f04p05-ch1sk1fk1fl1.tif	13	220	0.0298009	0	1	4	4	5	2	1	0	65535
20936	r02c04f11p05-ch1sk1fk1fl1.tif	13	227	0.00175479	0	1	4	11	5	2	1	0	65535
20447	r02c04f15p05-ch1sk1fk1fl1.tif	13	231	0.00257877	0	1	4	15	5	2	1	0	65535
26216	r02c04f17p05-ch1sk1fk1fl1.tif	13	233	0.0114748	0	1	4	17	5	2	1	0	65535
20722	r02c04f18p05-ch1sk1fk1fl1.tif	13	234	0.0015259	0	1	4	18	5	2	1	0	65535
16548	r03c04f02p05-ch1sk1fk1fl1.tif	14	236	0.00369268	0	1	4	2	5	3	1	0	65535
28325	r03c04f03p05-ch1sk1fk1fl1.tif	14	237	0.02327	0	1	4	3	5	3	1	0	65535
17233	r03c04f04p05-ch1sk1fk1fl1.tif	14	238	0.00173953	0	1	4	4	5	3	1	0	65535
20806	r03c04f10p05-ch1sk1fk1fl1.tif	14	244	0.00148013	0	1	4	10	5	3	1	0	65535
20759	r03c04f11p05-ch1sk1fk1fl1.tif	14	245	0.00169375	0	1	4	11	5	3	1	0	65535
20934	r03c04f15p05-ch1sk1fk1fl1.tif	14	249	0.0015259	0	1	4	15	5	3	1	0	65535
21020	r03c04f18p05-ch1sk1fk1fl1.tif	14	252	0.00164797	0	1	4	18	5	3	1	0	65535
16796	r04c04f02p05-ch1sk1fk1fl1.tif	15	254	0.0101167	0	1	4	2	5	4	1	0	65535
16898	r04c04f03p05-ch1sk1fk1fl1.tif	15	255	0.00839246	0	1	4	3	5	4	1	0	65535
17318	r04c04f04p05-ch1sk1fk1fl1.tif	15	256	0.00538643	0	1	4	4	5	4	1	0	65535
20570	r04c04f10p05-ch1sk1fk1fl1.tif	15	262	0.0024567	0	1	4	10	5	4	1	0	65535
17075	r04c04f11p05-ch1sk1fk1fl1.tif	15	263	0.00183108	0	1	4	11	5	4	1	0	65535
17568	r04c04f18p05-ch1sk1fk1fl1.tif	15	270	0.00167849	0	1	4	18	5	4	1	0	65535
20803	r05c04f02p05-ch1sk1fk1fl1.tif	16	272	0.00135805	0	1	4	2	5	5	1	0	65535
20703	r05c04f03p05-ch1sk1fk1fl1.tif	16	273	0.00148013	0	1	4	3	5	5	1	0	65535
21079	r05c04f04p05-ch1sk1fk1fl1.tif	16	274	0.0015259	0	1	4	4	5	5	1	0	65535
20802	r05c04f07p05-ch1sk1fk1fl1.tif	16	277	0.0012665	0	1	4	7	5	5	1	0	65535
20713	r05c04f10p05-ch1sk1fk1fl1.tif	16	280	0.00128176	0	1	4	10	5	5	1	0	65535
20663	r05c04f11p05-ch1sk1fk1fl1.tif	16	281	0.00149538	0	1	4	11	5	5	1	0	65535
20395	r05c04f18p05-ch1sk1fk1fl1.tif	16	288	0.00296025	0	1	4	18	5	5	1	0	65535
20680	r06c04f01p05-ch1sk1fk1fl1.tif	17	289	0.00148013	0	1	4	1	5	6	1	0	65535
20856	r06c04f02p05-ch1sk1fk1fl1.tif	17	290	0.00151064	0	1	4	2	5	6	1	0	65535
20720	r06c04f03p05-ch1sk1fk1fl1.tif	17	291	0.00125124	0	1	4	3	5	6	1	0	65535
20397	r06c04f04p05-ch1sk1fk1fl1.tif	17	292	0.00201419	0	1	4	4	5	6	1	0	65535
20405	r06c04f05p05-ch1sk1fk1fl1.tif	17	293	0.00202945	0	1	4	5	5	6	1	0	65535
20530	r06c04f06p05-ch1sk1fk1fl1.tif	17	294	0.00175479	0	1	4	6	5	6	1	0	65535
20263	r06c04f07p05-ch1sk1fk1fl1.tif	17	295	0.00254826	0	1	4	7	5	6	1	0	65535
20457	r06c04f08p05-ch1sk1fk1fl1.tif	17	296	0.00132753	0	1	4	8	5	6	1	0	65535
20511	r06c04f09p05-ch1sk1fk1fl1.tif	17	297	0.0012665	0	1	4	9	5	6	1	0	65535
20449	r06c04f10p05-ch1sk1fk1fl1.tif	17	298	0.00535592	0	1	4	10	5	6	1	0	65535
20046	r06c04f11p05-ch1sk1fk1fl1.tif	17	299	0.0037995	0	1	4	11	5	6	1	0	65535
20369	r06c04f12p05-ch1sk1fk1fl1.tif	17	300	0.00236515	0	1	4	12	5	6	1	0	65535
26351	r06c04f13p05-ch1sk1fk1fl1.tif	17	301	0.0101778	0	1	4	13	5	6	1	0	65535
20406	r06c04f14p05-ch1sk1fk1fl1.tif	17	302	0.00172427	0	1	4	14	5	6	1	0	65535
20452	r06c04f15p05-ch1sk1fk1fl1.tif	17	303	0.00135805	0	1	4	15	5	6	1	0	65535
20470	r06c04f16p05-ch1sk1fk1fl1.tif	17	304	0.00169375	0	1	4	16	5	6	1	0	65535
20626	r06c04f17p05-ch1sk1fk1fl1.tif	17	305	0.00140383	0	1	4	17	5	6	1	0	65535
20560	r07c04f01p05-ch1sk1fk1fl1.tif	18	307	0.00248722	0	1	4	1	5	7	1	0	65535
20857	r07c04f02p05-ch1sk1fk1fl1.tif	18	308	0.00511177	0	1	4	2	5	7	1	0	65535
20743	r07c04f03p05-ch1sk1fk1fl1.tif	18	309	0.0012665	0	1	4	3	5	7	1	0	65535
20296	r07c04f04p05-ch1sk1fk1fl1.tif	18	310	0.00131228	0	1	4	4	5	7	1	0	65535
20292	r07c04f05p05-ch1sk1fk1fl1.tif	18	311	0.00251774	0	1	4	5	5	7	1	0	65535
20366	r07c04f06p05-ch1sk1fk1fl1.tif	18	312	0.00224308	0	1	4	6	5	7	1	0	65535
20491	r07c04f07p05-ch1sk1fk1fl1.tif	18	313	0.00128176	0	1	4	7	5	7	1	0	65535
16260	r07c04f08p05-ch1sk1fk1fl1.tif	18	314	0.0124971	0	1	4	8	5	7	1	0	65535
20435	r07c04f09p05-ch1sk1fk1fl1.tif	18	315	0.00157168	0	1	4	9	5	7	1	0	65535
20289	r07c04f10p05-ch1sk1fk1fl1.tif	18	316	0.0015259	0	1	4	10	5	7	1	0	65535
20339	r07c04f11p05-ch1sk1fk1fl1.tif	18	317	0.00198367	0	1	4	11	5	7	1	0	65535
20341	r07c04f12p05-ch1sk1fk1fl1.tif	18	318	0.00129702	0	1	4	12	5	7	1	0	65535
6	r07c04f13p05-ch1sk1fk1fl1.tif	18	319	0.0196994	0	1	4	13	5	7	1	0	65535
20565	r07c04f14p05-ch1sk1fk1fl1.tif	18	320	0.00646983	0	1	4	14	5	7	1	0	65535
30569	r07c04f15p05-ch1sk1fk1fl1.tif	18	321	0.0194858	0	1	4	15	5	7	1	0	65535
20704	r07c04f16p05-ch1sk1fk1fl1.tif	18	322	0.00128176	0	1	4	16	5	7	1	0	65535
20390	r07c04f17p05-ch1sk1fk1fl1.tif	18	323	0.00218204	0	1	4	17	5	7	1	0	65535
19951	r07c04f18p05-ch1sk1fk1fl1.tif	18	324	0.00282292	0	1	4	18	5	7	1	0	65535
20397	r02c05f02p05-ch1sk1fk1fl1.tif	19	326	0.00190738	0	1	5	2	5	2	1	0	65535
20315	r02c05f03p05-ch1sk1fk1fl1.tif	19	327	0.00236515	0	1	5	3	5	2	1	0	65535
20043	r02c05f04p05-ch1sk1fk1fl1.tif	19	328	0.00122072	0	1	5	4	5	2	1	0	65535
15756	r02c05f10p05-ch1sk1fk1fl1.tif	19	334	0.0178531	0	1	5	10	5	2	1	0	65535
23446	r02c05f11p05-ch1sk1fk1fl1.tif	19	335	0.00201419	0	1	5	11	5	2	1	0	65535
19916	r02c05f15p05-ch1sk1fk1fl1.tif	19	339	0.00140383	0	1	5	15	5	2	1	0	65535
19262	r02c05f18p05-ch1sk1fk1fl1.tif	19	342	0.00216678	0	1	5	18	5	2	1	0	65535
20919	r03c05f02p05-ch1sk1fk1fl1.tif	20	344	0.00131228	0	1	5	2	5	3	1	0	65535
20772	r03c05f03p05-ch1sk1fk1fl1.tif	20	345	0.00132753	0	1	5	3	5	3	1	0	65535
21100	r03c05f04p05-ch1sk1fk1fl1.tif	20	346	0.00177005	0	1	5	4	5	3	1	0	65535
20667	r03c05f15p05-ch1sk1fk1fl1.tif	20	357	0.00172427	0	1	5	15	5	3	1	0	65535
20254	r03c05f18p05-ch1sk1fk1fl1.tif	20	360	0.00175479	0	1	5	18	5	3	1	0	65535
20677	r04c05f03p05-ch1sk1fk1fl1.tif	21	363	0.00172427	0	1	5	3	5	4	1	0	65535
20852	r04c05f04p05-ch1sk1fk1fl1.tif	21	364	0.00428779	0	1	5	4	5	4	1	0	65535
20535	r04c05f07p05-ch1sk1fk1fl1.tif	21	367	0.00138857	0	1	5	7	5	4	1	0	65535
20838	r04c05f15p05-ch1sk1fk1fl1.tif	21	375	0.00192264	0	1	5	15	5	4	1	0	65535
20368	r04c05f18p05-ch1sk1fk1fl1.tif	21	378	0.00175479	0	1	5	18	5	4	1	0	65535
20452	r05c05f11p05-ch1sk1fk1fl1.tif	22	389	0.00205997	0	1	5	11	5	5	1	0	65535
20509	r05c05f14p05-ch1sk1fk1fl1.tif	22	392	0.0012665	0	1	5	14	5	5	1	0	65535
20283	r05c05f15p05-ch1sk1fk1fl1.tif	22	393	0.005066	0	1	5	15	5	5	1	0	65535
20342	r05c05f16p05-ch1sk1fk1fl1.tif	22	394	0.00155642	0	1	5	16	5	5	1	0	65535
20297	r05c05f17p05-ch1sk1fk1fl1.tif	22	395	0.00218204	0	1	5	17	5	5	1	0	65535
19823	r05c05f18p05-ch1sk1fk1fl1.tif	22	396	0.00170901	0	1	5	18	5	5	1	0	65535
20603	r06c05f01p05-ch1sk1fk1fl1.tif	23	397	0.00146487	0	1	5	1	5	6	1	0	65535
20579	r06c05f02p05-ch1sk1fk1fl1.tif	23	398	0.00151064	0	1	5	2	5	6	1	0	65535
20367	r06c05f03p05-ch1sk1fk1fl1.tif	23	399	0.00250248	0	1	5	3	5	6	1	0	65535
20470	r06c05f04p05-ch1sk1fk1fl1.tif	23	400	0.00125124	0	1	5	4	5	6	1	0	65535
20397	r06c05f05p05-ch1sk1fk1fl1.tif	23	401	0.00125124	0	1	5	5	5	6	1	0	65535
20305	r06c05f06p05-ch1sk1fk1fl1.tif	23	402	0.00122072	0	1	5	6	5	6	1	0	65535
20497	r06c05f07p05-ch1sk1fk1fl1.tif	23	403	0.0030518	0	1	5	7	5	6	1	0	65535
20411	r06c05f08p05-ch1sk1fk1fl1.tif	23	404	0.0012665	0	1	5	8	5	6	1	0	65535
20288	r06c05f09p05-ch1sk1fk1fl1.tif	23	405	0.00291447	0	1	5	9	5	6	1	0	65535
20501	r06c05f10p05-ch1sk1fk1fl1.tif	23	406	0.00163272	0	1	5	10	5	6	1	0	65535
23775	r06c05f11p05-ch1sk1fk1fl1.tif	23	407	0.00787366	0	1	5	11	5	6	1	0	65535
20330	r06c05f12p05-ch1sk1fk1fl1.tif	23	408	0.00128176	0	1	5	12	5	6	1	0	65535
20142	r06c05f13p05-ch1sk1fk1fl1.tif	23	409	0.00128176	0	1	5	13	5	6	1	0	65535
20404	r06c05f14p05-ch1sk1fk1fl1.tif	23	410	0.00129702	0	1	5	14	5	6	1	0	65535
20298	r06c05f15p05-ch1sk1fk1fl1.tif	23	411	0.00167849	0	1	5	15	5	6	1	0	65535
20340	r06c05f16p05-ch1sk1fk1fl1.tif	23	412	0.00132753	0	1	5	16	5	6	1	0	65535
20256	r06c05f17p05-ch1sk1fk1fl1.tif	23	413	0.00158694	0	1	5	17	5	6	1	0	65535
19621	r06c05f18p05-ch1sk1fk1fl1.tif	23	414	0.00125124	0	1	5	18	5	6	1	0	65535
20533	r07c05f01p05-ch1sk1fk1fl1.tif	24	415	0.00129702	0	1	5	1	5	7	1	0	65535
20788	r07c05f02p05-ch1sk1fk1fl1.tif	24	416	0.00128176	0	1	5	2	5	7	1	0	65535
20672	r07c05f03p05-ch1sk1fk1fl1.tif	24	417	0.00132753	0	1	5	3	5	7	1	0	65535
20432	r07c05f04p05-ch1sk1fk1fl1.tif	24	418	0.00189212	0	1	5	4	5	7	1	0	65535
20522	r07c05f05p05-ch1sk1fk1fl1.tif	24	419	0.0012665	0	1	5	5	5	7	1	0	65535
20282	r07c05f06p05-ch1sk1fk1fl1.tif	24	420	0.00132753	0	1	5	6	5	7	1	0	65535
20468	r07c05f07p05-ch1sk1fk1fl1.tif	24	421	0.00204471	0	1	5	7	5	7	1	0	65535
20339	r07c05f08p05-ch1sk1fk1fl1.tif	24	422	0.00132753	0	1	5	8	5	7	1	0	65535
20486	r07c05f09p05-ch1sk1fk1fl1.tif	24	423	0.00469978	0	1	5	9	5	7	1	0	65535
20376	r07c05f10p05-ch1sk1fk1fl1.tif	24	424	0.00125124	0	1	5	10	5	7	1	0	65535
20201	r07c05f11p05-ch1sk1fk1fl1.tif	24	425	0.00131228	0	1	5	11	5	7	1	0	65535
20271	r07c05f12p05-ch1sk1fk1fl1.tif	24	426	0.00419623	0	1	5	12	5	7	1	0	65535
20379	r07c05f15p05-ch1sk1fk1fl1.tif	24	429	0.00154116	0	1	5	15	5	7	1	0	65535
20602	r07c05f16p05-ch1sk1fk1fl1.tif	24	430	0.00131228	0	1	5	16	5	7	1	0	65535
20280	r07c05f17p05-ch1sk1fk1fl1.tif	24	431	0.00129702	0	1	5	17	5	7	1	0	65535
0	r07c05f18p05-ch1sk1fk1fl1.tif	24	432	0	0	1	5	18	5	7	1	0	65535
20336	r02c06f04p05-ch1sk1fk1fl1.tif	25	436	0.00131228	0	1	6	4	5	2	1	0	65535
20442	r02c06f11p05-ch1sk1fk1fl1.tif	25	443	0.00459297	0	1	6	11	5	2	1	0	65535
20234	r02c06f15p05-ch1sk1fk1fl1.tif	25	447	0.00181582	0	1	6	15	5	2	1	0	65535
23168	r02c06f18p05-ch1sk1fk1fl1.tif	25	450	0.0030518	0	1	6	18	5	2	1	0	65535
20714	r03c06f02p05-ch1sk1fk1fl1.tif	26	452	0.00238041	0	1	6	2	5	3	1	0	65535
20604	r03c06f03p05-ch1sk1fk1fl1.tif	26	453	0.00137331	0	1	6	3	5	3	1	0	65535
17129	r03c06f04p05-ch1sk1fk1fl1.tif	26	454	0.00274662	0	1	6	4	5	3	1	0	65535
33151	r03c06f11p05-ch1sk1fk1fl1.tif	26	461	0.0484016	0	1	6	11	5	3	1	0	65535
20113	r03c06f18p05-ch1sk1fk1fl1.tif	26	468	0.00141909	0	1	6	18	5	3	1	0	65535
20747	r04c06f02p05-ch1sk1fk1fl1.tif	27	470	0.00128176	0	1	6	2	5	4	1	0	65535
20556	r04c06f03p05-ch1sk1fk1fl1.tif	27	471	0.00148013	0	1	6	3	5	4	1	0	65535
20424	r04c06f04p05-ch1sk1fk1fl1.tif	27	472	0.00131228	0	1	6	4	5	4	1	0	65535
20422	r04c06f10p05-ch1sk1fk1fl1.tif	27	478	0.0016022	0	1	6	10	5	4	1	0	65535
20433	r04c06f11p05-ch1sk1fk1fl1.tif	27	479	0.00128176	0	1	6	11	5	4	1	0	65535
19449	r04c06f18p05-ch1sk1fk1fl1.tif	27	486	0.0100404	0	1	6	18	5	4	1	0	65535
20578	r05c06f07p05-ch1sk1fk1fl1.tif	28	493	0.00131228	0	1	6	7	5	5	1	0	65535
20569	r05c06f15p05-ch1sk1fk1fl1.tif	28	501	0.00125124	0	1	6	15	5	5	1	0	65535
20427	r05c06f16p05-ch1sk1fk1fl1.tif	28	502	0.00141909	0	1	6	16	5	5	1	0	65535
20546	r05c06f17p05-ch1sk1fk1fl1.tif	28	503	0.00131228	0	1	6	17	5	5	1	0	65535
20479	r06c06f01p05-ch1sk1fk1fl1.tif	29	505	0.00314336	0	1	6	1	5	6	1	0	65535
20622	r06c06f02p05-ch1sk1fk1fl1.tif	29	506	0.00122072	0	1	6	2	5	6	1	0	65535
20581	r06c06f03p05-ch1sk1fk1fl1.tif	29	507	0.00146487	0	1	6	3	5	6	1	0	65535
20380	r06c06f04p05-ch1sk1fk1fl1.tif	29	508	0.00183108	0	1	6	4	5	6	1	0	65535
20231	r06c06f05p05-ch1sk1fk1fl1.tif	29	509	0.00442512	0	1	6	5	5	6	1	0	65535
23615	r06c06f06p05-ch1sk1fk1fl1.tif	29	510	0.00697337	0	1	6	6	5	6	1	0	65535
20283	r06c06f07p05-ch1sk1fk1fl1.tif	29	511	0.00181582	0	1	6	7	5	6	1	0	65535
20181	r06c06f08p05-ch1sk1fk1fl1.tif	29	512	0.00138857	0	1	6	8	5	6	1	0	65535
20140	r06c06f09p05-ch1sk1fk1fl1.tif	29	513	0.00163272	0	1	6	9	5	6	1	0	65535
23552	r06c06f10p05-ch1sk1fk1fl1.tif	29	514	0.00495918	0	1	6	10	5	6	1	0	65535
20260	r06c06f11p05-ch1sk1fk1fl1.tif	29	515	0.00292973	0	1	6	11	5	6	1	0	65535
20253	r06c06f12p05-ch1sk1fk1fl1.tif	29	516	0.00125124	0	1	6	12	5	6	1	0	65535
20196	r06c06f13p05-ch1sk1fk1fl1.tif	29	517	0.00207523	0	1	6	13	5	6	1	0	65535
20394	r06c06f14p05-ch1sk1fk1fl1.tif	29	518	0.00177005	0	1	6	14	5	6	1	0	65535
20353	r06c06f15p05-ch1sk1fk1fl1.tif	29	519	0.00218204	0	1	6	15	5	6	1	0	65535
20097	r06c06f16p05-ch1sk1fk1fl1.tif	29	520	0.0016022	0	1	6	16	5	6	1	0	65535
20513	r06c06f17p05-ch1sk1fk1fl1.tif	29	521	0.00218204	0	1	6	17	5	6	1	0	65535
19487	r06c06f18p05-ch1sk1fk1fl1.tif	29	522	0.00120546	0	1	6	18	5	6	1	0	65535
16734	r07c06f01p05-ch1sk1fk1fl1.tif	30	523	0.00653086	0	1	6	1	5	7	1	0	65535
20638	r07c06f02p05-ch1sk1fk1fl1.tif	30	524	0.00241093	0	1	6	2	5	7	1	0	65535
16459	r07c06f03p05-ch1sk1fk1fl1.tif	30	525	0.00332647	0	1	6	3	5	7	1	0	65535
20154	r07c06f04p05-ch1sk1fk1fl1.tif	30	526	0.00131228	0	1	6	4	5	7	1	0	65535
20284	r07c06f05p05-ch1sk1fk1fl1.tif	30	527	0.00148013	0	1	6	5	5	7	1	0	65535
20315	r07c06f06p05-ch1sk1fk1fl1.tif	30	528	0.0061799	0	1	6	6	5	7	1	0	65535
20428	r07c06f07p05-ch1sk1fk1fl1.tif	30	529	0.0027924	0	1	6	7	5	7	1	0	65535
20468	r07c06f08p05-ch1sk1fk1fl1.tif	30	530	0.0012665	0	1	6	8	5	7	1	0	65535
20293	r07c06f09p05-ch1sk1fk1fl1.tif	30	531	0.00129702	0	1	6	9	5	7	1	0	65535
20205	r07c06f10p05-ch1sk1fk1fl1.tif	30	532	0.0037995	0	1	6	10	5	7	1	0	65535
20023	r07c06f11p05-ch1sk1fk1fl1.tif	30	533	0.00277714	0	1	6	11	5	7	1	0	65535
20316	r07c06f12p05-ch1sk1fk1fl1.tif	30	534	0.00140383	0	1	6	12	5	7	1	0	65535
20266	r07c06f13p05-ch1sk1fk1fl1.tif	30	535	0.00141909	0	1	6	13	5	7	1	0	65535
20359	r07c06f14p05-ch1sk1fk1fl1.tif	30	536	0.0012665	0	1	6	14	5	7	1	0	65535
20572	r07c06f15p05-ch1sk1fk1fl1.tif	30	537	0.00123598	0	1	6	15	5	7	1	0	65535
20188	r07c06f16p05-ch1sk1fk1fl1.tif	30	538	0.00267033	0	1	6	16	5	7	1	0	65535
20239	r07c06f17p05-ch1sk1fk1fl1.tif	30	539	0.00187686	0	1	6	17	5	7	1	0	65535
19377	r07c06f18p05-ch1sk1fk1fl1.tif	30	540	0.002533	0	1	6	18	5	7	1	0	65535
20888	r02c07f02p05-ch1sk1fk1fl1.tif	31	542	0.00173953	0	1	7	2	5	2	1	0	65535
20760	r02c07f03p05-ch1sk1fk1fl1.tif	31	543	0.00128176	0	1	7	3	5	2	1	0	65535
20450	r02c07f15p05-ch1sk1fk1fl1.tif	31	555	0.00129702	0	1	7	15	5	2	1	0	65535
20129	r02c07f18p05-ch1sk1fk1fl1.tif	31	558	0.00149538	0	1	7	18	5	2	1	0	65535
20593	r03c07f02p05-ch1sk1fk1fl1.tif	32	560	0.00131228	0	1	7	2	5	3	1	0	65535
20543	r03c07f03p05-ch1sk1fk1fl1.tif	32	561	0.00146487	0	1	7	3	5	3	1	0	65535
20422	r03c07f07p05-ch1sk1fk1fl1.tif	32	565	0.00201419	0	1	7	7	5	3	1	0	65535
2	r03c07f08p05-ch1sk1fk1fl1.tif	32	566	0.0498817	0	1	7	8	5	3	1	0	65535
20253	r03c07f14p05-ch1sk1fk1fl1.tif	32	572	0.00175479	0	1	7	14	5	3	1	0	65535
20316	r03c07f15p05-ch1sk1fk1fl1.tif	32	573	0.0012665	0	1	7	15	5	3	1	0	65535
20300	r03c07f18p05-ch1sk1fk1fl1.tif	32	576	0.00148013	0	1	7	18	5	3	1	0	65535
20541	r04c07f02p05-ch1sk1fk1fl1.tif	33	578	0.00144961	0	1	7	2	5	4	1	0	65535
20245	r04c07f03p05-ch1sk1fk1fl1.tif	33	579	0.00137331	0	1	7	3	5	4	1	0	65535
20146	r04c07f04p05-ch1sk1fk1fl1.tif	33	580	0.00140383	0	1	7	4	5	4	1	0	65535
19220	r04c07f18p05-ch1sk1fk1fl1.tif	33	594	0.00140383	0	1	7	18	5	4	1	0	65535
16557	r05c07f02p05-ch1sk1fk1fl1.tif	34	596	0.00466926	0	1	7	2	5	5	1	0	65535
20448	r05c07f03p05-ch1sk1fk1fl1.tif	34	597	0.00161746	0	1	7	3	5	5	1	0	65535
20270	r05c07f04p05-ch1sk1fk1fl1.tif	34	598	0.0024567	0	1	7	4	5	5	1	0	65535
20248	r05c07f05p05-ch1sk1fk1fl1.tif	34	599	0.00480659	0	1	7	5	5	5	1	0	65535
20358	r05c07f06p05-ch1sk1fk1fl1.tif	34	600	0.00308232	0	1	7	6	5	5	1	0	65535
20407	r05c07f07p05-ch1sk1fk1fl1.tif	34	601	0.00427253	0	1	7	7	5	5	1	0	65535
20237	r05c07f10p05-ch1sk1fk1fl1.tif	34	604	0.00158694	0	1	7	10	5	5	1	0	65535
20221	r05c07f11p05-ch1sk1fk1fl1.tif	34	605	0.00230411	0	1	7	11	5	5	1	0	65535
20150	r05c07f18p05-ch1sk1fk1fl1.tif	34	612	0.00138857	0	1	7	18	5	5	1	0	65535
20384	r06c07f01p05-ch1sk1fk1fl1.tif	35	613	0.00987259	0	1	7	1	5	6	1	0	65535
20560	r06c07f02p05-ch1sk1fk1fl1.tif	35	614	0.00283818	0	1	7	2	5	6	1	0	65535
20432	r06c07f03p05-ch1sk1fk1fl1.tif	35	615	0.0128481	0	1	7	3	5	6	1	0	65535
20176	r06c07f04p05-ch1sk1fk1fl1.tif	35	616	0.00422675	0	1	7	4	5	6	1	0	65535
20112	r06c07f05p05-ch1sk1fk1fl1.tif	35	617	0.00198367	0	1	7	5	5	6	1	0	65535
20456	r06c07f06p05-ch1sk1fk1fl1.tif	35	618	0.00131228	0	1	7	6	5	6	1	0	65535
20309	r06c07f07p05-ch1sk1fk1fl1.tif	35	619	0.00238041	0	1	7	7	5	6	1	0	65535
20093	r06c07f08p05-ch1sk1fk1fl1.tif	35	620	0.00195315	0	1	7	8	5	6	1	0	65535
20376	r06c07f09p05-ch1sk1fk1fl1.tif	35	621	0.00123598	0	1	7	9	5	6	1	0	65535
20031	r06c07f10p05-ch1sk1fk1fl1.tif	35	622	0.0012665	0	1	7	10	5	6	1	0	65535
15760	r06c07f11p05-ch1sk1fk1fl1.tif	35	623	0.0090486	0	1	7	11	5	6	1	0	65535
20064	r06c07f12p05-ch1sk1fk1fl1.tif	35	624	0.0016022	0	1	7	12	5	6	1	0	65535
20071	r06c07f13p05-ch1sk1fk1fl1.tif	35	625	0.00543221	0	1	7	13	5	6	1	0	65535
20138	r06c07f14p05-ch1sk1fk1fl1.tif	35	626	0.00141909	0	1	7	14	5	6	1	0	65535
20247	r06c07f15p05-ch1sk1fk1fl1.tif	35	627	0.0016022	0	1	7	15	5	6	1	0	65535
23695	r06c07f16p05-ch1sk1fk1fl1.tif	35	628	0.0030518	0	1	7	16	5	6	1	0	65535
20383	r06c07f17p05-ch1sk1fk1fl1.tif	35	629	0.00128176	0	1	7	17	5	6	1	0	65535
23306	r06c07f18p05-ch1sk1fk1fl1.tif	35	630	0.00573739	0	1	7	18	5	6	1	0	65535
20604	r07c07f01p05-ch1sk1fk1fl1.tif	36	631	0.00144961	0	1	7	1	5	7	1	0	65535
20403	r07c07f02p05-ch1sk1fk1fl1.tif	36	632	0.00175479	0	1	7	2	5	7	1	0	65535
32	r07c07f03p05-ch1sk1fk1fl1.tif	36	633	0.0480964	0	1	7	3	5	7	1	0	65535
20092	r07c07f04p05-ch1sk1fk1fl1.tif	36	634	0.00875868	0	1	7	4	5	7	1	0	65535
20144	r07c07f05p05-ch1sk1fk1fl1.tif	36	635	0.00144961	0	1	7	5	5	7	1	0	65535
20149	r07c07f06p05-ch1sk1fk1fl1.tif	36	636	0.00123598	0	1	7	6	5	7	1	0	65535
20277	r07c07f07p05-ch1sk1fk1fl1.tif	36	637	0.00204471	0	1	7	7	5	7	1	0	65535
20198	r07c07f08p05-ch1sk1fk1fl1.tif	36	638	0.00140383	0	1	7	8	5	7	1	0	65535
20265	r07c07f09p05-ch1sk1fk1fl1.tif	36	639	0.00134279	0	1	7	9	5	7	1	0	65535
16158	r07c07f10p05-ch1sk1fk1fl1.tif	36	640	0.00234989	0	1	7	10	5	7	1	0	65535
19993	r07c07f11p05-ch1sk1fk1fl1.tif	36	641	0.00138857	0	1	7	11	5	7	1	0	65535
20136	r07c07f12p05-ch1sk1fk1fl1.tif	36	642	0.00177005	0	1	7	12	5	7	1	0	65535
29	r07c07f13p05-ch1sk1fk1fl1.tif	36	643	0.0280461	0	1	7	13	5	7	1	0	65535
20294	r07c07f14p05-ch1sk1fk1fl1.tif	36	644	0.00195315	0	1	7	14	5	7	1	0	65535
20292	r07c07f15p05-ch1sk1fk1fl1.tif	36	645	0.00144961	0	1	7	15	5	7	1	0	65535
20125	r07c07f16p05-ch1sk1fk1fl1.tif	36	646	0.00149538	0	1	7	16	5	7	1	0	65535
26395	r07c07f17p05-ch1sk1fk1fl1.tif	36	647	0.0135348	0	1	7	17	5	7	1	0	65535
26023	r07c07f18p05-ch1sk1fk1fl1.tif	36	648	0.0126497	0	1	7	18	5	7	1	0	65535
20569	r02c08f02p05-ch1sk1fk1fl1.tif	37	650	0.00137331	0	1	8	2	5	2	1	0	65535
16286	r02c08f03p05-ch1sk1fk1fl1.tif	37	651	0.0176394	0	1	8	3	5	2	1	0	65535
16907	r02c08f04p05-ch1sk1fk1fl1.tif	37	652	0.00289921	0	1	8	4	5	2	1	0	65535
20402	r02c08f07p05-ch1sk1fk1fl1.tif	37	655	0.00146487	0	1	8	7	5	2	1	0	65535
20352	r02c08f15p05-ch1sk1fk1fl1.tif	37	663	0.00831617	0	1	8	15	5	2	1	0	65535
20355	r02c08f18p05-ch1sk1fk1fl1.tif	37	666	0.00987259	0	1	8	18	5	2	1	0	65535
20526	r03c08f02p05-ch1sk1fk1fl1.tif	38	668	0.00157168	0	1	8	2	5	3	1	0	65535
20503	r03c08f03p05-ch1sk1fk1fl1.tif	38	669	0.00131228	0	1	8	3	5	3	1	0	65535
16948	r03c08f04p05-ch1sk1fk1fl1.tif	38	670	0.00854505	0	1	8	4	5	3	1	0	65535
20200	r03c08f15p05-ch1sk1fk1fl1.tif	38	681	0.00132753	0	1	8	15	5	3	1	0	65535
20100	r03c08f18p05-ch1sk1fk1fl1.tif	38	684	0.00173953	0	1	8	18	5	3	1	0	65535
20542	r04c08f02p05-ch1sk1fk1fl1.tif	39	686	0.00149538	0	1	8	2	5	4	1	0	65535
20447	r04c08f03p05-ch1sk1fk1fl1.tif	39	687	0.00143435	0	1	8	3	5	4	1	0	65535
20482	r04c08f04p05-ch1sk1fk1fl1.tif	39	688	0.0034638	0	1	8	4	5	4	1	0	65535
20325	r04c08f15p05-ch1sk1fk1fl1.tif	39	699	0.00299077	0	1	8	15	5	4	1	0	65535
15938	r04c08f18p05-ch1sk1fk1fl1.tif	39	702	0.00544747	0	1	8	18	5	4	1	0	65535
20342	r05c08f03p05-ch1sk1fk1fl1.tif	40	705	0.00364691	0	1	8	3	5	5	1	0	65535
20372	r05c08f04p05-ch1sk1fk1fl1.tif	40	706	0.00129702	0	1	8	4	5	5	1	0	65535
20007	r05c08f11p05-ch1sk1fk1fl1.tif	40	713	0.00163272	0	1	8	11	5	5	1	0	65535
20477	r05c08f15p05-ch1sk1fk1fl1.tif	40	717	0.00140383	0	1	8	15	5	5	1	0	65535
19763	r05c08f18p05-ch1sk1fk1fl1.tif	40	720	0.00148013	0	1	8	18	5	5	1	0	65535
20542	r06c08f01p05-ch1sk1fk1fl1.tif	41	721	0.00968948	0	1	8	1	5	6	1	0	65535
20433	r06c08f02p05-ch1sk1fk1fl1.tif	41	722	0.0012665	0	1	8	2	5	6	1	0	65535
20357	r06c08f03p05-ch1sk1fk1fl1.tif	41	723	0.00149538	0	1	8	3	5	6	1	0	65535
20301	r06c08f04p05-ch1sk1fk1fl1.tif	41	724	0.00128176	0	1	8	4	5	6	1	0	65535
20061	r06c08f05p05-ch1sk1fk1fl1.tif	41	725	0.00132753	0	1	8	5	5	6	1	0	65535
20347	r06c08f06p05-ch1sk1fk1fl1.tif	41	726	0.00120546	0	1	8	6	5	6	1	0	65535
20158	r06c08f07p05-ch1sk1fk1fl1.tif	41	727	0.0012665	0	1	8	7	5	6	1	0	65535
20245	r06c08f08p05-ch1sk1fk1fl1.tif	41	728	0.00125124	0	1	8	8	5	6	1	0	65535
5	r06c08f09p05-ch1sk1fk1fl1.tif	41	729	0.0211032	0	1	8	9	5	6	1	0	65535
20060	r06c08f10p05-ch1sk1fk1fl1.tif	41	730	0.00134279	0	1	8	10	5	6	1	0	65535
20126	r06c08f11p05-ch1sk1fk1fl1.tif	41	731	0.00123598	0	1	8	11	5	6	1	0	65535
20138	r06c08f12p05-ch1sk1fk1fl1.tif	41	732	0.00167849	0	1	8	12	5	6	1	0	65535
19997	r06c08f13p05-ch1sk1fk1fl1.tif	41	733	0.00660716	0	1	8	13	5	6	1	0	65535
20355	r06c08f14p05-ch1sk1fk1fl1.tif	41	734	0.00202945	0	1	8	14	5	6	1	0	65535
20167	r06c08f15p05-ch1sk1fk1fl1.tif	41	735	0.00296025	0	1	8	15	5	6	1	0	65535
20169	r06c08f16p05-ch1sk1fk1fl1.tif	41	736	0.00228885	0	1	8	16	5	6	1	0	65535
20163	r06c08f17p05-ch1sk1fk1fl1.tif	41	737	0.00167849	0	1	8	17	5	6	1	0	65535
19881	r06c08f18p05-ch1sk1fk1fl1.tif	41	738	0.00146487	0	1	8	18	5	6	1	0	65535
20343	r07c08f01p05-ch1sk1fk1fl1.tif	42	739	0.00650034	0	1	8	1	5	7	1	0	65535
20641	r07c08f02p05-ch1sk1fk1fl1.tif	42	740	0.00424201	0	1	8	2	5	7	1	0	65535
20511	r07c08f03p05-ch1sk1fk1fl1.tif	42	741	0.00132753	0	1	8	3	5	7	1	0	65535
20118	r07c08f04p05-ch1sk1fk1fl1.tif	42	742	0.00134279	0	1	8	4	5	7	1	0	65535
20264	r07c08f05p05-ch1sk1fk1fl1.tif	42	743	0.00167849	0	1	8	5	5	7	1	0	65535
20254	r07c08f06p05-ch1sk1fk1fl1.tif	42	744	0.00144961	0	1	8	6	5	7	1	0	65535
20312	r07c08f07p05-ch1sk1fk1fl1.tif	42	745	0.00839246	0	1	8	7	5	7	1	0	65535
20286	r07c08f08p05-ch1sk1fk1fl1.tif	42	746	0.00779736	0	1	8	8	5	7	1	0	65535
20258	r07c08f09p05-ch1sk1fk1fl1.tif	42	747	0.00225834	0	1	8	9	5	7	1	0	65535
20247	r07c08f10p05-ch1sk1fk1fl1.tif	42	748	0.00199893	0	1	8	10	5	7	1	0	65535
23297	r07c08f11p05-ch1sk1fk1fl1.tif	42	749	0.0300755	0	1	8	11	5	7	1	0	65535
20089	r07c08f12p05-ch1sk1fk1fl1.tif	42	750	0.00170901	0	1	8	12	5	7	1	0	65535
20313	r07c08f13p05-ch1sk1fk1fl1.tif	42	751	0.00180056	0	1	8	13	5	7	1	0	65535
20242	r07c08f14p05-ch1sk1fk1fl1.tif	42	752	0.00175479	0	1	8	14	5	7	1	0	65535
20378	r07c08f15p05-ch1sk1fk1fl1.tif	42	753	0.00158694	0	1	8	15	5	7	1	0	65535
19871	r07c08f16p05-ch1sk1fk1fl1.tif	42	754	0.00210575	0	1	8	16	5	7	1	0	65535
20492	r07c08f17p05-ch1sk1fk1fl1.tif	42	755	0.00169375	0	1	8	17	5	7	1	0	65535
19896	r07c08f18p05-ch1sk1fk1fl1.tif	42	756	0.00157168	0	1	8	18	5	7	1	0	65535
20498	r02c09f11p05-ch1sk1fk1fl1.tif	43	767	0.00323491	0	1	9	11	5	2	1	0	65535
23743	r02c09f15p05-ch1sk1fk1fl1.tif	43	771	0.00257877	0	1	9	15	5	2	1	0	65535
20356	r02c09f16p05-ch1sk1fk1fl1.tif	43	772	0.00134279	0	1	9	16	5	2	1	0	65535
20424	r02c09f17p05-ch1sk1fk1fl1.tif	43	773	0.00125124	0	1	9	17	5	2	1	0	65535
15896	r02c09f18p05-ch1sk1fk1fl1.tif	43	774	0.0059968	0	1	9	18	5	2	1	0	65535
20679	r03c09f02p05-ch1sk1fk1fl1.tif	44	776	0.00146487	0	1	9	2	5	3	1	0	65535
20510	r03c09f03p05-ch1sk1fk1fl1.tif	44	777	0.00273136	0	1	9	3	5	3	1	0	65535
11897	r03c09f07p05-ch1sk1fk1fl1.tif	44	781	0.00881972	0	1	9	7	5	3	1	0	65535
23794	r03c09f08p05-ch1sk1fk1fl1.tif	44	782	0.00399786	0	1	9	8	5	3	1	0	65535
20219	r03c09f14p05-ch1sk1fk1fl1.tif	44	788	0.00155642	0	1	9	14	5	3	1	0	65535
20531	r03c09f15p05-ch1sk1fk1fl1.tif	44	789	0.00157168	0	1	9	15	5	3	1	0	65535
16428	r03c09f18p05-ch1sk1fk1fl1.tif	44	792	0.00918593	0	1	9	18	5	3	1	0	65535
20566	r04c09f02p05-ch1sk1fk1fl1.tif	45	794	0.00128176	0	1	9	2	5	4	1	0	65535
20213	r04c09f03p05-ch1sk1fk1fl1.tif	45	795	0.00840772	0	1	9	3	5	4	1	0	65535
20299	r04c09f04p05-ch1sk1fk1fl1.tif	45	796	0.00138857	0	1	9	4	5	4	1	0	65535
20418	r04c09f10p05-ch1sk1fk1fl1.tif	45	802	0.00132753	0	1	9	10	5	4	1	0	65535
20390	r04c09f11p05-ch1sk1fk1fl1.tif	45	803	0.00137331	0	1	9	11	5	4	1	0	65535
23043	r04c09f18p05-ch1sk1fk1fl1.tif	45	810	0.00161746	0	1	9	18	5	4	1	0	65535
21101	r05c09f02p05-ch1sk1fk1fl1.tif	46	812	0.00190738	0	1	9	2	5	5	1	0	65535
20904	r05c09f03p05-ch1sk1fk1fl1.tif	46	813	0.00135805	0	1	9	3	5	5	1	0	65535
20218	r05c09f04p05-ch1sk1fk1fl1.tif	46	814	0.00213626	0	1	9	4	5	5	1	0	65535
16225	r05c09f15p05-ch1sk1fk1fl1.tif	46	825	0.0286717	0	1	9	15	5	5	1	0	65535
19338	r05c09f18p05-ch1sk1fk1fl1.tif	46	828	0.00129702	0	1	9	18	5	5	1	0	65535
20807	r06c09f01p05-ch1sk1fk1fl1.tif	47	829	0.00137331	0	1	9	1	5	6	1	0	65535
20407	r06c09f02p05-ch1sk1fk1fl1.tif	47	830	0.00135805	0	1	9	2	5	6	1	0	65535
20534	r06c09f03p05-ch1sk1fk1fl1.tif	47	831	0.0012665	0	1	9	3	5	6	1	0	65535
20071	r06c09f04p05-ch1sk1fk1fl1.tif	47	832	0.00144961	0	1	9	4	5	6	1	0	65535
20133	r06c09f05p05-ch1sk1fk1fl1.tif	47	833	0.00134279	0	1	9	5	5	6	1	0	65535
20240	r06c09f06p05-ch1sk1fk1fl1.tif	47	834	0.00292973	0	1	9	6	5	6	1	0	65535
20350	r06c09f07p05-ch1sk1fk1fl1.tif	47	835	0.00163272	0	1	9	7	5	6	1	0	65535
20166	r06c09f08p05-ch1sk1fk1fl1.tif	47	836	0.00154116	0	1	9	8	5	6	1	0	65535
20121	r06c09f09p05-ch1sk1fk1fl1.tif	47	837	0.00131228	0	1	9	9	5	6	1	0	65535
23587	r06c09f10p05-ch1sk1fk1fl1.tif	47	838	0.00282292	0	1	9	10	5	6	1	0	65535
20193	r06c09f11p05-ch1sk1fk1fl1.tif	47	839	0.00427253	0	1	9	11	5	6	1	0	65535
20043	r06c09f12p05-ch1sk1fk1fl1.tif	47	840	0.00247196	0	1	9	12	5	6	1	0	65535
20119	r06c09f13p05-ch1sk1fk1fl1.tif	47	841	0.0012665	0	1	9	13	5	6	1	0	65535
20292	r06c09f14p05-ch1sk1fk1fl1.tif	47	842	0.0012665	0	1	9	14	5	6	1	0	65535
20304	r06c09f15p05-ch1sk1fk1fl1.tif	47	843	0.00141909	0	1	9	15	5	6	1	0	65535
20133	r06c09f16p05-ch1sk1fk1fl1.tif	47	844	0.00132753	0	1	9	16	5	6	1	0	65535
20184	r06c09f17p05-ch1sk1fk1fl1.tif	47	845	0.00134279	0	1	9	17	5	6	1	0	65535
19537	r06c09f18p05-ch1sk1fk1fl1.tif	47	846	0.00257877	0	1	9	18	5	6	1	0	65535
20500	r07c09f01p05-ch1sk1fk1fl1.tif	48	847	0.00247196	0	1	9	1	5	7	1	0	65535
20552	r07c09f02p05-ch1sk1fk1fl1.tif	48	848	0.00411994	0	1	9	2	5	7	1	0	65535
20533	r07c09f03p05-ch1sk1fk1fl1.tif	48	849	0.00125124	0	1	9	3	5	7	1	0	65535
20420	r07c09f04p05-ch1sk1fk1fl1.tif	48	850	0.00192264	0	1	9	4	5	7	1	0	65535
19	r07c09f05p05-ch1sk1fk1fl1.tif	48	851	0.031754	0	1	9	5	5	7	1	0	65535
20181	r07c09f06p05-ch1sk1fk1fl1.tif	48	852	0.00288396	0	1	9	6	5	7	1	0	65535
20502	r07c09f07p05-ch1sk1fk1fl1.tif	48	853	0.00128176	0	1	9	7	5	7	1	0	65535
20093	r07c09f08p05-ch1sk1fk1fl1.tif	48	854	0.00228885	0	1	9	8	5	7	1	0	65535
20227	r07c09f09p05-ch1sk1fk1fl1.tif	48	855	0.00161746	0	1	9	9	5	7	1	0	65535
20073	r07c09f10p05-ch1sk1fk1fl1.tif	48	856	0.00202945	0	1	9	10	5	7	1	0	65535
26289	r07c09f11p05-ch1sk1fk1fl1.tif	48	857	0.0142061	0	1	9	11	5	7	1	0	65535
15991	r07c09f12p05-ch1sk1fk1fl1.tif	48	858	0.0142061	0	1	9	12	5	7	1	0	65535
23590	r07c09f13p05-ch1sk1fk1fl1.tif	48	859	0.00906386	0	1	9	13	5	7	1	0	65535
20159	r07c09f14p05-ch1sk1fk1fl1.tif	48	860	0.00205997	0	1	9	14	5	7	1	0	65535
20213	r07c09f15p05-ch1sk1fk1fl1.tif	48	861	0.0041352	0	1	9	15	5	7	1	0	65535
20231	r07c09f16p05-ch1sk1fk1fl1.tif	48	862	0.00204471	0	1	9	16	5	7	1	0	65535
20399	r07c09f17p05-ch1sk1fk1fl1.tif	48	863	0.00134279	0	1	9	17	5	7	1	0	65535
23275	r07c09f18p05-ch1sk1fk1fl1.tif	48	864	0.00181582	0	1	9	18	5	7	1	0	65535
20773	r02c10f02p05-ch1sk1fk1fl1.tif	49	866	0.00173953	0	1	10	2	5	2	1	0	65535
20659	r02c10f03p05-ch1sk1fk1fl1.tif	49	867	0.00181582	0	1	10	3	5	2	1	0	65535
20657	r02c10f04p05-ch1sk1fk1fl1.tif	49	868	0.00202945	0	1	10	4	5	2	1	0	65535
20735	r02c10f07p05-ch1sk1fk1fl1.tif	49	871	0.00839246	0	1	10	7	5	2	1	0	65535
20306	r02c10f15p05-ch1sk1fk1fl1.tif	49	879	0.00144961	0	1	10	15	5	2	1	0	65535
20046	r02c10f18p05-ch1sk1fk1fl1.tif	49	882	0.0201267	0	1	10	18	5	2	1	0	65535
16578	r03c10f02p05-ch1sk1fk1fl1.tif	50	884	0.00367742	0	1	10	2	5	3	1	0	65535
20607	r03c10f03p05-ch1sk1fk1fl1.tif	50	885	0.00178531	0	1	10	3	5	3	1	0	65535
20293	r03c10f07p05-ch1sk1fk1fl1.tif	50	889	0.00125124	0	1	10	7	5	3	1	0	65535
20208	r03c10f08p05-ch1sk1fk1fl1.tif	50	890	0.005066	0	1	10	8	5	3	1	0	65535
20449	r03c10f14p05-ch1sk1fk1fl1.tif	50	896	0.00401312	0	1	10	14	5	3	1	0	65535
20408	r03c10f15p05-ch1sk1fk1fl1.tif	50	897	0.00135805	0	1	10	15	5	3	1	0	65535
23531	r03c10f16p05-ch1sk1fk1fl1.tif	50	898	0.0146639	0	1	10	16	5	3	1	0	65535
20036	r03c10f18p05-ch1sk1fk1fl1.tif	50	900	0.00369268	0	1	10	18	5	3	1	0	65535
20587	r04c10f02p05-ch1sk1fk1fl1.tif	51	902	0.00131228	0	1	10	2	5	4	1	0	65535
20482	r04c10f03p05-ch1sk1fk1fl1.tif	51	903	0.00131228	0	1	10	3	5	4	1	0	65535
20488	r04c10f04p05-ch1sk1fk1fl1.tif	51	904	0.00149538	0	1	10	4	5	4	1	0	65535
16371	r04c10f07p05-ch1sk1fk1fl1.tif	51	907	0.0118868	0	1	10	7	5	4	1	0	65535
20349	r04c10f15p05-ch1sk1fk1fl1.tif	51	915	0.00129702	0	1	10	15	5	4	1	0	65535
16456	r05c10f04p05-ch1sk1fk1fl1.tif	52	922	0.00404364	0	1	10	4	5	5	1	0	65535
20172	r05c10f11p05-ch1sk1fk1fl1.tif	52	929	0.00134279	0	1	10	11	5	5	1	0	65535
20444	r05c10f15p05-ch1sk1fk1fl1.tif	52	933	0.00132753	0	1	10	15	5	5	1	0	65535
20308	r05c10f16p05-ch1sk1fk1fl1.tif	52	934	0.00317388	0	1	10	16	5	5	1	0	65535
20434	r05c10f17p05-ch1sk1fk1fl1.tif	52	935	0.00131228	0	1	10	17	5	5	1	0	65535
19899	r05c10f18p05-ch1sk1fk1fl1.tif	52	936	0.0016022	0	1	10	18	5	5	1	0	65535
20636	r06c10f01p05-ch1sk1fk1fl1.tif	53	937	0.00209049	0	1	10	1	5	6	1	0	65535
20425	r06c10f02p05-ch1sk1fk1fl1.tif	53	938	0.0131991	0	1	10	2	5	6	1	0	65535
20650	r06c10f03p05-ch1sk1fk1fl1.tif	53	939	0.00163272	0	1	10	3	5	6	1	0	65535
20681	r06c10f04p05-ch1sk1fk1fl1.tif	53	940	0.00140383	0	1	10	4	5	6	1	0	65535
20446	r06c10f05p05-ch1sk1fk1fl1.tif	53	941	0.00141909	0	1	10	5	5	6	1	0	65535
20203	r06c10f06p05-ch1sk1fk1fl1.tif	53	942	0.00190738	0	1	10	6	5	6	1	0	65535
20499	r06c10f07p05-ch1sk1fk1fl1.tif	53	943	0.00137331	0	1	10	7	5	6	1	0	65535
20297	r06c10f08p05-ch1sk1fk1fl1.tif	53	944	0.0021973	0	1	10	8	5	6	1	0	65535
20515	r06c10f09p05-ch1sk1fk1fl1.tif	53	945	0.00137331	0	1	10	9	5	6	1	0	65535
20478	r06c10f10p05-ch1sk1fk1fl1.tif	53	946	0.0016022	0	1	10	10	5	6	1	0	65535
15923	r06c10f11p05-ch1sk1fk1fl1.tif	53	947	0.0043183	0	1	10	11	5	6	1	0	65535
20047	r06c10f12p05-ch1sk1fk1fl1.tif	53	948	0.00898756	0	1	10	12	5	6	1	0	65535
20287	r06c10f13p05-ch1sk1fk1fl1.tif	53	949	0.00123598	0	1	10	13	5	6	1	0	65535
15944	r06c10f14p05-ch1sk1fk1fl1.tif	53	950	0.014786	0	1	10	14	5	6	1	0	65535
23607	r06c10f15p05-ch1sk1fk1fl1.tif	53	951	0.00407416	0	1	10	15	5	6	1	0	65535
20232	r06c10f16p05-ch1sk1fk1fl1.tif	53	952	0.00128176	0	1	10	16	5	6	1	0	65535
20120	r06c10f17p05-ch1sk1fk1fl1.tif	53	953	0.00151064	0	1	10	17	5	6	1	0	65535
20138	r06c10f18p05-ch1sk1fk1fl1.tif	53	954	0.00146487	0	1	10	18	5	6	1	0	65535
16310	r07c10f01p05-ch1sk1fk1fl1.tif	54	955	0.0107881	0	1	10	1	5	7	1	0	65535
16460	r07c10f02p05-ch1sk1fk1fl1.tif	54	956	0.0034638	0	1	10	2	5	7	1	0	65535
16441	r07c10f03p05-ch1sk1fk1fl1.tif	54	957	0.0105287	0	1	10	3	5	7	1	0	65535
20151	r07c10f04p05-ch1sk1fk1fl1.tif	54	958	0.0112459	0	1	10	4	5	7	1	0	65535
20414	r07c10f05p05-ch1sk1fk1fl1.tif	54	959	0.00155642	0	1	10	5	5	7	1	0	65535
20471	r07c10f06p05-ch1sk1fk1fl1.tif	54	960	0.00233463	0	1	10	6	5	7	1	0	65535
20160	r07c10f07p05-ch1sk1fk1fl1.tif	54	961	0.00248722	0	1	10	7	5	7	1	0	65535
20219	r07c10f08p05-ch1sk1fk1fl1.tif	54	962	0.00352483	0	1	10	8	5	7	1	0	65535
20355	r07c10f09p05-ch1sk1fk1fl1.tif	54	963	0.0015259	0	1	10	9	5	7	1	0	65535
20248	r07c10f10p05-ch1sk1fk1fl1.tif	54	964	0.00132753	0	1	10	10	5	7	1	0	65535
20265	r07c10f11p05-ch1sk1fk1fl1.tif	54	965	0.00129702	0	1	10	11	5	7	1	0	65535
20092	r07c10f12p05-ch1sk1fk1fl1.tif	54	966	0.00360113	0	1	10	12	5	7	1	0	65535
20209	r07c10f13p05-ch1sk1fk1fl1.tif	54	967	0.00187686	0	1	10	13	5	7	1	0	65535
20349	r07c10f14p05-ch1sk1fk1fl1.tif	54	968	0.00210575	0	1	10	14	5	7	1	0	65535
20435	r07c10f15p05-ch1sk1fk1fl1.tif	54	969	0.00144961	0	1	10	15	5	7	1	0	65535
20033	r07c10f16p05-ch1sk1fk1fl1.tif	54	970	0.00347906	0	1	10	16	5	7	1	0	65535
20548	r07c10f17p05-ch1sk1fk1fl1.tif	54	971	0.00216678	0	1	10	17	5	7	1	0	65535
23209	r07c10f18p05-ch1sk1fk1fl1.tif	54	972	0.00311284	0	1	10	18	5	7	1	0	65535
20555	r02c11f02p05-ch1sk1fk1fl1.tif	55	974	0.00691234	0	1	11	2	5	2	1	0	65535
20808	r02c11f03p05-ch1sk1fk1fl1.tif	55	975	0.00167849	0	1	11	3	5	2	1	0	65535
23927	r02c11f04p05-ch1sk1fk1fl1.tif	55	976	0.0146944	0	1	11	4	5	2	1	0	65535
29501	r02c11f07p05-ch1sk1fk1fl1.tif	55	979	0.0148623	0	1	11	7	5	2	1	0	65535
20447	r02c11f15p05-ch1sk1fk1fl1.tif	55	987	0.00306706	0	1	11	15	5	2	1	0	65535
20003	r02c11f18p05-ch1sk1fk1fl1.tif	55	990	0.00135805	0	1	11	18	5	2	1	0	65535
20464	r03c11f02p05-ch1sk1fk1fl1.tif	56	992	0.00666819	0	1	11	2	5	3	1	0	65535
23897	r03c11f03p05-ch1sk1fk1fl1.tif	56	993	0.0091249	0	1	11	3	5	3	1	0	65535
21007	r03c11f04p05-ch1sk1fk1fl1.tif	56	994	0.0018616	0	1	11	4	5	3	1	0	65535
20588	r03c11f07p05-ch1sk1fk1fl1.tif	56	997	0.00383001	0	1	11	7	5	3	1	0	65535
20500	r03c11f15p05-ch1sk1fk1fl1.tif	56	1005	0.00190738	0	1	11	15	5	3	1	0	65535
20047	r03c11f18p05-ch1sk1fk1fl1.tif	56	1008	0.00161746	0	1	11	18	5	3	1	0	65535
20394	r04c11f02p05-ch1sk1fk1fl1.tif	57	1010	0.00273136	0	1	11	2	5	4	1	0	65535
20605	r04c11f03p05-ch1sk1fk1fl1.tif	57	1011	0.00590524	0	1	11	3	5	4	1	0	65535
20519	r04c11f07p05-ch1sk1fk1fl1.tif	57	1015	0.00132753	0	1	11	7	5	4	1	0	65535
20322	r04c11f08p05-ch1sk1fk1fl1.tif	57	1016	0.00132753	0	1	11	8	5	4	1	0	65535
20259	r04c11f14p05-ch1sk1fk1fl1.tif	57	1022	0.00125124	0	1	11	14	5	4	1	0	65535
20317	r04c11f15p05-ch1sk1fk1fl1.tif	57	1023	0.00163272	0	1	11	15	5	4	1	0	65535
20550	r05c11f02p05-ch1sk1fk1fl1.tif	58	1028	0.00175479	0	1	11	2	5	5	1	0	65535
20467	r05c11f03p05-ch1sk1fk1fl1.tif	58	1029	0.00131228	0	1	11	3	5	5	1	0	65535
20502	r05c11f04p05-ch1sk1fk1fl1.tif	58	1030	0.00373846	0	1	11	4	5	5	1	0	65535
20520	r05c11f11p05-ch1sk1fk1fl1.tif	58	1037	0.00364691	0	1	11	11	5	5	1	0	65535
19548	r05c11f18p05-ch1sk1fk1fl1.tif	58	1044	0.00297551	0	1	11	18	5	5	1	0	65535
20563	r06c11f01p05-ch1sk1fk1fl1.tif	59	1045	0.00129702	0	1	11	1	5	6	1	0	65535
16456	r06c11f02p05-ch1sk1fk1fl1.tif	59	1046	0.00309758	0	1	11	2	5	6	1	0	65535
23611	r06c11f03p05-ch1sk1fk1fl1.tif	59	1047	0.009308	0	1	11	3	5	6	1	0	65535
20438	r06c11f04p05-ch1sk1fk1fl1.tif	59	1048	0.00231937	0	1	11	4	5	6	1	0	65535
20325	r06c11f05p05-ch1sk1fk1fl1.tif	59	1049	0.00177005	0	1	11	5	5	6	1	0	65535
20420	r06c11f06p05-ch1sk1fk1fl1.tif	59	1050	0.00134279	0	1	11	6	5	6	1	0	65535
20350	r06c11f07p05-ch1sk1fk1fl1.tif	59	1051	0.00144961	0	1	11	7	5	6	1	0	65535
16283	r06c11f08p05-ch1sk1fk1fl1.tif	59	1052	0.00460822	0	1	11	8	5	6	1	0	65535
20084	r06c11f09p05-ch1sk1fk1fl1.tif	59	1053	0.00166323	0	1	11	9	5	6	1	0	65535
20078	r06c11f10p05-ch1sk1fk1fl1.tif	59	1054	0.00257877	0	1	11	10	5	6	1	0	65535
20001	r06c11f11p05-ch1sk1fk1fl1.tif	59	1055	0.00140383	0	1	11	11	5	6	1	0	65535
20078	r06c11f12p05-ch1sk1fk1fl1.tif	59	1056	0.00172427	0	1	11	12	5	6	1	0	65535
20132	r06c11f13p05-ch1sk1fk1fl1.tif	59	1057	0.00125124	0	1	11	13	5	6	1	0	65535
23574	r06c11f14p05-ch1sk1fk1fl1.tif	59	1058	0.00708019	0	1	11	14	5	6	1	0	65535
20272	r06c11f15p05-ch1sk1fk1fl1.tif	59	1059	0.00468452	0	1	11	15	5	6	1	0	65535
20114	r06c11f16p05-ch1sk1fk1fl1.tif	59	1060	0.00137331	0	1	11	16	5	6	1	0	65535
20100	r06c11f17p05-ch1sk1fk1fl1.tif	59	1061	0.00143435	0	1	11	17	5	6	1	0	65535
15134	r06c11f18p05-ch1sk1fk1fl1.tif	59	1062	0.0113527	0	1	11	18	5	6	1	0	65535
16697	r07c11f01p05-ch1sk1fk1fl1.tif	60	1063	0.00181582	0	1	11	1	5	7	1	0	65535
20860	r07c11f02p05-ch1sk1fk1fl1.tif	60	1064	0.00593576	0	1	11	2	5	7	1	0	65535
20595	r07c11f03p05-ch1sk1fk1fl1.tif	60	1065	0.00250248	0	1	11	3	5	7	1	0	65535
20258	r07c11f04p05-ch1sk1fk1fl1.tif	60	1066	0.00230411	0	1	11	4	5	7	1	0	65535
20410	r07c11f05p05-ch1sk1fk1fl1.tif	60	1067	0.00148013	0	1	11	5	5	7	1	0	65535
20629	r07c11f06p05-ch1sk1fk1fl1.tif	60	1068	0.00622568	0	1	11	6	5	7	1	0	65535
20550	r07c11f07p05-ch1sk1fk1fl1.tif	60	1069	0.00129702	0	1	11	7	5	7	1	0	65535
20497	r07c11f08p05-ch1sk1fk1fl1.tif	60	1070	0.00344854	0	1	11	8	5	7	1	0	65535
28301	r07c11f09p05-ch1sk1fk1fl1.tif	60	1071	0.013138	0	1	11	9	5	7	1	0	65535
20154	r07c11f10p05-ch1sk1fk1fl1.tif	60	1072	0.00303655	0	1	11	10	5	7	1	0	65535
20168	r07c11f11p05-ch1sk1fk1fl1.tif	60	1073	0.00149538	0	1	11	11	5	7	1	0	65535
23594	r07c11f12p05-ch1sk1fk1fl1.tif	60	1074	0.0100404	0	1	11	12	5	7	1	0	65535
20219	r07c11f13p05-ch1sk1fk1fl1.tif	60	1075	0.00511177	0	1	11	13	5	7	1	0	65535
20601	r07c11f14p05-ch1sk1fk1fl1.tif	60	1076	0.00131228	0	1	11	14	5	7	1	0	65535
20389	r07c11f15p05-ch1sk1fk1fl1.tif	60	1077	0.00263981	0	1	11	15	5	7	1	0	65535
20225	r07c11f16p05-ch1sk1fk1fl1.tif	60	1078	0.00158694	0	1	11	16	5	7	1	0	65535
20342	r07c11f17p05-ch1sk1fk1fl1.tif	60	1079	0.00132753	0	1	11	17	5	7	1	0	65535
19708	r07c11f18p05-ch1sk1fk1fl1.tif	60	1080	0.00202945	0	1	11	18	5	7	1	0	65535
