# Supplementary material for: Body size-dependent energy storage causes Kleiber’s law scaling of the metabolic rate in planarians
Source: eLife. 2019 Jan 4;8:e38187. doi: 10.7554/eLife.38187 (PMC6320072; doi:10.7554/eLife.38187)
Supplement: Figure 2—source data 3. [file elife-38187-fig2-data3.zip › Figure 2 - source data 3/Experiment 2/Summarized_ResultsTable_exp2.xlsm]

## Sheet: Worms 1-6
Sum of Count_cell_seg 1-6	Column Labels
Row Labels	2	3	4	5	6	7	8	9	10	11	Grand Total
2	2586	2751	2806	2583	2697	2930	3430	3611	2873	2936	29203
3	2039	2155	2097	2031	2058	2140	1891	1984	2098	1931	20424
4	2167	2087	2173	2231	2249	2119	2016	2019	2211	2418	21690
5	2042	35563	2002	2093	2124	1983	2005	2223	2102	2170	54307
6	3033	3263	3391	3274	3415	3301	3773	3375	3339	3471	33635
7	3162	3235	3206	3266	2960	3146	3248	3091	3208	3556	32078
Grand Total	15029	49054	15675	15478	15503	15619	16363	16303	15831	16482	191337
Sum of Count_beads_seg	Column Labels
Row Labels	2	3	4	5	6	7	8	9	10	11	Grand Total
2	976	953	952	844	970	1051	1374	1476	1010	1096	10702
3	943	936	1082	994	942	948	967	966	888	959	9625
4	928	852	865	940	929	848	885	831	910	1042	9030
5	962	984	916	970	979	957	989	964	1004	994	9719
6	898	944	956	978	1017	931	1075	981	926	1068	9774
7	1004	995	1007	1070	964	975	1002	1031	1029	1118	10195
Grand Total	5711	5664	5778	5796	5801	5710	6292	6249	5767	6277	59045
Ratio cells/beads	Column Labels
Row Labels	2	3	4	5	6	7	8	9	10	11		StDev
2	2.64959	2.88667	2.94748	3.06043	2.78041	2.78782	2.49636	2.44648	2.84455	2.67883
3	2.16225	2.30235	1.93808	2.04326	2.18471	2.25738	1.95553	2.05383	2.36261	2.01356
4	2.33513	2.44953	2.51214	2.3734	2.42088	2.49882	2.27797	2.4296	2.42967	2.32054
5	2.12266		2.18559	2.15773	2.16956	2.0721	2.0273	2.30602	2.09363	2.1831
6	3.37751	3.45657	3.54707	3.34765	3.35792	3.54565	3.50977	3.44037	3.60583	3.25
7	3.1494	3.25126	3.18371	3.05234	3.07054	3.22667	3.24152	2.99806	3.11759	3.18068
Total cell numbers	Column Labels
Row Labels	2	3	4	5	6	7	8	9	10	11	Average	StDev
2	3.22323e+06	3.51164e+06	3.58561e+06	3.72301e+06	3.38237e+06	3.39138e+06	3.03682e+06	2.97614e+06	3.4604e+06	3.2588e+06	3.35494e+06	235164
3	2.63037e+06	2.80081e+06	2.35767e+06	2.48563e+06	2.6577e+06	2.74611e+06	2.37891e+06	2.49848e+06	2.87412e+06	2.44949e+06	2.58793e+06	180510
4	2.84068e+06	2.97985e+06	3.05602e+06	2.88725e+06	2.945e+06	3.03982e+06	2.77115e+06	2.95561e+06	2.95569e+06	2.82293e+06	2.9254e+06	93248.6
5	2.58222e+06		2.65877e+06	2.62488e+06	2.63927e+06	2.52071e+06	2.46621e+06	2.80527e+06	2.5469e+06	2.65574e+06	2.61111e+06	98151.6
6	4.10874e+06	4.20491e+06	4.31501e+06	4.07241e+06	4.0849e+06	4.31328e+06	4.26963e+06	4.18521e+06	4.38649e+06	3953625	4.18942e+06	134730
7	3.83125e+06	3.95515e+06	3.87299e+06	3.71317e+06	3.73531e+06	3925240	3.94331e+06	3.64714e+06	3.79255e+06	3.8693e+06	3.82854e+06	104563
Total cell numbers	Column Labels
Row Labels	2	3	4	5	6	7	8	9	10	11	Average	StDev
2	3103200	3301200	3367200	3099600	3236400	3516000	4116000	4333200	3447600	3523200	3504360	411156
3	2446800	2586000	2516400	2437200	2469600	2568000	2269200	2380800	2517600	2317200	2450880	103849
4	2600400	2504400	2607600	2677200	2698800	2542800	2419200	2422800	2653200	2901600	2602800	143756
5	2450400		2402400	2511600	2548800	2379600	2406000	2667600	2522400	2604000	2499200	98257.2
6	3639600	3915600	4069200	3928800	4098000	3961200	4527600	4050000	4006800	4165200	4036200	224369
7	3794400	3882000	3847200	3919200	3552000	3775200	3897600	3709200	3849600	4267200	3849360	182408

## Sheet: Worms 7-10
Sum of Count_cell_seg	Column Labels
Row Labels	2	3	4	5	6	7	8	9	10	11	Grand Total
2	4672	4988	4922	4700	6711	5384	4799	3938	4334	4453	48901
3	3891	3624	3955	4075	5121	4023	4014	3675	4165	4231	40774
4	3050	3786	3916	36368	3347	4213	3374	3112	2881	3238	67285
5	3229	3362	3311	3926	3416	3190	3309	3308	3376	3361	33788
6
7
Grand Total	14846	15785	16116	49318	18595	16810	15496	14033	14756	15283	191038
Sum of Count_beads_seg	Column Labels
Row Labels	2	3	4	5	6	7	8	9	10	11	Grand Total
2	2122	2145	2218	2110	2811	2397	2372	1893	1952	2117	22137
3	2015	1883	1974	2150	2556	2115	2064	1785	2231	2137	20910
4	2174	2570	2621	2096	2465	3033	2445	2215	2062	2388	24069
5	2011	2220	2115	2311	2070	1879	2100	2002	1991	2021	20720
Grand Total	8322	8818	8928	8667	9902	9424	8981	7895	8236	8663	87836
Ratio cells/beads	Column Labels
Row Labels	2	3	4	5	6	7	8	9	10	11
2	2.2017	2.32541	2.21912	2.22749	2.38741	2.24614	2.02319	2.0803	2.22029	2.10345
3	1.93102	1.92459	2.00355	1.89535	2.00352	1.90213	1.94477	2.05882	1.86688	1.97988
4	1.40294	1.47315	1.49409	17.3511	1.35781	1.38905	1.37996	1.40497	1.39719	1.35595
5	1.60567	1.51441	1.56548	1.69883	1.65024	1.69771	1.57571	1.65235	1.69563	1.66304
Total cell numbers	Column Labels
Row Labels	2	3	4	5	6	7	8	9	10	11	Average	StDev
2	1.56238e+06	1.65017e+06	1.57474e+06	1.58068e+06	1.69416e+06	1.59392e+06	1.4357e+06	1.47623e+06	1.57557e+06	1.49266e+06	1.56362e+06	78204.9	0.0500152
3	1.3703e+06	1.36574e+06	1.42177e+06	1.34499e+06	1.42175e+06	1.3498e+06	1.38006e+06	1.46099e+06	1.32478e+06	1.40497e+06	1.38451e+06	42100.1	0.0304079
4	995564	1.04539e+06	1.06024e+06		963535	985707	979253	996999	991479	962213	997820	33800	0.0338738
5	1.13942e+06	1.07467e+06	1.11091e+06	1.20553e+06	1.17105e+06	1.20474e+06	1.11817e+06	1.17255e+06	1.20326e+06	1.18013e+06	1.15804e+06	45287.3	0.0391068
