# Supplementary material for: Body size-dependent energy storage causes Kleiber’s law scaling of the metabolic rate in planarians
Source: eLife. 2019 Jan 4;8:e38187. doi: 10.7554/eLife.38187 (PMC6320072; doi:10.7554/eLife.38187)
Supplement: Figure 2—source data 3. [file elife-38187-fig2-data3.zip › Figure 2 - source data 3/Experiment 3/Results animals 1-6/Analysis 1-6.xlsx]

## Sheet: Sheet3
	Column Labels
	2		3		4		5		6		7		8		9		10		11		Total Sum of Count_beads_seg	Total Sum of Count_cell_seg
Row Labels	Sum of Count_beads_seg	Sum of Count_cell_seg	Sum of Count_beads_seg	Sum of Count_cell_seg	Sum of Count_beads_seg	Sum of Count_cell_seg	Sum of Count_beads_seg	Sum of Count_cell_seg	Sum of Count_beads_seg	Sum of Count_cell_seg	Sum of Count_beads_seg	Sum of Count_cell_seg	Sum of Count_beads_seg	Sum of Count_cell_seg	Sum of Count_beads_seg	Sum of Count_cell_seg	Sum of Count_beads_seg	Sum of Count_cell_seg	Sum of Count_beads_seg	Sum of Count_cell_seg
2	1005	2164	920	2138	976	2130	990	2171	964	2064	986	2215	998	2154	908	2064	824	1881	892	2001	9463	20982
3	1005	1855	997	1765	996	1829	936	1679	1042	1875	871	1689	982	1725	968	1774	967	1779	860	1915	9624	17885
4	969	1819	811	1594	884	1514	1048	1576	1033	1759	1054	1736	1157	1849	1025	1763	1502	2234	1450	1881	10933	17725
5	950	1886	961	1761	987	1901	875	1828	951	1920	1099	1966	987	1857	897	1777	966	1809	931	1839	9604	18544
6	1040	1638	852	1435	1009	1601	1050	1778	1010	1767	1079	1797	916	1682	1137	1860	1092	1730	1167	1852	10352	17140
7	983	2021	988	1939	925	1937	969	2018	928	2000	1607	2633	1025	2005	963	2175	1139	1992	1064	2063	10591	20783
Grand Total	5952	11383	5529	10632	5777	10912	5868	11050	5928	11385	6696	12036	6065	11272	5898	11413	6490	11425	6364	11551	60567	113059
Ratio cells/beads												Average ratio	StDev
	2.15323	2.32391	2.18238	2.19293	2.14108	2.24645	2.15832	2.27313	2.28277	2.24327	0.0627519	2.02366	0.653077
	1.84577	1.77031	1.83635	1.7938	1.79942	1.93915	1.75662	1.83264	1.83971	2.22674	0.137156	1.70706	0.536691
	1.87719	1.96547	1.71267	1.50382	1.70281	1.64706	1.5981	1.72	1.48735	1.29724	0.193709	1.51867	0.476319
	1.98526	1.83247	1.92604	2.08914	2.01893	1.7889	1.88146	1.98105	1.87267	1.9753	0.0917513	1.76754	0.562571
	1.575	1.68427	1.58672	1.69333	1.7495	1.66543	1.83624	1.63588	1.58425	1.58698	0.0850163	1.5166	0.481605
	2.05595	1.96255	2.09405	2.08256	2.15517	1.63846	1.9561	2.25857	1.7489	1.93891	0.185404	1.82515	0.571577
												Average total cell numbers	StDev
Total cell numbers	6.89035e+06	6.11189e+06	5.73965e+06	5.7674e+06	5.63104e+06	5.90816e+06	5.67637e+06	5.97833e+06	6.00368e+06	5.89981e+06		5.96067e+06	360782
	5.90647e+06	4.65592e+06	4.82959e+06	4.7177e+06	4.73249e+06	5.09997e+06	4.61991e+06	4.81986e+06	4.83844e+06	5.85634e+06		5.00767e+06	479133
	6.00702e+06	5.1692e+06	4.50432e+06	3.95504e+06	4.47838e+06	4.33176e+06	4.203e+06	4523600	3.91173e+06	3.41174e+06		4.44958e+06	717899
	6.35284e+06	4.81939e+06	5.06548e+06	5.49445e+06	5.30978e+06	4.7048e+06	4.94824e+06	5.21016e+06	4.92512e+06	5.19503e+06		5.20253e+06	468447
	5040000	4.42964e+06	4.17307e+06	4.45347e+06	4.6012e+06	4.38008e+06	4.82932e+06	4.30237e+06	4.16658e+06	4.17374e+06		4.45495e+06	293456
	6.57904e+06	5.16151e+06	5.50736e+06	5.47713e+06	5.6681e+06	4.30914e+06	5.14454e+06	5.94003e+06	4.59961e+06	5.09933e+06		5.34858e+06	648745

## Sheet: Sheet1
Count_beads_seg	Count_cell_seg	FileName_bead_signal	FileName_cells_signal	Group_Number	ImageNumber	Intensity_MaxIntensity_bead_signal	Intensity_MaxIntensity_cells_signal	Math_percentSaturatedBeads	Math_percentSaturatedCells	Metadata_Channel	Metadata_Column	Metadata_Field	Metadata_Plate	Metadata_Row	Quality Control_no beads flag	Quality Control_no cells flag	Quality Control_saturation beads	Quality Control_saturation cells	Scaling_bead_signal	Scaling_cells_signal
217	446	r02c02f01p01-ch2sk1fk1fl1.tiff	r02c02f01p01-ch1sk1fk1fl1.tiff	1	1	0.138949	0.249714	0	0.000502642	nan	2	1	1	2	0	0	0	0	65535	65535
5	12	r02c02f06p01-ch2sk1fk1fl1.tiff	r02c02f06p01-ch1sk1fk1fl1.tiff	1	6	0.0735485	0.093019	0	0	nan	2	6	1	2	0	0	0	0	65535	65535
33	37	r02c02f07p01-ch2sk1fk1fl1.tiff	r02c02f07p01-ch1sk1fk1fl1.tiff	1	7	0.0693523	0.0970474	0	0	nan	2	7	1	2	0	0	0	0	65535	65535
23	26	r02c02f09p01-ch2sk1fk1fl1.tiff	r02c02f09p01-ch1sk1fk1fl1.tiff	1	9	0.0780346	0.108431	0	0	nan	2	9	1	2	0	0	0	0	65535	65535
115	157	r02c02f10p01-ch2sk1fk1fl1.tiff	r02c02f10p01-ch1sk1fk1fl1.tiff	1	10	0.15349	0.249638	0	0.000143612	nan	2	10	1	2	0	0	0	0	65535	65535
176	315	r02c02f13p01-ch2sk1fk1fl1.tiff	r02c02f13p01-ch1sk1fk1fl1.tiff	1	13	0.139254	0.221134	0	0	nan	2	13	1	2	0	0	0	0	65535	65535
233	848	r02c02f14p01-ch2sk1fk1fl1.tiff	r02c02f14p01-ch1sk1fk1fl1.tiff	1	14	0.167819	0.224643	0	0	nan	2	14	1	2	0	0	0	0	65535	65535
39	43	r02c02f15p01-ch2sk1fk1fl1.tiff	r02c02f15p01-ch1sk1fk1fl1.tiff	1	15	0.0688487	0.0889143	0	0	nan	2	15	1	2	0	0	0	0	65535	65535
113	184	r02c02f17p01-ch2sk1fk1fl1.tiff	r02c02f17p01-ch1sk1fk1fl1.tiff	1	17	0.145327	0.158602	0	0	nan	2	17	1	2	0	0	0	0	65535	65535
51	96	r02c02f18p01-ch2sk1fk1fl1.tiff	r02c02f18p01-ch1sk1fk1fl1.tiff	1	18	0.0688029	0.118715	0	0	nan	2	18	1	2	0	0	0	0	65535	65535
233	658	r02c03f01p01-ch2sk1fk1fl1.tiff	r02c03f01p01-ch1sk1fk1fl1.tiff	7	109	0.162524	0.249729	0	0.000646255	nan	3	1	1	2	0	0	0	0	65535	65535
3	3	r02c03f03p01-ch2sk1fk1fl1.tiff	r02c03f03p01-ch1sk1fk1fl1.tiff	7	111	0.0569009	0.117281	0	0	nan	3	3	1	2	0	0	0	0	65535	65535
5	10	r02c03f04p01-ch2sk1fk1fl1.tiff	r02c03f04p01-ch1sk1fk1fl1.tiff	7	112	0.0753643	0.100496	0	0	nan	3	4	1	2	0	0	0	0	65535	65535
97	197	r02c03f06p01-ch2sk1fk1fl1.tiff	r02c03f06p01-ch1sk1fk1fl1.tiff	7	114	0.184894	0.206485	0	0	nan	3	6	1	2	0	0	0	0	65535	65535
127	168	r02c03f07p01-ch2sk1fk1fl1.tiff	r02c03f07p01-ch1sk1fk1fl1.tiff	7	115	0.160586	0.206363	0	0	nan	3	7	1	2	0	0	0	0	65535	65535
8	25	r02c03f09p01-ch2sk1fk1fl1.tiff	r02c03f09p01-ch1sk1fk1fl1.tiff	7	117	0.0538186	0.106523	0	0	nan	3	9	1	2	0	0	0	0	65535	65535
156	410	r02c03f10p01-ch2sk1fk1fl1.tiff	r02c03f10p01-ch1sk1fk1fl1.tiff	7	118	0.123568	0.210788	0	0	nan	3	10	1	2	0	0	0	0	65535	65535
115	246	r02c03f13p01-ch2sk1fk1fl1.tiff	r02c03f13p01-ch1sk1fk1fl1.tiff	7	121	0.183612	0.20708	0	0	nan	3	13	1	2	0	0	0	0	65535	65535
169	397	r02c03f14p01-ch2sk1fk1fl1.tiff	r02c03f14p01-ch1sk1fk1fl1.tiff	7	122	0.127855	0.249668	0	0.00035903	nan	3	14	1	2	0	0	0	0	65535	65535
7	24	r02c03f15p01-ch2sk1fk1fl1.tiff	r02c03f15p01-ch1sk1fk1fl1.tiff	7	123	0.0647898	0.0795911	0	0	nan	3	15	1	2	0	0	0	0	65535	65535
193	438	r02c04f01p01-ch2sk1fk1fl1.tiff	r02c04f01p01-ch1sk1fk1fl1.tiff	13	217	0.249531	0.249622	7.18061e-05	0.000143612	nan	4	1	1	2	0	0	0	0	65535	65535
47	97	r02c04f06p01-ch2sk1fk1fl1.tiff	r02c04f06p01-ch1sk1fk1fl1.tiff	13	222	0.100511	0.15906	0	0	nan	4	6	1	2	0	0	0	0	65535	65535
43	93	r02c04f07p01-ch2sk1fk1fl1.tiff	r02c04f07p01-ch1sk1fk1fl1.tiff	13	223	0.080705	0.12491	0	0	nan	4	7	1	2	0	0	0	0	65535	65535
3	6	r02c04f09p01-ch2sk1fk1fl1.tiff	r02c04f09p01-ch1sk1fk1fl1.tiff	13	225	0.0853132	0.153613	0	0	nan	4	9	1	2	0	0	0	0	65535	65535
144	329	r02c04f10p01-ch2sk1fk1fl1.tiff	r02c04f10p01-ch1sk1fk1fl1.tiff	13	226	0.174838	0.202808	0	0	nan	4	10	1	2	0	0	0	0	65535	65535
184	339	r02c04f13p01-ch2sk1fk1fl1.tiff	r02c04f13p01-ch1sk1fk1fl1.tiff	13	229	0.210788	0.240925	0	0	nan	4	13	1	2	0	0	0	0	65535	65535
246	582	r02c04f14p01-ch2sk1fk1fl1.tiff	r02c04f14p01-ch1sk1fk1fl1.tiff	13	230	0.123445	0.2486	0	0	nan	4	14	1	2	0	0	0	0	65535	65535
13	17	r02c04f15p01-ch2sk1fk1fl1.tiff	r02c04f15p01-ch1sk1fk1fl1.tiff	13	231	0.0640421	0.0927138	0	0	nan	4	15	1	2	0	0	0	0	65535	65535
59	121	r02c04f17p01-ch2sk1fk1fl1.tiff	r02c04f17p01-ch1sk1fk1fl1.tiff	13	233	0.0776074	0.117021	0	0	nan	4	17	1	2	0	0	0	0	65535	65535
44	108	r02c04f18p01-ch2sk1fk1fl1.tiff	r02c04f18p01-ch1sk1fk1fl1.tiff	13	234	0.142672	0.119951	0	0	nan	4	18	1	2	0	0	0	0	65535	65535
112	169	r02c05f01p01-ch2sk1fk1fl1.tiff	r02c05f01p01-ch1sk1fk1fl1.tiff	19	325	0.160052	0.160891	0	0	nan	5	1	1	2	0	0	0	0	65535	65535
56	128	r02c05f06p01-ch2sk1fk1fl1.tiff	r02c05f06p01-ch1sk1fk1fl1.tiff	19	330	0.128374	0.193866	0	0	nan	5	6	1	2	0	0	0	0	65535	65535
29	61	r02c05f07p01-ch2sk1fk1fl1.tiff	r02c05f07p01-ch1sk1fk1fl1.tiff	19	331	0.0721294	0.131746	0	0	nan	5	7	1	2	0	0	0	0	65535	65535
213	458	r02c05f10p01-ch2sk1fk1fl1.tiff	r02c05f10p01-ch1sk1fk1fl1.tiff	19	334	0.249668	0.249699	0.000430836	7.18061e-05	nan	5	10	1	2	0	0	0	0	65535	65535
3	15	r02c05f11p01-ch2sk1fk1fl1.tiff	r02c05f11p01-ch1sk1fk1fl1.tiff	19	335	0.0909743	0.146593	0	0	nan	5	11	1	2	0	0	0	0	65535	65535
25	59	r02c05f12p01-ch2sk1fk1fl1.tiff	r02c05f12p01-ch1sk1fk1fl1.tiff	19	336	0.0710918	0.192325	0	0	nan	5	12	1	2	0	0	0	0	65535	65535
261	697	r02c05f13p01-ch2sk1fk1fl1.tiff	r02c05f13p01-ch1sk1fk1fl1.tiff	19	337	0.216785	0.215213	0	0	nan	5	13	1	2	0	0	0	0	65535	65535
159	270	r02c05f14p01-ch2sk1fk1fl1.tiff	r02c05f14p01-ch1sk1fk1fl1.tiff	19	338	0.144961	0.235676	0	0	nan	5	14	1	2	0	0	0	0	65535	65535
38	126	r02c05f17p01-ch2sk1fk1fl1.tiff	r02c05f17p01-ch1sk1fk1fl1.tiff	19	341	0.0743114	0.0748608	0	0	nan	5	17	1	2	0	0	0	0	65535	65535
94	188	r02c05f18p01-ch2sk1fk1fl1.tiff	r02c05f18p01-ch1sk1fk1fl1.tiff	19	342	0.18584	0.177722	0	0	nan	5	18	1	2	0	0	0	0	65535	65535
328	938	r02c06f01p01-ch2sk1fk1fl1.tiff	r02c06f01p01-ch1sk1fk1fl1.tiff	25	433	0.162829	0.244999	0	0	nan	6	1	1	2	0	0	0	0	65535	65535
41	76	r02c06f06p01-ch2sk1fk1fl1.tiff	r02c06f06p01-ch1sk1fk1fl1.tiff	25	438	0.113817	0.164843	0	0	nan	6	6	1	2	0	0	0	0	65535	65535
135	218	r02c06f07p01-ch2sk1fk1fl1.tiff	r02c06f07p01-ch1sk1fk1fl1.tiff	25	439	0.125963	0.249622	0	0.000287224	nan	6	7	1	2	0	0	0	0	65535	65535
18	26	r02c06f08p01-ch2sk1fk1fl1.tiff	r02c06f08p01-ch1sk1fk1fl1.tiff	25	440	0.0790875	0.100404	0	0	nan	6	8	1	2	0	0	0	0	65535	65535
71	96	r02c06f09p01-ch2sk1fk1fl1.tiff	r02c06f09p01-ch1sk1fk1fl1.tiff	25	441	0.0677958	0.123018	0	0	nan	6	9	1	2	0	0	0	0	65535	65535
134	289	r02c06f10p01-ch2sk1fk1fl1.tiff	r02c06f10p01-ch1sk1fk1fl1.tiff	25	442	0.149981	0.218814	0	0	nan	6	10	1	2	0	0	0	0	65535	65535
78	124	r02c06f13p01-ch2sk1fk1fl1.tiff	r02c06f13p01-ch1sk1fk1fl1.tiff	25	445	0.171008	0.139269	0	0	nan	6	13	1	2	0	0	0	0	65535	65535
159	297	r02c06f14p01-ch2sk1fk1fl1.tiff	r02c06f14p01-ch1sk1fk1fl1.tiff	25	446	0.128634	0.215015	0	0	nan	6	14	1	2	0	0	0	0	65535	65535
145	200	r02c07f01p01-ch2sk1fk1fl1.tiff	r02c07f01p01-ch1sk1fk1fl1.tiff	31	541	0.246235	0.230396	0	0	nan	7	1	1	2	0	0	0	0	65535	65535
2	9	r02c07f06p01-ch2sk1fk1fl1.tiff	r02c07f06p01-ch1sk1fk1fl1.tiff	31	546	0.0659342	0.100465	0	0	nan	7	6	1	2	0	0	0	0	65535	65535
7	12	r02c07f07p01-ch2sk1fk1fl1.tiff	r02c07f07p01-ch1sk1fk1fl1.tiff	31	547	0.0710918	0.103075	0	0	nan	7	7	1	2	0	0	0	0	65535	65535
135	260	r02c07f10p01-ch2sk1fk1fl1.tiff	r02c07f10p01-ch1sk1fk1fl1.tiff	31	550	0.187991	0.249607	0	0.000143612	nan	7	10	1	2	0	0	0	0	65535	65535
4	3	r02c07f11p01-ch2sk1fk1fl1.tiff	r02c07f11p01-ch1sk1fk1fl1.tiff	31	551	0.126436	0.122881	0	0	nan	7	11	1	2	0	0	0	0	65535	65535
11	47	r02c07f12p01-ch2sk1fk1fl1.tiff	r02c07f12p01-ch1sk1fk1fl1.tiff	31	552	0.0876631	0.135897	0	0	nan	7	12	1	2	0	0	0	0	65535	65535
258	751	r02c07f13p01-ch2sk1fk1fl1.tiff	r02c07f13p01-ch1sk1fk1fl1.tiff	31	553	0.146731	0.194873	0	0	nan	7	13	1	2	0	0	0	0	65535	65535
215	523	r02c07f14p01-ch2sk1fk1fl1.tiff	r02c07f14p01-ch1sk1fk1fl1.tiff	31	554	0.249683	0.249577	0.000143612	0.000143612	nan	7	14	1	2	0	0	0	0	65535	65535
71	162	r02c07f17p01-ch2sk1fk1fl1.tiff	r02c07f17p01-ch1sk1fk1fl1.tiff	31	557	0.117357	0.127428	0	0	nan	7	17	1	2	0	0	0	0	65535	65535
138	248	r02c07f18p01-ch2sk1fk1fl1.tiff	r02c07f18p01-ch1sk1fk1fl1.tiff	31	558	0.157702	0.197253	0	0	nan	7	18	1	2	0	0	0	0	65535	65535
112	132	r02c08f01p01-ch2sk1fk1fl1.tiff	r02c08f01p01-ch1sk1fk1fl1.tiff	37	649	0.23415	0.216693	0	0	nan	8	1	1	2	0	0	0	0	65535	65535
36	75	r02c08f06p01-ch2sk1fk1fl1.tiff	r02c08f06p01-ch1sk1fk1fl1.tiff	37	654	0.110063	0.176287	0	0	nan	8	6	1	2	0	0	0	0	65535	65535
7	10	r02c08f07p01-ch2sk1fk1fl1.tiff	r02c08f07p01-ch1sk1fk1fl1.tiff	37	655	0.11519	0.0954299	0	0	nan	8	7	1	2	0	0	0	0	65535	65535
207	496	r02c08f10p01-ch2sk1fk1fl1.tiff	r02c08f10p01-ch1sk1fk1fl1.tiff	37	658	0.11516	0.215763	0	0	nan	8	10	1	2	0	0	0	0	65535	65535
12	38	r02c08f11p01-ch2sk1fk1fl1.tiff	r02c08f11p01-ch1sk1fk1fl1.tiff	37	659	0.162905	0.104143	0	0	nan	8	11	1	2	0	0	0	0	65535	65535
20	42	r02c08f12p01-ch2sk1fk1fl1.tiff	r02c08f12p01-ch1sk1fk1fl1.tiff	37	660	0.0971237	0.107546	0	0	nan	8	12	1	2	0	0	0	0	65535	65535
275	769	r02c08f13p01-ch2sk1fk1fl1.tiff	r02c08f13p01-ch1sk1fk1fl1.tiff	37	661	0.153872	0.20557	0	0	nan	8	13	1	2	0	0	0	0	65535	65535
182	346	r02c08f14p01-ch2sk1fk1fl1.tiff	r02c08f14p01-ch1sk1fk1fl1.tiff	37	662	0.21677	0.249683	0	0.000502642	nan	8	14	1	2	0	0	0	0	65535	65535
59	106	r02c08f17p01-ch2sk1fk1fl1.tiff	r02c08f17p01-ch1sk1fk1fl1.tiff	37	665	0.0890516	0.0645457	0	0	nan	8	17	1	2	0	0	0	0	65535	65535
88	140	r02c08f18p01-ch2sk1fk1fl1.tiff	r02c08f18p01-ch1sk1fk1fl1.tiff	37	666	0.113603	0.135668	0	0	nan	8	18	1	2	0	0	0	0	65535	65535
186	461	r02c09f01p01-ch2sk1fk1fl1.tiff	r02c09f01p01-ch1sk1fk1fl1.tiff	43	757	0.197421	0.249714	0	0.000861673	nan	9	1	1	2	0	0	0	0	65535	65535
14	30	r02c09f03p01-ch2sk1fk1fl1.tiff	r02c09f03p01-ch1sk1fk1fl1.tiff	43	759	0.0832685	0.0847944	0	0	nan	9	3	1	2	0	0	0	0	65535	65535
22	37	r02c09f04p01-ch2sk1fk1fl1.tiff	r02c09f04p01-ch1sk1fk1fl1.tiff	43	760	0.0863355	0.122225	0	0	nan	9	4	1	2	0	0	0	0	65535	65535
7	6	r02c09f05p01-ch2sk1fk1fl1.tiff	r02c09f05p01-ch1sk1fk1fl1.tiff	43	761	0.0970474	0.10132	0	0	nan	9	5	1	2	0	0	0	0	65535	65535
180	395	r02c09f06p01-ch2sk1fk1fl1.tiff	r02c09f06p01-ch1sk1fk1fl1.tiff	43	762	0.154635	0.214679	0	0	nan	9	6	1	2	0	0	0	0	65535	65535
170	319	r02c09f07p01-ch2sk1fk1fl1.tiff	r02c09f07p01-ch1sk1fk1fl1.tiff	43	763	0.249638	0.249668	0.000215418	0.000718061	nan	9	7	1	2	0	0	0	0	65535	65535
1	3	r02c09f08p01-ch2sk1fk1fl1.tiff	r02c09f08p01-ch1sk1fk1fl1.tiff	43	764	0.0509804	0.0950484	0	0	nan	9	8	1	2	0	0	0	0	65535	65535
223	667	r02c09f10p01-ch2sk1fk1fl1.tiff	r02c09f10p01-ch1sk1fk1fl1.tiff	43	766	0.176669	0.249699	0	7.18061e-05	nan	9	10	1	2	0	0	0	0	65535	65535
13	17	r02c09f11p01-ch2sk1fk1fl1.tiff	r02c09f11p01-ch1sk1fk1fl1.tiff	43	767	0.160281	0.0986954	0	0	nan	9	11	1	2	0	0	0	0	65535	65535
92	129	r02c09f13p01-ch2sk1fk1fl1.tiff	r02c09f13p01-ch1sk1fk1fl1.tiff	43	769	0.127657	0.188922	0	0	nan	9	13	1	2	0	0	0	0	65535	65535
156	289	r02c10f01p01-ch2sk1fk1fl1.tiff	r02c10f01p01-ch1sk1fk1fl1.tiff	49	865	0.154788	0.249287	0	7.18061e-05	nan	10	1	1	2	0	0	0	0	65535	65535
33	78	r02c10f06p01-ch2sk1fk1fl1.tiff	r02c10f06p01-ch1sk1fk1fl1.tiff	49	870	0.10988	0.0906844	0	0	nan	10	6	1	2	0	0	0	0	65535	65535
11	24	r02c10f07p01-ch2sk1fk1fl1.tiff	r02c10f07p01-ch1sk1fk1fl1.tiff	49	871	0.0884413	0.0931563	0	0	nan	10	7	1	2	0	0	0	0	65535	65535
8	2	r02c10f09p01-ch2sk1fk1fl1.tiff	r02c10f09p01-ch1sk1fk1fl1.tiff	49	873	0.0736095	0.062623	0	0	nan	10	9	1	2	0	0	0	0	65535	65535
196	397	r02c10f10p01-ch2sk1fk1fl1.tiff	r02c10f10p01-ch1sk1fk1fl1.tiff	49	874	0.174228	0.219181	0	0	nan	10	10	1	2	0	0	0	0	65535	65535
7	5	r02c10f11p01-ch2sk1fk1fl1.tiff	r02c10f11p01-ch1sk1fk1fl1.tiff	49	875	0.107729	0.112642	0	0	nan	10	11	1	2	0	0	0	0	65535	65535
170	444	r02c10f13p01-ch2sk1fk1fl1.tiff	r02c10f13p01-ch1sk1fk1fl1.tiff	49	877	0.131533	0.219013	0	0	nan	10	13	1	2	0	0	0	0	65535	65535
205	563	r02c10f14p01-ch2sk1fk1fl1.tiff	r02c10f14p01-ch1sk1fk1fl1.tiff	49	878	0.180728	0.249622	0	0.000143612	nan	10	14	1	2	0	0	0	0	65535	65535
8	19	r02c10f15p01-ch2sk1fk1fl1.tiff	r02c10f15p01-ch1sk1fk1fl1.tiff	49	879	0.0540169	0.057435	0	0	nan	10	15	1	2	0	0	0	0	65535	65535
30	60	r02c10f18p01-ch2sk1fk1fl1.tiff	r02c10f18p01-ch1sk1fk1fl1.tiff	49	882	0.0712291	0.0780499	0	0	nan	10	18	1	2	0	0	0	0	65535	65535
196	392	r02c11f01p01-ch2sk1fk1fl1.tiff	r02c11f01p01-ch1sk1fk1fl1.tiff	55	973	0.129152	0.249638	0	7.18061e-05	nan	11	1	1	2	0	0	0	0	65535	65535
1	3	r02c11f04p01-ch2sk1fk1fl1.tiff	r02c11f04p01-ch1sk1fk1fl1.tiff	55	976	0.106371	0.0922255	0	0	nan	11	4	1	2	0	0	0	0	65535	65535
13	21	r02c11f05p01-ch2sk1fk1fl1.tiff	r02c11f05p01-ch1sk1fk1fl1.tiff	55	977	0.110323	0.136248	0	0	nan	11	5	1	2	0	0	0	0	65535	65535
140	282	r02c11f06p01-ch2sk1fk1fl1.tiff	r02c11f06p01-ch1sk1fk1fl1.tiff	55	978	0.139956	0.249653	0	0.000430836	nan	11	6	1	2	0	0	0	0	65535	65535
109	194	r02c11f07p01-ch2sk1fk1fl1.tiff	r02c11f07p01-ch1sk1fk1fl1.tiff	55	979	0.145602	0.220417	0	0	nan	11	7	1	2	0	0	0	0	65535	65535
303	892	r02c11f10p01-ch2sk1fk1fl1.tiff	r02c11f10p01-ch1sk1fk1fl1.tiff	55	982	0.121538	0.235004	0	0	nan	11	10	1	2	0	0	0	0	65535	65535
42	68	r02c11f11p01-ch2sk1fk1fl1.tiff	r02c11f11p01-ch1sk1fk1fl1.tiff	55	983	0.0888991	0.130343	0	0	nan	11	11	1	2	0	0	0	0	65535	65535
7	23	r02c11f12p01-ch2sk1fk1fl1.tiff	r02c11f12p01-ch1sk1fk1fl1.tiff	55	984	0.0927138	0.0691844	0	0	nan	11	12	1	2	0	0	0	0	65535	65535
81	126	r02c11f13p01-ch2sk1fk1fl1.tiff	r02c11f13p01-ch1sk1fk1fl1.tiff	55	985	0.180957	0.196185	0	0	nan	11	13	1	2	0	0	0	0	65535	65535
90	93	r03c02f01p01-ch2sk1fk1fl1.tiff	r03c02f01p01-ch1sk1fk1fl1.tiff	2	19	0.131716	0.14699	0	0	nan	2	1	1	3	0	0	0	0	65535	65535
26	43	r03c02f03p01-ch2sk1fk1fl1.tiff	r03c02f03p01-ch1sk1fk1fl1.tiff	2	21	0.0757916	0.115114	0	0	nan	2	3	1	3	0	0	0	0	65535	65535
109	199	r03c02f04p01-ch2sk1fk1fl1.tiff	r03c02f04p01-ch1sk1fk1fl1.tiff	2	22	0.249638	0.244205	0.000143612	0	nan	2	4	1	3	0	0	0	0	65535	65535
48	81	r03c02f05p01-ch2sk1fk1fl1.tiff	r03c02f05p01-ch1sk1fk1fl1.tiff	2	23	0.0711833	0.0826886	0	0	nan	2	5	1	3	0	0	0	0	65535	65535
360	917	r03c02f06p01-ch2sk1fk1fl1.tiff	r03c02f06p01-ch1sk1fk1fl1.tiff	2	24	0.124331	0.165484	0	0	nan	2	6	1	3	0	0	0	0	65535	65535
139	164	r03c02f07p01-ch2sk1fk1fl1.tiff	r03c02f07p01-ch1sk1fk1fl1.tiff	2	25	0.203342	0.23653	0	0	nan	2	7	1	3	0	0	0	0	65535	65535
212	319	r03c02f10p01-ch2sk1fk1fl1.tiff	r03c02f10p01-ch1sk1fk1fl1.tiff	2	28	0.249607	0.205478	7.18061e-05	0	nan	2	10	1	3	0	0	0	0	65535	65535
21	39	r03c02f11p01-ch2sk1fk1fl1.tiff	r03c02f11p01-ch1sk1fk1fl1.tiff	2	29	0.0614939	0.0763561	0	0	nan	2	11	1	3	0	0	0	0	65535	65535
278	577	r03c03f01p01-ch2sk1fk1fl1.tiff	r03c03f01p01-ch1sk1fk1fl1.tiff	8	127	0.125017	0.249638	0	0.000287224	nan	3	1	1	3	0	0	0	0	65535	65535
45	62	r03c03f06p01-ch2sk1fk1fl1.tiff	r03c03f06p01-ch1sk1fk1fl1.tiff	8	132	0.0717021	0.1234	0	0	nan	3	6	1	3	0	0	0	0	65535	65535
43	76	r03c03f07p01-ch2sk1fk1fl1.tiff	r03c03f07p01-ch1sk1fk1fl1.tiff	8	133	0.0773938	0.079057	0	0	nan	3	7	1	3	0	0	0	0	65535	65535
31	44	r03c03f09p01-ch2sk1fk1fl1.tiff	r03c03f09p01-ch1sk1fk1fl1.tiff	8	135	0.0978408	0.0910506	0	0	nan	3	9	1	3	0	0	0	0	65535	65535
227	385	r03c03f10p01-ch2sk1fk1fl1.tiff	r03c03f10p01-ch1sk1fk1fl1.tiff	8	136	0.130785	0.216098	0	0	nan	3	10	1	3	0	0	0	0	65535	65535
15	11	r03c03f11p01-ch2sk1fk1fl1.tiff	r03c03f11p01-ch1sk1fk1fl1.tiff	8	137	0.0859846	0.0657969	0	0	nan	3	11	1	3	0	0	0	0	65535	65535
112	182	r03c03f13p01-ch2sk1fk1fl1.tiff	r03c03f13p01-ch1sk1fk1fl1.tiff	8	139	0.134295	0.249683	0	7.18061e-05	nan	3	13	1	3	0	0	0	0	65535	65535
225	400	r03c03f14p01-ch2sk1fk1fl1.tiff	r03c03f14p01-ch1sk1fk1fl1.tiff	8	140	0.127062	0.249638	0	7.18061e-05	nan	3	14	1	3	0	0	0	0	65535	65535
21	28	r03c03f15p01-ch2sk1fk1fl1.tiff	r03c03f15p01-ch1sk1fk1fl1.tiff	8	141	0.0521401	0.0526894	0	0	nan	3	15	1	3	0	0	0	0	65535	65535
53	42	r03c04f01p01-ch2sk1fk1fl1.tiff	r03c04f01p01-ch1sk1fk1fl1.tiff	14	235	0.0865339	0.128222	0	0	nan	4	1	1	3	0	0	0	0	65535	65535
3	11	r03c04f05p01-ch2sk1fk1fl1.tiff	r03c04f05p01-ch1sk1fk1fl1.tiff	14	239	0.0807965	0.123064	0	0	nan	4	5	1	3	0	0	0	0	65535	65535
22	23	r03c04f06p01-ch2sk1fk1fl1.tiff	r03c04f06p01-ch1sk1fk1fl1.tiff	14	240	0.0663157	0.121996	0	0	nan	4	6	1	3	0	0	0	0	65535	65535
0	1	r03c04f07p01-ch2sk1fk1fl1.tiff	r03c04f07p01-ch1sk1fk1fl1.tiff	14	241	0.0696574	0.0587472	0	0	nan	4	7	1	3	0	0	0	0	65535	65535
265	371	r03c04f10p01-ch2sk1fk1fl1.tiff	r03c04f10p01-ch1sk1fk1fl1.tiff	14	244	0.143999	0.249668	0	0.000502642	nan	4	10	1	3	0	0	0	0	65535	65535
86	121	r03c04f11p01-ch2sk1fk1fl1.tiff	r03c04f11p01-ch1sk1fk1fl1.tiff	14	245	0.145388	0.185519	0	0	nan	4	11	1	3	0	0	0	0	65535	65535
130	275	r03c04f12p01-ch2sk1fk1fl1.tiff	r03c04f12p01-ch1sk1fk1fl1.tiff	14	246	0.123705	0.249699	0	0.000143612	nan	4	12	1	3	0	0	0	0	65535	65535
333	782	r03c04f13p01-ch2sk1fk1fl1.tiff	r03c04f13p01-ch1sk1fk1fl1.tiff	14	247	0.229694	0.249668	0	7.18061e-05	nan	4	13	1	3	0	0	0	0	65535	65535
28	66	r03c04f14p01-ch2sk1fk1fl1.tiff	r03c04f14p01-ch1sk1fk1fl1.tiff	14	248	0.0538949	0.105165	0	0	nan	4	14	1	3	0	0	0	0	65535	65535
76	137	r03c04f18p01-ch2sk1fk1fl1.tiff	r03c04f18p01-ch1sk1fk1fl1.tiff	14	252	0.125566	0.133211	0	0	nan	4	18	1	3	0	0	0	0	65535	65535
192	266	r03c05f01p01-ch2sk1fk1fl1.tiff	r03c05f01p01-ch1sk1fk1fl1.tiff	20	343	0.163363	0.249775	0	0.000574449	nan	5	1	1	3	0	0	0	0	65535	65535
26	46	r03c05f06p01-ch2sk1fk1fl1.tiff	r03c05f06p01-ch1sk1fk1fl1.tiff	20	348	0.0807507	0.093431	0	0	nan	5	6	1	3	0	0	0	0	65535	65535
12	17	r03c05f07p01-ch2sk1fk1fl1.tiff	r03c05f07p01-ch1sk1fk1fl1.tiff	20	349	0.0647593	0.0723125	0	0	nan	5	7	1	3	0	0	0	0	65535	65535
0	2	r03c05f09p01-ch2sk1fk1fl1.tiff	r03c05f09p01-ch1sk1fk1fl1.tiff	20	351	0.0552071	0.0515755	0	0	nan	5	9	1	3	0	0	0	0	65535	65535
201	449	r03c05f10p01-ch2sk1fk1fl1.tiff	r03c05f10p01-ch1sk1fk1fl1.tiff	20	352	0.14403	0.180133	0	0	nan	5	10	1	3	0	0	0	0	65535	65535
12	13	r03c05f11p01-ch2sk1fk1fl1.tiff	r03c05f11p01-ch1sk1fk1fl1.tiff	20	353	0.0801404	0.118929	0	0	nan	5	11	1	3	0	0	0	0	65535	65535
261	522	r03c05f13p01-ch2sk1fk1fl1.tiff	r03c05f13p01-ch1sk1fk1fl1.tiff	20	355	0.134829	0.233112	0	0	nan	5	13	1	3	0	0	0	0	65535	65535
232	364	r03c05f14p01-ch2sk1fk1fl1.tiff	r03c05f14p01-ch1sk1fk1fl1.tiff	20	356	0.167239	0.246616	0	0	nan	5	14	1	3	0	0	0	0	65535	65535
196	304	r03c06f01p01-ch2sk1fk1fl1.tiff	r03c06f01p01-ch1sk1fk1fl1.tiff	26	451	0.249729	0.243793	0.00035903	0	nan	6	1	1	3	0	0	0	0	65535	65535
71	106	r03c06f06p01-ch2sk1fk1fl1.tiff	r03c06f06p01-ch1sk1fk1fl1.tiff	26	456	0.118791	0.136614	0	0	nan	6	6	1	3	0	0	0	0	65535	65535
57	79	r03c06f07p01-ch2sk1fk1fl1.tiff	r03c06f07p01-ch1sk1fk1fl1.tiff	26	457	0.0921798	0.115282	0	0	nan	6	7	1	3	0	0	0	0	65535	65535
221	499	r03c06f10p01-ch2sk1fk1fl1.tiff	r03c06f10p01-ch1sk1fk1fl1.tiff	26	460	0.107546	0.242115	0	0	nan	6	10	1	3	0	0	0	0	65535	65535
5	11	r03c06f11p01-ch2sk1fk1fl1.tiff	r03c06f11p01-ch1sk1fk1fl1.tiff	26	461	0.0588083	0.0740826	0	0	nan	6	11	1	3	0	0	0	0	65535	65535
3	21	r03c06f12p01-ch2sk1fk1fl1.tiff	r03c06f12p01-ch1sk1fk1fl1.tiff	26	462	0.0573129	0.0814221	0	0	nan	6	12	1	3	0	0	0	0	65535	65535
221	451	r03c06f13p01-ch2sk1fk1fl1.tiff	r03c06f13p01-ch1sk1fk1fl1.tiff	26	463	0.125628	0.233982	0	0	nan	6	13	1	3	0	0	0	0	65535	65535
186	290	r03c06f14p01-ch2sk1fk1fl1.tiff	r03c06f14p01-ch1sk1fk1fl1.tiff	26	464	0.174105	0.249668	0	0.000287224	nan	6	14	1	3	0	0	0	0	65535	65535
42	51	r03c06f17p01-ch2sk1fk1fl1.tiff	r03c06f17p01-ch1sk1fk1fl1.tiff	26	467	0.0521553	0.0741283	0	0	nan	6	17	1	3	0	0	0	0	65535	65535
40	63	r03c06f18p01-ch2sk1fk1fl1.tiff	r03c06f18p01-ch1sk1fk1fl1.tiff	26	468	0.0649424	0.0576791	0	0	nan	6	18	1	3	0	0	0	0	65535	65535
230	404	r03c07f01p01-ch2sk1fk1fl1.tiff	r03c07f01p01-ch1sk1fk1fl1.tiff	32	559	0.249714	0.249668	0.000430836	7.18061e-05	nan	7	1	1	3	0	0	0	0	65535	65535
14	32	r03c07f06p01-ch2sk1fk1fl1.tiff	r03c07f06p01-ch1sk1fk1fl1.tiff	32	564	0.0851301	0.122621	0	0	nan	7	6	1	3	0	0	0	0	65535	65535
34	54	r03c07f07p01-ch2sk1fk1fl1.tiff	r03c07f07p01-ch1sk1fk1fl1.tiff	32	565	0.0759442	0.0957351	0	0	nan	7	7	1	3	0	0	0	0	65535	65535
5	15	r03c07f09p01-ch2sk1fk1fl1.tiff	r03c07f09p01-ch1sk1fk1fl1.tiff	32	567	0.050782	0.0665293	0	0	nan	7	9	1	3	0	0	0	0	65535	65535
109	201	r03c07f10p01-ch2sk1fk1fl1.tiff	r03c07f10p01-ch1sk1fk1fl1.tiff	32	568	0.162814	0.22562	0	0	nan	7	10	1	3	0	0	0	0	65535	65535
128	262	r03c07f13p01-ch2sk1fk1fl1.tiff	r03c07f13p01-ch1sk1fk1fl1.tiff	32	571	0.222126	0.249592	0	7.18061e-05	nan	7	13	1	3	0	0	0	0	65535	65535
259	565	r03c07f14p01-ch2sk1fk1fl1.tiff	r03c07f14p01-ch1sk1fk1fl1.tiff	32	572	0.246494	0.232425	0	0	nan	7	14	1	3	0	0	0	0	65535	65535
13	32	r03c07f15p01-ch2sk1fk1fl1.tiff	r03c07f15p01-ch1sk1fk1fl1.tiff	32	573	0.0583658	0.069398	0	0	nan	7	15	1	3	0	0	0	0	65535	65535
49	75	r03c07f17p01-ch2sk1fk1fl1.tiff	r03c07f17p01-ch1sk1fk1fl1.tiff	32	575	0.0553902	0.0924086	0	0	nan	7	17	1	3	0	0	0	0	65535	65535
30	49	r03c07f18p01-ch2sk1fk1fl1.tiff	r03c07f18p01-ch1sk1fk1fl1.tiff	32	576	0.0652934	0.0738231	0	0	nan	7	18	1	3	0	0	0	0	65535	65535
125	136	r03c08f01p01-ch2sk1fk1fl1.tiff	r03c08f01p01-ch1sk1fk1fl1.tiff	38	667	0.147692	0.192737	0	0	nan	8	1	1	3	0	0	0	0	65535	65535
1	1	r03c08f05p01-ch2sk1fk1fl1.tiff	r03c08f05p01-ch1sk1fk1fl1.tiff	38	671	0.0707103	0.0906386	0	0	nan	8	5	1	3	0	0	0	0	65535	65535
97	116	r03c08f06p01-ch2sk1fk1fl1.tiff	r03c08f06p01-ch1sk1fk1fl1.tiff	38	672	0.143252	0.162188	0	0	nan	8	6	1	3	0	0	0	0	65535	65535
42	59	r03c08f07p01-ch2sk1fk1fl1.tiff	r03c08f07p01-ch1sk1fk1fl1.tiff	38	673	0.0762188	0.117418	0	0	nan	8	7	1	3	0	0	0	0	65535	65535
303	587	r03c08f10p01-ch2sk1fk1fl1.tiff	r03c08f10p01-ch1sk1fk1fl1.tiff	38	676	0.117983	0.185336	0	0	nan	8	10	1	3	0	0	0	0	65535	65535
23	49	r03c08f11p01-ch2sk1fk1fl1.tiff	r03c08f11p01-ch1sk1fk1fl1.tiff	38	677	0.0765087	0.0893263	0	0	nan	8	11	1	3	0	0	0	0	65535	65535
32	57	r03c08f12p01-ch2sk1fk1fl1.tiff	r03c08f12p01-ch1sk1fk1fl1.tiff	38	678	0.0931411	0.10573	0	0	nan	8	12	1	3	0	0	0	0	65535	65535
206	472	r03c08f13p01-ch2sk1fk1fl1.tiff	r03c08f13p01-ch1sk1fk1fl1.tiff	38	679	0.124865	0.218357	0	0	nan	8	13	1	3	0	0	0	0	65535	65535
103	145	r03c08f14p01-ch2sk1fk1fl1.tiff	r03c08f14p01-ch1sk1fk1fl1.tiff	38	680	0.15935	0.181857	0	0	nan	8	14	1	3	0	0	0	0	65535	65535
50	103	r03c08f18p01-ch2sk1fk1fl1.tiff	r03c08f18p01-ch1sk1fk1fl1.tiff	38	684	0.102007	0.101442	0	0	nan	8	18	1	3	0	0	0	0	65535	65535
98	163	r03c09f01p01-ch2sk1fk1fl1.tiff	r03c09f01p01-ch1sk1fk1fl1.tiff	44	775	0.178637	0.162188	0	0	nan	9	1	1	3	0	0	0	0	65535	65535
53	89	r03c09f06p01-ch2sk1fk1fl1.tiff	r03c09f06p01-ch1sk1fk1fl1.tiff	44	780	0.0672465	0.0968032	0	0	nan	9	6	1	3	0	0	0	0	65535	65535
40	66	r03c09f07p01-ch2sk1fk1fl1.tiff	r03c09f07p01-ch1sk1fk1fl1.tiff	44	781	0.0611887	0.0811017	0	0	nan	9	7	1	3	0	0	0	0	65535	65535
255	458	r03c09f10p01-ch2sk1fk1fl1.tiff	r03c09f10p01-ch1sk1fk1fl1.tiff	44	784	0.129641	0.178866	0	0	nan	9	10	1	3	0	0	0	0	65535	65535
24	48	r03c09f11p01-ch2sk1fk1fl1.tiff	r03c09f11p01-ch1sk1fk1fl1.tiff	44	785	0.0594034	0.0932784	0	0	nan	9	11	1	3	0	0	0	0	65535	65535
51	103	r03c09f12p01-ch2sk1fk1fl1.tiff	r03c09f12p01-ch1sk1fk1fl1.tiff	44	786	0.137255	0.190326	0	0	nan	9	12	1	3	0	0	0	0	65535	65535
271	565	r03c09f13p01-ch2sk1fk1fl1.tiff	r03c09f13p01-ch1sk1fk1fl1.tiff	44	787	0.125399	0.226261	0	0	nan	9	13	1	3	0	0	0	0	65535	65535
91	161	r03c09f14p01-ch2sk1fk1fl1.tiff	r03c09f14p01-ch1sk1fk1fl1.tiff	44	788	0.124605	0.164263	0	0	nan	9	14	1	3	0	0	0	0	65535	65535
85	121	r03c09f18p01-ch2sk1fk1fl1.tiff	r03c09f18p01-ch1sk1fk1fl1.tiff	44	792	0.220722	0.106798	0	0	nan	9	18	1	3	0	0	0	0	65535	65535
84	156	r03c10f01p01-ch2sk1fk1fl1.tiff	r03c10f01p01-ch1sk1fk1fl1.tiff	50	883	0.140795	0.180301	0	0	nan	10	1	1	3	0	0	0	0	65535	65535
4	8	r03c10f05p01-ch2sk1fk1fl1.tiff	r03c10f05p01-ch1sk1fk1fl1.tiff	50	887	0.100496	0.106493	0	0	nan	10	5	1	3	0	0	0	0	65535	65535
65	67	r03c10f06p01-ch2sk1fk1fl1.tiff	r03c10f06p01-ch1sk1fk1fl1.tiff	50	888	0.149477	0.161685	0	0	nan	10	6	1	3	0	0	0	0	65535	65535
7	15	r03c10f07p01-ch2sk1fk1fl1.tiff	r03c10f07p01-ch1sk1fk1fl1.tiff	50	889	0.0751507	0.12018	0	0	nan	10	7	1	3	0	0	0	0	65535	65535
265	488	r03c10f10p01-ch2sk1fk1fl1.tiff	r03c10f10p01-ch1sk1fk1fl1.tiff	50	892	0.152193	0.249653	0	0.000143612	nan	10	10	1	3	0	0	0	0	65535	65535
29	56	r03c10f11p01-ch2sk1fk1fl1.tiff	r03c10f11p01-ch1sk1fk1fl1.tiff	50	893	0.0842908	0.116884	0	0	nan	10	11	1	3	0	0	0	0	65535	65535
19	54	r03c10f12p01-ch2sk1fk1fl1.tiff	r03c10f12p01-ch1sk1fk1fl1.tiff	50	894	0.10219	0.147646	0	0	nan	10	12	1	3	0	0	0	0	65535	65535
303	663	r03c10f13p01-ch2sk1fk1fl1.tiff	r03c10f13p01-ch1sk1fk1fl1.tiff	50	895	0.178134	0.249668	0	0.000215418	nan	10	13	1	3	0	0	0	0	65535	65535
137	187	r03c10f14p01-ch2sk1fk1fl1.tiff	r03c10f14p01-ch1sk1fk1fl1.tiff	50	896	0.178912	0.249668	0	0.000143612	nan	10	14	1	3	0	0	0	0	65535	65535
54	85	r03c10f18p01-ch2sk1fk1fl1.tiff	r03c10f18p01-ch1sk1fk1fl1.tiff	50	900	0.117998	0.148867	0	0	nan	10	18	1	3	0	0	0	0	65535	65535
0	6	r03c11f01p01-ch2sk1fk1fl1.tiff	r03c11f01p01-ch1sk1fk1fl1.tiff	56	991	0.249744	0.059678	0.00165154	0	nan	11	1	1	3	0	0	0	0	65535	65535
39	68	r03c11f04p01-ch2sk1fk1fl1.tiff	r03c11f04p01-ch1sk1fk1fl1.tiff	56	994	0.249668	0.0686046	0.000718061	0	nan	11	4	1	3	0	0	0	0	65535	65535
309	739	r03c11f05p01-ch2sk1fk1fl1.tiff	r03c11f05p01-ch1sk1fk1fl1.tiff	56	995	0.249729	0.142824	0.00495462	0	nan	11	5	1	3	0	0	0	0	65535	65535
23	60	r03c11f06p01-ch2sk1fk1fl1.tiff	r03c11f06p01-ch1sk1fk1fl1.tiff	56	996	0.249714	0.249683	0.00438017	0.000502642	nan	11	6	1	3	0	0	0	0	65535	65535
134	288	r03c11f11p01-ch2sk1fk1fl1.tiff	r03c11f11p01-ch1sk1fk1fl1.tiff	56	1001	0.249744	0.139864	0.00344669	0	nan	11	11	1	3	0	0	0	0	65535	65535
184	416	r03c11f12p01-ch2sk1fk1fl1.tiff	r03c11f12p01-ch1sk1fk1fl1.tiff	56	1002	0.249729	0.157519	0.00990924	0	nan	11	12	1	3	0	0	0	0	65535	65535
39	87	r03c11f13p01-ch2sk1fk1fl1.tiff	r03c11f13p01-ch1sk1fk1fl1.tiff	56	1003	0.249683	0.0795453	0.000646255	0	nan	11	13	1	3	0	0	0	0	65535	65535
0	7	r03c11f14p01-ch2sk1fk1fl1.tiff	r03c11f14p01-ch1sk1fk1fl1.tiff	56	1004	0.132204	0.0532082	0	0	nan	11	14	1	3	0	0	0	0	65535	65535
132	244	r03c11f18p01-ch2sk1fk1fl1.tiff	r03c11f18p01-ch1sk1fk1fl1.tiff	56	1008	0.196521	0.114611	0	0	nan	11	18	1	3	0	0	0	0	65535	65535
30	42	r04c02f01p01-ch2sk1fk1fl1.tiff	r04c02f01p01-ch1sk1fk1fl1.tiff	3	37	0.0533455	0.0781109	0	0	nan	2	1	1	4	0	0	0	0	65535	65535
6	8	r04c02f04p01-ch2sk1fk1fl1.tiff	r04c02f04p01-ch1sk1fk1fl1.tiff	3	40	0.0679942	0.0796674	0	0	nan	2	4	1	4	0	0	0	0	65535	65535
104	172	r04c02f05p01-ch2sk1fk1fl1.tiff	r04c02f05p01-ch1sk1fk1fl1.tiff	3	41	0.133669	0.21416	0	0	nan	2	5	1	4	0	0	0	0	65535	65535
185	261	r04c02f06p01-ch2sk1fk1fl1.tiff	r04c02f06p01-ch1sk1fk1fl1.tiff	3	42	0.135546	0.249683	0	0.00035903	nan	2	6	1	4	0	0	0	0	65535	65535
8	11	r04c02f07p01-ch2sk1fk1fl1.tiff	r04c02f07p01-ch1sk1fk1fl1.tiff	3	43	0.0720836	0.0737011	0	0	nan	2	7	1	4	0	0	0	0	65535	65535
326	776	r04c02f10p01-ch2sk1fk1fl1.tiff	r04c02f10p01-ch1sk1fk1fl1.tiff	3	46	0.169055	0.211917	0	0	nan	2	10	1	4	0	0	0	0	65535	65535
162	356	r04c02f11p01-ch2sk1fk1fl1.tiff	r04c02f11p01-ch1sk1fk1fl1.tiff	3	47	0.141115	0.228946	0	0	nan	2	11	1	4	0	0	0	0	65535	65535
56	66	r04c02f12p01-ch2sk1fk1fl1.tiff	r04c02f12p01-ch1sk1fk1fl1.tiff	3	48	0.0574197	0.0554818	0	0	nan	2	12	1	4	0	0	0	0	65535	65535
92	127	r04c02f13p01-ch2sk1fk1fl1.tiff	r04c02f13p01-ch1sk1fk1fl1.tiff	3	49	0.122591	0.178683	0	0	nan	2	13	1	4	0	0	0	0	65535	65535
253	591	r04c03f01p01-ch2sk1fk1fl1.tiff	r04c03f01p01-ch1sk1fk1fl1.tiff	9	145	0.249668	0.249638	0.000574449	0.000287224	nan	3	1	1	4	0	0	0	0	65535	65535
13	16	r04c03f06p01-ch2sk1fk1fl1.tiff	r04c03f06p01-ch1sk1fk1fl1.tiff	9	150	0.0582589	0.0759136	0	0	nan	3	6	1	4	0	0	0	0	65535	65535
51	102	r04c03f09p01-ch2sk1fk1fl1.tiff	r04c03f09p01-ch1sk1fk1fl1.tiff	9	153	0.0581216	0.0855421	0	0	nan	3	9	1	4	0	0	0	0	65535	65535
137	195	r04c03f10p01-ch2sk1fk1fl1.tiff	r04c03f10p01-ch1sk1fk1fl1.tiff	9	154	0.249653	0.249653	0.000287224	0.00035903	nan	3	10	1	4	0	0	0	0	65535	65535
86	165	r04c03f13p01-ch2sk1fk1fl1.tiff	r04c03f13p01-ch1sk1fk1fl1.tiff	9	157	0.163989	0.179644	0	0	nan	3	13	1	4	0	0	0	0	65535	65535
208	442	r04c03f14p01-ch2sk1fk1fl1.tiff	r04c03f14p01-ch1sk1fk1fl1.tiff	9	158	0.131121	0.246754	0	0	nan	3	14	1	4	0	0	0	0	65535	65535
63	83	r04c03f15p01-ch2sk1fk1fl1.tiff	r04c03f15p01-ch1sk1fk1fl1.tiff	9	159	0.0716106	0.0955673	0	0	nan	3	15	1	4	0	0	0	0	65535	65535
152	234	r04c04f01p01-ch2sk1fk1fl1.tiff	r04c04f01p01-ch1sk1fk1fl1.tiff	15	253	0.151644	0.230243	0	0	nan	4	1	1	4	0	0	0	0	65535	65535
184	306	r04c04f06p01-ch2sk1fk1fl1.tiff	r04c04f06p01-ch1sk1fk1fl1.tiff	15	258	0.249668	0.225132	0.000215418	0	nan	4	6	1	4	0	0	0	0	65535	65535
97	134	r04c04f07p01-ch2sk1fk1fl1.tiff	r04c04f07p01-ch1sk1fk1fl1.tiff	15	259	0.126162	0.177371	0	0	nan	4	7	1	4	0	0	0	0	65535	65535
327	683	r04c04f10p01-ch2sk1fk1fl1.tiff	r04c04f10p01-ch1sk1fk1fl1.tiff	15	262	0.117144	0.243763	0	0	nan	4	10	1	4	0	0	0	0	65535	65535
83	99	r04c04f13p01-ch2sk1fk1fl1.tiff	r04c04f13p01-ch1sk1fk1fl1.tiff	15	265	0.12398	0.159564	0	0	nan	4	13	1	4	0	0	0	0	65535	65535
41	58	r04c04f14p01-ch2sk1fk1fl1.tiff	r04c04f14p01-ch1sk1fk1fl1.tiff	15	266	0.0793469	0.0914015	0	0	nan	4	14	1	4	0	0	0	0	65535	65535
114	155	r04c05f01p01-ch2sk1fk1fl1.tiff	r04c05f01p01-ch1sk1fk1fl1.tiff	21	361	0.157656	0.191272	0	0	nan	5	1	1	4	0	0	0	0	65535	65535
164	263	r04c05f06p01-ch2sk1fk1fl1.tiff	r04c05f06p01-ch1sk1fk1fl1.tiff	21	366	0.193271	0.199954	0	0	nan	5	6	1	4	0	0	0	0	65535	65535
76	110	r04c05f07p01-ch2sk1fk1fl1.tiff	r04c05f07p01-ch1sk1fk1fl1.tiff	21	367	0.0541085	0.100572	0	0	nan	5	7	1	4	0	0	0	0	65535	65535
534	888	r04c05f10p01-ch2sk1fk1fl1.tiff	r04c05f10p01-ch1sk1fk1fl1.tiff	21	370	0.122377	0.164797	0	0	nan	5	10	1	4	0	0	0	0	65535	65535
160	160	r04c05f13p01-ch2sk1fk1fl1.tiff	r04c05f13p01-ch1sk1fk1fl1.tiff	21	373	0.169604	0.184192	0	0	nan	5	13	1	4	0	0	0	0	65535	65535
226	345	r04c06f01p01-ch2sk1fk1fl1.tiff	r04c06f01p01-ch1sk1fk1fl1.tiff	27	469	0.139605	0.22707	0	0	nan	6	1	1	4	0	0	0	0	65535	65535
33	42	r04c06f07p01-ch2sk1fk1fl1.tiff	r04c06f07p01-ch1sk1fk1fl1.tiff	27	475	0.0593423	0.0858778	0	0	nan	6	7	1	4	0	0	0	0	65535	65535
158	294	r04c06f10p01-ch2sk1fk1fl1.tiff	r04c06f10p01-ch1sk1fk1fl1.tiff	27	478	0.175677	0.228244	0	0	nan	6	10	1	4	0	0	0	0	65535	65535
201	365	r04c06f13p01-ch2sk1fk1fl1.tiff	r04c06f13p01-ch1sk1fk1fl1.tiff	27	481	0.124315	0.249638	0	0.000143612	nan	6	13	1	4	0	0	0	0	65535	65535
291	554	r04c06f14p01-ch2sk1fk1fl1.tiff	r04c06f14p01-ch1sk1fk1fl1.tiff	27	482	0.110948	0.249638	0	0.000143612	nan	6	14	1	4	0	0	0	0	65535	65535
64	91	r04c06f17p01-ch2sk1fk1fl1.tiff	r04c06f17p01-ch1sk1fk1fl1.tiff	27	485	0.0582132	0.0674754	0	0	nan	6	17	1	4	0	0	0	0	65535	65535
60	68	r04c06f18p01-ch2sk1fk1fl1.tiff	r04c06f18p01-ch1sk1fk1fl1.tiff	27	486	0.104601	0.066865	0	0	nan	6	18	1	4	0	0	0	0	65535	65535
385	687	r04c07f01p01-ch2sk1fk1fl1.tiff	r04c07f01p01-ch1sk1fk1fl1.tiff	33	577	0.115999	0.240208	0	0	nan	7	1	1	4	0	0	0	0	65535	65535
24	26	r04c07f06p01-ch2sk1fk1fl1.tiff	r04c07f06p01-ch1sk1fk1fl1.tiff	33	582	0.0710307	0.0857404	0	0	nan	7	6	1	4	0	0	0	0	65535	65535
62	92	r04c07f07p01-ch2sk1fk1fl1.tiff	r04c07f07p01-ch1sk1fk1fl1.tiff	33	583	0.100221	0.114672	0	0	nan	7	7	1	4	0	0	0	0	65535	65535
64	129	r04c07f09p01-ch2sk1fk1fl1.tiff	r04c07f09p01-ch1sk1fk1fl1.tiff	33	585	0.0839551	0.121355	0	0	nan	7	9	1	4	0	0	0	0	65535	65535
117	135	r04c07f10p01-ch2sk1fk1fl1.tiff	r04c07f10p01-ch1sk1fk1fl1.tiff	33	586	0.148516	0.189807	0	0	nan	7	10	1	4	0	0	0	0	65535	65535
65	87	r04c07f13p01-ch2sk1fk1fl1.tiff	r04c07f13p01-ch1sk1fk1fl1.tiff	33	589	0.0825055	0.0776837	0	0	nan	7	13	1	4	0	0	0	0	65535	65535
252	488	r04c07f14p01-ch2sk1fk1fl1.tiff	r04c07f14p01-ch1sk1fk1fl1.tiff	33	590	0.12752	0.200626	0	0	nan	7	14	1	4	0	0	0	0	65535	65535
85	92	r04c07f15p01-ch2sk1fk1fl1.tiff	r04c07f15p01-ch1sk1fk1fl1.tiff	33	591	0.0637522	0.0721599	0	0	nan	7	15	1	4	0	0	0	0	65535	65535
399	785	r04c08f01p01-ch2sk1fk1fl1.tiff	r04c08f01p01-ch1sk1fk1fl1.tiff	39	685	0.142473	0.205982	0	0	nan	8	1	1	4	0	0	0	0	65535	65535
71	81	r04c08f06p01-ch2sk1fk1fl1.tiff	r04c08f06p01-ch1sk1fk1fl1.tiff	39	690	0.121859	0.137453	0	0	nan	8	6	1	4	0	0	0	0	65535	65535
104	130	r04c08f07p01-ch2sk1fk1fl1.tiff	r04c08f07p01-ch1sk1fk1fl1.tiff	39	691	0.130602	0.174243	0	0	nan	8	7	1	4	0	0	0	0	65535	65535
213	296	r04c08f10p01-ch2sk1fk1fl1.tiff	r04c08f10p01-ch1sk1fk1fl1.tiff	39	694	0.111208	0.215549	0	0	nan	8	10	1	4	0	0	0	0	65535	65535
114	147	r04c08f13p01-ch2sk1fk1fl1.tiff	r04c08f13p01-ch1sk1fk1fl1.tiff	39	697	0.127321	0.175479	0	0	nan	8	13	1	4	0	0	0	0	65535	65535
221	365	r04c08f14p01-ch2sk1fk1fl1.tiff	r04c08f14p01-ch1sk1fk1fl1.tiff	39	698	0.164981	0.249622	0	0.000143612	nan	8	14	1	4	0	0	0	0	65535	65535
35	45	r04c08f15p01-ch2sk1fk1fl1.tiff	r04c08f15p01-ch1sk1fk1fl1.tiff	39	699	0.0724804	0.058793	0	0	nan	8	15	1	4	0	0	0	0	65535	65535
277	458	r04c09f01p01-ch2sk1fk1fl1.tiff	r04c09f01p01-ch1sk1fk1fl1.tiff	45	793	0.228061	0.249699	0	0.000502642	nan	9	1	1	4	0	0	0	0	65535	65535
9	16	r04c09f04p01-ch2sk1fk1fl1.tiff	r04c09f04p01-ch1sk1fk1fl1.tiff	45	796	0.0684825	0.0624552	0	0	nan	9	4	1	4	0	0	0	0	65535	65535
166	292	r04c09f06p01-ch2sk1fk1fl1.tiff	r04c09f06p01-ch1sk1fk1fl1.tiff	45	798	0.180011	0.186542	0	0	nan	9	6	1	4	0	0	0	0	65535	65535
156	230	r04c09f07p01-ch2sk1fk1fl1.tiff	r04c09f07p01-ch1sk1fk1fl1.tiff	45	799	0.237797	0.249668	0	0.000287224	nan	9	7	1	4	0	0	0	0	65535	65535
266	572	r04c09f10p01-ch2sk1fk1fl1.tiff	r04c09f10p01-ch1sk1fk1fl1.tiff	45	802	0.108766	0.185565	0	0	nan	9	10	1	4	0	0	0	0	65535	65535
79	99	r04c09f13p01-ch2sk1fk1fl1.tiff	r04c09f13p01-ch1sk1fk1fl1.tiff	45	805	0.115602	0.107698	0	0	nan	9	13	1	4	0	0	0	0	65535	65535
72	96	r04c09f14p01-ch2sk1fk1fl1.tiff	r04c09f14p01-ch1sk1fk1fl1.tiff	45	806	0.0681163	0.0779736	0	0	nan	9	14	1	4	0	0	0	0	65535	65535
494	842	r04c10f01p01-ch2sk1fk1fl1.tiff	r04c10f01p01-ch1sk1fk1fl1.tiff	51	901	0.145388	0.249714	0	7.18061e-05	nan	10	1	1	4	0	0	0	0	65535	65535
78	58	r04c10f06p01-ch2sk1fk1fl1.tiff	r04c10f06p01-ch1sk1fk1fl1.tiff	51	906	0.057496	0.0791333	0	0	nan	10	6	1	4	0	0	0	0	65535	65535
95	92	r04c10f07p01-ch2sk1fk1fl1.tiff	r04c10f07p01-ch1sk1fk1fl1.tiff	51	907	0.101045	0.139834	0	0	nan	10	7	1	4	0	0	0	0	65535	65535
44	55	r04c10f09p01-ch2sk1fk1fl1.tiff	r04c10f09p01-ch1sk1fk1fl1.tiff	51	909	0.067155	0.0638437	0	0	nan	10	9	1	4	0	0	0	0	65535	65535
205	313	r04c10f10p01-ch2sk1fk1fl1.tiff	r04c10f10p01-ch1sk1fk1fl1.tiff	51	910	0.11928	0.159854	0	0	nan	10	10	1	4	0	0	0	0	65535	65535
5	6	r04c10f11p01-ch2sk1fk1fl1.tiff	r04c10f11p01-ch1sk1fk1fl1.tiff	51	911	0.070573	0.0675059	0	0	nan	10	11	1	4	0	0	0	0	65535	65535
188	246	r04c10f13p01-ch2sk1fk1fl1.tiff	r04c10f13p01-ch1sk1fk1fl1.tiff	51	913	0.140291	0.227771	0	0	nan	10	13	1	4	0	0	0	0	65535	65535
328	551	r04c10f14p01-ch2sk1fk1fl1.tiff	r04c10f14p01-ch1sk1fk1fl1.tiff	51	914	0.204822	0.210513	0	0	nan	10	14	1	4	0	0	0	0	65535	65535
65	71	r04c10f17p01-ch2sk1fk1fl1.tiff	r04c10f17p01-ch1sk1fk1fl1.tiff	51	917	0.051194	0.0549325	0	0	nan	10	17	1	4	0	0	0	0	65535	65535
461	562	r04c11f01p01-ch2sk1fk1fl1.tiff	r04c11f01p01-ch1sk1fk1fl1.tiff	57	1009	0.118273	0.161898	0	0	nan	11	1	1	4	0	0	0	0	65535	65535
4	7	r04c11f06p01-ch2sk1fk1fl1.tiff	r04c11f06p01-ch1sk1fk1fl1.tiff	57	1014	0.079408	0.10837	0	0	nan	11	6	1	4	0	0	0	0	65535	65535
29	44	r04c11f07p01-ch2sk1fk1fl1.tiff	r04c11f07p01-ch1sk1fk1fl1.tiff	57	1015	0.0814679	0.107942	0	0	nan	11	7	1	4	0	0	0	0	65535	65535
71	82	r04c11f09p01-ch2sk1fk1fl1.tiff	r04c11f09p01-ch1sk1fk1fl1.tiff	57	1017	0.0525521	0.104417	0	0	nan	11	9	1	4	0	0	0	0	65535	65535
92	101	r04c11f10p01-ch2sk1fk1fl1.tiff	r04c11f10p01-ch1sk1fk1fl1.tiff	57	1018	0.14847	0.186481	0	0	nan	11	10	1	4	0	0	0	0	65535	65535
115	124	r04c11f13p01-ch2sk1fk1fl1.tiff	r04c11f13p01-ch1sk1fk1fl1.tiff	57	1021	0.173953	0.197818	0	0	nan	11	13	1	4	0	0	0	0	65535	65535
501	797	r04c11f14p01-ch2sk1fk1fl1.tiff	r04c11f14p01-ch1sk1fk1fl1.tiff	57	1022	0.145586	0.239582	0	0	nan	11	14	1	4	0	0	0	0	65535	65535
109	89	r04c11f15p01-ch2sk1fk1fl1.tiff	r04c11f15p01-ch1sk1fk1fl1.tiff	57	1023	0.0580453	0.0715953	0	0	nan	11	15	1	4	0	0	0	0	65535	65535
68	75	r04c11f17p01-ch2sk1fk1fl1.tiff	r04c11f17p01-ch1sk1fk1fl1.tiff	57	1025	0.063386	0.0997024	0	0	nan	11	17	1	4	0	0	0	0	65535	65535
272	613	r05c02f01p01-ch2sk1fk1fl1.tiff	r05c02f01p01-ch1sk1fk1fl1.tiff	4	55	0.121309	0.249699	0	0.000502642	nan	2	1	1	5	0	0	0	0	65535	65535
53	108	r05c02f03p01-ch2sk1fk1fl1.tiff	r05c02f03p01-ch1sk1fk1fl1.tiff	4	57	0.103151	0.132158	0	0	nan	2	3	1	5	0	0	0	0	65535	65535
66	98	r05c02f06p01-ch2sk1fk1fl1.tiff	r05c02f06p01-ch1sk1fk1fl1.tiff	4	60	0.0630045	0.103075	0	0	nan	2	6	1	5	0	0	0	0	65535	65535
334	749	r05c02f07p01-ch2sk1fk1fl1.tiff	r05c02f07p01-ch1sk1fk1fl1.tiff	4	61	0.133455	0.249653	0	7.18061e-05	nan	2	7	1	5	0	0	0	0	65535	65535
77	104	r05c02f08p01-ch2sk1fk1fl1.tiff	r05c02f08p01-ch1sk1fk1fl1.tiff	4	62	0.0898146	0.109575	0	0	nan	2	8	1	5	0	0	0	0	65535	65535
87	106	r05c02f09p01-ch2sk1fk1fl1.tiff	r05c02f09p01-ch1sk1fk1fl1.tiff	4	63	0.0823835	0.123796	0	0	nan	2	9	1	5	0	0	0	0	65535	65535
61	108	r05c02f10p01-ch2sk1fk1fl1.tiff	r05c02f10p01-ch1sk1fk1fl1.tiff	4	64	0.0683909	0.0922103	0	0	nan	2	10	1	5	0	0	0	0	65535	65535
289	478	r05c03f01p01-ch2sk1fk1fl1.tiff	r05c03f01p01-ch1sk1fk1fl1.tiff	10	163	0.133715	0.21532	0	0	nan	3	1	1	5	0	0	0	0	65535	65535
51	80	r05c03f07p01-ch2sk1fk1fl1.tiff	r05c03f07p01-ch1sk1fk1fl1.tiff	10	169	0.093904	0.104585	0	0	nan	3	7	1	5	0	0	0	0	65535	65535
117	220	r05c03f09p01-ch2sk1fk1fl1.tiff	r05c03f09p01-ch1sk1fk1fl1.tiff	10	171	0.126635	0.149065	0	0	nan	3	9	1	5	0	0	0	0	65535	65535
42	75	r05c03f10p01-ch2sk1fk1fl1.tiff	r05c03f10p01-ch1sk1fk1fl1.tiff	10	172	0.06392	0.12108	0	0	nan	3	10	1	5	0	0	0	0	65535	65535
262	544	r05c03f14p01-ch2sk1fk1fl1.tiff	r05c03f14p01-ch1sk1fk1fl1.tiff	10	176	0.195026	0.224308	0	0	nan	3	14	1	5	0	0	0	0	65535	65535
150	292	r05c03f15p01-ch2sk1fk1fl1.tiff	r05c03f15p01-ch1sk1fk1fl1.tiff	10	177	0.180774	0.203967	0	0	nan	3	15	1	5	0	0	0	0	65535	65535
50	72	r05c03f17p01-ch2sk1fk1fl1.tiff	r05c03f17p01-ch1sk1fk1fl1.tiff	10	179	0.0569619	0.0533303	0	0	nan	3	17	1	5	0	0	0	0	65535	65535
217	307	r05c04f01p01-ch2sk1fk1fl1.tiff	r05c04f01p01-ch1sk1fk1fl1.tiff	16	271	0.19556	0.210498	0	0	nan	4	1	1	5	0	0	0	0	65535	65535
181	366	r05c04f06p01-ch2sk1fk1fl1.tiff	r05c04f06p01-ch1sk1fk1fl1.tiff	16	276	0.141131	0.249668	0	0.000215418	nan	4	6	1	5	0	0	0	0	65535	65535
108	187	r05c04f07p01-ch2sk1fk1fl1.tiff	r05c04f07p01-ch1sk1fk1fl1.tiff	16	277	0.130373	0.154376	0	0	nan	4	7	1	5	0	0	0	0	65535	65535
329	825	r05c04f10p01-ch2sk1fk1fl1.tiff	r05c04f10p01-ch1sk1fk1fl1.tiff	16	280	0.119478	0.21828	0	0	nan	4	10	1	5	0	0	0	0	65535	65535
103	149	r05c04f13p01-ch2sk1fk1fl1.tiff	r05c04f13p01-ch1sk1fk1fl1.tiff	16	283	0.205783	0.137499	0	0	nan	4	13	1	5	0	0	0	0	65535	65535
49	67	r05c04f14p01-ch2sk1fk1fl1.tiff	r05c04f14p01-ch1sk1fk1fl1.tiff	16	284	0.0570993	0.0625315	0	0	nan	4	14	1	5	0	0	0	0	65535	65535
204	416	r05c05f01p01-ch2sk1fk1fl1.tiff	r05c05f01p01-ch1sk1fk1fl1.tiff	22	379	0.203906	0.249638	0	0.000215418	nan	5	1	1	5	0	0	0	0	65535	65535
55	70	r05c05f09p01-ch2sk1fk1fl1.tiff	r05c05f09p01-ch1sk1fk1fl1.tiff	22	387	0.106432	0.0821851	0	0	nan	5	9	1	5	0	0	0	0	65535	65535
89	138	r05c05f10p01-ch2sk1fk1fl1.tiff	r05c05f10p01-ch1sk1fk1fl1.tiff	22	388	0.143618	0.152773	0	0	nan	5	10	1	5	0	0	0	0	65535	65535
99	147	r05c05f13p01-ch2sk1fk1fl1.tiff	r05c05f13p01-ch1sk1fk1fl1.tiff	22	391	0.152682	0.170855	0	0	nan	5	13	1	5	0	0	0	0	65535	65535
302	814	r05c05f14p01-ch2sk1fk1fl1.tiff	r05c05f14p01-ch1sk1fk1fl1.tiff	22	392	0.13254	0.2448	0	0	nan	5	14	1	5	0	0	0	0	65535	65535
75	125	r05c05f15p01-ch2sk1fk1fl1.tiff	r05c05f15p01-ch1sk1fk1fl1.tiff	22	393	0.0949874	0.0851148	0	0	nan	5	15	1	5	0	0	0	0	65535	65535
51	118	r05c05f17p01-ch2sk1fk1fl1.tiff	r05c05f17p01-ch1sk1fk1fl1.tiff	22	395	0.112917	0.0994125	0	0	nan	5	17	1	5	0	0	0	0	65535	65535
380	763	r05c06f01p01-ch2sk1fk1fl1.tiff	r05c06f01p01-ch1sk1fk1fl1.tiff	28	487	0.115343	0.190799	0	0	nan	6	1	1	5	0	0	0	0	65535	65535
17	27	r05c06f06p01-ch2sk1fk1fl1.tiff	r05c06f06p01-ch1sk1fk1fl1.tiff	28	492	0.0585031	0.101823	0	0	nan	6	6	1	5	0	0	0	0	65535	65535
87	159	r05c06f07p01-ch2sk1fk1fl1.tiff	r05c06f07p01-ch1sk1fk1fl1.tiff	28	493	0.175235	0.195102	0	0	nan	6	7	1	5	0	0	0	0	65535	65535
3	22	r05c06f08p01-ch2sk1fk1fl1.tiff	r05c06f08p01-ch1sk1fk1fl1.tiff	28	494	0.0519722	0.0599832	0	0	nan	6	8	1	5	0	0	0	0	65535	65535
62	142	r05c06f09p01-ch2sk1fk1fl1.tiff	r05c06f09p01-ch1sk1fk1fl1.tiff	28	495	0.0926833	0.0944991	0	0	nan	6	9	1	5	0	0	0	0	65535	65535
80	130	r05c06f10p01-ch2sk1fk1fl1.tiff	r05c06f10p01-ch1sk1fk1fl1.tiff	28	496	0.120592	0.173388	0	0	nan	6	10	1	5	0	0	0	0	65535	65535
46	107	r05c06f13p01-ch2sk1fk1fl1.tiff	r05c06f13p01-ch1sk1fk1fl1.tiff	28	499	0.0593423	0.0751659	0	0	nan	6	13	1	5	0	0	0	0	65535	65535
224	488	r05c06f14p01-ch2sk1fk1fl1.tiff	r05c06f14p01-ch1sk1fk1fl1.tiff	28	500	0.125429	0.249699	0	0.000143612	nan	6	14	1	5	0	0	0	0	65535	65535
52	82	r05c06f15p01-ch2sk1fk1fl1.tiff	r05c06f15p01-ch1sk1fk1fl1.tiff	28	501	0.072755	0.0727703	0	0	nan	6	15	1	5	0	0	0	0	65535	65535
451	756	r05c07f01p01-ch2sk1fk1fl1.tiff	r05c07f01p01-ch1sk1fk1fl1.tiff	34	595	0.140459	0.228336	0	0	nan	7	1	1	5	0	0	0	0	65535	65535
122	247	r05c07f07p01-ch2sk1fk1fl1.tiff	r05c07f07p01-ch1sk1fk1fl1.tiff	34	601	0.170169	0.223896	0	0	nan	7	7	1	5	0	0	0	0	65535	65535
55	109	r05c07f08p01-ch2sk1fk1fl1.tiff	r05c07f08p01-ch1sk1fk1fl1.tiff	34	602	0.100801	0.104036	0	0	nan	7	8	1	5	0	0	0	0	65535	65535
166	319	r05c07f09p01-ch2sk1fk1fl1.tiff	r05c07f09p01-ch1sk1fk1fl1.tiff	34	603	0.148867	0.249622	0	0.000143612	nan	7	9	1	5	0	0	0	0	65535	65535
60	85	r05c07f10p01-ch2sk1fk1fl1.tiff	r05c07f10p01-ch1sk1fk1fl1.tiff	34	604	0.0551766	0.0629435	0	0	nan	7	10	1	5	0	0	0	0	65535	65535
165	300	r05c07f14p01-ch2sk1fk1fl1.tiff	r05c07f14p01-ch1sk1fk1fl1.tiff	34	608	0.127153	0.215076	0	0	nan	7	14	1	5	0	0	0	0	65535	65535
80	150	r05c07f15p01-ch2sk1fk1fl1.tiff	r05c07f15p01-ch1sk1fk1fl1.tiff	34	609	0.130968	0.13138	0	0	nan	7	15	1	5	0	0	0	0	65535	65535
369	758	r05c08f01p01-ch2sk1fk1fl1.tiff	r05c08f01p01-ch1sk1fk1fl1.tiff	40	703	0.124361	0.172595	0	0	nan	8	1	1	5	0	0	0	0	65535	65535
90	174	r05c08f07p01-ch2sk1fk1fl1.tiff	r05c08f07p01-ch1sk1fk1fl1.tiff	40	709	0.200305	0.249653	0	0.000143612	nan	8	7	1	5	0	0	0	0	65535	65535
36	77	r05c08f08p01-ch2sk1fk1fl1.tiff	r05c08f08p01-ch1sk1fk1fl1.tiff	40	710	0.051957	0.0691691	0	0	nan	8	8	1	5	0	0	0	0	65535	65535
123	229	r05c08f09p01-ch2sk1fk1fl1.tiff	r05c08f09p01-ch1sk1fk1fl1.tiff	40	711	0.129213	0.234257	0	0	nan	8	9	1	5	0	0	0	0	65535	65535
81	102	r05c08f10p01-ch2sk1fk1fl1.tiff	r05c08f10p01-ch1sk1fk1fl1.tiff	40	712	0.162829	0.15671	0	0	nan	8	10	1	5	0	0	0	0	65535	65535
29	64	r05c08f13p01-ch2sk1fk1fl1.tiff	r05c08f13p01-ch1sk1fk1fl1.tiff	40	715	0.056672	0.118761	0	0	nan	8	13	1	5	0	0	0	0	65535	65535
180	340	r05c08f14p01-ch2sk1fk1fl1.tiff	r05c08f14p01-ch1sk1fk1fl1.tiff	40	716	0.168902	0.231281	0	0	nan	8	14	1	5	0	0	0	0	65535	65535
79	113	r05c08f15p01-ch2sk1fk1fl1.tiff	r05c08f15p01-ch1sk1fk1fl1.tiff	40	717	0.11046	0.0882734	0	0	nan	8	15	1	5	0	0	0	0	65535	65535
299	628	r05c09f01p01-ch2sk1fk1fl1.tiff	r05c09f01p01-ch1sk1fk1fl1.tiff	46	811	0.122087	0.183154	0	0	nan	9	1	1	5	0	0	0	0	65535	65535
48	80	r05c09f07p01-ch2sk1fk1fl1.tiff	r05c09f07p01-ch1sk1fk1fl1.tiff	46	817	0.078584	0.114885	0	0	nan	9	7	1	5	0	0	0	0	65535	65535
75	100	r05c09f09p01-ch2sk1fk1fl1.tiff	r05c09f09p01-ch1sk1fk1fl1.tiff	46	819	0.090425	0.0847181	0	0	nan	9	9	1	5	0	0	0	0	65535	65535
61	111	r05c09f10p01-ch2sk1fk1fl1.tiff	r05c09f10p01-ch1sk1fk1fl1.tiff	46	820	0.145449	0.135286	0	0	nan	9	10	1	5	0	0	0	0	65535	65535
51	120	r05c09f13p01-ch2sk1fk1fl1.tiff	r05c09f13p01-ch1sk1fk1fl1.tiff	46	823	0.0933089	0.134707	0	0	nan	9	13	1	5	0	0	0	0	65535	65535
290	600	r05c09f14p01-ch2sk1fk1fl1.tiff	r05c09f14p01-ch1sk1fk1fl1.tiff	46	824	0.12108	0.230274	0	0	nan	9	14	1	5	0	0	0	0	65535	65535
73	138	r05c09f15p01-ch2sk1fk1fl1.tiff	r05c09f15p01-ch1sk1fk1fl1.tiff	46	825	0.0888075	0.106065	0	0	nan	9	15	1	5	0	0	0	0	65535	65535
254	512	r05c10f01p01-ch2sk1fk1fl1.tiff	r05c10f01p01-ch1sk1fk1fl1.tiff	52	919	0.125338	0.193637	0	0	nan	10	1	1	5	0	0	0	0	65535	65535
36	61	r05c10f06p01-ch2sk1fk1fl1.tiff	r05c10f06p01-ch1sk1fk1fl1.tiff	52	924	0.135058	0.119814	0	0	nan	10	6	1	5	0	0	0	0	65535	65535
69	113	r05c10f07p01-ch2sk1fk1fl1.tiff	r05c10f07p01-ch1sk1fk1fl1.tiff	52	925	0.108629	0.152255	0	0	nan	10	7	1	5	0	0	0	0	65535	65535
154	307	r05c10f10p01-ch2sk1fk1fl1.tiff	r05c10f10p01-ch1sk1fk1fl1.tiff	52	928	0.134905	0.221256	0	0	nan	10	10	1	5	0	0	0	0	65535	65535
176	294	r05c10f13p01-ch2sk1fk1fl1.tiff	r05c10f13p01-ch1sk1fk1fl1.tiff	52	931	0.125032	0.249699	0	0.000215418	nan	10	13	1	5	0	0	0	0	65535	65535
253	485	r05c10f14p01-ch2sk1fk1fl1.tiff	r05c10f14p01-ch1sk1fk1fl1.tiff	52	932	0.119097	0.235538	0	0	nan	10	14	1	5	0	0	0	0	65535	65535
24	37	r05c10f18p01-ch2sk1fk1fl1.tiff	r05c10f18p01-ch1sk1fk1fl1.tiff	52	936	0.0595865	0.0560006	0	0	nan	10	18	1	5	0	0	0	0	65535	65535
203	428	r05c11f01p01-ch2sk1fk1fl1.tiff	r05c11f01p01-ch1sk1fk1fl1.tiff	58	1027	0.249714	0.249653	0.0012207	0.000502642	nan	11	1	1	5	0	0	0	0	65535	65535
62	111	r05c11f06p01-ch2sk1fk1fl1.tiff	r05c11f06p01-ch1sk1fk1fl1.tiff	58	1032	0.117754	0.179156	0	0	nan	11	6	1	5	0	0	0	0	65535	65535
16	43	r05c11f07p01-ch2sk1fk1fl1.tiff	r05c11f07p01-ch1sk1fk1fl1.tiff	58	1033	0.0666209	0.0703899	0	0	nan	11	7	1	5	0	0	0	0	65535	65535
205	354	r05c11f10p01-ch2sk1fk1fl1.tiff	r05c11f10p01-ch1sk1fk1fl1.tiff	58	1036	0.122667	0.249683	0	0.00035903	nan	11	10	1	5	0	0	0	0	65535	65535
4	8	r05c11f11p01-ch2sk1fk1fl1.tiff	r05c11f11p01-ch1sk1fk1fl1.tiff	58	1037	0.0578012	0.0725261	0	0	nan	11	11	1	5	0	0	0	0	65535	65535
95	196	r05c11f13p01-ch2sk1fk1fl1.tiff	r05c11f13p01-ch1sk1fk1fl1.tiff	58	1039	0.114076	0.194934	0	0	nan	11	13	1	5	0	0	0	0	65535	65535
237	521	r05c11f14p01-ch2sk1fk1fl1.tiff	r05c11f14p01-ch1sk1fk1fl1.tiff	58	1040	0.144198	0.220417	0	0	nan	11	14	1	5	0	0	0	0	65535	65535
52	69	r05c11f15p01-ch2sk1fk1fl1.tiff	r05c11f15p01-ch1sk1fk1fl1.tiff	58	1041	0.0619059	0.0704967	0	0	nan	11	15	1	5	0	0	0	0	65535	65535
57	109	r05c11f17p01-ch2sk1fk1fl1.tiff	r05c11f17p01-ch1sk1fk1fl1.tiff	58	1043	0.0909895	0.0927291	0	0	nan	11	17	1	5	0	0	0	0	65535	65535
397	777	r06c02f01p01-ch2sk1fk1fl1.tiff	r06c02f01p01-ch1sk1fk1fl1.tiff	5	73	0.127108	0.211307	0	0	nan	2	1	1	6	0	0	0	0	65535	65535
53	86	r06c02f07p01-ch2sk1fk1fl1.tiff	r06c02f07p01-ch1sk1fk1fl1.tiff	5	79	0.0697642	0.0932784	0	0	nan	2	7	1	6	0	0	0	0	65535	65535
94	110	r06c02f09p01-ch2sk1fk1fl1.tiff	r06c02f09p01-ch1sk1fk1fl1.tiff	5	81	0.0992752	0.109682	0	0	nan	2	9	1	6	0	0	0	0	65535	65535
96	95	r06c02f10p01-ch2sk1fk1fl1.tiff	r06c02f10p01-ch1sk1fk1fl1.tiff	5	82	0.111742	0.139727	0	0	nan	2	10	1	6	0	0	0	0	65535	65535
67	95	r06c02f13p01-ch2sk1fk1fl1.tiff	r06c02f13p01-ch1sk1fk1fl1.tiff	5	85	0.0673838	0.229725	0	0	nan	2	13	1	6	0	0	0	0	65535	65535
237	380	r06c02f14p01-ch2sk1fk1fl1.tiff	r06c02f14p01-ch1sk1fk1fl1.tiff	5	86	0.196155	0.249119	0	7.18061e-05	nan	2	14	1	6	0	0	0	0	65535	65535
96	95	r06c02f15p01-ch2sk1fk1fl1.tiff	r06c02f15p01-ch1sk1fk1fl1.tiff	5	87	0.0542916	0.0743267	0	0	nan	2	15	1	6	0	0	0	0	65535	65535
323	483	r06c03f01p01-ch2sk1fk1fl1.tiff	r06c03f01p01-ch1sk1fk1fl1.tiff	11	181	0.156786	0.228672	0	0	nan	3	1	1	6	0	0	0	0	65535	65535
121	173	r06c03f06p01-ch2sk1fk1fl1.tiff	r06c03f06p01-ch1sk1fk1fl1.tiff	11	186	0.187716	0.249744	0	0.0282916	nan	3	6	1	6	0	0	0	0	65535	65535
320	589	r06c03f07p01-ch2sk1fk1fl1.tiff	r06c03f07p01-ch1sk1fk1fl1.tiff	11	187	0.226139	0.249638	0	0.000215418	nan	3	7	1	6	0	0	0	0	65535	65535
88	190	r06c03f10p01-ch2sk1fk1fl1.tiff	r06c03f10p01-ch1sk1fk1fl1.tiff	11	190	0.130999	0.15729	0	0	nan	3	10	1	6	0	0	0	0	65535	65535
379	672	r06c04f01p01-ch2sk1fk1fl1.tiff	r06c04f01p01-ch1sk1fk1fl1.tiff	17	289	0.168536	0.249653	0	0.000287224	nan	4	1	1	6	0	0	0	0	65535	65535
94	167	r06c04f06p01-ch2sk1fk1fl1.tiff	r06c04f06p01-ch1sk1fk1fl1.tiff	17	294	0.118914	0.0947127	0	0	nan	4	6	1	6	0	0	0	0	65535	65535
257	390	r06c04f07p01-ch2sk1fk1fl1.tiff	r06c04f07p01-ch1sk1fk1fl1.tiff	17	295	0.127108	0.183749	0	0	nan	4	7	1	6	0	0	0	0	65535	65535
143	191	r06c04f10p01-ch2sk1fk1fl1.tiff	r06c04f10p01-ch1sk1fk1fl1.tiff	17	298	0.249683	0.214176	7.18061e-05	0	nan	4	10	1	6	0	0	0	0	65535	65535
61	60	r06c04f13p01-ch2sk1fk1fl1.tiff	r06c04f13p01-ch1sk1fk1fl1.tiff	17	301	0.0592508	0.0803998	0	0	nan	4	13	1	6	0	0	0	0	65535	65535
75	121	r06c04f14p01-ch2sk1fk1fl1.tiff	r06c04f14p01-ch1sk1fk1fl1.tiff	17	302	0.106279	0.193576	0	0	nan	4	14	1	6	0	0	0	0	65535	65535
161	262	r06c05f01p01-ch2sk1fk1fl1.tiff	r06c05f01p01-ch1sk1fk1fl1.tiff	23	397	0.138888	0.216861	0	0	nan	5	1	1	6	0	0	0	0	65535	65535
155	208	r06c05f10p01-ch2sk1fk1fl1.tiff	r06c05f10p01-ch1sk1fk1fl1.tiff	23	406	0.104433	0.180331	0	0	nan	5	10	1	6	0	0	0	0	65535	65535
227	451	r06c05f13p01-ch2sk1fk1fl1.tiff	r06c05f13p01-ch1sk1fk1fl1.tiff	23	409	0.169879	0.249668	0	7.18061e-05	nan	5	13	1	6	0	0	0	0	65535	65535
335	539	r06c05f14p01-ch2sk1fk1fl1.tiff	r06c05f14p01-ch1sk1fk1fl1.tiff	23	410	0.118151	0.249668	0	0.000215418	nan	5	14	1	6	0	0	0	0	65535	65535
96	141	r06c05f17p01-ch2sk1fk1fl1.tiff	r06c05f17p01-ch1sk1fk1fl1.tiff	23	413	0.190295	0.155474	0	0	nan	5	17	1	6	0	0	0	0	65535	65535
76	177	r06c05f18p01-ch2sk1fk1fl1.tiff	r06c05f18p01-ch1sk1fk1fl1.tiff	23	414	0.144778	0.136065	0	0	nan	5	18	1	6	0	0	0	0	65535	65535
406	675	r06c06f01p01-ch2sk1fk1fl1.tiff	r06c06f01p01-ch1sk1fk1fl1.tiff	29	505	0.2177	0.218524	0	0	nan	6	1	1	6	0	0	0	0	65535	65535
63	123	r06c06f07p01-ch2sk1fk1fl1.tiff	r06c06f07p01-ch1sk1fk1fl1.tiff	29	511	0.0695201	0.100374	0	0	nan	6	7	1	6	0	0	0	0	65535	65535
120	185	r06c06f10p01-ch2sk1fk1fl1.tiff	r06c06f10p01-ch1sk1fk1fl1.tiff	29	514	0.0821851	0.1084	0	0	nan	6	10	1	6	0	0	0	0	65535	65535
105	171	r06c06f13p01-ch2sk1fk1fl1.tiff	r06c06f13p01-ch1sk1fk1fl1.tiff	29	517	0.158404	0.160037	0	0	nan	6	13	1	6	0	0	0	0	65535	65535
316	613	r06c06f14p01-ch2sk1fk1fl1.tiff	r06c06f14p01-ch1sk1fk1fl1.tiff	29	518	0.200565	0.180682	0	0	nan	6	14	1	6	0	0	0	0	65535	65535
466	937	r06c07f01p01-ch2sk1fk1fl1.tiff	r06c07f01p01-ch1sk1fk1fl1.tiff	35	613	0.14612	0.220966	0	0	nan	7	1	1	6	0	0	0	0	65535	65535
32	37	r06c07f06p01-ch2sk1fk1fl1.tiff	r06c07f06p01-ch1sk1fk1fl1.tiff	35	618	0.0603647	0.0703441	0	0	nan	7	6	1	6	0	0	0	0	65535	65535
125	169	r06c07f07p01-ch2sk1fk1fl1.tiff	r06c07f07p01-ch1sk1fk1fl1.tiff	35	619	0.175113	0.157168	0	0	nan	7	7	1	6	0	0	0	0	65535	65535
73	106	r06c07f09p01-ch2sk1fk1fl1.tiff	r06c07f09p01-ch1sk1fk1fl1.tiff	35	621	0.0690318	0.0945296	0	0	nan	7	9	1	6	0	0	0	0	65535	65535
133	179	r06c07f10p01-ch2sk1fk1fl1.tiff	r06c07f10p01-ch1sk1fk1fl1.tiff	35	622	0.239384	0.188556	0	0	nan	7	10	1	6	0	0	0	0	65535	65535
55	73	r06c07f13p01-ch2sk1fk1fl1.tiff	r06c07f13p01-ch1sk1fk1fl1.tiff	35	625	0.101045	0.118624	0	0	nan	7	13	1	6	0	0	0	0	65535	65535
195	296	r06c07f14p01-ch2sk1fk1fl1.tiff	r06c07f14p01-ch1sk1fk1fl1.tiff	35	626	0.195758	0.226551	0	0	nan	7	14	1	6	0	0	0	0	65535	65535
399	768	r06c08f01p01-ch2sk1fk1fl1.tiff	r06c08f01p01-ch1sk1fk1fl1.tiff	41	721	0.160067	0.249668	0	0.000215418	nan	8	1	1	6	0	0	0	0	65535	65535
44	117	r06c08f06p01-ch2sk1fk1fl1.tiff	r06c08f06p01-ch1sk1fk1fl1.tiff	41	726	0.0938582	0.131487	0	0	nan	8	6	1	6	0	0	0	0	65535	65535
182	289	r06c08f07p01-ch2sk1fk1fl1.tiff	r06c08f07p01-ch1sk1fk1fl1.tiff	41	727	0.204623	0.249622	0	0.000215418	nan	8	7	1	6	0	0	0	0	65535	65535
54	96	r06c08f09p01-ch2sk1fk1fl1.tiff	r06c08f09p01-ch1sk1fk1fl1.tiff	41	729	0.115618	0.108232	0	0	nan	8	9	1	6	0	0	0	0	65535	65535
131	234	r06c08f10p01-ch2sk1fk1fl1.tiff	r06c08f10p01-ch1sk1fk1fl1.tiff	41	730	0.249622	0.223667	7.18061e-05	0	nan	8	10	1	6	0	0	0	0	65535	65535
106	178	r06c08f14p01-ch2sk1fk1fl1.tiff	r06c08f14p01-ch1sk1fk1fl1.tiff	41	734	0.133181	0.188907	0	0	nan	8	14	1	6	0	0	0	0	65535	65535
454	746	r06c09f01p01-ch2sk1fk1fl1.tiff	r06c09f01p01-ch1sk1fk1fl1.tiff	47	829	0.108522	0.191302	0	0	nan	9	1	1	6	0	0	0	0	65535	65535
9	16	r06c09f06p01-ch2sk1fk1fl1.tiff	r06c09f06p01-ch1sk1fk1fl1.tiff	47	834	0.0651408	0.0885176	0	0	nan	9	6	1	6	0	0	0	0	65535	65535
131	224	r06c09f07p01-ch2sk1fk1fl1.tiff	r06c09f07p01-ch1sk1fk1fl1.tiff	47	835	0.145907	0.249668	0	0.000143612	nan	9	7	1	6	0	0	0	0	65535	65535
49	52	r06c09f08p01-ch2sk1fk1fl1.tiff	r06c09f08p01-ch1sk1fk1fl1.tiff	47	836	0.0530404	0.0902266	0	0	nan	9	8	1	6	0	0	0	0	65535	65535
138	225	r06c09f09p01-ch2sk1fk1fl1.tiff	r06c09f09p01-ch1sk1fk1fl1.tiff	47	837	0.112596	0.204318	0	0	nan	9	9	1	6	0	0	0	0	65535	65535
69	80	r06c09f10p01-ch2sk1fk1fl1.tiff	r06c09f10p01-ch1sk1fk1fl1.tiff	47	838	0.0933394	0.116854	0	0	nan	9	10	1	6	0	0	0	0	65535	65535
23	66	r06c09f13p01-ch2sk1fk1fl1.tiff	r06c09f13p01-ch1sk1fk1fl1.tiff	47	841	0.105455	0.0855421	0	0	nan	9	13	1	6	0	0	0	0	65535	65535
214	358	r06c09f14p01-ch2sk1fk1fl1.tiff	r06c09f14p01-ch1sk1fk1fl1.tiff	47	842	0.165637	0.249668	0	0.000861673	nan	9	14	1	6	0	0	0	0	65535	65535
50	93	r06c09f15p01-ch2sk1fk1fl1.tiff	r06c09f15p01-ch1sk1fk1fl1.tiff	47	843	0.0531319	0.0702373	0	0	nan	9	15	1	6	0	0	0	0	65535	65535
405	645	r06c10f01p01-ch2sk1fk1fl1.tiff	r06c10f01p01-ch1sk1fk1fl1.tiff	53	937	0.184726	0.195758	0	0	nan	10	1	1	6	0	0	0	0	65535	65535
2	8	r06c10f06p01-ch2sk1fk1fl1.tiff	r06c10f06p01-ch1sk1fk1fl1.tiff	53	942	0.0731823	0.0792248	0	0	nan	10	6	1	6	0	0	0	0	65535	65535
53	90	r06c10f07p01-ch2sk1fk1fl1.tiff	r06c10f07p01-ch1sk1fk1fl1.tiff	53	943	0.153292	0.191928	0	0	nan	10	7	1	6	0	0	0	0	65535	65535
185	298	r06c10f09p01-ch2sk1fk1fl1.tiff	r06c10f09p01-ch1sk1fk1fl1.tiff	53	945	0.137255	0.241001	0	0	nan	10	9	1	6	0	0	0	0	65535	65535
54	76	r06c10f10p01-ch2sk1fk1fl1.tiff	r06c10f10p01-ch1sk1fk1fl1.tiff	53	946	0.0819104	0.0932021	0	0	nan	10	10	1	6	0	0	0	0	65535	65535
25	30	r06c10f13p01-ch2sk1fk1fl1.tiff	r06c10f13p01-ch1sk1fk1fl1.tiff	53	949	0.0638285	0.0748455	0	0	nan	10	13	1	6	0	0	0	0	65535	65535
218	360	r06c10f14p01-ch2sk1fk1fl1.tiff	r06c10f14p01-ch1sk1fk1fl1.tiff	53	950	0.249668	0.217166	0.000502642	0	nan	10	14	1	6	0	0	0	0	65535	65535
142	209	r06c10f15p01-ch2sk1fk1fl1.tiff	r06c10f15p01-ch1sk1fk1fl1.tiff	53	951	0.169284	0.218631	0	0	nan	10	15	1	6	0	0	0	0	65535	65535
8	14	r06c10f17p01-ch2sk1fk1fl1.tiff	r06c10f17p01-ch1sk1fk1fl1.tiff	53	953	0.0847028	0.0760967	0	0	nan	10	17	1	6	0	0	0	0	65535	65535
421	772	r06c11f01p01-ch2sk1fk1fl1.tiff	r06c11f01p01-ch1sk1fk1fl1.tiff	59	1045	0.120027	0.249683	0	0.000215418	nan	11	1	1	6	0	0	0	0	65535	65535
92	156	r06c11f06p01-ch2sk1fk1fl1.tiff	r06c11f06p01-ch1sk1fk1fl1.tiff	59	1050	0.114275	0.214359	0	0	nan	11	6	1	6	0	0	0	0	65535	65535
136	229	r06c11f07p01-ch2sk1fk1fl1.tiff	r06c11f07p01-ch1sk1fk1fl1.tiff	59	1051	0.153368	0.249683	0	0.000287224	nan	11	7	1	6	0	0	0	0	65535	65535
21	23	r06c11f08p01-ch2sk1fk1fl1.tiff	r06c11f08p01-ch1sk1fk1fl1.tiff	59	1052	0.059556	0.0960708	0	0	nan	11	8	1	6	0	0	0	0	65535	65535
57	77	r06c11f09p01-ch2sk1fk1fl1.tiff	r06c11f09p01-ch1sk1fk1fl1.tiff	59	1053	0.0784466	0.0728313	0	0	nan	11	9	1	6	0	0	0	0	65535	65535
243	308	r06c11f10p01-ch2sk1fk1fl1.tiff	r06c11f10p01-ch1sk1fk1fl1.tiff	59	1054	0.141558	0.190234	0	0	nan	11	10	1	6	0	0	0	0	65535	65535
0	1	r06c11f11p01-ch2sk1fk1fl1.tiff	r06c11f11p01-ch1sk1fk1fl1.tiff	59	1055	0.0719615	0.0662699	0	0	nan	11	11	1	6	0	0	0	0	65535	65535
57	92	r06c11f13p01-ch2sk1fk1fl1.tiff	r06c11f13p01-ch1sk1fk1fl1.tiff	59	1057	0.103807	0.134508	0	0	nan	11	13	1	6	0	0	0	0	65535	65535
140	194	r06c11f14p01-ch2sk1fk1fl1.tiff	r06c11f14p01-ch1sk1fk1fl1.tiff	59	1058	0.212696	0.214298	0	0	nan	11	14	1	6	0	0	0	0	65535	65535
220	240	r07c02f01p01-ch2sk1fk1fl1.tiff	r07c02f01p01-ch1sk1fk1fl1.tiff	6	91	0.0821698	0.0999008	0	0	nan	2	1	1	7	0	0	0	0	65535	65535
16	37	r07c02f09p01-ch2sk1fk1fl1.tiff	r07c02f09p01-ch1sk1fk1fl1.tiff	6	99	0.0561837	0.105043	0	0	nan	2	9	1	7	0	0	0	0	65535	65535
68	88	r07c02f10p01-ch2sk1fk1fl1.tiff	r07c02f10p01-ch1sk1fk1fl1.tiff	6	100	0.062211	0.0847181	0	0	nan	2	10	1	7	0	0	0	0	65535	65535
99	182	r07c02f13p01-ch2sk1fk1fl1.tiff	r07c02f13p01-ch1sk1fk1fl1.tiff	6	103	0.165316	0.243442	0	0	nan	2	13	1	7	0	0	0	0	65535	65535
405	1050	r07c02f14p01-ch2sk1fk1fl1.tiff	r07c02f14p01-ch1sk1fk1fl1.tiff	6	104	0.0992752	0.231693	0	0	nan	2	14	1	7	0	0	0	0	65535	65535
67	127	r07c02f15p01-ch2sk1fk1fl1.tiff	r07c02f15p01-ch1sk1fk1fl1.tiff	6	105	0.0768597	0.0871138	0	0	nan	2	15	1	7	0	0	0	0	65535	65535
108	297	r07c02f17p01-ch2sk1fk1fl1.tiff	r07c02f17p01-ch1sk1fk1fl1.tiff	6	107	0.187991	0.196277	0	0	nan	2	17	1	7	0	0	0	0	65535	65535
208	449	r07c03f01p01-ch2sk1fk1fl1.tiff	r07c03f01p01-ch1sk1fk1fl1.tiff	12	199	0.130236	0.204746	0	0	nan	3	1	1	7	0	0	0	0	65535	65535
62	103	r07c03f10p01-ch2sk1fk1fl1.tiff	r07c03f10p01-ch1sk1fk1fl1.tiff	12	208	0.125902	0.149432	0	0	nan	3	10	1	7	0	0	0	0	65535	65535
99	166	r07c03f13p01-ch2sk1fk1fl1.tiff	r07c03f13p01-ch1sk1fk1fl1.tiff	12	211	0.109697	0.174426	0	0	nan	3	13	1	7	0	0	0	0	65535	65535
437	880	r07c03f14p01-ch2sk1fk1fl1.tiff	r07c03f14p01-ch1sk1fk1fl1.tiff	12	212	0.147585	0.222721	0	0	nan	3	14	1	7	0	0	0	0	65535	65535
89	164	r07c03f15p01-ch2sk1fk1fl1.tiff	r07c03f15p01-ch1sk1fk1fl1.tiff	12	213	0.106004	0.147662	0	0	nan	3	15	1	7	0	0	0	0	65535	65535
93	177	r07c03f17p01-ch2sk1fk1fl1.tiff	r07c03f17p01-ch1sk1fk1fl1.tiff	12	215	0.140551	0.152316	0	0	nan	3	17	1	7	0	0	0	0	65535	65535
322	632	r07c04f01p01-ch2sk1fk1fl1.tiff	r07c04f01p01-ch1sk1fk1fl1.tiff	18	307	0.166598	0.188037	0	0	nan	4	1	1	7	0	0	0	0	65535	65535
54	101	r07c04f07p01-ch2sk1fk1fl1.tiff	r07c04f07p01-ch1sk1fk1fl1.tiff	18	313	0.112093	0.12781	0	0	nan	4	7	1	7	0	0	0	0	65535	65535
34	77	r07c04f08p01-ch2sk1fk1fl1.tiff	r07c04f08p01-ch1sk1fk1fl1.tiff	18	314	0.056672	0.0509804	0	0	nan	4	8	1	7	0	0	0	0	65535	65535
211	456	r07c04f09p01-ch2sk1fk1fl1.tiff	r07c04f09p01-ch1sk1fk1fl1.tiff	18	315	0.181643	0.249668	0	0.000215418	nan	4	9	1	7	0	0	0	0	65535	65535
163	345	r07c04f14p01-ch2sk1fk1fl1.tiff	r07c04f14p01-ch1sk1fk1fl1.tiff	18	320	0.249653	0.213092	0.000215418	0	nan	4	14	1	7	0	0	0	0	65535	65535
141	326	r07c04f15p01-ch2sk1fk1fl1.tiff	r07c04f15p01-ch1sk1fk1fl1.tiff	18	321	0.140551	0.176089	0	0	nan	4	15	1	7	0	0	0	0	65535	65535
294	738	r07c05f01p01-ch2sk1fk1fl1.tiff	r07c05f01p01-ch1sk1fk1fl1.tiff	24	415	0.116564	0.214893	0	0	nan	5	1	1	7	0	0	0	0	65535	65535
199	424	r07c05f07p01-ch2sk1fk1fl1.tiff	r07c05f07p01-ch1sk1fk1fl1.tiff	24	421	0.239689	0.223499	0	0	nan	5	7	1	7	0	0	0	0	65535	65535
121	249	r07c05f08p01-ch2sk1fk1fl1.tiff	r07c05f08p01-ch1sk1fk1fl1.tiff	24	422	0.129381	0.201068	0	0	nan	5	8	1	7	0	0	0	0	65535	65535
221	355	r07c05f09p01-ch2sk1fk1fl1.tiff	r07c05f09p01-ch1sk1fk1fl1.tiff	24	423	0.139528	0.18613	0	0	nan	5	9	1	7	0	0	0	0	65535	65535
52	83	r07c05f10p01-ch2sk1fk1fl1.tiff	r07c05f10p01-ch1sk1fk1fl1.tiff	24	424	0.0598764	0.0617075	0	0	nan	5	10	1	7	0	0	0	0	65535	65535
52	107	r07c05f14p01-ch2sk1fk1fl1.tiff	r07c05f14p01-ch1sk1fk1fl1.tiff	24	428	0.0904707	0.0834821	0	0	nan	5	14	1	7	0	0	0	0	65535	65535
30	62	r07c05f15p01-ch2sk1fk1fl1.tiff	r07c05f15p01-ch1sk1fk1fl1.tiff	24	429	0.101167	0.0549477	0	0	nan	5	15	1	7	0	0	0	0	65535	65535
385	863	r07c06f01p01-ch2sk1fk1fl1.tiff	r07c06f01p01-ch1sk1fk1fl1.tiff	30	523	0.157229	0.159121	0	0	nan	6	1	1	7	0	0	0	0	65535	65535
191	450	r07c06f07p01-ch2sk1fk1fl1.tiff	r07c06f07p01-ch1sk1fk1fl1.tiff	30	529	0.249668	0.249668	0.000143612	0.000143612	nan	6	7	1	7	0	0	0	0	65535	65535
62	99	r07c06f08p01-ch2sk1fk1fl1.tiff	r07c06f08p01-ch1sk1fk1fl1.tiff	30	530	0.0578927	0.0717327	0	0	nan	6	8	1	7	0	0	0	0	65535	65535
100	218	r07c06f09p01-ch2sk1fk1fl1.tiff	r07c06f09p01-ch1sk1fk1fl1.tiff	30	531	0.148745	0.14403	0	0	nan	6	9	1	7	0	0	0	0	65535	65535
77	132	r07c06f10p01-ch2sk1fk1fl1.tiff	r07c06f10p01-ch1sk1fk1fl1.tiff	30	532	0.116106	0.143618	0	0	nan	6	10	1	7	0	0	0	0	65535	65535
84	174	r07c06f14p01-ch2sk1fk1fl1.tiff	r07c06f14p01-ch1sk1fk1fl1.tiff	30	536	0.120333	0.154192	0	0	nan	6	14	1	7	0	0	0	0	65535	65535
29	64	r07c06f15p01-ch2sk1fk1fl1.tiff	r07c06f15p01-ch1sk1fk1fl1.tiff	30	537	0.0510872	0.0506447	0	0	nan	6	15	1	7	0	0	0	0	65535	65535
655	1189	r07c07f01p01-ch2sk1fk1fl1.tiff	r07c07f01p01-ch1sk1fk1fl1.tiff	36	631	0.12015	0.136126	0	0	nan	7	1	1	7	0	0	0	0	65535	65535
65	110	r07c07f06p01-ch2sk1fk1fl1.tiff	r07c07f06p01-ch1sk1fk1fl1.tiff	36	636	0.0517586	0.0761578	0	0	nan	7	6	1	7	0	0	0	0	65535	65535
140	217	r07c07f07p01-ch2sk1fk1fl1.tiff	r07c07f07p01-ch1sk1fk1fl1.tiff	36	637	0.198474	0.204334	0	0	nan	7	7	1	7	0	0	0	0	65535	65535
109	123	r07c07f09p01-ch2sk1fk1fl1.tiff	r07c07f09p01-ch1sk1fk1fl1.tiff	36	639	0.074464	0.103319	0	0	nan	7	9	1	7	0	0	0	0	65535	65535
176	271	r07c07f10p01-ch2sk1fk1fl1.tiff	r07c07f10p01-ch1sk1fk1fl1.tiff	36	640	0.13991	0.217731	0	0	nan	7	10	1	7	0	0	0	0	65535	65535
108	163	r07c07f13p01-ch2sk1fk1fl1.tiff	r07c07f13p01-ch1sk1fk1fl1.tiff	36	643	0.162844	0.213291	0	0	nan	7	13	1	7	0	0	0	0	65535	65535
275	480	r07c07f14p01-ch2sk1fk1fl1.tiff	r07c07f14p01-ch1sk1fk1fl1.tiff	36	644	0.135622	0.182513	0	0	nan	7	14	1	7	0	0	0	0	65535	65535
79	80	r07c07f15p01-ch2sk1fk1fl1.tiff	r07c07f15p01-ch1sk1fk1fl1.tiff	36	645	0.0507362	0.0915999	0	0	nan	7	15	1	7	0	0	0	0	65535	65535
407	844	r07c08f01p01-ch2sk1fk1fl1.tiff	r07c08f01p01-ch1sk1fk1fl1.tiff	42	739	0.171817	0.241367	0	0	nan	8	1	1	7	0	0	0	0	65535	65535
36	71	r07c08f06p01-ch2sk1fk1fl1.tiff	r07c08f06p01-ch1sk1fk1fl1.tiff	42	744	0.0520027	0.0852979	0	0	nan	8	6	1	7	0	0	0	0	65535	65535
88	152	r07c08f07p01-ch2sk1fk1fl1.tiff	r07c08f07p01-ch1sk1fk1fl1.tiff	42	745	0.121065	0.249668	0	7.18061e-05	nan	8	7	1	7	0	0	0	0	65535	65535
72	129	r07c08f09p01-ch2sk1fk1fl1.tiff	r07c08f09p01-ch1sk1fk1fl1.tiff	42	747	0.112001	0.106905	0	0	nan	8	9	1	7	0	0	0	0	65535	65535
157	309	r07c08f10p01-ch2sk1fk1fl1.tiff	r07c08f10p01-ch1sk1fk1fl1.tiff	42	748	0.249729	0.203006	0.00129251	0	nan	8	10	1	7	0	0	0	0	65535	65535
80	148	r07c08f13p01-ch2sk1fk1fl1.tiff	r07c08f13p01-ch1sk1fk1fl1.tiff	42	751	0.14197	0.150362	0	0	nan	8	13	1	7	0	0	0	0	65535	65535
185	352	r07c08f14p01-ch2sk1fk1fl1.tiff	r07c08f14p01-ch1sk1fk1fl1.tiff	42	752	0.139574	0.249607	0	7.18061e-05	nan	8	14	1	7	0	0	0	0	65535	65535
50	140	r07c09f05p01-ch2sk1fk1fl1.tiff	r07c09f05p01-ch1sk1fk1fl1.tiff	48	851	0.10071	0.132021	0	0	nan	9	5	1	7	0	0	0	0	65535	65535
107	202	r07c09f06p01-ch2sk1fk1fl1.tiff	r07c09f06p01-ch1sk1fk1fl1.tiff	48	852	0.141909	0.232578	0	0	nan	9	6	1	7	0	0	0	0	65535	65535
3	11	r07c09f07p01-ch2sk1fk1fl1.tiff	r07c09f07p01-ch1sk1fk1fl1.tiff	48	853	0.0657206	0.0774701	0	0	nan	9	7	1	7	0	0	0	0	65535	65535
369	865	r07c09f10p01-ch2sk1fk1fl1.tiff	r07c09f10p01-ch1sk1fk1fl1.tiff	48	856	0.101259	0.249714	0	0.00136432	nan	9	10	1	7	0	0	0	0	65535	65535
154	416	r07c09f11p01-ch2sk1fk1fl1.tiff	r07c09f11p01-ch1sk1fk1fl1.tiff	48	857	0.246448	0.197726	0	0	nan	9	11	1	7	0	0	0	0	65535	65535
75	177	r07c09f12p01-ch2sk1fk1fl1.tiff	r07c09f12p01-ch1sk1fk1fl1.tiff	48	858	0.122728	0.174746	0	0	nan	9	12	1	7	0	0	0	0	65535	65535
192	323	r07c09f13p01-ch2sk1fk1fl1.tiff	r07c09f13p01-ch1sk1fk1fl1.tiff	48	859	0.226978	0.244251	0	0	nan	9	13	1	7	0	0	0	0	65535	65535
13	41	r07c09f14p01-ch2sk1fk1fl1.tiff	r07c09f14p01-ch1sk1fk1fl1.tiff	48	860	0.0695964	0.0581216	0	0	nan	9	14	1	7	0	0	0	0	65535	65535
128	186	r07c10f01p01-ch2sk1fk1fl1.tiff	r07c10f01p01-ch1sk1fk1fl1.tiff	54	955	0.230167	0.204227	0	0	nan	10	1	1	7	0	0	0	0	65535	65535
94	23	r07c10f05p01-ch2sk1fk1fl1.tiff	r07c10f05p01-ch1sk1fk1fl1.tiff	54	959	0.0854047	0.109316	0	0	nan	10	5	1	7	0	0	0	0	65535	65535
118	194	r07c10f06p01-ch2sk1fk1fl1.tiff	r07c10f06p01-ch1sk1fk1fl1.tiff	54	960	0.177905	0.190723	0	0	nan	10	6	1	7	0	0	0	0	65535	65535
27	80	r07c10f07p01-ch2sk1fk1fl1.tiff	r07c10f07p01-ch1sk1fk1fl1.tiff	54	961	0.0773175	0.0895705	0	0	nan	10	7	1	7	0	0	0	0	65535	65535
447	893	r07c10f10p01-ch2sk1fk1fl1.tiff	r07c10f10p01-ch1sk1fk1fl1.tiff	54	964	0.155291	0.205432	0	0	nan	10	10	1	7	0	0	0	0	65535	65535
53	105	r07c10f11p01-ch2sk1fk1fl1.tiff	r07c10f11p01-ch1sk1fk1fl1.tiff	54	965	0.0950484	0.147967	0	0	nan	10	11	1	7	0	0	0	0	65535	65535
16	45	r07c10f12p01-ch2sk1fk1fl1.tiff	r07c10f12p01-ch1sk1fk1fl1.tiff	54	966	0.0870985	0.105577	0	0	nan	10	12	1	7	0	0	0	0	65535	65535
185	336	r07c10f13p01-ch2sk1fk1fl1.tiff	r07c10f13p01-ch1sk1fk1fl1.tiff	54	967	0.121157	0.249653	0	0.000143612	nan	10	13	1	7	0	0	0	0	65535	65535
71	130	r07c10f14p01-ch2sk1fk1fl1.tiff	r07c10f14p01-ch1sk1fk1fl1.tiff	54	968	0.110491	0.0927291	0	0	nan	10	14	1	7	0	0	0	0	65535	65535
105	166	r07c11f01p01-ch2sk1fk1fl1.tiff	r07c11f01p01-ch1sk1fk1fl1.tiff	60	1063	0.218814	0.165286	0	0	nan	11	1	1	7	0	0	0	0	65535	65535
3	11	r07c11f05p01-ch2sk1fk1fl1.tiff	r07c11f05p01-ch1sk1fk1fl1.tiff	60	1067	0.0716411	0.0747234	0	0	nan	11	5	1	7	0	0	0	0	65535	65535
106	156	r07c11f06p01-ch2sk1fk1fl1.tiff	r07c11f06p01-ch1sk1fk1fl1.tiff	60	1068	0.151186	0.22182	0	0	nan	11	6	1	7	0	0	0	0	65535	65535
31	38	r07c11f07p01-ch2sk1fk1fl1.tiff	r07c11f07p01-ch1sk1fk1fl1.tiff	60	1069	0.05449	0.0787518	0	0	nan	11	7	1	7	0	0	0	0	65535	65535
391	855	r07c11f10p01-ch2sk1fk1fl1.tiff	r07c11f10p01-ch1sk1fk1fl1.tiff	60	1072	0.169955	0.217655	0	0	nan	11	10	1	7	0	0	0	0	65535	65535
41	83	r07c11f11p01-ch2sk1fk1fl1.tiff	r07c11f11p01-ch1sk1fk1fl1.tiff	60	1073	0.102541	0.114046	0	0	nan	11	11	1	7	0	0	0	0	65535	65535
37	83	r07c11f12p01-ch2sk1fk1fl1.tiff	r07c11f12p01-ch1sk1fk1fl1.tiff	60	1074	0.090013	0.0892348	0	0	nan	11	12	1	7	0	0	0	0	65535	65535
243	490	r07c11f13p01-ch2sk1fk1fl1.tiff	r07c11f13p01-ch1sk1fk1fl1.tiff	60	1075	0.143359	0.220478	0	0	nan	11	13	1	7	0	0	0	0	65535	65535
85	123	r07c11f14p01-ch2sk1fk1fl1.tiff	r07c11f14p01-ch1sk1fk1fl1.tiff	60	1076	0.0686198	0.106233	0	0	nan	11	14	1	7	0	0	0	0	65535	65535
22	58	r07c11f18p01-ch2sk1fk1fl1.tiff	r07c11f18p01-ch1sk1fk1fl1.tiff	60	1080	0.0525826	0.0796063	0	0	nan	11	18	1	7	0	0	0	0	65535	65535
0	23913	r02c07f15p01-ch2sk1fk1fl1.tiff	r02c07f15p01-ch1sk1fk1fl1.tiff	31	555	0.0636454	0.0175937	0	0	nan	7	15	1	2	0	1	0	0	65535	65535
0	22349	r03c03f05p01-ch2sk1fk1fl1.tiff	r03c03f05p01-ch1sk1fk1fl1.tiff	8	131	0.0721752	0.00332647	0	0	nan	3	5	1	3	0	1	0	0	65535	65535
10	80	r03c11f10p01-ch2sk1fk1fl1.tiff	r03c11f10p01-ch1sk1fk1fl1.tiff	56	1000	0.146044	0.0345464	0	0	nan	11	10	1	3	0	1	0	0	65535	65535
0	21960	r04c06f11p01-ch2sk1fk1fl1.tiff	r04c06f11p01-ch1sk1fk1fl1.tiff	27	479	0.05626	0.00354009	0	0	nan	6	11	1	4	0	1	0	0	65535	65535
10	22	r04c09f11p01-ch2sk1fk1fl1.tiff	r04c09f11p01-ch1sk1fk1fl1.tiff	45	803	0.0611276	0.0484474	0	0	nan	9	11	1	4	0	1	0	0	65535	65535
11	24	r06c05f07p01-ch2sk1fk1fl1.tiff	r06c05f07p01-ch1sk1fk1fl1.tiff	23	403	0.0500496	0.0433051	0	0	nan	5	7	1	6	0	1	0	0	65535	65535
13	8	r02c02f16p01-ch2sk1fk1fl1.tiff	r02c02f16p01-ch1sk1fk1fl1.tiff	1	16	0.0342412	0.0743267	0	0	nan	2	16	1	2	1	0	0	0	65535	65535
12	46	r02c03f18p01-ch2sk1fk1fl1.tiff	r02c03f18p01-ch1sk1fk1fl1.tiff	7	126	0.0347906	0.0867628	0	0	nan	3	18	1	2	1	0	0	0	65535	65535
10	49	r02c06f15p01-ch2sk1fk1fl1.tiff	r02c06f15p01-ch1sk1fk1fl1.tiff	25	447	0.0377813	0.0543221	0	0	nan	6	15	1	2	1	0	0	0	65535	65535
75	109	r02c09f14p01-ch2sk1fk1fl1.tiff	r02c09f14p01-ch1sk1fk1fl1.tiff	43	770	0.041825	0.0677195	0	0	nan	9	14	1	2	1	0	0	0	65535	65535
31606	3	r02c11f03p01-ch2sk1fk1fl1.tiff	r02c11f03p01-ch1sk1fk1fl1.tiff	55	975	0.000640879	0.0592203	0	0	nan	11	3	1	2	1	0	0	0	65535	65535
54	82	r02c11f14p01-ch2sk1fk1fl1.tiff	r02c11f14p01-ch1sk1fk1fl1.tiff	55	986	0.0387427	0.0588388	0	0	nan	11	14	1	2	1	0	0	0	65535	65535
37841	16	r03c02f08p01-ch2sk1fk1fl1.tiff	r03c02f08p01-ch1sk1fk1fl1.tiff	2	26	0.000564584	0.154131	0	0	nan	2	8	1	3	1	0	0	0	65535	65535
4	13	r03c02f13p01-ch2sk1fk1fl1.tiff	r03c02f13p01-ch1sk1fk1fl1.tiff	2	31	0.0408942	0.0590372	0	0	nan	2	13	1	3	1	0	0	0	65535	65535
12392	1	r03c03f08p01-ch2sk1fk1fl1.tiff	r03c03f08p01-ch1sk1fk1fl1.tiff	8	134	0.00880446	0.0906539	0	0	nan	3	8	1	3	1	0	0	0	65535	65535
11	44	r03c03f17p01-ch2sk1fk1fl1.tiff	r03c03f17p01-ch1sk1fk1fl1.tiff	8	143	0.0463722	0.0619516	0	0	nan	3	17	1	3	1	0	0	0	65535	65535
8	19	r03c03f18p01-ch2sk1fk1fl1.tiff	r03c03f18p01-ch1sk1fk1fl1.tiff	8	144	0.0360876	0.0527962	0	0	nan	3	18	1	3	1	0	0	0	65535	65535
22	12	r03c04f17p01-ch2sk1fk1fl1.tiff	r03c04f17p01-ch1sk1fk1fl1.tiff	14	251	0.0322423	0.0571298	0	0	nan	4	17	1	3	1	0	0	0	65535	65535
11	21	r03c05f12p01-ch2sk1fk1fl1.tiff	r03c05f12p01-ch1sk1fk1fl1.tiff	20	354	0.0451362	0.118883	0	0	nan	5	12	1	3	1	0	0	0	65535	65535
39	47	r03c05f17p01-ch2sk1fk1fl1.tiff	r03c05f17p01-ch1sk1fk1fl1.tiff	20	359	0.0472572	0.0707561	0	0	nan	5	17	1	3	1	0	0	0	65535	65535
47	68	r03c05f18p01-ch2sk1fk1fl1.tiff	r03c05f18p01-ch1sk1fk1fl1.tiff	20	360	0.0477607	0.0603342	0	0	nan	5	18	1	3	1	0	0	0	65535	65535
26	23	r03c08f17p01-ch2sk1fk1fl1.tiff	r03c08f17p01-ch1sk1fk1fl1.tiff	38	683	0.0483711	0.0572824	0	0	nan	8	17	1	3	1	0	0	0	65535	65535
3	25	r03c09f17p01-ch2sk1fk1fl1.tiff	r03c09f17p01-ch1sk1fk1fl1.tiff	44	791	0.0404517	0.0526894	0	0	nan	9	17	1	3	1	0	0	0	65535	65535
25	46	r03c10f17p01-ch2sk1fk1fl1.tiff	r03c10f17p01-ch1sk1fk1fl1.tiff	50	899	0.04654	0.0609903	0	0	nan	10	17	1	3	1	0	0	0	65535	65535
13377	221	r03c11f02p01-ch2sk1fk1fl1.tiff	r03c11f02p01-ch1sk1fk1fl1.tiff	56	992	0.0077821	0.0798505	0	0	nan	11	2	1	3	1	0	0	0	65535	65535
37289	0	r03c11f07p01-ch2sk1fk1fl1.tiff	r03c11f07p01-ch1sk1fk1fl1.tiff	56	997	0.000595102	0.10016	0	0	nan	11	7	1	3	1	0	0	0	65535	65535
326	104	r03c11f16p01-ch2sk1fk1fl1.tiff	r03c11f16p01-ch1sk1fk1fl1.tiff	56	1006	0.046128	0.120287	0	0	nan	11	16	1	3	1	0	0	0	65535	65535
31594	43	r04c02f08p01-ch2sk1fk1fl1.tiff	r04c02f08p01-ch1sk1fk1fl1.tiff	3	44	0.000762951	0.236194	0	0	nan	2	8	1	4	1	0	0	0	65535	65535
26	80	r04c03f07p01-ch2sk1fk1fl1.tiff	r04c03f07p01-ch1sk1fk1fl1.tiff	9	151	0.0486915	0.14995	0	0	nan	3	7	1	4	1	0	0	0	65535	65535
1	8	r04c03f08p01-ch2sk1fk1fl1.tiff	r04c03f08p01-ch1sk1fk1fl1.tiff	9	152	0.03682	0.0547494	0	0	nan	3	8	1	4	1	0	0	0	65535	65535
31308	2	r04c03f11p01-ch2sk1fk1fl1.tiff	r04c03f11p01-ch1sk1fk1fl1.tiff	9	155	0.000640879	0.0668803	0	0	nan	3	11	1	4	1	0	0	0	65535	65535
15	5	r04c04f03p01-ch2sk1fk1fl1.tiff	r04c04f03p01-ch1sk1fk1fl1.tiff	15	255	0.0320287	0.0550851	0	0	nan	4	3	1	4	1	0	0	0	65535	65535
82	30	r04c04f05p01-ch2sk1fk1fl1.tiff	r04c04f05p01-ch1sk1fk1fl1.tiff	15	257	0.0296941	0.0588388	0	0	nan	4	5	1	4	1	0	0	0	65535	65535
33092	2017	r04c04f09p01-ch2sk1fk1fl1.tiff	r04c04f09p01-ch1sk1fk1fl1.tiff	15	261	0.000640879	0.0664988	0	0	nan	4	9	1	4	1	0	0	0	65535	65535
4	23	r04c05f05p01-ch2sk1fk1fl1.tiff	r04c05f05p01-ch1sk1fk1fl1.tiff	21	365	0.0499886	0.0636759	0	0	nan	5	5	1	4	1	0	0	0	65535	65535
39	54	r04c05f11p01-ch2sk1fk1fl1.tiff	r04c05f11p01-ch1sk1fk1fl1.tiff	21	371	0.0379644	0.0730755	0	0	nan	5	11	1	4	1	0	0	0	65535	65535
41	50	r04c05f14p01-ch2sk1fk1fl1.tiff	r04c05f14p01-ch1sk1fk1fl1.tiff	21	374	0.0474098	0.0561532	0	0	nan	5	14	1	4	1	0	0	0	65535	65535
15	27	r04c06f06p01-ch2sk1fk1fl1.tiff	r04c06f06p01-ch1sk1fk1fl1.tiff	27	474	0.0488441	0.0577401	0	0	nan	6	6	1	4	1	0	0	0	65535	65535
7	18	r04c06f09p01-ch2sk1fk1fl1.tiff	r04c06f09p01-ch1sk1fk1fl1.tiff	27	477	0.0404517	0.0696574	0	0	nan	6	9	1	4	1	0	0	0	65535	65535
3	32	r04c06f15p01-ch2sk1fk1fl1.tiff	r04c06f15p01-ch1sk1fk1fl1.tiff	27	483	0.0353094	0.0704509	0	0	nan	6	15	1	4	1	0	0	0	65535	65535
7	16	r04c07f08p01-ch2sk1fk1fl1.tiff	r04c07f08p01-ch1sk1fk1fl1.tiff	33	584	0.049546	0.0561532	0	0	nan	7	8	1	4	1	0	0	0	65535	65535
18	47	r04c07f17p01-ch2sk1fk1fl1.tiff	r04c07f17p01-ch1sk1fk1fl1.tiff	33	593	0.0466621	0.0568093	0	0	nan	7	17	1	4	1	0	0	0	65535	65535
1	2	r04c08f08p01-ch2sk1fk1fl1.tiff	r04c08f08p01-ch1sk1fk1fl1.tiff	39	692	0.0458686	0.0623636	0	0	nan	8	8	1	4	1	0	0	0	65535	65535
44	53	r04c08f09p01-ch2sk1fk1fl1.tiff	r04c08f09p01-ch1sk1fk1fl1.tiff	39	693	0.0480354	0.0996872	0	0	nan	8	9	1	4	1	0	0	0	65535	65535
15	29	r04c08f17p01-ch2sk1fk1fl1.tiff	r04c08f17p01-ch1sk1fk1fl1.tiff	39	701	0.0324712	0.0833753	0	0	nan	8	17	1	4	1	0	0	0	65535	65535
746	5	r04c08f18p01-ch2sk1fk1fl1.tiff	r04c08f18p01-ch1sk1fk1fl1.tiff	39	702	0.0235904	0.0603342	0	0	nan	8	18	1	4	1	0	0	0	65535	65535
10	16	r04c09f03p01-ch2sk1fk1fl1.tiff	r04c09f03p01-ch1sk1fk1fl1.tiff	45	795	0.0462043	0.0871138	0	0	nan	9	3	1	4	1	0	0	0	65535	65535
0	4	r04c09f08p01-ch2sk1fk1fl1.tiff	r04c09f08p01-ch1sk1fk1fl1.tiff	45	800	0.0480507	0.0500496	0	0	nan	9	8	1	4	1	0	0	0	65535	65535
4	11	r04c09f09p01-ch2sk1fk1fl1.tiff	r04c09f09p01-ch1sk1fk1fl1.tiff	45	801	0.0346532	0.0611734	0	0	nan	9	9	1	4	1	0	0	0	65535	65535
40	48	r04c10f15p01-ch2sk1fk1fl1.tiff	r04c10f15p01-ch1sk1fk1fl1.tiff	51	915	0.0441596	0.0626841	0	0	nan	10	15	1	4	1	0	0	0	65535	65535
31	43	r04c10f18p01-ch2sk1fk1fl1.tiff	r04c10f18p01-ch1sk1fk1fl1.tiff	51	918	0.049073	0.0742504	0	0	nan	10	18	1	4	1	0	0	0	65535	65535
5	16	r04c11f18p01-ch2sk1fk1fl1.tiff	r04c11f18p01-ch1sk1fk1fl1.tiff	57	1026	0.0398413	0.0709544	0	0	nan	11	18	1	4	1	0	0	0	65535	65535
0	24	r05c02f02p01-ch2sk1fk1fl1.tiff	r05c02f02p01-ch1sk1fk1fl1.tiff	4	56	0.0434882	0.0663462	0	0	nan	2	2	1	5	1	0	0	0	65535	65535
14	12	r05c02f04p01-ch2sk1fk1fl1.tiff	r05c02f04p01-ch1sk1fk1fl1.tiff	4	58	0.034165	0.0706645	0	0	nan	2	4	1	5	1	0	0	0	65535	65535
38025	64	r05c02f11p01-ch2sk1fk1fl1.tiff	r05c02f11p01-ch1sk1fk1fl1.tiff	4	65	0.000564584	0.143267	0	0	nan	2	11	1	5	1	0	0	0	65535	65535
30	55	r05c02f14p01-ch2sk1fk1fl1.tiff	r05c02f14p01-ch1sk1fk1fl1.tiff	4	68	0.0386664	0.0531014	0	0	nan	2	14	1	5	1	0	0	0	65535	65535
200	138	r05c03f06p01-ch2sk1fk1fl1.tiff	r05c03f06p01-ch1sk1fk1fl1.tiff	10	168	0.0264744	0.229221	0	0	nan	3	6	1	5	1	0	0	0	65535	65535
19	42	r05c03f13p01-ch2sk1fk1fl1.tiff	r05c03f13p01-ch1sk1fk1fl1.tiff	10	175	0.0456703	0.0793927	0	0	nan	3	13	1	5	1	0	0	0	65535	65535
30	54	r05c03f16p01-ch2sk1fk1fl1.tiff	r05c03f16p01-ch1sk1fk1fl1.tiff	10	178	0.0283207	0.062974	0	0	nan	3	16	1	5	1	0	0	0	65535	65535
207	6	r05c04f03p01-ch2sk1fk1fl1.tiff	r05c04f03p01-ch1sk1fk1fl1.tiff	16	273	0.0252842	0.0542153	0	0	nan	4	3	1	5	1	0	0	0	65535	65535
1	27	r05c04f04p01-ch2sk1fk1fl1.tiff	r05c04f04p01-ch1sk1fk1fl1.tiff	16	274	0.0355688	0.0561685	0	0	nan	4	4	1	5	1	0	0	0	65535	65535
26	27	r05c04f05p01-ch2sk1fk1fl1.tiff	r05c04f05p01-ch1sk1fk1fl1.tiff	16	275	0.0296788	0.0526589	0	0	nan	4	5	1	5	1	0	0	0	65535	65535
37	71	r05c04f11p01-ch2sk1fk1fl1.tiff	r05c04f11p01-ch1sk1fk1fl1.tiff	16	281	0.0393835	0.0516976	0	0	nan	4	11	1	5	1	0	0	0	65535	65535
9	40	r05c05f07p01-ch2sk1fk1fl1.tiff	r05c05f07p01-ch1sk1fk1fl1.tiff	22	385	0.0449683	0.0793774	0	0	nan	5	7	1	5	1	0	0	0	65535	65535
13	30	r05c07f06p01-ch2sk1fk1fl1.tiff	r05c07f06p01-ch1sk1fk1fl1.tiff	34	600	0.0346227	0.0745098	0	0	nan	7	6	1	5	1	0	0	0	65535	65535
14	31	r05c07f13p01-ch2sk1fk1fl1.tiff	r05c07f13p01-ch1sk1fk1fl1.tiff	34	607	0.0439612	0.0596323	0	0	nan	7	13	1	5	1	0	0	0	65535	65535
16	23	r05c08f06p01-ch2sk1fk1fl1.tiff	r05c08f06p01-ch1sk1fk1fl1.tiff	40	708	0.0446937	0.0832074	0	0	nan	8	6	1	5	1	0	0	0	65535	65535
252	18	r05c09f06p01-ch2sk1fk1fl1.tiff	r05c09f06p01-ch1sk1fk1fl1.tiff	46	816	0.0408026	0.0676432	0	0	nan	9	6	1	5	1	0	0	0	65535	65535
43	97	r05c09f17p01-ch2sk1fk1fl1.tiff	r05c09f17p01-ch1sk1fk1fl1.tiff	46	827	0.0435798	0.0579538	0	0	nan	9	17	1	5	1	0	0	0	65535	65535
22	32	r05c10f09p01-ch2sk1fk1fl1.tiff	r05c10f09p01-ch1sk1fk1fl1.tiff	52	927	0.0381323	0.075761	0	0	nan	10	9	1	5	1	0	0	0	65535	65535
21	46	r05c11f09p01-ch2sk1fk1fl1.tiff	r05c11f09p01-ch1sk1fk1fl1.tiff	58	1035	0.037583	0.0602121	0	0	nan	11	9	1	5	1	0	0	0	65535	65535
58	19	r05c11f18p01-ch2sk1fk1fl1.tiff	r05c11f18p01-ch1sk1fk1fl1.tiff	58	1044	0.0279545	0.0835126	0	0	nan	11	18	1	5	1	0	0	0	65535	65535
64	13	r06c02f06p01-ch2sk1fk1fl1.tiff	r06c02f06p01-ch1sk1fk1fl1.tiff	5	78	0.0287938	0.0965591	0	0	nan	2	6	1	6	1	0	0	0	65535	65535
18	21	r06c02f08p01-ch2sk1fk1fl1.tiff	r06c02f08p01-ch1sk1fk1fl1.tiff	5	80	0.0307164	0.0640879	0	0	nan	2	8	1	6	1	0	0	0	65535	65535
3842	101	r06c02f18p01-ch2sk1fk1fl1.tiff	r06c02f18p01-ch1sk1fk1fl1.tiff	5	90	0.0159152	0.249805	0	0.376766	nan	2	18	1	6	1	0	0	0	65535	65535
48	74	r06c03f03p01-ch2sk1fk1fl1.tiff	r06c03f03p01-ch1sk1fk1fl1.tiff	11	183	0.0484474	0.104036	0	0	nan	3	3	1	6	1	0	0	0	65535	65535
1909	17	r06c03f04p01-ch2sk1fk1fl1.tiff	r06c03f04p01-ch1sk1fk1fl1.tiff	11	184	0.0189517	0.204257	0	0	nan	3	4	1	6	1	0	0	0	65535	65535
44	65	r06c03f14p01-ch2sk1fk1fl1.tiff	r06c03f14p01-ch1sk1fk1fl1.tiff	11	194	0.0442054	0.0586709	0	0	nan	3	14	1	6	1	0	0	0	65535	65535
36	65	r06c04f03p01-ch2sk1fk1fl1.tiff	r06c04f03p01-ch1sk1fk1fl1.tiff	17	291	0.0455787	0.072221	0	0	nan	4	3	1	6	1	0	0	0	65535	65535
29	94	r06c04f08p01-ch2sk1fk1fl1.tiff	r06c04f08p01-ch1sk1fk1fl1.tiff	17	296	0.023743	0.249775	0	0.808249	nan	4	8	1	6	1	0	0	0	65535	65535
47	81	r06c04f09p01-ch2sk1fk1fl1.tiff	r06c04f09p01-ch1sk1fk1fl1.tiff	17	297	0.0414435	0.0539864	0	0	nan	4	9	1	6	1	0	0	0	65535	65535
10	27	r06c06f06p01-ch2sk1fk1fl1.tiff	r06c06f06p01-ch1sk1fk1fl1.tiff	29	510	0.036347	0.0818341	0	0	nan	6	6	1	6	1	0	0	0	65535	65535
47	61	r06c06f09p01-ch2sk1fk1fl1.tiff	r06c06f09p01-ch1sk1fk1fl1.tiff	29	513	0.048127	0.0669566	0	0	nan	6	9	1	6	1	0	0	0	65535	65535
69	89	r06c06f15p01-ch2sk1fk1fl1.tiff	r06c06f15p01-ch1sk1fk1fl1.tiff	29	519	0.0469825	0.108705	0	0	nan	6	15	1	6	1	0	0	0	65535	65535
35	74	r06c06f17p01-ch2sk1fk1fl1.tiff	r06c06f17p01-ch1sk1fk1fl1.tiff	29	521	0.0484474	0.0575875	0	0	nan	6	17	1	6	1	0	0	0	65535	65535
18	28	r06c07f08p01-ch2sk1fk1fl1.tiff	r06c07f08p01-ch1sk1fk1fl1.tiff	35	620	0.0289921	0.0561685	0	0	nan	7	8	1	6	1	0	0	0	65535	65535
7	36	r06c07f15p01-ch2sk1fk1fl1.tiff	r06c07f15p01-ch1sk1fk1fl1.tiff	35	627	0.0331273	0.0513161	0	0	nan	7	15	1	6	1	0	0	0	65535	65535
37217	0	r06c08f03p01-ch2sk1fk1fl1.tiff	r06c08f03p01-ch1sk1fk1fl1.tiff	41	723	0.000595102	0.0586862	0	0	nan	8	3	1	6	1	0	0	0	65535	65535
21	36	r06c08f08p01-ch2sk1fk1fl1.tiff	r06c08f08p01-ch1sk1fk1fl1.tiff	41	728	0.0464942	0.0865492	0	0	nan	8	8	1	6	1	0	0	0	65535	65535
35	53	r06c08f13p01-ch2sk1fk1fl1.tiff	r06c08f13p01-ch1sk1fk1fl1.tiff	41	733	0.0493477	0.0634775	0	0	nan	8	13	1	6	1	0	0	0	65535	65535
17	20	r06c09f17p01-ch2sk1fk1fl1.tiff	r06c09f17p01-ch1sk1fk1fl1.tiff	47	845	0.0344701	0.0611734	0	0	nan	9	17	1	6	1	0	0	0	65535	65535
27	58	r06c10f08p01-ch2sk1fk1fl1.tiff	r06c10f08p01-ch1sk1fk1fl1.tiff	53	944	0.0491493	0.0992905	0	0	nan	10	8	1	6	1	0	0	0	65535	65535
10	21	r06c11f15p01-ch2sk1fk1fl1.tiff	r06c11f15p01-ch1sk1fk1fl1.tiff	59	1059	0.0381018	0.063035	0	0	nan	11	15	1	6	1	0	0	0	65535	65535
38282	388	r06c11f17p01-ch2sk1fk1fl1.tiff	r06c11f17p01-ch1sk1fk1fl1.tiff	59	1061	0.000549325	0.24976	0	0.192512	nan	11	17	1	6	1	0	0	0	65535	65535
37476	80	r06c11f18p01-ch2sk1fk1fl1.tiff	r06c11f18p01-ch1sk1fk1fl1.tiff	59	1062	0.000610361	0.241077	0	0	nan	11	18	1	6	1	0	0	0	65535	65535
1733	3	r07c02f07p01-ch2sk1fk1fl1.tiff	r07c02f07p01-ch1sk1fk1fl1.tiff	6	97	0.0181125	0.0603189	0	0	nan	2	7	1	7	1	0	0	0	65535	65535
23	51	r07c02f16p01-ch2sk1fk1fl1.tiff	r07c02f16p01-ch1sk1fk1fl1.tiff	6	106	0.0435798	0.0545357	0	0	nan	2	16	1	7	1	0	0	0	65535	65535
24	69	r07c02f18p01-ch2sk1fk1fl1.tiff	r07c02f18p01-ch1sk1fk1fl1.tiff	6	108	0.0493019	0.126299	0	0	nan	2	18	1	7	1	0	0	0	65535	65535
8	31	r07c03f07p01-ch2sk1fk1fl1.tiff	r07c03f07p01-ch1sk1fk1fl1.tiff	12	205	0.0434119	0.0543374	0	0	nan	3	7	1	7	1	0	0	0	65535	65535
44	86	r07c03f09p01-ch2sk1fk1fl1.tiff	r07c03f09p01-ch1sk1fk1fl1.tiff	12	207	0.037705	0.076524	0	0	nan	3	9	1	7	1	0	0	0	65535	65535
27	31	r07c03f16p01-ch2sk1fk1fl1.tiff	r07c03f16p01-ch1sk1fk1fl1.tiff	12	214	0.0298009	0.0511482	0	0	nan	3	16	1	7	1	0	0	0	65535	65535
34	36	r07c03f18p01-ch2sk1fk1fl1.tiff	r07c03f18p01-ch1sk1fk1fl1.tiff	12	216	0.0293889	0.0532692	0	0	nan	3	18	1	7	1	0	0	0	65535	65535
38	73	r07c04f10p01-ch2sk1fk1fl1.tiff	r07c04f10p01-ch1sk1fk1fl1.tiff	18	316	0.0468757	0.0563516	0	0	nan	4	10	1	7	1	0	0	0	65535	65535
20	26	r07c04f13p01-ch2sk1fk1fl1.tiff	r07c04f13p01-ch1sk1fk1fl1.tiff	18	319	0.0336309	0.0574655	0	0	nan	4	13	1	7	1	0	0	0	65535	65535
12	28	r07c05f03p01-ch2sk1fk1fl1.tiff	r07c05f03p01-ch1sk1fk1fl1.tiff	24	417	0.0406653	0.0559396	0	0	nan	5	3	1	7	1	0	0	0	65535	65535
37784	228	r07c05f05p01-ch2sk1fk1fl1.tiff	r07c05f05p01-ch1sk1fk1fl1.tiff	24	419	0.000595102	0.219593	0	0	nan	5	5	1	7	1	0	0	0	65535	65535
20	66	r07c05f06p01-ch2sk1fk1fl1.tiff	r07c05f06p01-ch1sk1fk1fl1.tiff	24	420	0.0323186	0.0597848	0	0	nan	5	6	1	7	1	0	0	0	65535	65535
10	28	r07c06f03p01-ch2sk1fk1fl1.tiff	r07c06f03p01-ch1sk1fk1fl1.tiff	30	525	0.0466926	0.0649729	0	0	nan	6	3	1	7	1	0	0	0	65535	65535
51	86	r07c06f06p01-ch2sk1fk1fl1.tiff	r07c06f06p01-ch1sk1fk1fl1.tiff	30	528	0.0441749	0.0792706	0	0	nan	6	6	1	7	1	0	0	0	65535	65535
17	39	r07c06f13p01-ch2sk1fk1fl1.tiff	r07c06f13p01-ch1sk1fk1fl1.tiff	30	535	0.0356909	0.0777905	0	0	nan	6	13	1	7	1	0	0	0	65535	65535
8	35	r07c07f08p01-ch2sk1fk1fl1.tiff	r07c07f08p01-ch1sk1fk1fl1.tiff	36	638	0.0444038	0.058854	0	0	nan	7	8	1	7	1	0	0	0	65535	65535
57	6	r07c07f18p01-ch2sk1fk1fl1.tiff	r07c07f18p01-ch1sk1fk1fl1.tiff	36	648	0.0308385	0.0677653	0	0	nan	7	18	1	7	1	0	0	0	65535	65535
37176	1	r07c08f11p01-ch2sk1fk1fl1.tiff	r07c08f11p01-ch1sk1fk1fl1.tiff	42	749	0.000579843	0.0929427	0	0	nan	8	11	1	7	1	0	0	0	65535	65535
25	66	r07c08f15p01-ch2sk1fk1fl1.tiff	r07c08f15p01-ch1sk1fk1fl1.tiff	42	753	0.0368963	0.057145	0	0	nan	8	15	1	7	1	0	0	0	65535	65535
39	67	r07c09f01p01-ch2sk1fk1fl1.tiff	r07c09f01p01-ch1sk1fk1fl1.tiff	48	847	0.0461128	0.0720989	0	0	nan	9	1	1	7	1	0	0	0	65535	65535
32127	41	r07c09f09p01-ch2sk1fk1fl1.tiff	r07c09f09p01-ch1sk1fk1fl1.tiff	48	855	0.00062562	0.16907	0	0	nan	9	9	1	7	1	0	0	0	65535	65535
5	12	r07c10f18p01-ch2sk1fk1fl1.tiff	r07c10f18p01-ch1sk1fk1fl1.tiff	54	972	0.0437476	0.0693523	0	0	nan	10	18	1	7	1	0	0	0	65535	65535
37139	21553	r02c02f02p01-ch2sk1fk1fl1.tiff	r02c02f02p01-ch1sk1fk1fl1.tiff	1	2	0.00062562	0.00132753	0	0	nan	2	2	1	2	1	1	0	0	65535	65535
37218	21676	r02c02f03p01-ch2sk1fk1fl1.tiff	r02c02f03p01-ch1sk1fk1fl1.tiff	1	3	0.000579843	0.00135805	0	0	nan	2	3	1	2	1	1	0	0	65535	65535
37477	21626	r02c02f04p01-ch2sk1fk1fl1.tiff	r02c02f04p01-ch1sk1fk1fl1.tiff	1	4	0.000564584	0.00135805	0	0	nan	2	4	1	2	1	1	0	0	65535	65535
37373	21550	r02c02f05p01-ch2sk1fk1fl1.tiff	r02c02f05p01-ch1sk1fk1fl1.tiff	1	5	0.000579843	0.00131228	0	0	nan	2	5	1	2	1	1	0	0	65535	65535
31383	21866	r02c02f08p01-ch2sk1fk1fl1.tiff	r02c02f08p01-ch1sk1fk1fl1.tiff	1	8	0.000640879	0.00132753	0	0	nan	2	8	1	2	1	1	0	0	65535	65535
36662	21783	r02c02f11p01-ch2sk1fk1fl1.tiff	r02c02f11p01-ch1sk1fk1fl1.tiff	1	11	0.000595102	0.00137331	0	0	nan	2	11	1	2	1	1	0	0	65535	65535
37500	21830	r02c02f12p01-ch2sk1fk1fl1.tiff	r02c02f12p01-ch1sk1fk1fl1.tiff	1	12	0.000610361	0.0024567	0	0	nan	2	12	1	2	1	1	0	0	65535	65535
37606	22001	r02c03f02p01-ch2sk1fk1fl1.tiff	r02c03f02p01-ch1sk1fk1fl1.tiff	7	110	0.000564584	0.00137331	0	0	nan	3	2	1	2	1	1	0	0	65535	65535
37450	21977	r02c03f05p01-ch2sk1fk1fl1.tiff	r02c03f05p01-ch1sk1fk1fl1.tiff	7	113	0.000579843	0.00138857	0	0	nan	3	5	1	2	1	1	0	0	65535	65535
37810	19307	r02c03f08p01-ch2sk1fk1fl1.tiff	r02c03f08p01-ch1sk1fk1fl1.tiff	7	116	0.000610361	0.00433356	0	0	nan	3	8	1	2	1	1	0	0	65535	65535
37348	22089	r02c03f11p01-ch2sk1fk1fl1.tiff	r02c03f11p01-ch1sk1fk1fl1.tiff	7	119	0.000595102	0.00137331	0	0	nan	3	11	1	2	1	1	0	0	65535	65535
31587	22243	r02c03f12p01-ch2sk1fk1fl1.tiff	r02c03f12p01-ch1sk1fk1fl1.tiff	7	120	0.000640879	0.00169375	0	0	nan	3	12	1	2	1	1	0	0	65535	65535
37455	21730	r02c03f16p01-ch2sk1fk1fl1.tiff	r02c03f16p01-ch1sk1fk1fl1.tiff	7	124	0.000564584	0.00137331	0	0	nan	3	16	1	2	1	1	0	0	65535	65535
4	38	r02c03f17p01-ch2sk1fk1fl1.tiff	r02c03f17p01-ch1sk1fk1fl1.tiff	7	125	0.0316167	0.0405127	0	0	nan	3	17	1	2	1	1	0	0	65535	65535
37631	21999	r02c04f02p01-ch2sk1fk1fl1.tiff	r02c04f02p01-ch1sk1fk1fl1.tiff	13	218	0.000595102	0.00135805	0	0	nan	4	2	1	2	1	1	0	0	65535	65535
37177	21937	r02c04f03p01-ch2sk1fk1fl1.tiff	r02c04f03p01-ch1sk1fk1fl1.tiff	13	219	0.000549325	0.00134279	0	0	nan	4	3	1	2	1	1	0	0	65535	65535
37822	22089	r02c04f04p01-ch2sk1fk1fl1.tiff	r02c04f04p01-ch1sk1fk1fl1.tiff	13	220	0.000579843	0.00138857	0	0	nan	4	4	1	2	1	1	0	0	65535	65535
37248	21974	r02c04f05p01-ch2sk1fk1fl1.tiff	r02c04f05p01-ch1sk1fk1fl1.tiff	13	221	0.000549325	0.00138857	0	0	nan	4	5	1	2	1	1	0	0	65535	65535
37423	21843	r02c04f08p01-ch2sk1fk1fl1.tiff	r02c04f08p01-ch1sk1fk1fl1.tiff	13	224	0.000595102	0.00134279	0	0	nan	4	8	1	2	1	1	0	0	65535	65535
37145	21829	r02c04f11p01-ch2sk1fk1fl1.tiff	r02c04f11p01-ch1sk1fk1fl1.tiff	13	227	0.000549325	0.00140383	0	0	nan	4	11	1	2	1	1	0	0	65535	65535
37794	22150	r02c04f12p01-ch2sk1fk1fl1.tiff	r02c04f12p01-ch1sk1fk1fl1.tiff	13	228	0.000579843	0.00213626	0	0	nan	4	12	1	2	1	1	0	0	65535	65535
31486	22091	r02c04f16p01-ch2sk1fk1fl1.tiff	r02c04f16p01-ch1sk1fk1fl1.tiff	13	232	0.000671397	0.002533	0	0	nan	4	16	1	2	1	1	0	0	65535	65535
31486	22058	r02c05f02p01-ch2sk1fk1fl1.tiff	r02c05f02p01-ch1sk1fk1fl1.tiff	19	326	0.000732433	0.00141909	0	0	nan	5	2	1	2	1	1	0	0	65535	65535
31369	21803	r02c05f03p01-ch2sk1fk1fl1.tiff	r02c05f03p01-ch1sk1fk1fl1.tiff	19	327	0.000640879	0.00140383	0	0	nan	5	3	1	2	1	1	0	0	65535	65535
37855	21949	r02c05f04p01-ch2sk1fk1fl1.tiff	r02c05f04p01-ch1sk1fk1fl1.tiff	19	328	0.000579843	0.00132753	0	0	nan	5	4	1	2	1	1	0	0	65535	65535
37604	21857	r02c05f05p01-ch2sk1fk1fl1.tiff	r02c05f05p01-ch1sk1fk1fl1.tiff	19	329	0.000579843	0.00358587	0	0	nan	5	5	1	2	1	1	0	0	65535	65535
37459	21681	r02c05f08p01-ch2sk1fk1fl1.tiff	r02c05f08p01-ch1sk1fk1fl1.tiff	19	332	0.000610361	0.00141909	0	0	nan	5	8	1	2	1	1	0	0	65535	65535
31594	21842	r02c05f09p01-ch2sk1fk1fl1.tiff	r02c05f09p01-ch1sk1fk1fl1.tiff	19	333	0.000656138	0.00132753	0	0	nan	5	9	1	2	1	1	0	0	65535	65535
37899	21727	r02c05f15p01-ch2sk1fk1fl1.tiff	r02c05f15p01-ch1sk1fk1fl1.tiff	19	339	0.000610361	0.00129702	0	0	nan	5	15	1	2	1	1	0	0	65535	65535
37546	22096	r02c05f16p01-ch2sk1fk1fl1.tiff	r02c05f16p01-ch1sk1fk1fl1.tiff	19	340	0.000610361	0.00158694	0	0	nan	5	16	1	2	1	1	0	0	65535	65535
37730	21914	r02c06f02p01-ch2sk1fk1fl1.tiff	r02c06f02p01-ch1sk1fk1fl1.tiff	25	434	0.000595102	0.00144961	0	0	nan	6	2	1	2	1	1	0	0	65535	65535
37909	22156	r02c06f03p01-ch2sk1fk1fl1.tiff	r02c06f03p01-ch1sk1fk1fl1.tiff	25	435	0.000595102	0.00143435	0	0	nan	6	3	1	2	1	1	0	0	65535	65535
30605	21795	r02c06f04p01-ch2sk1fk1fl1.tiff	r02c06f04p01-ch1sk1fk1fl1.tiff	25	436	0.000640879	0.00135805	0	0	nan	6	4	1	2	1	1	0	0	65535	65535
37533	23841	r02c06f05p01-ch2sk1fk1fl1.tiff	r02c06f05p01-ch1sk1fk1fl1.tiff	25	437	0.000579843	0.00326543	0	0	nan	6	5	1	2	1	1	0	0	65535	65535
36999	22145	r02c06f11p01-ch2sk1fk1fl1.tiff	r02c06f11p01-ch1sk1fk1fl1.tiff	25	443	0.000579843	0.00138857	0	0	nan	6	11	1	2	1	1	0	0	65535	65535
37133	22040	r02c06f12p01-ch2sk1fk1fl1.tiff	r02c06f12p01-ch1sk1fk1fl1.tiff	25	444	0.000564584	0.002533	0	0	nan	6	12	1	2	1	1	0	0	65535	65535
32070	21975	r02c06f16p01-ch2sk1fk1fl1.tiff	r02c06f16p01-ch1sk1fk1fl1.tiff	25	448	0.000656138	0.00137331	0	0	nan	6	16	1	2	1	1	0	0	65535	65535
649	6	r02c06f17p01-ch2sk1fk1fl1.tiff	r02c06f17p01-ch1sk1fk1fl1.tiff	25	449	0.0239109	0.0347295	0	0	nan	6	17	1	2	1	1	0	0	65535	65535
37401	1	r02c06f18p01-ch2sk1fk1fl1.tiff	r02c06f18p01-ch1sk1fk1fl1.tiff	25	450	0.000549325	0.0351415	0	0	nan	6	18	1	2	1	1	0	0	65535	65535
37850	21952	r02c07f02p01-ch2sk1fk1fl1.tiff	r02c07f02p01-ch1sk1fk1fl1.tiff	31	542	0.00062562	0.00134279	0	0	nan	7	2	1	2	1	1	0	0	65535	65535
37395	21974	r02c07f03p01-ch2sk1fk1fl1.tiff	r02c07f03p01-ch1sk1fk1fl1.tiff	31	543	0.000549325	0.00143435	0	0	nan	7	3	1	2	1	1	0	0	65535	65535
37560	21878	r02c07f04p01-ch2sk1fk1fl1.tiff	r02c07f04p01-ch1sk1fk1fl1.tiff	31	544	0.000579843	0.00146487	0	0	nan	7	4	1	2	1	1	0	0	65535	65535
37403	21983	r02c07f05p01-ch2sk1fk1fl1.tiff	r02c07f05p01-ch1sk1fk1fl1.tiff	31	545	0.000549325	0.00173953	0	0	nan	7	5	1	2	1	1	0	0	65535	65535
37181	21772	r02c07f08p01-ch2sk1fk1fl1.tiff	r02c07f08p01-ch1sk1fk1fl1.tiff	31	548	0.000595102	0.00131228	0	0	nan	7	8	1	2	1	1	0	0	65535	65535
37196	22051	r02c07f09p01-ch2sk1fk1fl1.tiff	r02c07f09p01-ch1sk1fk1fl1.tiff	31	549	0.000549325	0.00389105	0	0	nan	7	9	1	2	1	1	0	0	65535	65535
37504	22077	r02c07f16p01-ch2sk1fk1fl1.tiff	r02c07f16p01-ch1sk1fk1fl1.tiff	31	556	0.000610361	0.00135805	0	0	nan	7	16	1	2	1	1	0	0	65535	65535
31478	22071	r02c08f02p01-ch2sk1fk1fl1.tiff	r02c08f02p01-ch1sk1fk1fl1.tiff	37	650	0.000671397	0.00144961	0	0	nan	8	2	1	2	1	1	0	0	65535	65535
37521	21909	r02c08f03p01-ch2sk1fk1fl1.tiff	r02c08f03p01-ch1sk1fk1fl1.tiff	37	651	0.000579843	0.00141909	0	0	nan	8	3	1	2	1	1	0	0	65535	65535
37768	22150	r02c08f04p01-ch2sk1fk1fl1.tiff	r02c08f04p01-ch1sk1fk1fl1.tiff	37	652	0.000564584	0.00161746	0	0	nan	8	4	1	2	1	1	0	0	65535	65535
37698	22393	r02c08f05p01-ch2sk1fk1fl1.tiff	r02c08f05p01-ch1sk1fk1fl1.tiff	37	653	0.000595102	0.00195315	0	0	nan	8	5	1	2	1	1	0	0	65535	65535
37152	21744	r02c08f08p01-ch2sk1fk1fl1.tiff	r02c08f08p01-ch1sk1fk1fl1.tiff	37	656	0.000610361	0.00131228	0	0	nan	8	8	1	2	1	1	0	0	65535	65535
37691	21797	r02c08f09p01-ch2sk1fk1fl1.tiff	r02c08f09p01-ch1sk1fk1fl1.tiff	37	657	0.000564584	0.00158694	0	0	nan	8	9	1	2	1	1	0	0	65535	65535
31591	21729	r02c08f15p01-ch2sk1fk1fl1.tiff	r02c08f15p01-ch1sk1fk1fl1.tiff	37	663	0.000671397	0.00378424	0	0	nan	8	15	1	2	1	1	0	0	65535	65535
37666	22002	r02c08f16p01-ch2sk1fk1fl1.tiff	r02c08f16p01-ch1sk1fk1fl1.tiff	37	664	0.000610361	0.00135805	0	0	nan	8	16	1	2	1	1	0	0	65535	65535
36740	22443	r02c09f02p01-ch2sk1fk1fl1.tiff	r02c09f02p01-ch1sk1fk1fl1.tiff	43	758	0.000579843	0.00132753	0	0	nan	9	2	1	2	1	1	0	0	65535	65535
708	5	r02c09f09p01-ch2sk1fk1fl1.tiff	r02c09f09p01-ch1sk1fk1fl1.tiff	43	765	0.0220798	0.0450752	0	0	nan	9	9	1	2	1	1	0	0	65535	65535
32073	20008	r02c09f12p01-ch2sk1fk1fl1.tiff	r02c09f12p01-ch1sk1fk1fl1.tiff	43	768	0.000640879	0.00418097	0	0	nan	9	12	1	2	1	1	0	0	65535	65535
37055	23856	r02c09f15p01-ch2sk1fk1fl1.tiff	r02c09f15p01-ch1sk1fk1fl1.tiff	43	771	0.000595102	0.00257877	0	0	nan	9	15	1	2	1	1	0	0	65535	65535
37524	21889	r02c09f16p01-ch2sk1fk1fl1.tiff	r02c09f16p01-ch1sk1fk1fl1.tiff	43	772	0.000595102	0.00132753	0	0	nan	9	16	1	2	1	1	0	0	65535	65535
37688	21816	r02c09f17p01-ch2sk1fk1fl1.tiff	r02c09f17p01-ch1sk1fk1fl1.tiff	43	773	0.000595102	0.00138857	0	0	nan	9	17	1	2	1	1	0	0	65535	65535
37519	22177	r02c09f18p01-ch2sk1fk1fl1.tiff	r02c09f18p01-ch1sk1fk1fl1.tiff	43	774	0.000579843	0.00135805	0	0	nan	9	18	1	2	1	1	0	0	65535	65535
37440	22285	r02c10f02p01-ch2sk1fk1fl1.tiff	r02c10f02p01-ch1sk1fk1fl1.tiff	49	866	0.000610361	0.00137331	0	0	nan	10	2	1	2	1	1	0	0	65535	65535
37529	22061	r02c10f03p01-ch2sk1fk1fl1.tiff	r02c10f03p01-ch1sk1fk1fl1.tiff	49	867	0.000610361	0.00137331	0	0	nan	10	3	1	2	1	1	0	0	65535	65535
36863	22395	r02c10f04p01-ch2sk1fk1fl1.tiff	r02c10f04p01-ch1sk1fk1fl1.tiff	49	868	0.000610361	0.00137331	0	0	nan	10	4	1	2	1	1	0	0	65535	65535
37210	20011	r02c10f05p01-ch2sk1fk1fl1.tiff	r02c10f05p01-ch1sk1fk1fl1.tiff	49	869	0.000564584	0.00164797	0	0	nan	10	5	1	2	1	1	0	0	65535	65535
37081	22204	r02c10f08p01-ch2sk1fk1fl1.tiff	r02c10f08p01-ch1sk1fk1fl1.tiff	49	872	0.000564584	0.00137331	0	0	nan	10	8	1	2	1	1	0	0	65535	65535
37210	2	r02c10f12p01-ch2sk1fk1fl1.tiff	r02c10f12p01-ch1sk1fk1fl1.tiff	49	876	0.000610361	0.0481117	0	0	nan	10	12	1	2	1	1	0	0	65535	65535
37793	22074	r02c10f16p01-ch2sk1fk1fl1.tiff	r02c10f16p01-ch1sk1fk1fl1.tiff	49	880	0.000564584	0.00135805	0	0	nan	10	16	1	2	1	1	0	0	65535	65535
38	88	r02c10f17p01-ch2sk1fk1fl1.tiff	r02c10f17p01-ch1sk1fk1fl1.tiff	49	881	0.0292363	0.0345922	0	0	nan	10	17	1	2	1	1	0	0	65535	65535
36959	22246	r02c11f02p01-ch2sk1fk1fl1.tiff	r02c11f02p01-ch1sk1fk1fl1.tiff	55	974	0.000579843	0.00138857	0	0	nan	11	2	1	2	1	1	0	0	65535	65535
37396	21984	r02c11f08p01-ch2sk1fk1fl1.tiff	r02c11f08p01-ch1sk1fk1fl1.tiff	55	980	0.000564584	0.00149538	0	0	nan	11	8	1	2	1	1	0	0	65535	65535
37524	22224	r02c11f09p01-ch2sk1fk1fl1.tiff	r02c11f09p01-ch1sk1fk1fl1.tiff	55	981	0.000610361	0.00271611	0	0	nan	11	9	1	2	1	1	0	0	65535	65535
36786	22098	r02c11f15p01-ch2sk1fk1fl1.tiff	r02c11f15p01-ch1sk1fk1fl1.tiff	55	987	0.000579843	0.0019379	0	0	nan	11	15	1	2	1	1	0	0	65535	65535
36874	21873	r02c11f16p01-ch2sk1fk1fl1.tiff	r02c11f16p01-ch1sk1fk1fl1.tiff	55	988	0.000564584	0.00134279	0	0	nan	11	16	1	2	1	1	0	0	65535	65535
37495	21991	r02c11f17p01-ch2sk1fk1fl1.tiff	r02c11f17p01-ch1sk1fk1fl1.tiff	55	989	0.000579843	0.00163272	0	0	nan	11	17	1	2	1	1	0	0	65535	65535
37313	22192	r02c11f18p01-ch2sk1fk1fl1.tiff	r02c11f18p01-ch1sk1fk1fl1.tiff	55	990	0.000595102	0.00140383	0	0	nan	11	18	1	2	1	1	0	0	65535	65535
31472	21644	r03c02f02p01-ch2sk1fk1fl1.tiff	r03c02f02p01-ch1sk1fk1fl1.tiff	2	20	0.000640879	0.00239567	0	0	nan	2	2	1	3	1	1	0	0	65535	65535
37434	19026	r03c02f09p01-ch2sk1fk1fl1.tiff	r03c02f09p01-ch1sk1fk1fl1.tiff	2	27	0.000579843	0.00590524	0	0	nan	2	9	1	3	1	1	0	0	65535	65535
37759	19790	r03c02f12p01-ch2sk1fk1fl1.tiff	r03c02f12p01-ch1sk1fk1fl1.tiff	2	30	0.000595102	0.00236515	0	0	nan	2	12	1	3	1	1	0	0	65535	65535
197	8	r03c02f14p01-ch2sk1fk1fl1.tiff	r03c02f14p01-ch1sk1fk1fl1.tiff	2	32	0.0260624	0.0337377	0	0	nan	2	14	1	3	1	1	0	0	65535	65535
37253	21387	r03c02f15p01-ch2sk1fk1fl1.tiff	r03c02f15p01-ch1sk1fk1fl1.tiff	2	33	0.000579843	0.00155642	0	0	nan	2	15	1	3	1	1	0	0	65535	65535
37648	21675	r03c02f16p01-ch2sk1fk1fl1.tiff	r03c02f16p01-ch1sk1fk1fl1.tiff	2	34	0.000579843	0.00177005	0	0	nan	2	16	1	3	1	1	0	0	65535	65535
31092	19194	r03c02f17p01-ch2sk1fk1fl1.tiff	r03c02f17p01-ch1sk1fk1fl1.tiff	2	35	0.000656138	0.00494392	0	0	nan	2	17	1	3	1	1	0	0	65535	65535
31650	21672	r03c02f18p01-ch2sk1fk1fl1.tiff	r03c02f18p01-ch1sk1fk1fl1.tiff	2	36	0.000686656	0.00270085	0	0	nan	2	18	1	3	1	1	0	0	65535	65535
37767	22119	r03c03f02p01-ch2sk1fk1fl1.tiff	r03c03f02p01-ch1sk1fk1fl1.tiff	8	128	0.000549325	0.00137331	0	0	nan	3	2	1	3	1	1	0	0	65535	65535
37375	21812	r03c03f03p01-ch2sk1fk1fl1.tiff	r03c03f03p01-ch1sk1fk1fl1.tiff	8	129	0.000595102	0.00233463	0	0	nan	3	3	1	3	1	1	0	0	65535	65535
37320	21994	r03c03f04p01-ch2sk1fk1fl1.tiff	r03c03f04p01-ch1sk1fk1fl1.tiff	8	130	0.000564584	0.00149538	0	0	nan	3	4	1	3	1	1	0	0	65535	65535
6	20029	r03c03f12p01-ch2sk1fk1fl1.tiff	r03c03f12p01-ch1sk1fk1fl1.tiff	8	138	0.033753	0.0030518	0	0	nan	3	12	1	3	1	1	0	0	65535	65535
31690	22150	r03c03f16p01-ch2sk1fk1fl1.tiff	r03c03f16p01-ch1sk1fk1fl1.tiff	8	142	0.000640879	0.00233463	0	0	nan	3	16	1	3	1	1	0	0	65535	65535
37618	22008	r03c04f02p01-ch2sk1fk1fl1.tiff	r03c04f02p01-ch1sk1fk1fl1.tiff	14	236	0.000595102	0.00137331	0	0	nan	4	2	1	3	1	1	0	0	65535	65535
37556	21877	r03c04f03p01-ch2sk1fk1fl1.tiff	r03c04f03p01-ch1sk1fk1fl1.tiff	14	237	0.000579843	0.00157168	0	0	nan	4	3	1	3	1	1	0	0	65535	65535
37542	22119	r03c04f04p01-ch2sk1fk1fl1.tiff	r03c04f04p01-ch1sk1fk1fl1.tiff	14	238	0.000595102	0.00134279	0	0	nan	4	4	1	3	1	1	0	0	65535	65535
37635	21992	r03c04f08p01-ch2sk1fk1fl1.tiff	r03c04f08p01-ch1sk1fk1fl1.tiff	14	242	0.00062562	0.00140383	0	0	nan	4	8	1	3	1	1	0	0	65535	65535
37293	21861	r03c04f09p01-ch2sk1fk1fl1.tiff	r03c04f09p01-ch1sk1fk1fl1.tiff	14	243	0.000579843	0.00140383	0	0	nan	4	9	1	3	1	1	0	0	65535	65535
32169	21969	r03c04f15p01-ch2sk1fk1fl1.tiff	r03c04f15p01-ch1sk1fk1fl1.tiff	14	249	0.00062562	0.00140383	0	0	nan	4	15	1	3	1	1	0	0	65535	65535
37409	24079	r03c04f16p01-ch2sk1fk1fl1.tiff	r03c04f16p01-ch1sk1fk1fl1.tiff	14	250	0.000579843	0.00317388	0	0	nan	4	16	1	3	1	1	0	0	65535	65535
37220	21831	r03c05f02p01-ch2sk1fk1fl1.tiff	r03c05f02p01-ch1sk1fk1fl1.tiff	20	344	0.000579843	0.00134279	0	0	nan	5	2	1	3	1	1	0	0	65535	65535
37948	21749	r03c05f03p01-ch2sk1fk1fl1.tiff	r03c05f03p01-ch1sk1fk1fl1.tiff	20	345	0.000579843	0.00148013	0	0	nan	5	3	1	3	1	1	0	0	65535	65535
37334	21939	r03c05f04p01-ch2sk1fk1fl1.tiff	r03c05f04p01-ch1sk1fk1fl1.tiff	20	346	0.000564584	0.00135805	0	0	nan	5	4	1	3	1	1	0	0	65535	65535
38512	22228	r03c05f05p01-ch2sk1fk1fl1.tiff	r03c05f05p01-ch1sk1fk1fl1.tiff	20	347	0.000610361	0.00170901	0	0	nan	5	5	1	3	1	1	0	0	65535	65535
37734	21968	r03c05f08p01-ch2sk1fk1fl1.tiff	r03c05f08p01-ch1sk1fk1fl1.tiff	20	350	0.000579843	0.00177005	0	0	nan	5	8	1	3	1	1	0	0	65535	65535
0	2	r03c05f15p01-ch2sk1fk1fl1.tiff	r03c05f15p01-ch1sk1fk1fl1.tiff	20	357	0.0460365	0.0356146	0	0	nan	5	15	1	3	1	1	0	0	65535	65535
37476	21926	r03c05f16p01-ch2sk1fk1fl1.tiff	r03c05f16p01-ch1sk1fk1fl1.tiff	20	358	0.000595102	0.00210575	0	0	nan	5	16	1	3	1	1	0	0	65535	65535
37074	19830	r03c06f02p01-ch2sk1fk1fl1.tiff	r03c06f02p01-ch1sk1fk1fl1.tiff	26	452	0.00062562	0.00248722	0	0	nan	6	2	1	3	1	1	0	0	65535	65535
37789	21907	r03c06f03p01-ch2sk1fk1fl1.tiff	r03c06f03p01-ch1sk1fk1fl1.tiff	26	453	0.000579843	0.00138857	0	0	nan	6	3	1	3	1	1	0	0	65535	65535
37554	22065	r03c06f04p01-ch2sk1fk1fl1.tiff	r03c06f04p01-ch1sk1fk1fl1.tiff	26	454	0.000579843	0.00143435	0	0	nan	6	4	1	3	1	1	0	0	65535	65535
31785	22160	r03c06f05p01-ch2sk1fk1fl1.tiff	r03c06f05p01-ch1sk1fk1fl1.tiff	26	455	0.00062562	0.00183108	0	0	nan	6	5	1	3	1	1	0	0	65535	65535
36705	21945	r03c06f08p01-ch2sk1fk1fl1.tiff	r03c06f08p01-ch1sk1fk1fl1.tiff	26	458	0.000549325	0.00132753	0	0	nan	6	8	1	3	1	1	0	0	65535	65535
37774	19565	r03c06f09p01-ch2sk1fk1fl1.tiff	r03c06f09p01-ch1sk1fk1fl1.tiff	26	459	0.000564584	0.00408942	0	0	nan	6	9	1	3	1	1	0	0	65535	65535
37647	21748	r03c06f15p01-ch2sk1fk1fl1.tiff	r03c06f15p01-ch1sk1fk1fl1.tiff	26	465	0.000595102	0.00154116	0	0	nan	6	15	1	3	1	1	0	0	65535	65535
38492	21887	r03c06f16p01-ch2sk1fk1fl1.tiff	r03c06f16p01-ch1sk1fk1fl1.tiff	26	466	0.000579843	0.00163272	0	0	nan	6	16	1	3	1	1	0	0	65535	65535
37188	22098	r03c07f02p01-ch2sk1fk1fl1.tiff	r03c07f02p01-ch1sk1fk1fl1.tiff	32	560	0.000610361	0.00146487	0	0	nan	7	2	1	3	1	1	0	0	65535	65535
31885	22002	r03c07f03p01-ch2sk1fk1fl1.tiff	r03c07f03p01-ch1sk1fk1fl1.tiff	32	561	0.00062562	0.00137331	0	0	nan	7	3	1	3	1	1	0	0	65535	65535
31243	21843	r03c07f04p01-ch2sk1fk1fl1.tiff	r03c07f04p01-ch1sk1fk1fl1.tiff	32	562	0.000656138	0.00137331	0	0	nan	7	4	1	3	1	1	0	0	65535	65535
37686	19824	r03c07f05p01-ch2sk1fk1fl1.tiff	r03c07f05p01-ch1sk1fk1fl1.tiff	32	563	0.000610361	0.00164797	0	0	nan	7	5	1	3	1	1	0	0	65535	65535
37049	21838	r03c07f08p01-ch2sk1fk1fl1.tiff	r03c07f08p01-ch1sk1fk1fl1.tiff	32	566	0.000564584	0.00221256	0	0	nan	7	8	1	3	1	1	0	0	65535	65535
31347	22419	r03c07f11p01-ch2sk1fk1fl1.tiff	r03c07f11p01-ch1sk1fk1fl1.tiff	32	569	0.000656138	0.00140383	0	0	nan	7	11	1	3	1	1	0	0	65535	65535
30810	22191	r03c07f12p01-ch2sk1fk1fl1.tiff	r03c07f12p01-ch1sk1fk1fl1.tiff	32	570	0.000640879	0.00209049	0	0	nan	7	12	1	3	1	1	0	0	65535	65535
37455	29189	r03c07f16p01-ch2sk1fk1fl1.tiff	r03c07f16p01-ch1sk1fk1fl1.tiff	32	574	0.000579843	0.0247654	0	0	nan	7	16	1	3	1	1	0	0	65535	65535
37737	22150	r03c08f02p01-ch2sk1fk1fl1.tiff	r03c08f02p01-ch1sk1fk1fl1.tiff	38	668	0.000595102	0.00140383	0	0	nan	8	2	1	3	1	1	0	0	65535	65535
37046	21931	r03c08f03p01-ch2sk1fk1fl1.tiff	r03c08f03p01-ch1sk1fk1fl1.tiff	38	669	0.000564584	0.00135805	0	0	nan	8	3	1	3	1	1	0	0	65535	65535
31580	22246	r03c08f04p01-ch2sk1fk1fl1.tiff	r03c08f04p01-ch1sk1fk1fl1.tiff	38	670	0.00062562	0.00146487	0	0	nan	8	4	1	3	1	1	0	0	65535	65535
37208	21899	r03c08f08p01-ch2sk1fk1fl1.tiff	r03c08f08p01-ch1sk1fk1fl1.tiff	38	674	0.000564584	0.00131228	0	0	nan	8	8	1	3	1	1	0	0	65535	65535
37272	21987	r03c08f09p01-ch2sk1fk1fl1.tiff	r03c08f09p01-ch1sk1fk1fl1.tiff	38	675	0.000595102	0.00132753	0	0	nan	8	9	1	3	1	1	0	0	65535	65535
36887	21810	r03c08f15p01-ch2sk1fk1fl1.tiff	r03c08f15p01-ch1sk1fk1fl1.tiff	38	681	0.000564584	0.00132753	0	0	nan	8	15	1	3	1	1	0	0	65535	65535
37526	21798	r03c08f16p01-ch2sk1fk1fl1.tiff	r03c08f16p01-ch1sk1fk1fl1.tiff	38	682	0.000564584	0.00205997	0	0	nan	8	16	1	3	1	1	0	0	65535	65535
37628	22034	r03c09f02p01-ch2sk1fk1fl1.tiff	r03c09f02p01-ch1sk1fk1fl1.tiff	44	776	0.000595102	0.00131228	0	0	nan	9	2	1	3	1	1	0	0	65535	65535
30954	21660	r03c09f03p01-ch2sk1fk1fl1.tiff	r03c09f03p01-ch1sk1fk1fl1.tiff	44	777	0.000656138	0.00138857	0	0	nan	9	3	1	3	1	1	0	0	65535	65535
37724	22016	r03c09f04p01-ch2sk1fk1fl1.tiff	r03c09f04p01-ch1sk1fk1fl1.tiff	44	778	0.000595102	0.00140383	0	0	nan	9	4	1	3	1	1	0	0	65535	65535
38500	22259	r03c09f05p01-ch2sk1fk1fl1.tiff	r03c09f05p01-ch1sk1fk1fl1.tiff	44	779	0.000579843	0.00196841	0	0	nan	9	5	1	3	1	1	0	0	65535	65535
31282	21646	r03c09f08p01-ch2sk1fk1fl1.tiff	r03c09f08p01-ch1sk1fk1fl1.tiff	44	782	0.000671397	0.00135805	0	0	nan	9	8	1	3	1	1	0	0	65535	65535
30618	21905	r03c09f09p01-ch2sk1fk1fl1.tiff	r03c09f09p01-ch1sk1fk1fl1.tiff	44	783	0.000671397	0.00131228	0	0	nan	9	9	1	3	1	1	0	0	65535	65535
37147	23990	r03c09f15p01-ch2sk1fk1fl1.tiff	r03c09f15p01-ch1sk1fk1fl1.tiff	44	789	0.000549325	0.00250248	0	0	nan	9	15	1	3	1	1	0	0	65535	65535
37770	22253	r03c09f16p01-ch2sk1fk1fl1.tiff	r03c09f16p01-ch1sk1fk1fl1.tiff	44	790	0.000610361	0.00148013	0	0	nan	9	16	1	3	1	1	0	0	65535	65535
36503	22089	r03c10f02p01-ch2sk1fk1fl1.tiff	r03c10f02p01-ch1sk1fk1fl1.tiff	50	884	0.000579843	0.00141909	0	0	nan	10	2	1	3	1	1	0	0	65535	65535
31264	21988	r03c10f03p01-ch2sk1fk1fl1.tiff	r03c10f03p01-ch1sk1fk1fl1.tiff	50	885	0.00062562	0.00140383	0	0	nan	10	3	1	3	1	1	0	0	65535	65535
37563	22054	r03c10f04p01-ch2sk1fk1fl1.tiff	r03c10f04p01-ch1sk1fk1fl1.tiff	50	886	0.000564584	0.00137331	0	0	nan	10	4	1	3	1	1	0	0	65535	65535
36841	22108	r03c10f08p01-ch2sk1fk1fl1.tiff	r03c10f08p01-ch1sk1fk1fl1.tiff	50	890	0.000595102	0.00138857	0	0	nan	10	8	1	3	1	1	0	0	65535	65535
37556	22118	r03c10f09p01-ch2sk1fk1fl1.tiff	r03c10f09p01-ch1sk1fk1fl1.tiff	50	891	0.000595102	0.00138857	0	0	nan	10	9	1	3	1	1	0	0	65535	65535
37457	21996	r03c10f15p01-ch2sk1fk1fl1.tiff	r03c10f15p01-ch1sk1fk1fl1.tiff	50	897	0.000579843	0.00135805	0	0	nan	10	15	1	3	1	1	0	0	65535	65535
37411	22152	r03c10f16p01-ch2sk1fk1fl1.tiff	r03c10f16p01-ch1sk1fk1fl1.tiff	50	898	0.000610361	0.00138857	0	0	nan	10	16	1	3	1	1	0	0	65535	65535
37345	22161	r03c11f03p01-ch2sk1fk1fl1.tiff	r03c11f03p01-ch1sk1fk1fl1.tiff	56	993	0.000610361	0.00134279	0	0	nan	11	3	1	3	1	1	0	0	65535	65535
37712	21979	r03c11f08p01-ch2sk1fk1fl1.tiff	r03c11f08p01-ch1sk1fk1fl1.tiff	56	998	0.000595102	0.00161746	0	0	nan	11	8	1	3	1	1	0	0	65535	65535
37212	21996	r03c11f09p01-ch2sk1fk1fl1.tiff	r03c11f09p01-ch1sk1fk1fl1.tiff	56	999	0.000564584	0.00137331	0	0	nan	11	9	1	3	1	1	0	0	65535	65535
37281	21829	r03c11f15p01-ch2sk1fk1fl1.tiff	r03c11f15p01-ch1sk1fk1fl1.tiff	56	1005	0.000564584	0.0016022	0	0	nan	11	15	1	3	1	1	0	0	65535	65535
37311	1	r03c11f17p01-ch2sk1fk1fl1.tiff	r03c11f17p01-ch1sk1fk1fl1.tiff	56	1007	0.000610361	0.0439765	0	0	nan	11	17	1	3	1	1	0	0	65535	65535
37373	21800	r04c02f02p01-ch2sk1fk1fl1.tiff	r04c02f02p01-ch1sk1fk1fl1.tiff	3	38	0.000595102	0.00213626	0	0	nan	2	2	1	4	1	1	0	0	65535	65535
30989	21631	r04c02f03p01-ch2sk1fk1fl1.tiff	r04c02f03p01-ch1sk1fk1fl1.tiff	3	39	0.000656138	0.00135805	0	0	nan	2	3	1	4	1	1	0	0	65535	65535
37065	21516	r04c02f09p01-ch2sk1fk1fl1.tiff	r04c02f09p01-ch1sk1fk1fl1.tiff	3	45	0.000610361	0.00137331	0	0	nan	2	9	1	4	1	1	0	0	65535	65535
670	4	r04c02f14p01-ch2sk1fk1fl1.tiff	r04c02f14p01-ch1sk1fk1fl1.tiff	3	50	0.024506	0.0313726	0	0	nan	2	14	1	4	1	1	0	0	65535	65535
36967	21954	r04c02f15p01-ch2sk1fk1fl1.tiff	r04c02f15p01-ch1sk1fk1fl1.tiff	3	51	0.000534066	0.00132753	0	0	nan	2	15	1	4	1	1	0	0	65535	65535
31589	21944	r04c02f16p01-ch2sk1fk1fl1.tiff	r04c02f16p01-ch1sk1fk1fl1.tiff	3	52	0.000656138	0.00190738	0	0	nan	2	16	1	4	1	1	0	0	65535	65535
37589	21601	r04c02f17p01-ch2sk1fk1fl1.tiff	r04c02f17p01-ch1sk1fk1fl1.tiff	3	53	0.000579843	0.00177005	0	0	nan	2	17	1	4	1	1	0	0	65535	65535
31246	21875	r04c02f18p01-ch2sk1fk1fl1.tiff	r04c02f18p01-ch1sk1fk1fl1.tiff	3	54	0.000640879	0.0021973	0	0	nan	2	18	1	4	1	1	0	0	65535	65535
37385	22329	r04c03f02p01-ch2sk1fk1fl1.tiff	r04c03f02p01-ch1sk1fk1fl1.tiff	9	146	0.000534066	0.00205997	0	0	nan	3	2	1	4	1	1	0	0	65535	65535
37524	21870	r04c03f03p01-ch2sk1fk1fl1.tiff	r04c03f03p01-ch1sk1fk1fl1.tiff	9	147	0.000579843	0.00155642	0	0	nan	3	3	1	4	1	1	0	0	65535	65535
37300	22071	r04c03f04p01-ch2sk1fk1fl1.tiff	r04c03f04p01-ch1sk1fk1fl1.tiff	9	148	0.000564584	0.00134279	0	0	nan	3	4	1	4	1	1	0	0	65535	65535
37725	22032	r04c03f05p01-ch2sk1fk1fl1.tiff	r04c03f05p01-ch1sk1fk1fl1.tiff	9	149	0.000579843	0.00216678	0	0	nan	3	5	1	4	1	1	0	0	65535	65535
37241	22063	r04c03f12p01-ch2sk1fk1fl1.tiff	r04c03f12p01-ch1sk1fk1fl1.tiff	9	156	0.000579843	0.00259403	0	0	nan	3	12	1	4	1	1	0	0	65535	65535
3724	1	r04c03f16p01-ch2sk1fk1fl1.tiff	r04c03f16p01-ch1sk1fk1fl1.tiff	9	160	0.0141604	0.0375219	0	0	nan	3	16	1	4	1	1	0	0	65535	65535
24	25	r04c03f17p01-ch2sk1fk1fl1.tiff	r04c03f17p01-ch1sk1fk1fl1.tiff	9	161	0.038819	0.0480659	0	0	nan	3	17	1	4	1	1	0	0	65535	65535
1555	3	r04c03f18p01-ch2sk1fk1fl1.tiff	r04c03f18p01-ch1sk1fk1fl1.tiff	9	162	0.0190585	0.0343175	0	0	nan	3	18	1	4	1	1	0	0	65535	65535
37390	22078	r04c04f02p01-ch2sk1fk1fl1.tiff	r04c04f02p01-ch1sk1fk1fl1.tiff	15	254	0.000579843	0.00297551	0	0	nan	4	2	1	4	1	1	0	0	65535	65535
733	15	r04c04f04p01-ch2sk1fk1fl1.tiff	r04c04f04p01-ch1sk1fk1fl1.tiff	15	256	0.0233616	0.0432288	0	0	nan	4	4	1	4	1	1	0	0	65535	65535
31517	19688	r04c04f08p01-ch2sk1fk1fl1.tiff	r04c04f08p01-ch1sk1fk1fl1.tiff	15	260	0.000671397	0.0178836	0	0	nan	4	8	1	4	1	1	0	0	65535	65535
65	51	r04c04f11p01-ch2sk1fk1fl1.tiff	r04c04f11p01-ch1sk1fk1fl1.tiff	15	263	0.0260777	0.0455787	0	0	nan	4	11	1	4	1	1	0	0	65535	65535
7597	2	r04c04f12p01-ch2sk1fk1fl1.tiff	r04c04f12p01-ch1sk1fk1fl1.tiff	15	264	0.0106661	0.0269932	0	0	nan	4	12	1	4	1	1	0	0	65535	65535
37097	22122	r04c04f15p01-ch2sk1fk1fl1.tiff	r04c04f15p01-ch1sk1fk1fl1.tiff	15	267	0.000595102	0.00155642	0	0	nan	4	15	1	4	1	1	0	0	65535	65535
37531	20322	r04c04f16p01-ch2sk1fk1fl1.tiff	r04c04f16p01-ch1sk1fk1fl1.tiff	15	268	0.00062562	0.00216678	0	0	nan	4	16	1	4	1	1	0	0	65535	65535
37261	22124	r04c04f17p01-ch2sk1fk1fl1.tiff	r04c04f17p01-ch1sk1fk1fl1.tiff	15	269	0.000564584	0.0016022	0	0	nan	4	17	1	4	1	1	0	0	65535	65535
37220	22164	r04c04f18p01-ch2sk1fk1fl1.tiff	r04c04f18p01-ch1sk1fk1fl1.tiff	15	270	0.00062562	0.00517281	0	0	nan	4	18	1	4	1	1	0	0	65535	65535
37351	22122	r04c05f02p01-ch2sk1fk1fl1.tiff	r04c05f02p01-ch1sk1fk1fl1.tiff	21	362	0.000579843	0.00151064	0	0	nan	5	2	1	4	1	1	0	0	65535	65535
37580	21921	r04c05f03p01-ch2sk1fk1fl1.tiff	r04c05f03p01-ch1sk1fk1fl1.tiff	21	363	0.000549325	0.00137331	0	0	nan	5	3	1	4	1	1	0	0	65535	65535
38296	22200	r04c05f04p01-ch2sk1fk1fl1.tiff	r04c05f04p01-ch1sk1fk1fl1.tiff	21	364	0.000579843	0.00141909	0	0	nan	5	4	1	4	1	1	0	0	65535	65535
37268	21936	r04c05f08p01-ch2sk1fk1fl1.tiff	r04c05f08p01-ch1sk1fk1fl1.tiff	21	368	0.000564584	0.00151064	0	0	nan	5	8	1	4	1	1	0	0	65535	65535
37886	21841	r04c05f09p01-ch2sk1fk1fl1.tiff	r04c05f09p01-ch1sk1fk1fl1.tiff	21	369	0.000610361	0.00137331	0	0	nan	5	9	1	4	1	1	0	0	65535	65535
4423	14	r04c05f12p01-ch2sk1fk1fl1.tiff	r04c05f12p01-ch1sk1fk1fl1.tiff	21	372	0.0156252	0.0443885	0	0	nan	5	12	1	4	1	1	0	0	65535	65535
37691	21838	r04c05f15p01-ch2sk1fk1fl1.tiff	r04c05f15p01-ch1sk1fk1fl1.tiff	21	375	0.000534066	0.00138857	0	0	nan	5	15	1	4	1	1	0	0	65535	65535
31414	19818	r04c05f16p01-ch2sk1fk1fl1.tiff	r04c05f16p01-ch1sk1fk1fl1.tiff	21	376	0.000640879	0.00195315	0	0	nan	5	16	1	4	1	1	0	0	65535	65535
31062	21683	r04c05f17p01-ch2sk1fk1fl1.tiff	r04c05f17p01-ch1sk1fk1fl1.tiff	21	377	0.000671397	0.00137331	0	0	nan	5	17	1	4	1	1	0	0	65535	65535
37047	22012	r04c05f18p01-ch2sk1fk1fl1.tiff	r04c05f18p01-ch1sk1fk1fl1.tiff	21	378	0.000610361	0.00137331	0	0	nan	5	18	1	4	1	1	0	0	65535	65535
37270	21951	r04c06f02p01-ch2sk1fk1fl1.tiff	r04c06f02p01-ch1sk1fk1fl1.tiff	27	470	0.000595102	0.00137331	0	0	nan	6	2	1	4	1	1	0	0	65535	65535
37945	21846	r04c06f03p01-ch2sk1fk1fl1.tiff	r04c06f03p01-ch1sk1fk1fl1.tiff	27	471	0.000549325	0.00143435	0	0	nan	6	3	1	4	1	1	0	0	65535	65535
37273	21999	r04c06f04p01-ch2sk1fk1fl1.tiff	r04c06f04p01-ch1sk1fk1fl1.tiff	27	472	0.000595102	0.00157168	0	0	nan	6	4	1	4	1	1	0	0	65535	65535
36852	21628	r04c06f05p01-ch2sk1fk1fl1.tiff	r04c06f05p01-ch1sk1fk1fl1.tiff	27	473	0.000595102	0.00181582	0	0	nan	6	5	1	4	1	1	0	0	65535	65535
37431	21818	r04c06f08p01-ch2sk1fk1fl1.tiff	r04c06f08p01-ch1sk1fk1fl1.tiff	27	476	0.000579843	0.00140383	0	0	nan	6	8	1	4	1	1	0	0	65535	65535
648	26986	r04c06f12p01-ch2sk1fk1fl1.tiff	r04c06f12p01-ch1sk1fk1fl1.tiff	27	480	0.0223697	0.0170748	0	0	nan	6	12	1	4	1	1	0	0	65535	65535
38072	21932	r04c06f16p01-ch2sk1fk1fl1.tiff	r04c06f16p01-ch1sk1fk1fl1.tiff	27	484	0.000579843	0.00140383	0	0	nan	6	16	1	4	1	1	0	0	65535	65535
38535	21966	r04c07f02p01-ch2sk1fk1fl1.tiff	r04c07f02p01-ch1sk1fk1fl1.tiff	33	578	0.000595102	0.00834669	0	0	nan	7	2	1	4	1	1	0	0	65535	65535
37328	21993	r04c07f03p01-ch2sk1fk1fl1.tiff	r04c07f03p01-ch1sk1fk1fl1.tiff	33	579	0.000595102	0.00141909	0	0	nan	7	3	1	4	1	1	0	0	65535	65535
37581	21903	r04c07f04p01-ch2sk1fk1fl1.tiff	r04c07f04p01-ch1sk1fk1fl1.tiff	33	580	0.000579843	0.00134279	0	0	nan	7	4	1	4	1	1	0	0	65535	65535
37818	21985	r04c07f05p01-ch2sk1fk1fl1.tiff	r04c07f05p01-ch1sk1fk1fl1.tiff	33	581	0.000595102	0.00144961	0	0	nan	7	5	1	4	1	1	0	0	65535	65535
37300	21842	r04c07f11p01-ch2sk1fk1fl1.tiff	r04c07f11p01-ch1sk1fk1fl1.tiff	33	587	0.000579843	0.00134279	0	0	nan	7	11	1	4	1	1	0	0	65535	65535
37536	21704	r04c07f12p01-ch2sk1fk1fl1.tiff	r04c07f12p01-ch1sk1fk1fl1.tiff	33	588	0.000610361	0.00161746	0	0	nan	7	12	1	4	1	1	0	0	65535	65535
1847	5	r04c07f16p01-ch2sk1fk1fl1.tiff	r04c07f16p01-ch1sk1fk1fl1.tiff	33	592	0.0178836	0.031693	0	0	nan	7	16	1	4	1	1	0	0	65535	65535
37355	5	r04c07f18p01-ch2sk1fk1fl1.tiff	r04c07f18p01-ch1sk1fk1fl1.tiff	33	594	0.000579843	0.0473335	0	0	nan	7	18	1	4	1	1	0	0	65535	65535
37630	22280	r04c08f02p01-ch2sk1fk1fl1.tiff	r04c08f02p01-ch1sk1fk1fl1.tiff	39	686	0.000595102	0.00134279	0	0	nan	8	2	1	4	1	1	0	0	65535	65535
37414	22151	r04c08f03p01-ch2sk1fk1fl1.tiff	r04c08f03p01-ch1sk1fk1fl1.tiff	39	687	0.000610361	0.00308232	0	0	nan	8	3	1	4	1	1	0	0	65535	65535
37559	21968	r04c08f04p01-ch2sk1fk1fl1.tiff	r04c08f04p01-ch1sk1fk1fl1.tiff	39	688	0.000549325	0.00135805	0	0	nan	8	4	1	4	1	1	0	0	65535	65535
37272	22208	r04c08f05p01-ch2sk1fk1fl1.tiff	r04c08f05p01-ch1sk1fk1fl1.tiff	39	689	0.000579843	0.00218204	0	0	nan	8	5	1	4	1	1	0	0	65535	65535
31322	22363	r04c08f11p01-ch2sk1fk1fl1.tiff	r04c08f11p01-ch1sk1fk1fl1.tiff	39	695	0.000717174	0.00144961	0	0	nan	8	11	1	4	1	1	0	0	65535	65535
37435	21994	r04c08f12p01-ch2sk1fk1fl1.tiff	r04c08f12p01-ch1sk1fk1fl1.tiff	39	696	0.000579843	0.00209049	0	0	nan	8	12	1	4	1	1	0	0	65535	65535
37427	21937	r04c08f16p01-ch2sk1fk1fl1.tiff	r04c08f16p01-ch1sk1fk1fl1.tiff	39	700	0.000579843	0.00138857	0	0	nan	8	16	1	4	1	1	0	0	65535	65535
37325	21830	r04c09f02p01-ch2sk1fk1fl1.tiff	r04c09f02p01-ch1sk1fk1fl1.tiff	45	794	0.000579843	0.00132753	0	0	nan	9	2	1	4	1	1	0	0	65535	65535
6	9	r04c09f05p01-ch2sk1fk1fl1.tiff	r04c09f05p01-ch1sk1fk1fl1.tiff	45	797	0.0391546	0.0433509	0	0	nan	9	5	1	4	1	1	0	0	65535	65535
3811	19635	r04c09f12p01-ch2sk1fk1fl1.tiff	r04c09f12p01-ch1sk1fk1fl1.tiff	45	804	0.0136416	0.00360113	0	0	nan	9	12	1	4	1	1	0	0	65535	65535
37589	21969	r04c09f15p01-ch2sk1fk1fl1.tiff	r04c09f15p01-ch1sk1fk1fl1.tiff	45	807	0.000549325	0.00650034	0	0	nan	9	15	1	4	1	1	0	0	65535	65535
36842	22061	r04c09f16p01-ch2sk1fk1fl1.tiff	r04c09f16p01-ch1sk1fk1fl1.tiff	45	808	0.000579843	0.00140383	0	0	nan	9	16	1	4	1	1	0	0	65535	65535
37529	21799	r04c09f17p01-ch2sk1fk1fl1.tiff	r04c09f17p01-ch1sk1fk1fl1.tiff	45	809	0.000579843	0.00138857	0	0	nan	9	17	1	4	1	1	0	0	65535	65535
37319	22103	r04c09f18p01-ch2sk1fk1fl1.tiff	r04c09f18p01-ch1sk1fk1fl1.tiff	45	810	0.000564584	0.00137331	0	0	nan	9	18	1	4	1	1	0	0	65535	65535
38077	22421	r04c10f02p01-ch2sk1fk1fl1.tiff	r04c10f02p01-ch1sk1fk1fl1.tiff	51	902	0.000595102	0.00135805	0	0	nan	10	2	1	4	1	1	0	0	65535	65535
37407	22246	r04c10f03p01-ch2sk1fk1fl1.tiff	r04c10f03p01-ch1sk1fk1fl1.tiff	51	903	0.000549325	0.00141909	0	0	nan	10	3	1	4	1	1	0	0	65535	65535
37630	22221	r04c10f04p01-ch2sk1fk1fl1.tiff	r04c10f04p01-ch1sk1fk1fl1.tiff	51	904	0.000595102	0.00132753	0	0	nan	10	4	1	4	1	1	0	0	65535	65535
31089	21919	r04c10f05p01-ch2sk1fk1fl1.tiff	r04c10f05p01-ch1sk1fk1fl1.tiff	51	905	0.000656138	0.00149538	0	0	nan	10	5	1	4	1	1	0	0	65535	65535
63	3	r04c10f08p01-ch2sk1fk1fl1.tiff	r04c10f08p01-ch1sk1fk1fl1.tiff	51	908	0.0315709	0.0430915	0	0	nan	10	8	1	4	1	1	0	0	65535	65535
3	3	r04c10f12p01-ch2sk1fk1fl1.tiff	r04c10f12p01-ch1sk1fk1fl1.tiff	51	912	0.038117	0.0386969	0	0	nan	10	12	1	4	1	1	0	0	65535	65535
37394	28235	r04c10f16p01-ch2sk1fk1fl1.tiff	r04c10f16p01-ch1sk1fk1fl1.tiff	51	916	0.000579843	0.0197299	0	0	nan	10	16	1	4	1	1	0	0	65535	65535
37679	21956	r04c11f02p01-ch2sk1fk1fl1.tiff	r04c11f02p01-ch1sk1fk1fl1.tiff	57	1010	0.000595102	0.00132753	0	0	nan	11	2	1	4	1	1	0	0	65535	65535
37583	22115	r04c11f03p01-ch2sk1fk1fl1.tiff	r04c11f03p01-ch1sk1fk1fl1.tiff	57	1011	0.00062562	0.00129702	0	0	nan	11	3	1	4	1	1	0	0	65535	65535
31731	22105	r04c11f04p01-ch2sk1fk1fl1.tiff	r04c11f04p01-ch1sk1fk1fl1.tiff	57	1012	0.000640879	0.00135805	0	0	nan	11	4	1	4	1	1	0	0	65535	65535
37051	22240	r04c11f05p01-ch2sk1fk1fl1.tiff	r04c11f05p01-ch1sk1fk1fl1.tiff	57	1013	0.000595102	0.00138857	0	0	nan	11	5	1	4	1	1	0	0	65535	65535
0	1	r04c11f08p01-ch2sk1fk1fl1.tiff	r04c11f08p01-ch1sk1fk1fl1.tiff	57	1016	0.0459602	0.0485084	0	0	nan	11	8	1	4	1	1	0	0	65535	65535
37292	22011	r04c11f11p01-ch2sk1fk1fl1.tiff	r04c11f11p01-ch1sk1fk1fl1.tiff	57	1019	0.000595102	0.00138857	0	0	nan	11	11	1	4	1	1	0	0	65535	65535
37745	22132	r04c11f12p01-ch2sk1fk1fl1.tiff	r04c11f12p01-ch1sk1fk1fl1.tiff	57	1020	0.000595102	0.00141909	0	0	nan	11	12	1	4	1	1	0	0	65535	65535
4201	29179	r04c11f16p01-ch2sk1fk1fl1.tiff	r04c11f16p01-ch1sk1fk1fl1.tiff	57	1024	0.0167697	0.0261082	0	0	nan	11	16	1	4	1	1	0	0	65535	65535
37921	22055	r05c02f05p01-ch2sk1fk1fl1.tiff	r05c02f05p01-ch1sk1fk1fl1.tiff	4	59	0.000595102	0.00170901	0	0	nan	2	5	1	5	1	1	0	0	65535	65535
37391	17033	r05c02f12p01-ch2sk1fk1fl1.tiff	r05c02f12p01-ch1sk1fk1fl1.tiff	4	66	0.000610361	0.020798	0	0	nan	2	12	1	5	1	1	0	0	65535	65535
585	6	r05c02f13p01-ch2sk1fk1fl1.tiff	r05c02f13p01-ch1sk1fk1fl1.tiff	4	67	0.0217288	0.0357671	0	0	nan	2	13	1	5	1	1	0	0	65535	65535
1637	6	r05c02f15p01-ch2sk1fk1fl1.tiff	r05c02f15p01-ch1sk1fk1fl1.tiff	4	69	0.0183871	0.0300298	0	0	nan	2	15	1	5	1	1	0	0	65535	65535
37847	21494	r05c02f16p01-ch2sk1fk1fl1.tiff	r05c02f16p01-ch1sk1fk1fl1.tiff	4	70	0.000564584	0.0443427	0	0	nan	2	16	1	5	1	1	0	0	65535	65535
37249	21430	r05c02f17p01-ch2sk1fk1fl1.tiff	r05c02f17p01-ch1sk1fk1fl1.tiff	4	71	0.000549325	0.00424201	0	0	nan	2	17	1	5	1	1	0	0	65535	65535
37071	21597	r05c02f18p01-ch2sk1fk1fl1.tiff	r05c02f18p01-ch1sk1fk1fl1.tiff	4	72	0.000610361	0.00239567	0	0	nan	2	18	1	5	1	1	0	0	65535	65535
37802	21977	r05c03f02p01-ch2sk1fk1fl1.tiff	r05c03f02p01-ch1sk1fk1fl1.tiff	10	164	0.000610361	0.00267033	0	0	nan	3	2	1	5	1	1	0	0	65535	65535
37892	21902	r05c03f03p01-ch2sk1fk1fl1.tiff	r05c03f03p01-ch1sk1fk1fl1.tiff	10	165	0.000610361	0.00207523	0	0	nan	3	3	1	5	1	1	0	0	65535	65535
38185	19551	r05c03f04p01-ch2sk1fk1fl1.tiff	r05c03f04p01-ch1sk1fk1fl1.tiff	10	166	0.000610361	0.00381476	0	0	nan	3	4	1	5	1	1	0	0	65535	65535
38159	21907	r05c03f05p01-ch2sk1fk1fl1.tiff	r05c03f05p01-ch1sk1fk1fl1.tiff	10	167	0.000610361	0.00442512	0	0	nan	3	5	1	5	1	1	0	0	65535	65535
2	13	r05c03f08p01-ch2sk1fk1fl1.tiff	r05c03f08p01-ch1sk1fk1fl1.tiff	10	170	0.0382696	0.0495155	0	0	nan	3	8	1	5	1	1	0	0	65535	65535
37254	22006	r05c03f11p01-ch2sk1fk1fl1.tiff	r05c03f11p01-ch1sk1fk1fl1.tiff	10	173	0.00062562	0.00357061	0	0	nan	3	11	1	5	1	1	0	0	65535	65535
37802	21883	r05c03f12p01-ch2sk1fk1fl1.tiff	r05c03f12p01-ch1sk1fk1fl1.tiff	10	174	0.000595102	0.00263981	0	0	nan	3	12	1	5	1	1	0	0	65535	65535
37533	21977	r05c03f18p01-ch2sk1fk1fl1.tiff	r05c03f18p01-ch1sk1fk1fl1.tiff	10	180	0.000549325	0.00143435	0	0	nan	3	18	1	5	1	1	0	0	65535	65535
0	0	r05c04f02p01-ch2sk1fk1fl1.tiff	r05c04f02p01-ch1sk1fk1fl1.tiff	16	272	0	0	0	0	nan	4	2	1	5	1	1	0	0	65535	65535
37458	21868	r05c04f08p01-ch2sk1fk1fl1.tiff	r05c04f08p01-ch1sk1fk1fl1.tiff	16	278	0.00062562	0.00158694	0	0	nan	4	8	1	5	1	1	0	0	65535	65535
37322	21857	r05c04f09p01-ch2sk1fk1fl1.tiff	r05c04f09p01-ch1sk1fk1fl1.tiff	16	279	0.000610361	0.00137331	0	0	nan	4	9	1	5	1	1	0	0	65535	65535
12969	7	r05c04f12p01-ch2sk1fk1fl1.tiff	r05c04f12p01-ch1sk1fk1fl1.tiff	16	282	0.00807202	0.029984	0	0	nan	4	12	1	5	1	1	0	0	65535	65535
37194	22008	r05c04f15p01-ch2sk1fk1fl1.tiff	r05c04f15p01-ch1sk1fk1fl1.tiff	16	285	0.000564584	0.00148013	0	0	nan	4	15	1	5	1	1	0	0	65535	65535
37515	22210	r05c04f16p01-ch2sk1fk1fl1.tiff	r05c04f16p01-ch1sk1fk1fl1.tiff	16	286	0.000579843	0.00135805	0	0	nan	4	16	1	5	1	1	0	0	65535	65535
37800	21937	r05c04f17p01-ch2sk1fk1fl1.tiff	r05c04f17p01-ch1sk1fk1fl1.tiff	16	287	0.000579843	0.00215152	0	0	nan	4	17	1	5	1	1	0	0	65535	65535
37594	21807	r05c04f18p01-ch2sk1fk1fl1.tiff	r05c04f18p01-ch1sk1fk1fl1.tiff	16	288	0.000610361	0.00138857	0	0	nan	4	18	1	5	1	1	0	0	65535	65535
37525	21765	r05c05f02p01-ch2sk1fk1fl1.tiff	r05c05f02p01-ch1sk1fk1fl1.tiff	22	380	0.000549325	0.00135805	0	0	nan	5	2	1	5	1	1	0	0	65535	65535
37986	22051	r05c05f03p01-ch2sk1fk1fl1.tiff	r05c05f03p01-ch1sk1fk1fl1.tiff	22	381	0.000579843	0.00135805	0	0	nan	5	3	1	5	1	1	0	0	65535	65535
37499	22170	r05c05f04p01-ch2sk1fk1fl1.tiff	r05c05f04p01-ch1sk1fk1fl1.tiff	22	382	0.000579843	0.00135805	0	0	nan	5	4	1	5	1	1	0	0	65535	65535
37561	21973	r05c05f05p01-ch2sk1fk1fl1.tiff	r05c05f05p01-ch1sk1fk1fl1.tiff	22	383	0.000564584	0.00140383	0	0	nan	5	5	1	5	1	1	0	0	65535	65535
54	11	r05c05f06p01-ch2sk1fk1fl1.tiff	r05c05f06p01-ch1sk1fk1fl1.tiff	22	384	0.0298161	0.0381476	0	0	nan	5	6	1	5	1	1	0	0	65535	65535
31640	21955	r05c05f08p01-ch2sk1fk1fl1.tiff	r05c05f08p01-ch1sk1fk1fl1.tiff	22	386	0.000701915	0.00836194	0	0	nan	5	8	1	5	1	1	0	0	65535	65535
31778	21951	r05c05f11p01-ch2sk1fk1fl1.tiff	r05c05f11p01-ch1sk1fk1fl1.tiff	22	389	0.000640879	0.00138857	0	0	nan	5	11	1	5	1	1	0	0	65535	65535
37606	22025	r05c05f12p01-ch2sk1fk1fl1.tiff	r05c05f12p01-ch1sk1fk1fl1.tiff	22	390	0.000579843	0.0024567	0	0	nan	5	12	1	5	1	1	0	0	65535	65535
1852	15	r05c05f16p01-ch2sk1fk1fl1.tiff	r05c05f16p01-ch1sk1fk1fl1.tiff	22	394	0.0191501	0.0310369	0	0	nan	5	16	1	5	1	1	0	0	65535	65535
53	33	r05c05f18p01-ch2sk1fk1fl1.tiff	r05c05f18p01-ch1sk1fk1fl1.tiff	22	396	0.0273594	0.0438849	0	0	nan	5	18	1	5	1	1	0	0	65535	65535
37139	22030	r05c06f02p01-ch2sk1fk1fl1.tiff	r05c06f02p01-ch1sk1fk1fl1.tiff	28	488	0.000595102	0.0016022	0	0	nan	6	2	1	5	1	1	0	0	65535	65535
37541	21911	r05c06f03p01-ch2sk1fk1fl1.tiff	r05c06f03p01-ch1sk1fk1fl1.tiff	28	489	0.000579843	0.00161746	0	0	nan	6	3	1	5	1	1	0	0	65535	65535
37174	21856	r05c06f04p01-ch2sk1fk1fl1.tiff	r05c06f04p01-ch1sk1fk1fl1.tiff	28	490	0.000595102	0.00138857	0	0	nan	6	4	1	5	1	1	0	0	65535	65535
37149	21813	r05c06f05p01-ch2sk1fk1fl1.tiff	r05c06f05p01-ch1sk1fk1fl1.tiff	28	491	0.000579843	0.00149538	0	0	nan	6	5	1	5	1	1	0	0	65535	65535
37850	21775	r05c06f11p01-ch2sk1fk1fl1.tiff	r05c06f11p01-ch1sk1fk1fl1.tiff	28	497	0.000564584	0.00137331	0	0	nan	6	11	1	5	1	1	0	0	65535	65535
37359	21875	r05c06f12p01-ch2sk1fk1fl1.tiff	r05c06f12p01-ch1sk1fk1fl1.tiff	28	498	0.000564584	0.0015259	0	0	nan	6	12	1	5	1	1	0	0	65535	65535
3996	28274	r05c06f16p01-ch2sk1fk1fl1.tiff	r05c06f16p01-ch1sk1fk1fl1.tiff	28	502	0.015259	0.0166323	0	0	nan	6	16	1	5	1	1	0	0	65535	65535
12	34	r05c06f17p01-ch2sk1fk1fl1.tiff	r05c06f17p01-ch1sk1fk1fl1.tiff	28	503	0.0319829	0.0397955	0	0	nan	6	17	1	5	1	1	0	0	65535	65535
62	22016	r05c06f18p01-ch2sk1fk1fl1.tiff	r05c06f18p01-ch1sk1fk1fl1.tiff	28	504	0.0306401	0.00637827	0	0	nan	6	18	1	5	1	1	0	0	65535	65535
37201	22037	r05c07f02p01-ch2sk1fk1fl1.tiff	r05c07f02p01-ch1sk1fk1fl1.tiff	34	596	0.000579843	0.00137331	0	0	nan	7	2	1	5	1	1	0	0	65535	65535
37437	22266	r05c07f03p01-ch2sk1fk1fl1.tiff	r05c07f03p01-ch1sk1fk1fl1.tiff	34	597	0.000610361	0.00201419	0	0	nan	7	3	1	5	1	1	0	0	65535	65535
37576	22150	r05c07f04p01-ch2sk1fk1fl1.tiff	r05c07f04p01-ch1sk1fk1fl1.tiff	34	598	0.000610361	0.00158694	0	0	nan	7	4	1	5	1	1	0	0	65535	65535
37706	21697	r05c07f05p01-ch2sk1fk1fl1.tiff	r05c07f05p01-ch1sk1fk1fl1.tiff	34	599	0.000595102	0.00138857	0	0	nan	7	5	1	5	1	1	0	0	65535	65535
31446	22067	r05c07f11p01-ch2sk1fk1fl1.tiff	r05c07f11p01-ch1sk1fk1fl1.tiff	34	605	0.00187686	0.00146487	0	0	nan	7	11	1	5	1	1	0	0	65535	65535
37339	21881	r05c07f12p01-ch2sk1fk1fl1.tiff	r05c07f12p01-ch1sk1fk1fl1.tiff	34	606	0.000564584	0.00134279	0	0	nan	7	12	1	5	1	1	0	0	65535	65535
7706	4	r05c07f16p01-ch2sk1fk1fl1.tiff	r05c07f16p01-ch1sk1fk1fl1.tiff	34	610	0.0120546	0.024918	0	0	nan	7	16	1	5	1	1	0	0	65535	65535
11	16	r05c07f17p01-ch2sk1fk1fl1.tiff	r05c07f17p01-ch1sk1fk1fl1.tiff	34	611	0.0325322	0.0471656	0	0	nan	7	17	1	5	1	1	0	0	65535	65535
38017	21759	r05c07f18p01-ch2sk1fk1fl1.tiff	r05c07f18p01-ch1sk1fk1fl1.tiff	34	612	0.000549325	0.00141909	0	0	nan	7	18	1	5	1	1	0	0	65535	65535
37724	22038	r05c08f02p01-ch2sk1fk1fl1.tiff	r05c08f02p01-ch1sk1fk1fl1.tiff	40	704	0.000549325	0.00132753	0	0	nan	8	2	1	5	1	1	0	0	65535	65535
37665	22105	r05c08f03p01-ch2sk1fk1fl1.tiff	r05c08f03p01-ch1sk1fk1fl1.tiff	40	705	0.000579843	0.00250248	0	0	nan	8	3	1	5	1	1	0	0	65535	65535
37198	19605	r05c08f04p01-ch2sk1fk1fl1.tiff	r05c08f04p01-ch1sk1fk1fl1.tiff	40	706	0.000564584	0.0325628	0	0	nan	8	4	1	5	1	1	0	0	65535	65535
37978	21824	r05c08f05p01-ch2sk1fk1fl1.tiff	r05c08f05p01-ch1sk1fk1fl1.tiff	40	707	0.000564584	0.00195315	0	0	nan	8	5	1	5	1	1	0	0	65535	65535
38213	7	r05c08f11p01-ch2sk1fk1fl1.tiff	r05c08f11p01-ch1sk1fk1fl1.tiff	40	713	0.000564584	0.0401465	0	0	nan	8	11	1	5	1	1	0	0	65535	65535
30856	1	r05c08f12p01-ch2sk1fk1fl1.tiff	r05c08f12p01-ch1sk1fk1fl1.tiff	40	714	0.000640879	0.0323186	0	0	nan	8	12	1	5	1	1	0	0	65535	65535
37017	21913	r05c08f16p01-ch2sk1fk1fl1.tiff	r05c08f16p01-ch1sk1fk1fl1.tiff	40	718	0.000549325	0.0015259	0	0	nan	8	16	1	5	1	1	0	0	65535	65535
13	1	r05c08f17p01-ch2sk1fk1fl1.tiff	r05c08f17p01-ch1sk1fk1fl1.tiff	40	719	0.0339513	0.037644	0	0	nan	8	17	1	5	1	1	0	0	65535	65535
37890	22005	r05c08f18p01-ch2sk1fk1fl1.tiff	r05c08f18p01-ch1sk1fk1fl1.tiff	40	720	0.000579843	0.00135805	0	0	nan	8	18	1	5	1	1	0	0	65535	65535
37177	22201	r05c09f02p01-ch2sk1fk1fl1.tiff	r05c09f02p01-ch1sk1fk1fl1.tiff	46	812	0.000579843	0.00140383	0	0	nan	9	2	1	5	1	1	0	0	65535	65535
37119	22046	r05c09f03p01-ch2sk1fk1fl1.tiff	r05c09f03p01-ch1sk1fk1fl1.tiff	46	813	0.000595102	0.00140383	0	0	nan	9	3	1	5	1	1	0	0	65535	65535
37415	19998	r05c09f04p01-ch2sk1fk1fl1.tiff	r05c09f04p01-ch1sk1fk1fl1.tiff	46	814	0.000610361	0.00598154	0	0	nan	9	4	1	5	1	1	0	0	65535	65535
37880	19432	r05c09f05p01-ch2sk1fk1fl1.tiff	r05c09f05p01-ch1sk1fk1fl1.tiff	46	815	0.000579843	0.00817884	0	0	nan	9	5	1	5	1	1	0	0	65535	65535
225	6	r05c09f08p01-ch2sk1fk1fl1.tiff	r05c09f08p01-ch1sk1fk1fl1.tiff	46	818	0.0248569	0.0365301	0	0	nan	9	8	1	5	1	1	0	0	65535	65535
37760	24047	r05c09f11p01-ch2sk1fk1fl1.tiff	r05c09f11p01-ch1sk1fk1fl1.tiff	46	821	0.00062562	0.00332647	0	0	nan	9	11	1	5	1	1	0	0	65535	65535
37338	21932	r05c09f12p01-ch2sk1fk1fl1.tiff	r05c09f12p01-ch1sk1fk1fl1.tiff	46	822	0.000595102	0.00141909	0	0	nan	9	12	1	5	1	1	0	0	65535	65535
4040	10	r05c09f16p01-ch2sk1fk1fl1.tiff	r05c09f16p01-ch1sk1fk1fl1.tiff	46	826	0.0153201	0.0253452	0	0	nan	9	16	1	5	1	1	0	0	65535	65535
1830	5	r05c09f18p01-ch2sk1fk1fl1.tiff	r05c09f18p01-ch1sk1fk1fl1.tiff	46	828	0.0188449	0.0484321	0	0	nan	9	18	1	5	1	1	0	0	65535	65535
37968	22127	r05c10f02p01-ch2sk1fk1fl1.tiff	r05c10f02p01-ch1sk1fk1fl1.tiff	52	920	0.000579843	0.00138857	0	0	nan	10	2	1	5	1	1	0	0	65535	65535
37083	22061	r05c10f03p01-ch2sk1fk1fl1.tiff	r05c10f03p01-ch1sk1fk1fl1.tiff	52	921	0.000595102	0.00140383	0	0	nan	10	3	1	5	1	1	0	0	65535	65535
37091	22093	r05c10f04p01-ch2sk1fk1fl1.tiff	r05c10f04p01-ch1sk1fk1fl1.tiff	52	922	0.000579843	0.00384527	0	0	nan	10	4	1	5	1	1	0	0	65535	65535
37707	22006	r05c10f05p01-ch2sk1fk1fl1.tiff	r05c10f05p01-ch1sk1fk1fl1.tiff	52	923	0.000564584	0.00578317	0	0	nan	10	5	1	5	1	1	0	0	65535	65535
32079	1	r05c10f08p01-ch2sk1fk1fl1.tiff	r05c10f08p01-ch1sk1fk1fl1.tiff	52	926	0.00062562	0.0286259	0	0	nan	10	8	1	5	1	1	0	0	65535	65535
37768	22120	r05c10f11p01-ch2sk1fk1fl1.tiff	r05c10f11p01-ch1sk1fk1fl1.tiff	52	929	0.000610361	0.00354009	0	0	nan	10	11	1	5	1	1	0	0	65535	65535
37557	21838	r05c10f12p01-ch2sk1fk1fl1.tiff	r05c10f12p01-ch1sk1fk1fl1.tiff	52	930	0.000595102	0.00137331	0	0	nan	10	12	1	5	1	1	0	0	65535	65535
21	29	r05c10f15p01-ch2sk1fk1fl1.tiff	r05c10f15p01-ch1sk1fk1fl1.tiff	52	933	0.0412299	0.0455024	0	0	nan	10	15	1	5	1	1	0	0	65535	65535
31586	22089	r05c10f16p01-ch2sk1fk1fl1.tiff	r05c10f16p01-ch1sk1fk1fl1.tiff	52	934	0.0011902	0.00199893	0	0	nan	10	16	1	5	1	1	0	0	65535	65535
37	67	r05c10f17p01-ch2sk1fk1fl1.tiff	r05c10f17p01-ch1sk1fk1fl1.tiff	52	935	0.0324407	0.0401007	0	0	nan	10	17	1	5	1	1	0	0	65535	65535
37307	22045	r05c11f02p01-ch2sk1fk1fl1.tiff	r05c11f02p01-ch1sk1fk1fl1.tiff	58	1028	0.000595102	0.00282292	0	0	nan	11	2	1	5	1	1	0	0	65535	65535
37617	19706	r05c11f03p01-ch2sk1fk1fl1.tiff	r05c11f03p01-ch1sk1fk1fl1.tiff	58	1029	0.000579843	0.00366217	0	0	nan	11	3	1	5	1	1	0	0	65535	65535
37637	22098	r05c11f04p01-ch2sk1fk1fl1.tiff	r05c11f04p01-ch1sk1fk1fl1.tiff	58	1030	0.000579843	0.00254826	0	0	nan	11	4	1	5	1	1	0	0	65535	65535
37619	30848	r05c11f05p01-ch2sk1fk1fl1.tiff	r05c11f05p01-ch1sk1fk1fl1.tiff	58	1031	0.000564584	0.0293431	0	0	nan	11	5	1	5	1	1	0	0	65535	65535
36983	22289	r05c11f08p01-ch2sk1fk1fl1.tiff	r05c11f08p01-ch1sk1fk1fl1.tiff	58	1034	0.000579843	0.00140383	0	0	nan	11	8	1	5	1	1	0	0	65535	65535
37851	22242	r05c11f12p01-ch2sk1fk1fl1.tiff	r05c11f12p01-ch1sk1fk1fl1.tiff	58	1038	0.000610361	0.00180056	0	0	nan	11	12	1	5	1	1	0	0	65535	65535
4024	3	r05c11f16p01-ch2sk1fk1fl1.tiff	r05c11f16p01-ch1sk1fk1fl1.tiff	58	1042	0.0163729	0.0331579	0	0	nan	11	16	1	5	1	1	0	0	65535	65535
37361	21968	r06c02f02p01-ch2sk1fk1fl1.tiff	r06c02f02p01-ch1sk1fk1fl1.tiff	5	74	0.00062562	0.00135805	0	0	nan	2	2	1	6	1	1	0	0	65535	65535
37815	21782	r06c02f03p01-ch2sk1fk1fl1.tiff	r06c02f03p01-ch1sk1fk1fl1.tiff	5	75	0.000564584	0.00134279	0	0	nan	2	3	1	6	1	1	0	0	65535	65535
37102	21699	r06c02f04p01-ch2sk1fk1fl1.tiff	r06c02f04p01-ch1sk1fk1fl1.tiff	5	76	0.000579843	0.00129702	0	0	nan	2	4	1	6	1	1	0	0	65535	65535
37855	21923	r06c02f05p01-ch2sk1fk1fl1.tiff	r06c02f05p01-ch1sk1fk1fl1.tiff	5	77	0.000595102	0.00306706	0	0	nan	2	5	1	6	1	1	0	0	65535	65535
37813	22058	r06c02f11p01-ch2sk1fk1fl1.tiff	r06c02f11p01-ch1sk1fk1fl1.tiff	5	83	0.000564584	0.00151064	0	0	nan	2	11	1	6	1	1	0	0	65535	65535
37502	21716	r06c02f12p01-ch2sk1fk1fl1.tiff	r06c02f12p01-ch1sk1fk1fl1.tiff	5	84	0.000564584	0.0018616	0	0	nan	2	12	1	6	1	1	0	0	65535	65535
12389	21298	r06c02f16p01-ch2sk1fk1fl1.tiff	r06c02f16p01-ch1sk1fk1fl1.tiff	5	88	0.0091249	0.00880446	0	0	nan	2	16	1	6	1	1	0	0	65535	65535
692	13	r06c02f17p01-ch2sk1fk1fl1.tiff	r06c02f17p01-ch1sk1fk1fl1.tiff	5	89	0.0223239	0.0274052	0	0	nan	2	17	1	6	1	1	0	0	65535	65535
4040	23955	r06c03f02p01-ch2sk1fk1fl1.tiff	r06c03f02p01-ch1sk1fk1fl1.tiff	11	182	0.016968	0.0246281	0	0	nan	3	2	1	6	1	1	0	0	65535	65535
36972	22252	r06c03f05p01-ch2sk1fk1fl1.tiff	r06c03f05p01-ch1sk1fk1fl1.tiff	11	185	0.000564584	0.00205997	0	0	nan	3	5	1	6	1	1	0	0	65535	65535
120	60	r06c03f08p01-ch2sk1fk1fl1.tiff	r06c03f08p01-ch1sk1fk1fl1.tiff	11	188	0.0235599	0.0488136	0	0	nan	3	8	1	6	1	1	0	0	65535	65535
27	61	r06c03f09p01-ch2sk1fk1fl1.tiff	r06c03f09p01-ch1sk1fk1fl1.tiff	11	189	0.0396429	0.0386358	0	0	nan	3	9	1	6	1	1	0	0	65535	65535
37649	21979	r06c03f11p01-ch2sk1fk1fl1.tiff	r06c03f11p01-ch1sk1fk1fl1.tiff	11	191	0.000595102	0.00144961	0	0	nan	3	11	1	6	1	1	0	0	65535	65535
31087	21932	r06c03f12p01-ch2sk1fk1fl1.tiff	r06c03f12p01-ch1sk1fk1fl1.tiff	11	192	0.000640879	0.00164797	0	0	nan	3	12	1	6	1	1	0	0	65535	65535
18	21	r06c03f13p01-ch2sk1fk1fl1.tiff	r06c03f13p01-ch1sk1fk1fl1.tiff	11	193	0.0323033	0.0442969	0	0	nan	3	13	1	6	1	1	0	0	65535	65535
18392	3	r06c03f15p01-ch2sk1fk1fl1.tiff	r06c03f15p01-ch1sk1fk1fl1.tiff	11	195	0.00653086	0.018677	0	0	nan	3	15	1	6	1	1	0	0	65535	65535
37458	21685	r06c03f16p01-ch2sk1fk1fl1.tiff	r06c03f16p01-ch1sk1fk1fl1.tiff	11	196	0.000564584	0.00132753	0	0	nan	3	16	1	6	1	1	0	0	65535	65535
37474	21771	r06c03f17p01-ch2sk1fk1fl1.tiff	r06c03f17p01-ch1sk1fk1fl1.tiff	11	197	0.000579843	0.00132753	0	0	nan	3	17	1	6	1	1	0	0	65535	65535
38273	21912	r06c03f18p01-ch2sk1fk1fl1.tiff	r06c03f18p01-ch1sk1fk1fl1.tiff	11	198	0.000595102	0.00135805	0	0	nan	3	18	1	6	1	1	0	0	65535	65535
37433	24275	r06c04f02p01-ch2sk1fk1fl1.tiff	r06c04f02p01-ch1sk1fk1fl1.tiff	17	290	0.000610361	0.0157168	0	0	nan	4	2	1	6	1	1	0	0	65535	65535
3874	3	r06c04f04p01-ch2sk1fk1fl1.tiff	r06c04f04p01-ch1sk1fk1fl1.tiff	17	292	0.0160678	0.0319066	0	0	nan	4	4	1	6	1	1	0	0	65535	65535
37623	22097	r06c04f05p01-ch2sk1fk1fl1.tiff	r06c04f05p01-ch1sk1fk1fl1.tiff	17	293	0.000579843	0.00138857	0	0	nan	4	5	1	6	1	1	0	0	65535	65535
37610	22228	r06c04f11p01-ch2sk1fk1fl1.tiff	r06c04f11p01-ch1sk1fk1fl1.tiff	17	299	0.000564584	0.0016022	0	0	nan	4	11	1	6	1	1	0	0	65535	65535
37108	21644	r06c04f12p01-ch2sk1fk1fl1.tiff	r06c04f12p01-ch1sk1fk1fl1.tiff	17	300	0.000579843	0.00138857	0	0	nan	4	12	1	6	1	1	0	0	65535	65535
13049	19405	r06c04f15p01-ch2sk1fk1fl1.tiff	r06c04f15p01-ch1sk1fk1fl1.tiff	17	303	0.00726329	0.0137026	0	0	nan	4	15	1	6	1	1	0	0	65535	65535
37112	21889	r06c04f16p01-ch2sk1fk1fl1.tiff	r06c04f16p01-ch1sk1fk1fl1.tiff	17	304	0.000610361	0.00155642	0	0	nan	4	16	1	6	1	1	0	0	65535	65535
37322	22023	r06c04f17p01-ch2sk1fk1fl1.tiff	r06c04f17p01-ch1sk1fk1fl1.tiff	17	305	0.000595102	0.00143435	0	0	nan	4	17	1	6	1	1	0	0	65535	65535
37474	21876	r06c04f18p01-ch2sk1fk1fl1.tiff	r06c04f18p01-ch1sk1fk1fl1.tiff	17	306	0.00062562	0.00143435	0	0	nan	4	18	1	6	1	1	0	0	65535	65535
37478	20897	r06c05f02p01-ch2sk1fk1fl1.tiff	r06c05f02p01-ch1sk1fk1fl1.tiff	23	398	0.000564584	0.0105898	0	0	nan	5	2	1	6	1	1	0	0	65535	65535
37266	20492	r06c05f03p01-ch2sk1fk1fl1.tiff	r06c05f03p01-ch1sk1fk1fl1.tiff	23	399	0.00062562	0.00236515	0	0	nan	5	3	1	6	1	1	0	0	65535	65535
37371	20806	r06c05f04p01-ch2sk1fk1fl1.tiff	r06c05f04p01-ch1sk1fk1fl1.tiff	23	400	0.000595102	0.00140383	0	0	nan	5	4	1	6	1	1	0	0	65535	65535
37630	22495	r06c05f05p01-ch2sk1fk1fl1.tiff	r06c05f05p01-ch1sk1fk1fl1.tiff	23	401	0.000579843	0.00140383	0	0	nan	5	5	1	6	1	1	0	0	65535	65535
733	13	r06c05f06p01-ch2sk1fk1fl1.tiff	r06c05f06p01-ch1sk1fk1fl1.tiff	23	402	0.0208438	0.0278782	0	0	nan	5	6	1	6	1	1	0	0	65535	65535
36939	20417	r06c05f08p01-ch2sk1fk1fl1.tiff	r06c05f08p01-ch1sk1fk1fl1.tiff	23	404	0.000579843	0.005066	0	0	nan	5	8	1	6	1	1	0	0	65535	65535
3938	4	r06c05f09p01-ch2sk1fk1fl1.tiff	r06c05f09p01-ch1sk1fk1fl1.tiff	23	405	0.0149386	0.0312657	0	0	nan	5	9	1	6	1	1	0	0	65535	65535
3835	26057	r06c05f11p01-ch2sk1fk1fl1.tiff	r06c05f11p01-ch1sk1fk1fl1.tiff	23	407	0.014725	0.0164797	0	0	nan	5	11	1	6	1	1	0	0	65535	65535
4163	4	r06c05f12p01-ch2sk1fk1fl1.tiff	r06c05f12p01-ch1sk1fk1fl1.tiff	23	408	0.0156558	0.0141756	0	0	nan	5	12	1	6	1	1	0	0	65535	65535
4	15	r06c05f15p01-ch2sk1fk1fl1.tiff	r06c05f15p01-ch1sk1fk1fl1.tiff	23	411	0.0420844	0.0382086	0	0	nan	5	15	1	6	1	1	0	0	65535	65535
37110	23942	r06c05f16p01-ch2sk1fk1fl1.tiff	r06c05f16p01-ch1sk1fk1fl1.tiff	23	412	0.000549325	0.0148013	0	0	nan	5	16	1	6	1	1	0	0	65535	65535
37616	21981	r06c06f02p01-ch2sk1fk1fl1.tiff	r06c06f02p01-ch1sk1fk1fl1.tiff	29	506	0.000579843	0.00138857	0	0	nan	6	2	1	6	1	1	0	0	65535	65535
37745	22152	r06c06f03p01-ch2sk1fk1fl1.tiff	r06c06f03p01-ch1sk1fk1fl1.tiff	29	507	0.000610361	0.00135805	0	0	nan	6	3	1	6	1	1	0	0	65535	65535
36919	21932	r06c06f04p01-ch2sk1fk1fl1.tiff	r06c06f04p01-ch1sk1fk1fl1.tiff	29	508	0.000534066	0.00137331	0	0	nan	6	4	1	6	1	1	0	0	65535	65535
31631	21909	r06c06f05p01-ch2sk1fk1fl1.tiff	r06c06f05p01-ch1sk1fk1fl1.tiff	29	509	0.000640879	0.00170901	0	0	nan	6	5	1	6	1	1	0	0	65535	65535
690	2	r06c06f08p01-ch2sk1fk1fl1.tiff	r06c06f08p01-ch1sk1fk1fl1.tiff	29	512	0.024445	0.04477	0	0	nan	6	8	1	6	1	1	0	0	65535	65535
37400	21656	r06c06f11p01-ch2sk1fk1fl1.tiff	r06c06f11p01-ch1sk1fk1fl1.tiff	29	515	0.000549325	0.00131228	0	0	nan	6	11	1	6	1	1	0	0	65535	65535
31229	21835	r06c06f12p01-ch2sk1fk1fl1.tiff	r06c06f12p01-ch1sk1fk1fl1.tiff	29	516	0.000671397	0.00132753	0	0	nan	6	12	1	6	1	1	0	0	65535	65535
3712	29145	r06c06f16p01-ch2sk1fk1fl1.tiff	r06c06f16p01-ch1sk1fk1fl1.tiff	29	520	0.0149081	0.02533	0	0	nan	6	16	1	6	1	1	0	0	65535	65535
1696	12	r06c06f18p01-ch2sk1fk1fl1.tiff	r06c06f18p01-ch1sk1fk1fl1.tiff	29	522	0.0199741	0.0408942	0	0	nan	6	18	1	6	1	1	0	0	65535	65535
36824	21954	r06c07f02p01-ch2sk1fk1fl1.tiff	r06c07f02p01-ch1sk1fk1fl1.tiff	35	614	0.000579843	0.00141909	0	0	nan	7	2	1	6	1	1	0	0	65535	65535
37560	21847	r06c07f03p01-ch2sk1fk1fl1.tiff	r06c07f03p01-ch1sk1fk1fl1.tiff	35	615	0.000549325	0.00146487	0	0	nan	7	3	1	6	1	1	0	0	65535	65535
37235	21901	r06c07f04p01-ch2sk1fk1fl1.tiff	r06c07f04p01-ch1sk1fk1fl1.tiff	35	616	0.000595102	0.00137331	0	0	nan	7	4	1	6	1	1	0	0	65535	65535
37407	21722	r06c07f05p01-ch2sk1fk1fl1.tiff	r06c07f05p01-ch1sk1fk1fl1.tiff	35	617	0.000610361	0.00137331	0	0	nan	7	5	1	6	1	1	0	0	65535	65535
37393	21689	r06c07f11p01-ch2sk1fk1fl1.tiff	r06c07f11p01-ch1sk1fk1fl1.tiff	35	623	0.000579843	0.00134279	0	0	nan	7	11	1	6	1	1	0	0	65535	65535
37547	21700	r06c07f12p01-ch2sk1fk1fl1.tiff	r06c07f12p01-ch1sk1fk1fl1.tiff	35	624	0.000564584	0.00143435	0	0	nan	7	12	1	6	1	1	0	0	65535	65535
37467	21725	r06c07f16p01-ch2sk1fk1fl1.tiff	r06c07f16p01-ch1sk1fk1fl1.tiff	35	628	0.000595102	0.00135805	0	0	nan	7	16	1	6	1	1	0	0	65535	65535
4225	3	r06c07f17p01-ch2sk1fk1fl1.tiff	r06c07f17p01-ch1sk1fk1fl1.tiff	35	629	0.0145113	0.0360266	0	0	nan	7	17	1	6	1	1	0	0	65535	65535
31431	28272	r06c07f18p01-ch2sk1fk1fl1.tiff	r06c07f18p01-ch1sk1fk1fl1.tiff	35	630	0.000640879	0.0184939	0	0	nan	7	18	1	6	1	1	0	0	65535	65535
36968	21943	r06c08f02p01-ch2sk1fk1fl1.tiff	r06c08f02p01-ch1sk1fk1fl1.tiff	41	722	0.000595102	0.00137331	0	0	nan	8	2	1	6	1	1	0	0	65535	65535
31090	22176	r06c08f04p01-ch2sk1fk1fl1.tiff	r06c08f04p01-ch1sk1fk1fl1.tiff	41	724	0.000656138	0.00134279	0	0	nan	8	4	1	6	1	1	0	0	65535	65535
37360	21708	r06c08f05p01-ch2sk1fk1fl1.tiff	r06c08f05p01-ch1sk1fk1fl1.tiff	41	725	0.000564584	0.00137331	0	0	nan	8	5	1	6	1	1	0	0	65535	65535
37398	23816	r06c08f11p01-ch2sk1fk1fl1.tiff	r06c08f11p01-ch1sk1fk1fl1.tiff	41	731	0.000579843	0.00268559	0	0	nan	8	11	1	6	1	1	0	0	65535	65535
31694	21744	r06c08f12p01-ch2sk1fk1fl1.tiff	r06c08f12p01-ch1sk1fk1fl1.tiff	41	732	0.000686656	0.0019379	0	0	nan	8	12	1	6	1	1	0	0	65535	65535
0	9	r06c08f15p01-ch2sk1fk1fl1.tiff	r06c08f15p01-ch1sk1fk1fl1.tiff	41	735	0.0396277	0.0349737	0	0	nan	8	15	1	6	1	1	0	0	65535	65535
37659	21966	r06c08f16p01-ch2sk1fk1fl1.tiff	r06c08f16p01-ch1sk1fk1fl1.tiff	41	736	0.000595102	0.00137331	0	0	nan	8	16	1	6	1	1	0	0	65535	65535
37285	21914	r06c08f17p01-ch2sk1fk1fl1.tiff	r06c08f17p01-ch1sk1fk1fl1.tiff	41	737	0.000564584	0.00221256	0	0	nan	8	17	1	6	1	1	0	0	65535	65535
37670	21636	r06c08f18p01-ch2sk1fk1fl1.tiff	r06c08f18p01-ch1sk1fk1fl1.tiff	41	738	0.000610361	0.00367742	0	0	nan	8	18	1	6	1	1	0	0	65535	65535
37327	21943	r06c09f02p01-ch2sk1fk1fl1.tiff	r06c09f02p01-ch1sk1fk1fl1.tiff	47	830	0.000549325	0.00146487	0	0	nan	9	2	1	6	1	1	0	0	65535	65535
37898	19772	r06c09f03p01-ch2sk1fk1fl1.tiff	r06c09f03p01-ch1sk1fk1fl1.tiff	47	831	0.000595102	0.00210575	0	0	nan	9	3	1	6	1	1	0	0	65535	65535
37761	21662	r06c09f04p01-ch2sk1fk1fl1.tiff	r06c09f04p01-ch1sk1fk1fl1.tiff	47	832	0.000595102	0.00401312	0	0	nan	9	4	1	6	1	1	0	0	65535	65535
31212	21757	r06c09f05p01-ch2sk1fk1fl1.tiff	r06c09f05p01-ch1sk1fk1fl1.tiff	47	833	0.000640879	0.00138857	0	0	nan	9	5	1	6	1	1	0	0	65535	65535
37422	22028	r06c09f11p01-ch2sk1fk1fl1.tiff	r06c09f11p01-ch1sk1fk1fl1.tiff	47	839	0.000549325	0.00135805	0	0	nan	9	11	1	6	1	1	0	0	65535	65535
31479	21598	r06c09f12p01-ch2sk1fk1fl1.tiff	r06c09f12p01-ch1sk1fk1fl1.tiff	47	840	0.000656138	0.00131228	0	0	nan	9	12	1	6	1	1	0	0	65535	65535
37472	25699	r06c09f16p01-ch2sk1fk1fl1.tiff	r06c09f16p01-ch1sk1fk1fl1.tiff	47	844	0.000564584	0.0128481	0	0	nan	9	16	1	6	1	1	0	0	65535	65535
31337	22024	r06c09f18p01-ch2sk1fk1fl1.tiff	r06c09f18p01-ch1sk1fk1fl1.tiff	47	846	0.000686656	0.00349432	0	0	nan	9	18	1	6	1	1	0	0	65535	65535
37658	22170	r06c10f02p01-ch2sk1fk1fl1.tiff	r06c10f02p01-ch1sk1fk1fl1.tiff	53	938	0.000610361	0.0018616	0	0	nan	10	2	1	6	1	1	0	0	65535	65535
36786	22016	r06c10f03p01-ch2sk1fk1fl1.tiff	r06c10f03p01-ch1sk1fk1fl1.tiff	53	939	0.000595102	0.00172427	0	0	nan	10	3	1	6	1	1	0	0	65535	65535
37881	22126	r06c10f04p01-ch2sk1fk1fl1.tiff	r06c10f04p01-ch1sk1fk1fl1.tiff	53	940	0.000595102	0.00143435	0	0	nan	10	4	1	6	1	1	0	0	65535	65535
37575	27146	r06c10f05p01-ch2sk1fk1fl1.tiff	r06c10f05p01-ch1sk1fk1fl1.tiff	53	941	0.000610361	0.0112154	0	0	nan	10	5	1	6	1	1	0	0	65535	65535
37036	21971	r06c10f11p01-ch2sk1fk1fl1.tiff	r06c10f11p01-ch1sk1fk1fl1.tiff	53	947	0.00062562	0.00137331	0	0	nan	10	11	1	6	1	1	0	0	65535	65535
37377	21880	r06c10f12p01-ch2sk1fk1fl1.tiff	r06c10f12p01-ch1sk1fk1fl1.tiff	53	948	0.000564584	0.00177005	0	0	nan	10	12	1	6	1	1	0	0	65535	65535
243	14	r06c10f16p01-ch2sk1fk1fl1.tiff	r06c10f16p01-ch1sk1fk1fl1.tiff	53	952	0.0248417	0.0327764	0	0	nan	10	16	1	6	1	1	0	0	65535	65535
37336	21902	r06c10f18p01-ch2sk1fk1fl1.tiff	r06c10f18p01-ch1sk1fk1fl1.tiff	53	954	0.000564584	0.00241093	0	0	nan	10	18	1	6	1	1	0	0	65535	65535
37452	21921	r06c11f02p01-ch2sk1fk1fl1.tiff	r06c11f02p01-ch1sk1fk1fl1.tiff	59	1046	0.000610361	0.00544747	0	0	nan	11	2	1	6	1	1	0	0	65535	65535
37673	19904	r06c11f03p01-ch2sk1fk1fl1.tiff	r06c11f03p01-ch1sk1fk1fl1.tiff	59	1047	0.000610361	0.00347906	0	0	nan	11	3	1	6	1	1	0	0	65535	65535
31920	22255	r06c11f04p01-ch2sk1fk1fl1.tiff	r06c11f04p01-ch1sk1fk1fl1.tiff	59	1048	0.000640879	0.00561532	0	0	nan	11	4	1	6	1	1	0	0	65535	65535
37325	22133	r06c11f05p01-ch2sk1fk1fl1.tiff	r06c11f05p01-ch1sk1fk1fl1.tiff	59	1049	0.000610361	0.00317388	0	0	nan	11	5	1	6	1	1	0	0	65535	65535
37917	19591	r06c11f12p01-ch2sk1fk1fl1.tiff	r06c11f12p01-ch1sk1fk1fl1.tiff	59	1056	0.000579843	0.00270085	0	0	nan	11	12	1	6	1	1	0	0	65535	65535
37497	19903	r06c11f16p01-ch2sk1fk1fl1.tiff	r06c11f16p01-ch1sk1fk1fl1.tiff	59	1060	0.000579843	0.00367742	0	0	nan	11	16	1	6	1	1	0	0	65535	65535
37664	21767	r07c02f02p01-ch2sk1fk1fl1.tiff	r07c02f02p01-ch1sk1fk1fl1.tiff	6	92	0.000534066	0.00137331	0	0	nan	2	2	1	7	1	1	0	0	65535	65535
31253	21619	r07c02f03p01-ch2sk1fk1fl1.tiff	r07c02f03p01-ch1sk1fk1fl1.tiff	6	93	0.000656138	0.00209049	0	0	nan	2	3	1	7	1	1	0	0	65535	65535
37322	21814	r07c02f04p01-ch2sk1fk1fl1.tiff	r07c02f04p01-ch1sk1fk1fl1.tiff	6	94	0.000579843	0.0019379	0	0	nan	2	4	1	7	1	1	0	0	65535	65535
37455	21677	r07c02f05p01-ch2sk1fk1fl1.tiff	r07c02f05p01-ch1sk1fk1fl1.tiff	6	95	0.000595102	0.00422675	0	0	nan	2	5	1	7	1	1	0	0	65535	65535
37070	21579	r07c02f06p01-ch2sk1fk1fl1.tiff	r07c02f06p01-ch1sk1fk1fl1.tiff	6	96	0.000595102	0.00216678	0	0	nan	2	6	1	7	1	1	0	0	65535	65535
37450	21703	r07c02f08p01-ch2sk1fk1fl1.tiff	r07c02f08p01-ch1sk1fk1fl1.tiff	6	98	0.000579843	0.00190738	0	0	nan	2	8	1	7	1	1	0	0	65535	65535
37698	21602	r07c02f11p01-ch2sk1fk1fl1.tiff	r07c02f11p01-ch1sk1fk1fl1.tiff	6	101	0.00062562	0.00419623	0	0	nan	2	11	1	7	1	1	0	0	65535	65535
37643	21488	r07c02f12p01-ch2sk1fk1fl1.tiff	r07c02f12p01-ch1sk1fk1fl1.tiff	6	102	0.000595102	0.00474556	0	0	nan	2	12	1	7	1	1	0	0	65535	65535
31188	21828	r07c03f02p01-ch2sk1fk1fl1.tiff	r07c03f02p01-ch1sk1fk1fl1.tiff	12	200	0.000640879	0.00183108	0	0	nan	3	2	1	7	1	1	0	0	65535	65535
37398	21962	r07c03f03p01-ch2sk1fk1fl1.tiff	r07c03f03p01-ch1sk1fk1fl1.tiff	12	201	0.000549325	0.00178531	0	0	nan	3	3	1	7	1	1	0	0	65535	65535
37746	21700	r07c03f04p01-ch2sk1fk1fl1.tiff	r07c03f04p01-ch1sk1fk1fl1.tiff	12	202	0.000595102	0.00801099	0	0	nan	3	4	1	7	1	1	0	0	65535	65535
37432	21788	r07c03f05p01-ch2sk1fk1fl1.tiff	r07c03f05p01-ch1sk1fk1fl1.tiff	12	203	0.000595102	0.00204471	0	0	nan	3	5	1	7	1	1	0	0	65535	65535
37962	25480	r07c03f06p01-ch2sk1fk1fl1.tiff	r07c03f06p01-ch1sk1fk1fl1.tiff	12	204	0.000595102	0.0147707	0	0	nan	3	6	1	7	1	1	0	0	65535	65535
31380	21365	r07c03f08p01-ch2sk1fk1fl1.tiff	r07c03f08p01-ch1sk1fk1fl1.tiff	12	206	0.000656138	0.031754	0	0	nan	3	8	1	7	1	1	0	0	65535	65535
31027	24189	r07c03f11p01-ch2sk1fk1fl1.tiff	r07c03f11p01-ch1sk1fk1fl1.tiff	12	209	0.000640879	0.00407416	0	0	nan	3	11	1	7	1	1	0	0	65535	65535
30850	21608	r07c03f12p01-ch2sk1fk1fl1.tiff	r07c03f12p01-ch1sk1fk1fl1.tiff	12	210	0.00122072	0.004654	0	0	nan	3	12	1	7	1	1	0	0	65535	65535
37691	22098	r07c04f02p01-ch2sk1fk1fl1.tiff	r07c04f02p01-ch1sk1fk1fl1.tiff	18	308	0.000549325	0.00146487	0	0	nan	4	2	1	7	1	1	0	0	65535	65535
37226	22043	r07c04f03p01-ch2sk1fk1fl1.tiff	r07c04f03p01-ch1sk1fk1fl1.tiff	18	309	0.000595102	0.00370794	0	0	nan	4	3	1	7	1	1	0	0	65535	65535
37922	21918	r07c04f04p01-ch2sk1fk1fl1.tiff	r07c04f04p01-ch1sk1fk1fl1.tiff	18	310	0.000610361	0.00187686	0	0	nan	4	4	1	7	1	1	0	0	65535	65535
37768	21859	r07c04f05p01-ch2sk1fk1fl1.tiff	r07c04f05p01-ch1sk1fk1fl1.tiff	18	311	0.000579843	0.00144961	0	0	nan	4	5	1	7	1	1	0	0	65535	65535
3945	10	r07c04f06p01-ch2sk1fk1fl1.tiff	r07c04f06p01-ch1sk1fk1fl1.tiff	18	312	0.0136721	0.0351415	0	0	nan	4	6	1	7	1	1	0	0	65535	65535
37781	21852	r07c04f11p01-ch2sk1fk1fl1.tiff	r07c04f11p01-ch1sk1fk1fl1.tiff	18	317	0.000579843	0.00210575	0	0	nan	4	11	1	7	1	1	0	0	65535	65535
37556	21793	r07c04f12p01-ch2sk1fk1fl1.tiff	r07c04f12p01-ch1sk1fk1fl1.tiff	18	318	0.000595102	0.00408942	0	0	nan	4	12	1	7	1	1	0	0	65535	65535
4043	16	r07c04f16p01-ch2sk1fk1fl1.tiff	r07c04f16p01-ch1sk1fk1fl1.tiff	18	322	0.014725	0.0264744	0	0	nan	4	16	1	7	1	1	0	0	65535	65535
67	16	r07c04f17p01-ch2sk1fk1fl1.tiff	r07c04f17p01-ch1sk1fk1fl1.tiff	18	323	0.0301823	0.0396582	0	0	nan	4	17	1	7	1	1	0	0	65535	65535
31271	19077	r07c04f18p01-ch2sk1fk1fl1.tiff	r07c04f18p01-ch1sk1fk1fl1.tiff	18	324	0.000656138	0.00421149	0	0	nan	4	18	1	7	1	1	0	0	65535	65535
7509	6	r07c05f02p01-ch2sk1fk1fl1.tiff	r07c05f02p01-ch1sk1fk1fl1.tiff	24	416	0.0112459	0.0227359	0	0	nan	5	2	1	7	1	1	0	0	65535	65535
37041	21863	r07c05f04p01-ch2sk1fk1fl1.tiff	r07c05f04p01-ch1sk1fk1fl1.tiff	24	418	0.000579843	0.00260929	0	0	nan	5	4	1	7	1	1	0	0	65535	65535
36963	21916	r07c05f11p01-ch2sk1fk1fl1.tiff	r07c05f11p01-ch1sk1fk1fl1.tiff	24	425	0.000549325	0.00137331	0	0	nan	5	11	1	7	1	1	0	0	65535	65535
30884	21737	r07c05f12p01-ch2sk1fk1fl1.tiff	r07c05f12p01-ch1sk1fk1fl1.tiff	24	426	0.000686656	0.00132753	0	0	nan	5	12	1	7	1	1	0	0	65535	65535
7779	6	r07c05f13p01-ch2sk1fk1fl1.tiff	r07c05f13p01-ch1sk1fk1fl1.tiff	24	427	0.0103609	0.0399023	0	0	nan	5	13	1	7	1	1	0	0	65535	65535
37441	21928	r07c05f16p01-ch2sk1fk1fl1.tiff	r07c05f16p01-ch1sk1fk1fl1.tiff	24	430	0.000610361	0.00323491	0	0	nan	5	16	1	7	1	1	0	0	65535	65535
37320	21833	r07c05f17p01-ch2sk1fk1fl1.tiff	r07c05f17p01-ch1sk1fk1fl1.tiff	24	431	0.000534066	0.00482185	0	0	nan	5	17	1	7	1	1	0	0	65535	65535
37324	21708	r07c05f18p01-ch2sk1fk1fl1.tiff	r07c05f18p01-ch1sk1fk1fl1.tiff	24	432	0.000595102	0.00137331	0	0	nan	5	18	1	7	1	1	0	0	65535	65535
213	29146	r07c06f02p01-ch2sk1fk1fl1.tiff	r07c06f02p01-ch1sk1fk1fl1.tiff	30	524	0.0257572	0.0249485	0	0	nan	6	2	1	7	1	1	0	0	65535	65535
63	19736	r07c06f04p01-ch2sk1fk1fl1.tiff	r07c06f04p01-ch1sk1fk1fl1.tiff	30	526	0.0320592	0.00469978	0	0	nan	6	4	1	7	1	1	0	0	65535	65535
37222	21874	r07c06f05p01-ch2sk1fk1fl1.tiff	r07c06f05p01-ch1sk1fk1fl1.tiff	30	527	0.000595102	0.00137331	0	0	nan	6	5	1	7	1	1	0	0	65535	65535
37140	21803	r07c06f11p01-ch2sk1fk1fl1.tiff	r07c06f11p01-ch1sk1fk1fl1.tiff	30	533	0.000610361	0.00144961	0	0	nan	6	11	1	7	1	1	0	0	65535	65535
37549	21839	r07c06f12p01-ch2sk1fk1fl1.tiff	r07c06f12p01-ch1sk1fk1fl1.tiff	30	534	0.000564584	0.00134279	0	0	nan	6	12	1	7	1	1	0	0	65535	65535
37469	21739	r07c06f16p01-ch2sk1fk1fl1.tiff	r07c06f16p01-ch1sk1fk1fl1.tiff	30	538	0.00062562	0.00138857	0	0	nan	6	16	1	7	1	1	0	0	65535	65535
37409	21764	r07c06f17p01-ch2sk1fk1fl1.tiff	r07c06f17p01-ch1sk1fk1fl1.tiff	30	539	0.000549325	0.00134279	0	0	nan	6	17	1	7	1	1	0	0	65535	65535
37916	21984	r07c06f18p01-ch2sk1fk1fl1.tiff	r07c06f18p01-ch1sk1fk1fl1.tiff	30	540	0.000595102	0.00137331	0	0	nan	6	18	1	7	1	1	0	0	65535	65535
37556	22043	r07c07f02p01-ch2sk1fk1fl1.tiff	r07c07f02p01-ch1sk1fk1fl1.tiff	36	632	0.000549325	0.00163272	0	0	nan	7	2	1	7	1	1	0	0	65535	65535
37550	22034	r07c07f03p01-ch2sk1fk1fl1.tiff	r07c07f03p01-ch1sk1fk1fl1.tiff	36	633	0.000564584	0.00192264	0	0	nan	7	3	1	7	1	1	0	0	65535	65535
37894	22242	r07c07f04p01-ch2sk1fk1fl1.tiff	r07c07f04p01-ch1sk1fk1fl1.tiff	36	634	0.000610361	0.00132753	0	0	nan	7	4	1	7	1	1	0	0	65535	65535
37329	21858	r07c07f05p01-ch2sk1fk1fl1.tiff	r07c07f05p01-ch1sk1fk1fl1.tiff	36	635	0.000595102	0.00134279	0	0	nan	7	5	1	7	1	1	0	0	65535	65535
38141	22157	r07c07f11p01-ch2sk1fk1fl1.tiff	r07c07f11p01-ch1sk1fk1fl1.tiff	36	641	0.000549325	0.00140383	0	0	nan	7	11	1	7	1	1	0	0	65535	65535
37407	21772	r07c07f12p01-ch2sk1fk1fl1.tiff	r07c07f12p01-ch1sk1fk1fl1.tiff	36	642	0.000579843	0.00132753	0	0	nan	7	12	1	7	1	1	0	0	65535	65535
36933	29212	r07c07f16p01-ch2sk1fk1fl1.tiff	r07c07f16p01-ch1sk1fk1fl1.tiff	36	646	0.000579843	0.0245975	0	0	nan	7	16	1	7	1	1	0	0	65535	65535
223	24	r07c07f17p01-ch2sk1fk1fl1.tiff	r07c07f17p01-ch1sk1fk1fl1.tiff	36	647	0.0252842	0.0361486	0	0	nan	7	17	1	7	1	1	0	0	65535	65535
37244	22185	r07c08f02p01-ch2sk1fk1fl1.tiff	r07c08f02p01-ch1sk1fk1fl1.tiff	42	740	0.000595102	0.00143435	0	0	nan	8	2	1	7	1	1	0	0	65535	65535
37946	22073	r07c08f03p01-ch2sk1fk1fl1.tiff	r07c08f03p01-ch1sk1fk1fl1.tiff	42	741	0.000595102	0.00143435	0	0	nan	8	3	1	7	1	1	0	0	65535	65535
37640	22015	r07c08f04p01-ch2sk1fk1fl1.tiff	r07c08f04p01-ch1sk1fk1fl1.tiff	42	742	0.000564584	0.00184634	0	0	nan	8	4	1	7	1	1	0	0	65535	65535
37202	25453	r07c08f05p01-ch2sk1fk1fl1.tiff	r07c08f05p01-ch1sk1fk1fl1.tiff	42	743	0.000595102	0.00926223	0	0	nan	8	5	1	7	1	1	0	0	65535	65535
0	14	r07c08f08p01-ch2sk1fk1fl1.tiff	r07c08f08p01-ch1sk1fk1fl1.tiff	42	746	0.038468	0.0454108	0	0	nan	8	8	1	7	1	1	0	0	65535	65535
37423	22003	r07c08f12p01-ch2sk1fk1fl1.tiff	r07c08f12p01-ch1sk1fk1fl1.tiff	42	750	0.000564584	0.0015259	0	0	nan	8	12	1	7	1	1	0	0	65535	65535
31554	22021	r07c08f16p01-ch2sk1fk1fl1.tiff	r07c08f16p01-ch1sk1fk1fl1.tiff	42	754	0.000671397	0.00225834	0	0	nan	8	16	1	7	1	1	0	0	65535	65535
232	12	r07c08f17p01-ch2sk1fk1fl1.tiff	r07c08f17p01-ch1sk1fk1fl1.tiff	42	755	0.0261082	0.0419623	0	0	nan	8	17	1	7	1	1	0	0	65535	65535
37122	3	r07c08f18p01-ch2sk1fk1fl1.tiff	r07c08f18p01-ch1sk1fk1fl1.tiff	42	756	0.000595102	0.0346227	0	0	nan	8	18	1	7	1	1	0	0	65535	65535
37716	22207	r07c09f02p01-ch2sk1fk1fl1.tiff	r07c09f02p01-ch1sk1fk1fl1.tiff	48	848	0.000579843	0.00169375	0	0	nan	9	2	1	7	1	1	0	0	65535	65535
37153	21861	r07c09f03p01-ch2sk1fk1fl1.tiff	r07c09f03p01-ch1sk1fk1fl1.tiff	48	849	0.000579843	0.00283818	0	0	nan	9	3	1	7	1	1	0	0	65535	65535
37503	22065	r07c09f04p01-ch2sk1fk1fl1.tiff	r07c09f04p01-ch1sk1fk1fl1.tiff	48	850	0.000610361	0.00163272	0	0	nan	9	4	1	7	1	1	0	0	65535	65535
37211	21934	r07c09f08p01-ch2sk1fk1fl1.tiff	r07c09f08p01-ch1sk1fk1fl1.tiff	48	854	0.000595102	0.00184634	0	0	nan	9	8	1	7	1	1	0	0	65535	65535
31348	22068	r07c09f15p01-ch2sk1fk1fl1.tiff	r07c09f15p01-ch1sk1fk1fl1.tiff	48	861	0.000656138	0.00149538	0	0	nan	9	15	1	7	1	1	0	0	65535	65535
38005	37	r07c09f16p01-ch2sk1fk1fl1.tiff	r07c09f16p01-ch1sk1fk1fl1.tiff	48	862	0.000610361	0.027512	0	0	nan	9	16	1	7	1	1	0	0	65535	65535
37202	19333	r07c09f17p01-ch2sk1fk1fl1.tiff	r07c09f17p01-ch1sk1fk1fl1.tiff	48	863	0.000595102	0.0043183	0	0	nan	9	17	1	7	1	1	0	0	65535	65535
12	17	r07c09f18p01-ch2sk1fk1fl1.tiff	r07c09f18p01-ch1sk1fk1fl1.tiff	48	864	0.0316625	0.0437781	0	0	nan	9	18	1	7	1	1	0	0	65535	65535
37759	22099	r07c10f02p01-ch2sk1fk1fl1.tiff	r07c10f02p01-ch1sk1fk1fl1.tiff	54	956	0.000579843	0.00315862	0	0	nan	10	2	1	7	1	1	0	0	65535	65535
37708	22063	r07c10f03p01-ch2sk1fk1fl1.tiff	r07c10f03p01-ch1sk1fk1fl1.tiff	54	957	0.000579843	0.00299077	0	0	nan	10	3	1	7	1	1	0	0	65535	65535
31878	19586	r07c10f04p01-ch2sk1fk1fl1.tiff	r07c10f04p01-ch1sk1fk1fl1.tiff	54	958	0.000747692	0.00363165	0	0	nan	10	4	1	7	1	1	0	0	65535	65535
31567	21875	r07c10f08p01-ch2sk1fk1fl1.tiff	r07c10f08p01-ch1sk1fk1fl1.tiff	54	962	0.000640879	0.00267033	0	0	nan	10	8	1	7	1	1	0	0	65535	65535
37503	21976	r07c10f09p01-ch2sk1fk1fl1.tiff	r07c10f09p01-ch1sk1fk1fl1.tiff	54	963	0.000579843	0.00267033	0	0	nan	10	9	1	7	1	1	0	0	65535	65535
38190	377	r07c10f15p01-ch2sk1fk1fl1.tiff	r07c10f15p01-ch1sk1fk1fl1.tiff	54	969	0.000610361	0.0418708	0	0	nan	10	15	1	7	1	1	0	0	65535	65535
37507	21792	r07c10f16p01-ch2sk1fk1fl1.tiff	r07c10f16p01-ch1sk1fk1fl1.tiff	54	970	0.000549325	0.00285344	0	0	nan	10	16	1	7	1	1	0	0	65535	65535
32390	28129	r07c10f17p01-ch2sk1fk1fl1.tiff	r07c10f17p01-ch1sk1fk1fl1.tiff	54	971	0.000915541	0.0157931	0	0	nan	10	17	1	7	1	1	0	0	65535	65535
37360	21910	r07c11f02p01-ch2sk1fk1fl1.tiff	r07c11f02p01-ch1sk1fk1fl1.tiff	60	1064	0.000610361	0.0037995	0	0	nan	11	2	1	7	1	1	0	0	65535	65535
37983	22015	r07c11f03p01-ch2sk1fk1fl1.tiff	r07c11f03p01-ch1sk1fk1fl1.tiff	60	1065	0.00062562	0.00582895	0	0	nan	11	3	1	7	1	1	0	0	65535	65535
37408	22158	r07c11f04p01-ch2sk1fk1fl1.tiff	r07c11f04p01-ch1sk1fk1fl1.tiff	60	1066	0.000579843	0.00134279	0	0	nan	11	4	1	7	1	1	0	0	65535	65535
37058	22146	r07c11f08p01-ch2sk1fk1fl1.tiff	r07c11f08p01-ch1sk1fk1fl1.tiff	60	1070	0.000595102	0.0028687	0	0	nan	11	8	1	7	1	1	0	0	65535	65535
37873	19319	r07c11f09p01-ch2sk1fk1fl1.tiff	r07c11f09p01-ch1sk1fk1fl1.tiff	60	1071	0.000610361	0.009308	0	0	nan	11	9	1	7	1	1	0	0	65535	65535
30974	21940	r07c11f15p01-ch2sk1fk1fl1.tiff	r07c11f15p01-ch1sk1fk1fl1.tiff	60	1077	0.000640879	0.00144961	0	0	nan	11	15	1	7	1	1	0	0	65535	65535
36848	21914	r07c11f16p01-ch2sk1fk1fl1.tiff	r07c11f16p01-ch1sk1fk1fl1.tiff	60	1078	0.000610361	0.00140383	0	0	nan	11	16	1	7	1	1	0	0	65535	65535
241	6	r07c11f17p01-ch2sk1fk1fl1.tiff	r07c11f17p01-ch1sk1fk1fl1.tiff	60	1079	0.0281224	0.0413062	0	0	nan	11	17	1	7	1	1	0	0	65535	65535
