# Supplementary material for: Body size-dependent energy storage causes Kleiber’s law scaling of the metabolic rate in planarians
Source: eLife. 2019 Jan 4;8:e38187. doi: 10.7554/eLife.38187 (PMC6320072; doi:10.7554/eLife.38187)
Supplement: Figure 2—source data 3. [file elife-38187-fig2-data3.zip › Figure 2 - source data 3/Experiment 3/Results animals 1-6/MyExpt_Image.txt]

Count_beads_seg	Count_cell_seg	FileName_bead_signal	FileName_cells_signal	Group_Number	ImageNumber	Intensity_MaxIntensity_bead_signal	Intensity_MaxIntensity_cells_signal	Math_percentSaturatedBeads	Math_percentSaturatedCells	Metadata_Channel	Metadata_Column	Metadata_Field	Metadata_Plate	Metadata_Row	Quality Control_no beads flag	Quality Control_no cells flag	Quality Control_saturation beads	Quality Control_saturation cells	Scaling_bead_signal	Scaling_cells_signal
217.0	446.0	r02c02f01p01-ch2sk1fk1fl1.tiff	r02c02f01p01-ch1sk1fk1fl1.tiff	1	1	0.138949	0.249714	0.0	0.000502642463235	nan	02	01	01	02	0	0	0	0	65535	65535
37139.0	21553.0	r02c02f02p01-ch2sk1fk1fl1.tiff	r02c02f02p01-ch1sk1fk1fl1.tiff	1	2	0.00062562	0.00132753	0.0	0.0	nan	02	02	01	02	1	1	0	0	65535	65535
37218.0	21676.0	r02c02f03p01-ch2sk1fk1fl1.tiff	r02c02f03p01-ch1sk1fk1fl1.tiff	1	3	0.000579843	0.00135805	0.0	0.0	nan	02	03	01	02	1	1	0	0	65535	65535
37477.0	21626.0	r02c02f04p01-ch2sk1fk1fl1.tiff	r02c02f04p01-ch1sk1fk1fl1.tiff	1	4	0.000564584	0.00135805	0.0	0.0	nan	02	04	01	02	1	1	0	0	65535	65535
37373.0	21550.0	r02c02f05p01-ch2sk1fk1fl1.tiff	r02c02f05p01-ch1sk1fk1fl1.tiff	1	5	0.000579843	0.00131228	0.0	0.0	nan	02	05	01	02	1	1	0	0	65535	65535
5.0	12.0	r02c02f06p01-ch2sk1fk1fl1.tiff	r02c02f06p01-ch1sk1fk1fl1.tiff	1	6	0.0735485	0.093019	0.0	0.0	nan	02	06	01	02	0	0	0	0	65535	65535
33.0	37.0	r02c02f07p01-ch2sk1fk1fl1.tiff	r02c02f07p01-ch1sk1fk1fl1.tiff	1	7	0.0693523	0.0970474	0.0	0.0	nan	02	07	01	02	0	0	0	0	65535	65535
31383.0	21866.0	r02c02f08p01-ch2sk1fk1fl1.tiff	r02c02f08p01-ch1sk1fk1fl1.tiff	1	8	0.000640879	0.00132753	0.0	0.0	nan	02	08	01	02	1	1	0	0	65535	65535
23.0	26.0	r02c02f09p01-ch2sk1fk1fl1.tiff	r02c02f09p01-ch1sk1fk1fl1.tiff	1	9	0.0780346	0.108431	0.0	0.0	nan	02	09	01	02	0	0	0	0	65535	65535
115.0	157.0	r02c02f10p01-ch2sk1fk1fl1.tiff	r02c02f10p01-ch1sk1fk1fl1.tiff	1	10	0.15349	0.249638	0.0	0.000143612132353	nan	02	10	01	02	0	0	0	0	65535	65535
36662.0	21783.0	r02c02f11p01-ch2sk1fk1fl1.tiff	r02c02f11p01-ch1sk1fk1fl1.tiff	1	11	0.000595102	0.00137331	0.0	0.0	nan	02	11	01	02	1	1	0	0	65535	65535
37500.0	21830.0	r02c02f12p01-ch2sk1fk1fl1.tiff	r02c02f12p01-ch1sk1fk1fl1.tiff	1	12	0.000610361	0.0024567	0.0	0.0	nan	02	12	01	02	1	1	0	0	65535	65535
176.0	315.0	r02c02f13p01-ch2sk1fk1fl1.tiff	r02c02f13p01-ch1sk1fk1fl1.tiff	1	13	0.139254	0.221134	0.0	0.0	nan	02	13	01	02	0	0	0	0	65535	65535
233.0	848.0	r02c02f14p01-ch2sk1fk1fl1.tiff	r02c02f14p01-ch1sk1fk1fl1.tiff	1	14	0.167819	0.224643	0.0	0.0	nan	02	14	01	02	0	0	0	0	65535	65535
39.0	43.0	r02c02f15p01-ch2sk1fk1fl1.tiff	r02c02f15p01-ch1sk1fk1fl1.tiff	1	15	0.0688487	0.0889143	0.0	0.0	nan	02	15	01	02	0	0	0	0	65535	65535
13.0	8.0	r02c02f16p01-ch2sk1fk1fl1.tiff	r02c02f16p01-ch1sk1fk1fl1.tiff	1	16	0.0342412	0.0743267	0.0	0.0	nan	02	16	01	02	1	0	0	0	65535	65535
113.0	184.0	r02c02f17p01-ch2sk1fk1fl1.tiff	r02c02f17p01-ch1sk1fk1fl1.tiff	1	17	0.145327	0.158602	0.0	0.0	nan	02	17	01	02	0	0	0	0	65535	65535
51.0	96.0	r02c02f18p01-ch2sk1fk1fl1.tiff	r02c02f18p01-ch1sk1fk1fl1.tiff	1	18	0.0688029	0.118715	0.0	0.0	nan	02	18	01	02	0	0	0	0	65535	65535
90.0	93.0	r03c02f01p01-ch2sk1fk1fl1.tiff	r03c02f01p01-ch1sk1fk1fl1.tiff	2	19	0.131716	0.14699	0.0	0.0	nan	02	01	01	03	0	0	0	0	65535	65535
31472.0	21644.0	r03c02f02p01-ch2sk1fk1fl1.tiff	r03c02f02p01-ch1sk1fk1fl1.tiff	2	20	0.000640879	0.00239567	0.0	0.0	nan	02	02	01	03	1	1	0	0	65535	65535
26.0	43.0	r03c02f03p01-ch2sk1fk1fl1.tiff	r03c02f03p01-ch1sk1fk1fl1.tiff	2	21	0.0757916	0.115114	0.0	0.0	nan	02	03	01	03	0	0	0	0	65535	65535
109.0	199.0	r03c02f04p01-ch2sk1fk1fl1.tiff	r03c02f04p01-ch1sk1fk1fl1.tiff	2	22	0.249638	0.244205	0.000143612132353	0.0	nan	02	04	01	03	0	0	0	0	65535	65535
48.0	81.0	r03c02f05p01-ch2sk1fk1fl1.tiff	r03c02f05p01-ch1sk1fk1fl1.tiff	2	23	0.0711833	0.0826886	0.0	0.0	nan	02	05	01	03	0	0	0	0	65535	65535
360.0	917.0	r03c02f06p01-ch2sk1fk1fl1.tiff	r03c02f06p01-ch1sk1fk1fl1.tiff	2	24	0.124331	0.165484	0.0	0.0	nan	02	06	01	03	0	0	0	0	65535	65535
139.0	164.0	r03c02f07p01-ch2sk1fk1fl1.tiff	r03c02f07p01-ch1sk1fk1fl1.tiff	2	25	0.203342	0.23653	0.0	0.0	nan	02	07	01	03	0	0	0	0	65535	65535
37841.0	16.0	r03c02f08p01-ch2sk1fk1fl1.tiff	r03c02f08p01-ch1sk1fk1fl1.tiff	2	26	0.000564584	0.154131	0.0	0.0	nan	02	08	01	03	1	0	0	0	65535	65535
37434.0	19026.0	r03c02f09p01-ch2sk1fk1fl1.tiff	r03c02f09p01-ch1sk1fk1fl1.tiff	2	27	0.000579843	0.00590524	0.0	0.0	nan	02	09	01	03	1	1	0	0	65535	65535
212.0	319.0	r03c02f10p01-ch2sk1fk1fl1.tiff	r03c02f10p01-ch1sk1fk1fl1.tiff	2	28	0.249607	0.205478	7.18060661765e-05	0.0	nan	02	10	01	03	0	0	0	0	65535	65535
21.0	39.0	r03c02f11p01-ch2sk1fk1fl1.tiff	r03c02f11p01-ch1sk1fk1fl1.tiff	2	29	0.0614939	0.0763561	0.0	0.0	nan	02	11	01	03	0	0	0	0	65535	65535
37759.0	19790.0	r03c02f12p01-ch2sk1fk1fl1.tiff	r03c02f12p01-ch1sk1fk1fl1.tiff	2	30	0.000595102	0.00236515	0.0	0.0	nan	02	12	01	03	1	1	0	0	65535	65535
4.0	13.0	r03c02f13p01-ch2sk1fk1fl1.tiff	r03c02f13p01-ch1sk1fk1fl1.tiff	2	31	0.0408942	0.0590372	0.0	0.0	nan	02	13	01	03	1	0	0	0	65535	65535
197.0	8.0	r03c02f14p01-ch2sk1fk1fl1.tiff	r03c02f14p01-ch1sk1fk1fl1.tiff	2	32	0.0260624	0.0337377	0.0	0.0	nan	02	14	01	03	1	1	0	0	65535	65535
37253.0	21387.0	r03c02f15p01-ch2sk1fk1fl1.tiff	r03c02f15p01-ch1sk1fk1fl1.tiff	2	33	0.000579843	0.00155642	0.0	0.0	nan	02	15	01	03	1	1	0	0	65535	65535
37648.0	21675.0	r03c02f16p01-ch2sk1fk1fl1.tiff	r03c02f16p01-ch1sk1fk1fl1.tiff	2	34	0.000579843	0.00177005	0.0	0.0	nan	02	16	01	03	1	1	0	0	65535	65535
31092.0	19194.0	r03c02f17p01-ch2sk1fk1fl1.tiff	r03c02f17p01-ch1sk1fk1fl1.tiff	2	35	0.000656138	0.00494392	0.0	0.0	nan	02	17	01	03	1	1	0	0	65535	65535
31650.0	21672.0	r03c02f18p01-ch2sk1fk1fl1.tiff	r03c02f18p01-ch1sk1fk1fl1.tiff	2	36	0.000686656	0.00270085	0.0	0.0	nan	02	18	01	03	1	1	0	0	65535	65535
30.0	42.0	r04c02f01p01-ch2sk1fk1fl1.tiff	r04c02f01p01-ch1sk1fk1fl1.tiff	3	37	0.0533455	0.0781109	0.0	0.0	nan	02	01	01	04	0	0	0	0	65535	65535
37373.0	21800.0	r04c02f02p01-ch2sk1fk1fl1.tiff	r04c02f02p01-ch1sk1fk1fl1.tiff	3	38	0.000595102	0.00213626	0.0	0.0	nan	02	02	01	04	1	1	0	0	65535	65535
30989.0	21631.0	r04c02f03p01-ch2sk1fk1fl1.tiff	r04c02f03p01-ch1sk1fk1fl1.tiff	3	39	0.000656138	0.00135805	0.0	0.0	nan	02	03	01	04	1	1	0	0	65535	65535
6.0	8.0	r04c02f04p01-ch2sk1fk1fl1.tiff	r04c02f04p01-ch1sk1fk1fl1.tiff	3	40	0.0679942	0.0796674	0.0	0.0	nan	02	04	01	04	0	0	0	0	65535	65535
104.0	172.0	r04c02f05p01-ch2sk1fk1fl1.tiff	r04c02f05p01-ch1sk1fk1fl1.tiff	3	41	0.133669	0.21416	0.0	0.0	nan	02	05	01	04	0	0	0	0	65535	65535
185.0	261.0	r04c02f06p01-ch2sk1fk1fl1.tiff	r04c02f06p01-ch1sk1fk1fl1.tiff	3	42	0.135546	0.249683	0.0	0.000359030330882	nan	02	06	01	04	0	0	0	0	65535	65535
8.0	11.0	r04c02f07p01-ch2sk1fk1fl1.tiff	r04c02f07p01-ch1sk1fk1fl1.tiff	3	43	0.0720836	0.0737011	0.0	0.0	nan	02	07	01	04	0	0	0	0	65535	65535
31594.0	43.0	r04c02f08p01-ch2sk1fk1fl1.tiff	r04c02f08p01-ch1sk1fk1fl1.tiff	3	44	0.000762951	0.236194	0.0	0.0	nan	02	08	01	04	1	0	0	0	65535	65535
37065.0	21516.0	r04c02f09p01-ch2sk1fk1fl1.tiff	r04c02f09p01-ch1sk1fk1fl1.tiff	3	45	0.000610361	0.00137331	0.0	0.0	nan	02	09	01	04	1	1	0	0	65535	65535
326.0	776.0	r04c02f10p01-ch2sk1fk1fl1.tiff	r04c02f10p01-ch1sk1fk1fl1.tiff	3	46	0.169055	0.211917	0.0	0.0	nan	02	10	01	04	0	0	0	0	65535	65535
162.0	356.0	r04c02f11p01-ch2sk1fk1fl1.tiff	r04c02f11p01-ch1sk1fk1fl1.tiff	3	47	0.141115	0.228946	0.0	0.0	nan	02	11	01	04	0	0	0	0	65535	65535
56.0	66.0	r04c02f12p01-ch2sk1fk1fl1.tiff	r04c02f12p01-ch1sk1fk1fl1.tiff	3	48	0.0574197	0.0554818	0.0	0.0	nan	02	12	01	04	0	0	0	0	65535	65535
92.0	127.0	r04c02f13p01-ch2sk1fk1fl1.tiff	r04c02f13p01-ch1sk1fk1fl1.tiff	3	49	0.122591	0.178683	0.0	0.0	nan	02	13	01	04	0	0	0	0	65535	65535
670.0	4.0	r04c02f14p01-ch2sk1fk1fl1.tiff	r04c02f14p01-ch1sk1fk1fl1.tiff	3	50	0.024506	0.0313726	0.0	0.0	nan	02	14	01	04	1	1	0	0	65535	65535
36967.0	21954.0	r04c02f15p01-ch2sk1fk1fl1.tiff	r04c02f15p01-ch1sk1fk1fl1.tiff	3	51	0.000534066	0.00132753	0.0	0.0	nan	02	15	01	04	1	1	0	0	65535	65535
31589.0	21944.0	r04c02f16p01-ch2sk1fk1fl1.tiff	r04c02f16p01-ch1sk1fk1fl1.tiff	3	52	0.000656138	0.00190738	0.0	0.0	nan	02	16	01	04	1	1	0	0	65535	65535
37589.0	21601.0	r04c02f17p01-ch2sk1fk1fl1.tiff	r04c02f17p01-ch1sk1fk1fl1.tiff	3	53	0.000579843	0.00177005	0.0	0.0	nan	02	17	01	04	1	1	0	0	65535	65535
31246.0	21875.0	r04c02f18p01-ch2sk1fk1fl1.tiff	r04c02f18p01-ch1sk1fk1fl1.tiff	3	54	0.000640879	0.0021973	0.0	0.0	nan	02	18	01	04	1	1	0	0	65535	65535
272.0	613.0	r05c02f01p01-ch2sk1fk1fl1.tiff	r05c02f01p01-ch1sk1fk1fl1.tiff	4	55	0.121309	0.249699	0.0	0.000502642463235	nan	02	01	01	05	0	0	0	0	65535	65535
0.0	24.0	r05c02f02p01-ch2sk1fk1fl1.tiff	r05c02f02p01-ch1sk1fk1fl1.tiff	4	56	0.0434882	0.0663462	0.0	0.0	nan	02	02	01	05	1	0	0	0	65535	65535
53.0	108.0	r05c02f03p01-ch2sk1fk1fl1.tiff	r05c02f03p01-ch1sk1fk1fl1.tiff	4	57	0.103151	0.132158	0.0	0.0	nan	02	03	01	05	0	0	0	0	65535	65535
14.0	12.0	r05c02f04p01-ch2sk1fk1fl1.tiff	r05c02f04p01-ch1sk1fk1fl1.tiff	4	58	0.034165	0.0706645	0.0	0.0	nan	02	04	01	05	1	0	0	0	65535	65535
37921.0	22055.0	r05c02f05p01-ch2sk1fk1fl1.tiff	r05c02f05p01-ch1sk1fk1fl1.tiff	4	59	0.000595102	0.00170901	0.0	0.0	nan	02	05	01	05	1	1	0	0	65535	65535
66.0	98.0	r05c02f06p01-ch2sk1fk1fl1.tiff	r05c02f06p01-ch1sk1fk1fl1.tiff	4	60	0.0630045	0.103075	0.0	0.0	nan	02	06	01	05	0	0	0	0	65535	65535
334.0	749.0	r05c02f07p01-ch2sk1fk1fl1.tiff	r05c02f07p01-ch1sk1fk1fl1.tiff	4	61	0.133455	0.249653	0.0	7.18060661765e-05	nan	02	07	01	05	0	0	0	0	65535	65535
77.0	104.0	r05c02f08p01-ch2sk1fk1fl1.tiff	r05c02f08p01-ch1sk1fk1fl1.tiff	4	62	0.0898146	0.109575	0.0	0.0	nan	02	08	01	05	0	0	0	0	65535	65535
87.0	106.0	r05c02f09p01-ch2sk1fk1fl1.tiff	r05c02f09p01-ch1sk1fk1fl1.tiff	4	63	0.0823835	0.123796	0.0	0.0	nan	02	09	01	05	0	0	0	0	65535	65535
61.0	108.0	r05c02f10p01-ch2sk1fk1fl1.tiff	r05c02f10p01-ch1sk1fk1fl1.tiff	4	64	0.0683909	0.0922103	0.0	0.0	nan	02	10	01	05	0	0	0	0	65535	65535
38025.0	64.0	r05c02f11p01-ch2sk1fk1fl1.tiff	r05c02f11p01-ch1sk1fk1fl1.tiff	4	65	0.000564584	0.143267	0.0	0.0	nan	02	11	01	05	1	0	0	0	65535	65535
37391.0	17033.0	r05c02f12p01-ch2sk1fk1fl1.tiff	r05c02f12p01-ch1sk1fk1fl1.tiff	4	66	0.000610361	0.020798	0.0	0.0	nan	02	12	01	05	1	1	0	0	65535	65535
585.0	6.0	r05c02f13p01-ch2sk1fk1fl1.tiff	r05c02f13p01-ch1sk1fk1fl1.tiff	4	67	0.0217288	0.0357671	0.0	0.0	nan	02	13	01	05	1	1	0	0	65535	65535
30.0	55.0	r05c02f14p01-ch2sk1fk1fl1.tiff	r05c02f14p01-ch1sk1fk1fl1.tiff	4	68	0.0386664	0.0531014	0.0	0.0	nan	02	14	01	05	1	0	0	0	65535	65535
1637.0	6.0	r05c02f15p01-ch2sk1fk1fl1.tiff	r05c02f15p01-ch1sk1fk1fl1.tiff	4	69	0.0183871	0.0300298	0.0	0.0	nan	02	15	01	05	1	1	0	0	65535	65535
37847.0	21494.0	r05c02f16p01-ch2sk1fk1fl1.tiff	r05c02f16p01-ch1sk1fk1fl1.tiff	4	70	0.000564584	0.0443427	0.0	0.0	nan	02	16	01	05	1	1	0	0	65535	65535
37249.0	21430.0	r05c02f17p01-ch2sk1fk1fl1.tiff	r05c02f17p01-ch1sk1fk1fl1.tiff	4	71	0.000549325	0.00424201	0.0	0.0	nan	02	17	01	05	1	1	0	0	65535	65535
37071.0	21597.0	r05c02f18p01-ch2sk1fk1fl1.tiff	r05c02f18p01-ch1sk1fk1fl1.tiff	4	72	0.000610361	0.00239567	0.0	0.0	nan	02	18	01	05	1	1	0	0	65535	65535
397.0	777.0	r06c02f01p01-ch2sk1fk1fl1.tiff	r06c02f01p01-ch1sk1fk1fl1.tiff	5	73	0.127108	0.211307	0.0	0.0	nan	02	01	01	06	0	0	0	0	65535	65535
37361.0	21968.0	r06c02f02p01-ch2sk1fk1fl1.tiff	r06c02f02p01-ch1sk1fk1fl1.tiff	5	74	0.00062562	0.00135805	0.0	0.0	nan	02	02	01	06	1	1	0	0	65535	65535
37815.0	21782.0	r06c02f03p01-ch2sk1fk1fl1.tiff	r06c02f03p01-ch1sk1fk1fl1.tiff	5	75	0.000564584	0.00134279	0.0	0.0	nan	02	03	01	06	1	1	0	0	65535	65535
37102.0	21699.0	r06c02f04p01-ch2sk1fk1fl1.tiff	r06c02f04p01-ch1sk1fk1fl1.tiff	5	76	0.000579843	0.00129702	0.0	0.0	nan	02	04	01	06	1	1	0	0	65535	65535
37855.0	21923.0	r06c02f05p01-ch2sk1fk1fl1.tiff	r06c02f05p01-ch1sk1fk1fl1.tiff	5	77	0.000595102	0.00306706	0.0	0.0	nan	02	05	01	06	1	1	0	0	65535	65535
64.0	13.0	r06c02f06p01-ch2sk1fk1fl1.tiff	r06c02f06p01-ch1sk1fk1fl1.tiff	5	78	0.0287938	0.0965591	0.0	0.0	nan	02	06	01	06	1	0	0	0	65535	65535
53.0	86.0	r06c02f07p01-ch2sk1fk1fl1.tiff	r06c02f07p01-ch1sk1fk1fl1.tiff	5	79	0.0697642	0.0932784	0.0	0.0	nan	02	07	01	06	0	0	0	0	65535	65535
18.0	21.0	r06c02f08p01-ch2sk1fk1fl1.tiff	r06c02f08p01-ch1sk1fk1fl1.tiff	5	80	0.0307164	0.0640879	0.0	0.0	nan	02	08	01	06	1	0	0	0	65535	65535
94.0	110.0	r06c02f09p01-ch2sk1fk1fl1.tiff	r06c02f09p01-ch1sk1fk1fl1.tiff	5	81	0.0992752	0.109682	0.0	0.0	nan	02	09	01	06	0	0	0	0	65535	65535
96.0	95.0	r06c02f10p01-ch2sk1fk1fl1.tiff	r06c02f10p01-ch1sk1fk1fl1.tiff	5	82	0.111742	0.139727	0.0	0.0	nan	02	10	01	06	0	0	0	0	65535	65535
37813.0	22058.0	r06c02f11p01-ch2sk1fk1fl1.tiff	r06c02f11p01-ch1sk1fk1fl1.tiff	5	83	0.000564584	0.00151064	0.0	0.0	nan	02	11	01	06	1	1	0	0	65535	65535
37502.0	21716.0	r06c02f12p01-ch2sk1fk1fl1.tiff	r06c02f12p01-ch1sk1fk1fl1.tiff	5	84	0.000564584	0.0018616	0.0	0.0	nan	02	12	01	06	1	1	0	0	65535	65535
67.0	95.0	r06c02f13p01-ch2sk1fk1fl1.tiff	r06c02f13p01-ch1sk1fk1fl1.tiff	5	85	0.0673838	0.229725	0.0	0.0	nan	02	13	01	06	0	0	0	0	65535	65535
237.0	380.0	r06c02f14p01-ch2sk1fk1fl1.tiff	r06c02f14p01-ch1sk1fk1fl1.tiff	5	86	0.196155	0.249119	0.0	7.18060661765e-05	nan	02	14	01	06	0	0	0	0	65535	65535
96.0	95.0	r06c02f15p01-ch2sk1fk1fl1.tiff	r06c02f15p01-ch1sk1fk1fl1.tiff	5	87	0.0542916	0.0743267	0.0	0.0	nan	02	15	01	06	0	0	0	0	65535	65535
12389.0	21298.0	r06c02f16p01-ch2sk1fk1fl1.tiff	r06c02f16p01-ch1sk1fk1fl1.tiff	5	88	0.0091249	0.00880446	0.0	0.0	nan	02	16	01	06	1	1	0	0	65535	65535
692.0	13.0	r06c02f17p01-ch2sk1fk1fl1.tiff	r06c02f17p01-ch1sk1fk1fl1.tiff	5	89	0.0223239	0.0274052	0.0	0.0	nan	02	17	01	06	1	1	0	0	65535	65535
3842.0	101.0	r06c02f18p01-ch2sk1fk1fl1.tiff	r06c02f18p01-ch1sk1fk1fl1.tiff	5	90	0.0159152	0.249805	0.0	0.376766429228	nan	02	18	01	06	1	0	0	0	65535	65535
220.0	240.0	r07c02f01p01-ch2sk1fk1fl1.tiff	r07c02f01p01-ch1sk1fk1fl1.tiff	6	91	0.0821698	0.0999008	0.0	0.0	nan	02	01	01	07	0	0	0	0	65535	65535
37664.0	21767.0	r07c02f02p01-ch2sk1fk1fl1.tiff	r07c02f02p01-ch1sk1fk1fl1.tiff	6	92	0.000534066	0.00137331	0.0	0.0	nan	02	02	01	07	1	1	0	0	65535	65535
31253.0	21619.0	r07c02f03p01-ch2sk1fk1fl1.tiff	r07c02f03p01-ch1sk1fk1fl1.tiff	6	93	0.000656138	0.00209049	0.0	0.0	nan	02	03	01	07	1	1	0	0	65535	65535
37322.0	21814.0	r07c02f04p01-ch2sk1fk1fl1.tiff	r07c02f04p01-ch1sk1fk1fl1.tiff	6	94	0.000579843	0.0019379	0.0	0.0	nan	02	04	01	07	1	1	0	0	65535	65535
37455.0	21677.0	r07c02f05p01-ch2sk1fk1fl1.tiff	r07c02f05p01-ch1sk1fk1fl1.tiff	6	95	0.000595102	0.00422675	0.0	0.0	nan	02	05	01	07	1	1	0	0	65535	65535
37070.0	21579.0	r07c02f06p01-ch2sk1fk1fl1.tiff	r07c02f06p01-ch1sk1fk1fl1.tiff	6	96	0.000595102	0.00216678	0.0	0.0	nan	02	06	01	07	1	1	0	0	65535	65535
1733.0	3.0	r07c02f07p01-ch2sk1fk1fl1.tiff	r07c02f07p01-ch1sk1fk1fl1.tiff	6	97	0.0181125	0.0603189	0.0	0.0	nan	02	07	01	07	1	0	0	0	65535	65535
37450.0	21703.0	r07c02f08p01-ch2sk1fk1fl1.tiff	r07c02f08p01-ch1sk1fk1fl1.tiff	6	98	0.000579843	0.00190738	0.0	0.0	nan	02	08	01	07	1	1	0	0	65535	65535
16.0	37.0	r07c02f09p01-ch2sk1fk1fl1.tiff	r07c02f09p01-ch1sk1fk1fl1.tiff	6	99	0.0561837	0.105043	0.0	0.0	nan	02	09	01	07	0	0	0	0	65535	65535
68.0	88.0	r07c02f10p01-ch2sk1fk1fl1.tiff	r07c02f10p01-ch1sk1fk1fl1.tiff	6	100	0.062211	0.0847181	0.0	0.0	nan	02	10	01	07	0	0	0	0	65535	65535
37698.0	21602.0	r07c02f11p01-ch2sk1fk1fl1.tiff	r07c02f11p01-ch1sk1fk1fl1.tiff	6	101	0.00062562	0.00419623	0.0	0.0	nan	02	11	01	07	1	1	0	0	65535	65535
37643.0	21488.0	r07c02f12p01-ch2sk1fk1fl1.tiff	r07c02f12p01-ch1sk1fk1fl1.tiff	6	102	0.000595102	0.00474556	0.0	0.0	nan	02	12	01	07	1	1	0	0	65535	65535
99.0	182.0	r07c02f13p01-ch2sk1fk1fl1.tiff	r07c02f13p01-ch1sk1fk1fl1.tiff	6	103	0.165316	0.243442	0.0	0.0	nan	02	13	01	07	0	0	0	0	65535	65535
405.0	1050.0	r07c02f14p01-ch2sk1fk1fl1.tiff	r07c02f14p01-ch1sk1fk1fl1.tiff	6	104	0.0992752	0.231693	0.0	0.0	nan	02	14	01	07	0	0	0	0	65535	65535
67.0	127.0	r07c02f15p01-ch2sk1fk1fl1.tiff	r07c02f15p01-ch1sk1fk1fl1.tiff	6	105	0.0768597	0.0871138	0.0	0.0	nan	02	15	01	07	0	0	0	0	65535	65535
23.0	51.0	r07c02f16p01-ch2sk1fk1fl1.tiff	r07c02f16p01-ch1sk1fk1fl1.tiff	6	106	0.0435798	0.0545357	0.0	0.0	nan	02	16	01	07	1	0	0	0	65535	65535
108.0	297.0	r07c02f17p01-ch2sk1fk1fl1.tiff	r07c02f17p01-ch1sk1fk1fl1.tiff	6	107	0.187991	0.196277	0.0	0.0	nan	02	17	01	07	0	0	0	0	65535	65535
24.0	69.0	r07c02f18p01-ch2sk1fk1fl1.tiff	r07c02f18p01-ch1sk1fk1fl1.tiff	6	108	0.0493019	0.126299	0.0	0.0	nan	02	18	01	07	1	0	0	0	65535	65535
233.0	658.0	r02c03f01p01-ch2sk1fk1fl1.tiff	r02c03f01p01-ch1sk1fk1fl1.tiff	7	109	0.162524	0.249729	0.0	0.000646254595588	nan	03	01	01	02	0	0	0	0	65535	65535
37606.0	22001.0	r02c03f02p01-ch2sk1fk1fl1.tiff	r02c03f02p01-ch1sk1fk1fl1.tiff	7	110	0.000564584	0.00137331	0.0	0.0	nan	03	02	01	02	1	1	0	0	65535	65535
3.0	3.0	r02c03f03p01-ch2sk1fk1fl1.tiff	r02c03f03p01-ch1sk1fk1fl1.tiff	7	111	0.0569009	0.117281	0.0	0.0	nan	03	03	01	02	0	0	0	0	65535	65535
5.0	10.0	r02c03f04p01-ch2sk1fk1fl1.tiff	r02c03f04p01-ch1sk1fk1fl1.tiff	7	112	0.0753643	0.100496	0.0	0.0	nan	03	04	01	02	0	0	0	0	65535	65535
37450.0	21977.0	r02c03f05p01-ch2sk1fk1fl1.tiff	r02c03f05p01-ch1sk1fk1fl1.tiff	7	113	0.000579843	0.00138857	0.0	0.0	nan	03	05	01	02	1	1	0	0	65535	65535
97.0	197.0	r02c03f06p01-ch2sk1fk1fl1.tiff	r02c03f06p01-ch1sk1fk1fl1.tiff	7	114	0.184894	0.206485	0.0	0.0	nan	03	06	01	02	0	0	0	0	65535	65535
127.0	168.0	r02c03f07p01-ch2sk1fk1fl1.tiff	r02c03f07p01-ch1sk1fk1fl1.tiff	7	115	0.160586	0.206363	0.0	0.0	nan	03	07	01	02	0	0	0	0	65535	65535
37810.0	19307.0	r02c03f08p01-ch2sk1fk1fl1.tiff	r02c03f08p01-ch1sk1fk1fl1.tiff	7	116	0.000610361	0.00433356	0.0	0.0	nan	03	08	01	02	1	1	0	0	65535	65535
8.0	25.0	r02c03f09p01-ch2sk1fk1fl1.tiff	r02c03f09p01-ch1sk1fk1fl1.tiff	7	117	0.0538186	0.106523	0.0	0.0	nan	03	09	01	02	0	0	0	0	65535	65535
156.0	410.0	r02c03f10p01-ch2sk1fk1fl1.tiff	r02c03f10p01-ch1sk1fk1fl1.tiff	7	118	0.123568	0.210788	0.0	0.0	nan	03	10	01	02	0	0	0	0	65535	65535
37348.0	22089.0	r02c03f11p01-ch2sk1fk1fl1.tiff	r02c03f11p01-ch1sk1fk1fl1.tiff	7	119	0.000595102	0.00137331	0.0	0.0	nan	03	11	01	02	1	1	0	0	65535	65535
31587.0	22243.0	r02c03f12p01-ch2sk1fk1fl1.tiff	r02c03f12p01-ch1sk1fk1fl1.tiff	7	120	0.000640879	0.00169375	0.0	0.0	nan	03	12	01	02	1	1	0	0	65535	65535
115.0	246.0	r02c03f13p01-ch2sk1fk1fl1.tiff	r02c03f13p01-ch1sk1fk1fl1.tiff	7	121	0.183612	0.20708	0.0	0.0	nan	03	13	01	02	0	0	0	0	65535	65535
169.0	397.0	r02c03f14p01-ch2sk1fk1fl1.tiff	r02c03f14p01-ch1sk1fk1fl1.tiff	7	122	0.127855	0.249668	0.0	0.000359030330882	nan	03	14	01	02	0	0	0	0	65535	65535
7.0	24.0	r02c03f15p01-ch2sk1fk1fl1.tiff	r02c03f15p01-ch1sk1fk1fl1.tiff	7	123	0.0647898	0.0795911	0.0	0.0	nan	03	15	01	02	0	0	0	0	65535	65535
37455.0	21730.0	r02c03f16p01-ch2sk1fk1fl1.tiff	r02c03f16p01-ch1sk1fk1fl1.tiff	7	124	0.000564584	0.00137331	0.0	0.0	nan	03	16	01	02	1	1	0	0	65535	65535
4.0	38.0	r02c03f17p01-ch2sk1fk1fl1.tiff	r02c03f17p01-ch1sk1fk1fl1.tiff	7	125	0.0316167	0.0405127	0.0	0.0	nan	03	17	01	02	1	1	0	0	65535	65535
12.0	46.0	r02c03f18p01-ch2sk1fk1fl1.tiff	r02c03f18p01-ch1sk1fk1fl1.tiff	7	126	0.0347906	0.0867628	0.0	0.0	nan	03	18	01	02	1	0	0	0	65535	65535
278.0	577.0	r03c03f01p01-ch2sk1fk1fl1.tiff	r03c03f01p01-ch1sk1fk1fl1.tiff	8	127	0.125017	0.249638	0.0	0.000287224264706	nan	03	01	01	03	0	0	0	0	65535	65535
37767.0	22119.0	r03c03f02p01-ch2sk1fk1fl1.tiff	r03c03f02p01-ch1sk1fk1fl1.tiff	8	128	0.000549325	0.00137331	0.0	0.0	nan	03	02	01	03	1	1	0	0	65535	65535
37375.0	21812.0	r03c03f03p01-ch2sk1fk1fl1.tiff	r03c03f03p01-ch1sk1fk1fl1.tiff	8	129	0.000595102	0.00233463	0.0	0.0	nan	03	03	01	03	1	1	0	0	65535	65535
37320.0	21994.0	r03c03f04p01-ch2sk1fk1fl1.tiff	r03c03f04p01-ch1sk1fk1fl1.tiff	8	130	0.000564584	0.00149538	0.0	0.0	nan	03	04	01	03	1	1	0	0	65535	65535
0.0	22349.0	r03c03f05p01-ch2sk1fk1fl1.tiff	r03c03f05p01-ch1sk1fk1fl1.tiff	8	131	0.0721752	0.00332647	0.0	0.0	nan	03	05	01	03	0	1	0	0	65535	65535
45.0	62.0	r03c03f06p01-ch2sk1fk1fl1.tiff	r03c03f06p01-ch1sk1fk1fl1.tiff	8	132	0.0717021	0.1234	0.0	0.0	nan	03	06	01	03	0	0	0	0	65535	65535
43.0	76.0	r03c03f07p01-ch2sk1fk1fl1.tiff	r03c03f07p01-ch1sk1fk1fl1.tiff	8	133	0.0773938	0.079057	0.0	0.0	nan	03	07	01	03	0	0	0	0	65535	65535
12392.0	1.0	r03c03f08p01-ch2sk1fk1fl1.tiff	r03c03f08p01-ch1sk1fk1fl1.tiff	8	134	0.00880446	0.0906539	0.0	0.0	nan	03	08	01	03	1	0	0	0	65535	65535
31.0	44.0	r03c03f09p01-ch2sk1fk1fl1.tiff	r03c03f09p01-ch1sk1fk1fl1.tiff	8	135	0.0978408	0.0910506	0.0	0.0	nan	03	09	01	03	0	0	0	0	65535	65535
227.0	385.0	r03c03f10p01-ch2sk1fk1fl1.tiff	r03c03f10p01-ch1sk1fk1fl1.tiff	8	136	0.130785	0.216098	0.0	0.0	nan	03	10	01	03	0	0	0	0	65535	65535
15.0	11.0	r03c03f11p01-ch2sk1fk1fl1.tiff	r03c03f11p01-ch1sk1fk1fl1.tiff	8	137	0.0859846	0.0657969	0.0	0.0	nan	03	11	01	03	0	0	0	0	65535	65535
6.0	20029.0	r03c03f12p01-ch2sk1fk1fl1.tiff	r03c03f12p01-ch1sk1fk1fl1.tiff	8	138	0.033753	0.0030518	0.0	0.0	nan	03	12	01	03	1	1	0	0	65535	65535
112.0	182.0	r03c03f13p01-ch2sk1fk1fl1.tiff	r03c03f13p01-ch1sk1fk1fl1.tiff	8	139	0.134295	0.249683	0.0	7.18060661765e-05	nan	03	13	01	03	0	0	0	0	65535	65535
225.0	400.0	r03c03f14p01-ch2sk1fk1fl1.tiff	r03c03f14p01-ch1sk1fk1fl1.tiff	8	140	0.127062	0.249638	0.0	7.18060661765e-05	nan	03	14	01	03	0	0	0	0	65535	65535
21.0	28.0	r03c03f15p01-ch2sk1fk1fl1.tiff	r03c03f15p01-ch1sk1fk1fl1.tiff	8	141	0.0521401	0.0526894	0.0	0.0	nan	03	15	01	03	0	0	0	0	65535	65535
31690.0	22150.0	r03c03f16p01-ch2sk1fk1fl1.tiff	r03c03f16p01-ch1sk1fk1fl1.tiff	8	142	0.000640879	0.00233463	0.0	0.0	nan	03	16	01	03	1	1	0	0	65535	65535
11.0	44.0	r03c03f17p01-ch2sk1fk1fl1.tiff	r03c03f17p01-ch1sk1fk1fl1.tiff	8	143	0.0463722	0.0619516	0.0	0.0	nan	03	17	01	03	1	0	0	0	65535	65535
8.0	19.0	r03c03f18p01-ch2sk1fk1fl1.tiff	r03c03f18p01-ch1sk1fk1fl1.tiff	8	144	0.0360876	0.0527962	0.0	0.0	nan	03	18	01	03	1	0	0	0	65535	65535
253.0	591.0	r04c03f01p01-ch2sk1fk1fl1.tiff	r04c03f01p01-ch1sk1fk1fl1.tiff	9	145	0.249668	0.249638	0.000574448529412	0.000287224264706	nan	03	01	01	04	0	0	0	0	65535	65535
37385.0	22329.0	r04c03f02p01-ch2sk1fk1fl1.tiff	r04c03f02p01-ch1sk1fk1fl1.tiff	9	146	0.000534066	0.00205997	0.0	0.0	nan	03	02	01	04	1	1	0	0	65535	65535
37524.0	21870.0	r04c03f03p01-ch2sk1fk1fl1.tiff	r04c03f03p01-ch1sk1fk1fl1.tiff	9	147	0.000579843	0.00155642	0.0	0.0	nan	03	03	01	04	1	1	0	0	65535	65535
37300.0	22071.0	r04c03f04p01-ch2sk1fk1fl1.tiff	r04c03f04p01-ch1sk1fk1fl1.tiff	9	148	0.000564584	0.00134279	0.0	0.0	nan	03	04	01	04	1	1	0	0	65535	65535
37725.0	22032.0	r04c03f05p01-ch2sk1fk1fl1.tiff	r04c03f05p01-ch1sk1fk1fl1.tiff	9	149	0.000579843	0.00216678	0.0	0.0	nan	03	05	01	04	1	1	0	0	65535	65535
13.0	16.0	r04c03f06p01-ch2sk1fk1fl1.tiff	r04c03f06p01-ch1sk1fk1fl1.tiff	9	150	0.0582589	0.0759136	0.0	0.0	nan	03	06	01	04	0	0	0	0	65535	65535
26.0	80.0	r04c03f07p01-ch2sk1fk1fl1.tiff	r04c03f07p01-ch1sk1fk1fl1.tiff	9	151	0.0486915	0.14995	0.0	0.0	nan	03	07	01	04	1	0	0	0	65535	65535
1.0	8.0	r04c03f08p01-ch2sk1fk1fl1.tiff	r04c03f08p01-ch1sk1fk1fl1.tiff	9	152	0.03682	0.0547494	0.0	0.0	nan	03	08	01	04	1	0	0	0	65535	65535
51.0	102.0	r04c03f09p01-ch2sk1fk1fl1.tiff	r04c03f09p01-ch1sk1fk1fl1.tiff	9	153	0.0581216	0.0855421	0.0	0.0	nan	03	09	01	04	0	0	0	0	65535	65535
137.0	195.0	r04c03f10p01-ch2sk1fk1fl1.tiff	r04c03f10p01-ch1sk1fk1fl1.tiff	9	154	0.249653	0.249653	0.000287224264706	0.000359030330882	nan	03	10	01	04	0	0	0	0	65535	65535
31308.0	2.0	r04c03f11p01-ch2sk1fk1fl1.tiff	r04c03f11p01-ch1sk1fk1fl1.tiff	9	155	0.000640879	0.0668803	0.0	0.0	nan	03	11	01	04	1	0	0	0	65535	65535
37241.0	22063.0	r04c03f12p01-ch2sk1fk1fl1.tiff	r04c03f12p01-ch1sk1fk1fl1.tiff	9	156	0.000579843	0.00259403	0.0	0.0	nan	03	12	01	04	1	1	0	0	65535	65535
86.0	165.0	r04c03f13p01-ch2sk1fk1fl1.tiff	r04c03f13p01-ch1sk1fk1fl1.tiff	9	157	0.163989	0.179644	0.0	0.0	nan	03	13	01	04	0	0	0	0	65535	65535
208.0	442.0	r04c03f14p01-ch2sk1fk1fl1.tiff	r04c03f14p01-ch1sk1fk1fl1.tiff	9	158	0.131121	0.246754	0.0	0.0	nan	03	14	01	04	0	0	0	0	65535	65535
63.0	83.0	r04c03f15p01-ch2sk1fk1fl1.tiff	r04c03f15p01-ch1sk1fk1fl1.tiff	9	159	0.0716106	0.0955673	0.0	0.0	nan	03	15	01	04	0	0	0	0	65535	65535
3724.0	1.0	r04c03f16p01-ch2sk1fk1fl1.tiff	r04c03f16p01-ch1sk1fk1fl1.tiff	9	160	0.0141604	0.0375219	0.0	0.0	nan	03	16	01	04	1	1	0	0	65535	65535
24.0	25.0	r04c03f17p01-ch2sk1fk1fl1.tiff	r04c03f17p01-ch1sk1fk1fl1.tiff	9	161	0.038819	0.0480659	0.0	0.0	nan	03	17	01	04	1	1	0	0	65535	65535
1555.0	3.0	r04c03f18p01-ch2sk1fk1fl1.tiff	r04c03f18p01-ch1sk1fk1fl1.tiff	9	162	0.0190585	0.0343175	0.0	0.0	nan	03	18	01	04	1	1	0	0	65535	65535
289.0	478.0	r05c03f01p01-ch2sk1fk1fl1.tiff	r05c03f01p01-ch1sk1fk1fl1.tiff	10	163	0.133715	0.21532	0.0	0.0	nan	03	01	01	05	0	0	0	0	65535	65535
37802.0	21977.0	r05c03f02p01-ch2sk1fk1fl1.tiff	r05c03f02p01-ch1sk1fk1fl1.tiff	10	164	0.000610361	0.00267033	0.0	0.0	nan	03	02	01	05	1	1	0	0	65535	65535
37892.0	21902.0	r05c03f03p01-ch2sk1fk1fl1.tiff	r05c03f03p01-ch1sk1fk1fl1.tiff	10	165	0.000610361	0.00207523	0.0	0.0	nan	03	03	01	05	1	1	0	0	65535	65535
38185.0	19551.0	r05c03f04p01-ch2sk1fk1fl1.tiff	r05c03f04p01-ch1sk1fk1fl1.tiff	10	166	0.000610361	0.00381476	0.0	0.0	nan	03	04	01	05	1	1	0	0	65535	65535
38159.0	21907.0	r05c03f05p01-ch2sk1fk1fl1.tiff	r05c03f05p01-ch1sk1fk1fl1.tiff	10	167	0.000610361	0.00442512	0.0	0.0	nan	03	05	01	05	1	1	0	0	65535	65535
200.0	138.0	r05c03f06p01-ch2sk1fk1fl1.tiff	r05c03f06p01-ch1sk1fk1fl1.tiff	10	168	0.0264744	0.229221	0.0	0.0	nan	03	06	01	05	1	0	0	0	65535	65535
51.0	80.0	r05c03f07p01-ch2sk1fk1fl1.tiff	r05c03f07p01-ch1sk1fk1fl1.tiff	10	169	0.093904	0.104585	0.0	0.0	nan	03	07	01	05	0	0	0	0	65535	65535
2.0	13.0	r05c03f08p01-ch2sk1fk1fl1.tiff	r05c03f08p01-ch1sk1fk1fl1.tiff	10	170	0.0382696	0.0495155	0.0	0.0	nan	03	08	01	05	1	1	0	0	65535	65535
117.0	220.0	r05c03f09p01-ch2sk1fk1fl1.tiff	r05c03f09p01-ch1sk1fk1fl1.tiff	10	171	0.126635	0.149065	0.0	0.0	nan	03	09	01	05	0	0	0	0	65535	65535
42.0	75.0	r05c03f10p01-ch2sk1fk1fl1.tiff	r05c03f10p01-ch1sk1fk1fl1.tiff	10	172	0.06392	0.12108	0.0	0.0	nan	03	10	01	05	0	0	0	0	65535	65535
37254.0	22006.0	r05c03f11p01-ch2sk1fk1fl1.tiff	r05c03f11p01-ch1sk1fk1fl1.tiff	10	173	0.00062562	0.00357061	0.0	0.0	nan	03	11	01	05	1	1	0	0	65535	65535
37802.0	21883.0	r05c03f12p01-ch2sk1fk1fl1.tiff	r05c03f12p01-ch1sk1fk1fl1.tiff	10	174	0.000595102	0.00263981	0.0	0.0	nan	03	12	01	05	1	1	0	0	65535	65535
19.0	42.0	r05c03f13p01-ch2sk1fk1fl1.tiff	r05c03f13p01-ch1sk1fk1fl1.tiff	10	175	0.0456703	0.0793927	0.0	0.0	nan	03	13	01	05	1	0	0	0	65535	65535
262.0	544.0	r05c03f14p01-ch2sk1fk1fl1.tiff	r05c03f14p01-ch1sk1fk1fl1.tiff	10	176	0.195026	0.224308	0.0	0.0	nan	03	14	01	05	0	0	0	0	65535	65535
150.0	292.0	r05c03f15p01-ch2sk1fk1fl1.tiff	r05c03f15p01-ch1sk1fk1fl1.tiff	10	177	0.180774	0.203967	0.0	0.0	nan	03	15	01	05	0	0	0	0	65535	65535
30.0	54.0	r05c03f16p01-ch2sk1fk1fl1.tiff	r05c03f16p01-ch1sk1fk1fl1.tiff	10	178	0.0283207	0.062974	0.0	0.0	nan	03	16	01	05	1	0	0	0	65535	65535
50.0	72.0	r05c03f17p01-ch2sk1fk1fl1.tiff	r05c03f17p01-ch1sk1fk1fl1.tiff	10	179	0.0569619	0.0533303	0.0	0.0	nan	03	17	01	05	0	0	0	0	65535	65535
37533.0	21977.0	r05c03f18p01-ch2sk1fk1fl1.tiff	r05c03f18p01-ch1sk1fk1fl1.tiff	10	180	0.000549325	0.00143435	0.0	0.0	nan	03	18	01	05	1	1	0	0	65535	65535
323.0	483.0	r06c03f01p01-ch2sk1fk1fl1.tiff	r06c03f01p01-ch1sk1fk1fl1.tiff	11	181	0.156786	0.228672	0.0	0.0	nan	03	01	01	06	0	0	0	0	65535	65535
4040.0	23955.0	r06c03f02p01-ch2sk1fk1fl1.tiff	r06c03f02p01-ch1sk1fk1fl1.tiff	11	182	0.016968	0.0246281	0.0	0.0	nan	03	02	01	06	1	1	0	0	65535	65535
48.0	74.0	r06c03f03p01-ch2sk1fk1fl1.tiff	r06c03f03p01-ch1sk1fk1fl1.tiff	11	183	0.0484474	0.104036	0.0	0.0	nan	03	03	01	06	1	0	0	0	65535	65535
1909.0	17.0	r06c03f04p01-ch2sk1fk1fl1.tiff	r06c03f04p01-ch1sk1fk1fl1.tiff	11	184	0.0189517	0.204257	0.0	0.0	nan	03	04	01	06	1	0	0	0	65535	65535
36972.0	22252.0	r06c03f05p01-ch2sk1fk1fl1.tiff	r06c03f05p01-ch1sk1fk1fl1.tiff	11	185	0.000564584	0.00205997	0.0	0.0	nan	03	05	01	06	1	1	0	0	65535	65535
121.0	173.0	r06c03f06p01-ch2sk1fk1fl1.tiff	r06c03f06p01-ch1sk1fk1fl1.tiff	11	186	0.187716	0.249744	0.0	0.0282915900735	nan	03	06	01	06	0	0	0	0	65535	65535
320.0	589.0	r06c03f07p01-ch2sk1fk1fl1.tiff	r06c03f07p01-ch1sk1fk1fl1.tiff	11	187	0.226139	0.249638	0.0	0.000215418198529	nan	03	07	01	06	0	0	0	0	65535	65535
120.0	60.0	r06c03f08p01-ch2sk1fk1fl1.tiff	r06c03f08p01-ch1sk1fk1fl1.tiff	11	188	0.0235599	0.0488136	0.0	0.0	nan	03	08	01	06	1	1	0	0	65535	65535
27.0	61.0	r06c03f09p01-ch2sk1fk1fl1.tiff	r06c03f09p01-ch1sk1fk1fl1.tiff	11	189	0.0396429	0.0386358	0.0	0.0	nan	03	09	01	06	1	1	0	0	65535	65535
88.0	190.0	r06c03f10p01-ch2sk1fk1fl1.tiff	r06c03f10p01-ch1sk1fk1fl1.tiff	11	190	0.130999	0.15729	0.0	0.0	nan	03	10	01	06	0	0	0	0	65535	65535
37649.0	21979.0	r06c03f11p01-ch2sk1fk1fl1.tiff	r06c03f11p01-ch1sk1fk1fl1.tiff	11	191	0.000595102	0.00144961	0.0	0.0	nan	03	11	01	06	1	1	0	0	65535	65535
31087.0	21932.0	r06c03f12p01-ch2sk1fk1fl1.tiff	r06c03f12p01-ch1sk1fk1fl1.tiff	11	192	0.000640879	0.00164797	0.0	0.0	nan	03	12	01	06	1	1	0	0	65535	65535
18.0	21.0	r06c03f13p01-ch2sk1fk1fl1.tiff	r06c03f13p01-ch1sk1fk1fl1.tiff	11	193	0.0323033	0.0442969	0.0	0.0	nan	03	13	01	06	1	1	0	0	65535	65535
44.0	65.0	r06c03f14p01-ch2sk1fk1fl1.tiff	r06c03f14p01-ch1sk1fk1fl1.tiff	11	194	0.0442054	0.0586709	0.0	0.0	nan	03	14	01	06	1	0	0	0	65535	65535
18392.0	3.0	r06c03f15p01-ch2sk1fk1fl1.tiff	r06c03f15p01-ch1sk1fk1fl1.tiff	11	195	0.00653086	0.018677	0.0	0.0	nan	03	15	01	06	1	1	0	0	65535	65535
37458.0	21685.0	r06c03f16p01-ch2sk1fk1fl1.tiff	r06c03f16p01-ch1sk1fk1fl1.tiff	11	196	0.000564584	0.00132753	0.0	0.0	nan	03	16	01	06	1	1	0	0	65535	65535
37474.0	21771.0	r06c03f17p01-ch2sk1fk1fl1.tiff	r06c03f17p01-ch1sk1fk1fl1.tiff	11	197	0.000579843	0.00132753	0.0	0.0	nan	03	17	01	06	1	1	0	0	65535	65535
38273.0	21912.0	r06c03f18p01-ch2sk1fk1fl1.tiff	r06c03f18p01-ch1sk1fk1fl1.tiff	11	198	0.000595102	0.00135805	0.0	0.0	nan	03	18	01	06	1	1	0	0	65535	65535
208.0	449.0	r07c03f01p01-ch2sk1fk1fl1.tiff	r07c03f01p01-ch1sk1fk1fl1.tiff	12	199	0.130236	0.204746	0.0	0.0	nan	03	01	01	07	0	0	0	0	65535	65535
31188.0	21828.0	r07c03f02p01-ch2sk1fk1fl1.tiff	r07c03f02p01-ch1sk1fk1fl1.tiff	12	200	0.000640879	0.00183108	0.0	0.0	nan	03	02	01	07	1	1	0	0	65535	65535
37398.0	21962.0	r07c03f03p01-ch2sk1fk1fl1.tiff	r07c03f03p01-ch1sk1fk1fl1.tiff	12	201	0.000549325	0.00178531	0.0	0.0	nan	03	03	01	07	1	1	0	0	65535	65535
37746.0	21700.0	r07c03f04p01-ch2sk1fk1fl1.tiff	r07c03f04p01-ch1sk1fk1fl1.tiff	12	202	0.000595102	0.00801099	0.0	0.0	nan	03	04	01	07	1	1	0	0	65535	65535
37432.0	21788.0	r07c03f05p01-ch2sk1fk1fl1.tiff	r07c03f05p01-ch1sk1fk1fl1.tiff	12	203	0.000595102	0.00204471	0.0	0.0	nan	03	05	01	07	1	1	0	0	65535	65535
37962.0	25480.0	r07c03f06p01-ch2sk1fk1fl1.tiff	r07c03f06p01-ch1sk1fk1fl1.tiff	12	204	0.000595102	0.0147707	0.0	0.0	nan	03	06	01	07	1	1	0	0	65535	65535
8.0	31.0	r07c03f07p01-ch2sk1fk1fl1.tiff	r07c03f07p01-ch1sk1fk1fl1.tiff	12	205	0.0434119	0.0543374	0.0	0.0	nan	03	07	01	07	1	0	0	0	65535	65535
31380.0	21365.0	r07c03f08p01-ch2sk1fk1fl1.tiff	r07c03f08p01-ch1sk1fk1fl1.tiff	12	206	0.000656138	0.031754	0.0	0.0	nan	03	08	01	07	1	1	0	0	65535	65535
44.0	86.0	r07c03f09p01-ch2sk1fk1fl1.tiff	r07c03f09p01-ch1sk1fk1fl1.tiff	12	207	0.037705	0.076524	0.0	0.0	nan	03	09	01	07	1	0	0	0	65535	65535
62.0	103.0	r07c03f10p01-ch2sk1fk1fl1.tiff	r07c03f10p01-ch1sk1fk1fl1.tiff	12	208	0.125902	0.149432	0.0	0.0	nan	03	10	01	07	0	0	0	0	65535	65535
31027.0	24189.0	r07c03f11p01-ch2sk1fk1fl1.tiff	r07c03f11p01-ch1sk1fk1fl1.tiff	12	209	0.000640879	0.00407416	0.0	0.0	nan	03	11	01	07	1	1	0	0	65535	65535
30850.0	21608.0	r07c03f12p01-ch2sk1fk1fl1.tiff	r07c03f12p01-ch1sk1fk1fl1.tiff	12	210	0.00122072	0.004654	0.0	0.0	nan	03	12	01	07	1	1	0	0	65535	65535
99.0	166.0	r07c03f13p01-ch2sk1fk1fl1.tiff	r07c03f13p01-ch1sk1fk1fl1.tiff	12	211	0.109697	0.174426	0.0	0.0	nan	03	13	01	07	0	0	0	0	65535	65535
437.0	880.0	r07c03f14p01-ch2sk1fk1fl1.tiff	r07c03f14p01-ch1sk1fk1fl1.tiff	12	212	0.147585	0.222721	0.0	0.0	nan	03	14	01	07	0	0	0	0	65535	65535
89.0	164.0	r07c03f15p01-ch2sk1fk1fl1.tiff	r07c03f15p01-ch1sk1fk1fl1.tiff	12	213	0.106004	0.147662	0.0	0.0	nan	03	15	01	07	0	0	0	0	65535	65535
27.0	31.0	r07c03f16p01-ch2sk1fk1fl1.tiff	r07c03f16p01-ch1sk1fk1fl1.tiff	12	214	0.0298009	0.0511482	0.0	0.0	nan	03	16	01	07	1	0	0	0	65535	65535
93.0	177.0	r07c03f17p01-ch2sk1fk1fl1.tiff	r07c03f17p01-ch1sk1fk1fl1.tiff	12	215	0.140551	0.152316	0.0	0.0	nan	03	17	01	07	0	0	0	0	65535	65535
34.0	36.0	r07c03f18p01-ch2sk1fk1fl1.tiff	r07c03f18p01-ch1sk1fk1fl1.tiff	12	216	0.0293889	0.0532692	0.0	0.0	nan	03	18	01	07	1	0	0	0	65535	65535
193.0	438.0	r02c04f01p01-ch2sk1fk1fl1.tiff	r02c04f01p01-ch1sk1fk1fl1.tiff	13	217	0.249531	0.249622	7.18060661765e-05	0.000143612132353	nan	04	01	01	02	0	0	0	0	65535	65535
37631.0	21999.0	r02c04f02p01-ch2sk1fk1fl1.tiff	r02c04f02p01-ch1sk1fk1fl1.tiff	13	218	0.000595102	0.00135805	0.0	0.0	nan	04	02	01	02	1	1	0	0	65535	65535
37177.0	21937.0	r02c04f03p01-ch2sk1fk1fl1.tiff	r02c04f03p01-ch1sk1fk1fl1.tiff	13	219	0.000549325	0.00134279	0.0	0.0	nan	04	03	01	02	1	1	0	0	65535	65535
37822.0	22089.0	r02c04f04p01-ch2sk1fk1fl1.tiff	r02c04f04p01-ch1sk1fk1fl1.tiff	13	220	0.000579843	0.00138857	0.0	0.0	nan	04	04	01	02	1	1	0	0	65535	65535
37248.0	21974.0	r02c04f05p01-ch2sk1fk1fl1.tiff	r02c04f05p01-ch1sk1fk1fl1.tiff	13	221	0.000549325	0.00138857	0.0	0.0	nan	04	05	01	02	1	1	0	0	65535	65535
47.0	97.0	r02c04f06p01-ch2sk1fk1fl1.tiff	r02c04f06p01-ch1sk1fk1fl1.tiff	13	222	0.100511	0.15906	0.0	0.0	nan	04	06	01	02	0	0	0	0	65535	65535
43.0	93.0	r02c04f07p01-ch2sk1fk1fl1.tiff	r02c04f07p01-ch1sk1fk1fl1.tiff	13	223	0.080705	0.12491	0.0	0.0	nan	04	07	01	02	0	0	0	0	65535	65535
37423.0	21843.0	r02c04f08p01-ch2sk1fk1fl1.tiff	r02c04f08p01-ch1sk1fk1fl1.tiff	13	224	0.000595102	0.00134279	0.0	0.0	nan	04	08	01	02	1	1	0	0	65535	65535
3.0	6.0	r02c04f09p01-ch2sk1fk1fl1.tiff	r02c04f09p01-ch1sk1fk1fl1.tiff	13	225	0.0853132	0.153613	0.0	0.0	nan	04	09	01	02	0	0	0	0	65535	65535
144.0	329.0	r02c04f10p01-ch2sk1fk1fl1.tiff	r02c04f10p01-ch1sk1fk1fl1.tiff	13	226	0.174838	0.202808	0.0	0.0	nan	04	10	01	02	0	0	0	0	65535	65535
37145.0	21829.0	r02c04f11p01-ch2sk1fk1fl1.tiff	r02c04f11p01-ch1sk1fk1fl1.tiff	13	227	0.000549325	0.00140383	0.0	0.0	nan	04	11	01	02	1	1	0	0	65535	65535
37794.0	22150.0	r02c04f12p01-ch2sk1fk1fl1.tiff	r02c04f12p01-ch1sk1fk1fl1.tiff	13	228	0.000579843	0.00213626	0.0	0.0	nan	04	12	01	02	1	1	0	0	65535	65535
184.0	339.0	r02c04f13p01-ch2sk1fk1fl1.tiff	r02c04f13p01-ch1sk1fk1fl1.tiff	13	229	0.210788	0.240925	0.0	0.0	nan	04	13	01	02	0	0	0	0	65535	65535
246.0	582.0	r02c04f14p01-ch2sk1fk1fl1.tiff	r02c04f14p01-ch1sk1fk1fl1.tiff	13	230	0.123445	0.2486	0.0	0.0	nan	04	14	01	02	0	0	0	0	65535	65535
13.0	17.0	r02c04f15p01-ch2sk1fk1fl1.tiff	r02c04f15p01-ch1sk1fk1fl1.tiff	13	231	0.0640421	0.0927138	0.0	0.0	nan	04	15	01	02	0	0	0	0	65535	65535
31486.0	22091.0	r02c04f16p01-ch2sk1fk1fl1.tiff	r02c04f16p01-ch1sk1fk1fl1.tiff	13	232	0.000671397	0.002533	0.0	0.0	nan	04	16	01	02	1	1	0	0	65535	65535
59.0	121.0	r02c04f17p01-ch2sk1fk1fl1.tiff	r02c04f17p01-ch1sk1fk1fl1.tiff	13	233	0.0776074	0.117021	0.0	0.0	nan	04	17	01	02	0	0	0	0	65535	65535
44.0	108.0	r02c04f18p01-ch2sk1fk1fl1.tiff	r02c04f18p01-ch1sk1fk1fl1.tiff	13	234	0.142672	0.119951	0.0	0.0	nan	04	18	01	02	0	0	0	0	65535	65535
53.0	42.0	r03c04f01p01-ch2sk1fk1fl1.tiff	r03c04f01p01-ch1sk1fk1fl1.tiff	14	235	0.0865339	0.128222	0.0	0.0	nan	04	01	01	03	0	0	0	0	65535	65535
37618.0	22008.0	r03c04f02p01-ch2sk1fk1fl1.tiff	r03c04f02p01-ch1sk1fk1fl1.tiff	14	236	0.000595102	0.00137331	0.0	0.0	nan	04	02	01	03	1	1	0	0	65535	65535
37556.0	21877.0	r03c04f03p01-ch2sk1fk1fl1.tiff	r03c04f03p01-ch1sk1fk1fl1.tiff	14	237	0.000579843	0.00157168	0.0	0.0	nan	04	03	01	03	1	1	0	0	65535	65535
37542.0	22119.0	r03c04f04p01-ch2sk1fk1fl1.tiff	r03c04f04p01-ch1sk1fk1fl1.tiff	14	238	0.000595102	0.00134279	0.0	0.0	nan	04	04	01	03	1	1	0	0	65535	65535
3.0	11.0	r03c04f05p01-ch2sk1fk1fl1.tiff	r03c04f05p01-ch1sk1fk1fl1.tiff	14	239	0.0807965	0.123064	0.0	0.0	nan	04	05	01	03	0	0	0	0	65535	65535
22.0	23.0	r03c04f06p01-ch2sk1fk1fl1.tiff	r03c04f06p01-ch1sk1fk1fl1.tiff	14	240	0.0663157	0.121996	0.0	0.0	nan	04	06	01	03	0	0	0	0	65535	65535
0.0	1.0	r03c04f07p01-ch2sk1fk1fl1.tiff	r03c04f07p01-ch1sk1fk1fl1.tiff	14	241	0.0696574	0.0587472	0.0	0.0	nan	04	07	01	03	0	0	0	0	65535	65535
37635.0	21992.0	r03c04f08p01-ch2sk1fk1fl1.tiff	r03c04f08p01-ch1sk1fk1fl1.tiff	14	242	0.00062562	0.00140383	0.0	0.0	nan	04	08	01	03	1	1	0	0	65535	65535
37293.0	21861.0	r03c04f09p01-ch2sk1fk1fl1.tiff	r03c04f09p01-ch1sk1fk1fl1.tiff	14	243	0.000579843	0.00140383	0.0	0.0	nan	04	09	01	03	1	1	0	0	65535	65535
265.0	371.0	r03c04f10p01-ch2sk1fk1fl1.tiff	r03c04f10p01-ch1sk1fk1fl1.tiff	14	244	0.143999	0.249668	0.0	0.000502642463235	nan	04	10	01	03	0	0	0	0	65535	65535
86.0	121.0	r03c04f11p01-ch2sk1fk1fl1.tiff	r03c04f11p01-ch1sk1fk1fl1.tiff	14	245	0.145388	0.185519	0.0	0.0	nan	04	11	01	03	0	0	0	0	65535	65535
130.0	275.0	r03c04f12p01-ch2sk1fk1fl1.tiff	r03c04f12p01-ch1sk1fk1fl1.tiff	14	246	0.123705	0.249699	0.0	0.000143612132353	nan	04	12	01	03	0	0	0	0	65535	65535
333.0	782.0	r03c04f13p01-ch2sk1fk1fl1.tiff	r03c04f13p01-ch1sk1fk1fl1.tiff	14	247	0.229694	0.249668	0.0	7.18060661765e-05	nan	04	13	01	03	0	0	0	0	65535	65535
28.0	66.0	r03c04f14p01-ch2sk1fk1fl1.tiff	r03c04f14p01-ch1sk1fk1fl1.tiff	14	248	0.0538949	0.105165	0.0	0.0	nan	04	14	01	03	0	0	0	0	65535	65535
32169.0	21969.0	r03c04f15p01-ch2sk1fk1fl1.tiff	r03c04f15p01-ch1sk1fk1fl1.tiff	14	249	0.00062562	0.00140383	0.0	0.0	nan	04	15	01	03	1	1	0	0	65535	65535
37409.0	24079.0	r03c04f16p01-ch2sk1fk1fl1.tiff	r03c04f16p01-ch1sk1fk1fl1.tiff	14	250	0.000579843	0.00317388	0.0	0.0	nan	04	16	01	03	1	1	0	0	65535	65535
22.0	12.0	r03c04f17p01-ch2sk1fk1fl1.tiff	r03c04f17p01-ch1sk1fk1fl1.tiff	14	251	0.0322423	0.0571298	0.0	0.0	nan	04	17	01	03	1	0	0	0	65535	65535
76.0	137.0	r03c04f18p01-ch2sk1fk1fl1.tiff	r03c04f18p01-ch1sk1fk1fl1.tiff	14	252	0.125566	0.133211	0.0	0.0	nan	04	18	01	03	0	0	0	0	65535	65535
152.0	234.0	r04c04f01p01-ch2sk1fk1fl1.tiff	r04c04f01p01-ch1sk1fk1fl1.tiff	15	253	0.151644	0.230243	0.0	0.0	nan	04	01	01	04	0	0	0	0	65535	65535
37390.0	22078.0	r04c04f02p01-ch2sk1fk1fl1.tiff	r04c04f02p01-ch1sk1fk1fl1.tiff	15	254	0.000579843	0.00297551	0.0	0.0	nan	04	02	01	04	1	1	0	0	65535	65535
15.0	5.0	r04c04f03p01-ch2sk1fk1fl1.tiff	r04c04f03p01-ch1sk1fk1fl1.tiff	15	255	0.0320287	0.0550851	0.0	0.0	nan	04	03	01	04	1	0	0	0	65535	65535
733.0	15.0	r04c04f04p01-ch2sk1fk1fl1.tiff	r04c04f04p01-ch1sk1fk1fl1.tiff	15	256	0.0233616	0.0432288	0.0	0.0	nan	04	04	01	04	1	1	0	0	65535	65535
82.0	30.0	r04c04f05p01-ch2sk1fk1fl1.tiff	r04c04f05p01-ch1sk1fk1fl1.tiff	15	257	0.0296941	0.0588388	0.0	0.0	nan	04	05	01	04	1	0	0	0	65535	65535
184.0	306.0	r04c04f06p01-ch2sk1fk1fl1.tiff	r04c04f06p01-ch1sk1fk1fl1.tiff	15	258	0.249668	0.225132	0.000215418198529	0.0	nan	04	06	01	04	0	0	0	0	65535	65535
97.0	134.0	r04c04f07p01-ch2sk1fk1fl1.tiff	r04c04f07p01-ch1sk1fk1fl1.tiff	15	259	0.126162	0.177371	0.0	0.0	nan	04	07	01	04	0	0	0	0	65535	65535
31517.0	19688.0	r04c04f08p01-ch2sk1fk1fl1.tiff	r04c04f08p01-ch1sk1fk1fl1.tiff	15	260	0.000671397	0.0178836	0.0	0.0	nan	04	08	01	04	1	1	0	0	65535	65535
33092.0	2017.0	r04c04f09p01-ch2sk1fk1fl1.tiff	r04c04f09p01-ch1sk1fk1fl1.tiff	15	261	0.000640879	0.0664988	0.0	0.0	nan	04	09	01	04	1	0	0	0	65535	65535
327.0	683.0	r04c04f10p01-ch2sk1fk1fl1.tiff	r04c04f10p01-ch1sk1fk1fl1.tiff	15	262	0.117144	0.243763	0.0	0.0	nan	04	10	01	04	0	0	0	0	65535	65535
65.0	51.0	r04c04f11p01-ch2sk1fk1fl1.tiff	r04c04f11p01-ch1sk1fk1fl1.tiff	15	263	0.0260777	0.0455787	0.0	0.0	nan	04	11	01	04	1	1	0	0	65535	65535
7597.0	2.0	r04c04f12p01-ch2sk1fk1fl1.tiff	r04c04f12p01-ch1sk1fk1fl1.tiff	15	264	0.0106661	0.0269932	0.0	0.0	nan	04	12	01	04	1	1	0	0	65535	65535
83.0	99.0	r04c04f13p01-ch2sk1fk1fl1.tiff	r04c04f13p01-ch1sk1fk1fl1.tiff	15	265	0.12398	0.159564	0.0	0.0	nan	04	13	01	04	0	0	0	0	65535	65535
41.0	58.0	r04c04f14p01-ch2sk1fk1fl1.tiff	r04c04f14p01-ch1sk1fk1fl1.tiff	15	266	0.0793469	0.0914015	0.0	0.0	nan	04	14	01	04	0	0	0	0	65535	65535
37097.0	22122.0	r04c04f15p01-ch2sk1fk1fl1.tiff	r04c04f15p01-ch1sk1fk1fl1.tiff	15	267	0.000595102	0.00155642	0.0	0.0	nan	04	15	01	04	1	1	0	0	65535	65535
37531.0	20322.0	r04c04f16p01-ch2sk1fk1fl1.tiff	r04c04f16p01-ch1sk1fk1fl1.tiff	15	268	0.00062562	0.00216678	0.0	0.0	nan	04	16	01	04	1	1	0	0	65535	65535
37261.0	22124.0	r04c04f17p01-ch2sk1fk1fl1.tiff	r04c04f17p01-ch1sk1fk1fl1.tiff	15	269	0.000564584	0.0016022	0.0	0.0	nan	04	17	01	04	1	1	0	0	65535	65535
37220.0	22164.0	r04c04f18p01-ch2sk1fk1fl1.tiff	r04c04f18p01-ch1sk1fk1fl1.tiff	15	270	0.00062562	0.00517281	0.0	0.0	nan	04	18	01	04	1	1	0	0	65535	65535
217.0	307.0	r05c04f01p01-ch2sk1fk1fl1.tiff	r05c04f01p01-ch1sk1fk1fl1.tiff	16	271	0.19556	0.210498	0.0	0.0	nan	04	01	01	05	0	0	0	0	65535	65535
0.0	0.0	r05c04f02p01-ch2sk1fk1fl1.tiff	r05c04f02p01-ch1sk1fk1fl1.tiff	16	272	0.0	0.0	0.0	0.0	nan	04	02	01	05	1	1	0	0	65535	65535
207.0	6.0	r05c04f03p01-ch2sk1fk1fl1.tiff	r05c04f03p01-ch1sk1fk1fl1.tiff	16	273	0.0252842	0.0542153	0.0	0.0	nan	04	03	01	05	1	0	0	0	65535	65535
1.0	27.0	r05c04f04p01-ch2sk1fk1fl1.tiff	r05c04f04p01-ch1sk1fk1fl1.tiff	16	274	0.0355688	0.0561685	0.0	0.0	nan	04	04	01	05	1	0	0	0	65535	65535
26.0	27.0	r05c04f05p01-ch2sk1fk1fl1.tiff	r05c04f05p01-ch1sk1fk1fl1.tiff	16	275	0.0296788	0.0526589	0.0	0.0	nan	04	05	01	05	1	0	0	0	65535	65535
181.0	366.0	r05c04f06p01-ch2sk1fk1fl1.tiff	r05c04f06p01-ch1sk1fk1fl1.tiff	16	276	0.141131	0.249668	0.0	0.000215418198529	nan	04	06	01	05	0	0	0	0	65535	65535
108.0	187.0	r05c04f07p01-ch2sk1fk1fl1.tiff	r05c04f07p01-ch1sk1fk1fl1.tiff	16	277	0.130373	0.154376	0.0	0.0	nan	04	07	01	05	0	0	0	0	65535	65535
37458.0	21868.0	r05c04f08p01-ch2sk1fk1fl1.tiff	r05c04f08p01-ch1sk1fk1fl1.tiff	16	278	0.00062562	0.00158694	0.0	0.0	nan	04	08	01	05	1	1	0	0	65535	65535
37322.0	21857.0	r05c04f09p01-ch2sk1fk1fl1.tiff	r05c04f09p01-ch1sk1fk1fl1.tiff	16	279	0.000610361	0.00137331	0.0	0.0	nan	04	09	01	05	1	1	0	0	65535	65535
329.0	825.0	r05c04f10p01-ch2sk1fk1fl1.tiff	r05c04f10p01-ch1sk1fk1fl1.tiff	16	280	0.119478	0.21828	0.0	0.0	nan	04	10	01	05	0	0	0	0	65535	65535
37.0	71.0	r05c04f11p01-ch2sk1fk1fl1.tiff	r05c04f11p01-ch1sk1fk1fl1.tiff	16	281	0.0393835	0.0516976	0.0	0.0	nan	04	11	01	05	1	0	0	0	65535	65535
12969.0	7.0	r05c04f12p01-ch2sk1fk1fl1.tiff	r05c04f12p01-ch1sk1fk1fl1.tiff	16	282	0.00807202	0.029984	0.0	0.0	nan	04	12	01	05	1	1	0	0	65535	65535
103.0	149.0	r05c04f13p01-ch2sk1fk1fl1.tiff	r05c04f13p01-ch1sk1fk1fl1.tiff	16	283	0.205783	0.137499	0.0	0.0	nan	04	13	01	05	0	0	0	0	65535	65535
49.0	67.0	r05c04f14p01-ch2sk1fk1fl1.tiff	r05c04f14p01-ch1sk1fk1fl1.tiff	16	284	0.0570993	0.0625315	0.0	0.0	nan	04	14	01	05	0	0	0	0	65535	65535
37194.0	22008.0	r05c04f15p01-ch2sk1fk1fl1.tiff	r05c04f15p01-ch1sk1fk1fl1.tiff	16	285	0.000564584	0.00148013	0.0	0.0	nan	04	15	01	05	1	1	0	0	65535	65535
37515.0	22210.0	r05c04f16p01-ch2sk1fk1fl1.tiff	r05c04f16p01-ch1sk1fk1fl1.tiff	16	286	0.000579843	0.00135805	0.0	0.0	nan	04	16	01	05	1	1	0	0	65535	65535
37800.0	21937.0	r05c04f17p01-ch2sk1fk1fl1.tiff	r05c04f17p01-ch1sk1fk1fl1.tiff	16	287	0.000579843	0.00215152	0.0	0.0	nan	04	17	01	05	1	1	0	0	65535	65535
37594.0	21807.0	r05c04f18p01-ch2sk1fk1fl1.tiff	r05c04f18p01-ch1sk1fk1fl1.tiff	16	288	0.000610361	0.00138857	0.0	0.0	nan	04	18	01	05	1	1	0	0	65535	65535
379.0	672.0	r06c04f01p01-ch2sk1fk1fl1.tiff	r06c04f01p01-ch1sk1fk1fl1.tiff	17	289	0.168536	0.249653	0.0	0.000287224264706	nan	04	01	01	06	0	0	0	0	65535	65535
37433.0	24275.0	r06c04f02p01-ch2sk1fk1fl1.tiff	r06c04f02p01-ch1sk1fk1fl1.tiff	17	290	0.000610361	0.0157168	0.0	0.0	nan	04	02	01	06	1	1	0	0	65535	65535
36.0	65.0	r06c04f03p01-ch2sk1fk1fl1.tiff	r06c04f03p01-ch1sk1fk1fl1.tiff	17	291	0.0455787	0.072221	0.0	0.0	nan	04	03	01	06	1	0	0	0	65535	65535
3874.0	3.0	r06c04f04p01-ch2sk1fk1fl1.tiff	r06c04f04p01-ch1sk1fk1fl1.tiff	17	292	0.0160678	0.0319066	0.0	0.0	nan	04	04	01	06	1	1	0	0	65535	65535
37623.0	22097.0	r06c04f05p01-ch2sk1fk1fl1.tiff	r06c04f05p01-ch1sk1fk1fl1.tiff	17	293	0.000579843	0.00138857	0.0	0.0	nan	04	05	01	06	1	1	0	0	65535	65535
94.0	167.0	r06c04f06p01-ch2sk1fk1fl1.tiff	r06c04f06p01-ch1sk1fk1fl1.tiff	17	294	0.118914	0.0947127	0.0	0.0	nan	04	06	01	06	0	0	0	0	65535	65535
257.0	390.0	r06c04f07p01-ch2sk1fk1fl1.tiff	r06c04f07p01-ch1sk1fk1fl1.tiff	17	295	0.127108	0.183749	0.0	0.0	nan	04	07	01	06	0	0	0	0	65535	65535
29.0	94.0	r06c04f08p01-ch2sk1fk1fl1.tiff	r06c04f08p01-ch1sk1fk1fl1.tiff	17	296	0.023743	0.249775	0.0	0.808249080882	nan	04	08	01	06	1	0	0	0	65535	65535
47.0	81.0	r06c04f09p01-ch2sk1fk1fl1.tiff	r06c04f09p01-ch1sk1fk1fl1.tiff	17	297	0.0414435	0.0539864	0.0	0.0	nan	04	09	01	06	1	0	0	0	65535	65535
143.0	191.0	r06c04f10p01-ch2sk1fk1fl1.tiff	r06c04f10p01-ch1sk1fk1fl1.tiff	17	298	0.249683	0.214176	7.18060661765e-05	0.0	nan	04	10	01	06	0	0	0	0	65535	65535
37610.0	22228.0	r06c04f11p01-ch2sk1fk1fl1.tiff	r06c04f11p01-ch1sk1fk1fl1.tiff	17	299	0.000564584	0.0016022	0.0	0.0	nan	04	11	01	06	1	1	0	0	65535	65535
37108.0	21644.0	r06c04f12p01-ch2sk1fk1fl1.tiff	r06c04f12p01-ch1sk1fk1fl1.tiff	17	300	0.000579843	0.00138857	0.0	0.0	nan	04	12	01	06	1	1	0	0	65535	65535
61.0	60.0	r06c04f13p01-ch2sk1fk1fl1.tiff	r06c04f13p01-ch1sk1fk1fl1.tiff	17	301	0.0592508	0.0803998	0.0	0.0	nan	04	13	01	06	0	0	0	0	65535	65535
75.0	121.0	r06c04f14p01-ch2sk1fk1fl1.tiff	r06c04f14p01-ch1sk1fk1fl1.tiff	17	302	0.106279	0.193576	0.0	0.0	nan	04	14	01	06	0	0	0	0	65535	65535
13049.0	19405.0	r06c04f15p01-ch2sk1fk1fl1.tiff	r06c04f15p01-ch1sk1fk1fl1.tiff	17	303	0.00726329	0.0137026	0.0	0.0	nan	04	15	01	06	1	1	0	0	65535	65535
37112.0	21889.0	r06c04f16p01-ch2sk1fk1fl1.tiff	r06c04f16p01-ch1sk1fk1fl1.tiff	17	304	0.000610361	0.00155642	0.0	0.0	nan	04	16	01	06	1	1	0	0	65535	65535
37322.0	22023.0	r06c04f17p01-ch2sk1fk1fl1.tiff	r06c04f17p01-ch1sk1fk1fl1.tiff	17	305	0.000595102	0.00143435	0.0	0.0	nan	04	17	01	06	1	1	0	0	65535	65535
37474.0	21876.0	r06c04f18p01-ch2sk1fk1fl1.tiff	r06c04f18p01-ch1sk1fk1fl1.tiff	17	306	0.00062562	0.00143435	0.0	0.0	nan	04	18	01	06	1	1	0	0	65535	65535
322.0	632.0	r07c04f01p01-ch2sk1fk1fl1.tiff	r07c04f01p01-ch1sk1fk1fl1.tiff	18	307	0.166598	0.188037	0.0	0.0	nan	04	01	01	07	0	0	0	0	65535	65535
37691.0	22098.0	r07c04f02p01-ch2sk1fk1fl1.tiff	r07c04f02p01-ch1sk1fk1fl1.tiff	18	308	0.000549325	0.00146487	0.0	0.0	nan	04	02	01	07	1	1	0	0	65535	65535
37226.0	22043.0	r07c04f03p01-ch2sk1fk1fl1.tiff	r07c04f03p01-ch1sk1fk1fl1.tiff	18	309	0.000595102	0.00370794	0.0	0.0	nan	04	03	01	07	1	1	0	0	65535	65535
37922.0	21918.0	r07c04f04p01-ch2sk1fk1fl1.tiff	r07c04f04p01-ch1sk1fk1fl1.tiff	18	310	0.000610361	0.00187686	0.0	0.0	nan	04	04	01	07	1	1	0	0	65535	65535
37768.0	21859.0	r07c04f05p01-ch2sk1fk1fl1.tiff	r07c04f05p01-ch1sk1fk1fl1.tiff	18	311	0.000579843	0.00144961	0.0	0.0	nan	04	05	01	07	1	1	0	0	65535	65535
3945.0	10.0	r07c04f06p01-ch2sk1fk1fl1.tiff	r07c04f06p01-ch1sk1fk1fl1.tiff	18	312	0.0136721	0.0351415	0.0	0.0	nan	04	06	01	07	1	1	0	0	65535	65535
54.0	101.0	r07c04f07p01-ch2sk1fk1fl1.tiff	r07c04f07p01-ch1sk1fk1fl1.tiff	18	313	0.112093	0.12781	0.0	0.0	nan	04	07	01	07	0	0	0	0	65535	65535
34.0	77.0	r07c04f08p01-ch2sk1fk1fl1.tiff	r07c04f08p01-ch1sk1fk1fl1.tiff	18	314	0.056672	0.0509804	0.0	0.0	nan	04	08	01	07	0	0	0	0	65535	65535
211.0	456.0	r07c04f09p01-ch2sk1fk1fl1.tiff	r07c04f09p01-ch1sk1fk1fl1.tiff	18	315	0.181643	0.249668	0.0	0.000215418198529	nan	04	09	01	07	0	0	0	0	65535	65535
38.0	73.0	r07c04f10p01-ch2sk1fk1fl1.tiff	r07c04f10p01-ch1sk1fk1fl1.tiff	18	316	0.0468757	0.0563516	0.0	0.0	nan	04	10	01	07	1	0	0	0	65535	65535
37781.0	21852.0	r07c04f11p01-ch2sk1fk1fl1.tiff	r07c04f11p01-ch1sk1fk1fl1.tiff	18	317	0.000579843	0.00210575	0.0	0.0	nan	04	11	01	07	1	1	0	0	65535	65535
37556.0	21793.0	r07c04f12p01-ch2sk1fk1fl1.tiff	r07c04f12p01-ch1sk1fk1fl1.tiff	18	318	0.000595102	0.00408942	0.0	0.0	nan	04	12	01	07	1	1	0	0	65535	65535
20.0	26.0	r07c04f13p01-ch2sk1fk1fl1.tiff	r07c04f13p01-ch1sk1fk1fl1.tiff	18	319	0.0336309	0.0574655	0.0	0.0	nan	04	13	01	07	1	0	0	0	65535	65535
163.0	345.0	r07c04f14p01-ch2sk1fk1fl1.tiff	r07c04f14p01-ch1sk1fk1fl1.tiff	18	320	0.249653	0.213092	0.000215418198529	0.0	nan	04	14	01	07	0	0	0	0	65535	65535
141.0	326.0	r07c04f15p01-ch2sk1fk1fl1.tiff	r07c04f15p01-ch1sk1fk1fl1.tiff	18	321	0.140551	0.176089	0.0	0.0	nan	04	15	01	07	0	0	0	0	65535	65535
4043.0	16.0	r07c04f16p01-ch2sk1fk1fl1.tiff	r07c04f16p01-ch1sk1fk1fl1.tiff	18	322	0.014725	0.0264744	0.0	0.0	nan	04	16	01	07	1	1	0	0	65535	65535
67.0	16.0	r07c04f17p01-ch2sk1fk1fl1.tiff	r07c04f17p01-ch1sk1fk1fl1.tiff	18	323	0.0301823	0.0396582	0.0	0.0	nan	04	17	01	07	1	1	0	0	65535	65535
31271.0	19077.0	r07c04f18p01-ch2sk1fk1fl1.tiff	r07c04f18p01-ch1sk1fk1fl1.tiff	18	324	0.000656138	0.00421149	0.0	0.0	nan	04	18	01	07	1	1	0	0	65535	65535
112.0	169.0	r02c05f01p01-ch2sk1fk1fl1.tiff	r02c05f01p01-ch1sk1fk1fl1.tiff	19	325	0.160052	0.160891	0.0	0.0	nan	05	01	01	02	0	0	0	0	65535	65535
31486.0	22058.0	r02c05f02p01-ch2sk1fk1fl1.tiff	r02c05f02p01-ch1sk1fk1fl1.tiff	19	326	0.000732433	0.00141909	0.0	0.0	nan	05	02	01	02	1	1	0	0	65535	65535
31369.0	21803.0	r02c05f03p01-ch2sk1fk1fl1.tiff	r02c05f03p01-ch1sk1fk1fl1.tiff	19	327	0.000640879	0.00140383	0.0	0.0	nan	05	03	01	02	1	1	0	0	65535	65535
37855.0	21949.0	r02c05f04p01-ch2sk1fk1fl1.tiff	r02c05f04p01-ch1sk1fk1fl1.tiff	19	328	0.000579843	0.00132753	0.0	0.0	nan	05	04	01	02	1	1	0	0	65535	65535
37604.0	21857.0	r02c05f05p01-ch2sk1fk1fl1.tiff	r02c05f05p01-ch1sk1fk1fl1.tiff	19	329	0.000579843	0.00358587	0.0	0.0	nan	05	05	01	02	1	1	0	0	65535	65535
56.0	128.0	r02c05f06p01-ch2sk1fk1fl1.tiff	r02c05f06p01-ch1sk1fk1fl1.tiff	19	330	0.128374	0.193866	0.0	0.0	nan	05	06	01	02	0	0	0	0	65535	65535
29.0	61.0	r02c05f07p01-ch2sk1fk1fl1.tiff	r02c05f07p01-ch1sk1fk1fl1.tiff	19	331	0.0721294	0.131746	0.0	0.0	nan	05	07	01	02	0	0	0	0	65535	65535
37459.0	21681.0	r02c05f08p01-ch2sk1fk1fl1.tiff	r02c05f08p01-ch1sk1fk1fl1.tiff	19	332	0.000610361	0.00141909	0.0	0.0	nan	05	08	01	02	1	1	0	0	65535	65535
31594.0	21842.0	r02c05f09p01-ch2sk1fk1fl1.tiff	r02c05f09p01-ch1sk1fk1fl1.tiff	19	333	0.000656138	0.00132753	0.0	0.0	nan	05	09	01	02	1	1	0	0	65535	65535
213.0	458.0	r02c05f10p01-ch2sk1fk1fl1.tiff	r02c05f10p01-ch1sk1fk1fl1.tiff	19	334	0.249668	0.249699	0.000430836397059	7.18060661765e-05	nan	05	10	01	02	0	0	0	0	65535	65535
3.0	15.0	r02c05f11p01-ch2sk1fk1fl1.tiff	r02c05f11p01-ch1sk1fk1fl1.tiff	19	335	0.0909743	0.146593	0.0	0.0	nan	05	11	01	02	0	0	0	0	65535	65535
25.0	59.0	r02c05f12p01-ch2sk1fk1fl1.tiff	r02c05f12p01-ch1sk1fk1fl1.tiff	19	336	0.0710918	0.192325	0.0	0.0	nan	05	12	01	02	0	0	0	0	65535	65535
261.0	697.0	r02c05f13p01-ch2sk1fk1fl1.tiff	r02c05f13p01-ch1sk1fk1fl1.tiff	19	337	0.216785	0.215213	0.0	0.0	nan	05	13	01	02	0	0	0	0	65535	65535
159.0	270.0	r02c05f14p01-ch2sk1fk1fl1.tiff	r02c05f14p01-ch1sk1fk1fl1.tiff	19	338	0.144961	0.235676	0.0	0.0	nan	05	14	01	02	0	0	0	0	65535	65535
37899.0	21727.0	r02c05f15p01-ch2sk1fk1fl1.tiff	r02c05f15p01-ch1sk1fk1fl1.tiff	19	339	0.000610361	0.00129702	0.0	0.0	nan	05	15	01	02	1	1	0	0	65535	65535
37546.0	22096.0	r02c05f16p01-ch2sk1fk1fl1.tiff	r02c05f16p01-ch1sk1fk1fl1.tiff	19	340	0.000610361	0.00158694	0.0	0.0	nan	05	16	01	02	1	1	0	0	65535	65535
38.0	126.0	r02c05f17p01-ch2sk1fk1fl1.tiff	r02c05f17p01-ch1sk1fk1fl1.tiff	19	341	0.0743114	0.0748608	0.0	0.0	nan	05	17	01	02	0	0	0	0	65535	65535
94.0	188.0	r02c05f18p01-ch2sk1fk1fl1.tiff	r02c05f18p01-ch1sk1fk1fl1.tiff	19	342	0.18584	0.177722	0.0	0.0	nan	05	18	01	02	0	0	0	0	65535	65535
192.0	266.0	r03c05f01p01-ch2sk1fk1fl1.tiff	r03c05f01p01-ch1sk1fk1fl1.tiff	20	343	0.163363	0.249775	0.0	0.000574448529412	nan	05	01	01	03	0	0	0	0	65535	65535
37220.0	21831.0	r03c05f02p01-ch2sk1fk1fl1.tiff	r03c05f02p01-ch1sk1fk1fl1.tiff	20	344	0.000579843	0.00134279	0.0	0.0	nan	05	02	01	03	1	1	0	0	65535	65535
37948.0	21749.0	r03c05f03p01-ch2sk1fk1fl1.tiff	r03c05f03p01-ch1sk1fk1fl1.tiff	20	345	0.000579843	0.00148013	0.0	0.0	nan	05	03	01	03	1	1	0	0	65535	65535
37334.0	21939.0	r03c05f04p01-ch2sk1fk1fl1.tiff	r03c05f04p01-ch1sk1fk1fl1.tiff	20	346	0.000564584	0.00135805	0.0	0.0	nan	05	04	01	03	1	1	0	0	65535	65535
38512.0	22228.0	r03c05f05p01-ch2sk1fk1fl1.tiff	r03c05f05p01-ch1sk1fk1fl1.tiff	20	347	0.000610361	0.00170901	0.0	0.0	nan	05	05	01	03	1	1	0	0	65535	65535
26.0	46.0	r03c05f06p01-ch2sk1fk1fl1.tiff	r03c05f06p01-ch1sk1fk1fl1.tiff	20	348	0.0807507	0.093431	0.0	0.0	nan	05	06	01	03	0	0	0	0	65535	65535
12.0	17.0	r03c05f07p01-ch2sk1fk1fl1.tiff	r03c05f07p01-ch1sk1fk1fl1.tiff	20	349	0.0647593	0.0723125	0.0	0.0	nan	05	07	01	03	0	0	0	0	65535	65535
37734.0	21968.0	r03c05f08p01-ch2sk1fk1fl1.tiff	r03c05f08p01-ch1sk1fk1fl1.tiff	20	350	0.000579843	0.00177005	0.0	0.0	nan	05	08	01	03	1	1	0	0	65535	65535
0.0	2.0	r03c05f09p01-ch2sk1fk1fl1.tiff	r03c05f09p01-ch1sk1fk1fl1.tiff	20	351	0.0552071	0.0515755	0.0	0.0	nan	05	09	01	03	0	0	0	0	65535	65535
201.0	449.0	r03c05f10p01-ch2sk1fk1fl1.tiff	r03c05f10p01-ch1sk1fk1fl1.tiff	20	352	0.14403	0.180133	0.0	0.0	nan	05	10	01	03	0	0	0	0	65535	65535
12.0	13.0	r03c05f11p01-ch2sk1fk1fl1.tiff	r03c05f11p01-ch1sk1fk1fl1.tiff	20	353	0.0801404	0.118929	0.0	0.0	nan	05	11	01	03	0	0	0	0	65535	65535
11.0	21.0	r03c05f12p01-ch2sk1fk1fl1.tiff	r03c05f12p01-ch1sk1fk1fl1.tiff	20	354	0.0451362	0.118883	0.0	0.0	nan	05	12	01	03	1	0	0	0	65535	65535
261.0	522.0	r03c05f13p01-ch2sk1fk1fl1.tiff	r03c05f13p01-ch1sk1fk1fl1.tiff	20	355	0.134829	0.233112	0.0	0.0	nan	05	13	01	03	0	0	0	0	65535	65535
232.0	364.0	r03c05f14p01-ch2sk1fk1fl1.tiff	r03c05f14p01-ch1sk1fk1fl1.tiff	20	356	0.167239	0.246616	0.0	0.0	nan	05	14	01	03	0	0	0	0	65535	65535
0.0	2.0	r03c05f15p01-ch2sk1fk1fl1.tiff	r03c05f15p01-ch1sk1fk1fl1.tiff	20	357	0.0460365	0.0356146	0.0	0.0	nan	05	15	01	03	1	1	0	0	65535	65535
37476.0	21926.0	r03c05f16p01-ch2sk1fk1fl1.tiff	r03c05f16p01-ch1sk1fk1fl1.tiff	20	358	0.000595102	0.00210575	0.0	0.0	nan	05	16	01	03	1	1	0	0	65535	65535
39.0	47.0	r03c05f17p01-ch2sk1fk1fl1.tiff	r03c05f17p01-ch1sk1fk1fl1.tiff	20	359	0.0472572	0.0707561	0.0	0.0	nan	05	17	01	03	1	0	0	0	65535	65535
47.0	68.0	r03c05f18p01-ch2sk1fk1fl1.tiff	r03c05f18p01-ch1sk1fk1fl1.tiff	20	360	0.0477607	0.0603342	0.0	0.0	nan	05	18	01	03	1	0	0	0	65535	65535
114.0	155.0	r04c05f01p01-ch2sk1fk1fl1.tiff	r04c05f01p01-ch1sk1fk1fl1.tiff	21	361	0.157656	0.191272	0.0	0.0	nan	05	01	01	04	0	0	0	0	65535	65535
37351.0	22122.0	r04c05f02p01-ch2sk1fk1fl1.tiff	r04c05f02p01-ch1sk1fk1fl1.tiff	21	362	0.000579843	0.00151064	0.0	0.0	nan	05	02	01	04	1	1	0	0	65535	65535
37580.0	21921.0	r04c05f03p01-ch2sk1fk1fl1.tiff	r04c05f03p01-ch1sk1fk1fl1.tiff	21	363	0.000549325	0.00137331	0.0	0.0	nan	05	03	01	04	1	1	0	0	65535	65535
38296.0	22200.0	r04c05f04p01-ch2sk1fk1fl1.tiff	r04c05f04p01-ch1sk1fk1fl1.tiff	21	364	0.000579843	0.00141909	0.0	0.0	nan	05	04	01	04	1	1	0	0	65535	65535
4.0	23.0	r04c05f05p01-ch2sk1fk1fl1.tiff	r04c05f05p01-ch1sk1fk1fl1.tiff	21	365	0.0499886	0.0636759	0.0	0.0	nan	05	05	01	04	1	0	0	0	65535	65535
164.0	263.0	r04c05f06p01-ch2sk1fk1fl1.tiff	r04c05f06p01-ch1sk1fk1fl1.tiff	21	366	0.193271	0.199954	0.0	0.0	nan	05	06	01	04	0	0	0	0	65535	65535
76.0	110.0	r04c05f07p01-ch2sk1fk1fl1.tiff	r04c05f07p01-ch1sk1fk1fl1.tiff	21	367	0.0541085	0.100572	0.0	0.0	nan	05	07	01	04	0	0	0	0	65535	65535
37268.0	21936.0	r04c05f08p01-ch2sk1fk1fl1.tiff	r04c05f08p01-ch1sk1fk1fl1.tiff	21	368	0.000564584	0.00151064	0.0	0.0	nan	05	08	01	04	1	1	0	0	65535	65535
37886.0	21841.0	r04c05f09p01-ch2sk1fk1fl1.tiff	r04c05f09p01-ch1sk1fk1fl1.tiff	21	369	0.000610361	0.00137331	0.0	0.0	nan	05	09	01	04	1	1	0	0	65535	65535
534.0	888.0	r04c05f10p01-ch2sk1fk1fl1.tiff	r04c05f10p01-ch1sk1fk1fl1.tiff	21	370	0.122377	0.164797	0.0	0.0	nan	05	10	01	04	0	0	0	0	65535	65535
39.0	54.0	r04c05f11p01-ch2sk1fk1fl1.tiff	r04c05f11p01-ch1sk1fk1fl1.tiff	21	371	0.0379644	0.0730755	0.0	0.0	nan	05	11	01	04	1	0	0	0	65535	65535
4423.0	14.0	r04c05f12p01-ch2sk1fk1fl1.tiff	r04c05f12p01-ch1sk1fk1fl1.tiff	21	372	0.0156252	0.0443885	0.0	0.0	nan	05	12	01	04	1	1	0	0	65535	65535
160.0	160.0	r04c05f13p01-ch2sk1fk1fl1.tiff	r04c05f13p01-ch1sk1fk1fl1.tiff	21	373	0.169604	0.184192	0.0	0.0	nan	05	13	01	04	0	0	0	0	65535	65535
41.0	50.0	r04c05f14p01-ch2sk1fk1fl1.tiff	r04c05f14p01-ch1sk1fk1fl1.tiff	21	374	0.0474098	0.0561532	0.0	0.0	nan	05	14	01	04	1	0	0	0	65535	65535
37691.0	21838.0	r04c05f15p01-ch2sk1fk1fl1.tiff	r04c05f15p01-ch1sk1fk1fl1.tiff	21	375	0.000534066	0.00138857	0.0	0.0	nan	05	15	01	04	1	1	0	0	65535	65535
31414.0	19818.0	r04c05f16p01-ch2sk1fk1fl1.tiff	r04c05f16p01-ch1sk1fk1fl1.tiff	21	376	0.000640879	0.00195315	0.0	0.0	nan	05	16	01	04	1	1	0	0	65535	65535
31062.0	21683.0	r04c05f17p01-ch2sk1fk1fl1.tiff	r04c05f17p01-ch1sk1fk1fl1.tiff	21	377	0.000671397	0.00137331	0.0	0.0	nan	05	17	01	04	1	1	0	0	65535	65535
37047.0	22012.0	r04c05f18p01-ch2sk1fk1fl1.tiff	r04c05f18p01-ch1sk1fk1fl1.tiff	21	378	0.000610361	0.00137331	0.0	0.0	nan	05	18	01	04	1	1	0	0	65535	65535
204.0	416.0	r05c05f01p01-ch2sk1fk1fl1.tiff	r05c05f01p01-ch1sk1fk1fl1.tiff	22	379	0.203906	0.249638	0.0	0.000215418198529	nan	05	01	01	05	0	0	0	0	65535	65535
37525.0	21765.0	r05c05f02p01-ch2sk1fk1fl1.tiff	r05c05f02p01-ch1sk1fk1fl1.tiff	22	380	0.000549325	0.00135805	0.0	0.0	nan	05	02	01	05	1	1	0	0	65535	65535
37986.0	22051.0	r05c05f03p01-ch2sk1fk1fl1.tiff	r05c05f03p01-ch1sk1fk1fl1.tiff	22	381	0.000579843	0.00135805	0.0	0.0	nan	05	03	01	05	1	1	0	0	65535	65535
37499.0	22170.0	r05c05f04p01-ch2sk1fk1fl1.tiff	r05c05f04p01-ch1sk1fk1fl1.tiff	22	382	0.000579843	0.00135805	0.0	0.0	nan	05	04	01	05	1	1	0	0	65535	65535
37561.0	21973.0	r05c05f05p01-ch2sk1fk1fl1.tiff	r05c05f05p01-ch1sk1fk1fl1.tiff	22	383	0.000564584	0.00140383	0.0	0.0	nan	05	05	01	05	1	1	0	0	65535	65535
54.0	11.0	r05c05f06p01-ch2sk1fk1fl1.tiff	r05c05f06p01-ch1sk1fk1fl1.tiff	22	384	0.0298161	0.0381476	0.0	0.0	nan	05	06	01	05	1	1	0	0	65535	65535
9.0	40.0	r05c05f07p01-ch2sk1fk1fl1.tiff	r05c05f07p01-ch1sk1fk1fl1.tiff	22	385	0.0449683	0.0793774	0.0	0.0	nan	05	07	01	05	1	0	0	0	65535	65535
31640.0	21955.0	r05c05f08p01-ch2sk1fk1fl1.tiff	r05c05f08p01-ch1sk1fk1fl1.tiff	22	386	0.000701915	0.00836194	0.0	0.0	nan	05	08	01	05	1	1	0	0	65535	65535
55.0	70.0	r05c05f09p01-ch2sk1fk1fl1.tiff	r05c05f09p01-ch1sk1fk1fl1.tiff	22	387	0.106432	0.0821851	0.0	0.0	nan	05	09	01	05	0	0	0	0	65535	65535
89.0	138.0	r05c05f10p01-ch2sk1fk1fl1.tiff	r05c05f10p01-ch1sk1fk1fl1.tiff	22	388	0.143618	0.152773	0.0	0.0	nan	05	10	01	05	0	0	0	0	65535	65535
31778.0	21951.0	r05c05f11p01-ch2sk1fk1fl1.tiff	r05c05f11p01-ch1sk1fk1fl1.tiff	22	389	0.000640879	0.00138857	0.0	0.0	nan	05	11	01	05	1	1	0	0	65535	65535
37606.0	22025.0	r05c05f12p01-ch2sk1fk1fl1.tiff	r05c05f12p01-ch1sk1fk1fl1.tiff	22	390	0.000579843	0.0024567	0.0	0.0	nan	05	12	01	05	1	1	0	0	65535	65535
99.0	147.0	r05c05f13p01-ch2sk1fk1fl1.tiff	r05c05f13p01-ch1sk1fk1fl1.tiff	22	391	0.152682	0.170855	0.0	0.0	nan	05	13	01	05	0	0	0	0	65535	65535
302.0	814.0	r05c05f14p01-ch2sk1fk1fl1.tiff	r05c05f14p01-ch1sk1fk1fl1.tiff	22	392	0.13254	0.2448	0.0	0.0	nan	05	14	01	05	0	0	0	0	65535	65535
75.0	125.0	r05c05f15p01-ch2sk1fk1fl1.tiff	r05c05f15p01-ch1sk1fk1fl1.tiff	22	393	0.0949874	0.0851148	0.0	0.0	nan	05	15	01	05	0	0	0	0	65535	65535
1852.0	15.0	r05c05f16p01-ch2sk1fk1fl1.tiff	r05c05f16p01-ch1sk1fk1fl1.tiff	22	394	0.0191501	0.0310369	0.0	0.0	nan	05	16	01	05	1	1	0	0	65535	65535
51.0	118.0	r05c05f17p01-ch2sk1fk1fl1.tiff	r05c05f17p01-ch1sk1fk1fl1.tiff	22	395	0.112917	0.0994125	0.0	0.0	nan	05	17	01	05	0	0	0	0	65535	65535
53.0	33.0	r05c05f18p01-ch2sk1fk1fl1.tiff	r05c05f18p01-ch1sk1fk1fl1.tiff	22	396	0.0273594	0.0438849	0.0	0.0	nan	05	18	01	05	1	1	0	0	65535	65535
161.0	262.0	r06c05f01p01-ch2sk1fk1fl1.tiff	r06c05f01p01-ch1sk1fk1fl1.tiff	23	397	0.138888	0.216861	0.0	0.0	nan	05	01	01	06	0	0	0	0	65535	65535
37478.0	20897.0	r06c05f02p01-ch2sk1fk1fl1.tiff	r06c05f02p01-ch1sk1fk1fl1.tiff	23	398	0.000564584	0.0105898	0.0	0.0	nan	05	02	01	06	1	1	0	0	65535	65535
37266.0	20492.0	r06c05f03p01-ch2sk1fk1fl1.tiff	r06c05f03p01-ch1sk1fk1fl1.tiff	23	399	0.00062562	0.00236515	0.0	0.0	nan	05	03	01	06	1	1	0	0	65535	65535
37371.0	20806.0	r06c05f04p01-ch2sk1fk1fl1.tiff	r06c05f04p01-ch1sk1fk1fl1.tiff	23	400	0.000595102	0.00140383	0.0	0.0	nan	05	04	01	06	1	1	0	0	65535	65535
37630.0	22495.0	r06c05f05p01-ch2sk1fk1fl1.tiff	r06c05f05p01-ch1sk1fk1fl1.tiff	23	401	0.000579843	0.00140383	0.0	0.0	nan	05	05	01	06	1	1	0	0	65535	65535
733.0	13.0	r06c05f06p01-ch2sk1fk1fl1.tiff	r06c05f06p01-ch1sk1fk1fl1.tiff	23	402	0.0208438	0.0278782	0.0	0.0	nan	05	06	01	06	1	1	0	0	65535	65535
11.0	24.0	r06c05f07p01-ch2sk1fk1fl1.tiff	r06c05f07p01-ch1sk1fk1fl1.tiff	23	403	0.0500496	0.0433051	0.0	0.0	nan	05	07	01	06	0	1	0	0	65535	65535
36939.0	20417.0	r06c05f08p01-ch2sk1fk1fl1.tiff	r06c05f08p01-ch1sk1fk1fl1.tiff	23	404	0.000579843	0.005066	0.0	0.0	nan	05	08	01	06	1	1	0	0	65535	65535
3938.0	4.0	r06c05f09p01-ch2sk1fk1fl1.tiff	r06c05f09p01-ch1sk1fk1fl1.tiff	23	405	0.0149386	0.0312657	0.0	0.0	nan	05	09	01	06	1	1	0	0	65535	65535
155.0	208.0	r06c05f10p01-ch2sk1fk1fl1.tiff	r06c05f10p01-ch1sk1fk1fl1.tiff	23	406	0.104433	0.180331	0.0	0.0	nan	05	10	01	06	0	0	0	0	65535	65535
3835.0	26057.0	r06c05f11p01-ch2sk1fk1fl1.tiff	r06c05f11p01-ch1sk1fk1fl1.tiff	23	407	0.014725	0.0164797	0.0	0.0	nan	05	11	01	06	1	1	0	0	65535	65535
4163.0	4.0	r06c05f12p01-ch2sk1fk1fl1.tiff	r06c05f12p01-ch1sk1fk1fl1.tiff	23	408	0.0156558	0.0141756	0.0	0.0	nan	05	12	01	06	1	1	0	0	65535	65535
227.0	451.0	r06c05f13p01-ch2sk1fk1fl1.tiff	r06c05f13p01-ch1sk1fk1fl1.tiff	23	409	0.169879	0.249668	0.0	7.18060661765e-05	nan	05	13	01	06	0	0	0	0	65535	65535
335.0	539.0	r06c05f14p01-ch2sk1fk1fl1.tiff	r06c05f14p01-ch1sk1fk1fl1.tiff	23	410	0.118151	0.249668	0.0	0.000215418198529	nan	05	14	01	06	0	0	0	0	65535	65535
4.0	15.0	r06c05f15p01-ch2sk1fk1fl1.tiff	r06c05f15p01-ch1sk1fk1fl1.tiff	23	411	0.0420844	0.0382086	0.0	0.0	nan	05	15	01	06	1	1	0	0	65535	65535
37110.0	23942.0	r06c05f16p01-ch2sk1fk1fl1.tiff	r06c05f16p01-ch1sk1fk1fl1.tiff	23	412	0.000549325	0.0148013	0.0	0.0	nan	05	16	01	06	1	1	0	0	65535	65535
96.0	141.0	r06c05f17p01-ch2sk1fk1fl1.tiff	r06c05f17p01-ch1sk1fk1fl1.tiff	23	413	0.190295	0.155474	0.0	0.0	nan	05	17	01	06	0	0	0	0	65535	65535
76.0	177.0	r06c05f18p01-ch2sk1fk1fl1.tiff	r06c05f18p01-ch1sk1fk1fl1.tiff	23	414	0.144778	0.136065	0.0	0.0	nan	05	18	01	06	0	0	0	0	65535	65535
294.0	738.0	r07c05f01p01-ch2sk1fk1fl1.tiff	r07c05f01p01-ch1sk1fk1fl1.tiff	24	415	0.116564	0.214893	0.0	0.0	nan	05	01	01	07	0	0	0	0	65535	65535
7509.0	6.0	r07c05f02p01-ch2sk1fk1fl1.tiff	r07c05f02p01-ch1sk1fk1fl1.tiff	24	416	0.0112459	0.0227359	0.0	0.0	nan	05	02	01	07	1	1	0	0	65535	65535
12.0	28.0	r07c05f03p01-ch2sk1fk1fl1.tiff	r07c05f03p01-ch1sk1fk1fl1.tiff	24	417	0.0406653	0.0559396	0.0	0.0	nan	05	03	01	07	1	0	0	0	65535	65535
37041.0	21863.0	r07c05f04p01-ch2sk1fk1fl1.tiff	r07c05f04p01-ch1sk1fk1fl1.tiff	24	418	0.000579843	0.00260929	0.0	0.0	nan	05	04	01	07	1	1	0	0	65535	65535
37784.0	228.0	r07c05f05p01-ch2sk1fk1fl1.tiff	r07c05f05p01-ch1sk1fk1fl1.tiff	24	419	0.000595102	0.219593	0.0	0.0	nan	05	05	01	07	1	0	0	0	65535	65535
20.0	66.0	r07c05f06p01-ch2sk1fk1fl1.tiff	r07c05f06p01-ch1sk1fk1fl1.tiff	24	420	0.0323186	0.0597848	0.0	0.0	nan	05	06	01	07	1	0	0	0	65535	65535
199.0	424.0	r07c05f07p01-ch2sk1fk1fl1.tiff	r07c05f07p01-ch1sk1fk1fl1.tiff	24	421	0.239689	0.223499	0.0	0.0	nan	05	07	01	07	0	0	0	0	65535	65535
121.0	249.0	r07c05f08p01-ch2sk1fk1fl1.tiff	r07c05f08p01-ch1sk1fk1fl1.tiff	24	422	0.129381	0.201068	0.0	0.0	nan	05	08	01	07	0	0	0	0	65535	65535
221.0	355.0	r07c05f09p01-ch2sk1fk1fl1.tiff	r07c05f09p01-ch1sk1fk1fl1.tiff	24	423	0.139528	0.18613	0.0	0.0	nan	05	09	01	07	0	0	0	0	65535	65535
52.0	83.0	r07c05f10p01-ch2sk1fk1fl1.tiff	r07c05f10p01-ch1sk1fk1fl1.tiff	24	424	0.0598764	0.0617075	0.0	0.0	nan	05	10	01	07	0	0	0	0	65535	65535
36963.0	21916.0	r07c05f11p01-ch2sk1fk1fl1.tiff	r07c05f11p01-ch1sk1fk1fl1.tiff	24	425	0.000549325	0.00137331	0.0	0.0	nan	05	11	01	07	1	1	0	0	65535	65535
30884.0	21737.0	r07c05f12p01-ch2sk1fk1fl1.tiff	r07c05f12p01-ch1sk1fk1fl1.tiff	24	426	0.000686656	0.00132753	0.0	0.0	nan	05	12	01	07	1	1	0	0	65535	65535
7779.0	6.0	r07c05f13p01-ch2sk1fk1fl1.tiff	r07c05f13p01-ch1sk1fk1fl1.tiff	24	427	0.0103609	0.0399023	0.0	0.0	nan	05	13	01	07	1	1	0	0	65535	65535
52.0	107.0	r07c05f14p01-ch2sk1fk1fl1.tiff	r07c05f14p01-ch1sk1fk1fl1.tiff	24	428	0.0904707	0.0834821	0.0	0.0	nan	05	14	01	07	0	0	0	0	65535	65535
30.0	62.0	r07c05f15p01-ch2sk1fk1fl1.tiff	r07c05f15p01-ch1sk1fk1fl1.tiff	24	429	0.101167	0.0549477	0.0	0.0	nan	05	15	01	07	0	0	0	0	65535	65535
37441.0	21928.0	r07c05f16p01-ch2sk1fk1fl1.tiff	r07c05f16p01-ch1sk1fk1fl1.tiff	24	430	0.000610361	0.00323491	0.0	0.0	nan	05	16	01	07	1	1	0	0	65535	65535
37320.0	21833.0	r07c05f17p01-ch2sk1fk1fl1.tiff	r07c05f17p01-ch1sk1fk1fl1.tiff	24	431	0.000534066	0.00482185	0.0	0.0	nan	05	17	01	07	1	1	0	0	65535	65535
37324.0	21708.0	r07c05f18p01-ch2sk1fk1fl1.tiff	r07c05f18p01-ch1sk1fk1fl1.tiff	24	432	0.000595102	0.00137331	0.0	0.0	nan	05	18	01	07	1	1	0	0	65535	65535
328.0	938.0	r02c06f01p01-ch2sk1fk1fl1.tiff	r02c06f01p01-ch1sk1fk1fl1.tiff	25	433	0.162829	0.244999	0.0	0.0	nan	06	01	01	02	0	0	0	0	65535	65535
37730.0	21914.0	r02c06f02p01-ch2sk1fk1fl1.tiff	r02c06f02p01-ch1sk1fk1fl1.tiff	25	434	0.000595102	0.00144961	0.0	0.0	nan	06	02	01	02	1	1	0	0	65535	65535
37909.0	22156.0	r02c06f03p01-ch2sk1fk1fl1.tiff	r02c06f03p01-ch1sk1fk1fl1.tiff	25	435	0.000595102	0.00143435	0.0	0.0	nan	06	03	01	02	1	1	0	0	65535	65535
30605.0	21795.0	r02c06f04p01-ch2sk1fk1fl1.tiff	r02c06f04p01-ch1sk1fk1fl1.tiff	25	436	0.000640879	0.00135805	0.0	0.0	nan	06	04	01	02	1	1	0	0	65535	65535
37533.0	23841.0	r02c06f05p01-ch2sk1fk1fl1.tiff	r02c06f05p01-ch1sk1fk1fl1.tiff	25	437	0.000579843	0.00326543	0.0	0.0	nan	06	05	01	02	1	1	0	0	65535	65535
41.0	76.0	r02c06f06p01-ch2sk1fk1fl1.tiff	r02c06f06p01-ch1sk1fk1fl1.tiff	25	438	0.113817	0.164843	0.0	0.0	nan	06	06	01	02	0	0	0	0	65535	65535
135.0	218.0	r02c06f07p01-ch2sk1fk1fl1.tiff	r02c06f07p01-ch1sk1fk1fl1.tiff	25	439	0.125963	0.249622	0.0	0.000287224264706	nan	06	07	01	02	0	0	0	0	65535	65535
18.0	26.0	r02c06f08p01-ch2sk1fk1fl1.tiff	r02c06f08p01-ch1sk1fk1fl1.tiff	25	440	0.0790875	0.100404	0.0	0.0	nan	06	08	01	02	0	0	0	0	65535	65535
71.0	96.0	r02c06f09p01-ch2sk1fk1fl1.tiff	r02c06f09p01-ch1sk1fk1fl1.tiff	25	441	0.0677958	0.123018	0.0	0.0	nan	06	09	01	02	0	0	0	0	65535	65535
134.0	289.0	r02c06f10p01-ch2sk1fk1fl1.tiff	r02c06f10p01-ch1sk1fk1fl1.tiff	25	442	0.149981	0.218814	0.0	0.0	nan	06	10	01	02	0	0	0	0	65535	65535
36999.0	22145.0	r02c06f11p01-ch2sk1fk1fl1.tiff	r02c06f11p01-ch1sk1fk1fl1.tiff	25	443	0.000579843	0.00138857	0.0	0.0	nan	06	11	01	02	1	1	0	0	65535	65535
37133.0	22040.0	r02c06f12p01-ch2sk1fk1fl1.tiff	r02c06f12p01-ch1sk1fk1fl1.tiff	25	444	0.000564584	0.002533	0.0	0.0	nan	06	12	01	02	1	1	0	0	65535	65535
78.0	124.0	r02c06f13p01-ch2sk1fk1fl1.tiff	r02c06f13p01-ch1sk1fk1fl1.tiff	25	445	0.171008	0.139269	0.0	0.0	nan	06	13	01	02	0	0	0	0	65535	65535
159.0	297.0	r02c06f14p01-ch2sk1fk1fl1.tiff	r02c06f14p01-ch1sk1fk1fl1.tiff	25	446	0.128634	0.215015	0.0	0.0	nan	06	14	01	02	0	0	0	0	65535	65535
10.0	49.0	r02c06f15p01-ch2sk1fk1fl1.tiff	r02c06f15p01-ch1sk1fk1fl1.tiff	25	447	0.0377813	0.0543221	0.0	0.0	nan	06	15	01	02	1	0	0	0	65535	65535
32070.0	21975.0	r02c06f16p01-ch2sk1fk1fl1.tiff	r02c06f16p01-ch1sk1fk1fl1.tiff	25	448	0.000656138	0.00137331	0.0	0.0	nan	06	16	01	02	1	1	0	0	65535	65535
649.0	6.0	r02c06f17p01-ch2sk1fk1fl1.tiff	r02c06f17p01-ch1sk1fk1fl1.tiff	25	449	0.0239109	0.0347295	0.0	0.0	nan	06	17	01	02	1	1	0	0	65535	65535
37401.0	1.0	r02c06f18p01-ch2sk1fk1fl1.tiff	r02c06f18p01-ch1sk1fk1fl1.tiff	25	450	0.000549325	0.0351415	0.0	0.0	nan	06	18	01	02	1	1	0	0	65535	65535
196.0	304.0	r03c06f01p01-ch2sk1fk1fl1.tiff	r03c06f01p01-ch1sk1fk1fl1.tiff	26	451	0.249729	0.243793	0.000359030330882	0.0	nan	06	01	01	03	0	0	0	0	65535	65535
37074.0	19830.0	r03c06f02p01-ch2sk1fk1fl1.tiff	r03c06f02p01-ch1sk1fk1fl1.tiff	26	452	0.00062562	0.00248722	0.0	0.0	nan	06	02	01	03	1	1	0	0	65535	65535
37789.0	21907.0	r03c06f03p01-ch2sk1fk1fl1.tiff	r03c06f03p01-ch1sk1fk1fl1.tiff	26	453	0.000579843	0.00138857	0.0	0.0	nan	06	03	01	03	1	1	0	0	65535	65535
37554.0	22065.0	r03c06f04p01-ch2sk1fk1fl1.tiff	r03c06f04p01-ch1sk1fk1fl1.tiff	26	454	0.000579843	0.00143435	0.0	0.0	nan	06	04	01	03	1	1	0	0	65535	65535
31785.0	22160.0	r03c06f05p01-ch2sk1fk1fl1.tiff	r03c06f05p01-ch1sk1fk1fl1.tiff	26	455	0.00062562	0.00183108	0.0	0.0	nan	06	05	01	03	1	1	0	0	65535	65535
71.0	106.0	r03c06f06p01-ch2sk1fk1fl1.tiff	r03c06f06p01-ch1sk1fk1fl1.tiff	26	456	0.118791	0.136614	0.0	0.0	nan	06	06	01	03	0	0	0	0	65535	65535
57.0	79.0	r03c06f07p01-ch2sk1fk1fl1.tiff	r03c06f07p01-ch1sk1fk1fl1.tiff	26	457	0.0921798	0.115282	0.0	0.0	nan	06	07	01	03	0	0	0	0	65535	65535
36705.0	21945.0	r03c06f08p01-ch2sk1fk1fl1.tiff	r03c06f08p01-ch1sk1fk1fl1.tiff	26	458	0.000549325	0.00132753	0.0	0.0	nan	06	08	01	03	1	1	0	0	65535	65535
37774.0	19565.0	r03c06f09p01-ch2sk1fk1fl1.tiff	r03c06f09p01-ch1sk1fk1fl1.tiff	26	459	0.000564584	0.00408942	0.0	0.0	nan	06	09	01	03	1	1	0	0	65535	65535
221.0	499.0	r03c06f10p01-ch2sk1fk1fl1.tiff	r03c06f10p01-ch1sk1fk1fl1.tiff	26	460	0.107546	0.242115	0.0	0.0	nan	06	10	01	03	0	0	0	0	65535	65535
5.0	11.0	r03c06f11p01-ch2sk1fk1fl1.tiff	r03c06f11p01-ch1sk1fk1fl1.tiff	26	461	0.0588083	0.0740826	0.0	0.0	nan	06	11	01	03	0	0	0	0	65535	65535
3.0	21.0	r03c06f12p01-ch2sk1fk1fl1.tiff	r03c06f12p01-ch1sk1fk1fl1.tiff	26	462	0.0573129	0.0814221	0.0	0.0	nan	06	12	01	03	0	0	0	0	65535	65535
221.0	451.0	r03c06f13p01-ch2sk1fk1fl1.tiff	r03c06f13p01-ch1sk1fk1fl1.tiff	26	463	0.125628	0.233982	0.0	0.0	nan	06	13	01	03	0	0	0	0	65535	65535
186.0	290.0	r03c06f14p01-ch2sk1fk1fl1.tiff	r03c06f14p01-ch1sk1fk1fl1.tiff	26	464	0.174105	0.249668	0.0	0.000287224264706	nan	06	14	01	03	0	0	0	0	65535	65535
37647.0	21748.0	r03c06f15p01-ch2sk1fk1fl1.tiff	r03c06f15p01-ch1sk1fk1fl1.tiff	26	465	0.000595102	0.00154116	0.0	0.0	nan	06	15	01	03	1	1	0	0	65535	65535
38492.0	21887.0	r03c06f16p01-ch2sk1fk1fl1.tiff	r03c06f16p01-ch1sk1fk1fl1.tiff	26	466	0.000579843	0.00163272	0.0	0.0	nan	06	16	01	03	1	1	0	0	65535	65535
42.0	51.0	r03c06f17p01-ch2sk1fk1fl1.tiff	r03c06f17p01-ch1sk1fk1fl1.tiff	26	467	0.0521553	0.0741283	0.0	0.0	nan	06	17	01	03	0	0	0	0	65535	65535
40.0	63.0	r03c06f18p01-ch2sk1fk1fl1.tiff	r03c06f18p01-ch1sk1fk1fl1.tiff	26	468	0.0649424	0.0576791	0.0	0.0	nan	06	18	01	03	0	0	0	0	65535	65535
226.0	345.0	r04c06f01p01-ch2sk1fk1fl1.tiff	r04c06f01p01-ch1sk1fk1fl1.tiff	27	469	0.139605	0.22707	0.0	0.0	nan	06	01	01	04	0	0	0	0	65535	65535
37270.0	21951.0	r04c06f02p01-ch2sk1fk1fl1.tiff	r04c06f02p01-ch1sk1fk1fl1.tiff	27	470	0.000595102	0.00137331	0.0	0.0	nan	06	02	01	04	1	1	0	0	65535	65535
37945.0	21846.0	r04c06f03p01-ch2sk1fk1fl1.tiff	r04c06f03p01-ch1sk1fk1fl1.tiff	27	471	0.000549325	0.00143435	0.0	0.0	nan	06	03	01	04	1	1	0	0	65535	65535
37273.0	21999.0	r04c06f04p01-ch2sk1fk1fl1.tiff	r04c06f04p01-ch1sk1fk1fl1.tiff	27	472	0.000595102	0.00157168	0.0	0.0	nan	06	04	01	04	1	1	0	0	65535	65535
36852.0	21628.0	r04c06f05p01-ch2sk1fk1fl1.tiff	r04c06f05p01-ch1sk1fk1fl1.tiff	27	473	0.000595102	0.00181582	0.0	0.0	nan	06	05	01	04	1	1	0	0	65535	65535
15.0	27.0	r04c06f06p01-ch2sk1fk1fl1.tiff	r04c06f06p01-ch1sk1fk1fl1.tiff	27	474	0.0488441	0.0577401	0.0	0.0	nan	06	06	01	04	1	0	0	0	65535	65535
33.0	42.0	r04c06f07p01-ch2sk1fk1fl1.tiff	r04c06f07p01-ch1sk1fk1fl1.tiff	27	475	0.0593423	0.0858778	0.0	0.0	nan	06	07	01	04	0	0	0	0	65535	65535
37431.0	21818.0	r04c06f08p01-ch2sk1fk1fl1.tiff	r04c06f08p01-ch1sk1fk1fl1.tiff	27	476	0.000579843	0.00140383	0.0	0.0	nan	06	08	01	04	1	1	0	0	65535	65535
7.0	18.0	r04c06f09p01-ch2sk1fk1fl1.tiff	r04c06f09p01-ch1sk1fk1fl1.tiff	27	477	0.0404517	0.0696574	0.0	0.0	nan	06	09	01	04	1	0	0	0	65535	65535
158.0	294.0	r04c06f10p01-ch2sk1fk1fl1.tiff	r04c06f10p01-ch1sk1fk1fl1.tiff	27	478	0.175677	0.228244	0.0	0.0	nan	06	10	01	04	0	0	0	0	65535	65535
0.0	21960.0	r04c06f11p01-ch2sk1fk1fl1.tiff	r04c06f11p01-ch1sk1fk1fl1.tiff	27	479	0.05626	0.00354009	0.0	0.0	nan	06	11	01	04	0	1	0	0	65535	65535
648.0	26986.0	r04c06f12p01-ch2sk1fk1fl1.tiff	r04c06f12p01-ch1sk1fk1fl1.tiff	27	480	0.0223697	0.0170748	0.0	0.0	nan	06	12	01	04	1	1	0	0	65535	65535
201.0	365.0	r04c06f13p01-ch2sk1fk1fl1.tiff	r04c06f13p01-ch1sk1fk1fl1.tiff	27	481	0.124315	0.249638	0.0	0.000143612132353	nan	06	13	01	04	0	0	0	0	65535	65535
291.0	554.0	r04c06f14p01-ch2sk1fk1fl1.tiff	r04c06f14p01-ch1sk1fk1fl1.tiff	27	482	0.110948	0.249638	0.0	0.000143612132353	nan	06	14	01	04	0	0	0	0	65535	65535
3.0	32.0	r04c06f15p01-ch2sk1fk1fl1.tiff	r04c06f15p01-ch1sk1fk1fl1.tiff	27	483	0.0353094	0.0704509	0.0	0.0	nan	06	15	01	04	1	0	0	0	65535	65535
38072.0	21932.0	r04c06f16p01-ch2sk1fk1fl1.tiff	r04c06f16p01-ch1sk1fk1fl1.tiff	27	484	0.000579843	0.00140383	0.0	0.0	nan	06	16	01	04	1	1	0	0	65535	65535
64.0	91.0	r04c06f17p01-ch2sk1fk1fl1.tiff	r04c06f17p01-ch1sk1fk1fl1.tiff	27	485	0.0582132	0.0674754	0.0	0.0	nan	06	17	01	04	0	0	0	0	65535	65535
60.0	68.0	r04c06f18p01-ch2sk1fk1fl1.tiff	r04c06f18p01-ch1sk1fk1fl1.tiff	27	486	0.104601	0.066865	0.0	0.0	nan	06	18	01	04	0	0	0	0	65535	65535
380.0	763.0	r05c06f01p01-ch2sk1fk1fl1.tiff	r05c06f01p01-ch1sk1fk1fl1.tiff	28	487	0.115343	0.190799	0.0	0.0	nan	06	01	01	05	0	0	0	0	65535	65535
37139.0	22030.0	r05c06f02p01-ch2sk1fk1fl1.tiff	r05c06f02p01-ch1sk1fk1fl1.tiff	28	488	0.000595102	0.0016022	0.0	0.0	nan	06	02	01	05	1	1	0	0	65535	65535
37541.0	21911.0	r05c06f03p01-ch2sk1fk1fl1.tiff	r05c06f03p01-ch1sk1fk1fl1.tiff	28	489	0.000579843	0.00161746	0.0	0.0	nan	06	03	01	05	1	1	0	0	65535	65535
37174.0	21856.0	r05c06f04p01-ch2sk1fk1fl1.tiff	r05c06f04p01-ch1sk1fk1fl1.tiff	28	490	0.000595102	0.00138857	0.0	0.0	nan	06	04	01	05	1	1	0	0	65535	65535
37149.0	21813.0	r05c06f05p01-ch2sk1fk1fl1.tiff	r05c06f05p01-ch1sk1fk1fl1.tiff	28	491	0.000579843	0.00149538	0.0	0.0	nan	06	05	01	05	1	1	0	0	65535	65535
17.0	27.0	r05c06f06p01-ch2sk1fk1fl1.tiff	r05c06f06p01-ch1sk1fk1fl1.tiff	28	492	0.0585031	0.101823	0.0	0.0	nan	06	06	01	05	0	0	0	0	65535	65535
87.0	159.0	r05c06f07p01-ch2sk1fk1fl1.tiff	r05c06f07p01-ch1sk1fk1fl1.tiff	28	493	0.175235	0.195102	0.0	0.0	nan	06	07	01	05	0	0	0	0	65535	65535
3.0	22.0	r05c06f08p01-ch2sk1fk1fl1.tiff	r05c06f08p01-ch1sk1fk1fl1.tiff	28	494	0.0519722	0.0599832	0.0	0.0	nan	06	08	01	05	0	0	0	0	65535	65535
62.0	142.0	r05c06f09p01-ch2sk1fk1fl1.tiff	r05c06f09p01-ch1sk1fk1fl1.tiff	28	495	0.0926833	0.0944991	0.0	0.0	nan	06	09	01	05	0	0	0	0	65535	65535
80.0	130.0	r05c06f10p01-ch2sk1fk1fl1.tiff	r05c06f10p01-ch1sk1fk1fl1.tiff	28	496	0.120592	0.173388	0.0	0.0	nan	06	10	01	05	0	0	0	0	65535	65535
37850.0	21775.0	r05c06f11p01-ch2sk1fk1fl1.tiff	r05c06f11p01-ch1sk1fk1fl1.tiff	28	497	0.000564584	0.00137331	0.0	0.0	nan	06	11	01	05	1	1	0	0	65535	65535
37359.0	21875.0	r05c06f12p01-ch2sk1fk1fl1.tiff	r05c06f12p01-ch1sk1fk1fl1.tiff	28	498	0.000564584	0.0015259	0.0	0.0	nan	06	12	01	05	1	1	0	0	65535	65535
46.0	107.0	r05c06f13p01-ch2sk1fk1fl1.tiff	r05c06f13p01-ch1sk1fk1fl1.tiff	28	499	0.0593423	0.0751659	0.0	0.0	nan	06	13	01	05	0	0	0	0	65535	65535
224.0	488.0	r05c06f14p01-ch2sk1fk1fl1.tiff	r05c06f14p01-ch1sk1fk1fl1.tiff	28	500	0.125429	0.249699	0.0	0.000143612132353	nan	06	14	01	05	0	0	0	0	65535	65535
52.0	82.0	r05c06f15p01-ch2sk1fk1fl1.tiff	r05c06f15p01-ch1sk1fk1fl1.tiff	28	501	0.072755	0.0727703	0.0	0.0	nan	06	15	01	05	0	0	0	0	65535	65535
3996.0	28274.0	r05c06f16p01-ch2sk1fk1fl1.tiff	r05c06f16p01-ch1sk1fk1fl1.tiff	28	502	0.015259	0.0166323	0.0	0.0	nan	06	16	01	05	1	1	0	0	65535	65535
12.0	34.0	r05c06f17p01-ch2sk1fk1fl1.tiff	r05c06f17p01-ch1sk1fk1fl1.tiff	28	503	0.0319829	0.0397955	0.0	0.0	nan	06	17	01	05	1	1	0	0	65535	65535
62.0	22016.0	r05c06f18p01-ch2sk1fk1fl1.tiff	r05c06f18p01-ch1sk1fk1fl1.tiff	28	504	0.0306401	0.00637827	0.0	0.0	nan	06	18	01	05	1	1	0	0	65535	65535
406.0	675.0	r06c06f01p01-ch2sk1fk1fl1.tiff	r06c06f01p01-ch1sk1fk1fl1.tiff	29	505	0.2177	0.218524	0.0	0.0	nan	06	01	01	06	0	0	0	0	65535	65535
37616.0	21981.0	r06c06f02p01-ch2sk1fk1fl1.tiff	r06c06f02p01-ch1sk1fk1fl1.tiff	29	506	0.000579843	0.00138857	0.0	0.0	nan	06	02	01	06	1	1	0	0	65535	65535
37745.0	22152.0	r06c06f03p01-ch2sk1fk1fl1.tiff	r06c06f03p01-ch1sk1fk1fl1.tiff	29	507	0.000610361	0.00135805	0.0	0.0	nan	06	03	01	06	1	1	0	0	65535	65535
36919.0	21932.0	r06c06f04p01-ch2sk1fk1fl1.tiff	r06c06f04p01-ch1sk1fk1fl1.tiff	29	508	0.000534066	0.00137331	0.0	0.0	nan	06	04	01	06	1	1	0	0	65535	65535
31631.0	21909.0	r06c06f05p01-ch2sk1fk1fl1.tiff	r06c06f05p01-ch1sk1fk1fl1.tiff	29	509	0.000640879	0.00170901	0.0	0.0	nan	06	05	01	06	1	1	0	0	65535	65535
10.0	27.0	r06c06f06p01-ch2sk1fk1fl1.tiff	r06c06f06p01-ch1sk1fk1fl1.tiff	29	510	0.036347	0.0818341	0.0	0.0	nan	06	06	01	06	1	0	0	0	65535	65535
63.0	123.0	r06c06f07p01-ch2sk1fk1fl1.tiff	r06c06f07p01-ch1sk1fk1fl1.tiff	29	511	0.0695201	0.100374	0.0	0.0	nan	06	07	01	06	0	0	0	0	65535	65535
690.0	2.0	r06c06f08p01-ch2sk1fk1fl1.tiff	r06c06f08p01-ch1sk1fk1fl1.tiff	29	512	0.024445	0.04477	0.0	0.0	nan	06	08	01	06	1	1	0	0	65535	65535
47.0	61.0	r06c06f09p01-ch2sk1fk1fl1.tiff	r06c06f09p01-ch1sk1fk1fl1.tiff	29	513	0.048127	0.0669566	0.0	0.0	nan	06	09	01	06	1	0	0	0	65535	65535
120.0	185.0	r06c06f10p01-ch2sk1fk1fl1.tiff	r06c06f10p01-ch1sk1fk1fl1.tiff	29	514	0.0821851	0.1084	0.0	0.0	nan	06	10	01	06	0	0	0	0	65535	65535
37400.0	21656.0	r06c06f11p01-ch2sk1fk1fl1.tiff	r06c06f11p01-ch1sk1fk1fl1.tiff	29	515	0.000549325	0.00131228	0.0	0.0	nan	06	11	01	06	1	1	0	0	65535	65535
31229.0	21835.0	r06c06f12p01-ch2sk1fk1fl1.tiff	r06c06f12p01-ch1sk1fk1fl1.tiff	29	516	0.000671397	0.00132753	0.0	0.0	nan	06	12	01	06	1	1	0	0	65535	65535
105.0	171.0	r06c06f13p01-ch2sk1fk1fl1.tiff	r06c06f13p01-ch1sk1fk1fl1.tiff	29	517	0.158404	0.160037	0.0	0.0	nan	06	13	01	06	0	0	0	0	65535	65535
316.0	613.0	r06c06f14p01-ch2sk1fk1fl1.tiff	r06c06f14p01-ch1sk1fk1fl1.tiff	29	518	0.200565	0.180682	0.0	0.0	nan	06	14	01	06	0	0	0	0	65535	65535
69.0	89.0	r06c06f15p01-ch2sk1fk1fl1.tiff	r06c06f15p01-ch1sk1fk1fl1.tiff	29	519	0.0469825	0.108705	0.0	0.0	nan	06	15	01	06	1	0	0	0	65535	65535
3712.0	29145.0	r06c06f16p01-ch2sk1fk1fl1.tiff	r06c06f16p01-ch1sk1fk1fl1.tiff	29	520	0.0149081	0.02533	0.0	0.0	nan	06	16	01	06	1	1	0	0	65535	65535
35.0	74.0	r06c06f17p01-ch2sk1fk1fl1.tiff	r06c06f17p01-ch1sk1fk1fl1.tiff	29	521	0.0484474	0.0575875	0.0	0.0	nan	06	17	01	06	1	0	0	0	65535	65535
1696.0	12.0	r06c06f18p01-ch2sk1fk1fl1.tiff	r06c06f18p01-ch1sk1fk1fl1.tiff	29	522	0.0199741	0.0408942	0.0	0.0	nan	06	18	01	06	1	1	0	0	65535	65535
385.0	863.0	r07c06f01p01-ch2sk1fk1fl1.tiff	r07c06f01p01-ch1sk1fk1fl1.tiff	30	523	0.157229	0.159121	0.0	0.0	nan	06	01	01	07	0	0	0	0	65535	65535
213.0	29146.0	r07c06f02p01-ch2sk1fk1fl1.tiff	r07c06f02p01-ch1sk1fk1fl1.tiff	30	524	0.0257572	0.0249485	0.0	0.0	nan	06	02	01	07	1	1	0	0	65535	65535
10.0	28.0	r07c06f03p01-ch2sk1fk1fl1.tiff	r07c06f03p01-ch1sk1fk1fl1.tiff	30	525	0.0466926	0.0649729	0.0	0.0	nan	06	03	01	07	1	0	0	0	65535	65535
63.0	19736.0	r07c06f04p01-ch2sk1fk1fl1.tiff	r07c06f04p01-ch1sk1fk1fl1.tiff	30	526	0.0320592	0.00469978	0.0	0.0	nan	06	04	01	07	1	1	0	0	65535	65535
37222.0	21874.0	r07c06f05p01-ch2sk1fk1fl1.tiff	r07c06f05p01-ch1sk1fk1fl1.tiff	30	527	0.000595102	0.00137331	0.0	0.0	nan	06	05	01	07	1	1	0	0	65535	65535
51.0	86.0	r07c06f06p01-ch2sk1fk1fl1.tiff	r07c06f06p01-ch1sk1fk1fl1.tiff	30	528	0.0441749	0.0792706	0.0	0.0	nan	06	06	01	07	1	0	0	0	65535	65535
191.0	450.0	r07c06f07p01-ch2sk1fk1fl1.tiff	r07c06f07p01-ch1sk1fk1fl1.tiff	30	529	0.249668	0.249668	0.000143612132353	0.000143612132353	nan	06	07	01	07	0	0	0	0	65535	65535
62.0	99.0	r07c06f08p01-ch2sk1fk1fl1.tiff	r07c06f08p01-ch1sk1fk1fl1.tiff	30	530	0.0578927	0.0717327	0.0	0.0	nan	06	08	01	07	0	0	0	0	65535	65535
100.0	218.0	r07c06f09p01-ch2sk1fk1fl1.tiff	r07c06f09p01-ch1sk1fk1fl1.tiff	30	531	0.148745	0.14403	0.0	0.0	nan	06	09	01	07	0	0	0	0	65535	65535
77.0	132.0	r07c06f10p01-ch2sk1fk1fl1.tiff	r07c06f10p01-ch1sk1fk1fl1.tiff	30	532	0.116106	0.143618	0.0	0.0	nan	06	10	01	07	0	0	0	0	65535	65535
37140.0	21803.0	r07c06f11p01-ch2sk1fk1fl1.tiff	r07c06f11p01-ch1sk1fk1fl1.tiff	30	533	0.000610361	0.00144961	0.0	0.0	nan	06	11	01	07	1	1	0	0	65535	65535
37549.0	21839.0	r07c06f12p01-ch2sk1fk1fl1.tiff	r07c06f12p01-ch1sk1fk1fl1.tiff	30	534	0.000564584	0.00134279	0.0	0.0	nan	06	12	01	07	1	1	0	0	65535	65535
17.0	39.0	r07c06f13p01-ch2sk1fk1fl1.tiff	r07c06f13p01-ch1sk1fk1fl1.tiff	30	535	0.0356909	0.0777905	0.0	0.0	nan	06	13	01	07	1	0	0	0	65535	65535
84.0	174.0	r07c06f14p01-ch2sk1fk1fl1.tiff	r07c06f14p01-ch1sk1fk1fl1.tiff	30	536	0.120333	0.154192	0.0	0.0	nan	06	14	01	07	0	0	0	0	65535	65535
29.0	64.0	r07c06f15p01-ch2sk1fk1fl1.tiff	r07c06f15p01-ch1sk1fk1fl1.tiff	30	537	0.0510872	0.0506447	0.0	0.0	nan	06	15	01	07	0	0	0	0	65535	65535
37469.0	21739.0	r07c06f16p01-ch2sk1fk1fl1.tiff	r07c06f16p01-ch1sk1fk1fl1.tiff	30	538	0.00062562	0.00138857	0.0	0.0	nan	06	16	01	07	1	1	0	0	65535	65535
37409.0	21764.0	r07c06f17p01-ch2sk1fk1fl1.tiff	r07c06f17p01-ch1sk1fk1fl1.tiff	30	539	0.000549325	0.00134279	0.0	0.0	nan	06	17	01	07	1	1	0	0	65535	65535
37916.0	21984.0	r07c06f18p01-ch2sk1fk1fl1.tiff	r07c06f18p01-ch1sk1fk1fl1.tiff	30	540	0.000595102	0.00137331	0.0	0.0	nan	06	18	01	07	1	1	0	0	65535	65535
145.0	200.0	r02c07f01p01-ch2sk1fk1fl1.tiff	r02c07f01p01-ch1sk1fk1fl1.tiff	31	541	0.246235	0.230396	0.0	0.0	nan	07	01	01	02	0	0	0	0	65535	65535
37850.0	21952.0	r02c07f02p01-ch2sk1fk1fl1.tiff	r02c07f02p01-ch1sk1fk1fl1.tiff	31	542	0.00062562	0.00134279	0.0	0.0	nan	07	02	01	02	1	1	0	0	65535	65535
37395.0	21974.0	r02c07f03p01-ch2sk1fk1fl1.tiff	r02c07f03p01-ch1sk1fk1fl1.tiff	31	543	0.000549325	0.00143435	0.0	0.0	nan	07	03	01	02	1	1	0	0	65535	65535
37560.0	21878.0	r02c07f04p01-ch2sk1fk1fl1.tiff	r02c07f04p01-ch1sk1fk1fl1.tiff	31	544	0.000579843	0.00146487	0.0	0.0	nan	07	04	01	02	1	1	0	0	65535	65535
37403.0	21983.0	r02c07f05p01-ch2sk1fk1fl1.tiff	r02c07f05p01-ch1sk1fk1fl1.tiff	31	545	0.000549325	0.00173953	0.0	0.0	nan	07	05	01	02	1	1	0	0	65535	65535
2.0	9.0	r02c07f06p01-ch2sk1fk1fl1.tiff	r02c07f06p01-ch1sk1fk1fl1.tiff	31	546	0.0659342	0.100465	0.0	0.0	nan	07	06	01	02	0	0	0	0	65535	65535
7.0	12.0	r02c07f07p01-ch2sk1fk1fl1.tiff	r02c07f07p01-ch1sk1fk1fl1.tiff	31	547	0.0710918	0.103075	0.0	0.0	nan	07	07	01	02	0	0	0	0	65535	65535
37181.0	21772.0	r02c07f08p01-ch2sk1fk1fl1.tiff	r02c07f08p01-ch1sk1fk1fl1.tiff	31	548	0.000595102	0.00131228	0.0	0.0	nan	07	08	01	02	1	1	0	0	65535	65535
37196.0	22051.0	r02c07f09p01-ch2sk1fk1fl1.tiff	r02c07f09p01-ch1sk1fk1fl1.tiff	31	549	0.000549325	0.00389105	0.0	0.0	nan	07	09	01	02	1	1	0	0	65535	65535
135.0	260.0	r02c07f10p01-ch2sk1fk1fl1.tiff	r02c07f10p01-ch1sk1fk1fl1.tiff	31	550	0.187991	0.249607	0.0	0.000143612132353	nan	07	10	01	02	0	0	0	0	65535	65535
4.0	3.0	r02c07f11p01-ch2sk1fk1fl1.tiff	r02c07f11p01-ch1sk1fk1fl1.tiff	31	551	0.126436	0.122881	0.0	0.0	nan	07	11	01	02	0	0	0	0	65535	65535
11.0	47.0	r02c07f12p01-ch2sk1fk1fl1.tiff	r02c07f12p01-ch1sk1fk1fl1.tiff	31	552	0.0876631	0.135897	0.0	0.0	nan	07	12	01	02	0	0	0	0	65535	65535
258.0	751.0	r02c07f13p01-ch2sk1fk1fl1.tiff	r02c07f13p01-ch1sk1fk1fl1.tiff	31	553	0.146731	0.194873	0.0	0.0	nan	07	13	01	02	0	0	0	0	65535	65535
215.0	523.0	r02c07f14p01-ch2sk1fk1fl1.tiff	r02c07f14p01-ch1sk1fk1fl1.tiff	31	554	0.249683	0.249577	0.000143612132353	0.000143612132353	nan	07	14	01	02	0	0	0	0	65535	65535
0.0	23913.0	r02c07f15p01-ch2sk1fk1fl1.tiff	r02c07f15p01-ch1sk1fk1fl1.tiff	31	555	0.0636454	0.0175937	0.0	0.0	nan	07	15	01	02	0	1	0	0	65535	65535
37504.0	22077.0	r02c07f16p01-ch2sk1fk1fl1.tiff	r02c07f16p01-ch1sk1fk1fl1.tiff	31	556	0.000610361	0.00135805	0.0	0.0	nan	07	16	01	02	1	1	0	0	65535	65535
71.0	162.0	r02c07f17p01-ch2sk1fk1fl1.tiff	r02c07f17p01-ch1sk1fk1fl1.tiff	31	557	0.117357	0.127428	0.0	0.0	nan	07	17	01	02	0	0	0	0	65535	65535
138.0	248.0	r02c07f18p01-ch2sk1fk1fl1.tiff	r02c07f18p01-ch1sk1fk1fl1.tiff	31	558	0.157702	0.197253	0.0	0.0	nan	07	18	01	02	0	0	0	0	65535	65535
230.0	404.0	r03c07f01p01-ch2sk1fk1fl1.tiff	r03c07f01p01-ch1sk1fk1fl1.tiff	32	559	0.249714	0.249668	0.000430836397059	7.18060661765e-05	nan	07	01	01	03	0	0	0	0	65535	65535
37188.0	22098.0	r03c07f02p01-ch2sk1fk1fl1.tiff	r03c07f02p01-ch1sk1fk1fl1.tiff	32	560	0.000610361	0.00146487	0.0	0.0	nan	07	02	01	03	1	1	0	0	65535	65535
31885.0	22002.0	r03c07f03p01-ch2sk1fk1fl1.tiff	r03c07f03p01-ch1sk1fk1fl1.tiff	32	561	0.00062562	0.00137331	0.0	0.0	nan	07	03	01	03	1	1	0	0	65535	65535
31243.0	21843.0	r03c07f04p01-ch2sk1fk1fl1.tiff	r03c07f04p01-ch1sk1fk1fl1.tiff	32	562	0.000656138	0.00137331	0.0	0.0	nan	07	04	01	03	1	1	0	0	65535	65535
37686.0	19824.0	r03c07f05p01-ch2sk1fk1fl1.tiff	r03c07f05p01-ch1sk1fk1fl1.tiff	32	563	0.000610361	0.00164797	0.0	0.0	nan	07	05	01	03	1	1	0	0	65535	65535
14.0	32.0	r03c07f06p01-ch2sk1fk1fl1.tiff	r03c07f06p01-ch1sk1fk1fl1.tiff	32	564	0.0851301	0.122621	0.0	0.0	nan	07	06	01	03	0	0	0	0	65535	65535
34.0	54.0	r03c07f07p01-ch2sk1fk1fl1.tiff	r03c07f07p01-ch1sk1fk1fl1.tiff	32	565	0.0759442	0.0957351	0.0	0.0	nan	07	07	01	03	0	0	0	0	65535	65535
37049.0	21838.0	r03c07f08p01-ch2sk1fk1fl1.tiff	r03c07f08p01-ch1sk1fk1fl1.tiff	32	566	0.000564584	0.00221256	0.0	0.0	nan	07	08	01	03	1	1	0	0	65535	65535
5.0	15.0	r03c07f09p01-ch2sk1fk1fl1.tiff	r03c07f09p01-ch1sk1fk1fl1.tiff	32	567	0.050782	0.0665293	0.0	0.0	nan	07	09	01	03	0	0	0	0	65535	65535
109.0	201.0	r03c07f10p01-ch2sk1fk1fl1.tiff	r03c07f10p01-ch1sk1fk1fl1.tiff	32	568	0.162814	0.22562	0.0	0.0	nan	07	10	01	03	0	0	0	0	65535	65535
31347.0	22419.0	r03c07f11p01-ch2sk1fk1fl1.tiff	r03c07f11p01-ch1sk1fk1fl1.tiff	32	569	0.000656138	0.00140383	0.0	0.0	nan	07	11	01	03	1	1	0	0	65535	65535
30810.0	22191.0	r03c07f12p01-ch2sk1fk1fl1.tiff	r03c07f12p01-ch1sk1fk1fl1.tiff	32	570	0.000640879	0.00209049	0.0	0.0	nan	07	12	01	03	1	1	0	0	65535	65535
128.0	262.0	r03c07f13p01-ch2sk1fk1fl1.tiff	r03c07f13p01-ch1sk1fk1fl1.tiff	32	571	0.222126	0.249592	0.0	7.18060661765e-05	nan	07	13	01	03	0	0	0	0	65535	65535
259.0	565.0	r03c07f14p01-ch2sk1fk1fl1.tiff	r03c07f14p01-ch1sk1fk1fl1.tiff	32	572	0.246494	0.232425	0.0	0.0	nan	07	14	01	03	0	0	0	0	65535	65535
13.0	32.0	r03c07f15p01-ch2sk1fk1fl1.tiff	r03c07f15p01-ch1sk1fk1fl1.tiff	32	573	0.0583658	0.069398	0.0	0.0	nan	07	15	01	03	0	0	0	0	65535	65535
37455.0	29189.0	r03c07f16p01-ch2sk1fk1fl1.tiff	r03c07f16p01-ch1sk1fk1fl1.tiff	32	574	0.000579843	0.0247654	0.0	0.0	nan	07	16	01	03	1	1	0	0	65535	65535
49.0	75.0	r03c07f17p01-ch2sk1fk1fl1.tiff	r03c07f17p01-ch1sk1fk1fl1.tiff	32	575	0.0553902	0.0924086	0.0	0.0	nan	07	17	01	03	0	0	0	0	65535	65535
30.0	49.0	r03c07f18p01-ch2sk1fk1fl1.tiff	r03c07f18p01-ch1sk1fk1fl1.tiff	32	576	0.0652934	0.0738231	0.0	0.0	nan	07	18	01	03	0	0	0	0	65535	65535
385.0	687.0	r04c07f01p01-ch2sk1fk1fl1.tiff	r04c07f01p01-ch1sk1fk1fl1.tiff	33	577	0.115999	0.240208	0.0	0.0	nan	07	01	01	04	0	0	0	0	65535	65535
38535.0	21966.0	r04c07f02p01-ch2sk1fk1fl1.tiff	r04c07f02p01-ch1sk1fk1fl1.tiff	33	578	0.000595102	0.00834669	0.0	0.0	nan	07	02	01	04	1	1	0	0	65535	65535
37328.0	21993.0	r04c07f03p01-ch2sk1fk1fl1.tiff	r04c07f03p01-ch1sk1fk1fl1.tiff	33	579	0.000595102	0.00141909	0.0	0.0	nan	07	03	01	04	1	1	0	0	65535	65535
37581.0	21903.0	r04c07f04p01-ch2sk1fk1fl1.tiff	r04c07f04p01-ch1sk1fk1fl1.tiff	33	580	0.000579843	0.00134279	0.0	0.0	nan	07	04	01	04	1	1	0	0	65535	65535
37818.0	21985.0	r04c07f05p01-ch2sk1fk1fl1.tiff	r04c07f05p01-ch1sk1fk1fl1.tiff	33	581	0.000595102	0.00144961	0.0	0.0	nan	07	05	01	04	1	1	0	0	65535	65535
24.0	26.0	r04c07f06p01-ch2sk1fk1fl1.tiff	r04c07f06p01-ch1sk1fk1fl1.tiff	33	582	0.0710307	0.0857404	0.0	0.0	nan	07	06	01	04	0	0	0	0	65535	65535
62.0	92.0	r04c07f07p01-ch2sk1fk1fl1.tiff	r04c07f07p01-ch1sk1fk1fl1.tiff	33	583	0.100221	0.114672	0.0	0.0	nan	07	07	01	04	0	0	0	0	65535	65535
7.0	16.0	r04c07f08p01-ch2sk1fk1fl1.tiff	r04c07f08p01-ch1sk1fk1fl1.tiff	33	584	0.049546	0.0561532	0.0	0.0	nan	07	08	01	04	1	0	0	0	65535	65535
64.0	129.0	r04c07f09p01-ch2sk1fk1fl1.tiff	r04c07f09p01-ch1sk1fk1fl1.tiff	33	585	0.0839551	0.121355	0.0	0.0	nan	07	09	01	04	0	0	0	0	65535	65535
117.0	135.0	r04c07f10p01-ch2sk1fk1fl1.tiff	r04c07f10p01-ch1sk1fk1fl1.tiff	33	586	0.148516	0.189807	0.0	0.0	nan	07	10	01	04	0	0	0	0	65535	65535
37300.0	21842.0	r04c07f11p01-ch2sk1fk1fl1.tiff	r04c07f11p01-ch1sk1fk1fl1.tiff	33	587	0.000579843	0.00134279	0.0	0.0	nan	07	11	01	04	1	1	0	0	65535	65535
37536.0	21704.0	r04c07f12p01-ch2sk1fk1fl1.tiff	r04c07f12p01-ch1sk1fk1fl1.tiff	33	588	0.000610361	0.00161746	0.0	0.0	nan	07	12	01	04	1	1	0	0	65535	65535
65.0	87.0	r04c07f13p01-ch2sk1fk1fl1.tiff	r04c07f13p01-ch1sk1fk1fl1.tiff	33	589	0.0825055	0.0776837	0.0	0.0	nan	07	13	01	04	0	0	0	0	65535	65535
252.0	488.0	r04c07f14p01-ch2sk1fk1fl1.tiff	r04c07f14p01-ch1sk1fk1fl1.tiff	33	590	0.12752	0.200626	0.0	0.0	nan	07	14	01	04	0	0	0	0	65535	65535
85.0	92.0	r04c07f15p01-ch2sk1fk1fl1.tiff	r04c07f15p01-ch1sk1fk1fl1.tiff	33	591	0.0637522	0.0721599	0.0	0.0	nan	07	15	01	04	0	0	0	0	65535	65535
1847.0	5.0	r04c07f16p01-ch2sk1fk1fl1.tiff	r04c07f16p01-ch1sk1fk1fl1.tiff	33	592	0.0178836	0.031693	0.0	0.0	nan	07	16	01	04	1	1	0	0	65535	65535
18.0	47.0	r04c07f17p01-ch2sk1fk1fl1.tiff	r04c07f17p01-ch1sk1fk1fl1.tiff	33	593	0.0466621	0.0568093	0.0	0.0	nan	07	17	01	04	1	0	0	0	65535	65535
37355.0	5.0	r04c07f18p01-ch2sk1fk1fl1.tiff	r04c07f18p01-ch1sk1fk1fl1.tiff	33	594	0.000579843	0.0473335	0.0	0.0	nan	07	18	01	04	1	1	0	0	65535	65535
451.0	756.0	r05c07f01p01-ch2sk1fk1fl1.tiff	r05c07f01p01-ch1sk1fk1fl1.tiff	34	595	0.140459	0.228336	0.0	0.0	nan	07	01	01	05	0	0	0	0	65535	65535
37201.0	22037.0	r05c07f02p01-ch2sk1fk1fl1.tiff	r05c07f02p01-ch1sk1fk1fl1.tiff	34	596	0.000579843	0.00137331	0.0	0.0	nan	07	02	01	05	1	1	0	0	65535	65535
37437.0	22266.0	r05c07f03p01-ch2sk1fk1fl1.tiff	r05c07f03p01-ch1sk1fk1fl1.tiff	34	597	0.000610361	0.00201419	0.0	0.0	nan	07	03	01	05	1	1	0	0	65535	65535
37576.0	22150.0	r05c07f04p01-ch2sk1fk1fl1.tiff	r05c07f04p01-ch1sk1fk1fl1.tiff	34	598	0.000610361	0.00158694	0.0	0.0	nan	07	04	01	05	1	1	0	0	65535	65535
37706.0	21697.0	r05c07f05p01-ch2sk1fk1fl1.tiff	r05c07f05p01-ch1sk1fk1fl1.tiff	34	599	0.000595102	0.00138857	0.0	0.0	nan	07	05	01	05	1	1	0	0	65535	65535
13.0	30.0	r05c07f06p01-ch2sk1fk1fl1.tiff	r05c07f06p01-ch1sk1fk1fl1.tiff	34	600	0.0346227	0.0745098	0.0	0.0	nan	07	06	01	05	1	0	0	0	65535	65535
122.0	247.0	r05c07f07p01-ch2sk1fk1fl1.tiff	r05c07f07p01-ch1sk1fk1fl1.tiff	34	601	0.170169	0.223896	0.0	0.0	nan	07	07	01	05	0	0	0	0	65535	65535
55.0	109.0	r05c07f08p01-ch2sk1fk1fl1.tiff	r05c07f08p01-ch1sk1fk1fl1.tiff	34	602	0.100801	0.104036	0.0	0.0	nan	07	08	01	05	0	0	0	0	65535	65535
166.0	319.0	r05c07f09p01-ch2sk1fk1fl1.tiff	r05c07f09p01-ch1sk1fk1fl1.tiff	34	603	0.148867	0.249622	0.0	0.000143612132353	nan	07	09	01	05	0	0	0	0	65535	65535
60.0	85.0	r05c07f10p01-ch2sk1fk1fl1.tiff	r05c07f10p01-ch1sk1fk1fl1.tiff	34	604	0.0551766	0.0629435	0.0	0.0	nan	07	10	01	05	0	0	0	0	65535	65535
31446.0	22067.0	r05c07f11p01-ch2sk1fk1fl1.tiff	r05c07f11p01-ch1sk1fk1fl1.tiff	34	605	0.00187686	0.00146487	0.0	0.0	nan	07	11	01	05	1	1	0	0	65535	65535
37339.0	21881.0	r05c07f12p01-ch2sk1fk1fl1.tiff	r05c07f12p01-ch1sk1fk1fl1.tiff	34	606	0.000564584	0.00134279	0.0	0.0	nan	07	12	01	05	1	1	0	0	65535	65535
14.0	31.0	r05c07f13p01-ch2sk1fk1fl1.tiff	r05c07f13p01-ch1sk1fk1fl1.tiff	34	607	0.0439612	0.0596323	0.0	0.0	nan	07	13	01	05	1	0	0	0	65535	65535
165.0	300.0	r05c07f14p01-ch2sk1fk1fl1.tiff	r05c07f14p01-ch1sk1fk1fl1.tiff	34	608	0.127153	0.215076	0.0	0.0	nan	07	14	01	05	0	0	0	0	65535	65535
80.0	150.0	r05c07f15p01-ch2sk1fk1fl1.tiff	r05c07f15p01-ch1sk1fk1fl1.tiff	34	609	0.130968	0.13138	0.0	0.0	nan	07	15	01	05	0	0	0	0	65535	65535
7706.0	4.0	r05c07f16p01-ch2sk1fk1fl1.tiff	r05c07f16p01-ch1sk1fk1fl1.tiff	34	610	0.0120546	0.024918	0.0	0.0	nan	07	16	01	05	1	1	0	0	65535	65535
11.0	16.0	r05c07f17p01-ch2sk1fk1fl1.tiff	r05c07f17p01-ch1sk1fk1fl1.tiff	34	611	0.0325322	0.0471656	0.0	0.0	nan	07	17	01	05	1	1	0	0	65535	65535
38017.0	21759.0	r05c07f18p01-ch2sk1fk1fl1.tiff	r05c07f18p01-ch1sk1fk1fl1.tiff	34	612	0.000549325	0.00141909	0.0	0.0	nan	07	18	01	05	1	1	0	0	65535	65535
466.0	937.0	r06c07f01p01-ch2sk1fk1fl1.tiff	r06c07f01p01-ch1sk1fk1fl1.tiff	35	613	0.14612	0.220966	0.0	0.0	nan	07	01	01	06	0	0	0	0	65535	65535
36824.0	21954.0	r06c07f02p01-ch2sk1fk1fl1.tiff	r06c07f02p01-ch1sk1fk1fl1.tiff	35	614	0.000579843	0.00141909	0.0	0.0	nan	07	02	01	06	1	1	0	0	65535	65535
37560.0	21847.0	r06c07f03p01-ch2sk1fk1fl1.tiff	r06c07f03p01-ch1sk1fk1fl1.tiff	35	615	0.000549325	0.00146487	0.0	0.0	nan	07	03	01	06	1	1	0	0	65535	65535
37235.0	21901.0	r06c07f04p01-ch2sk1fk1fl1.tiff	r06c07f04p01-ch1sk1fk1fl1.tiff	35	616	0.000595102	0.00137331	0.0	0.0	nan	07	04	01	06	1	1	0	0	65535	65535
37407.0	21722.0	r06c07f05p01-ch2sk1fk1fl1.tiff	r06c07f05p01-ch1sk1fk1fl1.tiff	35	617	0.000610361	0.00137331	0.0	0.0	nan	07	05	01	06	1	1	0	0	65535	65535
32.0	37.0	r06c07f06p01-ch2sk1fk1fl1.tiff	r06c07f06p01-ch1sk1fk1fl1.tiff	35	618	0.0603647	0.0703441	0.0	0.0	nan	07	06	01	06	0	0	0	0	65535	65535
125.0	169.0	r06c07f07p01-ch2sk1fk1fl1.tiff	r06c07f07p01-ch1sk1fk1fl1.tiff	35	619	0.175113	0.157168	0.0	0.0	nan	07	07	01	06	0	0	0	0	65535	65535
18.0	28.0	r06c07f08p01-ch2sk1fk1fl1.tiff	r06c07f08p01-ch1sk1fk1fl1.tiff	35	620	0.0289921	0.0561685	0.0	0.0	nan	07	08	01	06	1	0	0	0	65535	65535
73.0	106.0	r06c07f09p01-ch2sk1fk1fl1.tiff	r06c07f09p01-ch1sk1fk1fl1.tiff	35	621	0.0690318	0.0945296	0.0	0.0	nan	07	09	01	06	0	0	0	0	65535	65535
133.0	179.0	r06c07f10p01-ch2sk1fk1fl1.tiff	r06c07f10p01-ch1sk1fk1fl1.tiff	35	622	0.239384	0.188556	0.0	0.0	nan	07	10	01	06	0	0	0	0	65535	65535
37393.0	21689.0	r06c07f11p01-ch2sk1fk1fl1.tiff	r06c07f11p01-ch1sk1fk1fl1.tiff	35	623	0.000579843	0.00134279	0.0	0.0	nan	07	11	01	06	1	1	0	0	65535	65535
37547.0	21700.0	r06c07f12p01-ch2sk1fk1fl1.tiff	r06c07f12p01-ch1sk1fk1fl1.tiff	35	624	0.000564584	0.00143435	0.0	0.0	nan	07	12	01	06	1	1	0	0	65535	65535
55.0	73.0	r06c07f13p01-ch2sk1fk1fl1.tiff	r06c07f13p01-ch1sk1fk1fl1.tiff	35	625	0.101045	0.118624	0.0	0.0	nan	07	13	01	06	0	0	0	0	65535	65535
195.0	296.0	r06c07f14p01-ch2sk1fk1fl1.tiff	r06c07f14p01-ch1sk1fk1fl1.tiff	35	626	0.195758	0.226551	0.0	0.0	nan	07	14	01	06	0	0	0	0	65535	65535
7.0	36.0	r06c07f15p01-ch2sk1fk1fl1.tiff	r06c07f15p01-ch1sk1fk1fl1.tiff	35	627	0.0331273	0.0513161	0.0	0.0	nan	07	15	01	06	1	0	0	0	65535	65535
37467.0	21725.0	r06c07f16p01-ch2sk1fk1fl1.tiff	r06c07f16p01-ch1sk1fk1fl1.tiff	35	628	0.000595102	0.00135805	0.0	0.0	nan	07	16	01	06	1	1	0	0	65535	65535
4225.0	3.0	r06c07f17p01-ch2sk1fk1fl1.tiff	r06c07f17p01-ch1sk1fk1fl1.tiff	35	629	0.0145113	0.0360266	0.0	0.0	nan	07	17	01	06	1	1	0	0	65535	65535
31431.0	28272.0	r06c07f18p01-ch2sk1fk1fl1.tiff	r06c07f18p01-ch1sk1fk1fl1.tiff	35	630	0.000640879	0.0184939	0.0	0.0	nan	07	18	01	06	1	1	0	0	65535	65535
655.0	1189.0	r07c07f01p01-ch2sk1fk1fl1.tiff	r07c07f01p01-ch1sk1fk1fl1.tiff	36	631	0.12015	0.136126	0.0	0.0	nan	07	01	01	07	0	0	0	0	65535	65535
37556.0	22043.0	r07c07f02p01-ch2sk1fk1fl1.tiff	r07c07f02p01-ch1sk1fk1fl1.tiff	36	632	0.000549325	0.00163272	0.0	0.0	nan	07	02	01	07	1	1	0	0	65535	65535
37550.0	22034.0	r07c07f03p01-ch2sk1fk1fl1.tiff	r07c07f03p01-ch1sk1fk1fl1.tiff	36	633	0.000564584	0.00192264	0.0	0.0	nan	07	03	01	07	1	1	0	0	65535	65535
37894.0	22242.0	r07c07f04p01-ch2sk1fk1fl1.tiff	r07c07f04p01-ch1sk1fk1fl1.tiff	36	634	0.000610361	0.00132753	0.0	0.0	nan	07	04	01	07	1	1	0	0	65535	65535
37329.0	21858.0	r07c07f05p01-ch2sk1fk1fl1.tiff	r07c07f05p01-ch1sk1fk1fl1.tiff	36	635	0.000595102	0.00134279	0.0	0.0	nan	07	05	01	07	1	1	0	0	65535	65535
65.0	110.0	r07c07f06p01-ch2sk1fk1fl1.tiff	r07c07f06p01-ch1sk1fk1fl1.tiff	36	636	0.0517586	0.0761578	0.0	0.0	nan	07	06	01	07	0	0	0	0	65535	65535
140.0	217.0	r07c07f07p01-ch2sk1fk1fl1.tiff	r07c07f07p01-ch1sk1fk1fl1.tiff	36	637	0.198474	0.204334	0.0	0.0	nan	07	07	01	07	0	0	0	0	65535	65535
8.0	35.0	r07c07f08p01-ch2sk1fk1fl1.tiff	r07c07f08p01-ch1sk1fk1fl1.tiff	36	638	0.0444038	0.058854	0.0	0.0	nan	07	08	01	07	1	0	0	0	65535	65535
109.0	123.0	r07c07f09p01-ch2sk1fk1fl1.tiff	r07c07f09p01-ch1sk1fk1fl1.tiff	36	639	0.074464	0.103319	0.0	0.0	nan	07	09	01	07	0	0	0	0	65535	65535
176.0	271.0	r07c07f10p01-ch2sk1fk1fl1.tiff	r07c07f10p01-ch1sk1fk1fl1.tiff	36	640	0.13991	0.217731	0.0	0.0	nan	07	10	01	07	0	0	0	0	65535	65535
38141.0	22157.0	r07c07f11p01-ch2sk1fk1fl1.tiff	r07c07f11p01-ch1sk1fk1fl1.tiff	36	641	0.000549325	0.00140383	0.0	0.0	nan	07	11	01	07	1	1	0	0	65535	65535
37407.0	21772.0	r07c07f12p01-ch2sk1fk1fl1.tiff	r07c07f12p01-ch1sk1fk1fl1.tiff	36	642	0.000579843	0.00132753	0.0	0.0	nan	07	12	01	07	1	1	0	0	65535	65535
108.0	163.0	r07c07f13p01-ch2sk1fk1fl1.tiff	r07c07f13p01-ch1sk1fk1fl1.tiff	36	643	0.162844	0.213291	0.0	0.0	nan	07	13	01	07	0	0	0	0	65535	65535
275.0	480.0	r07c07f14p01-ch2sk1fk1fl1.tiff	r07c07f14p01-ch1sk1fk1fl1.tiff	36	644	0.135622	0.182513	0.0	0.0	nan	07	14	01	07	0	0	0	0	65535	65535
79.0	80.0	r07c07f15p01-ch2sk1fk1fl1.tiff	r07c07f15p01-ch1sk1fk1fl1.tiff	36	645	0.0507362	0.0915999	0.0	0.0	nan	07	15	01	07	0	0	0	0	65535	65535
36933.0	29212.0	r07c07f16p01-ch2sk1fk1fl1.tiff	r07c07f16p01-ch1sk1fk1fl1.tiff	36	646	0.000579843	0.0245975	0.0	0.0	nan	07	16	01	07	1	1	0	0	65535	65535
223.0	24.0	r07c07f17p01-ch2sk1fk1fl1.tiff	r07c07f17p01-ch1sk1fk1fl1.tiff	36	647	0.0252842	0.0361486	0.0	0.0	nan	07	17	01	07	1	1	0	0	65535	65535
57.0	6.0	r07c07f18p01-ch2sk1fk1fl1.tiff	r07c07f18p01-ch1sk1fk1fl1.tiff	36	648	0.0308385	0.0677653	0.0	0.0	nan	07	18	01	07	1	0	0	0	65535	65535
112.0	132.0	r02c08f01p01-ch2sk1fk1fl1.tiff	r02c08f01p01-ch1sk1fk1fl1.tiff	37	649	0.23415	0.216693	0.0	0.0	nan	08	01	01	02	0	0	0	0	65535	65535
31478.0	22071.0	r02c08f02p01-ch2sk1fk1fl1.tiff	r02c08f02p01-ch1sk1fk1fl1.tiff	37	650	0.000671397	0.00144961	0.0	0.0	nan	08	02	01	02	1	1	0	0	65535	65535
37521.0	21909.0	r02c08f03p01-ch2sk1fk1fl1.tiff	r02c08f03p01-ch1sk1fk1fl1.tiff	37	651	0.000579843	0.00141909	0.0	0.0	nan	08	03	01	02	1	1	0	0	65535	65535
37768.0	22150.0	r02c08f04p01-ch2sk1fk1fl1.tiff	r02c08f04p01-ch1sk1fk1fl1.tiff	37	652	0.000564584	0.00161746	0.0	0.0	nan	08	04	01	02	1	1	0	0	65535	65535
37698.0	22393.0	r02c08f05p01-ch2sk1fk1fl1.tiff	r02c08f05p01-ch1sk1fk1fl1.tiff	37	653	0.000595102	0.00195315	0.0	0.0	nan	08	05	01	02	1	1	0	0	65535	65535
36.0	75.0	r02c08f06p01-ch2sk1fk1fl1.tiff	r02c08f06p01-ch1sk1fk1fl1.tiff	37	654	0.110063	0.176287	0.0	0.0	nan	08	06	01	02	0	0	0	0	65535	65535
7.0	10.0	r02c08f07p01-ch2sk1fk1fl1.tiff	r02c08f07p01-ch1sk1fk1fl1.tiff	37	655	0.11519	0.0954299	0.0	0.0	nan	08	07	01	02	0	0	0	0	65535	65535
37152.0	21744.0	r02c08f08p01-ch2sk1fk1fl1.tiff	r02c08f08p01-ch1sk1fk1fl1.tiff	37	656	0.000610361	0.00131228	0.0	0.0	nan	08	08	01	02	1	1	0	0	65535	65535
37691.0	21797.0	r02c08f09p01-ch2sk1fk1fl1.tiff	r02c08f09p01-ch1sk1fk1fl1.tiff	37	657	0.000564584	0.00158694	0.0	0.0	nan	08	09	01	02	1	1	0	0	65535	65535
207.0	496.0	r02c08f10p01-ch2sk1fk1fl1.tiff	r02c08f10p01-ch1sk1fk1fl1.tiff	37	658	0.11516	0.215763	0.0	0.0	nan	08	10	01	02	0	0	0	0	65535	65535
12.0	38.0	r02c08f11p01-ch2sk1fk1fl1.tiff	r02c08f11p01-ch1sk1fk1fl1.tiff	37	659	0.162905	0.104143	0.0	0.0	nan	08	11	01	02	0	0	0	0	65535	65535
20.0	42.0	r02c08f12p01-ch2sk1fk1fl1.tiff	r02c08f12p01-ch1sk1fk1fl1.tiff	37	660	0.0971237	0.107546	0.0	0.0	nan	08	12	01	02	0	0	0	0	65535	65535
275.0	769.0	r02c08f13p01-ch2sk1fk1fl1.tiff	r02c08f13p01-ch1sk1fk1fl1.tiff	37	661	0.153872	0.20557	0.0	0.0	nan	08	13	01	02	0	0	0	0	65535	65535
182.0	346.0	r02c08f14p01-ch2sk1fk1fl1.tiff	r02c08f14p01-ch1sk1fk1fl1.tiff	37	662	0.21677	0.249683	0.0	0.000502642463235	nan	08	14	01	02	0	0	0	0	65535	65535
31591.0	21729.0	r02c08f15p01-ch2sk1fk1fl1.tiff	r02c08f15p01-ch1sk1fk1fl1.tiff	37	663	0.000671397	0.00378424	0.0	0.0	nan	08	15	01	02	1	1	0	0	65535	65535
37666.0	22002.0	r02c08f16p01-ch2sk1fk1fl1.tiff	r02c08f16p01-ch1sk1fk1fl1.tiff	37	664	0.000610361	0.00135805	0.0	0.0	nan	08	16	01	02	1	1	0	0	65535	65535
59.0	106.0	r02c08f17p01-ch2sk1fk1fl1.tiff	r02c08f17p01-ch1sk1fk1fl1.tiff	37	665	0.0890516	0.0645457	0.0	0.0	nan	08	17	01	02	0	0	0	0	65535	65535
88.0	140.0	r02c08f18p01-ch2sk1fk1fl1.tiff	r02c08f18p01-ch1sk1fk1fl1.tiff	37	666	0.113603	0.135668	0.0	0.0	nan	08	18	01	02	0	0	0	0	65535	65535
125.0	136.0	r03c08f01p01-ch2sk1fk1fl1.tiff	r03c08f01p01-ch1sk1fk1fl1.tiff	38	667	0.147692	0.192737	0.0	0.0	nan	08	01	01	03	0	0	0	0	65535	65535
37737.0	22150.0	r03c08f02p01-ch2sk1fk1fl1.tiff	r03c08f02p01-ch1sk1fk1fl1.tiff	38	668	0.000595102	0.00140383	0.0	0.0	nan	08	02	01	03	1	1	0	0	65535	65535
37046.0	21931.0	r03c08f03p01-ch2sk1fk1fl1.tiff	r03c08f03p01-ch1sk1fk1fl1.tiff	38	669	0.000564584	0.00135805	0.0	0.0	nan	08	03	01	03	1	1	0	0	65535	65535
31580.0	22246.0	r03c08f04p01-ch2sk1fk1fl1.tiff	r03c08f04p01-ch1sk1fk1fl1.tiff	38	670	0.00062562	0.00146487	0.0	0.0	nan	08	04	01	03	1	1	0	0	65535	65535
1.0	1.0	r03c08f05p01-ch2sk1fk1fl1.tiff	r03c08f05p01-ch1sk1fk1fl1.tiff	38	671	0.0707103	0.0906386	0.0	0.0	nan	08	05	01	03	0	0	0	0	65535	65535
97.0	116.0	r03c08f06p01-ch2sk1fk1fl1.tiff	r03c08f06p01-ch1sk1fk1fl1.tiff	38	672	0.143252	0.162188	0.0	0.0	nan	08	06	01	03	0	0	0	0	65535	65535
42.0	59.0	r03c08f07p01-ch2sk1fk1fl1.tiff	r03c08f07p01-ch1sk1fk1fl1.tiff	38	673	0.0762188	0.117418	0.0	0.0	nan	08	07	01	03	0	0	0	0	65535	65535
37208.0	21899.0	r03c08f08p01-ch2sk1fk1fl1.tiff	r03c08f08p01-ch1sk1fk1fl1.tiff	38	674	0.000564584	0.00131228	0.0	0.0	nan	08	08	01	03	1	1	0	0	65535	65535
37272.0	21987.0	r03c08f09p01-ch2sk1fk1fl1.tiff	r03c08f09p01-ch1sk1fk1fl1.tiff	38	675	0.000595102	0.00132753	0.0	0.0	nan	08	09	01	03	1	1	0	0	65535	65535
303.0	587.0	r03c08f10p01-ch2sk1fk1fl1.tiff	r03c08f10p01-ch1sk1fk1fl1.tiff	38	676	0.117983	0.185336	0.0	0.0	nan	08	10	01	03	0	0	0	0	65535	65535
23.0	49.0	r03c08f11p01-ch2sk1fk1fl1.tiff	r03c08f11p01-ch1sk1fk1fl1.tiff	38	677	0.0765087	0.0893263	0.0	0.0	nan	08	11	01	03	0	0	0	0	65535	65535
32.0	57.0	r03c08f12p01-ch2sk1fk1fl1.tiff	r03c08f12p01-ch1sk1fk1fl1.tiff	38	678	0.0931411	0.10573	0.0	0.0	nan	08	12	01	03	0	0	0	0	65535	65535
206.0	472.0	r03c08f13p01-ch2sk1fk1fl1.tiff	r03c08f13p01-ch1sk1fk1fl1.tiff	38	679	0.124865	0.218357	0.0	0.0	nan	08	13	01	03	0	0	0	0	65535	65535
103.0	145.0	r03c08f14p01-ch2sk1fk1fl1.tiff	r03c08f14p01-ch1sk1fk1fl1.tiff	38	680	0.15935	0.181857	0.0	0.0	nan	08	14	01	03	0	0	0	0	65535	65535
36887.0	21810.0	r03c08f15p01-ch2sk1fk1fl1.tiff	r03c08f15p01-ch1sk1fk1fl1.tiff	38	681	0.000564584	0.00132753	0.0	0.0	nan	08	15	01	03	1	1	0	0	65535	65535
37526.0	21798.0	r03c08f16p01-ch2sk1fk1fl1.tiff	r03c08f16p01-ch1sk1fk1fl1.tiff	38	682	0.000564584	0.00205997	0.0	0.0	nan	08	16	01	03	1	1	0	0	65535	65535
26.0	23.0	r03c08f17p01-ch2sk1fk1fl1.tiff	r03c08f17p01-ch1sk1fk1fl1.tiff	38	683	0.0483711	0.0572824	0.0	0.0	nan	08	17	01	03	1	0	0	0	65535	65535
50.0	103.0	r03c08f18p01-ch2sk1fk1fl1.tiff	r03c08f18p01-ch1sk1fk1fl1.tiff	38	684	0.102007	0.101442	0.0	0.0	nan	08	18	01	03	0	0	0	0	65535	65535
399.0	785.0	r04c08f01p01-ch2sk1fk1fl1.tiff	r04c08f01p01-ch1sk1fk1fl1.tiff	39	685	0.142473	0.205982	0.0	0.0	nan	08	01	01	04	0	0	0	0	65535	65535
37630.0	22280.0	r04c08f02p01-ch2sk1fk1fl1.tiff	r04c08f02p01-ch1sk1fk1fl1.tiff	39	686	0.000595102	0.00134279	0.0	0.0	nan	08	02	01	04	1	1	0	0	65535	65535
37414.0	22151.0	r04c08f03p01-ch2sk1fk1fl1.tiff	r04c08f03p01-ch1sk1fk1fl1.tiff	39	687	0.000610361	0.00308232	0.0	0.0	nan	08	03	01	04	1	1	0	0	65535	65535
37559.0	21968.0	r04c08f04p01-ch2sk1fk1fl1.tiff	r04c08f04p01-ch1sk1fk1fl1.tiff	39	688	0.000549325	0.00135805	0.0	0.0	nan	08	04	01	04	1	1	0	0	65535	65535
37272.0	22208.0	r04c08f05p01-ch2sk1fk1fl1.tiff	r04c08f05p01-ch1sk1fk1fl1.tiff	39	689	0.000579843	0.00218204	0.0	0.0	nan	08	05	01	04	1	1	0	0	65535	65535
71.0	81.0	r04c08f06p01-ch2sk1fk1fl1.tiff	r04c08f06p01-ch1sk1fk1fl1.tiff	39	690	0.121859	0.137453	0.0	0.0	nan	08	06	01	04	0	0	0	0	65535	65535
104.0	130.0	r04c08f07p01-ch2sk1fk1fl1.tiff	r04c08f07p01-ch1sk1fk1fl1.tiff	39	691	0.130602	0.174243	0.0	0.0	nan	08	07	01	04	0	0	0	0	65535	65535
1.0	2.0	r04c08f08p01-ch2sk1fk1fl1.tiff	r04c08f08p01-ch1sk1fk1fl1.tiff	39	692	0.0458686	0.0623636	0.0	0.0	nan	08	08	01	04	1	0	0	0	65535	65535
44.0	53.0	r04c08f09p01-ch2sk1fk1fl1.tiff	r04c08f09p01-ch1sk1fk1fl1.tiff	39	693	0.0480354	0.0996872	0.0	0.0	nan	08	09	01	04	1	0	0	0	65535	65535
213.0	296.0	r04c08f10p01-ch2sk1fk1fl1.tiff	r04c08f10p01-ch1sk1fk1fl1.tiff	39	694	0.111208	0.215549	0.0	0.0	nan	08	10	01	04	0	0	0	0	65535	65535
31322.0	22363.0	r04c08f11p01-ch2sk1fk1fl1.tiff	r04c08f11p01-ch1sk1fk1fl1.tiff	39	695	0.000717174	0.00144961	0.0	0.0	nan	08	11	01	04	1	1	0	0	65535	65535
37435.0	21994.0	r04c08f12p01-ch2sk1fk1fl1.tiff	r04c08f12p01-ch1sk1fk1fl1.tiff	39	696	0.000579843	0.00209049	0.0	0.0	nan	08	12	01	04	1	1	0	0	65535	65535
114.0	147.0	r04c08f13p01-ch2sk1fk1fl1.tiff	r04c08f13p01-ch1sk1fk1fl1.tiff	39	697	0.127321	0.175479	0.0	0.0	nan	08	13	01	04	0	0	0	0	65535	65535
221.0	365.0	r04c08f14p01-ch2sk1fk1fl1.tiff	r04c08f14p01-ch1sk1fk1fl1.tiff	39	698	0.164981	0.249622	0.0	0.000143612132353	nan	08	14	01	04	0	0	0	0	65535	65535
35.0	45.0	r04c08f15p01-ch2sk1fk1fl1.tiff	r04c08f15p01-ch1sk1fk1fl1.tiff	39	699	0.0724804	0.058793	0.0	0.0	nan	08	15	01	04	0	0	0	0	65535	65535
37427.0	21937.0	r04c08f16p01-ch2sk1fk1fl1.tiff	r04c08f16p01-ch1sk1fk1fl1.tiff	39	700	0.000579843	0.00138857	0.0	0.0	nan	08	16	01	04	1	1	0	0	65535	65535
15.0	29.0	r04c08f17p01-ch2sk1fk1fl1.tiff	r04c08f17p01-ch1sk1fk1fl1.tiff	39	701	0.0324712	0.0833753	0.0	0.0	nan	08	17	01	04	1	0	0	0	65535	65535
746.0	5.0	r04c08f18p01-ch2sk1fk1fl1.tiff	r04c08f18p01-ch1sk1fk1fl1.tiff	39	702	0.0235904	0.0603342	0.0	0.0	nan	08	18	01	04	1	0	0	0	65535	65535
369.0	758.0	r05c08f01p01-ch2sk1fk1fl1.tiff	r05c08f01p01-ch1sk1fk1fl1.tiff	40	703	0.124361	0.172595	0.0	0.0	nan	08	01	01	05	0	0	0	0	65535	65535
37724.0	22038.0	r05c08f02p01-ch2sk1fk1fl1.tiff	r05c08f02p01-ch1sk1fk1fl1.tiff	40	704	0.000549325	0.00132753	0.0	0.0	nan	08	02	01	05	1	1	0	0	65535	65535
37665.0	22105.0	r05c08f03p01-ch2sk1fk1fl1.tiff	r05c08f03p01-ch1sk1fk1fl1.tiff	40	705	0.000579843	0.00250248	0.0	0.0	nan	08	03	01	05	1	1	0	0	65535	65535
37198.0	19605.0	r05c08f04p01-ch2sk1fk1fl1.tiff	r05c08f04p01-ch1sk1fk1fl1.tiff	40	706	0.000564584	0.0325628	0.0	0.0	nan	08	04	01	05	1	1	0	0	65535	65535
37978.0	21824.0	r05c08f05p01-ch2sk1fk1fl1.tiff	r05c08f05p01-ch1sk1fk1fl1.tiff	40	707	0.000564584	0.00195315	0.0	0.0	nan	08	05	01	05	1	1	0	0	65535	65535
16.0	23.0	r05c08f06p01-ch2sk1fk1fl1.tiff	r05c08f06p01-ch1sk1fk1fl1.tiff	40	708	0.0446937	0.0832074	0.0	0.0	nan	08	06	01	05	1	0	0	0	65535	65535
90.0	174.0	r05c08f07p01-ch2sk1fk1fl1.tiff	r05c08f07p01-ch1sk1fk1fl1.tiff	40	709	0.200305	0.249653	0.0	0.000143612132353	nan	08	07	01	05	0	0	0	0	65535	65535
36.0	77.0	r05c08f08p01-ch2sk1fk1fl1.tiff	r05c08f08p01-ch1sk1fk1fl1.tiff	40	710	0.051957	0.0691691	0.0	0.0	nan	08	08	01	05	0	0	0	0	65535	65535
123.0	229.0	r05c08f09p01-ch2sk1fk1fl1.tiff	r05c08f09p01-ch1sk1fk1fl1.tiff	40	711	0.129213	0.234257	0.0	0.0	nan	08	09	01	05	0	0	0	0	65535	65535
81.0	102.0	r05c08f10p01-ch2sk1fk1fl1.tiff	r05c08f10p01-ch1sk1fk1fl1.tiff	40	712	0.162829	0.15671	0.0	0.0	nan	08	10	01	05	0	0	0	0	65535	65535
38213.0	7.0	r05c08f11p01-ch2sk1fk1fl1.tiff	r05c08f11p01-ch1sk1fk1fl1.tiff	40	713	0.000564584	0.0401465	0.0	0.0	nan	08	11	01	05	1	1	0	0	65535	65535
30856.0	1.0	r05c08f12p01-ch2sk1fk1fl1.tiff	r05c08f12p01-ch1sk1fk1fl1.tiff	40	714	0.000640879	0.0323186	0.0	0.0	nan	08	12	01	05	1	1	0	0	65535	65535
29.0	64.0	r05c08f13p01-ch2sk1fk1fl1.tiff	r05c08f13p01-ch1sk1fk1fl1.tiff	40	715	0.056672	0.118761	0.0	0.0	nan	08	13	01	05	0	0	0	0	65535	65535
180.0	340.0	r05c08f14p01-ch2sk1fk1fl1.tiff	r05c08f14p01-ch1sk1fk1fl1.tiff	40	716	0.168902	0.231281	0.0	0.0	nan	08	14	01	05	0	0	0	0	65535	65535
79.0	113.0	r05c08f15p01-ch2sk1fk1fl1.tiff	r05c08f15p01-ch1sk1fk1fl1.tiff	40	717	0.11046	0.0882734	0.0	0.0	nan	08	15	01	05	0	0	0	0	65535	65535
37017.0	21913.0	r05c08f16p01-ch2sk1fk1fl1.tiff	r05c08f16p01-ch1sk1fk1fl1.tiff	40	718	0.000549325	0.0015259	0.0	0.0	nan	08	16	01	05	1	1	0	0	65535	65535
13.0	1.0	r05c08f17p01-ch2sk1fk1fl1.tiff	r05c08f17p01-ch1sk1fk1fl1.tiff	40	719	0.0339513	0.037644	0.0	0.0	nan	08	17	01	05	1	1	0	0	65535	65535
37890.0	22005.0	r05c08f18p01-ch2sk1fk1fl1.tiff	r05c08f18p01-ch1sk1fk1fl1.tiff	40	720	0.000579843	0.00135805	0.0	0.0	nan	08	18	01	05	1	1	0	0	65535	65535
399.0	768.0	r06c08f01p01-ch2sk1fk1fl1.tiff	r06c08f01p01-ch1sk1fk1fl1.tiff	41	721	0.160067	0.249668	0.0	0.000215418198529	nan	08	01	01	06	0	0	0	0	65535	65535
36968.0	21943.0	r06c08f02p01-ch2sk1fk1fl1.tiff	r06c08f02p01-ch1sk1fk1fl1.tiff	41	722	0.000595102	0.00137331	0.0	0.0	nan	08	02	01	06	1	1	0	0	65535	65535
37217.0	0.0	r06c08f03p01-ch2sk1fk1fl1.tiff	r06c08f03p01-ch1sk1fk1fl1.tiff	41	723	0.000595102	0.0586862	0.0	0.0	nan	08	03	01	06	1	0	0	0	65535	65535
31090.0	22176.0	r06c08f04p01-ch2sk1fk1fl1.tiff	r06c08f04p01-ch1sk1fk1fl1.tiff	41	724	0.000656138	0.00134279	0.0	0.0	nan	08	04	01	06	1	1	0	0	65535	65535
37360.0	21708.0	r06c08f05p01-ch2sk1fk1fl1.tiff	r06c08f05p01-ch1sk1fk1fl1.tiff	41	725	0.000564584	0.00137331	0.0	0.0	nan	08	05	01	06	1	1	0	0	65535	65535
44.0	117.0	r06c08f06p01-ch2sk1fk1fl1.tiff	r06c08f06p01-ch1sk1fk1fl1.tiff	41	726	0.0938582	0.131487	0.0	0.0	nan	08	06	01	06	0	0	0	0	65535	65535
182.0	289.0	r06c08f07p01-ch2sk1fk1fl1.tiff	r06c08f07p01-ch1sk1fk1fl1.tiff	41	727	0.204623	0.249622	0.0	0.000215418198529	nan	08	07	01	06	0	0	0	0	65535	65535
21.0	36.0	r06c08f08p01-ch2sk1fk1fl1.tiff	r06c08f08p01-ch1sk1fk1fl1.tiff	41	728	0.0464942	0.0865492	0.0	0.0	nan	08	08	01	06	1	0	0	0	65535	65535
54.0	96.0	r06c08f09p01-ch2sk1fk1fl1.tiff	r06c08f09p01-ch1sk1fk1fl1.tiff	41	729	0.115618	0.108232	0.0	0.0	nan	08	09	01	06	0	0	0	0	65535	65535
131.0	234.0	r06c08f10p01-ch2sk1fk1fl1.tiff	r06c08f10p01-ch1sk1fk1fl1.tiff	41	730	0.249622	0.223667	7.18060661765e-05	0.0	nan	08	10	01	06	0	0	0	0	65535	65535
37398.0	23816.0	r06c08f11p01-ch2sk1fk1fl1.tiff	r06c08f11p01-ch1sk1fk1fl1.tiff	41	731	0.000579843	0.00268559	0.0	0.0	nan	08	11	01	06	1	1	0	0	65535	65535
31694.0	21744.0	r06c08f12p01-ch2sk1fk1fl1.tiff	r06c08f12p01-ch1sk1fk1fl1.tiff	41	732	0.000686656	0.0019379	0.0	0.0	nan	08	12	01	06	1	1	0	0	65535	65535
35.0	53.0	r06c08f13p01-ch2sk1fk1fl1.tiff	r06c08f13p01-ch1sk1fk1fl1.tiff	41	733	0.0493477	0.0634775	0.0	0.0	nan	08	13	01	06	1	0	0	0	65535	65535
106.0	178.0	r06c08f14p01-ch2sk1fk1fl1.tiff	r06c08f14p01-ch1sk1fk1fl1.tiff	41	734	0.133181	0.188907	0.0	0.0	nan	08	14	01	06	0	0	0	0	65535	65535
0.0	9.0	r06c08f15p01-ch2sk1fk1fl1.tiff	r06c08f15p01-ch1sk1fk1fl1.tiff	41	735	0.0396277	0.0349737	0.0	0.0	nan	08	15	01	06	1	1	0	0	65535	65535
37659.0	21966.0	r06c08f16p01-ch2sk1fk1fl1.tiff	r06c08f16p01-ch1sk1fk1fl1.tiff	41	736	0.000595102	0.00137331	0.0	0.0	nan	08	16	01	06	1	1	0	0	65535	65535
37285.0	21914.0	r06c08f17p01-ch2sk1fk1fl1.tiff	r06c08f17p01-ch1sk1fk1fl1.tiff	41	737	0.000564584	0.00221256	0.0	0.0	nan	08	17	01	06	1	1	0	0	65535	65535
37670.0	21636.0	r06c08f18p01-ch2sk1fk1fl1.tiff	r06c08f18p01-ch1sk1fk1fl1.tiff	41	738	0.000610361	0.00367742	0.0	0.0	nan	08	18	01	06	1	1	0	0	65535	65535
407.0	844.0	r07c08f01p01-ch2sk1fk1fl1.tiff	r07c08f01p01-ch1sk1fk1fl1.tiff	42	739	0.171817	0.241367	0.0	0.0	nan	08	01	01	07	0	0	0	0	65535	65535
37244.0	22185.0	r07c08f02p01-ch2sk1fk1fl1.tiff	r07c08f02p01-ch1sk1fk1fl1.tiff	42	740	0.000595102	0.00143435	0.0	0.0	nan	08	02	01	07	1	1	0	0	65535	65535
37946.0	22073.0	r07c08f03p01-ch2sk1fk1fl1.tiff	r07c08f03p01-ch1sk1fk1fl1.tiff	42	741	0.000595102	0.00143435	0.0	0.0	nan	08	03	01	07	1	1	0	0	65535	65535
37640.0	22015.0	r07c08f04p01-ch2sk1fk1fl1.tiff	r07c08f04p01-ch1sk1fk1fl1.tiff	42	742	0.000564584	0.00184634	0.0	0.0	nan	08	04	01	07	1	1	0	0	65535	65535
37202.0	25453.0	r07c08f05p01-ch2sk1fk1fl1.tiff	r07c08f05p01-ch1sk1fk1fl1.tiff	42	743	0.000595102	0.00926223	0.0	0.0	nan	08	05	01	07	1	1	0	0	65535	65535
36.0	71.0	r07c08f06p01-ch2sk1fk1fl1.tiff	r07c08f06p01-ch1sk1fk1fl1.tiff	42	744	0.0520027	0.0852979	0.0	0.0	nan	08	06	01	07	0	0	0	0	65535	65535
88.0	152.0	r07c08f07p01-ch2sk1fk1fl1.tiff	r07c08f07p01-ch1sk1fk1fl1.tiff	42	745	0.121065	0.249668	0.0	7.18060661765e-05	nan	08	07	01	07	0	0	0	0	65535	65535
0.0	14.0	r07c08f08p01-ch2sk1fk1fl1.tiff	r07c08f08p01-ch1sk1fk1fl1.tiff	42	746	0.038468	0.0454108	0.0	0.0	nan	08	08	01	07	1	1	0	0	65535	65535
72.0	129.0	r07c08f09p01-ch2sk1fk1fl1.tiff	r07c08f09p01-ch1sk1fk1fl1.tiff	42	747	0.112001	0.106905	0.0	0.0	nan	08	09	01	07	0	0	0	0	65535	65535
157.0	309.0	r07c08f10p01-ch2sk1fk1fl1.tiff	r07c08f10p01-ch1sk1fk1fl1.tiff	42	748	0.249729	0.203006	0.00129250919118	0.0	nan	08	10	01	07	0	0	0	0	65535	65535
37176.0	1.0	r07c08f11p01-ch2sk1fk1fl1.tiff	r07c08f11p01-ch1sk1fk1fl1.tiff	42	749	0.000579843	0.0929427	0.0	0.0	nan	08	11	01	07	1	0	0	0	65535	65535
37423.0	22003.0	r07c08f12p01-ch2sk1fk1fl1.tiff	r07c08f12p01-ch1sk1fk1fl1.tiff	42	750	0.000564584	0.0015259	0.0	0.0	nan	08	12	01	07	1	1	0	0	65535	65535
80.0	148.0	r07c08f13p01-ch2sk1fk1fl1.tiff	r07c08f13p01-ch1sk1fk1fl1.tiff	42	751	0.14197	0.150362	0.0	0.0	nan	08	13	01	07	0	0	0	0	65535	65535
185.0	352.0	r07c08f14p01-ch2sk1fk1fl1.tiff	r07c08f14p01-ch1sk1fk1fl1.tiff	42	752	0.139574	0.249607	0.0	7.18060661765e-05	nan	08	14	01	07	0	0	0	0	65535	65535
25.0	66.0	r07c08f15p01-ch2sk1fk1fl1.tiff	r07c08f15p01-ch1sk1fk1fl1.tiff	42	753	0.0368963	0.057145	0.0	0.0	nan	08	15	01	07	1	0	0	0	65535	65535
31554.0	22021.0	r07c08f16p01-ch2sk1fk1fl1.tiff	r07c08f16p01-ch1sk1fk1fl1.tiff	42	754	0.000671397	0.00225834	0.0	0.0	nan	08	16	01	07	1	1	0	0	65535	65535
232.0	12.0	r07c08f17p01-ch2sk1fk1fl1.tiff	r07c08f17p01-ch1sk1fk1fl1.tiff	42	755	0.0261082	0.0419623	0.0	0.0	nan	08	17	01	07	1	1	0	0	65535	65535
37122.0	3.0	r07c08f18p01-ch2sk1fk1fl1.tiff	r07c08f18p01-ch1sk1fk1fl1.tiff	42	756	0.000595102	0.0346227	0.0	0.0	nan	08	18	01	07	1	1	0	0	65535	65535
186.0	461.0	r02c09f01p01-ch2sk1fk1fl1.tiff	r02c09f01p01-ch1sk1fk1fl1.tiff	43	757	0.197421	0.249714	0.0	0.000861672794118	nan	09	01	01	02	0	0	0	0	65535	65535
36740.0	22443.0	r02c09f02p01-ch2sk1fk1fl1.tiff	r02c09f02p01-ch1sk1fk1fl1.tiff	43	758	0.000579843	0.00132753	0.0	0.0	nan	09	02	01	02	1	1	0	0	65535	65535
14.0	30.0	r02c09f03p01-ch2sk1fk1fl1.tiff	r02c09f03p01-ch1sk1fk1fl1.tiff	43	759	0.0832685	0.0847944	0.0	0.0	nan	09	03	01	02	0	0	0	0	65535	65535
22.0	37.0	r02c09f04p01-ch2sk1fk1fl1.tiff	r02c09f04p01-ch1sk1fk1fl1.tiff	43	760	0.0863355	0.122225	0.0	0.0	nan	09	04	01	02	0	0	0	0	65535	65535
7.0	6.0	r02c09f05p01-ch2sk1fk1fl1.tiff	r02c09f05p01-ch1sk1fk1fl1.tiff	43	761	0.0970474	0.10132	0.0	0.0	nan	09	05	01	02	0	0	0	0	65535	65535
180.0	395.0	r02c09f06p01-ch2sk1fk1fl1.tiff	r02c09f06p01-ch1sk1fk1fl1.tiff	43	762	0.154635	0.214679	0.0	0.0	nan	09	06	01	02	0	0	0	0	65535	65535
170.0	319.0	r02c09f07p01-ch2sk1fk1fl1.tiff	r02c09f07p01-ch1sk1fk1fl1.tiff	43	763	0.249638	0.249668	0.000215418198529	0.000718060661765	nan	09	07	01	02	0	0	0	0	65535	65535
1.0	3.0	r02c09f08p01-ch2sk1fk1fl1.tiff	r02c09f08p01-ch1sk1fk1fl1.tiff	43	764	0.0509804	0.0950484	0.0	0.0	nan	09	08	01	02	0	0	0	0	65535	65535
708.0	5.0	r02c09f09p01-ch2sk1fk1fl1.tiff	r02c09f09p01-ch1sk1fk1fl1.tiff	43	765	0.0220798	0.0450752	0.0	0.0	nan	09	09	01	02	1	1	0	0	65535	65535
223.0	667.0	r02c09f10p01-ch2sk1fk1fl1.tiff	r02c09f10p01-ch1sk1fk1fl1.tiff	43	766	0.176669	0.249699	0.0	7.18060661765e-05	nan	09	10	01	02	0	0	0	0	65535	65535
13.0	17.0	r02c09f11p01-ch2sk1fk1fl1.tiff	r02c09f11p01-ch1sk1fk1fl1.tiff	43	767	0.160281	0.0986954	0.0	0.0	nan	09	11	01	02	0	0	0	0	65535	65535
32073.0	20008.0	r02c09f12p01-ch2sk1fk1fl1.tiff	r02c09f12p01-ch1sk1fk1fl1.tiff	43	768	0.000640879	0.00418097	0.0	0.0	nan	09	12	01	02	1	1	0	0	65535	65535
92.0	129.0	r02c09f13p01-ch2sk1fk1fl1.tiff	r02c09f13p01-ch1sk1fk1fl1.tiff	43	769	0.127657	0.188922	0.0	0.0	nan	09	13	01	02	0	0	0	0	65535	65535
75.0	109.0	r02c09f14p01-ch2sk1fk1fl1.tiff	r02c09f14p01-ch1sk1fk1fl1.tiff	43	770	0.041825	0.0677195	0.0	0.0	nan	09	14	01	02	1	0	0	0	65535	65535
37055.0	23856.0	r02c09f15p01-ch2sk1fk1fl1.tiff	r02c09f15p01-ch1sk1fk1fl1.tiff	43	771	0.000595102	0.00257877	0.0	0.0	nan	09	15	01	02	1	1	0	0	65535	65535
37524.0	21889.0	r02c09f16p01-ch2sk1fk1fl1.tiff	r02c09f16p01-ch1sk1fk1fl1.tiff	43	772	0.000595102	0.00132753	0.0	0.0	nan	09	16	01	02	1	1	0	0	65535	65535
37688.0	21816.0	r02c09f17p01-ch2sk1fk1fl1.tiff	r02c09f17p01-ch1sk1fk1fl1.tiff	43	773	0.000595102	0.00138857	0.0	0.0	nan	09	17	01	02	1	1	0	0	65535	65535
37519.0	22177.0	r02c09f18p01-ch2sk1fk1fl1.tiff	r02c09f18p01-ch1sk1fk1fl1.tiff	43	774	0.000579843	0.00135805	0.0	0.0	nan	09	18	01	02	1	1	0	0	65535	65535
98.0	163.0	r03c09f01p01-ch2sk1fk1fl1.tiff	r03c09f01p01-ch1sk1fk1fl1.tiff	44	775	0.178637	0.162188	0.0	0.0	nan	09	01	01	03	0	0	0	0	65535	65535
37628.0	22034.0	r03c09f02p01-ch2sk1fk1fl1.tiff	r03c09f02p01-ch1sk1fk1fl1.tiff	44	776	0.000595102	0.00131228	0.0	0.0	nan	09	02	01	03	1	1	0	0	65535	65535
30954.0	21660.0	r03c09f03p01-ch2sk1fk1fl1.tiff	r03c09f03p01-ch1sk1fk1fl1.tiff	44	777	0.000656138	0.00138857	0.0	0.0	nan	09	03	01	03	1	1	0	0	65535	65535
37724.0	22016.0	r03c09f04p01-ch2sk1fk1fl1.tiff	r03c09f04p01-ch1sk1fk1fl1.tiff	44	778	0.000595102	0.00140383	0.0	0.0	nan	09	04	01	03	1	1	0	0	65535	65535
38500.0	22259.0	r03c09f05p01-ch2sk1fk1fl1.tiff	r03c09f05p01-ch1sk1fk1fl1.tiff	44	779	0.000579843	0.00196841	0.0	0.0	nan	09	05	01	03	1	1	0	0	65535	65535
53.0	89.0	r03c09f06p01-ch2sk1fk1fl1.tiff	r03c09f06p01-ch1sk1fk1fl1.tiff	44	780	0.0672465	0.0968032	0.0	0.0	nan	09	06	01	03	0	0	0	0	65535	65535
40.0	66.0	r03c09f07p01-ch2sk1fk1fl1.tiff	r03c09f07p01-ch1sk1fk1fl1.tiff	44	781	0.0611887	0.0811017	0.0	0.0	nan	09	07	01	03	0	0	0	0	65535	65535
31282.0	21646.0	r03c09f08p01-ch2sk1fk1fl1.tiff	r03c09f08p01-ch1sk1fk1fl1.tiff	44	782	0.000671397	0.00135805	0.0	0.0	nan	09	08	01	03	1	1	0	0	65535	65535
30618.0	21905.0	r03c09f09p01-ch2sk1fk1fl1.tiff	r03c09f09p01-ch1sk1fk1fl1.tiff	44	783	0.000671397	0.00131228	0.0	0.0	nan	09	09	01	03	1	1	0	0	65535	65535
255.0	458.0	r03c09f10p01-ch2sk1fk1fl1.tiff	r03c09f10p01-ch1sk1fk1fl1.tiff	44	784	0.129641	0.178866	0.0	0.0	nan	09	10	01	03	0	0	0	0	65535	65535
24.0	48.0	r03c09f11p01-ch2sk1fk1fl1.tiff	r03c09f11p01-ch1sk1fk1fl1.tiff	44	785	0.0594034	0.0932784	0.0	0.0	nan	09	11	01	03	0	0	0	0	65535	65535
51.0	103.0	r03c09f12p01-ch2sk1fk1fl1.tiff	r03c09f12p01-ch1sk1fk1fl1.tiff	44	786	0.137255	0.190326	0.0	0.0	nan	09	12	01	03	0	0	0	0	65535	65535
271.0	565.0	r03c09f13p01-ch2sk1fk1fl1.tiff	r03c09f13p01-ch1sk1fk1fl1.tiff	44	787	0.125399	0.226261	0.0	0.0	nan	09	13	01	03	0	0	0	0	65535	65535
91.0	161.0	r03c09f14p01-ch2sk1fk1fl1.tiff	r03c09f14p01-ch1sk1fk1fl1.tiff	44	788	0.124605	0.164263	0.0	0.0	nan	09	14	01	03	0	0	0	0	65535	65535
37147.0	23990.0	r03c09f15p01-ch2sk1fk1fl1.tiff	r03c09f15p01-ch1sk1fk1fl1.tiff	44	789	0.000549325	0.00250248	0.0	0.0	nan	09	15	01	03	1	1	0	0	65535	65535
37770.0	22253.0	r03c09f16p01-ch2sk1fk1fl1.tiff	r03c09f16p01-ch1sk1fk1fl1.tiff	44	790	0.000610361	0.00148013	0.0	0.0	nan	09	16	01	03	1	1	0	0	65535	65535
3.0	25.0	r03c09f17p01-ch2sk1fk1fl1.tiff	r03c09f17p01-ch1sk1fk1fl1.tiff	44	791	0.0404517	0.0526894	0.0	0.0	nan	09	17	01	03	1	0	0	0	65535	65535
85.0	121.0	r03c09f18p01-ch2sk1fk1fl1.tiff	r03c09f18p01-ch1sk1fk1fl1.tiff	44	792	0.220722	0.106798	0.0	0.0	nan	09	18	01	03	0	0	0	0	65535	65535
277.0	458.0	r04c09f01p01-ch2sk1fk1fl1.tiff	r04c09f01p01-ch1sk1fk1fl1.tiff	45	793	0.228061	0.249699	0.0	0.000502642463235	nan	09	01	01	04	0	0	0	0	65535	65535
37325.0	21830.0	r04c09f02p01-ch2sk1fk1fl1.tiff	r04c09f02p01-ch1sk1fk1fl1.tiff	45	794	0.000579843	0.00132753	0.0	0.0	nan	09	02	01	04	1	1	0	0	65535	65535
10.0	16.0	r04c09f03p01-ch2sk1fk1fl1.tiff	r04c09f03p01-ch1sk1fk1fl1.tiff	45	795	0.0462043	0.0871138	0.0	0.0	nan	09	03	01	04	1	0	0	0	65535	65535
9.0	16.0	r04c09f04p01-ch2sk1fk1fl1.tiff	r04c09f04p01-ch1sk1fk1fl1.tiff	45	796	0.0684825	0.0624552	0.0	0.0	nan	09	04	01	04	0	0	0	0	65535	65535
6.0	9.0	r04c09f05p01-ch2sk1fk1fl1.tiff	r04c09f05p01-ch1sk1fk1fl1.tiff	45	797	0.0391546	0.0433509	0.0	0.0	nan	09	05	01	04	1	1	0	0	65535	65535
166.0	292.0	r04c09f06p01-ch2sk1fk1fl1.tiff	r04c09f06p01-ch1sk1fk1fl1.tiff	45	798	0.180011	0.186542	0.0	0.0	nan	09	06	01	04	0	0	0	0	65535	65535
156.0	230.0	r04c09f07p01-ch2sk1fk1fl1.tiff	r04c09f07p01-ch1sk1fk1fl1.tiff	45	799	0.237797	0.249668	0.0	0.000287224264706	nan	09	07	01	04	0	0	0	0	65535	65535
0.0	4.0	r04c09f08p01-ch2sk1fk1fl1.tiff	r04c09f08p01-ch1sk1fk1fl1.tiff	45	800	0.0480507	0.0500496	0.0	0.0	nan	09	08	01	04	1	0	0	0	65535	65535
4.0	11.0	r04c09f09p01-ch2sk1fk1fl1.tiff	r04c09f09p01-ch1sk1fk1fl1.tiff	45	801	0.0346532	0.0611734	0.0	0.0	nan	09	09	01	04	1	0	0	0	65535	65535
266.0	572.0	r04c09f10p01-ch2sk1fk1fl1.tiff	r04c09f10p01-ch1sk1fk1fl1.tiff	45	802	0.108766	0.185565	0.0	0.0	nan	09	10	01	04	0	0	0	0	65535	65535
10.0	22.0	r04c09f11p01-ch2sk1fk1fl1.tiff	r04c09f11p01-ch1sk1fk1fl1.tiff	45	803	0.0611276	0.0484474	0.0	0.0	nan	09	11	01	04	0	1	0	0	65535	65535
3811.0	19635.0	r04c09f12p01-ch2sk1fk1fl1.tiff	r04c09f12p01-ch1sk1fk1fl1.tiff	45	804	0.0136416	0.00360113	0.0	0.0	nan	09	12	01	04	1	1	0	0	65535	65535
79.0	99.0	r04c09f13p01-ch2sk1fk1fl1.tiff	r04c09f13p01-ch1sk1fk1fl1.tiff	45	805	0.115602	0.107698	0.0	0.0	nan	09	13	01	04	0	0	0	0	65535	65535
72.0	96.0	r04c09f14p01-ch2sk1fk1fl1.tiff	r04c09f14p01-ch1sk1fk1fl1.tiff	45	806	0.0681163	0.0779736	0.0	0.0	nan	09	14	01	04	0	0	0	0	65535	65535
37589.0	21969.0	r04c09f15p01-ch2sk1fk1fl1.tiff	r04c09f15p01-ch1sk1fk1fl1.tiff	45	807	0.000549325	0.00650034	0.0	0.0	nan	09	15	01	04	1	1	0	0	65535	65535
36842.0	22061.0	r04c09f16p01-ch2sk1fk1fl1.tiff	r04c09f16p01-ch1sk1fk1fl1.tiff	45	808	0.000579843	0.00140383	0.0	0.0	nan	09	16	01	04	1	1	0	0	65535	65535
37529.0	21799.0	r04c09f17p01-ch2sk1fk1fl1.tiff	r04c09f17p01-ch1sk1fk1fl1.tiff	45	809	0.000579843	0.00138857	0.0	0.0	nan	09	17	01	04	1	1	0	0	65535	65535
37319.0	22103.0	r04c09f18p01-ch2sk1fk1fl1.tiff	r04c09f18p01-ch1sk1fk1fl1.tiff	45	810	0.000564584	0.00137331	0.0	0.0	nan	09	18	01	04	1	1	0	0	65535	65535
299.0	628.0	r05c09f01p01-ch2sk1fk1fl1.tiff	r05c09f01p01-ch1sk1fk1fl1.tiff	46	811	0.122087	0.183154	0.0	0.0	nan	09	01	01	05	0	0	0	0	65535	65535
37177.0	22201.0	r05c09f02p01-ch2sk1fk1fl1.tiff	r05c09f02p01-ch1sk1fk1fl1.tiff	46	812	0.000579843	0.00140383	0.0	0.0	nan	09	02	01	05	1	1	0	0	65535	65535
37119.0	22046.0	r05c09f03p01-ch2sk1fk1fl1.tiff	r05c09f03p01-ch1sk1fk1fl1.tiff	46	813	0.000595102	0.00140383	0.0	0.0	nan	09	03	01	05	1	1	0	0	65535	65535
37415.0	19998.0	r05c09f04p01-ch2sk1fk1fl1.tiff	r05c09f04p01-ch1sk1fk1fl1.tiff	46	814	0.000610361	0.00598154	0.0	0.0	nan	09	04	01	05	1	1	0	0	65535	65535
37880.0	19432.0	r05c09f05p01-ch2sk1fk1fl1.tiff	r05c09f05p01-ch1sk1fk1fl1.tiff	46	815	0.000579843	0.00817884	0.0	0.0	nan	09	05	01	05	1	1	0	0	65535	65535
252.0	18.0	r05c09f06p01-ch2sk1fk1fl1.tiff	r05c09f06p01-ch1sk1fk1fl1.tiff	46	816	0.0408026	0.0676432	0.0	0.0	nan	09	06	01	05	1	0	0	0	65535	65535
48.0	80.0	r05c09f07p01-ch2sk1fk1fl1.tiff	r05c09f07p01-ch1sk1fk1fl1.tiff	46	817	0.078584	0.114885	0.0	0.0	nan	09	07	01	05	0	0	0	0	65535	65535
225.0	6.0	r05c09f08p01-ch2sk1fk1fl1.tiff	r05c09f08p01-ch1sk1fk1fl1.tiff	46	818	0.0248569	0.0365301	0.0	0.0	nan	09	08	01	05	1	1	0	0	65535	65535
75.0	100.0	r05c09f09p01-ch2sk1fk1fl1.tiff	r05c09f09p01-ch1sk1fk1fl1.tiff	46	819	0.090425	0.0847181	0.0	0.0	nan	09	09	01	05	0	0	0	0	65535	65535
61.0	111.0	r05c09f10p01-ch2sk1fk1fl1.tiff	r05c09f10p01-ch1sk1fk1fl1.tiff	46	820	0.145449	0.135286	0.0	0.0	nan	09	10	01	05	0	0	0	0	65535	65535
37760.0	24047.0	r05c09f11p01-ch2sk1fk1fl1.tiff	r05c09f11p01-ch1sk1fk1fl1.tiff	46	821	0.00062562	0.00332647	0.0	0.0	nan	09	11	01	05	1	1	0	0	65535	65535
37338.0	21932.0	r05c09f12p01-ch2sk1fk1fl1.tiff	r05c09f12p01-ch1sk1fk1fl1.tiff	46	822	0.000595102	0.00141909	0.0	0.0	nan	09	12	01	05	1	1	0	0	65535	65535
51.0	120.0	r05c09f13p01-ch2sk1fk1fl1.tiff	r05c09f13p01-ch1sk1fk1fl1.tiff	46	823	0.0933089	0.134707	0.0	0.0	nan	09	13	01	05	0	0	0	0	65535	65535
290.0	600.0	r05c09f14p01-ch2sk1fk1fl1.tiff	r05c09f14p01-ch1sk1fk1fl1.tiff	46	824	0.12108	0.230274	0.0	0.0	nan	09	14	01	05	0	0	0	0	65535	65535
73.0	138.0	r05c09f15p01-ch2sk1fk1fl1.tiff	r05c09f15p01-ch1sk1fk1fl1.tiff	46	825	0.0888075	0.106065	0.0	0.0	nan	09	15	01	05	0	0	0	0	65535	65535
4040.0	10.0	r05c09f16p01-ch2sk1fk1fl1.tiff	r05c09f16p01-ch1sk1fk1fl1.tiff	46	826	0.0153201	0.0253452	0.0	0.0	nan	09	16	01	05	1	1	0	0	65535	65535
43.0	97.0	r05c09f17p01-ch2sk1fk1fl1.tiff	r05c09f17p01-ch1sk1fk1fl1.tiff	46	827	0.0435798	0.0579538	0.0	0.0	nan	09	17	01	05	1	0	0	0	65535	65535
1830.0	5.0	r05c09f18p01-ch2sk1fk1fl1.tiff	r05c09f18p01-ch1sk1fk1fl1.tiff	46	828	0.0188449	0.0484321	0.0	0.0	nan	09	18	01	05	1	1	0	0	65535	65535
454.0	746.0	r06c09f01p01-ch2sk1fk1fl1.tiff	r06c09f01p01-ch1sk1fk1fl1.tiff	47	829	0.108522	0.191302	0.0	0.0	nan	09	01	01	06	0	0	0	0	65535	65535
37327.0	21943.0	r06c09f02p01-ch2sk1fk1fl1.tiff	r06c09f02p01-ch1sk1fk1fl1.tiff	47	830	0.000549325	0.00146487	0.0	0.0	nan	09	02	01	06	1	1	0	0	65535	65535
37898.0	19772.0	r06c09f03p01-ch2sk1fk1fl1.tiff	r06c09f03p01-ch1sk1fk1fl1.tiff	47	831	0.000595102	0.00210575	0.0	0.0	nan	09	03	01	06	1	1	0	0	65535	65535
37761.0	21662.0	r06c09f04p01-ch2sk1fk1fl1.tiff	r06c09f04p01-ch1sk1fk1fl1.tiff	47	832	0.000595102	0.00401312	0.0	0.0	nan	09	04	01	06	1	1	0	0	65535	65535
31212.0	21757.0	r06c09f05p01-ch2sk1fk1fl1.tiff	r06c09f05p01-ch1sk1fk1fl1.tiff	47	833	0.000640879	0.00138857	0.0	0.0	nan	09	05	01	06	1	1	0	0	65535	65535
9.0	16.0	r06c09f06p01-ch2sk1fk1fl1.tiff	r06c09f06p01-ch1sk1fk1fl1.tiff	47	834	0.0651408	0.0885176	0.0	0.0	nan	09	06	01	06	0	0	0	0	65535	65535
131.0	224.0	r06c09f07p01-ch2sk1fk1fl1.tiff	r06c09f07p01-ch1sk1fk1fl1.tiff	47	835	0.145907	0.249668	0.0	0.000143612132353	nan	09	07	01	06	0	0	0	0	65535	65535
49.0	52.0	r06c09f08p01-ch2sk1fk1fl1.tiff	r06c09f08p01-ch1sk1fk1fl1.tiff	47	836	0.0530404	0.0902266	0.0	0.0	nan	09	08	01	06	0	0	0	0	65535	65535
138.0	225.0	r06c09f09p01-ch2sk1fk1fl1.tiff	r06c09f09p01-ch1sk1fk1fl1.tiff	47	837	0.112596	0.204318	0.0	0.0	nan	09	09	01	06	0	0	0	0	65535	65535
69.0	80.0	r06c09f10p01-ch2sk1fk1fl1.tiff	r06c09f10p01-ch1sk1fk1fl1.tiff	47	838	0.0933394	0.116854	0.0	0.0	nan	09	10	01	06	0	0	0	0	65535	65535
37422.0	22028.0	r06c09f11p01-ch2sk1fk1fl1.tiff	r06c09f11p01-ch1sk1fk1fl1.tiff	47	839	0.000549325	0.00135805	0.0	0.0	nan	09	11	01	06	1	1	0	0	65535	65535
31479.0	21598.0	r06c09f12p01-ch2sk1fk1fl1.tiff	r06c09f12p01-ch1sk1fk1fl1.tiff	47	840	0.000656138	0.00131228	0.0	0.0	nan	09	12	01	06	1	1	0	0	65535	65535
23.0	66.0	r06c09f13p01-ch2sk1fk1fl1.tiff	r06c09f13p01-ch1sk1fk1fl1.tiff	47	841	0.105455	0.0855421	0.0	0.0	nan	09	13	01	06	0	0	0	0	65535	65535
214.0	358.0	r06c09f14p01-ch2sk1fk1fl1.tiff	r06c09f14p01-ch1sk1fk1fl1.tiff	47	842	0.165637	0.249668	0.0	0.000861672794118	nan	09	14	01	06	0	0	0	0	65535	65535
50.0	93.0	r06c09f15p01-ch2sk1fk1fl1.tiff	r06c09f15p01-ch1sk1fk1fl1.tiff	47	843	0.0531319	0.0702373	0.0	0.0	nan	09	15	01	06	0	0	0	0	65535	65535
37472.0	25699.0	r06c09f16p01-ch2sk1fk1fl1.tiff	r06c09f16p01-ch1sk1fk1fl1.tiff	47	844	0.000564584	0.0128481	0.0	0.0	nan	09	16	01	06	1	1	0	0	65535	65535
17.0	20.0	r06c09f17p01-ch2sk1fk1fl1.tiff	r06c09f17p01-ch1sk1fk1fl1.tiff	47	845	0.0344701	0.0611734	0.0	0.0	nan	09	17	01	06	1	0	0	0	65535	65535
31337.0	22024.0	r06c09f18p01-ch2sk1fk1fl1.tiff	r06c09f18p01-ch1sk1fk1fl1.tiff	47	846	0.000686656	0.00349432	0.0	0.0	nan	09	18	01	06	1	1	0	0	65535	65535
39.0	67.0	r07c09f01p01-ch2sk1fk1fl1.tiff	r07c09f01p01-ch1sk1fk1fl1.tiff	48	847	0.0461128	0.0720989	0.0	0.0	nan	09	01	01	07	1	0	0	0	65535	65535
37716.0	22207.0	r07c09f02p01-ch2sk1fk1fl1.tiff	r07c09f02p01-ch1sk1fk1fl1.tiff	48	848	0.000579843	0.00169375	0.0	0.0	nan	09	02	01	07	1	1	0	0	65535	65535
37153.0	21861.0	r07c09f03p01-ch2sk1fk1fl1.tiff	r07c09f03p01-ch1sk1fk1fl1.tiff	48	849	0.000579843	0.00283818	0.0	0.0	nan	09	03	01	07	1	1	0	0	65535	65535
37503.0	22065.0	r07c09f04p01-ch2sk1fk1fl1.tiff	r07c09f04p01-ch1sk1fk1fl1.tiff	48	850	0.000610361	0.00163272	0.0	0.0	nan	09	04	01	07	1	1	0	0	65535	65535
50.0	140.0	r07c09f05p01-ch2sk1fk1fl1.tiff	r07c09f05p01-ch1sk1fk1fl1.tiff	48	851	0.10071	0.132021	0.0	0.0	nan	09	05	01	07	0	0	0	0	65535	65535
107.0	202.0	r07c09f06p01-ch2sk1fk1fl1.tiff	r07c09f06p01-ch1sk1fk1fl1.tiff	48	852	0.141909	0.232578	0.0	0.0	nan	09	06	01	07	0	0	0	0	65535	65535
3.0	11.0	r07c09f07p01-ch2sk1fk1fl1.tiff	r07c09f07p01-ch1sk1fk1fl1.tiff	48	853	0.0657206	0.0774701	0.0	0.0	nan	09	07	01	07	0	0	0	0	65535	65535
37211.0	21934.0	r07c09f08p01-ch2sk1fk1fl1.tiff	r07c09f08p01-ch1sk1fk1fl1.tiff	48	854	0.000595102	0.00184634	0.0	0.0	nan	09	08	01	07	1	1	0	0	65535	65535
32127.0	41.0	r07c09f09p01-ch2sk1fk1fl1.tiff	r07c09f09p01-ch1sk1fk1fl1.tiff	48	855	0.00062562	0.16907	0.0	0.0	nan	09	09	01	07	1	0	0	0	65535	65535
369.0	865.0	r07c09f10p01-ch2sk1fk1fl1.tiff	r07c09f10p01-ch1sk1fk1fl1.tiff	48	856	0.101259	0.249714	0.0	0.00136431525735	nan	09	10	01	07	0	0	0	0	65535	65535
154.0	416.0	r07c09f11p01-ch2sk1fk1fl1.tiff	r07c09f11p01-ch1sk1fk1fl1.tiff	48	857	0.246448	0.197726	0.0	0.0	nan	09	11	01	07	0	0	0	0	65535	65535
75.0	177.0	r07c09f12p01-ch2sk1fk1fl1.tiff	r07c09f12p01-ch1sk1fk1fl1.tiff	48	858	0.122728	0.174746	0.0	0.0	nan	09	12	01	07	0	0	0	0	65535	65535
192.0	323.0	r07c09f13p01-ch2sk1fk1fl1.tiff	r07c09f13p01-ch1sk1fk1fl1.tiff	48	859	0.226978	0.244251	0.0	0.0	nan	09	13	01	07	0	0	0	0	65535	65535
13.0	41.0	r07c09f14p01-ch2sk1fk1fl1.tiff	r07c09f14p01-ch1sk1fk1fl1.tiff	48	860	0.0695964	0.0581216	0.0	0.0	nan	09	14	01	07	0	0	0	0	65535	65535
31348.0	22068.0	r07c09f15p01-ch2sk1fk1fl1.tiff	r07c09f15p01-ch1sk1fk1fl1.tiff	48	861	0.000656138	0.00149538	0.0	0.0	nan	09	15	01	07	1	1	0	0	65535	65535
38005.0	37.0	r07c09f16p01-ch2sk1fk1fl1.tiff	r07c09f16p01-ch1sk1fk1fl1.tiff	48	862	0.000610361	0.027512	0.0	0.0	nan	09	16	01	07	1	1	0	0	65535	65535
37202.0	19333.0	r07c09f17p01-ch2sk1fk1fl1.tiff	r07c09f17p01-ch1sk1fk1fl1.tiff	48	863	0.000595102	0.0043183	0.0	0.0	nan	09	17	01	07	1	1	0	0	65535	65535
12.0	17.0	r07c09f18p01-ch2sk1fk1fl1.tiff	r07c09f18p01-ch1sk1fk1fl1.tiff	48	864	0.0316625	0.0437781	0.0	0.0	nan	09	18	01	07	1	1	0	0	65535	65535
156.0	289.0	r02c10f01p01-ch2sk1fk1fl1.tiff	r02c10f01p01-ch1sk1fk1fl1.tiff	49	865	0.154788	0.249287	0.0	7.18060661765e-05	nan	10	01	01	02	0	0	0	0	65535	65535
37440.0	22285.0	r02c10f02p01-ch2sk1fk1fl1.tiff	r02c10f02p01-ch1sk1fk1fl1.tiff	49	866	0.000610361	0.00137331	0.0	0.0	nan	10	02	01	02	1	1	0	0	65535	65535
37529.0	22061.0	r02c10f03p01-ch2sk1fk1fl1.tiff	r02c10f03p01-ch1sk1fk1fl1.tiff	49	867	0.000610361	0.00137331	0.0	0.0	nan	10	03	01	02	1	1	0	0	65535	65535
36863.0	22395.0	r02c10f04p01-ch2sk1fk1fl1.tiff	r02c10f04p01-ch1sk1fk1fl1.tiff	49	868	0.000610361	0.00137331	0.0	0.0	nan	10	04	01	02	1	1	0	0	65535	65535
37210.0	20011.0	r02c10f05p01-ch2sk1fk1fl1.tiff	r02c10f05p01-ch1sk1fk1fl1.tiff	49	869	0.000564584	0.00164797	0.0	0.0	nan	10	05	01	02	1	1	0	0	65535	65535
33.0	78.0	r02c10f06p01-ch2sk1fk1fl1.tiff	r02c10f06p01-ch1sk1fk1fl1.tiff	49	870	0.10988	0.0906844	0.0	0.0	nan	10	06	01	02	0	0	0	0	65535	65535
11.0	24.0	r02c10f07p01-ch2sk1fk1fl1.tiff	r02c10f07p01-ch1sk1fk1fl1.tiff	49	871	0.0884413	0.0931563	0.0	0.0	nan	10	07	01	02	0	0	0	0	65535	65535
37081.0	22204.0	r02c10f08p01-ch2sk1fk1fl1.tiff	r02c10f08p01-ch1sk1fk1fl1.tiff	49	872	0.000564584	0.00137331	0.0	0.0	nan	10	08	01	02	1	1	0	0	65535	65535
8.0	2.0	r02c10f09p01-ch2sk1fk1fl1.tiff	r02c10f09p01-ch1sk1fk1fl1.tiff	49	873	0.0736095	0.062623	0.0	0.0	nan	10	09	01	02	0	0	0	0	65535	65535
196.0	397.0	r02c10f10p01-ch2sk1fk1fl1.tiff	r02c10f10p01-ch1sk1fk1fl1.tiff	49	874	0.174228	0.219181	0.0	0.0	nan	10	10	01	02	0	0	0	0	65535	65535
7.0	5.0	r02c10f11p01-ch2sk1fk1fl1.tiff	r02c10f11p01-ch1sk1fk1fl1.tiff	49	875	0.107729	0.112642	0.0	0.0	nan	10	11	01	02	0	0	0	0	65535	65535
37210.0	2.0	r02c10f12p01-ch2sk1fk1fl1.tiff	r02c10f12p01-ch1sk1fk1fl1.tiff	49	876	0.000610361	0.0481117	0.0	0.0	nan	10	12	01	02	1	1	0	0	65535	65535
170.0	444.0	r02c10f13p01-ch2sk1fk1fl1.tiff	r02c10f13p01-ch1sk1fk1fl1.tiff	49	877	0.131533	0.219013	0.0	0.0	nan	10	13	01	02	0	0	0	0	65535	65535
205.0	563.0	r02c10f14p01-ch2sk1fk1fl1.tiff	r02c10f14p01-ch1sk1fk1fl1.tiff	49	878	0.180728	0.249622	0.0	0.000143612132353	nan	10	14	01	02	0	0	0	0	65535	65535
8.0	19.0	r02c10f15p01-ch2sk1fk1fl1.tiff	r02c10f15p01-ch1sk1fk1fl1.tiff	49	879	0.0540169	0.057435	0.0	0.0	nan	10	15	01	02	0	0	0	0	65535	65535
37793.0	22074.0	r02c10f16p01-ch2sk1fk1fl1.tiff	r02c10f16p01-ch1sk1fk1fl1.tiff	49	880	0.000564584	0.00135805	0.0	0.0	nan	10	16	01	02	1	1	0	0	65535	65535
38.0	88.0	r02c10f17p01-ch2sk1fk1fl1.tiff	r02c10f17p01-ch1sk1fk1fl1.tiff	49	881	0.0292363	0.0345922	0.0	0.0	nan	10	17	01	02	1	1	0	0	65535	65535
30.0	60.0	r02c10f18p01-ch2sk1fk1fl1.tiff	r02c10f18p01-ch1sk1fk1fl1.tiff	49	882	0.0712291	0.0780499	0.0	0.0	nan	10	18	01	02	0	0	0	0	65535	65535
84.0	156.0	r03c10f01p01-ch2sk1fk1fl1.tiff	r03c10f01p01-ch1sk1fk1fl1.tiff	50	883	0.140795	0.180301	0.0	0.0	nan	10	01	01	03	0	0	0	0	65535	65535
36503.0	22089.0	r03c10f02p01-ch2sk1fk1fl1.tiff	r03c10f02p01-ch1sk1fk1fl1.tiff	50	884	0.000579843	0.00141909	0.0	0.0	nan	10	02	01	03	1	1	0	0	65535	65535
31264.0	21988.0	r03c10f03p01-ch2sk1fk1fl1.tiff	r03c10f03p01-ch1sk1fk1fl1.tiff	50	885	0.00062562	0.00140383	0.0	0.0	nan	10	03	01	03	1	1	0	0	65535	65535
37563.0	22054.0	r03c10f04p01-ch2sk1fk1fl1.tiff	r03c10f04p01-ch1sk1fk1fl1.tiff	50	886	0.000564584	0.00137331	0.0	0.0	nan	10	04	01	03	1	1	0	0	65535	65535
4.0	8.0	r03c10f05p01-ch2sk1fk1fl1.tiff	r03c10f05p01-ch1sk1fk1fl1.tiff	50	887	0.100496	0.106493	0.0	0.0	nan	10	05	01	03	0	0	0	0	65535	65535
65.0	67.0	r03c10f06p01-ch2sk1fk1fl1.tiff	r03c10f06p01-ch1sk1fk1fl1.tiff	50	888	0.149477	0.161685	0.0	0.0	nan	10	06	01	03	0	0	0	0	65535	65535
7.0	15.0	r03c10f07p01-ch2sk1fk1fl1.tiff	r03c10f07p01-ch1sk1fk1fl1.tiff	50	889	0.0751507	0.12018	0.0	0.0	nan	10	07	01	03	0	0	0	0	65535	65535
36841.0	22108.0	r03c10f08p01-ch2sk1fk1fl1.tiff	r03c10f08p01-ch1sk1fk1fl1.tiff	50	890	0.000595102	0.00138857	0.0	0.0	nan	10	08	01	03	1	1	0	0	65535	65535
37556.0	22118.0	r03c10f09p01-ch2sk1fk1fl1.tiff	r03c10f09p01-ch1sk1fk1fl1.tiff	50	891	0.000595102	0.00138857	0.0	0.0	nan	10	09	01	03	1	1	0	0	65535	65535
265.0	488.0	r03c10f10p01-ch2sk1fk1fl1.tiff	r03c10f10p01-ch1sk1fk1fl1.tiff	50	892	0.152193	0.249653	0.0	0.000143612132353	nan	10	10	01	03	0	0	0	0	65535	65535
29.0	56.0	r03c10f11p01-ch2sk1fk1fl1.tiff	r03c10f11p01-ch1sk1fk1fl1.tiff	50	893	0.0842908	0.116884	0.0	0.0	nan	10	11	01	03	0	0	0	0	65535	65535
19.0	54.0	r03c10f12p01-ch2sk1fk1fl1.tiff	r03c10f12p01-ch1sk1fk1fl1.tiff	50	894	0.10219	0.147646	0.0	0.0	nan	10	12	01	03	0	0	0	0	65535	65535
303.0	663.0	r03c10f13p01-ch2sk1fk1fl1.tiff	r03c10f13p01-ch1sk1fk1fl1.tiff	50	895	0.178134	0.249668	0.0	0.000215418198529	nan	10	13	01	03	0	0	0	0	65535	65535
137.0	187.0	r03c10f14p01-ch2sk1fk1fl1.tiff	r03c10f14p01-ch1sk1fk1fl1.tiff	50	896	0.178912	0.249668	0.0	0.000143612132353	nan	10	14	01	03	0	0	0	0	65535	65535
37457.0	21996.0	r03c10f15p01-ch2sk1fk1fl1.tiff	r03c10f15p01-ch1sk1fk1fl1.tiff	50	897	0.000579843	0.00135805	0.0	0.0	nan	10	15	01	03	1	1	0	0	65535	65535
37411.0	22152.0	r03c10f16p01-ch2sk1fk1fl1.tiff	r03c10f16p01-ch1sk1fk1fl1.tiff	50	898	0.000610361	0.00138857	0.0	0.0	nan	10	16	01	03	1	1	0	0	65535	65535
25.0	46.0	r03c10f17p01-ch2sk1fk1fl1.tiff	r03c10f17p01-ch1sk1fk1fl1.tiff	50	899	0.04654	0.0609903	0.0	0.0	nan	10	17	01	03	1	0	0	0	65535	65535
54.0	85.0	r03c10f18p01-ch2sk1fk1fl1.tiff	r03c10f18p01-ch1sk1fk1fl1.tiff	50	900	0.117998	0.148867	0.0	0.0	nan	10	18	01	03	0	0	0	0	65535	65535
494.0	842.0	r04c10f01p01-ch2sk1fk1fl1.tiff	r04c10f01p01-ch1sk1fk1fl1.tiff	51	901	0.145388	0.249714	0.0	7.18060661765e-05	nan	10	01	01	04	0	0	0	0	65535	65535
38077.0	22421.0	r04c10f02p01-ch2sk1fk1fl1.tiff	r04c10f02p01-ch1sk1fk1fl1.tiff	51	902	0.000595102	0.00135805	0.0	0.0	nan	10	02	01	04	1	1	0	0	65535	65535
37407.0	22246.0	r04c10f03p01-ch2sk1fk1fl1.tiff	r04c10f03p01-ch1sk1fk1fl1.tiff	51	903	0.000549325	0.00141909	0.0	0.0	nan	10	03	01	04	1	1	0	0	65535	65535
37630.0	22221.0	r04c10f04p01-ch2sk1fk1fl1.tiff	r04c10f04p01-ch1sk1fk1fl1.tiff	51	904	0.000595102	0.00132753	0.0	0.0	nan	10	04	01	04	1	1	0	0	65535	65535
31089.0	21919.0	r04c10f05p01-ch2sk1fk1fl1.tiff	r04c10f05p01-ch1sk1fk1fl1.tiff	51	905	0.000656138	0.00149538	0.0	0.0	nan	10	05	01	04	1	1	0	0	65535	65535
78.0	58.0	r04c10f06p01-ch2sk1fk1fl1.tiff	r04c10f06p01-ch1sk1fk1fl1.tiff	51	906	0.057496	0.0791333	0.0	0.0	nan	10	06	01	04	0	0	0	0	65535	65535
95.0	92.0	r04c10f07p01-ch2sk1fk1fl1.tiff	r04c10f07p01-ch1sk1fk1fl1.tiff	51	907	0.101045	0.139834	0.0	0.0	nan	10	07	01	04	0	0	0	0	65535	65535
63.0	3.0	r04c10f08p01-ch2sk1fk1fl1.tiff	r04c10f08p01-ch1sk1fk1fl1.tiff	51	908	0.0315709	0.0430915	0.0	0.0	nan	10	08	01	04	1	1	0	0	65535	65535
44.0	55.0	r04c10f09p01-ch2sk1fk1fl1.tiff	r04c10f09p01-ch1sk1fk1fl1.tiff	51	909	0.067155	0.0638437	0.0	0.0	nan	10	09	01	04	0	0	0	0	65535	65535
205.0	313.0	r04c10f10p01-ch2sk1fk1fl1.tiff	r04c10f10p01-ch1sk1fk1fl1.tiff	51	910	0.11928	0.159854	0.0	0.0	nan	10	10	01	04	0	0	0	0	65535	65535
5.0	6.0	r04c10f11p01-ch2sk1fk1fl1.tiff	r04c10f11p01-ch1sk1fk1fl1.tiff	51	911	0.070573	0.0675059	0.0	0.0	nan	10	11	01	04	0	0	0	0	65535	65535
3.0	3.0	r04c10f12p01-ch2sk1fk1fl1.tiff	r04c10f12p01-ch1sk1fk1fl1.tiff	51	912	0.038117	0.0386969	0.0	0.0	nan	10	12	01	04	1	1	0	0	65535	65535
188.0	246.0	r04c10f13p01-ch2sk1fk1fl1.tiff	r04c10f13p01-ch1sk1fk1fl1.tiff	51	913	0.140291	0.227771	0.0	0.0	nan	10	13	01	04	0	0	0	0	65535	65535
328.0	551.0	r04c10f14p01-ch2sk1fk1fl1.tiff	r04c10f14p01-ch1sk1fk1fl1.tiff	51	914	0.204822	0.210513	0.0	0.0	nan	10	14	01	04	0	0	0	0	65535	65535
40.0	48.0	r04c10f15p01-ch2sk1fk1fl1.tiff	r04c10f15p01-ch1sk1fk1fl1.tiff	51	915	0.0441596	0.0626841	0.0	0.0	nan	10	15	01	04	1	0	0	0	65535	65535
37394.0	28235.0	r04c10f16p01-ch2sk1fk1fl1.tiff	r04c10f16p01-ch1sk1fk1fl1.tiff	51	916	0.000579843	0.0197299	0.0	0.0	nan	10	16	01	04	1	1	0	0	65535	65535
65.0	71.0	r04c10f17p01-ch2sk1fk1fl1.tiff	r04c10f17p01-ch1sk1fk1fl1.tiff	51	917	0.051194	0.0549325	0.0	0.0	nan	10	17	01	04	0	0	0	0	65535	65535
31.0	43.0	r04c10f18p01-ch2sk1fk1fl1.tiff	r04c10f18p01-ch1sk1fk1fl1.tiff	51	918	0.049073	0.0742504	0.0	0.0	nan	10	18	01	04	1	0	0	0	65535	65535
254.0	512.0	r05c10f01p01-ch2sk1fk1fl1.tiff	r05c10f01p01-ch1sk1fk1fl1.tiff	52	919	0.125338	0.193637	0.0	0.0	nan	10	01	01	05	0	0	0	0	65535	65535
37968.0	22127.0	r05c10f02p01-ch2sk1fk1fl1.tiff	r05c10f02p01-ch1sk1fk1fl1.tiff	52	920	0.000579843	0.00138857	0.0	0.0	nan	10	02	01	05	1	1	0	0	65535	65535
37083.0	22061.0	r05c10f03p01-ch2sk1fk1fl1.tiff	r05c10f03p01-ch1sk1fk1fl1.tiff	52	921	0.000595102	0.00140383	0.0	0.0	nan	10	03	01	05	1	1	0	0	65535	65535
37091.0	22093.0	r05c10f04p01-ch2sk1fk1fl1.tiff	r05c10f04p01-ch1sk1fk1fl1.tiff	52	922	0.000579843	0.00384527	0.0	0.0	nan	10	04	01	05	1	1	0	0	65535	65535
37707.0	22006.0	r05c10f05p01-ch2sk1fk1fl1.tiff	r05c10f05p01-ch1sk1fk1fl1.tiff	52	923	0.000564584	0.00578317	0.0	0.0	nan	10	05	01	05	1	1	0	0	65535	65535
36.0	61.0	r05c10f06p01-ch2sk1fk1fl1.tiff	r05c10f06p01-ch1sk1fk1fl1.tiff	52	924	0.135058	0.119814	0.0	0.0	nan	10	06	01	05	0	0	0	0	65535	65535
69.0	113.0	r05c10f07p01-ch2sk1fk1fl1.tiff	r05c10f07p01-ch1sk1fk1fl1.tiff	52	925	0.108629	0.152255	0.0	0.0	nan	10	07	01	05	0	0	0	0	65535	65535
32079.0	1.0	r05c10f08p01-ch2sk1fk1fl1.tiff	r05c10f08p01-ch1sk1fk1fl1.tiff	52	926	0.00062562	0.0286259	0.0	0.0	nan	10	08	01	05	1	1	0	0	65535	65535
22.0	32.0	r05c10f09p01-ch2sk1fk1fl1.tiff	r05c10f09p01-ch1sk1fk1fl1.tiff	52	927	0.0381323	0.075761	0.0	0.0	nan	10	09	01	05	1	0	0	0	65535	65535
154.0	307.0	r05c10f10p01-ch2sk1fk1fl1.tiff	r05c10f10p01-ch1sk1fk1fl1.tiff	52	928	0.134905	0.221256	0.0	0.0	nan	10	10	01	05	0	0	0	0	65535	65535
37768.0	22120.0	r05c10f11p01-ch2sk1fk1fl1.tiff	r05c10f11p01-ch1sk1fk1fl1.tiff	52	929	0.000610361	0.00354009	0.0	0.0	nan	10	11	01	05	1	1	0	0	65535	65535
37557.0	21838.0	r05c10f12p01-ch2sk1fk1fl1.tiff	r05c10f12p01-ch1sk1fk1fl1.tiff	52	930	0.000595102	0.00137331	0.0	0.0	nan	10	12	01	05	1	1	0	0	65535	65535
176.0	294.0	r05c10f13p01-ch2sk1fk1fl1.tiff	r05c10f13p01-ch1sk1fk1fl1.tiff	52	931	0.125032	0.249699	0.0	0.000215418198529	nan	10	13	01	05	0	0	0	0	65535	65535
253.0	485.0	r05c10f14p01-ch2sk1fk1fl1.tiff	r05c10f14p01-ch1sk1fk1fl1.tiff	52	932	0.119097	0.235538	0.0	0.0	nan	10	14	01	05	0	0	0	0	65535	65535
21.0	29.0	r05c10f15p01-ch2sk1fk1fl1.tiff	r05c10f15p01-ch1sk1fk1fl1.tiff	52	933	0.0412299	0.0455024	0.0	0.0	nan	10	15	01	05	1	1	0	0	65535	65535
31586.0	22089.0	r05c10f16p01-ch2sk1fk1fl1.tiff	r05c10f16p01-ch1sk1fk1fl1.tiff	52	934	0.0011902	0.00199893	0.0	0.0	nan	10	16	01	05	1	1	0	0	65535	65535
37.0	67.0	r05c10f17p01-ch2sk1fk1fl1.tiff	r05c10f17p01-ch1sk1fk1fl1.tiff	52	935	0.0324407	0.0401007	0.0	0.0	nan	10	17	01	05	1	1	0	0	65535	65535
24.0	37.0	r05c10f18p01-ch2sk1fk1fl1.tiff	r05c10f18p01-ch1sk1fk1fl1.tiff	52	936	0.0595865	0.0560006	0.0	0.0	nan	10	18	01	05	0	0	0	0	65535	65535
405.0	645.0	r06c10f01p01-ch2sk1fk1fl1.tiff	r06c10f01p01-ch1sk1fk1fl1.tiff	53	937	0.184726	0.195758	0.0	0.0	nan	10	01	01	06	0	0	0	0	65535	65535
37658.0	22170.0	r06c10f02p01-ch2sk1fk1fl1.tiff	r06c10f02p01-ch1sk1fk1fl1.tiff	53	938	0.000610361	0.0018616	0.0	0.0	nan	10	02	01	06	1	1	0	0	65535	65535
36786.0	22016.0	r06c10f03p01-ch2sk1fk1fl1.tiff	r06c10f03p01-ch1sk1fk1fl1.tiff	53	939	0.000595102	0.00172427	0.0	0.0	nan	10	03	01	06	1	1	0	0	65535	65535
37881.0	22126.0	r06c10f04p01-ch2sk1fk1fl1.tiff	r06c10f04p01-ch1sk1fk1fl1.tiff	53	940	0.000595102	0.00143435	0.0	0.0	nan	10	04	01	06	1	1	0	0	65535	65535
37575.0	27146.0	r06c10f05p01-ch2sk1fk1fl1.tiff	r06c10f05p01-ch1sk1fk1fl1.tiff	53	941	0.000610361	0.0112154	0.0	0.0	nan	10	05	01	06	1	1	0	0	65535	65535
2.0	8.0	r06c10f06p01-ch2sk1fk1fl1.tiff	r06c10f06p01-ch1sk1fk1fl1.tiff	53	942	0.0731823	0.0792248	0.0	0.0	nan	10	06	01	06	0	0	0	0	65535	65535
53.0	90.0	r06c10f07p01-ch2sk1fk1fl1.tiff	r06c10f07p01-ch1sk1fk1fl1.tiff	53	943	0.153292	0.191928	0.0	0.0	nan	10	07	01	06	0	0	0	0	65535	65535
27.0	58.0	r06c10f08p01-ch2sk1fk1fl1.tiff	r06c10f08p01-ch1sk1fk1fl1.tiff	53	944	0.0491493	0.0992905	0.0	0.0	nan	10	08	01	06	1	0	0	0	65535	65535
185.0	298.0	r06c10f09p01-ch2sk1fk1fl1.tiff	r06c10f09p01-ch1sk1fk1fl1.tiff	53	945	0.137255	0.241001	0.0	0.0	nan	10	09	01	06	0	0	0	0	65535	65535
54.0	76.0	r06c10f10p01-ch2sk1fk1fl1.tiff	r06c10f10p01-ch1sk1fk1fl1.tiff	53	946	0.0819104	0.0932021	0.0	0.0	nan	10	10	01	06	0	0	0	0	65535	65535
37036.0	21971.0	r06c10f11p01-ch2sk1fk1fl1.tiff	r06c10f11p01-ch1sk1fk1fl1.tiff	53	947	0.00062562	0.00137331	0.0	0.0	nan	10	11	01	06	1	1	0	0	65535	65535
37377.0	21880.0	r06c10f12p01-ch2sk1fk1fl1.tiff	r06c10f12p01-ch1sk1fk1fl1.tiff	53	948	0.000564584	0.00177005	0.0	0.0	nan	10	12	01	06	1	1	0	0	65535	65535
25.0	30.0	r06c10f13p01-ch2sk1fk1fl1.tiff	r06c10f13p01-ch1sk1fk1fl1.tiff	53	949	0.0638285	0.0748455	0.0	0.0	nan	10	13	01	06	0	0	0	0	65535	65535
218.0	360.0	r06c10f14p01-ch2sk1fk1fl1.tiff	r06c10f14p01-ch1sk1fk1fl1.tiff	53	950	0.249668	0.217166	0.000502642463235	0.0	nan	10	14	01	06	0	0	0	0	65535	65535
142.0	209.0	r06c10f15p01-ch2sk1fk1fl1.tiff	r06c10f15p01-ch1sk1fk1fl1.tiff	53	951	0.169284	0.218631	0.0	0.0	nan	10	15	01	06	0	0	0	0	65535	65535
243.0	14.0	r06c10f16p01-ch2sk1fk1fl1.tiff	r06c10f16p01-ch1sk1fk1fl1.tiff	53	952	0.0248417	0.0327764	0.0	0.0	nan	10	16	01	06	1	1	0	0	65535	65535
8.0	14.0	r06c10f17p01-ch2sk1fk1fl1.tiff	r06c10f17p01-ch1sk1fk1fl1.tiff	53	953	0.0847028	0.0760967	0.0	0.0	nan	10	17	01	06	0	0	0	0	65535	65535
37336.0	21902.0	r06c10f18p01-ch2sk1fk1fl1.tiff	r06c10f18p01-ch1sk1fk1fl1.tiff	53	954	0.000564584	0.00241093	0.0	0.0	nan	10	18	01	06	1	1	0	0	65535	65535
128.0	186.0	r07c10f01p01-ch2sk1fk1fl1.tiff	r07c10f01p01-ch1sk1fk1fl1.tiff	54	955	0.230167	0.204227	0.0	0.0	nan	10	01	01	07	0	0	0	0	65535	65535
37759.0	22099.0	r07c10f02p01-ch2sk1fk1fl1.tiff	r07c10f02p01-ch1sk1fk1fl1.tiff	54	956	0.000579843	0.00315862	0.0	0.0	nan	10	02	01	07	1	1	0	0	65535	65535
37708.0	22063.0	r07c10f03p01-ch2sk1fk1fl1.tiff	r07c10f03p01-ch1sk1fk1fl1.tiff	54	957	0.000579843	0.00299077	0.0	0.0	nan	10	03	01	07	1	1	0	0	65535	65535
31878.0	19586.0	r07c10f04p01-ch2sk1fk1fl1.tiff	r07c10f04p01-ch1sk1fk1fl1.tiff	54	958	0.000747692	0.00363165	0.0	0.0	nan	10	04	01	07	1	1	0	0	65535	65535
94.0	23.0	r07c10f05p01-ch2sk1fk1fl1.tiff	r07c10f05p01-ch1sk1fk1fl1.tiff	54	959	0.0854047	0.109316	0.0	0.0	nan	10	05	01	07	0	0	0	0	65535	65535
118.0	194.0	r07c10f06p01-ch2sk1fk1fl1.tiff	r07c10f06p01-ch1sk1fk1fl1.tiff	54	960	0.177905	0.190723	0.0	0.0	nan	10	06	01	07	0	0	0	0	65535	65535
27.0	80.0	r07c10f07p01-ch2sk1fk1fl1.tiff	r07c10f07p01-ch1sk1fk1fl1.tiff	54	961	0.0773175	0.0895705	0.0	0.0	nan	10	07	01	07	0	0	0	0	65535	65535
31567.0	21875.0	r07c10f08p01-ch2sk1fk1fl1.tiff	r07c10f08p01-ch1sk1fk1fl1.tiff	54	962	0.000640879	0.00267033	0.0	0.0	nan	10	08	01	07	1	1	0	0	65535	65535
37503.0	21976.0	r07c10f09p01-ch2sk1fk1fl1.tiff	r07c10f09p01-ch1sk1fk1fl1.tiff	54	963	0.000579843	0.00267033	0.0	0.0	nan	10	09	01	07	1	1	0	0	65535	65535
447.0	893.0	r07c10f10p01-ch2sk1fk1fl1.tiff	r07c10f10p01-ch1sk1fk1fl1.tiff	54	964	0.155291	0.205432	0.0	0.0	nan	10	10	01	07	0	0	0	0	65535	65535
53.0	105.0	r07c10f11p01-ch2sk1fk1fl1.tiff	r07c10f11p01-ch1sk1fk1fl1.tiff	54	965	0.0950484	0.147967	0.0	0.0	nan	10	11	01	07	0	0	0	0	65535	65535
16.0	45.0	r07c10f12p01-ch2sk1fk1fl1.tiff	r07c10f12p01-ch1sk1fk1fl1.tiff	54	966	0.0870985	0.105577	0.0	0.0	nan	10	12	01	07	0	0	0	0	65535	65535
185.0	336.0	r07c10f13p01-ch2sk1fk1fl1.tiff	r07c10f13p01-ch1sk1fk1fl1.tiff	54	967	0.121157	0.249653	0.0	0.000143612132353	nan	10	13	01	07	0	0	0	0	65535	65535
71.0	130.0	r07c10f14p01-ch2sk1fk1fl1.tiff	r07c10f14p01-ch1sk1fk1fl1.tiff	54	968	0.110491	0.0927291	0.0	0.0	nan	10	14	01	07	0	0	0	0	65535	65535
38190.0	377.0	r07c10f15p01-ch2sk1fk1fl1.tiff	r07c10f15p01-ch1sk1fk1fl1.tiff	54	969	0.000610361	0.0418708	0.0	0.0	nan	10	15	01	07	1	1	0	0	65535	65535
37507.0	21792.0	r07c10f16p01-ch2sk1fk1fl1.tiff	r07c10f16p01-ch1sk1fk1fl1.tiff	54	970	0.000549325	0.00285344	0.0	0.0	nan	10	16	01	07	1	1	0	0	65535	65535
32390.0	28129.0	r07c10f17p01-ch2sk1fk1fl1.tiff	r07c10f17p01-ch1sk1fk1fl1.tiff	54	971	0.000915541	0.0157931	0.0	0.0	nan	10	17	01	07	1	1	0	0	65535	65535
5.0	12.0	r07c10f18p01-ch2sk1fk1fl1.tiff	r07c10f18p01-ch1sk1fk1fl1.tiff	54	972	0.0437476	0.0693523	0.0	0.0	nan	10	18	01	07	1	0	0	0	65535	65535
196.0	392.0	r02c11f01p01-ch2sk1fk1fl1.tiff	r02c11f01p01-ch1sk1fk1fl1.tiff	55	973	0.129152	0.249638	0.0	7.18060661765e-05	nan	11	01	01	02	0	0	0	0	65535	65535
36959.0	22246.0	r02c11f02p01-ch2sk1fk1fl1.tiff	r02c11f02p01-ch1sk1fk1fl1.tiff	55	974	0.000579843	0.00138857	0.0	0.0	nan	11	02	01	02	1	1	0	0	65535	65535
31606.0	3.0	r02c11f03p01-ch2sk1fk1fl1.tiff	r02c11f03p01-ch1sk1fk1fl1.tiff	55	975	0.000640879	0.0592203	0.0	0.0	nan	11	03	01	02	1	0	0	0	65535	65535
1.0	3.0	r02c11f04p01-ch2sk1fk1fl1.tiff	r02c11f04p01-ch1sk1fk1fl1.tiff	55	976	0.106371	0.0922255	0.0	0.0	nan	11	04	01	02	0	0	0	0	65535	65535
13.0	21.0	r02c11f05p01-ch2sk1fk1fl1.tiff	r02c11f05p01-ch1sk1fk1fl1.tiff	55	977	0.110323	0.136248	0.0	0.0	nan	11	05	01	02	0	0	0	0	65535	65535
140.0	282.0	r02c11f06p01-ch2sk1fk1fl1.tiff	r02c11f06p01-ch1sk1fk1fl1.tiff	55	978	0.139956	0.249653	0.0	0.000430836397059	nan	11	06	01	02	0	0	0	0	65535	65535
109.0	194.0	r02c11f07p01-ch2sk1fk1fl1.tiff	r02c11f07p01-ch1sk1fk1fl1.tiff	55	979	0.145602	0.220417	0.0	0.0	nan	11	07	01	02	0	0	0	0	65535	65535
37396.0	21984.0	r02c11f08p01-ch2sk1fk1fl1.tiff	r02c11f08p01-ch1sk1fk1fl1.tiff	55	980	0.000564584	0.00149538	0.0	0.0	nan	11	08	01	02	1	1	0	0	65535	65535
37524.0	22224.0	r02c11f09p01-ch2sk1fk1fl1.tiff	r02c11f09p01-ch1sk1fk1fl1.tiff	55	981	0.000610361	0.00271611	0.0	0.0	nan	11	09	01	02	1	1	0	0	65535	65535
303.0	892.0	r02c11f10p01-ch2sk1fk1fl1.tiff	r02c11f10p01-ch1sk1fk1fl1.tiff	55	982	0.121538	0.235004	0.0	0.0	nan	11	10	01	02	0	0	0	0	65535	65535
42.0	68.0	r02c11f11p01-ch2sk1fk1fl1.tiff	r02c11f11p01-ch1sk1fk1fl1.tiff	55	983	0.0888991	0.130343	0.0	0.0	nan	11	11	01	02	0	0	0	0	65535	65535
7.0	23.0	r02c11f12p01-ch2sk1fk1fl1.tiff	r02c11f12p01-ch1sk1fk1fl1.tiff	55	984	0.0927138	0.0691844	0.0	0.0	nan	11	12	01	02	0	0	0	0	65535	65535
81.0	126.0	r02c11f13p01-ch2sk1fk1fl1.tiff	r02c11f13p01-ch1sk1fk1fl1.tiff	55	985	0.180957	0.196185	0.0	0.0	nan	11	13	01	02	0	0	0	0	65535	65535
54.0	82.0	r02c11f14p01-ch2sk1fk1fl1.tiff	r02c11f14p01-ch1sk1fk1fl1.tiff	55	986	0.0387427	0.0588388	0.0	0.0	nan	11	14	01	02	1	0	0	0	65535	65535
36786.0	22098.0	r02c11f15p01-ch2sk1fk1fl1.tiff	r02c11f15p01-ch1sk1fk1fl1.tiff	55	987	0.000579843	0.0019379	0.0	0.0	nan	11	15	01	02	1	1	0	0	65535	65535
36874.0	21873.0	r02c11f16p01-ch2sk1fk1fl1.tiff	r02c11f16p01-ch1sk1fk1fl1.tiff	55	988	0.000564584	0.00134279	0.0	0.0	nan	11	16	01	02	1	1	0	0	65535	65535
37495.0	21991.0	r02c11f17p01-ch2sk1fk1fl1.tiff	r02c11f17p01-ch1sk1fk1fl1.tiff	55	989	0.000579843	0.00163272	0.0	0.0	nan	11	17	01	02	1	1	0	0	65535	65535
37313.0	22192.0	r02c11f18p01-ch2sk1fk1fl1.tiff	r02c11f18p01-ch1sk1fk1fl1.tiff	55	990	0.000595102	0.00140383	0.0	0.0	nan	11	18	01	02	1	1	0	0	65535	65535
0.0	6.0	r03c11f01p01-ch2sk1fk1fl1.tiff	r03c11f01p01-ch1sk1fk1fl1.tiff	56	991	0.249744	0.059678	0.00165153952206	0.0	nan	11	01	01	03	0	0	0	0	65535	65535
13377.0	221.0	r03c11f02p01-ch2sk1fk1fl1.tiff	r03c11f02p01-ch1sk1fk1fl1.tiff	56	992	0.0077821	0.0798505	0.0	0.0	nan	11	02	01	03	1	0	0	0	65535	65535
37345.0	22161.0	r03c11f03p01-ch2sk1fk1fl1.tiff	r03c11f03p01-ch1sk1fk1fl1.tiff	56	993	0.000610361	0.00134279	0.0	0.0	nan	11	03	01	03	1	1	0	0	65535	65535
39.0	68.0	r03c11f04p01-ch2sk1fk1fl1.tiff	r03c11f04p01-ch1sk1fk1fl1.tiff	56	994	0.249668	0.0686046	0.000718060661765	0.0	nan	11	04	01	03	0	0	0	0	65535	65535
309.0	739.0	r03c11f05p01-ch2sk1fk1fl1.tiff	r03c11f05p01-ch1sk1fk1fl1.tiff	56	995	0.249729	0.142824	0.00495461856618	0.0	nan	11	05	01	03	0	0	0	0	65535	65535
23.0	60.0	r03c11f06p01-ch2sk1fk1fl1.tiff	r03c11f06p01-ch1sk1fk1fl1.tiff	56	996	0.249714	0.249683	0.00438017003676	0.000502642463235	nan	11	06	01	03	0	0	0	0	65535	65535
37289.0	0.0	r03c11f07p01-ch2sk1fk1fl1.tiff	r03c11f07p01-ch1sk1fk1fl1.tiff	56	997	0.000595102	0.10016	0.0	0.0	nan	11	07	01	03	1	0	0	0	65535	65535
37712.0	21979.0	r03c11f08p01-ch2sk1fk1fl1.tiff	r03c11f08p01-ch1sk1fk1fl1.tiff	56	998	0.000595102	0.00161746	0.0	0.0	nan	11	08	01	03	1	1	0	0	65535	65535
37212.0	21996.0	r03c11f09p01-ch2sk1fk1fl1.tiff	r03c11f09p01-ch1sk1fk1fl1.tiff	56	999	0.000564584	0.00137331	0.0	0.0	nan	11	09	01	03	1	1	0	0	65535	65535
10.0	80.0	r03c11f10p01-ch2sk1fk1fl1.tiff	r03c11f10p01-ch1sk1fk1fl1.tiff	56	1000	0.146044	0.0345464	0.0	0.0	nan	11	10	01	03	0	1	0	0	65535	65535
134.0	288.0	r03c11f11p01-ch2sk1fk1fl1.tiff	r03c11f11p01-ch1sk1fk1fl1.tiff	56	1001	0.249744	0.139864	0.00344669117647	0.0	nan	11	11	01	03	0	0	0	0	65535	65535
184.0	416.0	r03c11f12p01-ch2sk1fk1fl1.tiff	r03c11f12p01-ch1sk1fk1fl1.tiff	56	1002	0.249729	0.157519	0.00990923713235	0.0	nan	11	12	01	03	0	0	0	0	65535	65535
39.0	87.0	r03c11f13p01-ch2sk1fk1fl1.tiff	r03c11f13p01-ch1sk1fk1fl1.tiff	56	1003	0.249683	0.0795453	0.000646254595588	0.0	nan	11	13	01	03	0	0	0	0	65535	65535
0.0	7.0	r03c11f14p01-ch2sk1fk1fl1.tiff	r03c11f14p01-ch1sk1fk1fl1.tiff	56	1004	0.132204	0.0532082	0.0	0.0	nan	11	14	01	03	0	0	0	0	65535	65535
37281.0	21829.0	r03c11f15p01-ch2sk1fk1fl1.tiff	r03c11f15p01-ch1sk1fk1fl1.tiff	56	1005	0.000564584	0.0016022	0.0	0.0	nan	11	15	01	03	1	1	0	0	65535	65535
326.0	104.0	r03c11f16p01-ch2sk1fk1fl1.tiff	r03c11f16p01-ch1sk1fk1fl1.tiff	56	1006	0.046128	0.120287	0.0	0.0	nan	11	16	01	03	1	0	0	0	65535	65535
37311.0	1.0	r03c11f17p01-ch2sk1fk1fl1.tiff	r03c11f17p01-ch1sk1fk1fl1.tiff	56	1007	0.000610361	0.0439765	0.0	0.0	nan	11	17	01	03	1	1	0	0	65535	65535
132.0	244.0	r03c11f18p01-ch2sk1fk1fl1.tiff	r03c11f18p01-ch1sk1fk1fl1.tiff	56	1008	0.196521	0.114611	0.0	0.0	nan	11	18	01	03	0	0	0	0	65535	65535
461.0	562.0	r04c11f01p01-ch2sk1fk1fl1.tiff	r04c11f01p01-ch1sk1fk1fl1.tiff	57	1009	0.118273	0.161898	0.0	0.0	nan	11	01	01	04	0	0	0	0	65535	65535
37679.0	21956.0	r04c11f02p01-ch2sk1fk1fl1.tiff	r04c11f02p01-ch1sk1fk1fl1.tiff	57	1010	0.000595102	0.00132753	0.0	0.0	nan	11	02	01	04	1	1	0	0	65535	65535
37583.0	22115.0	r04c11f03p01-ch2sk1fk1fl1.tiff	r04c11f03p01-ch1sk1fk1fl1.tiff	57	1011	0.00062562	0.00129702	0.0	0.0	nan	11	03	01	04	1	1	0	0	65535	65535
31731.0	22105.0	r04c11f04p01-ch2sk1fk1fl1.tiff	r04c11f04p01-ch1sk1fk1fl1.tiff	57	1012	0.000640879	0.00135805	0.0	0.0	nan	11	04	01	04	1	1	0	0	65535	65535
37051.0	22240.0	r04c11f05p01-ch2sk1fk1fl1.tiff	r04c11f05p01-ch1sk1fk1fl1.tiff	57	1013	0.000595102	0.00138857	0.0	0.0	nan	11	05	01	04	1	1	0	0	65535	65535
4.0	7.0	r04c11f06p01-ch2sk1fk1fl1.tiff	r04c11f06p01-ch1sk1fk1fl1.tiff	57	1014	0.079408	0.10837	0.0	0.0	nan	11	06	01	04	0	0	0	0	65535	65535
29.0	44.0	r04c11f07p01-ch2sk1fk1fl1.tiff	r04c11f07p01-ch1sk1fk1fl1.tiff	57	1015	0.0814679	0.107942	0.0	0.0	nan	11	07	01	04	0	0	0	0	65535	65535
0.0	1.0	r04c11f08p01-ch2sk1fk1fl1.tiff	r04c11f08p01-ch1sk1fk1fl1.tiff	57	1016	0.0459602	0.0485084	0.0	0.0	nan	11	08	01	04	1	1	0	0	65535	65535
71.0	82.0	r04c11f09p01-ch2sk1fk1fl1.tiff	r04c11f09p01-ch1sk1fk1fl1.tiff	57	1017	0.0525521	0.104417	0.0	0.0	nan	11	09	01	04	0	0	0	0	65535	65535
92.0	101.0	r04c11f10p01-ch2sk1fk1fl1.tiff	r04c11f10p01-ch1sk1fk1fl1.tiff	57	1018	0.14847	0.186481	0.0	0.0	nan	11	10	01	04	0	0	0	0	65535	65535
37292.0	22011.0	r04c11f11p01-ch2sk1fk1fl1.tiff	r04c11f11p01-ch1sk1fk1fl1.tiff	57	1019	0.000595102	0.00138857	0.0	0.0	nan	11	11	01	04	1	1	0	0	65535	65535
37745.0	22132.0	r04c11f12p01-ch2sk1fk1fl1.tiff	r04c11f12p01-ch1sk1fk1fl1.tiff	57	1020	0.000595102	0.00141909	0.0	0.0	nan	11	12	01	04	1	1	0	0	65535	65535
115.0	124.0	r04c11f13p01-ch2sk1fk1fl1.tiff	r04c11f13p01-ch1sk1fk1fl1.tiff	57	1021	0.173953	0.197818	0.0	0.0	nan	11	13	01	04	0	0	0	0	65535	65535
501.0	797.0	r04c11f14p01-ch2sk1fk1fl1.tiff	r04c11f14p01-ch1sk1fk1fl1.tiff	57	1022	0.145586	0.239582	0.0	0.0	nan	11	14	01	04	0	0	0	0	65535	65535
109.0	89.0	r04c11f15p01-ch2sk1fk1fl1.tiff	r04c11f15p01-ch1sk1fk1fl1.tiff	57	1023	0.0580453	0.0715953	0.0	0.0	nan	11	15	01	04	0	0	0	0	65535	65535
4201.0	29179.0	r04c11f16p01-ch2sk1fk1fl1.tiff	r04c11f16p01-ch1sk1fk1fl1.tiff	57	1024	0.0167697	0.0261082	0.0	0.0	nan	11	16	01	04	1	1	0	0	65535	65535
68.0	75.0	r04c11f17p01-ch2sk1fk1fl1.tiff	r04c11f17p01-ch1sk1fk1fl1.tiff	57	1025	0.063386	0.0997024	0.0	0.0	nan	11	17	01	04	0	0	0	0	65535	65535
5.0	16.0	r04c11f18p01-ch2sk1fk1fl1.tiff	r04c11f18p01-ch1sk1fk1fl1.tiff	57	1026	0.0398413	0.0709544	0.0	0.0	nan	11	18	01	04	1	0	0	0	65535	65535
203.0	428.0	r05c11f01p01-ch2sk1fk1fl1.tiff	r05c11f01p01-ch1sk1fk1fl1.tiff	58	1027	0.249714	0.249653	0.001220703125	0.000502642463235	nan	11	01	01	05	0	0	0	0	65535	65535
37307.0	22045.0	r05c11f02p01-ch2sk1fk1fl1.tiff	r05c11f02p01-ch1sk1fk1fl1.tiff	58	1028	0.000595102	0.00282292	0.0	0.0	nan	11	02	01	05	1	1	0	0	65535	65535
37617.0	19706.0	r05c11f03p01-ch2sk1fk1fl1.tiff	r05c11f03p01-ch1sk1fk1fl1.tiff	58	1029	0.000579843	0.00366217	0.0	0.0	nan	11	03	01	05	1	1	0	0	65535	65535
37637.0	22098.0	r05c11f04p01-ch2sk1fk1fl1.tiff	r05c11f04p01-ch1sk1fk1fl1.tiff	58	1030	0.000579843	0.00254826	0.0	0.0	nan	11	04	01	05	1	1	0	0	65535	65535
37619.0	30848.0	r05c11f05p01-ch2sk1fk1fl1.tiff	r05c11f05p01-ch1sk1fk1fl1.tiff	58	1031	0.000564584	0.0293431	0.0	0.0	nan	11	05	01	05	1	1	0	0	65535	65535
62.0	111.0	r05c11f06p01-ch2sk1fk1fl1.tiff	r05c11f06p01-ch1sk1fk1fl1.tiff	58	1032	0.117754	0.179156	0.0	0.0	nan	11	06	01	05	0	0	0	0	65535	65535
16.0	43.0	r05c11f07p01-ch2sk1fk1fl1.tiff	r05c11f07p01-ch1sk1fk1fl1.tiff	58	1033	0.0666209	0.0703899	0.0	0.0	nan	11	07	01	05	0	0	0	0	65535	65535
36983.0	22289.0	r05c11f08p01-ch2sk1fk1fl1.tiff	r05c11f08p01-ch1sk1fk1fl1.tiff	58	1034	0.000579843	0.00140383	0.0	0.0	nan	11	08	01	05	1	1	0	0	65535	65535
21.0	46.0	r05c11f09p01-ch2sk1fk1fl1.tiff	r05c11f09p01-ch1sk1fk1fl1.tiff	58	1035	0.037583	0.0602121	0.0	0.0	nan	11	09	01	05	1	0	0	0	65535	65535
205.0	354.0	r05c11f10p01-ch2sk1fk1fl1.tiff	r05c11f10p01-ch1sk1fk1fl1.tiff	58	1036	0.122667	0.249683	0.0	0.000359030330882	nan	11	10	01	05	0	0	0	0	65535	65535
4.0	8.0	r05c11f11p01-ch2sk1fk1fl1.tiff	r05c11f11p01-ch1sk1fk1fl1.tiff	58	1037	0.0578012	0.0725261	0.0	0.0	nan	11	11	01	05	0	0	0	0	65535	65535
37851.0	22242.0	r05c11f12p01-ch2sk1fk1fl1.tiff	r05c11f12p01-ch1sk1fk1fl1.tiff	58	1038	0.000610361	0.00180056	0.0	0.0	nan	11	12	01	05	1	1	0	0	65535	65535
95.0	196.0	r05c11f13p01-ch2sk1fk1fl1.tiff	r05c11f13p01-ch1sk1fk1fl1.tiff	58	1039	0.114076	0.194934	0.0	0.0	nan	11	13	01	05	0	0	0	0	65535	65535
237.0	521.0	r05c11f14p01-ch2sk1fk1fl1.tiff	r05c11f14p01-ch1sk1fk1fl1.tiff	58	1040	0.144198	0.220417	0.0	0.0	nan	11	14	01	05	0	0	0	0	65535	65535
52.0	69.0	r05c11f15p01-ch2sk1fk1fl1.tiff	r05c11f15p01-ch1sk1fk1fl1.tiff	58	1041	0.0619059	0.0704967	0.0	0.0	nan	11	15	01	05	0	0	0	0	65535	65535
4024.0	3.0	r05c11f16p01-ch2sk1fk1fl1.tiff	r05c11f16p01-ch1sk1fk1fl1.tiff	58	1042	0.0163729	0.0331579	0.0	0.0	nan	11	16	01	05	1	1	0	0	65535	65535
57.0	109.0	r05c11f17p01-ch2sk1fk1fl1.tiff	r05c11f17p01-ch1sk1fk1fl1.tiff	58	1043	0.0909895	0.0927291	0.0	0.0	nan	11	17	01	05	0	0	0	0	65535	65535
58.0	19.0	r05c11f18p01-ch2sk1fk1fl1.tiff	r05c11f18p01-ch1sk1fk1fl1.tiff	58	1044	0.0279545	0.0835126	0.0	0.0	nan	11	18	01	05	1	0	0	0	65535	65535
421.0	772.0	r06c11f01p01-ch2sk1fk1fl1.tiff	r06c11f01p01-ch1sk1fk1fl1.tiff	59	1045	0.120027	0.249683	0.0	0.000215418198529	nan	11	01	01	06	0	0	0	0	65535	65535
37452.0	21921.0	r06c11f02p01-ch2sk1fk1fl1.tiff	r06c11f02p01-ch1sk1fk1fl1.tiff	59	1046	0.000610361	0.00544747	0.0	0.0	nan	11	02	01	06	1	1	0	0	65535	65535
37673.0	19904.0	r06c11f03p01-ch2sk1fk1fl1.tiff	r06c11f03p01-ch1sk1fk1fl1.tiff	59	1047	0.000610361	0.00347906	0.0	0.0	nan	11	03	01	06	1	1	0	0	65535	65535
31920.0	22255.0	r06c11f04p01-ch2sk1fk1fl1.tiff	r06c11f04p01-ch1sk1fk1fl1.tiff	59	1048	0.000640879	0.00561532	0.0	0.0	nan	11	04	01	06	1	1	0	0	65535	65535
37325.0	22133.0	r06c11f05p01-ch2sk1fk1fl1.tiff	r06c11f05p01-ch1sk1fk1fl1.tiff	59	1049	0.000610361	0.00317388	0.0	0.0	nan	11	05	01	06	1	1	0	0	65535	65535
92.0	156.0	r06c11f06p01-ch2sk1fk1fl1.tiff	r06c11f06p01-ch1sk1fk1fl1.tiff	59	1050	0.114275	0.214359	0.0	0.0	nan	11	06	01	06	0	0	0	0	65535	65535
136.0	229.0	r06c11f07p01-ch2sk1fk1fl1.tiff	r06c11f07p01-ch1sk1fk1fl1.tiff	59	1051	0.153368	0.249683	0.0	0.000287224264706	nan	11	07	01	06	0	0	0	0	65535	65535
21.0	23.0	r06c11f08p01-ch2sk1fk1fl1.tiff	r06c11f08p01-ch1sk1fk1fl1.tiff	59	1052	0.059556	0.0960708	0.0	0.0	nan	11	08	01	06	0	0	0	0	65535	65535
57.0	77.0	r06c11f09p01-ch2sk1fk1fl1.tiff	r06c11f09p01-ch1sk1fk1fl1.tiff	59	1053	0.0784466	0.0728313	0.0	0.0	nan	11	09	01	06	0	0	0	0	65535	65535
243.0	308.0	r06c11f10p01-ch2sk1fk1fl1.tiff	r06c11f10p01-ch1sk1fk1fl1.tiff	59	1054	0.141558	0.190234	0.0	0.0	nan	11	10	01	06	0	0	0	0	65535	65535
0.0	1.0	r06c11f11p01-ch2sk1fk1fl1.tiff	r06c11f11p01-ch1sk1fk1fl1.tiff	59	1055	0.0719615	0.0662699	0.0	0.0	nan	11	11	01	06	0	0	0	0	65535	65535
37917.0	19591.0	r06c11f12p01-ch2sk1fk1fl1.tiff	r06c11f12p01-ch1sk1fk1fl1.tiff	59	1056	0.000579843	0.00270085	0.0	0.0	nan	11	12	01	06	1	1	0	0	65535	65535
57.0	92.0	r06c11f13p01-ch2sk1fk1fl1.tiff	r06c11f13p01-ch1sk1fk1fl1.tiff	59	1057	0.103807	0.134508	0.0	0.0	nan	11	13	01	06	0	0	0	0	65535	65535
140.0	194.0	r06c11f14p01-ch2sk1fk1fl1.tiff	r06c11f14p01-ch1sk1fk1fl1.tiff	59	1058	0.212696	0.214298	0.0	0.0	nan	11	14	01	06	0	0	0	0	65535	65535
10.0	21.0	r06c11f15p01-ch2sk1fk1fl1.tiff	r06c11f15p01-ch1sk1fk1fl1.tiff	59	1059	0.0381018	0.063035	0.0	0.0	nan	11	15	01	06	1	0	0	0	65535	65535
37497.0	19903.0	r06c11f16p01-ch2sk1fk1fl1.tiff	r06c11f16p01-ch1sk1fk1fl1.tiff	59	1060	0.000579843	0.00367742	0.0	0.0	nan	11	16	01	06	1	1	0	0	65535	65535
38282.0	388.0	r06c11f17p01-ch2sk1fk1fl1.tiff	r06c11f17p01-ch1sk1fk1fl1.tiff	59	1061	0.000549325	0.24976	0.0	0.192512063419	nan	11	17	01	06	1	0	0	0	65535	65535
37476.0	80.0	r06c11f18p01-ch2sk1fk1fl1.tiff	r06c11f18p01-ch1sk1fk1fl1.tiff	59	1062	0.000610361	0.241077	0.0	0.0	nan	11	18	01	06	1	0	0	0	65535	65535
105.0	166.0	r07c11f01p01-ch2sk1fk1fl1.tiff	r07c11f01p01-ch1sk1fk1fl1.tiff	60	1063	0.218814	0.165286	0.0	0.0	nan	11	01	01	07	0	0	0	0	65535	65535
37360.0	21910.0	r07c11f02p01-ch2sk1fk1fl1.tiff	r07c11f02p01-ch1sk1fk1fl1.tiff	60	1064	0.000610361	0.0037995	0.0	0.0	nan	11	02	01	07	1	1	0	0	65535	65535
37983.0	22015.0	r07c11f03p01-ch2sk1fk1fl1.tiff	r07c11f03p01-ch1sk1fk1fl1.tiff	60	1065	0.00062562	0.00582895	0.0	0.0	nan	11	03	01	07	1	1	0	0	65535	65535
37408.0	22158.0	r07c11f04p01-ch2sk1fk1fl1.tiff	r07c11f04p01-ch1sk1fk1fl1.tiff	60	1066	0.000579843	0.00134279	0.0	0.0	nan	11	04	01	07	1	1	0	0	65535	65535
3.0	11.0	r07c11f05p01-ch2sk1fk1fl1.tiff	r07c11f05p01-ch1sk1fk1fl1.tiff	60	1067	0.0716411	0.0747234	0.0	0.0	nan	11	05	01	07	0	0	0	0	65535	65535
106.0	156.0	r07c11f06p01-ch2sk1fk1fl1.tiff	r07c11f06p01-ch1sk1fk1fl1.tiff	60	1068	0.151186	0.22182	0.0	0.0	nan	11	06	01	07	0	0	0	0	65535	65535
31.0	38.0	r07c11f07p01-ch2sk1fk1fl1.tiff	r07c11f07p01-ch1sk1fk1fl1.tiff	60	1069	0.05449	0.0787518	0.0	0.0	nan	11	07	01	07	0	0	0	0	65535	65535
37058.0	22146.0	r07c11f08p01-ch2sk1fk1fl1.tiff	r07c11f08p01-ch1sk1fk1fl1.tiff	60	1070	0.000595102	0.0028687	0.0	0.0	nan	11	08	01	07	1	1	0	0	65535	65535
37873.0	19319.0	r07c11f09p01-ch2sk1fk1fl1.tiff	r07c11f09p01-ch1sk1fk1fl1.tiff	60	1071	0.000610361	0.009308	0.0	0.0	nan	11	09	01	07	1	1	0	0	65535	65535
391.0	855.0	r07c11f10p01-ch2sk1fk1fl1.tiff	r07c11f10p01-ch1sk1fk1fl1.tiff	60	1072	0.169955	0.217655	0.0	0.0	nan	11	10	01	07	0	0	0	0	65535	65535
41.0	83.0	r07c11f11p01-ch2sk1fk1fl1.tiff	r07c11f11p01-ch1sk1fk1fl1.tiff	60	1073	0.102541	0.114046	0.0	0.0	nan	11	11	01	07	0	0	0	0	65535	65535
37.0	83.0	r07c11f12p01-ch2sk1fk1fl1.tiff	r07c11f12p01-ch1sk1fk1fl1.tiff	60	1074	0.090013	0.0892348	0.0	0.0	nan	11	12	01	07	0	0	0	0	65535	65535
243.0	490.0	r07c11f13p01-ch2sk1fk1fl1.tiff	r07c11f13p01-ch1sk1fk1fl1.tiff	60	1075	0.143359	0.220478	0.0	0.0	nan	11	13	01	07	0	0	0	0	65535	65535
85.0	123.0	r07c11f14p01-ch2sk1fk1fl1.tiff	r07c11f14p01-ch1sk1fk1fl1.tiff	60	1076	0.0686198	0.106233	0.0	0.0	nan	11	14	01	07	0	0	0	0	65535	65535
30974.0	21940.0	r07c11f15p01-ch2sk1fk1fl1.tiff	r07c11f15p01-ch1sk1fk1fl1.tiff	60	1077	0.000640879	0.00144961	0.0	0.0	nan	11	15	01	07	1	1	0	0	65535	65535
36848.0	21914.0	r07c11f16p01-ch2sk1fk1fl1.tiff	r07c11f16p01-ch1sk1fk1fl1.tiff	60	1078	0.000610361	0.00140383	0.0	0.0	nan	11	16	01	07	1	1	0	0	65535	65535
241.0	6.0	r07c11f17p01-ch2sk1fk1fl1.tiff	r07c11f17p01-ch1sk1fk1fl1.tiff	60	1079	0.0281224	0.0413062	0.0	0.0	nan	11	17	01	07	1	1	0	0	65535	65535
22.0	58.0	r07c11f18p01-ch2sk1fk1fl1.tiff	r07c11f18p01-ch1sk1fk1fl1.tiff	60	1080	0.0525826	0.0796063	0.0	0.0	nan	11	18	01	07	0	0	0	0	65535	65535
