# Supplementary material for: Body size-dependent energy storage causes Kleiber’s law scaling of the metabolic rate in planarians
Source: eLife. 2019 Jan 4;8:e38187. doi: 10.7554/eLife.38187 (PMC6320072; doi:10.7554/eLife.38187)
Supplement: Figure 2—source data 3. [file elife-38187-fig2-data3.zip › Figure 2 - source data 3/Experiment 3/Results animals 7-10/Analysis 1-7.xlsm]

## Sheet: MyExpt_Image.txt
Count_beads_seg	Count_cell_seg	FileName_bead_signal	FileName_cells_signal	Group_Number	ImageNumber	Intensity_MaxIntensity_bead_signal	Intensity_MaxIntensity_cells_signal	Math_percentSaturatedBeads	Math_percentSaturatedCells	Metadata_Channel	Metadata_Column	Metadata_Field	Metadata_Plate	Metadata_Row	Quality Control_no beads flag	Quality Control_no cells flag	Quality Control_saturation beads	Quality Control_saturation cells	Scaling_bead_signal	Scaling_cells_signal
44	100	r02c02f01p01-ch2sk1fk1fl1.tiff	r02c02f01p01-ch1sk1fk1fl1.tiff	1	1	0.24976	0.249744	0.0687184	0.02147	nan	2	1	1	2	0	0	0	0	65535	65535
114	31	r02c02f03p01-ch2sk1fk1fl1.tiff	r02c02f03p01-ch1sk1fk1fl1.tiff	1	3	0.183871	0.17847	0	0	nan	2	3	1	2	0	0	0	0	65535	65535
280	212	r02c02f04p01-ch2sk1fk1fl1.tiff	r02c02f04p01-ch1sk1fk1fl1.tiff	1	4	0.249775	0.23093	0.0794175	0	nan	2	4	1	2	0	0	0	0	65535	65535
347	306	r02c02f05p01-ch2sk1fk1fl1.tiff	r02c02f05p01-ch1sk1fk1fl1.tiff	1	5	0.24976	0.249683	0.0383444	0.000287224	nan	2	5	1	2	0	0	0	0	65535	65535
352	320	r02c02f09p01-ch2sk1fk1fl1.tiff	r02c02f09p01-ch1sk1fk1fl1.tiff	1	9	0.24976	0.249683	0.0804228	0.000215418	nan	2	9	1	2	0	0	0	0	65535	65535
169	118	r02c02f10p01-ch2sk1fk1fl1.tiff	r02c02f10p01-ch1sk1fk1fl1.tiff	1	10	0.24979	0.239612	0.111443	0	nan	2	10	1	2	0	0	0	0	65535	65535
0	50	r02c02f11p01-ch2sk1fk1fl1.tiff	r02c02f11p01-ch1sk1fk1fl1.tiff	1	11	0.249668	0.249699	0.000789867	0.0012207	nan	2	11	1	2	0	0	0	0	65535	65535
8	71	r02c02f16p01-ch2sk1fk1fl1.tiff	r02c02f16p01-ch1sk1fk1fl1.tiff	1	16	0.249729	0.249714	0.0119916	0.00251321	nan	2	16	1	2	0	0	0	0	65535	65535
204	355	r02c02f17p01-ch2sk1fk1fl1.tiff	r02c02f17p01-ch1sk1fk1fl1.tiff	1	17	0.24976	0.24976	0.148926	0.00272863	nan	2	17	1	2	0	0	0	0	65535	65535
295	357	r02c02f18p01-ch2sk1fk1fl1.tiff	r02c02f18p01-ch1sk1fk1fl1.tiff	1	18	0.249775	0.224079	0.14512	0	nan	2	18	1	2	0	0	0	0	65535	65535
156	177	r02c02f21p01-ch2sk1fk1fl1.tiff	r02c02f21p01-ch1sk1fk1fl1.tiff	1	21	0.249744	0.249622	0.0653435	0.000143612	nan	2	21	1	2	0	0	0	0	65535	65535
63	165	r02c02f22p01-ch2sk1fk1fl1.tiff	r02c02f22p01-ch1sk1fk1fl1.tiff	1	22	0.249775	0.249744	0.0548598	0.00990924	nan	2	22	1	2	0	0	0	0	65535	65535
38	84	r02c02f27p01-ch2sk1fk1fl1.tiff	r02c02f27p01-ch1sk1fk1fl1.tiff	1	27	0.249744	0.249729	0.0404268	0.0134995	nan	2	27	1	2	0	0	0	0	65535	65535
42	93	r02c02f28p01-ch2sk1fk1fl1.tiff	r02c02f28p01-ch1sk1fk1fl1.tiff	1	28	0.249775	0.249744	0.0702263	0.00603171	nan	2	28	1	2	0	0	0	0	65535	65535
27	31	r02c02f29p01-ch2sk1fk1fl1.tiff	r02c02f29p01-ch1sk1fk1fl1.tiff	1	29	0.249729	0.205035	0.0140022	0	nan	2	29	1	2	0	0	0	0	65535	65535
8	48	r02c02f33p01-ch2sk1fk1fl1.tiff	r02c02f33p01-ch1sk1fk1fl1.tiff	1	33	0.24976	0.249729	0.00976562	0.0035185	nan	2	33	1	2	0	0	0	0	65535	65535
6	15	r02c02f34p01-ch2sk1fk1fl1.tiff	r02c02f34p01-ch1sk1fk1fl1.tiff	1	34	0.249699	0.249714	0.00244141	0.00387753	nan	2	34	1	2	0	0	0	0	65535	65535
29	35	r02c03f01p01-ch2sk1fk1fl1.tiff	r02c03f01p01-ch1sk1fk1fl1.tiff	5	169	0.249744	0.249744	0.0269991	0.00567268	nan	3	1	1	2	0	0	0	0	65535	65535
260	289	r02c03f04p01-ch2sk1fk1fl1.tiff	r02c03f04p01-ch1sk1fk1fl1.tiff	5	172	0.249744	0.230259	0.0683594	0	nan	3	4	1	2	0	0	0	0	65535	65535
300	333	r02c03f05p01-ch2sk1fk1fl1.tiff	r02c03f05p01-ch1sk1fk1fl1.tiff	5	173	0.249744	0.249699	0.0542136	0.0023696	nan	3	5	1	2	0	0	0	0	65535	65535
83	52	r02c03f06p01-ch2sk1fk1fl1.tiff	r02c03f06p01-ch1sk1fk1fl1.tiff	5	174	0.092195	0.215244	0	0	nan	3	6	1	2	0	0	0	0	65535	65535
375	343	r02c03f09p01-ch2sk1fk1fl1.tiff	r02c03f09p01-ch1sk1fk1fl1.tiff	5	177	0.249775	0.249668	0.0712316	0.000502642	nan	3	9	1	2	0	0	0	0	65535	65535
163	120	r02c03f10p01-ch2sk1fk1fl1.tiff	r02c03f10p01-ch1sk1fk1fl1.tiff	5	178	0.249775	0.192523	0.121352	0	nan	3	10	1	2	0	0	0	0	65535	65535
14	21	r02c03f11p01-ch2sk1fk1fl1.tiff	r02c03f11p01-ch1sk1fk1fl1.tiff	5	179	0.249744	0.221225	0.00919118	0	nan	3	11	1	2	0	0	0	0	65535	65535
1	10	r02c03f12p01-ch2sk1fk1fl1.tiff	r02c03f12p01-ch1sk1fk1fl1.tiff	5	180	0.068452	0.144717	0	0	nan	3	12	1	2	0	0	0	0	65535	65535
15	33	r02c03f16p01-ch2sk1fk1fl1.tiff	r02c03f16p01-ch1sk1fk1fl1.tiff	5	184	0.24976	0.24062	0.0196749	0	nan	3	16	1	2	0	0	0	0	65535	65535
149	268	r02c03f17p01-ch2sk1fk1fl1.tiff	r02c03f17p01-ch1sk1fk1fl1.tiff	5	185	0.24976	0.249744	0.105268	0.00150793	nan	3	17	1	2	0	0	0	0	65535	65535
334	405	r02c03f18p01-ch2sk1fk1fl1.tiff	r02c03f18p01-ch1sk1fk1fl1.tiff	5	186	0.24976	0.238865	0.070729	0	nan	3	18	1	2	0	0	0	0	65535	65535
173	15	r02c03f19p01-ch2sk1fk1fl1.tiff	r02c03f19p01-ch1sk1fk1fl1.tiff	5	187	0.111498	0.145785	0	0	nan	3	19	1	2	0	0	0	0	65535	65535
86	27	r02c03f20p01-ch2sk1fk1fl1.tiff	r02c03f20p01-ch1sk1fk1fl1.tiff	5	188	0.120439	0.110506	0	0	nan	3	20	1	2	0	0	0	0	65535	65535
239	277	r02c03f21p01-ch2sk1fk1fl1.tiff	r02c03f21p01-ch1sk1fk1fl1.tiff	5	189	0.24976	0.249683	0.0651281	0.000143612	nan	3	21	1	2	0	0	0	0	65535	65535
52	127	r02c03f22p01-ch2sk1fk1fl1.tiff	r02c03f22p01-ch1sk1fk1fl1.tiff	5	190	0.249744	0.249744	0.0519158	0.0187414	nan	3	22	1	2	0	0	0	0	65535	65535
28	59	r02c03f27p01-ch2sk1fk1fl1.tiff	r02c03f27p01-ch1sk1fk1fl1.tiff	5	195	0.249775	0.249744	0.0326	0.014074	nan	3	27	1	2	0	0	0	0	65535	65535
30	96	r02c03f28p01-ch2sk1fk1fl1.tiff	r02c03f28p01-ch1sk1fk1fl1.tiff	5	196	0.249744	0.24976	0.0382008	0.0143612	nan	3	28	1	2	0	0	0	0	65535	65535
23	49	r02c03f29p01-ch2sk1fk1fl1.tiff	r02c03f29p01-ch1sk1fk1fl1.tiff	5	197	0.249699	0.249744	0.00423656	0.00387753	nan	3	29	1	2	0	0	0	0	65535	65535
12	13	r02c03f33p01-ch2sk1fk1fl1.tiff	r02c03f33p01-ch1sk1fk1fl1.tiff	5	201	0.249744	0.249714	0.0122788	0.000933479	nan	3	33	1	2	0	0	0	0	65535	65535
1	6	r02c03f34p01-ch2sk1fk1fl1.tiff	r02c03f34p01-ch1sk1fk1fl1.tiff	5	202	0.14844	0.249683	0	0.000646255	nan	3	34	1	2	0	0	0	0	65535	65535
19	42	r02c04f01p01-ch2sk1fk1fl1.tiff	r02c04f01p01-ch1sk1fk1fl1.tiff	9	337	0.249744	0.249775	0.0106991	0.00739602	nan	4	1	1	2	0	0	0	0	65535	65535
40	15	r02c04f03p01-ch2sk1fk1fl1.tiff	r02c04f03p01-ch1sk1fk1fl1.tiff	9	339	0.17557	0.249668	0	7.18061e-05	nan	4	3	1	2	0	0	0	0	65535	65535
253	203	r02c04f04p01-ch2sk1fk1fl1.tiff	r02c04f04p01-ch1sk1fk1fl1.tiff	9	340	0.249775	0.249638	0.0624713	0.000215418	nan	4	4	1	2	0	0	0	0	65535	65535
404	317	r02c04f05p01-ch2sk1fk1fl1.tiff	r02c04f05p01-ch1sk1fk1fl1.tiff	9	341	0.24976	0.249699	0.0689338	0.00143612	nan	4	5	1	2	0	0	0	0	65535	65535
66	47	r02c04f06p01-ch2sk1fk1fl1.tiff	r02c04f06p01-ch1sk1fk1fl1.tiff	9	342	0.192462	0.172	0	0	nan	4	6	1	2	0	0	0	0	65535	65535
361	346	r02c04f09p01-ch2sk1fk1fl1.tiff	r02c04f09p01-ch1sk1fk1fl1.tiff	9	345	0.249744	0.249683	0.0704418	0.0011489	nan	4	9	1	2	0	0	0	0	65535	65535
144	124	r02c04f10p01-ch2sk1fk1fl1.tiff	r02c04f10p01-ch1sk1fk1fl1.tiff	9	346	0.24979	0.209201	0.0800638	0	nan	4	10	1	2	0	0	0	0	65535	65535
7	12	r02c04f11p01-ch2sk1fk1fl1.tiff	r02c04f11p01-ch1sk1fk1fl1.tiff	9	347	0.249714	0.17879	0.00380572	0	nan	4	11	1	2	0	0	0	0	65535	65535
19	18	r02c04f12p01-ch2sk1fk1fl1.tiff	r02c04f12p01-ch1sk1fk1fl1.tiff	9	348	0.143603	0.219989	0	0	nan	4	12	1	2	0	0	0	0	65535	65535
11	36	r02c04f16p01-ch2sk1fk1fl1.tiff	r02c04f16p01-ch1sk1fk1fl1.tiff	9	352	0.249729	0.249729	0.0154383	0.0011489	nan	4	16	1	2	0	0	0	0	65535	65535
126	217	r02c04f17p01-ch2sk1fk1fl1.tiff	r02c04f17p01-ch1sk1fk1fl1.tiff	9	353	0.249744	0.249699	0.0979435	0.000502642	nan	4	17	1	2	0	0	0	0	65535	65535
352	432	r02c04f18p01-ch2sk1fk1fl1.tiff	r02c04f18p01-ch1sk1fk1fl1.tiff	9	354	0.24976	0.249683	0.117618	0.000143612	nan	4	18	1	2	0	0	0	0	65535	65535
102	2	r02c04f19p01-ch2sk1fk1fl1.tiff	r02c04f19p01-ch1sk1fk1fl1.tiff	9	355	0.129793	0.149462	0	0	nan	4	19	1	2	0	0	0	0	65535	65535
178	293	r02c04f21p01-ch2sk1fk1fl1.tiff	r02c04f21p01-ch1sk1fk1fl1.tiff	9	357	0.24976	0.249668	0.0722369	0.000430836	nan	4	21	1	2	0	0	0	0	65535	65535
42	150	r02c04f22p01-ch2sk1fk1fl1.tiff	r02c04f22p01-ch1sk1fk1fl1.tiff	9	358	0.24976	0.249744	0.0511977	0.00603171	nan	4	22	1	2	0	0	0	0	65535	65535
3	16	r02c04f27p01-ch2sk1fk1fl1.tiff	r02c04f27p01-ch1sk1fk1fl1.tiff	9	363	0.249683	0.249714	0.0012207	0.00150793	nan	4	27	1	2	0	0	0	0	65535	65535
24	90	r02c04f28p01-ch2sk1fk1fl1.tiff	r02c04f28p01-ch1sk1fk1fl1.tiff	9	364	0.249744	0.249729	0.0254193	0.0137868	nan	4	28	1	2	0	0	0	0	65535	65535
23	35	r02c04f29p01-ch2sk1fk1fl1.tiff	r02c04f29p01-ch1sk1fk1fl1.tiff	9	365	0.249729	0.24976	0.00129251	0.00380572	nan	4	29	1	2	0	0	0	0	65535	65535
29	57	r02c05f01p01-ch2sk1fk1fl1.tiff	r02c05f01p01-ch1sk1fk1fl1.tiff	13	505	0.249744	0.249714	0.0306612	0.00847312	nan	5	1	1	2	0	0	0	0	65535	65535
96	16	r02c05f03p01-ch2sk1fk1fl1.tiff	r02c05f03p01-ch1sk1fk1fl1.tiff	13	507	0.169238	0.191867	0	0	nan	5	3	1	2	0	0	0	0	65535	65535
235	245	r02c05f04p01-ch2sk1fk1fl1.tiff	r02c05f04p01-ch1sk1fk1fl1.tiff	13	508	0.24976	0.233463	0.0669951	0	nan	5	4	1	2	0	0	0	0	65535	65535
320	300	r02c05f05p01-ch2sk1fk1fl1.tiff	r02c05f05p01-ch1sk1fk1fl1.tiff	13	509	0.249744	0.249653	0.0455969	0.000143612	nan	5	5	1	2	0	0	0	0	65535	65535
86	56	r02c05f06p01-ch2sk1fk1fl1.tiff	r02c05f06p01-ch1sk1fk1fl1.tiff	13	510	0.183383	0.249668	0	0.000718061	nan	5	6	1	2	0	0	0	0	65535	65535
388	321	r02c05f09p01-ch2sk1fk1fl1.tiff	r02c05f09p01-ch1sk1fk1fl1.tiff	13	513	0.24976	0.243458	0.0761144	0	nan	5	9	1	2	0	0	0	0	65535	65535
136	134	r02c05f10p01-ch2sk1fk1fl1.tiff	r02c05f10p01-ch1sk1fk1fl1.tiff	13	514	0.249729	0.179568	0.044448	0	nan	5	10	1	2	0	0	0	0	65535	65535
7	27	r02c05f11p01-ch2sk1fk1fl1.tiff	r02c05f11p01-ch1sk1fk1fl1.tiff	13	515	0.249668	0.219989	0.0011489	0	nan	5	11	1	2	0	0	0	0	65535	65535
2	31	r02c05f16p01-ch2sk1fk1fl1.tiff	r02c05f16p01-ch1sk1fk1fl1.tiff	13	520	0.249714	0.249683	0.00330308	0.00136432	nan	5	16	1	2	0	0	0	0	65535	65535
101	222	r02c05f17p01-ch2sk1fk1fl1.tiff	r02c05f17p01-ch1sk1fk1fl1.tiff	13	521	0.24976	0.249729	0.112376	0.00423656	nan	5	17	1	2	0	0	0	0	65535	65535
389	390	r02c05f18p01-ch2sk1fk1fl1.tiff	r02c05f18p01-ch1sk1fk1fl1.tiff	13	522	0.249805	0.249668	0.176643	0.000143612	nan	5	18	1	2	0	0	0	0	65535	65535
69	14	r02c05f19p01-ch2sk1fk1fl1.tiff	r02c05f19p01-ch1sk1fk1fl1.tiff	13	523	0.168536	0.243793	0	0	nan	5	19	1	2	0	0	0	0	65535	65535
235	326	r02c05f21p01-ch2sk1fk1fl1.tiff	r02c05f21p01-ch1sk1fk1fl1.tiff	13	525	0.249775	0.249744	0.0487563	0.00789867	nan	5	21	1	2	0	0	0	0	65535	65535
35	145	r02c05f22p01-ch2sk1fk1fl1.tiff	r02c05f22p01-ch1sk1fk1fl1.tiff	13	526	0.249744	0.24976	0.0424374	0.0117044	nan	5	22	1	2	0	0	0	0	65535	65535
19	37	r02c05f27p01-ch2sk1fk1fl1.tiff	r02c05f27p01-ch1sk1fk1fl1.tiff	13	531	0.249729	0.249699	0.0203211	0.0035903	nan	5	27	1	2	0	0	0	0	65535	65535
36	136	r02c05f28p01-ch2sk1fk1fl1.tiff	r02c05f28p01-ch1sk1fk1fl1.tiff	13	532	0.249744	0.249729	0.0478228	0.014792	nan	5	28	1	2	0	0	0	0	65535	65535
30	66	r02c05f29p01-ch2sk1fk1fl1.tiff	r02c05f29p01-ch1sk1fk1fl1.tiff	13	533	0.24979	0.249683	0.00861673	0.000430836	nan	5	29	1	2	0	0	0	0	65535	65535
29	67	r02c06f01p01-ch2sk1fk1fl1.tiff	r02c06f01p01-ch1sk1fk1fl1.tiff	17	673	0.249744	0.249744	0.035544	0.00797047	nan	6	1	1	2	0	0	0	0	65535	65535
60	28	r02c06f03p01-ch2sk1fk1fl1.tiff	r02c06f03p01-ch1sk1fk1fl1.tiff	17	675	0.167651	0.24976	0	0.751091	nan	6	3	1	2	0	0	0	0	65535	65535
255	213	r02c06f04p01-ch2sk1fk1fl1.tiff	r02c06f04p01-ch1sk1fk1fl1.tiff	17	676	0.249775	0.229175	0.0513413	0	nan	6	4	1	2	0	0	0	0	65535	65535
338	299	r02c06f05p01-ch2sk1fk1fl1.tiff	r02c06f05p01-ch1sk1fk1fl1.tiff	17	677	0.24976	0.249668	0.0478946	0.000861673	nan	6	5	1	2	0	0	0	0	65535	65535
76	30	r02c06f06p01-ch2sk1fk1fl1.tiff	r02c06f06p01-ch1sk1fk1fl1.tiff	17	678	0.198886	0.193164	0	0	nan	6	6	1	2	0	0	0	0	65535	65535
340	377	r02c06f09p01-ch2sk1fk1fl1.tiff	r02c06f09p01-ch1sk1fk1fl1.tiff	17	681	0.24976	0.249699	0.0628303	0.000718061	nan	6	9	1	2	0	0	0	0	65535	65535
340	298	r02c06f10p01-ch2sk1fk1fl1.tiff	r02c06f10p01-ch1sk1fk1fl1.tiff	17	682	0.24976	0.248341	0.138801	0	nan	6	10	1	2	0	0	0	0	65535	65535
20	28	r02c06f11p01-ch2sk1fk1fl1.tiff	r02c06f11p01-ch1sk1fk1fl1.tiff	17	683	0.249714	0.249729	0.0129251	0.00258502	nan	6	11	1	2	0	0	0	0	65535	65535
9	56	r02c06f16p01-ch2sk1fk1fl1.tiff	r02c06f16p01-ch1sk1fk1fl1.tiff	17	688	0.249714	0.249699	0.00631893	0.00466739	nan	6	16	1	2	0	0	0	0	65535	65535
154	402	r02c06f17p01-ch2sk1fk1fl1.tiff	r02c06f17p01-ch1sk1fk1fl1.tiff	17	689	0.24976	0.249699	0.0910501	0.00545726	nan	6	17	1	2	0	0	0	0	65535	65535
344	340	r02c06f18p01-ch2sk1fk1fl1.tiff	r02c06f18p01-ch1sk1fk1fl1.tiff	17	690	0.249775	0.249668	0.105411	0.00035903	nan	6	18	1	2	0	0	0	0	65535	65535
81	10	r02c06f19p01-ch2sk1fk1fl1.tiff	r02c06f19p01-ch1sk1fk1fl1.tiff	17	691	0.141955	0.223911	0	0	nan	6	19	1	2	0	0	0	0	65535	65535
185	173	r02c06f21p01-ch2sk1fk1fl1.tiff	r02c06f21p01-ch1sk1fk1fl1.tiff	17	693	0.24976	0.230716	0.0802792	0	nan	6	21	1	2	0	0	0	0	65535	65535
65	91	r02c06f22p01-ch2sk1fk1fl1.tiff	r02c06f22p01-ch1sk1fk1fl1.tiff	17	694	0.249775	0.249744	0.0893267	0.0169462	nan	6	22	1	2	0	0	0	0	65535	65535
7	24	r02c06f27p01-ch2sk1fk1fl1.tiff	r02c06f27p01-ch1sk1fk1fl1.tiff	17	699	0.249714	0.24976	0.0114172	0.113884	nan	6	27	1	2	0	0	0	0	65535	65535
33	89	r02c06f28p01-ch2sk1fk1fl1.tiff	r02c06f28p01-ch1sk1fk1fl1.tiff	17	700	0.249729	0.249775	0.0468894	0.305535	nan	6	28	1	2	0	0	0	0	65535	65535
34	27	r02c06f29p01-ch2sk1fk1fl1.tiff	r02c06f29p01-ch1sk1fk1fl1.tiff	17	701	0.249729	0.249683	0.00179515	0.00157973	nan	6	29	1	2	0	0	0	0	65535	65535
151	1	r02c06f30p01-ch2sk1fk1fl1.tiff	r02c06f30p01-ch1sk1fk1fl1.tiff	17	702	0.0702678	0.114916	0	0	nan	6	30	1	2	0	0	0	0	65535	65535
1	4	r02c06f33p01-ch2sk1fk1fl1.tiff	r02c06f33p01-ch1sk1fk1fl1.tiff	17	705	0.198642	0.249683	0	0.00035903	nan	6	33	1	2	0	0	0	0	65535	65535
1	219	r02c06f38p01-ch2sk1fk1fl1.tiff	r02c06f38p01-ch1sk1fk1fl1.tiff	17	710	0.130404	0.0506142	0	0	nan	6	38	1	2	0	0	0	0	65535	65535
23	55	r02c07f01p01-ch2sk1fk1fl1.tiff	r02c07f01p01-ch1sk1fk1fl1.tiff	21	841	0.249744	0.249699	0.0266401	0.00488281	nan	7	1	1	2	0	0	0	0	65535	65535
39	46	r02c07f03p01-ch2sk1fk1fl1.tiff	r02c07f03p01-ch1sk1fk1fl1.tiff	21	843	0.249729	0.196109	0.0035903	0	nan	7	3	1	2	0	0	0	0	65535	65535
251	284	r02c07f04p01-ch2sk1fk1fl1.tiff	r02c07f04p01-ch1sk1fk1fl1.tiff	21	844	0.24976	0.230579	0.0713034	0	nan	7	4	1	2	0	0	0	0	65535	65535
331	327	r02c07f05p01-ch2sk1fk1fl1.tiff	r02c07f05p01-ch1sk1fk1fl1.tiff	21	845	0.249744	0.249699	0.0412885	0.00136432	nan	7	5	1	2	0	0	0	0	65535	65535
83	45	r02c07f06p01-ch2sk1fk1fl1.tiff	r02c07f06p01-ch1sk1fk1fl1.tiff	21	846	0.106203	0.249668	0	0.00035903	nan	7	6	1	2	0	0	0	0	65535	65535
322	366	r02c07f09p01-ch2sk1fk1fl1.tiff	r02c07f09p01-ch1sk1fk1fl1.tiff	21	849	0.249775	0.227817	0.0450942	0	nan	7	9	1	2	0	0	0	0	65535	65535
236	167	r02c07f10p01-ch2sk1fk1fl1.tiff	r02c07f10p01-ch1sk1fk1fl1.tiff	21	850	0.249744	0.233417	0.138658	0	nan	7	10	1	2	0	0	0	0	65535	65535
22	33	r02c07f11p01-ch2sk1fk1fl1.tiff	r02c07f11p01-ch1sk1fk1fl1.tiff	21	851	0.249744	0.175204	0.0128533	0	nan	7	11	1	2	0	0	0	0	65535	65535
150	393	r02c07f14p01-ch2sk1fk1fl1.tiff	r02c07f14p01-ch1sk1fk1fl1.tiff	21	854	0.0567483	0.0822461	0	0	nan	7	14	1	2	0	0	0	0	65535	65535
19	57	r02c07f16p01-ch2sk1fk1fl1.tiff	r02c07f16p01-ch1sk1fk1fl1.tiff	21	856	0.249729	0.249714	0.0231216	0.00653435	nan	7	16	1	2	0	0	0	0	65535	65535
146	317	r02c07f17p01-ch2sk1fk1fl1.tiff	r02c07f17p01-ch1sk1fk1fl1.tiff	21	857	0.24976	0.249729	0.0926298	0.00746783	nan	7	17	1	2	0	0	0	0	65535	65535
397	427	r02c07f18p01-ch2sk1fk1fl1.tiff	r02c07f18p01-ch1sk1fk1fl1.tiff	21	858	0.24979	0.249805	0.132913	0.585076	nan	7	18	1	2	0	0	0	0	65535	65535
84	14	r02c07f19p01-ch2sk1fk1fl1.tiff	r02c07f19p01-ch1sk1fk1fl1.tiff	21	859	0.148836	0.143145	0	0	nan	7	19	1	2	0	0	0	0	65535	65535
213	272	r02c07f21p01-ch2sk1fk1fl1.tiff	r02c07f21p01-ch1sk1fk1fl1.tiff	21	861	0.249744	0.249683	0.0809254	0.000574449	nan	7	21	1	2	0	0	0	0	65535	65535
39	155	r02c07f22p01-ch2sk1fk1fl1.tiff	r02c07f22p01-ch1sk1fk1fl1.tiff	21	862	0.249744	0.24976	0.0406422	0.00911937	nan	7	22	1	2	0	0	0	0	65535	65535
18	36	r02c07f27p01-ch2sk1fk1fl1.tiff	r02c07f27p01-ch1sk1fk1fl1.tiff	21	867	0.24976	0.249744	0.0204647	0.00804228	nan	7	27	1	2	0	0	0	0	65535	65535
28	62	r02c07f28p01-ch2sk1fk1fl1.tiff	r02c07f28p01-ch1sk1fk1fl1.tiff	21	868	0.249744	0.249744	0.0452378	0.011848	nan	7	28	1	2	0	0	0	0	65535	65535
27	63	r02c07f29p01-ch2sk1fk1fl1.tiff	r02c07f29p01-ch1sk1fk1fl1.tiff	21	869	0.249729	0.247623	0.00179515	0	nan	7	29	1	2	0	0	0	0	65535	65535
27	47	r02c08f01p01-ch2sk1fk1fl1.tiff	r02c08f01p01-ch1sk1fk1fl1.tiff	25	1009	0.249775	0.24979	0.0331744	1.33868	nan	8	1	1	2	0	0	0	1	65535	65535
66	26	r02c08f03p01-ch2sk1fk1fl1.tiff	r02c08f03p01-ch1sk1fk1fl1.tiff	25	1011	0.217014	0.202075	0	0	nan	8	3	1	2	0	0	0	0	65535	65535
253	285	r02c08f04p01-ch2sk1fk1fl1.tiff	r02c08f04p01-ch1sk1fk1fl1.tiff	25	1012	0.249775	0.22005	0.0627585	0	nan	8	4	1	2	0	0	0	0	65535	65535
326	304	r02c08f05p01-ch2sk1fk1fl1.tiff	r02c08f05p01-ch1sk1fk1fl1.tiff	25	1013	0.249744	0.248051	0.0484691	0	nan	8	5	1	2	0	0	0	0	65535	65535
80	21	r02c08f06p01-ch2sk1fk1fl1.tiff	r02c08f06p01-ch1sk1fk1fl1.tiff	25	1014	0.167178	0.213901	0	0	nan	8	6	1	2	0	0	0	0	65535	65535
360	363	r02c08f09p01-ch2sk1fk1fl1.tiff	r02c08f09p01-ch1sk1fk1fl1.tiff	25	1017	0.249805	0.249653	0.0679285	7.18061e-05	nan	8	9	1	2	0	0	0	0	65535	65535
256	206	r02c08f10p01-ch2sk1fk1fl1.tiff	r02c08f10p01-ch1sk1fk1fl1.tiff	25	1018	0.249775	0.241764	0.113095	0	nan	8	10	1	2	0	0	0	0	65535	65535
20	24	r02c08f11p01-ch2sk1fk1fl1.tiff	r02c08f11p01-ch1sk1fk1fl1.tiff	25	1019	0.249744	0.2121	0.0105555	0	nan	8	11	1	2	0	0	0	0	65535	65535
21	48	r02c08f16p01-ch2sk1fk1fl1.tiff	r02c08f16p01-ch1sk1fk1fl1.tiff	25	1024	0.249744	0.24976	0.0204647	0.0853056	nan	8	16	1	2	0	0	0	0	65535	65535
140	350	r02c08f17p01-ch2sk1fk1fl1.tiff	r02c08f17p01-ch1sk1fk1fl1.tiff	25	1025	0.24979	0.249699	0.132482	0.00272863	nan	8	17	1	2	0	0	0	0	65535	65535
449	473	r02c08f18p01-ch2sk1fk1fl1.tiff	r02c08f18p01-ch1sk1fk1fl1.tiff	25	1026	0.249775	0.249653	0.11568	0.000430836	nan	8	18	1	2	0	0	0	0	65535	65535
235	335	r02c08f21p01-ch2sk1fk1fl1.tiff	r02c08f21p01-ch1sk1fk1fl1.tiff	25	1029	0.249775	0.242359	0.105842	0	nan	8	21	1	2	0	0	0	0	65535	65535
45	140	r02c08f22p01-ch2sk1fk1fl1.tiff	r02c08f22p01-ch1sk1fk1fl1.tiff	25	1030	0.249744	0.249714	0.049618	0.0035903	nan	8	22	1	2	0	0	0	0	65535	65535
12	14	r02c08f27p01-ch2sk1fk1fl1.tiff	r02c08f27p01-ch1sk1fk1fl1.tiff	25	1035	0.249729	0.249729	0.0150075	0.00308766	nan	8	27	1	2	0	0	0	0	65535	65535
39	71	r02c08f28p01-ch2sk1fk1fl1.tiff	r02c08f28p01-ch1sk1fk1fl1.tiff	25	1036	0.249744	0.249775	0.0222599	0.212331	nan	8	28	1	2	0	0	0	0	65535	65535
69	91	r02c08f29p01-ch2sk1fk1fl1.tiff	r02c08f29p01-ch1sk1fk1fl1.tiff	25	1037	0.249729	0.249668	0.0104119	0.000215418	nan	8	29	1	2	0	0	0	0	65535	65535
1	329	r02c08f32p01-ch2sk1fk1fl1.tiff	r02c08f32p01-ch1sk1fk1fl1.tiff	25	1040	0.0608225	0.0878004	0	0	nan	8	32	1	2	0	0	0	0	65535	65535
28	45	r02c09f01p01-ch2sk1fk1fl1.tiff	r02c09f01p01-ch1sk1fk1fl1.tiff	29	1177	0.24976	0.24976	0.0364775	0.0164436	nan	9	1	1	2	0	0	0	0	65535	65535
39	41	r02c09f03p01-ch2sk1fk1fl1.tiff	r02c09f03p01-ch1sk1fk1fl1.tiff	29	1179	0.249714	0.184024	0.00287224	0	nan	9	3	1	2	0	0	0	0	65535	65535
260	285	r02c09f04p01-ch2sk1fk1fl1.tiff	r02c09f04p01-ch1sk1fk1fl1.tiff	29	1180	0.249744	0.215274	0.0486127	0	nan	9	4	1	2	0	0	0	0	65535	65535
336	282	r02c09f05p01-ch2sk1fk1fl1.tiff	r02c09f05p01-ch1sk1fk1fl1.tiff	29	1181	0.249744	0.249714	0.0358312	0.000574449	nan	9	5	1	2	0	0	0	0	65535	65535
41	71	r03c02f01p01-ch2sk1fk1fl1.tiff	r03c02f01p01-ch1sk1fk1fl1.tiff	2	43	0.24976	0.249714	0.0560087	0.00517004	nan	2	1	1	3	0	0	0	0	65535	65535
57	443	r03c02f03p01-ch2sk1fk1fl1.tiff	r03c02f03p01-ch1sk1fk1fl1.tiff	2	45	0.17937	0.177935	0	0	nan	2	3	1	3	0	0	0	0	65535	65535
115	103	r03c02f04p01-ch2sk1fk1fl1.tiff	r03c02f04p01-ch1sk1fk1fl1.tiff	2	46	0.249744	0.249638	0.0187414	0.000143612	nan	2	4	1	3	0	0	0	0	65535	65535
227	201	r03c02f05p01-ch2sk1fk1fl1.tiff	r03c02f05p01-ch1sk1fk1fl1.tiff	2	47	0.24976	0.249668	0.054429	0.000574449	nan	2	5	1	3	0	0	0	0	65535	65535
33	74	r03c03f01p01-ch2sk1fk1fl1.tiff	r03c03f01p01-ch1sk1fk1fl1.tiff	6	211	0.249744	0.249714	0.0379136	0.0123506	nan	3	1	1	3	0	0	0	0	65535	65535
100	75	r03c03f04p01-ch2sk1fk1fl1.tiff	r03c03f04p01-ch1sk1fk1fl1.tiff	6	214	0.249744	0.225986	0.0226907	0	nan	3	4	1	3	0	0	0	0	65535	65535
293	210	r03c03f05p01-ch2sk1fk1fl1.tiff	r03c03f05p01-ch1sk1fk1fl1.tiff	6	215	0.249744	0.249699	0.0776942	0.000215418	nan	3	5	1	3	0	0	0	0	65535	65535
118	30	r03c03f06p01-ch2sk1fk1fl1.tiff	r03c03f06p01-ch1sk1fk1fl1.tiff	6	216	0.212039	0.217212	0	0	nan	3	6	1	3	0	0	0	0	65535	65535
345	216	r03c03f09p01-ch2sk1fk1fl1.tiff	r03c03f09p01-ch1sk1fk1fl1.tiff	6	219	0.249744	0.24683	0.0576603	0	nan	3	9	1	3	0	0	0	0	65535	65535
106	86	r03c03f10p01-ch2sk1fk1fl1.tiff	r03c03f10p01-ch1sk1fk1fl1.tiff	6	220	0.249775	0.207324	0.0667078	0	nan	3	10	1	3	0	0	0	0	65535	65535
8	32	r03c03f16p01-ch2sk1fk1fl1.tiff	r03c03f16p01-ch1sk1fk1fl1.tiff	6	226	0.249729	0.249714	0.0106991	0.00165154	nan	3	16	1	3	0	0	0	0	65535	65535
199	223	r03c03f17p01-ch2sk1fk1fl1.tiff	r03c03f17p01-ch1sk1fk1fl1.tiff	6	227	0.24976	0.249775	0.145551	0.346895	nan	3	17	1	3	0	0	0	0	65535	65535
310	261	r03c03f18p01-ch2sk1fk1fl1.tiff	r03c03f18p01-ch1sk1fk1fl1.tiff	6	228	0.249775	0.2495	0.100026	7.18061e-05	nan	3	18	1	3	0	0	0	0	65535	65535
132	13	r03c03f19p01-ch2sk1fk1fl1.tiff	r03c03f19p01-ch1sk1fk1fl1.tiff	6	229	0.13022	0.187106	0	0	nan	3	19	1	3	0	0	0	0	65535	65535
116	54	r03c03f20p01-ch2sk1fk1fl1.tiff	r03c03f20p01-ch1sk1fk1fl1.tiff	6	230	0.121736	0.178592	0	0	nan	3	20	1	3	0	0	0	0	65535	65535
146	191	r03c03f21p01-ch2sk1fk1fl1.tiff	r03c03f21p01-ch1sk1fk1fl1.tiff	6	231	0.249775	0.218235	0.0988051	0	nan	3	21	1	3	0	0	0	0	65535	65535
199	182	r03c03f22p01-ch2sk1fk1fl1.tiff	r03c03f22p01-ch1sk1fk1fl1.tiff	6	232	0.24979	0.24976	0.155891	0.000646255	nan	3	22	1	3	0	0	0	0	65535	65535
11	29	r03c03f23p01-ch2sk1fk1fl1.tiff	r03c03f23p01-ch1sk1fk1fl1.tiff	6	233	0.249744	0.249699	0.00976562	0.00107709	nan	3	23	1	3	0	0	0	0	65535	65535
24	36	r03c03f26p01-ch2sk1fk1fl1.tiff	r03c03f26p01-ch1sk1fk1fl1.tiff	6	236	0.249744	0.249744	0.0199621	0.00330308	nan	3	26	1	3	0	0	0	0	65535	65535
39	65	r03c03f27p01-ch2sk1fk1fl1.tiff	r03c03f27p01-ch1sk1fk1fl1.tiff	6	237	0.249729	0.249714	0.0557215	0.00337489	nan	3	27	1	3	0	0	0	0	65535	65535
43	33	r03c03f28p01-ch2sk1fk1fl1.tiff	r03c03f28p01-ch1sk1fk1fl1.tiff	6	238	0.24976	0.249714	0.0417193	0.00445198	nan	3	28	1	3	0	0	0	0	65535	65535
66	67	r03c03f29p01-ch2sk1fk1fl1.tiff	r03c03f29p01-ch1sk1fk1fl1.tiff	6	239	0.249714	0.249668	0.0094784	7.18061e-05	nan	3	29	1	3	0	0	0	0	65535	65535
66	2	r03c03f30p01-ch2sk1fk1fl1.tiff	r03c03f30p01-ch1sk1fk1fl1.tiff	6	240	0.134646	0.153323	0	0	nan	3	30	1	3	0	0	0	0	65535	65535
87	449	r03c03f32p01-ch2sk1fk1fl1.tiff	r03c03f32p01-ch1sk1fk1fl1.tiff	6	242	0.0865187	0.249775	0	0.223676	nan	3	32	1	3	0	0	0	0	65535	65535
1	2	r03c03f33p01-ch2sk1fk1fl1.tiff	r03c03f33p01-ch1sk1fk1fl1.tiff	6	243	0.249744	0.249653	0.0011489	0.000502642	nan	3	33	1	3	0	0	0	0	65535	65535
11	27	r03c03f34p01-ch2sk1fk1fl1.tiff	r03c03f34p01-ch1sk1fk1fl1.tiff	6	244	0.249729	0.24979	0.00646255	0.44965	nan	3	34	1	3	0	0	0	0	65535	65535
1	5	r03c03f35p01-ch2sk1fk1fl1.tiff	r03c03f35p01-ch1sk1fk1fl1.tiff	6	245	0.197269	0.237171	0	0	nan	3	35	1	3	0	0	0	0	65535	65535
21	57	r03c04f01p01-ch2sk1fk1fl1.tiff	r03c04f01p01-ch1sk1fk1fl1.tiff	10	379	0.249775	0.249683	0.0318101	0.000933479	nan	4	1	1	3	0	0	0	0	65535	65535
92	102	r03c04f04p01-ch2sk1fk1fl1.tiff	r03c04f04p01-ch1sk1fk1fl1.tiff	10	382	0.211566	0.0962844	0	0	nan	4	4	1	3	0	0	0	0	65535	65535
279	187	r03c04f05p01-ch2sk1fk1fl1.tiff	r03c04f05p01-ch1sk1fk1fl1.tiff	10	383	0.24976	0.236713	0.0556497	0	nan	4	5	1	3	0	0	0	0	65535	65535
303	212	r03c04f09p01-ch2sk1fk1fl1.tiff	r03c04f09p01-ch1sk1fk1fl1.tiff	10	387	0.249775	0.243107	0.0835823	0	nan	4	9	1	3	0	0	0	0	65535	65535
144	105	r03c04f10p01-ch2sk1fk1fl1.tiff	r03c04f10p01-ch1sk1fk1fl1.tiff	10	388	0.249744	0.181689	0.101175	0	nan	4	10	1	3	0	0	0	0	65535	65535
1	6	r03c04f11p01-ch2sk1fk1fl1.tiff	r03c04f11p01-ch1sk1fk1fl1.tiff	10	389	0.249699	0.182086	0.000646255	0	nan	4	11	1	3	0	0	0	0	65535	65535
194	402	r03c04f13p01-ch2sk1fk1fl1.tiff	r03c04f13p01-ch1sk1fk1fl1.tiff	10	391	0.0852216	0.086183	0	0	nan	4	13	1	3	0	0	0	0	65535	65535
11	47	r03c04f16p01-ch2sk1fk1fl1.tiff	r03c04f16p01-ch1sk1fk1fl1.tiff	10	394	0.249729	0.24976	0.0145048	0.000287224	nan	4	16	1	3	0	0	0	0	65535	65535
143	117	r03c04f17p01-ch2sk1fk1fl1.tiff	r03c04f17p01-ch1sk1fk1fl1.tiff	10	395	0.24976	0.242344	0.191363	0	nan	4	17	1	3	0	0	0	0	65535	65535
357	265	r03c04f18p01-ch2sk1fk1fl1.tiff	r03c04f18p01-ch1sk1fk1fl1.tiff	10	396	0.249744	0.221454	0.0830796	0	nan	4	18	1	3	0	0	0	0	65535	65535
361	261	r03c04f20p01-ch2sk1fk1fl1.tiff	r03c04f20p01-ch1sk1fk1fl1.tiff	10	398	0.152819	0.100084	0	0	nan	4	20	1	3	0	0	0	0	65535	65535
158	219	r03c04f21p01-ch2sk1fk1fl1.tiff	r03c04f21p01-ch1sk1fk1fl1.tiff	10	399	0.24976	0.249546	0.0804946	0.000143612	nan	4	21	1	3	0	0	0	0	65535	65535
174	202	r03c04f22p01-ch2sk1fk1fl1.tiff	r03c04f22p01-ch1sk1fk1fl1.tiff	10	400	0.249775	0.249699	0.234878	0.000215418	nan	4	22	1	3	0	0	0	0	65535	65535
8	20	r03c04f23p01-ch2sk1fk1fl1.tiff	r03c04f23p01-ch1sk1fk1fl1.tiff	10	401	0.249729	0.249729	0.00962201	0.00337489	nan	4	23	1	3	0	0	0	0	65535	65535
1	296	r03c04f25p01-ch2sk1fk1fl1.tiff	r03c04f25p01-ch1sk1fk1fl1.tiff	10	403	0.0990768	0.0776226	0	0	nan	4	25	1	3	0	0	0	0	65535	65535
13	40	r03c04f26p01-ch2sk1fk1fl1.tiff	r03c04f26p01-ch1sk1fk1fl1.tiff	10	404	0.249729	0.249729	0.0116326	0.00560087	nan	4	26	1	3	0	0	0	0	65535	65535
43	63	r03c04f27p01-ch2sk1fk1fl1.tiff	r03c04f27p01-ch1sk1fk1fl1.tiff	10	405	0.24976	0.249744	0.0506951	0.00150793	nan	4	27	1	3	0	0	0	0	65535	65535
62	57	r03c04f28p01-ch2sk1fk1fl1.tiff	r03c04f28p01-ch1sk1fk1fl1.tiff	10	406	0.24979	0.24976	0.0957175	0.00315947	nan	4	28	1	3	0	0	0	0	65535	65535
135	82	r03c04f29p01-ch2sk1fk1fl1.tiff	r03c04f29p01-ch1sk1fk1fl1.tiff	10	407	0.24976	0.249622	0.0499052	7.18061e-05	nan	4	29	1	3	0	0	0	0	65535	65535
78	3	r03c04f30p01-ch2sk1fk1fl1.tiff	r03c04f30p01-ch1sk1fk1fl1.tiff	10	408	0.131991	0.170642	0	0	nan	4	30	1	3	0	0	0	0	65535	65535
31	29	r03c04f32p01-ch2sk1fk1fl1.tiff	r03c04f32p01-ch1sk1fk1fl1.tiff	10	410	0.249668	0.22417	0.000646255	0	nan	4	32	1	3	0	0	0	0	65535	65535
11	10	r03c04f33p01-ch2sk1fk1fl1.tiff	r03c04f33p01-ch1sk1fk1fl1.tiff	10	411	0.249714	0.249714	0.0110581	0.000430836	nan	4	33	1	3	0	0	0	0	65535	65535
30	35	r03c04f34p01-ch2sk1fk1fl1.tiff	r03c04f34p01-ch1sk1fk1fl1.tiff	10	412	0.249744	0.249699	0.0225471	0.00157973	nan	4	34	1	3	0	0	0	0	65535	65535
2	82	r03c04f35p01-ch2sk1fk1fl1.tiff	r03c04f35p01-ch1sk1fk1fl1.tiff	10	413	0.249729	0.112947	0.00186696	0	nan	4	35	1	3	0	0	0	0	65535	65535
42	69	r03c05f01p01-ch2sk1fk1fl1.tiff	r03c05f01p01-ch1sk1fk1fl1.tiff	14	547	0.24976	0.249699	0.0509105	0.00265682	nan	5	1	1	3	0	0	0	0	65535	65535
150	119	r03c05f04p01-ch2sk1fk1fl1.tiff	r03c05f04p01-ch1sk1fk1fl1.tiff	14	550	0.24976	0.239796	0.0322409	0	nan	5	4	1	3	0	0	0	0	65535	65535
265	188	r03c05f05p01-ch2sk1fk1fl1.tiff	r03c05f05p01-ch1sk1fk1fl1.tiff	14	551	0.24976	0.249744	0.0548598	0.00107709	nan	5	5	1	3	0	0	0	0	65535	65535
118	26	r03c05f06p01-ch2sk1fk1fl1.tiff	r03c05f06p01-ch1sk1fk1fl1.tiff	14	552	0.22031	0.244892	0	0	nan	5	6	1	3	0	0	0	0	65535	65535
351	207	r03c05f09p01-ch2sk1fk1fl1.tiff	r03c05f09p01-ch1sk1fk1fl1.tiff	14	555	0.24979	0.249683	0.0738884	0.000430836	nan	5	9	1	3	0	0	0	0	65535	65535
186	100	r03c05f10p01-ch2sk1fk1fl1.tiff	r03c05f10p01-ch1sk1fk1fl1.tiff	14	556	0.24976	0.172625	0.098877	0	nan	5	10	1	3	0	0	0	0	65535	65535
5	6	r03c05f11p01-ch2sk1fk1fl1.tiff	r03c05f11p01-ch1sk1fk1fl1.tiff	14	557	0.249744	0.149035	0.00495462	0	nan	5	11	1	3	0	0	0	0	65535	65535
13	32	r03c05f16p01-ch2sk1fk1fl1.tiff	r03c05f16p01-ch1sk1fk1fl1.tiff	14	562	0.249729	0.249638	0.0164436	0.000718061	nan	5	16	1	3	0	0	0	0	65535	65535
165	229	r03c05f17p01-ch2sk1fk1fl1.tiff	r03c05f17p01-ch1sk1fk1fl1.tiff	14	563	0.249775	0.223865	0.148567	0	nan	5	17	1	3	0	0	0	0	65535	65535
397	305	r03c05f18p01-ch2sk1fk1fl1.tiff	r03c05f18p01-ch1sk1fk1fl1.tiff	14	564	0.24976	0.249622	0.107781	7.18061e-05	nan	5	18	1	3	0	0	0	0	65535	65535
185	8	r03c05f19p01-ch2sk1fk1fl1.tiff	r03c05f19p01-ch1sk1fk1fl1.tiff	14	565	0.0554055	0.221653	0	0	nan	5	19	1	3	0	0	0	0	65535	65535
112	47	r03c05f20p01-ch2sk1fk1fl1.tiff	r03c05f20p01-ch1sk1fk1fl1.tiff	14	566	0.0964523	0.203296	0	0	nan	5	20	1	3	0	0	0	0	65535	65535
300	217	r03c05f21p01-ch2sk1fk1fl1.tiff	r03c05f21p01-ch1sk1fk1fl1.tiff	14	567	0.24976	0.242069	0.105124	0	nan	5	21	1	3	0	0	0	0	65535	65535
153	175	r03c05f22p01-ch2sk1fk1fl1.tiff	r03c05f22p01-ch1sk1fk1fl1.tiff	14	568	0.24979	0.24976	0.160846	0.000861673	nan	5	22	1	3	0	0	0	0	65535	65535
55	58	r03c05f27p01-ch2sk1fk1fl1.tiff	r03c05f27p01-ch1sk1fk1fl1.tiff	14	573	0.249744	0.249729	0.0683594	0.00344669	nan	5	27	1	3	0	0	0	0	65535	65535
51	47	r03c05f28p01-ch2sk1fk1fl1.tiff	r03c05f28p01-ch1sk1fk1fl1.tiff	14	574	0.249775	0.204929	0.0601017	0	nan	5	28	1	3	0	0	0	0	65535	65535
92	83	r03c05f29p01-ch2sk1fk1fl1.tiff	r03c05f29p01-ch1sk1fk1fl1.tiff	14	575	0.249775	0.240955	0.0138586	0	nan	5	29	1	3	0	0	0	0	65535	65535
137	20	r03c05f32p01-ch2sk1fk1fl1.tiff	r03c05f32p01-ch1sk1fk1fl1.tiff	14	578	0.138064	0.204562	0	0	nan	5	32	1	3	0	0	0	0	65535	65535
2	2	r03c05f33p01-ch2sk1fk1fl1.tiff	r03c05f33p01-ch1sk1fk1fl1.tiff	14	579	0.249729	0.249638	0.00294405	0.00035903	nan	5	33	1	3	0	0	0	0	65535	65535
14	17	r03c05f34p01-ch2sk1fk1fl1.tiff	r03c05f34p01-ch1sk1fk1fl1.tiff	14	580	0.249714	0.249638	0.00301585	0.000143612	nan	5	34	1	3	0	0	0	0	65535	65535
23	72	r03c06f01p01-ch2sk1fk1fl1.tiff	r03c06f01p01-ch1sk1fk1fl1.tiff	18	715	0.249729	0.249714	0.0129969	0.00904756	nan	6	1	1	3	0	0	0	0	65535	65535
205	8	r03c06f03p01-ch2sk1fk1fl1.tiff	r03c06f03p01-ch1sk1fk1fl1.tiff	18	717	0.0646067	0.163439	0	0	nan	6	3	1	3	0	0	0	0	65535	65535
157	120	r03c06f04p01-ch2sk1fk1fl1.tiff	r03c06f04p01-ch1sk1fk1fl1.tiff	18	718	0.24976	0.188373	0.0129251	0	nan	6	4	1	3	0	0	0	0	65535	65535
206	177	r03c06f05p01-ch2sk1fk1fl1.tiff	r03c06f05p01-ch1sk1fk1fl1.tiff	18	719	0.249699	0.193347	0.00653435	0	nan	6	5	1	3	0	0	0	0	65535	65535
95	23	r03c06f06p01-ch2sk1fk1fl1.tiff	r03c06f06p01-ch1sk1fk1fl1.tiff	18	720	0.149477	0.187503	0	0	nan	6	6	1	3	0	0	0	0	65535	65535
296	243	r03c06f09p01-ch2sk1fk1fl1.tiff	r03c06f09p01-ch1sk1fk1fl1.tiff	18	723	0.249729	0.249653	0.0206083	0.000143612	nan	6	9	1	3	0	0	0	0	65535	65535
306	217	r03c06f10p01-ch2sk1fk1fl1.tiff	r03c06f10p01-ch1sk1fk1fl1.tiff	18	724	0.249775	0.214954	0.211756	0	nan	6	10	1	3	0	0	0	0	65535	65535
47	59	r03c06f11p01-ch2sk1fk1fl1.tiff	r03c06f11p01-ch1sk1fk1fl1.tiff	18	725	0.249775	0.249744	0.0327436	0.00280044	nan	6	11	1	3	0	0	0	0	65535	65535
6	3	r03c06f12p01-ch2sk1fk1fl1.tiff	r03c06f12p01-ch1sk1fk1fl1.tiff	18	726	0.249561	0.249683	7.18061e-05	0.000430836	nan	6	12	1	3	0	0	0	0	65535	65535
23	57	r03c06f16p01-ch2sk1fk1fl1.tiff	r03c06f16p01-ch1sk1fk1fl1.tiff	18	730	0.24976	0.249744	0.0235524	0.00301585	nan	6	16	1	3	0	0	0	0	65535	65535
150	265	r03c06f17p01-ch2sk1fk1fl1.tiff	r03c06f17p01-ch1sk1fk1fl1.tiff	18	731	0.249775	0.249699	0.159481	0.000718061	nan	6	17	1	3	0	0	0	0	65535	65535
402	283	r03c06f18p01-ch2sk1fk1fl1.tiff	r03c06f18p01-ch1sk1fk1fl1.tiff	18	732	0.24979	0.249683	0.164005	0.000287224	nan	6	18	1	3	0	0	0	0	65535	65535
136	8	r03c06f19p01-ch2sk1fk1fl1.tiff	r03c06f19p01-ch1sk1fk1fl1.tiff	18	733	0.112352	0.24979	0	0.927663	nan	6	19	1	3	0	0	0	0	65535	65535
131	313	r03c06f20p01-ch2sk1fk1fl1.tiff	r03c06f20p01-ch1sk1fk1fl1.tiff	18	734	0.128954	0.249744	0	0.0528493	nan	6	20	1	3	0	0	0	0	65535	65535
168	143	r03c06f21p01-ch2sk1fk1fl1.tiff	r03c06f21p01-ch1sk1fk1fl1.tiff	18	735	0.24976	0.249699	0.0715906	0.000143612	nan	6	21	1	3	0	0	0	0	65535	65535
59	144	r03c06f22p01-ch2sk1fk1fl1.tiff	r03c06f22p01-ch1sk1fk1fl1.tiff	18	736	0.249744	0.249668	0.0778378	0.00193876	nan	6	22	1	3	0	0	0	0	65535	65535
3	13	r03c06f27p01-ch2sk1fk1fl1.tiff	r03c06f27p01-ch1sk1fk1fl1.tiff	18	741	0.177401	0.249683	0	0.000215418	nan	6	27	1	3	0	0	0	0	65535	65535
6	26	r03c06f28p01-ch2sk1fk1fl1.tiff	r03c06f28p01-ch1sk1fk1fl1.tiff	18	742	0.249714	0.249683	0.0082577	0.00107709	nan	6	28	1	3	0	0	0	0	65535	65535
98	60	r03c06f29p01-ch2sk1fk1fl1.tiff	r03c06f29p01-ch1sk1fk1fl1.tiff	18	743	0.24979	0.232013	0.00459559	0	nan	6	29	1	3	0	0	0	0	65535	65535
60	20	r03c06f32p01-ch2sk1fk1fl1.tiff	r03c06f32p01-ch1sk1fk1fl1.tiff	18	746	0.223163	0.204639	0	0	nan	6	32	1	3	0	0	0	0	65535	65535
25	37	r03c07f01p01-ch2sk1fk1fl1.tiff	r03c07f01p01-ch1sk1fk1fl1.tiff	22	883	0.249775	0.249744	0.0263528	0.00366211	nan	7	1	1	3	0	0	0	0	65535	65535
138	75	r03c07f04p01-ch2sk1fk1fl1.tiff	r03c07f04p01-ch1sk1fk1fl1.tiff	22	886	0.24976	0.210971	0.035544	0	nan	7	4	1	3	0	0	0	0	65535	65535
206	151	r03c07f05p01-ch2sk1fk1fl1.tiff	r03c07f05p01-ch1sk1fk1fl1.tiff	22	887	0.249775	0.249668	0.0474638	0.000215418	nan	7	5	1	3	0	0	0	0	65535	65535
116	18	r03c07f06p01-ch2sk1fk1fl1.tiff	r03c07f06p01-ch1sk1fk1fl1.tiff	22	888	0.157214	0.162158	0	0	nan	7	6	1	3	0	0	0	0	65535	65535
264	219	r03c07f09p01-ch2sk1fk1fl1.tiff	r03c07f09p01-ch1sk1fk1fl1.tiff	22	891	0.24976	0.247959	0.0690774	0	nan	7	9	1	3	0	0	0	0	65535	65535
272	174	r03c07f10p01-ch2sk1fk1fl1.tiff	r03c07f10p01-ch1sk1fk1fl1.tiff	22	892	0.249775	0.249638	0.17334	0.000143612	nan	7	10	1	3	0	0	0	0	65535	65535
26	54	r03c07f11p01-ch2sk1fk1fl1.tiff	r03c07f11p01-ch1sk1fk1fl1.tiff	22	893	0.249729	0.236454	0.0308048	0	nan	7	11	1	3	0	0	0	0	65535	65535
1	10	r03c07f12p01-ch2sk1fk1fl1.tiff	r03c07f12p01-ch1sk1fk1fl1.tiff	22	894	0.218357	0.249744	0	0.0217572	nan	7	12	1	3	0	0	0	0	65535	65535
19	370	r03c07f13p01-ch2sk1fk1fl1.tiff	r03c07f13p01-ch1sk1fk1fl1.tiff	22	895	0.249729	0.0936294	0.00136432	0	nan	7	13	1	3	0	0	0	0	65535	65535
27	75	r03c07f16p01-ch2sk1fk1fl1.tiff	r03c07f16p01-ch1sk1fk1fl1.tiff	22	898	0.249744	0.242283	0.0322409	0	nan	7	16	1	3	0	0	0	0	65535	65535
137	204	r03c07f17p01-ch2sk1fk1fl1.tiff	r03c07f17p01-ch1sk1fk1fl1.tiff	22	899	0.24976	0.249714	0.138801	0.00107709	nan	7	17	1	3	0	0	0	0	65535	65535
442	322	r03c07f18p01-ch2sk1fk1fl1.tiff	r03c07f18p01-ch1sk1fk1fl1.tiff	22	900	0.24976	0.249622	0.144976	0.000143612	nan	7	18	1	3	0	0	0	0	65535	65535
149	183	r03c07f21p01-ch2sk1fk1fl1.tiff	r03c07f21p01-ch1sk1fk1fl1.tiff	22	903	0.249744	0.237217	0.0668514	0	nan	7	21	1	3	0	0	0	0	65535	65535
72	158	r03c07f22p01-ch2sk1fk1fl1.tiff	r03c07f22p01-ch1sk1fk1fl1.tiff	22	904	0.249775	0.245548	0.0888959	0	nan	7	22	1	3	0	0	0	0	65535	65535
8	16	r03c07f27p01-ch2sk1fk1fl1.tiff	r03c07f27p01-ch1sk1fk1fl1.tiff	22	909	0.249714	0.249729	0.00409295	0.00100528	nan	7	27	1	3	0	0	0	0	65535	65535
19	31	r03c07f28p01-ch2sk1fk1fl1.tiff	r03c07f28p01-ch1sk1fk1fl1.tiff	22	910	0.24979	0.249729	0.0206083	0.0012207	nan	7	28	1	3	0	0	0	0	65535	65535
97	69	r03c07f29p01-ch2sk1fk1fl1.tiff	r03c07f29p01-ch1sk1fk1fl1.tiff	22	911	0.249744	0.228443	0.0241268	0	nan	7	29	1	3	0	0	0	0	65535	65535
16	19	r03c07f32p01-ch2sk1fk1fl1.tiff	r03c07f32p01-ch1sk1fk1fl1.tiff	22	914	0.249607	0.190036	7.18061e-05	0	nan	7	32	1	3	0	0	0	0	65535	65535
28	63	r03c08f01p01-ch2sk1fk1fl1.tiff	r03c08f01p01-ch1sk1fk1fl1.tiff	26	1051	0.249744	0.249699	0.0276453	0.00215418	nan	8	1	1	3	0	0	0	0	65535	65535
88	295	r03c08f03p01-ch2sk1fk1fl1.tiff	r03c08f03p01-ch1sk1fk1fl1.tiff	26	1053	0.214084	0.141527	0	0	nan	8	3	1	3	0	0	0	0	65535	65535
96	59	r03c08f04p01-ch2sk1fk1fl1.tiff	r03c08f04p01-ch1sk1fk1fl1.tiff	26	1054	0.249729	0.227665	0.0185978	0	nan	8	4	1	3	0	0	0	0	65535	65535
209	144	r03c08f05p01-ch2sk1fk1fl1.tiff	r03c08f05p01-ch1sk1fk1fl1.tiff	26	1055	0.24976	0.249699	0.0466739	7.18061e-05	nan	8	5	1	3	0	0	0	0	65535	65535
102	11	r03c08f06p01-ch2sk1fk1fl1.tiff	r03c08f06p01-ch1sk1fk1fl1.tiff	26	1056	0.122469	0.158694	0	0	nan	8	6	1	3	0	0	0	0	65535	65535
274	190	r03c08f09p01-ch2sk1fk1fl1.tiff	r03c08f09p01-ch1sk1fk1fl1.tiff	26	1059	0.24976	0.223621	0.0876034	0	nan	8	9	1	3	0	0	0	0	65535	65535
170	98	r03c08f10p01-ch2sk1fk1fl1.tiff	r03c08f10p01-ch1sk1fk1fl1.tiff	26	1060	0.249775	0.249683	0.105914	0.000287224	nan	8	10	1	3	0	0	0	0	65535	65535
5	6	r03c08f11p01-ch2sk1fk1fl1.tiff	r03c08f11p01-ch1sk1fk1fl1.tiff	26	1061	0.249744	0.196948	0.00789867	0	nan	8	11	1	3	0	0	0	0	65535	65535
11	47	r03c08f16p01-ch2sk1fk1fl1.tiff	r03c08f16p01-ch1sk1fk1fl1.tiff	26	1066	0.249744	0.249714	0.013715	0.00409295	nan	8	16	1	3	0	0	0	0	65535	65535
141	204	r03c08f17p01-ch2sk1fk1fl1.tiff	r03c08f17p01-ch1sk1fk1fl1.tiff	26	1067	0.24979	0.231785	0.187486	0	nan	8	17	1	3	0	0	0	0	65535	65535
334	234	r03c08f18p01-ch2sk1fk1fl1.tiff	r03c08f18p01-ch1sk1fk1fl1.tiff	26	1068	0.249744	0.202747	0.109504	0	nan	8	18	1	3	0	0	0	0	65535	65535
122	1	r03c08f19p01-ch2sk1fk1fl1.tiff	r03c08f19p01-ch1sk1fk1fl1.tiff	26	1069	0.0727398	0.161822	0	0	nan	8	19	1	3	0	0	0	0	65535	65535
278	158	r03c08f20p01-ch2sk1fk1fl1.tiff	r03c08f20p01-ch1sk1fk1fl1.tiff	26	1070	0.0693065	0.0941939	0	0	nan	8	20	1	3	0	0	0	0	65535	65535
200	180	r03c08f21p01-ch2sk1fk1fl1.tiff	r03c08f21p01-ch1sk1fk1fl1.tiff	26	1071	0.24976	0.205859	0.103401	0	nan	8	21	1	3	0	0	0	0	65535	65535
123	171	r03c08f22p01-ch2sk1fk1fl1.tiff	r03c08f22p01-ch1sk1fk1fl1.tiff	26	1072	0.249744	0.249699	0.161492	0.000287224	nan	8	22	1	3	0	0	0	0	65535	65535
19	34	r03c08f27p01-ch2sk1fk1fl1.tiff	r03c08f27p01-ch1sk1fk1fl1.tiff	26	1077	0.249714	0.249668	0.0127097	0.000789867	nan	8	27	1	3	0	0	0	0	65535	65535
28	35	r03c08f28p01-ch2sk1fk1fl1.tiff	r03c08f28p01-ch1sk1fk1fl1.tiff	26	1078	0.24976	0.249699	0.0310202	0.00430836	nan	8	28	1	3	0	0	0	0	65535	65535
94	63	r03c08f29p01-ch2sk1fk1fl1.tiff	r03c08f29p01-ch1sk1fk1fl1.tiff	26	1079	0.24976	0.249699	0.0269991	0.000143612	nan	8	29	1	3	0	0	0	0	65535	65535
41	3	r03c08f30p01-ch2sk1fk1fl1.tiff	r03c08f30p01-ch1sk1fk1fl1.tiff	26	1080	0.113039	0.0879988	0	0	nan	8	30	1	3	0	0	0	0	65535	65535
48	19	r03c08f32p01-ch2sk1fk1fl1.tiff	r03c08f32p01-ch1sk1fk1fl1.tiff	26	1082	0.249683	0.178012	0.000502642	0	nan	8	32	1	3	0	0	0	0	65535	65535
30	79	r03c09f01p01-ch2sk1fk1fl1.tiff	r03c09f01p01-ch1sk1fk1fl1.tiff	30	1219	0.249744	0.249668	0.0275735	0.000718061	nan	9	1	1	3	0	0	0	0	65535	65535
111	80	r03c09f04p01-ch2sk1fk1fl1.tiff	r03c09f04p01-ch1sk1fk1fl1.tiff	30	1222	0.249729	0.218723	0.014433	0	nan	9	4	1	3	0	0	0	0	65535	65535
207	148	r03c09f05p01-ch2sk1fk1fl1.tiff	r03c09f05p01-ch1sk1fk1fl1.tiff	30	1223	0.249729	0.249638	0.0404986	0.000287224	nan	9	5	1	3	0	0	0	0	65535	65535
22	147	r04c02f01p01-ch2sk1fk1fl1.tiff	r04c02f01p01-ch1sk1fk1fl1.tiff	3	85	0.24976	0.249744	0.0199621	0.0178079	nan	2	1	1	4	0	0	0	0	65535	65535
56	64	r04c02f04p01-ch2sk1fk1fl1.tiff	r04c02f04p01-ch1sk1fk1fl1.tiff	3	88	0.24976	0.186297	0.0136432	0	nan	2	4	1	4	0	0	0	0	65535	65535
202	264	r04c02f05p01-ch2sk1fk1fl1.tiff	r04c02f05p01-ch1sk1fk1fl1.tiff	3	89	0.249744	0.249683	0.054788	0.000143612	nan	2	5	1	4	0	0	0	0	65535	65535
154	101	r04c02f06p01-ch2sk1fk1fl1.tiff	r04c02f06p01-ch1sk1fk1fl1.tiff	3	90	0.0548257	0.0749218	0	0	nan	2	6	1	4	0	0	0	0	65535	65535
279	484	r04c02f09p01-ch2sk1fk1fl1.tiff	r04c02f09p01-ch1sk1fk1fl1.tiff	3	93	0.24976	0.249653	0.0446634	0.000430836	nan	2	9	1	4	0	0	0	0	65535	65535
198	426	r04c02f10p01-ch2sk1fk1fl1.tiff	r04c02f10p01-ch1sk1fk1fl1.tiff	3	94	0.24976	0.223407	0.0613224	0	nan	2	10	1	4	0	0	0	0	65535	65535
18	133	r04c02f11p01-ch2sk1fk1fl1.tiff	r04c02f11p01-ch1sk1fk1fl1.tiff	3	95	0.249744	0.249729	0.025563	0.000646255	nan	2	11	1	4	0	0	0	0	65535	65535
2	13	r04c02f15p01-ch2sk1fk1fl1.tiff	r04c02f15p01-ch1sk1fk1fl1.tiff	3	99	0.249744	0.249699	0.000789867	0.00165154	nan	2	15	1	4	0	0	0	0	65535	65535
47	212	r04c02f16p01-ch2sk1fk1fl1.tiff	r04c02f16p01-ch1sk1fk1fl1.tiff	3	100	0.24976	0.249729	0.0466021	0.0145766	nan	2	16	1	4	0	0	0	0	65535	65535
107	667	r04c02f17p01-ch2sk1fk1fl1.tiff	r04c02f17p01-ch1sk1fk1fl1.tiff	3	101	0.249775	0.24976	0.0892549	0.0311638	nan	2	17	1	4	0	0	0	0	65535	65535
396	698	r04c02f18p01-ch2sk1fk1fl1.tiff	r04c02f18p01-ch1sk1fk1fl1.tiff	3	102	0.249805	0.249683	0.172263	0.00136432	nan	2	18	1	4	0	0	0	0	65535	65535
384	244	r04c02f20p01-ch2sk1fk1fl1.tiff	r04c02f20p01-ch1sk1fk1fl1.tiff	3	104	0.132509	0.072694	0	0	nan	2	20	1	4	0	0	0	0	65535	65535
297	483	r04c02f21p01-ch2sk1fk1fl1.tiff	r04c02f21p01-ch1sk1fk1fl1.tiff	3	105	0.24976	0.249638	0.0942814	0.000430836	nan	2	21	1	4	0	0	0	0	65535	65535
88	444	r04c02f22p01-ch2sk1fk1fl1.tiff	r04c02f22p01-ch1sk1fk1fl1.tiff	3	106	0.249744	0.249699	0.028866	0.00229779	nan	2	22	1	4	0	0	0	0	65535	65535
2	12	r04c02f27p01-ch2sk1fk1fl1.tiff	r04c02f27p01-ch1sk1fk1fl1.tiff	3	111	0.249729	0.209018	0.00294405	0	nan	2	27	1	4	0	0	0	0	65535	65535
5	93	r04c02f28p01-ch2sk1fk1fl1.tiff	r04c02f28p01-ch1sk1fk1fl1.tiff	3	112	0.249699	0.249744	0.00775506	0.0127815	nan	2	28	1	4	0	0	0	0	65535	65535
199	332	r04c02f29p01-ch2sk1fk1fl1.tiff	r04c02f29p01-ch1sk1fk1fl1.tiff	3	113	0.249744	0.249531	0.065918	7.18061e-05	nan	2	29	1	4	0	0	0	0	65535	65535
161	162	r04c02f32p01-ch2sk1fk1fl1.tiff	r04c02f32p01-ch1sk1fk1fl1.tiff	3	116	0.249744	0.248203	0.0058881	0	nan	2	32	1	4	0	0	0	0	65535	65535
254	8	r04c02f39p01-ch2sk1fk1fl1.tiff	r04c02f39p01-ch1sk1fk1fl1.tiff	3	123	0.08365	0.151995	0	0	nan	2	39	1	4	0	0	0	0	65535	65535
216	64	r04c02f40p01-ch2sk1fk1fl1.tiff	r04c02f40p01-ch1sk1fk1fl1.tiff	3	124	0.116838	0.222522	0	0	nan	2	40	1	4	0	0	0	0	65535	65535
12	144	r04c03f01p01-ch2sk1fk1fl1.tiff	r04c03f01p01-ch1sk1fk1fl1.tiff	7	253	0.249729	0.249744	0.0160128	0.00962201	nan	3	1	1	4	0	0	0	0	65535	65535
81	22	r04c03f04p01-ch2sk1fk1fl1.tiff	r04c03f04p01-ch1sk1fk1fl1.tiff	7	256	0.249744	0.194965	0.0012207	0	nan	3	4	1	4	0	0	0	0	65535	65535
140	226	r04c03f05p01-ch2sk1fk1fl1.tiff	r04c03f05p01-ch1sk1fk1fl1.tiff	7	257	0.24976	0.249683	0.0342515	0.00172335	nan	3	5	1	4	0	0	0	0	65535	65535
150	26	r04c03f06p01-ch2sk1fk1fl1.tiff	r04c03f06p01-ch1sk1fk1fl1.tiff	7	258	0.112016	0.187091	0	0	nan	3	6	1	4	0	0	0	0	65535	65535
258	394	r04c03f09p01-ch2sk1fk1fl1.tiff	r04c03f09p01-ch1sk1fk1fl1.tiff	7	261	0.24976	0.238025	0.0507669	0	nan	3	9	1	4	0	0	0	0	65535	65535
111	126	r04c03f10p01-ch2sk1fk1fl1.tiff	r04c03f10p01-ch1sk1fk1fl1.tiff	7	262	0.249744	0.214725	0.0528493	0	nan	3	10	1	4	0	0	0	0	65535	65535
4	25	r04c03f11p01-ch2sk1fk1fl1.tiff	r04c03f11p01-ch1sk1fk1fl1.tiff	7	263	0.249729	0.24976	0.00373392	0.00524184	nan	3	11	1	4	0	0	0	0	65535	65535
40	1	r04c03f12p01-ch2sk1fk1fl1.tiff	r04c03f12p01-ch1sk1fk1fl1.tiff	7	264	0.130373	0.131289	0	0	nan	3	12	1	4	0	0	0	0	65535	65535
55	291	r04c03f13p01-ch2sk1fk1fl1.tiff	r04c03f13p01-ch1sk1fk1fl1.tiff	7	265	0.143633	0.0965286	0	0	nan	3	13	1	4	0	0	0	0	65535	65535
29	6	r04c03f14p01-ch2sk1fk1fl1.tiff	r04c03f14p01-ch1sk1fk1fl1.tiff	7	266	0.149828	0.16759	0	0	nan	3	14	1	4	0	0	0	0	65535	65535
7	55	r04c03f16p01-ch2sk1fk1fl1.tiff	r04c03f16p01-ch1sk1fk1fl1.tiff	7	268	0.24979	0.249683	0.0143612	0.00035903	nan	3	16	1	4	0	0	0	0	65535	65535
79	358	r04c03f17p01-ch2sk1fk1fl1.tiff	r04c03f17p01-ch1sk1fk1fl1.tiff	7	269	0.24979	0.249699	0.101534	0.000287224	nan	3	17	1	4	0	0	0	0	65535	65535
204	599	r04c03f18p01-ch2sk1fk1fl1.tiff	r04c03f18p01-ch1sk1fk1fl1.tiff	7	270	0.0830549	0.165286	0	0	nan	3	18	1	4	0	0	0	0	65535	65535
249	361	r04c03f20p01-ch2sk1fk1fl1.tiff	r04c03f20p01-ch1sk1fk1fl1.tiff	7	272	0.0509346	0.123171	0	0	nan	3	20	1	4	0	0	0	0	65535	65535
382	751	r04c03f21p01-ch2sk1fk1fl1.tiff	r04c03f21p01-ch1sk1fk1fl1.tiff	7	273	0.249744	0.22826	0.164005	0	nan	3	21	1	4	0	0	0	0	65535	65535
94	403	r04c03f22p01-ch2sk1fk1fl1.tiff	r04c03f22p01-ch1sk1fk1fl1.tiff	7	274	0.249775	0.249699	0.121065	0.000502642	nan	3	22	1	4	0	0	0	0	65535	65535
14	70	r04c03f27p01-ch2sk1fk1fl1.tiff	r04c03f27p01-ch1sk1fk1fl1.tiff	7	279	0.249744	0.249714	0.0117044	0.00315947	nan	3	27	1	4	0	0	0	0	65535	65535
1	333	r04c03f28p01-ch2sk1fk1fl1.tiff	r04c03f28p01-ch1sk1fk1fl1.tiff	7	280	0.133089	0.11223	0	0	nan	3	28	1	4	0	0	0	0	65535	65535
106	521	r04c03f29p01-ch2sk1fk1fl1.tiff	r04c03f29p01-ch1sk1fk1fl1.tiff	7	281	0.131228	0.135286	0	0	nan	3	29	1	4	0	0	0	0	65535	65535
174	262	r04c03f32p01-ch2sk1fk1fl1.tiff	r04c03f32p01-ch1sk1fk1fl1.tiff	7	284	0.249744	0.23714	0.0368365	0	nan	3	32	1	4	0	0	0	0	65535	65535
25	45	r04c03f33p01-ch2sk1fk1fl1.tiff	r04c03f33p01-ch1sk1fk1fl1.tiff	7	285	0.24976	0.249775	0.0277171	0.0035185	nan	3	33	1	4	0	0	0	0	65535	65535
1	2	r04c03f34p01-ch2sk1fk1fl1.tiff	r04c03f34p01-ch1sk1fk1fl1.tiff	7	286	0.249638	0.249699	0.000502642	0.00201057	nan	3	34	1	4	0	0	0	0	65535	65535
211	49	r04c03f40p01-ch2sk1fk1fl1.tiff	r04c03f40p01-ch1sk1fk1fl1.tiff	7	292	0.0983291	0.204913	0	0	nan	3	40	1	4	0	0	0	0	65535	65535
59	7	r04c03f41p01-ch2sk1fk1fl1.tiff	r04c03f41p01-ch1sk1fk1fl1.tiff	7	293	0.0912642	0.156512	0	0	nan	3	41	1	4	0	0	0	0	65535	65535
26	123	r04c04f01p01-ch2sk1fk1fl1.tiff	r04c04f01p01-ch1sk1fk1fl1.tiff	11	421	0.249744	0.24976	0.0294405	0.0146484	nan	4	1	1	4	0	0	0	0	65535	65535
34	37	r04c04f04p01-ch2sk1fk1fl1.tiff	r04c04f04p01-ch1sk1fk1fl1.tiff	11	424	0.249744	0.249622	0.00308766	7.18061e-05	nan	4	4	1	4	0	0	0	0	65535	65535
134	256	r04c04f05p01-ch2sk1fk1fl1.tiff	r04c04f05p01-ch1sk1fk1fl1.tiff	11	425	0.249714	0.242893	0.00531365	0	nan	4	5	1	4	0	0	0	0	65535	65535
28	108	r04c05f01p01-ch2sk1fk1fl1.tiff	r04c05f01p01-ch1sk1fk1fl1.tiff	15	589	0.249744	0.249714	0.0315947	0.00193876	nan	5	1	1	4	0	0	0	0	65535	65535
8	354	r04c05f03p01-ch2sk1fk1fl1.tiff	r04c05f03p01-ch1sk1fk1fl1.tiff	15	591	0.249653	0.0937972	0.000718061	0	nan	5	3	1	4	0	0	0	0	65535	65535
60	45	r04c05f04p01-ch2sk1fk1fl1.tiff	r04c05f04p01-ch1sk1fk1fl1.tiff	15	592	0.249744	0.229084	0.00990924	0	nan	5	4	1	4	0	0	0	0	65535	65535
138	260	r04c05f05p01-ch2sk1fk1fl1.tiff	r04c05f05p01-ch1sk1fk1fl1.tiff	15	593	0.249744	0.243977	0.00955021	0	nan	5	5	1	4	0	0	0	0	65535	65535
85	12	r04c05f06p01-ch2sk1fk1fl1.tiff	r04c05f06p01-ch1sk1fk1fl1.tiff	15	594	0.0792554	0.208026	0	0	nan	5	6	1	4	0	0	0	0	65535	65535
256	392	r04c05f09p01-ch2sk1fk1fl1.tiff	r04c05f09p01-ch1sk1fk1fl1.tiff	15	597	0.249775	0.249638	0.0713034	0.000143612	nan	5	9	1	4	0	0	0	0	65535	65535
180	227	r04c05f10p01-ch2sk1fk1fl1.tiff	r04c05f10p01-ch1sk1fk1fl1.tiff	15	598	0.24976	0.226932	0.133487	0	nan	5	10	1	4	0	0	0	0	65535	65535
16	35	r04c05f11p01-ch2sk1fk1fl1.tiff	r04c05f11p01-ch1sk1fk1fl1.tiff	15	599	0.24979	0.249699	0.0275017	0.000646255	nan	5	11	1	4	0	0	0	0	65535	65535
2	7	r04c05f12p01-ch2sk1fk1fl1.tiff	r04c05f12p01-ch1sk1fk1fl1.tiff	15	600	0.122576	0.122896	0	0	nan	5	12	1	4	0	0	0	0	65535	65535
198	282	r04c05f14p01-ch2sk1fk1fl1.tiff	r04c05f14p01-ch1sk1fk1fl1.tiff	15	602	0.0940871	0.0668193	0	0	nan	5	14	1	4	0	0	0	0	65535	65535
6	27	r04c05f15p01-ch2sk1fk1fl1.tiff	r04c05f15p01-ch1sk1fk1fl1.tiff	15	603	0.249729	0.249744	0.014433	0.00179515	nan	5	15	1	4	0	0	0	0	65535	65535
47	183	r04c05f16p01-ch2sk1fk1fl1.tiff	r04c05f16p01-ch1sk1fk1fl1.tiff	15	604	0.24976	0.249653	0.0480383	7.18061e-05	nan	5	16	1	4	0	0	0	0	65535	65535
138	546	r04c05f17p01-ch2sk1fk1fl1.tiff	r04c05f17p01-ch1sk1fk1fl1.tiff	15	605	0.24979	0.249729	0.18727	0.0023696	nan	5	17	1	4	0	0	0	0	65535	65535
274	713	r04c05f18p01-ch2sk1fk1fl1.tiff	r04c05f18p01-ch1sk1fk1fl1.tiff	15	606	0.202106	0.207523	0	0	nan	5	18	1	4	0	0	0	0	65535	65535
55	4	r04c05f19p01-ch2sk1fk1fl1.tiff	r04c05f19p01-ch1sk1fk1fl1.tiff	15	607	0.0603494	0.169299	0	0	nan	5	19	1	4	0	0	0	0	65535	65535
322	585	r04c05f21p01-ch2sk1fk1fl1.tiff	r04c05f21p01-ch1sk1fk1fl1.tiff	15	609	0.249744	0.249683	0.117547	7.18061e-05	nan	5	21	1	4	0	0	0	0	65535	65535
129	450	r04c05f22p01-ch2sk1fk1fl1.tiff	r04c05f22p01-ch1sk1fk1fl1.tiff	15	610	0.24976	0.249714	0.169534	0.00193876	nan	5	22	1	4	0	0	0	0	65535	65535
7	36	r04c05f23p01-ch2sk1fk1fl1.tiff	r04c05f23p01-ch1sk1fk1fl1.tiff	15	611	0.249744	0.249744	0.0101247	0.0108427	nan	5	23	1	4	0	0	0	0	65535	65535
157	417	r04c05f24p01-ch2sk1fk1fl1.tiff	r04c05f24p01-ch1sk1fk1fl1.tiff	15	612	0.0966659	0.102358	0	0	nan	5	24	1	4	0	0	0	0	65535	65535
154	288	r04c05f25p01-ch2sk1fk1fl1.tiff	r04c05f25p01-ch1sk1fk1fl1.tiff	15	613	0.10901	0.0795758	0	0	nan	5	25	1	4	0	0	0	0	65535	65535
14	89	r04c05f27p01-ch2sk1fk1fl1.tiff	r04c05f27p01-ch1sk1fk1fl1.tiff	15	615	0.249744	0.24976	0.0106991	0.016659	nan	5	27	1	4	0	0	0	0	65535	65535
39	74	r04c05f28p01-ch2sk1fk1fl1.tiff	r04c05f28p01-ch1sk1fk1fl1.tiff	15	616	0.249729	0.249729	0.031092	0.00323127	nan	5	28	1	4	0	0	0	0	65535	65535
223	411	r04c05f29p01-ch2sk1fk1fl1.tiff	r04c05f29p01-ch1sk1fk1fl1.tiff	15	617	0.249775	0.249683	0.0424374	0.000718061	nan	5	29	1	4	0	0	0	0	65535	65535
109	243	r04c05f32p01-ch2sk1fk1fl1.tiff	r04c05f32p01-ch1sk1fk1fl1.tiff	15	620	0.249775	0.249638	0.0121352	7.18061e-05	nan	5	32	1	4	0	0	0	0	65535	65535
5	31	r04c05f33p01-ch2sk1fk1fl1.tiff	r04c05f33p01-ch1sk1fk1fl1.tiff	15	621	0.24976	0.249699	0.0047392	0.00215418	nan	5	33	1	4	0	0	0	0	65535	65535
153	6	r04c05f39p01-ch2sk1fk1fl1.tiff	r04c05f39p01-ch1sk1fk1fl1.tiff	15	627	0.129717	0.146868	0	0	nan	5	39	1	4	0	0	0	0	65535	65535
45	7	r04c05f41p01-ch2sk1fk1fl1.tiff	r04c05f41p01-ch1sk1fk1fl1.tiff	15	629	0.0626841	0.0986343	0	0	nan	5	41	1	4	0	0	0	0	65535	65535
27	126	r04c06f01p01-ch2sk1fk1fl1.tiff	r04c06f01p01-ch1sk1fk1fl1.tiff	19	757	0.249744	0.249714	0.0414321	0.0119916	nan	6	1	1	4	0	0	0	0	65535	65535
38	35	r04c06f04p01-ch2sk1fk1fl1.tiff	r04c06f04p01-ch1sk1fk1fl1.tiff	19	760	0.249729	0.178912	0.00272863	0	nan	6	4	1	4	0	0	0	0	65535	65535
139	231	r04c06f05p01-ch2sk1fk1fl1.tiff	r04c06f05p01-ch1sk1fk1fl1.tiff	19	761	0.24976	0.249622	0.0130687	7.18061e-05	nan	6	5	1	4	0	0	0	0	65535	65535
22	110	r04c07f01p01-ch2sk1fk1fl1.tiff	r04c07f01p01-ch1sk1fk1fl1.tiff	23	925	0.249744	0.249744	0.0156537	0.0275735	nan	7	1	1	4	0	0	0	0	65535	65535
238	395	r04c07f03p01-ch2sk1fk1fl1.tiff	r04c07f03p01-ch1sk1fk1fl1.tiff	23	927	0.0598306	0.0966049	0	0	nan	7	3	1	4	0	0	0	0	65535	65535
122	24	r04c07f04p01-ch2sk1fk1fl1.tiff	r04c07f04p01-ch1sk1fk1fl1.tiff	23	928	0.16527	0.213336	0	0	nan	7	4	1	4	0	0	0	0	65535	65535
139	237	r04c07f05p01-ch2sk1fk1fl1.tiff	r04c07f05p01-ch1sk1fk1fl1.tiff	23	929	0.249729	0.233875	0.021829	0	nan	7	5	1	4	0	0	0	0	65535	65535
132	14	r04c07f06p01-ch2sk1fk1fl1.tiff	r04c07f06p01-ch1sk1fk1fl1.tiff	23	930	0.0737926	0.210727	0	0	nan	7	6	1	4	0	0	0	0	65535	65535
117	153	r04c07f10p01-ch2sk1fk1fl1.tiff	r04c07f10p01-ch1sk1fk1fl1.tiff	23	934	0.24976	0.224582	0.0880342	0	nan	7	10	1	4	0	0	0	0	65535	65535
1	11	r04c07f11p01-ch2sk1fk1fl1.tiff	r04c07f11p01-ch1sk1fk1fl1.tiff	23	935	0.249699	0.249683	0.00129251	0.000861673	nan	7	11	1	4	0	0	0	0	65535	65535
93	349	r04c07f14p01-ch2sk1fk1fl1.tiff	r04c07f14p01-ch1sk1fk1fl1.tiff	23	938	0.101442	0.0654612	0	0	nan	7	14	1	4	0	0	0	0	65535	65535
8	51	r04c07f16p01-ch2sk1fk1fl1.tiff	r04c07f16p01-ch1sk1fk1fl1.tiff	23	940	0.249744	0.249683	0.00926298	0.00193876	nan	7	16	1	4	0	0	0	0	65535	65535
92	228	r04c07f17p01-ch2sk1fk1fl1.tiff	r04c07f17p01-ch1sk1fk1fl1.tiff	23	941	0.24976	0.249714	0.11848	0.00157973	nan	7	17	1	4	0	0	0	0	65535	65535
364	578	r04c07f18p01-ch2sk1fk1fl1.tiff	r04c07f18p01-ch1sk1fk1fl1.tiff	23	942	0.24979	0.244007	0.131477	0	nan	7	18	1	4	0	0	0	0	65535	65535
31	13	r04c07f19p01-ch2sk1fk1fl1.tiff	r04c07f19p01-ch1sk1fk1fl1.tiff	23	943	0.0764324	0.119585	0	0	nan	7	19	1	4	0	0	0	0	65535	65535
369	714	r04c07f21p01-ch2sk1fk1fl1.tiff	r04c07f21p01-ch1sk1fk1fl1.tiff	23	945	0.24976	0.249744	0.196102	0.000861673	nan	7	21	1	4	0	0	0	0	65535	65535
112	508	r04c07f22p01-ch2sk1fk1fl1.tiff	r04c07f22p01-ch1sk1fk1fl1.tiff	23	946	0.249775	0.249775	0.14591	0.0254193	nan	7	22	1	4	0	0	0	0	65535	65535
1	0	r04c07f24p01-ch2sk1fk1fl1.tiff	r04c07f24p01-ch1sk1fk1fl1.tiff	23	948	0.0631113	0.24979	0	2.08819	nan	7	24	1	4	0	0	0	1	65535	65535
12	133	r04c07f27p01-ch2sk1fk1fl1.tiff	r04c07f27p01-ch1sk1fk1fl1.tiff	23	951	0.249744	0.24976	0.0094784	0.0229061	nan	7	27	1	4	0	0	0	0	65535	65535
96	405	r04c07f28p01-ch2sk1fk1fl1.tiff	r04c07f28p01-ch1sk1fk1fl1.tiff	23	952	0.249775	0.249775	0.13758	0.025922	nan	7	28	1	4	0	0	0	0	65535	65535
316	630	r04c07f29p01-ch2sk1fk1fl1.tiff	r04c07f29p01-ch1sk1fk1fl1.tiff	23	953	0.249775	0.249714	0.156035	0.000502642	nan	7	29	1	4	0	0	0	0	65535	65535
224	265	r04c07f32p01-ch2sk1fk1fl1.tiff	r04c07f32p01-ch1sk1fk1fl1.tiff	23	956	0.24976	0.249592	0.0324563	7.18061e-05	nan	7	32	1	4	0	0	0	0	65535	65535
28	80	r04c07f33p01-ch2sk1fk1fl1.tiff	r04c07f33p01-ch1sk1fk1fl1.tiff	23	957	0.24976	0.249729	0.0313074	0.00323127	nan	7	33	1	4	0	0	0	0	65535	65535
2	21	r04c07f34p01-ch2sk1fk1fl1.tiff	r04c07f34p01-ch1sk1fk1fl1.tiff	23	958	0.24976	0.249699	0.000502642	0.000646255	nan	7	34	1	4	0	0	0	0	65535	65535
133	49	r04c07f40p01-ch2sk1fk1fl1.tiff	r04c07f40p01-ch1sk1fk1fl1.tiff	23	964	0.249668	0.221592	0.00179515	0	nan	7	40	1	4	0	0	0	0	65535	65535
25	128	r04c08f01p01-ch2sk1fk1fl1.tiff	r04c08f01p01-ch1sk1fk1fl1.tiff	27	1093	0.249744	0.249775	0.0337489	0.0129251	nan	8	1	1	4	0	0	0	0	65535	65535
86	30	r04c08f04p01-ch2sk1fk1fl1.tiff	r04c08f04p01-ch1sk1fk1fl1.tiff	27	1096	0.249714	0.208087	0.00222599	0	nan	8	4	1	4	0	0	0	0	65535	65535
163	213	r04c08f05p01-ch2sk1fk1fl1.tiff	r04c08f05p01-ch1sk1fk1fl1.tiff	27	1097	0.249729	0.249699	0.0150793	0.000287224	nan	8	5	1	4	0	0	0	0	65535	65535
28	115	r04c09f01p01-ch2sk1fk1fl1.tiff	r04c09f01p01-ch1sk1fk1fl1.tiff	31	1261	0.249775	0.249744	0.0227625	0.00552907	nan	9	1	1	4	0	0	0	0	65535	65535
2	411	r04c09f03p01-ch2sk1fk1fl1.tiff	r04c09f03p01-ch1sk1fk1fl1.tiff	31	1263	0.109316	0.0797894	0	0	nan	9	3	1	4	0	0	0	0	65535	65535
18	19	r04c09f04p01-ch2sk1fk1fl1.tiff	r04c09f04p01-ch1sk1fk1fl1.tiff	31	1264	0.249714	0.199741	0.00150793	0	nan	9	4	1	4	0	0	0	0	65535	65535
118	246	r04c09f05p01-ch2sk1fk1fl1.tiff	r04c09f05p01-ch1sk1fk1fl1.tiff	31	1265	0.249744	0.249577	0.0142894	7.18061e-05	nan	9	5	1	4	0	0	0	0	65535	65535
11	17	r04c09f06p01-ch2sk1fk1fl1.tiff	r04c09f06p01-ch1sk1fk1fl1.tiff	31	1266	0.097673	0.249607	0	7.18061e-05	nan	9	6	1	4	0	0	0	0	65535	65535
232	366	r04c09f09p01-ch2sk1fk1fl1.tiff	r04c09f09p01-ch1sk1fk1fl1.tiff	31	1269	0.249729	0.237888	0.0392061	0	nan	9	9	1	4	0	0	0	0	65535	65535
95	150	r04c09f10p01-ch2sk1fk1fl1.tiff	r04c09f10p01-ch1sk1fk1fl1.tiff	31	1270	0.24976	0.172335	0.0776942	0	nan	9	10	1	4	0	0	0	0	65535	65535
6	15	r04c09f11p01-ch2sk1fk1fl1.tiff	r04c09f11p01-ch1sk1fk1fl1.tiff	31	1271	0.249744	0.213428	0.0082577	0	nan	9	11	1	4	0	0	0	0	65535	65535
23	72	r04c09f16p01-ch2sk1fk1fl1.tiff	r04c09f16p01-ch1sk1fk1fl1.tiff	31	1276	0.249744	0.249714	0.024055	0.000789867	nan	9	16	1	4	0	0	0	0	65535	65535
85	201	r04c09f17p01-ch2sk1fk1fl1.tiff	r04c09f17p01-ch1sk1fk1fl1.tiff	31	1277	0.24976	0.249638	0.0983025	0.000430836	nan	9	17	1	4	0	0	0	0	65535	65535
350	518	r04c09f18p01-ch2sk1fk1fl1.tiff	r04c09f18p01-ch1sk1fk1fl1.tiff	31	1278	0.249775	0.249683	0.101103	0.000143612	nan	9	18	1	4	0	0	0	0	65535	65535
126	87	r04c09f20p01-ch2sk1fk1fl1.tiff	r04c09f20p01-ch1sk1fk1fl1.tiff	31	1280	0.0746929	0.135836	0	0	nan	9	20	1	4	0	0	0	0	65535	65535
371	583	r04c09f21p01-ch2sk1fk1fl1.tiff	r04c09f21p01-ch1sk1fk1fl1.tiff	31	1281	0.24976	0.249653	0.092558	0.000430836	nan	9	21	1	4	0	0	0	0	65535	65535
116	481	r04c09f22p01-ch2sk1fk1fl1.tiff	r04c09f22p01-ch1sk1fk1fl1.tiff	31	1282	0.24976	0.249699	0.118408	0.00035903	nan	9	22	1	4	0	0	0	0	65535	65535
5	13	r04c09f23p01-ch2sk1fk1fl1.tiff	r04c09f23p01-ch1sk1fk1fl1.tiff	31	1283	0.249683	0.249699	0.000789867	0.000143612	nan	9	23	1	4	0	0	0	0	65535	65535
2	11	r04c09f26p01-ch2sk1fk1fl1.tiff	r04c09f26p01-ch1sk1fk1fl1.tiff	31	1286	0.199374	0.249668	0	0.00100528	nan	9	26	1	4	0	0	0	0	65535	65535
27	61	r04c09f27p01-ch2sk1fk1fl1.tiff	r04c09f27p01-ch1sk1fk1fl1.tiff	31	1287	0.249775	0.249775	0.0244141	0.0165872	nan	9	27	1	4	0	0	0	0	65535	65535
124	366	r04c09f28p01-ch2sk1fk1fl1.tiff	r04c09f28p01-ch1sk1fk1fl1.tiff	31	1288	0.24976	0.249683	0.122645	0.000215418	nan	9	28	1	4	0	0	0	0	65535	65535
278	444	r04c09f29p01-ch2sk1fk1fl1.tiff	r04c09f29p01-ch1sk1fk1fl1.tiff	31	1289	0.24979	0.249683	0.061107	0.00107709	nan	9	29	1	4	0	0	0	0	65535	65535
115	12	r04c09f30p01-ch2sk1fk1fl1.tiff	r04c09f30p01-ch1sk1fk1fl1.tiff	31	1290	0.0655833	0.164401	0	0	nan	9	30	1	4	0	0	0	0	65535	65535
185	207	r04c09f32p01-ch2sk1fk1fl1.tiff	r04c09f32p01-ch1sk1fk1fl1.tiff	31	1292	0.249744	0.242557	0.0234088	0	nan	9	32	1	4	0	0	0	0	65535	65535
15	46	r04c09f33p01-ch2sk1fk1fl1.tiff	r04c09f33p01-ch1sk1fk1fl1.tiff	31	1293	0.249714	0.236774	0.0123506	0	nan	9	33	1	4	0	0	0	0	65535	65535
2	14	r04c09f34p01-ch2sk1fk1fl1.tiff	r04c09f34p01-ch1sk1fk1fl1.tiff	31	1294	0.249531	0.249683	7.18061e-05	0.000646255	nan	9	34	1	4	0	0	0	0	65535	65535
119	51	r04c09f40p01-ch2sk1fk1fl1.tiff	r04c09f40p01-ch1sk1fk1fl1.tiff	31	1300	0.249638	0.249653	0.000215418	0.00035903	nan	9	40	1	4	0	0	0	0	65535	65535
177	9	r04c09f41p01-ch2sk1fk1fl1.tiff	r04c09f41p01-ch1sk1fk1fl1.tiff	31	1301	0.100954	0.140078	0	0	nan	9	41	1	4	0	0	0	0	65535	65535
13	309	r04c10f01p01-ch2sk1fk1fl1.tiff	r04c10f01p01-ch1sk1fk1fl1.tiff	35	1429	0.249714	0.24976	0.00610352	0.0129969	nan	10	1	1	4	0	0	0	0	65535	65535
69	47	r04c10f04p01-ch2sk1fk1fl1.tiff	r04c10f04p01-ch1sk1fk1fl1.tiff	35	1432	0.114427	0.228794	0	0	nan	10	4	1	4	0	0	0	0	65535	65535
121	158	r04c10f05p01-ch2sk1fk1fl1.tiff	r04c10f05p01-ch1sk1fk1fl1.tiff	35	1433	0.24976	0.249668	0.0175207	0.000287224	nan	10	5	1	4	0	0	0	0	65535	65535
9	118	r05c02f01p01-ch2sk1fk1fl1.tiff	r05c02f01p01-ch1sk1fk1fl1.tiff	4	127	0.24979	0.249714	0.0190286	0.00136432	nan	2	1	1	5	0	0	0	0	65535	65535
27	30	r05c02f05p01-ch2sk1fk1fl1.tiff	r05c02f05p01-ch1sk1fk1fl1.tiff	4	131	0.249699	0.245075	0.000718061	0	nan	2	5	1	5	0	0	0	0	65535	65535
24	104	r05c03f01p01-ch2sk1fk1fl1.tiff	r05c03f01p01-ch1sk1fk1fl1.tiff	8	295	0.24976	0.249729	0.0389907	0.0012207	nan	3	1	1	5	0	0	0	0	65535	65535
29	35	r05c03f05p01-ch2sk1fk1fl1.tiff	r05c03f05p01-ch1sk1fk1fl1.tiff	8	299	0.249699	0.249699	0.00294405	0.000718061	nan	3	5	1	5	0	0	0	0	65535	65535
51	20	r05c03f06p01-ch2sk1fk1fl1.tiff	r05c03f06p01-ch1sk1fk1fl1.tiff	8	300	0.0919509	0.143267	0	0	nan	3	6	1	5	0	0	0	0	65535	65535
146	236	r05c03f09p01-ch2sk1fk1fl1.tiff	r05c03f09p01-ch1sk1fk1fl1.tiff	8	303	0.249744	0.249714	0.0366929	0.00035903	nan	3	9	1	5	0	0	0	0	65535	65535
21	49	r05c03f10p01-ch2sk1fk1fl1.tiff	r05c03f10p01-ch1sk1fk1fl1.tiff	8	304	0.249729	0.214069	0.00897576	0	nan	3	10	1	5	0	0	0	0	65535	65535
7	21	r05c03f11p01-ch2sk1fk1fl1.tiff	r05c03f11p01-ch1sk1fk1fl1.tiff	8	305	0.249729	0.249638	0.0101247	7.18061e-05	nan	3	11	1	5	0	0	0	0	65535	65535
4	21	r05c03f15p01-ch2sk1fk1fl1.tiff	r05c03f15p01-ch1sk1fk1fl1.tiff	8	309	0.249744	0.249714	0.00222599	0.00337489	nan	3	15	1	5	0	0	0	0	65535	65535
20	36	r05c03f16p01-ch2sk1fk1fl1.tiff	r05c03f16p01-ch1sk1fk1fl1.tiff	8	310	0.249744	0.249638	0.0241268	0.000215418	nan	3	16	1	5	0	0	0	0	65535	65535
106	219	r05c03f17p01-ch2sk1fk1fl1.tiff	r05c03f17p01-ch1sk1fk1fl1.tiff	8	311	0.249744	0.192218	0.0657026	0	nan	3	17	1	5	0	0	0	0	65535	65535
329	462	r05c03f18p01-ch2sk1fk1fl1.tiff	r05c03f18p01-ch1sk1fk1fl1.tiff	8	312	0.249744	0.243778	0.0604607	0	nan	3	18	1	5	0	0	0	0	65535	65535
395	725	r05c03f21p01-ch2sk1fk1fl1.tiff	r05c03f21p01-ch1sk1fk1fl1.tiff	8	315	0.24976	0.249699	0.11173	0.000143612	nan	3	21	1	5	0	0	0	0	65535	65535
155	465	r05c03f22p01-ch2sk1fk1fl1.tiff	r05c03f22p01-ch1sk1fk1fl1.tiff	8	316	0.24976	0.20116	0.076258	0	nan	3	22	1	5	0	0	0	0	65535	65535
3	21	r05c03f23p01-ch2sk1fk1fl1.tiff	r05c03f23p01-ch1sk1fk1fl1.tiff	8	317	0.249744	0.249714	0.00229779	0.00208238	nan	3	23	1	5	0	0	0	0	65535	65535
18	301	r05c03f24p01-ch2sk1fk1fl1.tiff	r05c03f24p01-ch1sk1fk1fl1.tiff	8	318	0.114855	0.0928206	0	0	nan	3	24	1	5	0	0	0	0	65535	65535
46	295	r05c03f25p01-ch2sk1fk1fl1.tiff	r05c03f25p01-ch1sk1fk1fl1.tiff	8	319	0.120516	0.147768	0	0	nan	3	25	1	5	0	0	0	0	65535	65535
29	77	r05c03f27p01-ch2sk1fk1fl1.tiff	r05c03f27p01-ch1sk1fk1fl1.tiff	8	321	0.249729	0.169116	0.012207	0	nan	3	27	1	5	0	0	0	0	65535	65535
87	271	r05c03f28p01-ch2sk1fk1fl1.tiff	r05c03f28p01-ch1sk1fk1fl1.tiff	8	322	0.249805	0.135149	0.0373392	0	nan	3	28	1	5	0	0	0	0	65535	65535
298	554	r05c03f29p01-ch2sk1fk1fl1.tiff	r05c03f29p01-ch1sk1fk1fl1.tiff	8	323	0.249744	0.178668	0.0168026	0	nan	3	29	1	5	0	0	0	0	65535	65535
103	303	r05c03f33p01-ch2sk1fk1fl1.tiff	r05c03f33p01-ch1sk1fk1fl1.tiff	8	327	0.24976	0.143893	0.0715188	0	nan	3	33	1	5	0	0	0	0	65535	65535
1	28	r05c03f34p01-ch2sk1fk1fl1.tiff	r05c03f34p01-ch1sk1fk1fl1.tiff	8	328	0.249775	0.116197	0.00201057	0	nan	3	34	1	5	0	0	0	0	65535	65535
22	213	r05c04f01p01-ch2sk1fk1fl1.tiff	r05c04f01p01-ch1sk1fk1fl1.tiff	12	463	0.24976	0.249729	0.0271427	0.00287224	nan	4	1	1	5	0	0	0	0	65535	65535
188	360	r05c04f03p01-ch2sk1fk1fl1.tiff	r05c04f03p01-ch1sk1fk1fl1.tiff	12	465	0.0915847	0.136309	0	0	nan	4	3	1	5	0	0	0	0	65535	65535
3	17	r05c04f04p01-ch2sk1fk1fl1.tiff	r05c04f04p01-ch1sk1fk1fl1.tiff	12	466	0.249699	0.214038	0.00179515	0	nan	4	4	1	5	0	0	0	0	65535	65535
69	46	r05c04f05p01-ch2sk1fk1fl1.tiff	r05c04f05p01-ch1sk1fk1fl1.tiff	12	467	0.249683	0.249653	0.00280044	7.18061e-05	nan	4	5	1	5	0	0	0	0	65535	65535
46	12	r05c04f06p01-ch2sk1fk1fl1.tiff	r05c04f06p01-ch1sk1fk1fl1.tiff	12	468	0.0741741	0.162234	0	0	nan	4	6	1	5	0	0	0	0	65535	65535
20	88	r05c05f01p01-ch2sk1fk1fl1.tiff	r05c05f01p01-ch1sk1fk1fl1.tiff	16	631	0.249744	0.249699	0.0269991	0.00330308	nan	5	1	1	5	0	0	0	0	65535	65535
50	45	r05c05f05p01-ch2sk1fk1fl1.tiff	r05c05f05p01-ch1sk1fk1fl1.tiff	16	635	0.249714	0.24976	0.00107709	0.0583065	nan	5	5	1	5	0	0	0	0	65535	65535
121	17	r05c05f06p01-ch2sk1fk1fl1.tiff	r05c05f06p01-ch1sk1fk1fl1.tiff	16	636	0.117281	0.249805	0	1.18681	nan	5	6	1	5	0	0	0	1	65535	65535
175	311	r05c05f09p01-ch2sk1fk1fl1.tiff	r05c05f09p01-ch1sk1fk1fl1.tiff	16	639	0.24976	0.249805	0.0304458	1.46003	nan	5	9	1	5	0	0	0	1	65535	65535
3	41	r05c05f10p01-ch2sk1fk1fl1.tiff	r05c05f10p01-ch1sk1fk1fl1.tiff	16	640	0.249744	0.193652	0.00301585	0	nan	5	10	1	5	0	0	0	0	65535	65535
1	15	r05c05f15p01-ch2sk1fk1fl1.tiff	r05c05f15p01-ch1sk1fk1fl1.tiff	16	645	0.249683	0.249714	0.000143612	0.000789867	nan	5	15	1	5	0	0	0	0	65535	65535
17	69	r05c05f16p01-ch2sk1fk1fl1.tiff	r05c05f16p01-ch1sk1fk1fl1.tiff	16	646	0.249744	0.24976	0.0213264	0.0035185	nan	5	16	1	5	0	0	0	0	65535	65535
52	198	r05c05f17p01-ch2sk1fk1fl1.tiff	r05c05f17p01-ch1sk1fk1fl1.tiff	16	647	0.249744	0.248508	0.0686466	0	nan	5	17	1	5	0	0	0	0	65535	65535
255	530	r05c05f18p01-ch2sk1fk1fl1.tiff	r05c05f18p01-ch1sk1fk1fl1.tiff	16	648	0.24976	0.249668	0.116613	0.000718061	nan	5	18	1	5	0	0	0	0	65535	65535
333	781	r05c05f21p01-ch2sk1fk1fl1.tiff	r05c05f21p01-ch1sk1fk1fl1.tiff	16	651	0.24979	0.234684	0.155101	0	nan	5	21	1	5	0	0	0	0	65535	65535
140	407	r05c05f22p01-ch2sk1fk1fl1.tiff	r05c05f22p01-ch1sk1fk1fl1.tiff	16	652	0.249775	0.249638	0.143612	0.000215418	nan	5	22	1	5	0	0	0	0	65535	65535
11	21	r05c05f23p01-ch2sk1fk1fl1.tiff	r05c05f23p01-ch1sk1fk1fl1.tiff	16	653	0.249744	0.24976	0.0130687	0.00438017	nan	5	23	1	5	0	0	0	0	65535	65535
34	271	r05c05f25p01-ch2sk1fk1fl1.tiff	r05c05f25p01-ch1sk1fk1fl1.tiff	16	655	0.114672	0.083711	0	0	nan	5	25	1	5	0	0	0	0	65535	65535
7	19	r05c05f26p01-ch2sk1fk1fl1.tiff	r05c05f26p01-ch1sk1fk1fl1.tiff	16	656	0.249729	0.249729	0.00531365	0.00466739	nan	5	26	1	5	0	0	0	0	65535	65535
36	138	r05c05f27p01-ch2sk1fk1fl1.tiff	r05c05f27p01-ch1sk1fk1fl1.tiff	16	657	0.24976	0.225467	0.0404986	0	nan	5	27	1	5	0	0	0	0	65535	65535
106	543	r05c05f28p01-ch2sk1fk1fl1.tiff	r05c05f28p01-ch1sk1fk1fl1.tiff	16	658	0.24976	0.249622	0.125086	7.18061e-05	nan	5	28	1	5	0	0	0	0	65535	65535
403	748	r05c05f29p01-ch2sk1fk1fl1.tiff	r05c05f29p01-ch1sk1fk1fl1.tiff	16	659	0.24979	0.249638	0.110294	0.000143612	nan	5	29	1	5	0	0	0	0	65535	65535
279	453	r05c05f32p01-ch2sk1fk1fl1.tiff	r05c05f32p01-ch1sk1fk1fl1.tiff	16	662	0.249744	0.200473	0.00502642	0	nan	5	32	1	5	0	0	0	0	65535	65535
167	306	r05c05f33p01-ch2sk1fk1fl1.tiff	r05c05f33p01-ch1sk1fk1fl1.tiff	16	663	0.24976	0.186435	0.0914091	0	nan	5	33	1	5	0	0	0	0	65535	65535
5	32	r05c05f34p01-ch2sk1fk1fl1.tiff	r05c05f34p01-ch1sk1fk1fl1.tiff	16	664	0.249729	0.249638	0.0035903	7.18061e-05	nan	5	34	1	5	0	0	0	0	65535	65535
64	95	r05c05f39p01-ch2sk1fk1fl1.tiff	r05c05f39p01-ch1sk1fk1fl1.tiff	16	669	0.249699	0.249622	0.00107709	7.18061e-05	nan	5	39	1	5	0	0	0	0	65535	65535
13	100	r05c06f01p01-ch2sk1fk1fl1.tiff	r05c06f01p01-ch1sk1fk1fl1.tiff	20	799	0.24976	0.249714	0.0195312	0.00337489	nan	6	1	1	5	0	0	0	0	65535	65535
100	381	r05c06f03p01-ch2sk1fk1fl1.tiff	r05c06f03p01-ch1sk1fk1fl1.tiff	20	801	0.135119	0.100679	0	0	nan	6	3	1	5	0	0	0	0	65535	65535
11	9	r05c06f04p01-ch2sk1fk1fl1.tiff	r05c06f04p01-ch1sk1fk1fl1.tiff	20	802	0.249775	0.169589	0.00150793	0	nan	6	4	1	5	0	0	0	0	65535	65535
40	60	r05c06f05p01-ch2sk1fk1fl1.tiff	r05c06f05p01-ch1sk1fk1fl1.tiff	20	803	0.249699	0.249714	0.00107709	0.000574449	nan	6	5	1	5	0	0	0	0	65535	65535
93	31	r05c06f06p01-ch2sk1fk1fl1.tiff	r05c06f06p01-ch1sk1fk1fl1.tiff	20	804	0.0899367	0.214771	0	0	nan	6	6	1	5	0	0	0	0	65535	65535
198	321	r05c06f09p01-ch2sk1fk1fl1.tiff	r05c06f09p01-ch1sk1fk1fl1.tiff	20	807	0.24976	0.243122	0.0578039	0	nan	6	9	1	5	0	0	0	0	65535	65535
3	62	r05c06f10p01-ch2sk1fk1fl1.tiff	r05c06f10p01-ch1sk1fk1fl1.tiff	20	808	0.249699	0.24976	0.00423656	0.00940659	nan	6	10	1	5	0	0	0	0	65535	65535
57	311	r05c06f13p01-ch2sk1fk1fl1.tiff	r05c06f13p01-ch1sk1fk1fl1.tiff	20	811	0.0929274	0.0940108	0	0	nan	6	13	1	5	0	0	0	0	65535	65535
2	23	r05c06f15p01-ch2sk1fk1fl1.tiff	r05c06f15p01-ch1sk1fk1fl1.tiff	20	813	0.249744	0.249714	0.00545726	0.00229779	nan	6	15	1	5	0	0	0	0	65535	65535
9	93	r05c06f16p01-ch2sk1fk1fl1.tiff	r05c06f16p01-ch1sk1fk1fl1.tiff	20	814	0.24979	0.249744	0.0130687	0.00610352	nan	6	16	1	5	0	0	0	0	65535	65535
62	179	r05c06f17p01-ch2sk1fk1fl1.tiff	r05c06f17p01-ch1sk1fk1fl1.tiff	20	815	0.24976	0.249714	0.0720215	0.000789867	nan	6	17	1	5	0	0	0	0	65535	65535
229	604	r05c06f18p01-ch2sk1fk1fl1.tiff	r05c06f18p01-ch1sk1fk1fl1.tiff	20	816	0.249622	0.200519	0.000430836	0	nan	6	18	1	5	0	0	0	0	65535	65535
165	114	r05c06f20p01-ch2sk1fk1fl1.tiff	r05c06f20p01-ch1sk1fk1fl1.tiff	20	818	0.134585	0.179889	0	0	nan	6	20	1	5	0	0	0	0	65535	65535
323	810	r05c06f21p01-ch2sk1fk1fl1.tiff	r05c06f21p01-ch1sk1fk1fl1.tiff	20	819	0.249775	0.249638	0.133631	0.000287224	nan	6	21	1	5	0	0	0	0	65535	65535
153	470	r05c06f22p01-ch2sk1fk1fl1.tiff	r05c06f22p01-ch1sk1fk1fl1.tiff	20	820	0.24976	0.249699	0.172478	0.000861673	nan	6	22	1	5	0	0	0	0	65535	65535
12	30	r05c06f23p01-ch2sk1fk1fl1.tiff	r05c06f23p01-ch1sk1fk1fl1.tiff	20	821	0.24976	0.249729	0.0137868	0.00739602	nan	6	23	1	5	0	0	0	0	65535	65535
1	249	r05c06f25p01-ch2sk1fk1fl1.tiff	r05c06f25p01-ch1sk1fk1fl1.tiff	20	823	0.119448	0.0658885	0	0	nan	6	25	1	5	0	0	0	0	65535	65535
5	23	r05c06f26p01-ch2sk1fk1fl1.tiff	r05c06f26p01-ch1sk1fk1fl1.tiff	20	824	0.249714	0.249744	0.00531365	0.00581629	nan	6	26	1	5	0	0	0	0	65535	65535
15	138	r05c06f27p01-ch2sk1fk1fl1.tiff	r05c06f27p01-ch1sk1fk1fl1.tiff	20	825	0.249744	0.249683	0.0204647	0.000646255	nan	6	27	1	5	0	0	0	0	65535	65535
126	448	r05c06f28p01-ch2sk1fk1fl1.tiff	r05c06f28p01-ch1sk1fk1fl1.tiff	20	826	0.249775	0.249668	0.13241	0.000430836	nan	6	28	1	5	0	0	0	0	65535	65535
397	785	r05c06f29p01-ch2sk1fk1fl1.tiff	r05c06f29p01-ch1sk1fk1fl1.tiff	20	827	0.249744	0.249699	0.147777	0.00150793	nan	6	29	1	5	0	0	0	0	65535	65535
93	23	r05c06f30p01-ch2sk1fk1fl1.tiff	r05c06f30p01-ch1sk1fk1fl1.tiff	20	828	0.0943618	0.191363	0	0	nan	6	30	1	5	0	0	0	0	65535	65535
248	418	r05c06f32p01-ch2sk1fk1fl1.tiff	r05c06f32p01-ch1sk1fk1fl1.tiff	20	830	0.249744	0.207187	0.038129	0	nan	6	32	1	5	0	0	0	0	65535	65535
159	294	r05c06f33p01-ch2sk1fk1fl1.tiff	r05c06f33p01-ch1sk1fk1fl1.tiff	20	831	0.249775	0.24831	0.0723087	0	nan	6	33	1	5	0	0	0	0	65535	65535
7	38	r05c06f34p01-ch2sk1fk1fl1.tiff	r05c06f34p01-ch1sk1fk1fl1.tiff	20	832	0.249775	0.198413	0.00940659	0	nan	6	34	1	5	0	0	0	0	65535	65535
23	344	r05c06f38p01-ch2sk1fk1fl1.tiff	r05c06f38p01-ch1sk1fk1fl1.tiff	20	836	0.104051	0.131182	0	0	nan	6	38	1	5	0	0	0	0	65535	65535
49	82	r05c06f39p01-ch2sk1fk1fl1.tiff	r05c06f39p01-ch1sk1fk1fl1.tiff	20	837	0.249699	0.249775	0.0012207	1.54627	nan	6	39	1	5	0	0	0	1	65535	65535
151	298	r05c06f40p01-ch2sk1fk1fl1.tiff	r05c06f40p01-ch1sk1fk1fl1.tiff	20	838	0.249729	0.231449	0.0185978	0	nan	6	40	1	5	0	0	0	0	65535	65535
38	53	r05c06f41p01-ch2sk1fk1fl1.tiff	r05c06f41p01-ch1sk1fk1fl1.tiff	20	839	0.0788891	0.0831464	0	0	nan	6	41	1	5	0	0	0	0	65535	65535
30	79	r05c07f01p01-ch2sk1fk1fl1.tiff	r05c07f01p01-ch1sk1fk1fl1.tiff	24	967	0.249744	0.249744	0.0175207	0.0206083	nan	7	1	1	5	0	0	0	0	65535	65535
110	9	r05c07f04p01-ch2sk1fk1fl1.tiff	r05c07f04p01-ch1sk1fk1fl1.tiff	24	970	0.138689	0.178927	0	0	nan	7	4	1	5	0	0	0	0	65535	65535
48	44	r05c07f05p01-ch2sk1fk1fl1.tiff	r05c07f05p01-ch1sk1fk1fl1.tiff	24	971	0.2374	0.213413	0	0	nan	7	5	1	5	0	0	0	0	65535	65535
46	14	r05c07f06p01-ch2sk1fk1fl1.tiff	r05c07f06p01-ch1sk1fk1fl1.tiff	24	972	0.0583963	0.249683	0	0.000143612	nan	7	6	1	5	0	0	0	0	65535	65535
131	314	r05c07f09p01-ch2sk1fk1fl1.tiff	r05c07f09p01-ch1sk1fk1fl1.tiff	24	975	0.249744	0.218418	0.0301585	0	nan	7	9	1	5	0	0	0	0	65535	65535
12	60	r05c07f10p01-ch2sk1fk1fl1.tiff	r05c07f10p01-ch1sk1fk1fl1.tiff	24	976	0.249744	0.249638	0.0134277	7.18061e-05	nan	7	10	1	5	0	0	0	0	65535	65535
1	359	r05c07f13p01-ch2sk1fk1fl1.tiff	r05c07f13p01-ch1sk1fk1fl1.tiff	24	979	0.0646372	0.0712444	0	0	nan	7	13	1	5	0	0	0	0	65535	65535
6	36	r05c07f16p01-ch2sk1fk1fl1.tiff	r05c07f16p01-ch1sk1fk1fl1.tiff	24	982	0.249699	0.24976	0.00265682	0.0131405	nan	7	16	1	5	0	0	0	0	65535	65535
53	223	r05c07f17p01-ch2sk1fk1fl1.tiff	r05c07f17p01-ch1sk1fk1fl1.tiff	24	983	0.249744	0.249729	0.0611788	0.00251321	nan	7	17	1	5	0	0	0	0	65535	65535
295	478	r05c07f18p01-ch2sk1fk1fl1.tiff	r05c07f18p01-ch1sk1fk1fl1.tiff	24	984	0.249775	0.249638	0.102611	0.000430836	nan	7	18	1	5	0	0	0	0	65535	65535
105	5	r05c07f19p01-ch2sk1fk1fl1.tiff	r05c07f19p01-ch1sk1fk1fl1.tiff	24	985	0.108248	0.226703	0	0	nan	7	19	1	5	0	0	0	0	65535	65535
341	734	r05c07f21p01-ch2sk1fk1fl1.tiff	r05c07f21p01-ch1sk1fk1fl1.tiff	24	987	0.249775	0.249653	0.0956457	0.000430836	nan	7	21	1	5	0	0	0	0	65535	65535
101	372	r05c07f22p01-ch2sk1fk1fl1.tiff	r05c07f22p01-ch1sk1fk1fl1.tiff	24	988	0.249775	0.249699	0.108212	0.00272863	nan	7	22	1	5	0	0	0	0	65535	65535
1	7	r05c07f23p01-ch2sk1fk1fl1.tiff	r05c07f23p01-ch1sk1fk1fl1.tiff	24	989	0.249683	0.249699	0.000430836	0.00143612	nan	7	23	1	5	0	0	0	0	65535	65535
25	346	r05c07f24p01-ch2sk1fk1fl1.tiff	r05c07f24p01-ch1sk1fk1fl1.tiff	24	990	0.17409	0.109209	0	0	nan	7	24	1	5	0	0	0	0	65535	65535
46	470	r05c07f25p01-ch2sk1fk1fl1.tiff	r05c07f25p01-ch1sk1fk1fl1.tiff	24	991	0.173205	0.249775	0	0.452953	nan	7	25	1	5	0	0	0	0	65535	65535
9	80	r05c07f27p01-ch2sk1fk1fl1.tiff	r05c07f27p01-ch1sk1fk1fl1.tiff	24	993	0.249744	0.249714	0.0119198	0.00416475	nan	7	27	1	5	0	0	0	0	65535	65535
119	524	r05c07f28p01-ch2sk1fk1fl1.tiff	r05c07f28p01-ch1sk1fk1fl1.tiff	24	994	0.24976	0.249668	0.14749	0.00165154	nan	7	28	1	5	0	0	0	0	65535	65535
418	802	r05c07f29p01-ch2sk1fk1fl1.tiff	r05c07f29p01-ch1sk1fk1fl1.tiff	24	995	0.24976	0.249714	0.15546	0.000646255	nan	7	29	1	5	0	0	0	0	65535	65535
315	488	r05c07f32p01-ch2sk1fk1fl1.tiff	r05c07f32p01-ch1sk1fk1fl1.tiff	24	998	0.249744	0.249653	0.0476074	0.000215418	nan	7	32	1	5	0	0	0	0	65535	65535
173	357	r05c07f33p01-ch2sk1fk1fl1.tiff	r05c07f33p01-ch1sk1fk1fl1.tiff	24	999	0.24976	0.24976	0.119773	0.254481	nan	7	33	1	5	0	0	0	0	65535	65535
4	41	r05c07f34p01-ch2sk1fk1fl1.tiff	r05c07f34p01-ch1sk1fk1fl1.tiff	24	1000	0.249729	0.249699	0.00983743	0.00280044	nan	7	34	1	5	0	0	0	0	65535	65535
232	12	r05c07f38p01-ch2sk1fk1fl1.tiff	r05c07f38p01-ch1sk1fk1fl1.tiff	24	1004	0.0876631	0.152514	0	0	nan	7	38	1	5	0	0	0	0	65535	65535
66	73	r05c07f39p01-ch2sk1fk1fl1.tiff	r05c07f39p01-ch1sk1fk1fl1.tiff	24	1005	0.249714	0.198245	0.00667796	0	nan	7	39	1	5	0	0	0	0	65535	65535
188	350	r05c07f40p01-ch2sk1fk1fl1.tiff	r05c07f40p01-ch1sk1fk1fl1.tiff	24	1006	0.249729	0.249775	0.0130687	0.231431	nan	7	40	1	5	0	0	0	0	65535	65535
21	71	r05c08f01p01-ch2sk1fk1fl1.tiff	r05c08f01p01-ch1sk1fk1fl1.tiff	28	1135	0.249744	0.249683	0.0222599	0.000933479	nan	8	1	1	5	0	0	0	0	65535	65535
40	7	r05c08f04p01-ch2sk1fk1fl1.tiff	r05c08f04p01-ch1sk1fk1fl1.tiff	28	1138	0.136461	0.169589	0	0	nan	8	4	1	5	0	0	0	0	65535	65535
27	27	r05c08f05p01-ch2sk1fk1fl1.tiff	r05c08f05p01-ch1sk1fk1fl1.tiff	28	1139	0.249699	0.220111	0.00107709	0	nan	8	5	1	5	0	0	0	0	65535	65535
50	6	r05c08f06p01-ch2sk1fk1fl1.tiff	r05c08f06p01-ch1sk1fk1fl1.tiff	28	1140	0.0590524	0.191028	0	0	nan	8	6	1	5	0	0	0	0	65535	65535
169	235	r05c08f09p01-ch2sk1fk1fl1.tiff	r05c08f09p01-ch1sk1fk1fl1.tiff	28	1143	0.24976	0.229786	0.033318	0	nan	8	9	1	5	0	0	0	0	65535	65535
4	31	r05c08f10p01-ch2sk1fk1fl1.tiff	r05c08f10p01-ch1sk1fk1fl1.tiff	28	1144	0.249714	0.186267	0.00560087	0	nan	8	10	1	5	0	0	0	0	65535	65535
1	14	r05c08f11p01-ch2sk1fk1fl1.tiff	r05c08f11p01-ch1sk1fk1fl1.tiff	28	1145	0.249699	0.249699	0.00129251	0.00172335	nan	8	11	1	5	0	0	0	0	65535	65535
1	56	r05c08f12p01-ch2sk1fk1fl1.tiff	r05c08f12p01-ch1sk1fk1fl1.tiff	28	1146	0.0999924	0.0564126	0	0	nan	8	12	1	5	0	0	0	0	65535	65535
3	285	r05c08f13p01-ch2sk1fk1fl1.tiff	r05c08f13p01-ch1sk1fk1fl1.tiff	28	1147	0.0901503	0.210712	0	0	nan	8	13	1	5	0	0	0	0	65535	65535
1	260	r05c08f14p01-ch2sk1fk1fl1.tiff	r05c08f14p01-ch1sk1fk1fl1.tiff	28	1148	0.0855268	0.093904	0	0	nan	8	14	1	5	0	0	0	0	65535	65535
8	60	r05c08f16p01-ch2sk1fk1fl1.tiff	r05c08f16p01-ch1sk1fk1fl1.tiff	28	1150	0.249729	0.249714	0.0047392	0.00308766	nan	8	16	1	5	0	0	0	0	65535	65535
63	195	r05c08f17p01-ch2sk1fk1fl1.tiff	r05c08f17p01-ch1sk1fk1fl1.tiff	28	1151	0.24979	0.249683	0.0651281	0.000143612	nan	8	17	1	5	0	0	0	0	65535	65535
255	538	r05c08f18p01-ch2sk1fk1fl1.tiff	r05c08f18p01-ch1sk1fk1fl1.tiff	28	1152	0.249744	0.249699	0.0753964	0.0011489	nan	8	18	1	5	0	0	0	0	65535	65535
422	736	r05c08f21p01-ch2sk1fk1fl1.tiff	r05c08f21p01-ch1sk1fk1fl1.tiff	28	1155	0.24976	0.249668	0.187701	0.00035903	nan	8	21	1	5	0	0	0	0	65535	65535
123	413	r05c08f22p01-ch2sk1fk1fl1.tiff	r05c08f22p01-ch1sk1fk1fl1.tiff	28	1156	0.24976	0.249744	0.143971	0.000861673	nan	8	22	1	5	0	0	0	0	65535	65535
63	288	r05c08f25p01-ch2sk1fk1fl1.tiff	r05c08f25p01-ch1sk1fk1fl1.tiff	28	1159	0.0966659	0.077409	0	0	nan	8	25	1	5	0	0	0	0	65535	65535
18	112	r05c08f27p01-ch2sk1fk1fl1.tiff	r05c08f27p01-ch1sk1fk1fl1.tiff	28	1161	0.249744	0.249653	0.0183105	0.00035903	nan	8	27	1	5	0	0	0	0	65535	65535
133	521	r05c08f28p01-ch2sk1fk1fl1.tiff	r05c08f28p01-ch1sk1fk1fl1.tiff	28	1162	0.24979	0.249683	0.14275	0.00100528	nan	8	28	1	5	0	0	0	0	65535	65535
457	821	r05c08f29p01-ch2sk1fk1fl1.tiff	r05c08f29p01-ch1sk1fk1fl1.tiff	28	1163	0.24976	0.249668	0.170827	0.000789867	nan	8	29	1	5	0	0	0	0	65535	65535
265	442	r05c08f32p01-ch2sk1fk1fl1.tiff	r05c08f32p01-ch1sk1fk1fl1.tiff	28	1166	0.249744	0.223163	0.0517722	0	nan	8	32	1	5	0	0	0	0	65535	65535
228	338	r05c08f33p01-ch2sk1fk1fl1.tiff	r05c08f33p01-ch1sk1fk1fl1.tiff	28	1167	0.249775	0.222675	0.155819	0	nan	8	33	1	5	0	0	0	0	65535	65535
11	33	r05c08f34p01-ch2sk1fk1fl1.tiff	r05c08f34p01-ch1sk1fk1fl1.tiff	28	1168	0.24976	0.184848	0.0145766	0	nan	8	34	1	5	0	0	0	0	65535	65535
123	593	r05c08f38p01-ch2sk1fk1fl1.tiff	r05c08f38p01-ch1sk1fk1fl1.tiff	28	1172	0.153735	0.12549	0	0	nan	8	38	1	5	0	0	0	0	65535	65535
64	71	r05c08f39p01-ch2sk1fk1fl1.tiff	r05c08f39p01-ch1sk1fk1fl1.tiff	28	1173	0.249729	0.227634	0.00157973	0	nan	8	39	1	5	0	0	0	0	65535	65535
171	319	r05c08f40p01-ch2sk1fk1fl1.tiff	r05c08f40p01-ch1sk1fk1fl1.tiff	28	1174	0.24976	0.249653	0.0205365	0.000287224	nan	8	40	1	5	0	0	0	0	65535	65535
16	127	r05c09f01p01-ch2sk1fk1fl1.tiff	r05c09f01p01-ch1sk1fk1fl1.tiff	32	1303	0.249744	0.232044	0.0229061	0	nan	9	1	1	5	0	0	0	0	65535	65535
20	331	r05c09f03p01-ch2sk1fk1fl1.tiff	r05c09f03p01-ch1sk1fk1fl1.tiff	32	1305	0.107836	0.136019	0	0	nan	9	3	1	5	0	0	0	0	65535	65535
28	23	r05c09f04p01-ch2sk1fk1fl1.tiff	r05c09f04p01-ch1sk1fk1fl1.tiff	32	1306	0.151904	0.186053	0	0	nan	9	4	1	5	0	0	0	0	65535	65535
53	93	r05c09f05p01-ch2sk1fk1fl1.tiff	r05c09f05p01-ch1sk1fk1fl1.tiff	32	1307	0.141222	0.175097	0	0	nan	9	5	1	5	0	0	0	0	65535	65535
86	8	r05c09f06p01-ch2sk1fk1fl1.tiff	r05c09f06p01-ch1sk1fk1fl1.tiff	32	1308	0.127184	0.249607	0	7.18061e-05	nan	9	6	1	5	0	0	0	0	65535	65535
137	250	r05c09f09p01-ch2sk1fk1fl1.tiff	r05c09f09p01-ch1sk1fk1fl1.tiff	32	1311	0.249744	0.243977	0.0194594	0	nan	9	9	1	5	0	0	0	0	65535	65535
7	38	r05c09f10p01-ch2sk1fk1fl1.tiff	r05c09f10p01-ch1sk1fk1fl1.tiff	32	1312	0.249729	0.152956	0.00703699	0	nan	9	10	1	5	0	0	0	0	65535	65535
0	5	r05c09f11p01-ch2sk1fk1fl1.tiff	r05c09f11p01-ch1sk1fk1fl1.tiff	32	1313	0.24976	0.131746	0.00186696	0	nan	9	11	1	5	0	0	0	0	65535	65535
1	2	r05c09f15p01-ch2sk1fk1fl1.tiff	r05c09f15p01-ch1sk1fk1fl1.tiff	32	1317	0.249714	0.249714	0.00294405	0.00172335	nan	9	15	1	5	0	0	0	0	65535	65535
9	43	r05c09f16p01-ch2sk1fk1fl1.tiff	r05c09f16p01-ch1sk1fk1fl1.tiff	32	1318	0.249714	0.249668	0.0102683	0.000574449	nan	9	16	1	5	0	0	0	0	65535	65535
39	98	r05c09f17p01-ch2sk1fk1fl1.tiff	r05c09f17p01-ch1sk1fk1fl1.tiff	32	1319	0.24976	0.24976	0.0397088	0.00624713	nan	9	17	1	5	0	0	0	0	65535	65535
250	462	r05c09f18p01-ch2sk1fk1fl1.tiff	r05c09f18p01-ch1sk1fk1fl1.tiff	32	1320	0.249729	0.249638	0.0629739	0.000430836	nan	9	18	1	5	0	0	0	0	65535	65535
148	67	r05c09f20p01-ch2sk1fk1fl1.tiff	r05c09f20p01-ch1sk1fk1fl1.tiff	32	1322	0.0857404	0.142977	0	0	nan	9	20	1	5	0	0	0	0	65535	65535
348	664	r05c09f21p01-ch2sk1fk1fl1.tiff	r05c09f21p01-ch1sk1fk1fl1.tiff	32	1323	0.24976	0.249653	0.126594	0.00035903	nan	9	21	1	5	0	0	0	0	65535	65535
98	447	r05c09f22p01-ch2sk1fk1fl1.tiff	r05c09f22p01-ch1sk1fk1fl1.tiff	32	1324	0.24976	0.249699	0.0771915	0.00294405	nan	9	22	1	5	0	0	0	0	65535	65535
3	32	r05c09f23p01-ch2sk1fk1fl1.tiff	r05c09f23p01-ch1sk1fk1fl1.tiff	32	1325	0.24976	0.249744	0.00502642	0.00739602	nan	9	23	1	5	0	0	0	0	65535	65535
2	30	r05c09f26p01-ch2sk1fk1fl1.tiff	r05c09f26p01-ch1sk1fk1fl1.tiff	32	1328	0.249699	0.249744	0.0023696	0.00215418	nan	9	26	1	5	0	0	0	0	65535	65535
38	163	r05c09f27p01-ch2sk1fk1fl1.tiff	r05c09f27p01-ch1sk1fk1fl1.tiff	32	1329	0.24976	0.249683	0.0367647	0.00035903	nan	9	27	1	5	0	0	0	0	65535	65535
134	550	r05c09f28p01-ch2sk1fk1fl1.tiff	r05c09f28p01-ch1sk1fk1fl1.tiff	32	1330	0.24976	0.249668	0.125373	0.000143612	nan	9	28	1	5	0	0	0	0	65535	65535
405	868	r05c09f29p01-ch2sk1fk1fl1.tiff	r05c09f29p01-ch1sk1fk1fl1.tiff	32	1331	0.249744	0.249699	0.0904038	0.000287224	nan	9	29	1	5	0	0	0	0	65535	65535
18	6	r05c09f30p01-ch2sk1fk1fl1.tiff	r05c09f30p01-ch1sk1fk1fl1.tiff	32	1332	0.0567178	0.18883	0	0	nan	9	30	1	5	0	0	0	0	65535	65535
268	534	r05c09f32p01-ch2sk1fk1fl1.tiff	r05c09f32p01-ch1sk1fk1fl1.tiff	32	1334	0.249729	0.245487	0.0149357	0	nan	9	32	1	5	0	0	0	0	65535	65535
185	410	r05c09f33p01-ch2sk1fk1fl1.tiff	r05c09f33p01-ch1sk1fk1fl1.tiff	32	1335	0.24979	0.22742	0.123937	0	nan	9	33	1	5	0	0	0	0	65535	65535
28	69	r05c09f34p01-ch2sk1fk1fl1.tiff	r05c09f34p01-ch1sk1fk1fl1.tiff	32	1336	0.249744	0.153689	0.0157255	0	nan	9	34	1	5	0	0	0	0	65535	65535
2	9	r05c09f35p01-ch2sk1fk1fl1.tiff	r05c09f35p01-ch1sk1fk1fl1.tiff	32	1337	0.249714	0.206775	0.00100528	0	nan	9	35	1	5	0	0	0	0	65535	65535
76	114	r05c09f39p01-ch2sk1fk1fl1.tiff	r05c09f39p01-ch1sk1fk1fl1.tiff	32	1341	0.249744	0.249638	0.0181669	7.18061e-05	nan	9	39	1	5	0	0	0	0	65535	65535
176	357	r05c09f40p01-ch2sk1fk1fl1.tiff	r05c09f40p01-ch1sk1fk1fl1.tiff	32	1342	0.249714	0.249653	0.0151511	0.00035903	nan	9	40	1	5	0	0	0	0	65535	65535
79	28	r05c09f41p01-ch2sk1fk1fl1.tiff	r05c09f41p01-ch1sk1fk1fl1.tiff	32	1343	0.116869	0.153674	0	0	nan	9	41	1	5	0	0	0	0	65535	65535
9	78	r05c10f01p01-ch2sk1fk1fl1.tiff	r05c10f01p01-ch1sk1fk1fl1.tiff	36	1471	0.249729	0.249729	0.0106273	0.00222599	nan	10	1	1	5	0	0	0	0	65535	65535
30	22	r05c10f04p01-ch2sk1fk1fl1.tiff	r05c10f04p01-ch1sk1fk1fl1.tiff	36	1474	0.249744	0.164202	0.00172335	0	nan	10	4	1	5	0	0	0	0	65535	65535
85	77	r05c10f05p01-ch2sk1fk1fl1.tiff	r05c10f05p01-ch1sk1fk1fl1.tiff	36	1475	0.249714	0.249714	0.00315947	0.000861673	nan	10	5	1	5	0	0	0	0	65535	65535
1	191	r02c08f38p01-ch2sk1fk1fl1.tiff	r02c08f38p01-ch1sk1fk1fl1.tiff	25	1046	0.114992	0.0285496	0	0	nan	8	38	1	2	0	1	0	0	65535	65535
0	22011	r03c07f15p01-ch2sk1fk1fl1.tiff	r03c07f15p01-ch1sk1fk1fl1.tiff	22	897	0.116869	0.00418097	0	0	nan	7	15	1	3	0	1	0	0	65535	65535
0	22114	r05c03f12p01-ch2sk1fk1fl1.tiff	r05c03f12p01-ch1sk1fk1fl1.tiff	8	306	0.170153	0.0460822	0	0	nan	3	12	1	5	0	1	0	0	65535	65535
692	17	r02c02f12p01-ch2sk1fk1fl1.tiff	r02c02f12p01-ch1sk1fk1fl1.tiff	1	12	0.0222324	0.200076	0	0	nan	2	12	1	2	1	0	0	0	65535	65535
1	10	r02c02f13p01-ch2sk1fk1fl1.tiff	r02c02f13p01-ch1sk1fk1fl1.tiff	1	13	0.041413	0.132753	0	0	nan	2	13	1	2	1	0	0	0	65535	65535
37281	565	r02c02f14p01-ch2sk1fk1fl1.tiff	r02c02f14p01-ch1sk1fk1fl1.tiff	1	14	0.000564584	0.170306	0	0	nan	2	14	1	2	1	0	0	0	65535	65535
9026	94	r02c02f19p01-ch2sk1fk1fl1.tiff	r02c02f19p01-ch1sk1fk1fl1.tiff	1	19	0.0137484	0.0860609	0	0	nan	2	19	1	2	1	0	0	0	65535	65535
37124	731	r02c02f24p01-ch2sk1fk1fl1.tiff	r02c02f24p01-ch1sk1fk1fl1.tiff	1	24	0.000610361	0.0725261	0	0	nan	2	24	1	2	1	0	0	0	65535	65535
31311	189	r02c02f25p01-ch2sk1fk1fl1.tiff	r02c02f25p01-ch1sk1fk1fl1.tiff	1	25	0.00109865	0.110536	0	0	nan	2	25	1	2	1	0	0	0	65535	65535
18543	450	r02c02f32p01-ch2sk1fk1fl1.tiff	r02c02f32p01-ch1sk1fk1fl1.tiff	1	32	0.00573739	0.0959029	0	0	nan	2	32	1	2	1	0	0	0	65535	65535
37188	300	r02c03f14p01-ch2sk1fk1fl1.tiff	r02c03f14p01-ch1sk1fk1fl1.tiff	5	182	0.000595102	0.102785	0	0	nan	3	14	1	2	1	0	0	0	65535	65535
38234	212	r02c03f24p01-ch2sk1fk1fl1.tiff	r02c03f24p01-ch1sk1fk1fl1.tiff	5	192	0.000579843	0.0732128	0	0	nan	3	24	1	2	1	0	0	0	65535	65535
37652	223	r02c03f25p01-ch2sk1fk1fl1.tiff	r02c03f25p01-ch1sk1fk1fl1.tiff	5	193	0.000564584	0.118532	0	0	nan	3	25	1	2	1	0	0	0	65535	65535
315	0	r02c03f30p01-ch2sk1fk1fl1.tiff	r02c03f30p01-ch1sk1fk1fl1.tiff	5	198	0.0248417	0.105837	0	0	nan	3	30	1	2	1	0	0	0	65535	65535
37620	1	r02c03f32p01-ch2sk1fk1fl1.tiff	r02c03f32p01-ch1sk1fk1fl1.tiff	5	200	0.000564584	0.249622	0	0.000143612	nan	3	32	1	2	1	0	0	0	65535	65535
37665	355	r02c04f13p01-ch2sk1fk1fl1.tiff	r02c04f13p01-ch1sk1fk1fl1.tiff	9	349	0.000579843	0.139666	0	0	nan	4	13	1	2	1	0	0	0	65535	65535
37284	197	r02c04f14p01-ch2sk1fk1fl1.tiff	r02c04f14p01-ch1sk1fk1fl1.tiff	9	350	0.000595102	0.0565499	0	0	nan	4	14	1	2	1	0	0	0	65535	65535
37027	161	r02c04f24p01-ch2sk1fk1fl1.tiff	r02c04f24p01-ch1sk1fk1fl1.tiff	9	360	0.000595102	0.0761883	0	0	nan	4	24	1	2	1	0	0	0	65535	65535
1994	424	r02c04f32p01-ch2sk1fk1fl1.tiff	r02c04f32p01-ch1sk1fk1fl1.tiff	9	368	0.0177005	0.087541	0	0	nan	4	32	1	2	1	0	0	0	65535	65535
37699	245	r02c04f40p01-ch2sk1fk1fl1.tiff	r02c04f40p01-ch1sk1fk1fl1.tiff	9	376	0.000564584	0.118975	0	0	nan	4	40	1	2	1	0	0	0	65535	65535
32155	87	r02c05f08p01-ch2sk1fk1fl1.tiff	r02c05f08p01-ch1sk1fk1fl1.tiff	13	512	0.000762951	0.0910964	0	0	nan	5	8	1	2	1	0	0	0	65535	65535
18746	9	r02c05f12p01-ch2sk1fk1fl1.tiff	r02c05f12p01-ch1sk1fk1fl1.tiff	13	516	0.00613413	0.14226	0	0	nan	5	12	1	2	1	0	0	0	65535	65535
3302	330	r02c05f13p01-ch2sk1fk1fl1.tiff	r02c05f13p01-ch1sk1fk1fl1.tiff	13	517	0.0191196	0.0999466	0	0	nan	5	13	1	2	1	0	0	0	65535	65535
32131	4	r02c05f14p01-ch2sk1fk1fl1.tiff	r02c05f14p01-ch1sk1fk1fl1.tiff	13	518	0.000762951	0.180926	0	0	nan	5	14	1	2	1	0	0	0	65535	65535
37015	146	r02c05f24p01-ch2sk1fk1fl1.tiff	r02c05f24p01-ch1sk1fk1fl1.tiff	13	528	0.000579843	0.0886244	0	0	nan	5	24	1	2	1	0	0	0	65535	65535
170	0	r02c05f30p01-ch2sk1fk1fl1.tiff	r02c05f30p01-ch1sk1fk1fl1.tiff	13	534	0.0297246	0.112688	0	0	nan	5	30	1	2	1	0	0	0	65535	65535
38133	306	r02c05f32p01-ch2sk1fk1fl1.tiff	r02c05f32p01-ch1sk1fk1fl1.tiff	13	536	0.000564584	0.149126	0	0	nan	5	32	1	2	1	0	0	0	65535	65535
25083	3	r02c05f33p01-ch2sk1fk1fl1.tiff	r02c05f33p01-ch1sk1fk1fl1.tiff	13	537	0.00332647	0.173404	0	0	nan	5	33	1	2	1	0	0	0	65535	65535
37366	219	r02c05f34p01-ch2sk1fk1fl1.tiff	r02c05f34p01-ch1sk1fk1fl1.tiff	13	538	0.00062562	0.0780652	0	0	nan	5	34	1	2	1	0	0	0	65535	65535
33010	407	r02c05f39p01-ch2sk1fk1fl1.tiff	r02c05f39p01-ch1sk1fk1fl1.tiff	13	543	0.00241093	0.112947	0	0	nan	5	39	1	2	1	0	0	0	65535	65535
37494	0	r02c06f02p01-ch2sk1fk1fl1.tiff	r02c06f02p01-ch1sk1fk1fl1.tiff	17	674	0.000595102	0.249775	0	0.182531	nan	6	2	1	2	1	0	0	0	65535	65535
37694	7	r02c06f12p01-ch2sk1fk1fl1.tiff	r02c06f12p01-ch1sk1fk1fl1.tiff	17	684	0.000610361	0.249805	0	0.37849	nan	6	12	1	2	1	0	0	0	65535	65535
38135	354	r02c06f13p01-ch2sk1fk1fl1.tiff	r02c06f13p01-ch1sk1fk1fl1.tiff	17	685	0.000579843	0.24976	0	0.0713034	nan	6	13	1	2	1	0	0	0	65535	65535
37753	289	r02c06f14p01-ch2sk1fk1fl1.tiff	r02c06f14p01-ch1sk1fk1fl1.tiff	17	686	0.000579843	0.0708171	0	0	nan	6	14	1	2	1	0	0	0	65535	65535
37621	125	r02c06f15p01-ch2sk1fk1fl1.tiff	r02c06f15p01-ch1sk1fk1fl1.tiff	17	687	0.000579843	0.140383	0	0	nan	6	15	1	2	1	0	0	0	65535	65535
37333	126	r02c06f23p01-ch2sk1fk1fl1.tiff	r02c06f23p01-ch1sk1fk1fl1.tiff	17	695	0.000564584	0.102708	0	0	nan	6	23	1	2	1	0	0	0	65535	65535
37549	466	r02c06f24p01-ch2sk1fk1fl1.tiff	r02c06f24p01-ch1sk1fk1fl1.tiff	17	696	0.000610361	0.0651408	0	0	nan	6	24	1	2	1	0	0	0	65535	65535
31361	277	r02c06f25p01-ch2sk1fk1fl1.tiff	r02c06f25p01-ch1sk1fk1fl1.tiff	17	697	0.000656138	0.0581216	0	0	nan	6	25	1	2	1	0	0	0	65535	65535
36670	430	r02c06f32p01-ch2sk1fk1fl1.tiff	r02c06f32p01-ch1sk1fk1fl1.tiff	17	704	0.000595102	0.0919509	0	0	nan	6	32	1	2	1	0	0	0	65535	65535
38083	70	r02c06f35p01-ch2sk1fk1fl1.tiff	r02c06f35p01-ch1sk1fk1fl1.tiff	17	707	0.000595102	0.0551308	0	0	nan	6	35	1	2	1	0	0	0	65535	65535
37423	267	r02c06f36p01-ch2sk1fk1fl1.tiff	r02c06f36p01-ch1sk1fk1fl1.tiff	17	708	0.000579843	0.0691997	0	0	nan	6	36	1	2	1	0	0	0	65535	65535
37303	291	r02c06f40p01-ch2sk1fk1fl1.tiff	r02c06f40p01-ch1sk1fk1fl1.tiff	17	712	0.000564584	0.0741283	0	0	nan	6	40	1	2	1	0	0	0	65535	65535
37649	78	r02c06f41p01-ch2sk1fk1fl1.tiff	r02c06f41p01-ch1sk1fk1fl1.tiff	17	713	0.000610361	0.0968795	0	0	nan	6	41	1	2	1	0	0	0	65535	65535
37644	1	r02c07f12p01-ch2sk1fk1fl1.tiff	r02c07f12p01-ch1sk1fk1fl1.tiff	21	852	0.000564584	0.134768	0	0	nan	7	12	1	2	1	0	0	0	65535	65535
85	333	r02c07f20p01-ch2sk1fk1fl1.tiff	r02c07f20p01-ch1sk1fk1fl1.tiff	21	860	0.0401923	0.112871	0	0	nan	7	20	1	2	1	0	0	0	65535	65535
32838	719	r02c07f24p01-ch2sk1fk1fl1.tiff	r02c07f24p01-ch1sk1fk1fl1.tiff	21	864	0.00172427	0.075288	0	0	nan	7	24	1	2	1	0	0	0	65535	65535
38021	425	r02c07f25p01-ch2sk1fk1fl1.tiff	r02c07f25p01-ch1sk1fk1fl1.tiff	21	865	0.000610361	0.0821393	0	0	nan	7	25	1	2	1	0	0	0	65535	65535
37189	48	r02c07f31p01-ch2sk1fk1fl1.tiff	r02c07f31p01-ch1sk1fk1fl1.tiff	21	871	0.000595102	0.249775	0	0.320183	nan	7	31	1	2	1	0	0	0	65535	65535
38282	310	r02c07f32p01-ch2sk1fk1fl1.tiff	r02c07f32p01-ch1sk1fk1fl1.tiff	21	872	0.000595102	0.139666	0	0	nan	7	32	1	2	1	0	0	0	65535	65535
32501	50	r02c07f35p01-ch2sk1fk1fl1.tiff	r02c07f35p01-ch1sk1fk1fl1.tiff	21	875	0.000640879	0.0596628	0	0	nan	7	35	1	2	1	0	0	0	65535	65535
37286	296	r02c07f36p01-ch2sk1fk1fl1.tiff	r02c07f36p01-ch1sk1fk1fl1.tiff	21	876	0.000595102	0.0805524	0	0	nan	7	36	1	2	1	0	0	0	65535	65535
37197	73	r02c08f07p01-ch2sk1fk1fl1.tiff	r02c08f07p01-ch1sk1fk1fl1.tiff	25	1015	0.000595102	0.0528725	0	0	nan	8	7	1	2	1	0	0	0	65535	65535
31777	7	r02c08f12p01-ch2sk1fk1fl1.tiff	r02c08f12p01-ch1sk1fk1fl1.tiff	25	1020	0.00285344	0.163012	0	0	nan	8	12	1	2	1	0	0	0	65535	65535
31815	309	r02c08f13p01-ch2sk1fk1fl1.tiff	r02c08f13p01-ch1sk1fk1fl1.tiff	25	1021	0.00105287	0.0819104	0	0	nan	8	13	1	2	1	0	0	0	65535	65535
31143	326	r02c08f14p01-ch2sk1fk1fl1.tiff	r02c08f14p01-ch1sk1fk1fl1.tiff	25	1022	0.00109865	0.0780957	0	0	nan	8	14	1	2	1	0	0	0	65535	65535
32059	48	r02c08f15p01-ch2sk1fk1fl1.tiff	r02c08f15p01-ch1sk1fk1fl1.tiff	25	1023	0.000991836	0.102724	0	0	nan	8	15	1	2	1	0	0	0	65535	65535
473	1	r02c08f19p01-ch2sk1fk1fl1.tiff	r02c08f19p01-ch1sk1fk1fl1.tiff	25	1027	0.0237888	0.113161	0	0	nan	8	19	1	2	1	0	0	0	65535	65535
31948	475	r02c08f24p01-ch2sk1fk1fl1.tiff	r02c08f24p01-ch1sk1fk1fl1.tiff	25	1032	0.0010071	0.0755169	0	0	nan	8	24	1	2	1	0	0	0	65535	65535
37667	523	r02c08f25p01-ch2sk1fk1fl1.tiff	r02c08f25p01-ch1sk1fk1fl1.tiff	25	1033	0.000579843	0.103197	0	0	nan	8	25	1	2	1	0	0	0	65535	65535
37247	106	r02c08f34p01-ch2sk1fk1fl1.tiff	r02c08f34p01-ch1sk1fk1fl1.tiff	25	1042	0.000579843	0.108583	0	0	nan	8	34	1	2	1	0	0	0	65535	65535
31452	28	r02c08f35p01-ch2sk1fk1fl1.tiff	r02c08f35p01-ch1sk1fk1fl1.tiff	25	1043	0.00062562	0.0541238	0	0	nan	8	35	1	2	1	0	0	0	65535	65535
37673	340	r02c08f36p01-ch2sk1fk1fl1.tiff	r02c08f36p01-ch1sk1fk1fl1.tiff	25	1044	0.000595102	0.141772	0	0	nan	8	36	1	2	1	0	0	0	65535	65535
37540	481	r02c08f39p01-ch2sk1fk1fl1.tiff	r02c08f39p01-ch1sk1fk1fl1.tiff	25	1047	0.000610361	0.0824292	0	0	nan	8	39	1	2	1	0	0	0	65535	65535
32589	4	r02c10f04p01-ch2sk1fk1fl1.tiff	r02c10f04p01-ch1sk1fk1fl1.tiff	33	1348	0.00239567	0.142443	0	0	nan	10	4	1	2	1	0	0	0	65535	65535
32751	154	r02c10f11p01-ch2sk1fk1fl1.tiff	r02c10f11p01-ch1sk1fk1fl1.tiff	33	1355	0.000946059	0.249775	0	0.988339	nan	10	11	1	2	1	0	0	0	65535	65535
31682	62	r02c10f37p01-ch2sk1fk1fl1.tiff	r02c10f37p01-ch1sk1fk1fl1.tiff	33	1381	0.000640879	0.0674144	0	0	nan	10	37	1	2	1	0	0	0	65535	65535
36924	59	r02c11f15p01-ch2sk1fk1fl1.tiff	r02c11f15p01-ch1sk1fk1fl1.tiff	37	1527	0.000610361	0.249775	0	0.125158	nan	11	15	1	2	1	0	0	0	65535	65535
32610	13641	r02c11f34p01-ch2sk1fk1fl1.tiff	r02c11f34p01-ch1sk1fk1fl1.tiff	37	1546	0.000991836	0.0614176	0	0	nan	11	34	1	2	1	0	0	0	65535	65535
37151	211	r03c03f02p01-ch2sk1fk1fl1.tiff	r03c03f02p01-ch1sk1fk1fl1.tiff	6	212	0.000534066	0.249775	0	0.172981	nan	3	2	1	3	1	0	0	0	65535	65535
13113	424	r03c03f03p01-ch2sk1fk1fl1.tiff	r03c03f03p01-ch1sk1fk1fl1.tiff	6	213	0.0074464	0.0727855	0	0	nan	3	3	1	3	1	0	0	0	65535	65535
37583	8	r03c03f11p01-ch2sk1fk1fl1.tiff	r03c03f11p01-ch1sk1fk1fl1.tiff	6	221	0.000610361	0.185687	0	0	nan	3	11	1	3	1	0	0	0	65535	65535
32029	1	r03c03f12p01-ch2sk1fk1fl1.tiff	r03c03f12p01-ch1sk1fk1fl1.tiff	6	222	0.000671397	0.168429	0	0	nan	3	12	1	3	1	0	0	0	65535	65535
37335	369	r03c03f13p01-ch2sk1fk1fl1.tiff	r03c03f13p01-ch1sk1fk1fl1.tiff	6	223	0.000595102	0.0821546	0	0	nan	3	13	1	3	1	0	0	0	65535	65535
31383	448	r03c03f14p01-ch2sk1fk1fl1.tiff	r03c03f14p01-ch1sk1fk1fl1.tiff	6	224	0.000640879	0.13286	0	0	nan	3	14	1	3	1	0	0	0	65535	65535
37628	1	r03c03f15p01-ch2sk1fk1fl1.tiff	r03c03f15p01-ch1sk1fk1fl1.tiff	6	225	0.00062562	0.249668	0	0.000646255	nan	3	15	1	3	1	0	0	0	65535	65535
37083	866	r03c03f24p01-ch2sk1fk1fl1.tiff	r03c03f24p01-ch1sk1fk1fl1.tiff	6	234	0.00062562	0.0786755	0	0	nan	3	24	1	3	1	0	0	0	65535	65535
37789	323	r03c03f25p01-ch2sk1fk1fl1.tiff	r03c03f25p01-ch1sk1fk1fl1.tiff	6	235	0.000579843	0.0708171	0	0	nan	3	25	1	3	1	0	0	0	65535	65535
37358	270	r03c03f36p01-ch2sk1fk1fl1.tiff	r03c03f36p01-ch1sk1fk1fl1.tiff	6	246	0.000579843	0.0799268	0	0	nan	3	36	1	3	1	0	0	0	65535	65535
38066	220	r03c03f39p01-ch2sk1fk1fl1.tiff	r03c03f39p01-ch1sk1fk1fl1.tiff	6	249	0.000579843	0.0954299	0	0	nan	3	39	1	3	1	0	0	0	65535	65535
37415	300	r03c03f40p01-ch2sk1fk1fl1.tiff	r03c03f40p01-ch1sk1fk1fl1.tiff	6	250	0.000579843	0.135439	0	0	nan	3	40	1	3	1	0	0	0	65535	65535
37844	0	r03c03f41p01-ch2sk1fk1fl1.tiff	r03c03f41p01-ch1sk1fk1fl1.tiff	6	251	0.000564584	0.207385	0	0	nan	3	41	1	3	1	0	0	0	65535	65535
20756	409	r03c04f03p01-ch2sk1fk1fl1.tiff	r03c04f03p01-ch1sk1fk1fl1.tiff	10	381	0.00642405	0.0762188	0	0	nan	4	3	1	3	1	0	0	0	65535	65535
38144	3	r03c04f12p01-ch2sk1fk1fl1.tiff	r03c04f12p01-ch1sk1fk1fl1.tiff	10	390	0.000595102	0.217624	0	0	nan	4	12	1	3	1	0	0	0	65535	65535
37400	324	r03c04f14p01-ch2sk1fk1fl1.tiff	r03c04f14p01-ch1sk1fk1fl1.tiff	10	392	0.000564584	0.070573	0	0	nan	4	14	1	3	1	0	0	0	65535	65535
37339	337	r03c04f24p01-ch2sk1fk1fl1.tiff	r03c04f24p01-ch1sk1fk1fl1.tiff	10	402	0.000564584	0.0602121	0	0	nan	4	24	1	3	1	0	0	0	65535	65535
32382	318	r03c04f36p01-ch2sk1fk1fl1.tiff	r03c04f36p01-ch1sk1fk1fl1.tiff	10	414	0.00131228	0.10811	0	0	nan	4	36	1	3	1	0	0	0	65535	65535
37361	506	r03c04f38p01-ch2sk1fk1fl1.tiff	r03c04f38p01-ch1sk1fk1fl1.tiff	10	416	0.000595102	0.0981613	0	0	nan	4	38	1	3	1	0	0	0	65535	65535
37302	340	r03c04f39p01-ch2sk1fk1fl1.tiff	r03c04f39p01-ch1sk1fk1fl1.tiff	10	417	0.000579843	0.0852216	0	0	nan	4	39	1	3	1	0	0	0	65535	65535
37751	352	r03c04f40p01-ch2sk1fk1fl1.tiff	r03c04f40p01-ch1sk1fk1fl1.tiff	10	418	0.000610361	0.065156	0	0	nan	4	40	1	3	1	0	0	0	65535	65535
9689	459	r03c05f03p01-ch2sk1fk1fl1.tiff	r03c05f03p01-ch1sk1fk1fl1.tiff	14	549	0.0121767	0.0868391	0	0	nan	5	3	1	3	1	0	0	0	65535	65535
31933	6	r03c05f12p01-ch2sk1fk1fl1.tiff	r03c05f12p01-ch1sk1fk1fl1.tiff	14	558	0.00173953	0.249668	0	0.000574449	nan	5	12	1	3	1	0	0	0	65535	65535
31929	393	r03c05f13p01-ch2sk1fk1fl1.tiff	r03c05f13p01-ch1sk1fk1fl1.tiff	14	559	0.000823987	0.0934157	0	0	nan	5	13	1	3	1	0	0	0	65535	65535
31679	5	r03c05f14p01-ch2sk1fk1fl1.tiff	r03c05f14p01-ch1sk1fk1fl1.tiff	14	560	0.000640879	0.120165	0	0	nan	5	14	1	3	1	0	0	0	65535	65535
32136	405	r03c05f24p01-ch2sk1fk1fl1.tiff	r03c05f24p01-ch1sk1fk1fl1.tiff	14	570	0.00062562	0.0664988	0	0	nan	5	24	1	3	1	0	0	0	65535	65535
27635	308	r03c05f25p01-ch2sk1fk1fl1.tiff	r03c05f25p01-ch1sk1fk1fl1.tiff	14	571	0.01355	0.0721599	0	0	nan	5	25	1	3	1	0	0	0	65535	65535
37641	0	r03c05f26p01-ch2sk1fk1fl1.tiff	r03c05f26p01-ch1sk1fk1fl1.tiff	14	572	0.000595102	0.249638	0	0.000143612	nan	5	26	1	3	1	0	0	0	65535	65535
995	0	r03c05f30p01-ch2sk1fk1fl1.tiff	r03c05f30p01-ch1sk1fk1fl1.tiff	14	576	0.023682	0.0965896	0	0	nan	5	30	1	3	1	0	0	0	65535	65535
32046	77	r03c05f35p01-ch2sk1fk1fl1.tiff	r03c05f35p01-ch1sk1fk1fl1.tiff	14	581	0.00062562	0.0741741	0	0	nan	5	35	1	3	1	0	0	0	65535	65535
31412	269	r03c05f36p01-ch2sk1fk1fl1.tiff	r03c05f36p01-ch1sk1fk1fl1.tiff	14	582	0.000640879	0.0928359	0	0	nan	5	36	1	3	1	0	0	0	65535	65535
31884	317	r03c05f38p01-ch2sk1fk1fl1.tiff	r03c05f38p01-ch1sk1fk1fl1.tiff	14	584	0.000640879	0.0598306	0	0	nan	5	38	1	3	1	0	0	0	65535	65535
37530	254	r03c05f39p01-ch2sk1fk1fl1.tiff	r03c05f39p01-ch1sk1fk1fl1.tiff	14	585	0.000564584	0.0564736	0	0	nan	5	39	1	3	1	0	0	0	65535	65535
31306	63	r03c05f41p01-ch2sk1fk1fl1.tiff	r03c05f41p01-ch1sk1fk1fl1.tiff	14	587	0.000640879	0.0869306	0	0	nan	5	41	1	3	1	0	0	0	65535	65535
32331	353	r03c06f13p01-ch2sk1fk1fl1.tiff	r03c06f13p01-ch1sk1fk1fl1.tiff	18	727	0.00248722	0.09337	0	0	nan	6	13	1	3	1	0	0	0	65535	65535
31384	313	r03c06f14p01-ch2sk1fk1fl1.tiff	r03c06f14p01-ch1sk1fk1fl1.tiff	18	728	0.00247196	0.104524	0	0	nan	6	14	1	3	1	0	0	0	65535	65535
37726	333	r03c06f24p01-ch2sk1fk1fl1.tiff	r03c06f24p01-ch1sk1fk1fl1.tiff	18	738	0.000534066	0.0602426	0	0	nan	6	24	1	3	1	0	0	0	65535	65535
31364	294	r03c06f25p01-ch2sk1fk1fl1.tiff	r03c06f25p01-ch1sk1fk1fl1.tiff	18	739	0.000656138	0.0607156	0	0	nan	6	25	1	3	1	0	0	0	65535	65535
1392	0	r03c06f30p01-ch2sk1fk1fl1.tiff	r03c06f30p01-ch1sk1fk1fl1.tiff	18	744	0.0225528	0.0974746	0	0	nan	6	30	1	3	1	0	0	0	65535	65535
31335	3	r03c06f33p01-ch2sk1fk1fl1.tiff	r03c06f33p01-ch1sk1fk1fl1.tiff	18	747	0.000686656	0.178317	0	0	nan	6	33	1	3	1	0	0	0	65535	65535
32305	87	r03c06f35p01-ch2sk1fk1fl1.tiff	r03c06f35p01-ch1sk1fk1fl1.tiff	18	749	0.00062562	0.127291	0	0	nan	6	35	1	3	1	0	0	0	65535	65535
37728	275	r03c06f38p01-ch2sk1fk1fl1.tiff	r03c06f38p01-ch1sk1fk1fl1.tiff	18	752	0.000610361	0.0583047	0	0	nan	6	38	1	3	1	0	0	0	65535	65535
37608	276	r03c06f40p01-ch2sk1fk1fl1.tiff	r03c06f40p01-ch1sk1fk1fl1.tiff	18	754	0.000595102	0.0948348	0	0	nan	6	40	1	3	1	0	0	0	65535	65535
31473	0	r03c06f41p01-ch2sk1fk1fl1.tiff	r03c06f41p01-ch1sk1fk1fl1.tiff	18	755	0.000656138	0.100359	0	0	nan	6	41	1	3	1	0	0	0	65535	65535
37764	403	r03c07f14p01-ch2sk1fk1fl1.tiff	r03c07f14p01-ch1sk1fk1fl1.tiff	22	896	0.00062562	0.127092	0	0	nan	7	14	1	3	1	0	0	0	65535	65535
31867	543	r03c07f24p01-ch2sk1fk1fl1.tiff	r03c07f24p01-ch1sk1fk1fl1.tiff	22	906	0.00062562	0.0946059	0	0	nan	7	24	1	3	1	0	0	0	65535	65535
37165	394	r03c07f25p01-ch2sk1fk1fl1.tiff	r03c07f25p01-ch1sk1fk1fl1.tiff	22	907	0.000564584	0.0817578	0	0	nan	7	25	1	3	1	0	0	0	65535	65535
37827	4	r03c07f33p01-ch2sk1fk1fl1.tiff	r03c07f33p01-ch1sk1fk1fl1.tiff	22	915	0.000579843	0.220264	0	0	nan	7	33	1	3	1	0	0	0	65535	65535
32000	64	r03c07f35p01-ch2sk1fk1fl1.tiff	r03c07f35p01-ch1sk1fk1fl1.tiff	22	917	0.00148013	0.0832685	0	0	nan	7	35	1	3	1	0	0	0	65535	65535
38182	347	r03c07f36p01-ch2sk1fk1fl1.tiff	r03c07f36p01-ch1sk1fk1fl1.tiff	22	918	0.000579843	0.101396	0	0	nan	7	36	1	3	1	0	0	0	65535	65535
37478	344	r03c07f38p01-ch2sk1fk1fl1.tiff	r03c07f38p01-ch1sk1fk1fl1.tiff	22	920	0.000579843	0.0678721	0	0	nan	7	38	1	3	1	0	0	0	65535	65535
32342	494	r03c07f39p01-ch2sk1fk1fl1.tiff	r03c07f39p01-ch1sk1fk1fl1.tiff	22	921	0.0009308	0.171237	0	0	nan	7	39	1	3	1	0	0	0	65535	65535
30994	275	r03c07f40p01-ch2sk1fk1fl1.tiff	r03c07f40p01-ch1sk1fk1fl1.tiff	22	922	0.000671397	0.0529488	0	0	nan	7	40	1	3	1	0	0	0	65535	65535
31493	3	r03c07f42p01-ch2sk1fk1fl1.tiff	r03c07f42p01-ch1sk1fk1fl1.tiff	22	924	0.000762951	0.068864	0	0	nan	7	42	1	3	1	0	0	0	65535	65535
31389	13	r03c08f12p01-ch2sk1fk1fl1.tiff	r03c08f12p01-ch1sk1fk1fl1.tiff	26	1062	0.00114443	0.249714	0	0.00129251	nan	8	12	1	3	1	0	0	0	65535	65535
31543	290	r03c08f13p01-ch2sk1fk1fl1.tiff	r03c08f13p01-ch1sk1fk1fl1.tiff	26	1063	0.00138857	0.160204	0	0	nan	8	13	1	3	1	0	0	0	65535	65535
37954	401	r03c08f14p01-ch2sk1fk1fl1.tiff	r03c08f14p01-ch1sk1fk1fl1.tiff	26	1064	0.000564584	0.125368	0	0	nan	8	14	1	3	1	0	0	0	65535	65535
37842	5	r03c08f23p01-ch2sk1fk1fl1.tiff	r03c08f23p01-ch1sk1fk1fl1.tiff	26	1073	0.000579843	0.249668	0	0.00100528	nan	8	23	1	3	1	0	0	0	65535	65535
37822	621	r03c08f24p01-ch2sk1fk1fl1.tiff	r03c08f24p01-ch1sk1fk1fl1.tiff	26	1074	0.000579843	0.0834058	0	0	nan	8	24	1	3	1	0	0	0	65535	65535
37623	400	r03c08f25p01-ch2sk1fk1fl1.tiff	r03c08f25p01-ch1sk1fk1fl1.tiff	26	1075	0.000610361	0.243244	0	0	nan	8	25	1	3	1	0	0	0	65535	65535
37260	36	r03c08f35p01-ch2sk1fk1fl1.tiff	r03c08f35p01-ch1sk1fk1fl1.tiff	26	1085	0.000579843	0.0937362	0	0	nan	8	35	1	3	1	0	0	0	65535	65535
31615	486	r03c08f36p01-ch2sk1fk1fl1.tiff	r03c08f36p01-ch1sk1fk1fl1.tiff	26	1086	0.000640879	0.247181	0	0	nan	8	36	1	3	1	0	0	0	65535	65535
37785	457	r03c08f38p01-ch2sk1fk1fl1.tiff	r03c08f38p01-ch1sk1fk1fl1.tiff	26	1088	0.000579843	0.0999619	0	0	nan	8	38	1	3	1	0	0	0	65535	65535
37177	284	r03c08f39p01-ch2sk1fk1fl1.tiff	r03c08f39p01-ch1sk1fk1fl1.tiff	26	1089	0.000564584	0.118868	0	0	nan	8	39	1	3	1	0	0	0	65535	65535
32038	19171	r03c10f04p01-ch2sk1fk1fl1.tiff	r03c10f04p01-ch1sk1fk1fl1.tiff	34	1390	0.000686656	0.0596933	0	0	nan	10	4	1	3	1	0	0	0	65535	65535
31996	55	r03c10f17p01-ch2sk1fk1fl1.tiff	r03c10f17p01-ch1sk1fk1fl1.tiff	34	1403	0.000640879	0.105333	0	0	nan	10	17	1	3	1	0	0	0	65535	65535
37502	23908	r03c10f18p01-ch2sk1fk1fl1.tiff	r03c10f18p01-ch1sk1fk1fl1.tiff	34	1404	0.000610361	0.0735943	0	0	nan	10	18	1	3	1	0	0	0	65535	65535
37748	76	r03c10f29p01-ch2sk1fk1fl1.tiff	r03c10f29p01-ch1sk1fk1fl1.tiff	34	1415	0.000564584	0.0974899	0	0	nan	10	29	1	3	1	0	0	0	65535	65535
32441	1	r03c11f05p01-ch2sk1fk1fl1.tiff	r03c11f05p01-ch1sk1fk1fl1.tiff	38	1559	0.000686656	0.219135	0	0	nan	11	5	1	3	1	0	0	0	65535	65535
37698	63	r03c11f06p01-ch2sk1fk1fl1.tiff	r03c11f06p01-ch1sk1fk1fl1.tiff	38	1560	0.000564584	0.159121	0	0	nan	11	6	1	3	1	0	0	0	65535	65535
37089	19389	r03c11f22p01-ch2sk1fk1fl1.tiff	r03c11f22p01-ch1sk1fk1fl1.tiff	38	1576	0.000549325	0.0505379	0	0	nan	11	22	1	3	1	0	0	0	65535	65535
36333	0	r04c02f02p01-ch2sk1fk1fl1.tiff	r04c02f02p01-ch1sk1fk1fl1.tiff	3	86	0.000579843	0.088716	0	0	nan	2	2	1	4	1	0	0	0	65535	65535
221	12	r04c02f03p01-ch2sk1fk1fl1.tiff	r04c02f03p01-ch1sk1fk1fl1.tiff	3	87	0.0330816	0.108461	0	0	nan	2	3	1	4	1	0	0	0	65535	65535
37482	1	r04c02f12p01-ch2sk1fk1fl1.tiff	r04c02f12p01-ch1sk1fk1fl1.tiff	3	96	0.000610361	0.0844739	0	0	nan	2	12	1	4	1	0	0	0	65535	65535
37407	350	r04c02f13p01-ch2sk1fk1fl1.tiff	r04c02f13p01-ch1sk1fk1fl1.tiff	3	97	0.000595102	0.0717327	0	0	nan	2	13	1	4	1	0	0	0	65535	65535
37866	246	r04c02f14p01-ch2sk1fk1fl1.tiff	r04c02f14p01-ch1sk1fk1fl1.tiff	3	98	0.000595102	0.0780346	0	0	nan	2	14	1	4	1	0	0	0	65535	65535
37457	1	r04c02f23p01-ch2sk1fk1fl1.tiff	r04c02f23p01-ch1sk1fk1fl1.tiff	3	107	0.000579843	0.119203	0	0	nan	2	23	1	4	1	0	0	0	65535	65535
37851	375	r04c02f24p01-ch2sk1fk1fl1.tiff	r04c02f24p01-ch1sk1fk1fl1.tiff	3	108	0.000595102	0.103578	0	0	nan	2	24	1	4	1	0	0	0	65535	65535
25337	259	r04c02f25p01-ch2sk1fk1fl1.tiff	r04c02f25p01-ch1sk1fk1fl1.tiff	3	109	0.00495918	0.0627604	0	0	nan	2	25	1	4	1	0	0	0	65535	65535
137	3	r04c02f30p01-ch2sk1fk1fl1.tiff	r04c02f30p01-ch1sk1fk1fl1.tiff	3	114	0.0375372	0.115343	0	0	nan	2	30	1	4	1	0	0	0	65535	65535
32235	62	r04c02f33p01-ch2sk1fk1fl1.tiff	r04c02f33p01-ch1sk1fk1fl1.tiff	3	117	0.000656138	0.249683	0	0.00157973	nan	2	33	1	4	1	0	0	0	65535	65535
31961	3	r04c02f35p01-ch2sk1fk1fl1.tiff	r04c02f35p01-ch1sk1fk1fl1.tiff	3	119	0.00209049	0.109087	0	0	nan	2	35	1	4	1	0	0	0	65535	65535
24970	291	r04c02f36p01-ch2sk1fk1fl1.tiff	r04c02f36p01-ch1sk1fk1fl1.tiff	3	120	0.00444038	0.119631	0	0	nan	2	36	1	4	1	0	0	0	65535	65535
25760	381	r04c02f38p01-ch2sk1fk1fl1.tiff	r04c02f38p01-ch1sk1fk1fl1.tiff	3	122	0.00430304	0.0734264	0	0	nan	2	38	1	4	1	0	0	0	65535	65535
134	448	r04c03f24p01-ch2sk1fk1fl1.tiff	r04c03f24p01-ch1sk1fk1fl1.tiff	7	276	0.04065	0.102907	0	0	nan	3	24	1	4	1	0	0	0	65535	65535
31519	313	r04c03f25p01-ch2sk1fk1fl1.tiff	r04c03f25p01-ch1sk1fk1fl1.tiff	7	277	0.00205997	0.154894	0	0	nan	3	25	1	4	1	0	0	0	65535	65535
2441	10	r04c03f30p01-ch2sk1fk1fl1.tiff	r04c03f30p01-ch1sk1fk1fl1.tiff	7	282	0.0180056	0.100649	0	0	nan	3	30	1	4	1	0	0	0	65535	65535
37429	50	r04c03f35p01-ch2sk1fk1fl1.tiff	r04c03f35p01-ch1sk1fk1fl1.tiff	7	287	0.000564584	0.0758679	0	0	nan	3	35	1	4	1	0	0	0	65535	65535
31372	319	r04c03f36p01-ch2sk1fk1fl1.tiff	r04c03f36p01-ch1sk1fk1fl1.tiff	7	288	0.000915541	0.125338	0	0	nan	3	36	1	4	1	0	0	0	65535	65535
31907	373	r04c03f38p01-ch2sk1fk1fl1.tiff	r04c03f38p01-ch1sk1fk1fl1.tiff	7	290	0.00221256	0.0789044	0	0	nan	3	38	1	4	1	0	0	0	65535	65535
26043	8	r04c03f39p01-ch2sk1fk1fl1.tiff	r04c03f39p01-ch1sk1fk1fl1.tiff	7	291	0.00392157	0.142351	0	0	nan	3	39	1	4	1	0	0	0	65535	65535
14134	449	r04c04f03p01-ch2sk1fk1fl1.tiff	r04c04f03p01-ch1sk1fk1fl1.tiff	11	423	0.00894179	0.0608682	0	0	nan	4	3	1	4	1	0	0	0	65535	65535
37273	5	r04c05f26p01-ch2sk1fk1fl1.tiff	r04c05f26p01-ch1sk1fk1fl1.tiff	15	614	0.000564584	0.129137	0	0	nan	5	26	1	4	1	0	0	0	65535	65535
37576	3	r04c05f34p01-ch2sk1fk1fl1.tiff	r04c05f34p01-ch1sk1fk1fl1.tiff	15	622	0.000579843	0.137545	0	0	nan	5	34	1	4	1	0	0	0	65535	65535
32137	67	r04c05f35p01-ch2sk1fk1fl1.tiff	r04c05f35p01-ch1sk1fk1fl1.tiff	15	623	0.000640879	0.07393	0	0	nan	5	35	1	4	1	0	0	0	65535	65535
37666	260	r04c05f36p01-ch2sk1fk1fl1.tiff	r04c05f36p01-ch1sk1fk1fl1.tiff	15	624	0.000595102	0.0886702	0	0	nan	5	36	1	4	1	0	0	0	65535	65535
37386	335	r04c05f38p01-ch2sk1fk1fl1.tiff	r04c05f38p01-ch1sk1fk1fl1.tiff	15	626	0.000595102	0.0800641	0	0	nan	5	38	1	4	1	0	0	0	65535	65535
262	381	r04c06f03p01-ch2sk1fk1fl1.tiff	r04c06f03p01-ch1sk1fk1fl1.tiff	19	759	0.0277867	0.0806287	0	0	nan	6	3	1	4	1	0	0	0	65535	65535
32227	47	r04c07f12p01-ch2sk1fk1fl1.tiff	r04c07f12p01-ch1sk1fk1fl1.tiff	23	936	0.000793469	0.0569162	0	0	nan	7	12	1	4	1	0	0	0	65535	65535
24998	305	r04c07f13p01-ch2sk1fk1fl1.tiff	r04c07f13p01-ch1sk1fk1fl1.tiff	23	937	0.00363165	0.116579	0	0	nan	7	13	1	4	1	0	0	0	65535	65535
37788	2	r04c07f23p01-ch2sk1fk1fl1.tiff	r04c07f23p01-ch1sk1fk1fl1.tiff	23	947	0.000579843	0.185641	0	0	nan	7	23	1	4	1	0	0	0	65535	65535
37799	295	r04c07f25p01-ch2sk1fk1fl1.tiff	r04c07f25p01-ch1sk1fk1fl1.tiff	23	949	0.000579843	0.249805	0	4.90514	nan	7	25	1	4	1	0	0	1	65535	65535
37526	3	r04c07f26p01-ch2sk1fk1fl1.tiff	r04c07f26p01-ch1sk1fk1fl1.tiff	23	950	0.000595102	0.249775	0	0.0605325	nan	7	26	1	4	1	0	0	0	65535	65535
8881	27	r04c07f30p01-ch2sk1fk1fl1.tiff	r04c07f30p01-ch1sk1fk1fl1.tiff	23	954	0.0106355	0.0794537	0	0	nan	7	30	1	4	1	0	0	0	65535	65535
37528	43	r04c07f35p01-ch2sk1fk1fl1.tiff	r04c07f35p01-ch1sk1fk1fl1.tiff	23	959	0.000564584	0.0762493	0	0	nan	7	35	1	4	1	0	0	0	65535	65535
37888	338	r04c07f36p01-ch2sk1fk1fl1.tiff	r04c07f36p01-ch1sk1fk1fl1.tiff	23	960	0.000579843	0.0914626	0	0	nan	7	36	1	4	1	0	0	0	65535	65535
37872	396	r04c07f38p01-ch2sk1fk1fl1.tiff	r04c07f38p01-ch1sk1fk1fl1.tiff	23	962	0.000595102	0.0698253	0	0	nan	7	38	1	4	1	0	0	0	65535	65535
27905	3	r04c07f39p01-ch2sk1fk1fl1.tiff	r04c07f39p01-ch1sk1fk1fl1.tiff	23	963	0.00410468	0.161624	0	0	nan	7	39	1	4	1	0	0	0	65535	65535
32763	3	r04c08f03p01-ch2sk1fk1fl1.tiff	r04c08f03p01-ch1sk1fk1fl1.tiff	27	1095	0.00120546	0.11928	0	0	nan	8	3	1	4	1	0	0	0	65535	65535
31700	2	r04c09f12p01-ch2sk1fk1fl1.tiff	r04c09f12p01-ch1sk1fk1fl1.tiff	31	1272	0.000671397	0.123308	0	0	nan	9	12	1	4	1	0	0	0	65535	65535
37327	331	r04c09f14p01-ch2sk1fk1fl1.tiff	r04c09f14p01-ch1sk1fk1fl1.tiff	31	1274	0.000564584	0.202853	0	0	nan	9	14	1	4	1	0	0	0	65535	65535
37609	1	r04c09f15p01-ch2sk1fk1fl1.tiff	r04c09f15p01-ch1sk1fk1fl1.tiff	31	1275	0.000595102	0.242893	0	0	nan	9	15	1	4	1	0	0	0	65535	65535
32020	27	r04c09f35p01-ch2sk1fk1fl1.tiff	r04c09f35p01-ch1sk1fk1fl1.tiff	31	1295	0.000915541	0.0547189	0	0	nan	9	35	1	4	1	0	0	0	65535	65535
37246	193	r04c09f36p01-ch2sk1fk1fl1.tiff	r04c09f36p01-ch1sk1fk1fl1.tiff	31	1296	0.000595102	0.0864424	0	0	nan	9	36	1	4	1	0	0	0	65535	65535
242	556	r04c09f39p01-ch2sk1fk1fl1.tiff	r04c09f39p01-ch1sk1fk1fl1.tiff	31	1299	0.043122	0.0951705	0	0	nan	9	39	1	4	1	0	0	0	65535	65535
19226	57	r04c10f03p01-ch2sk1fk1fl1.tiff	r04c10f03p01-ch1sk1fk1fl1.tiff	35	1431	0.00787366	0.249622	0	7.18061e-05	nan	10	3	1	4	1	0	0	0	65535	65535
37240	121	r04c11f06p01-ch2sk1fk1fl1.tiff	r04c11f06p01-ch1sk1fk1fl1.tiff	39	1602	0.000564584	0.109224	0	0	nan	11	6	1	4	1	0	0	0	65535	65535
36984	19232	r04c11f33p01-ch2sk1fk1fl1.tiff	r04c11f33p01-ch1sk1fk1fl1.tiff	39	1629	0.000579843	0.0513924	0	0	nan	11	33	1	4	1	0	0	0	65535	65535
32270	21274	r04c11f34p01-ch2sk1fk1fl1.tiff	r04c11f34p01-ch1sk1fk1fl1.tiff	39	1630	0.000686656	0.0645151	0	0	nan	11	34	1	4	1	0	0	0	65535	65535
31916	4	r05c02f04p01-ch2sk1fk1fl1.tiff	r05c02f04p01-ch1sk1fk1fl1.tiff	4	130	0.000671397	0.109758	0	0	nan	2	4	1	5	1	0	0	0	65535	65535
36730	0	r05c03f02p01-ch2sk1fk1fl1.tiff	r05c03f02p01-ch1sk1fk1fl1.tiff	8	296	0.000610361	0.0678874	0	0	nan	3	2	1	5	1	0	0	0	65535	65535
37418	348	r05c03f03p01-ch2sk1fk1fl1.tiff	r05c03f03p01-ch1sk1fk1fl1.tiff	8	297	0.000549325	0.0631723	0	0	nan	3	3	1	5	1	0	0	0	65535	65535
448	16	r05c03f04p01-ch2sk1fk1fl1.tiff	r05c03f04p01-ch1sk1fk1fl1.tiff	8	298	0.0265354	0.206378	0	0	nan	3	4	1	5	1	0	0	0	65535	65535
37644	293	r05c03f13p01-ch2sk1fk1fl1.tiff	r05c03f13p01-ch1sk1fk1fl1.tiff	8	307	0.000579843	0.0813764	0	0	nan	3	13	1	5	1	0	0	0	65535	65535
37400	264	r05c03f14p01-ch2sk1fk1fl1.tiff	r05c03f14p01-ch1sk1fk1fl1.tiff	8	308	0.000579843	0.0632944	0	0	nan	3	14	1	5	1	0	0	0	65535	65535
33259	0	r05c03f19p01-ch2sk1fk1fl1.tiff	r05c03f19p01-ch1sk1fk1fl1.tiff	8	313	0.000747692	0.0572671	0	0	nan	3	19	1	5	1	0	0	0	65535	65535
31216	1	r05c03f26p01-ch2sk1fk1fl1.tiff	r05c03f26p01-ch1sk1fk1fl1.tiff	8	320	0.000640879	0.0876936	0	0	nan	3	26	1	5	1	0	0	0	65535	65535
32216	1	r05c03f35p01-ch2sk1fk1fl1.tiff	r05c03f35p01-ch1sk1fk1fl1.tiff	8	329	0.00169375	0.117006	0	0	nan	3	35	1	5	1	0	0	0	65535	65535
25241	338	r05c05f03p01-ch2sk1fk1fl1.tiff	r05c05f03p01-ch1sk1fk1fl1.tiff	16	633	0.00280766	0.0905165	0	0	nan	5	3	1	5	1	0	0	0	65535	65535
547	11	r05c05f04p01-ch2sk1fk1fl1.tiff	r05c05f04p01-ch1sk1fk1fl1.tiff	16	634	0.0270085	0.17612	0	0	nan	5	4	1	5	1	0	0	0	65535	65535
37732	2	r05c05f11p01-ch2sk1fk1fl1.tiff	r05c05f11p01-ch1sk1fk1fl1.tiff	16	641	0.000595102	0.230549	0	0	nan	5	11	1	5	1	0	0	0	65535	65535
37400	21	r05c05f12p01-ch2sk1fk1fl1.tiff	r05c05f12p01-ch1sk1fk1fl1.tiff	16	642	0.000595102	0.0513008	0	0	nan	5	12	1	5	1	0	0	0	65535	65535
37333	314	r05c05f14p01-ch2sk1fk1fl1.tiff	r05c05f14p01-ch1sk1fk1fl1.tiff	16	644	0.000595102	0.0795758	0	0	nan	5	14	1	5	1	0	0	0	65535	65535
8889	7	r05c05f19p01-ch2sk1fk1fl1.tiff	r05c05f19p01-ch1sk1fk1fl1.tiff	16	649	0.0115969	0.115816	0	0	nan	5	19	1	5	1	0	0	0	65535	65535
32475	11	r05c05f24p01-ch2sk1fk1fl1.tiff	r05c05f24p01-ch1sk1fk1fl1.tiff	16	654	0.00117494	0.144213	0	0	nan	5	24	1	5	1	0	0	0	65535	65535
36885	9	r05c05f35p01-ch2sk1fk1fl1.tiff	r05c05f35p01-ch1sk1fk1fl1.tiff	16	665	0.000610361	0.175509	0	0	nan	5	35	1	5	1	0	0	0	65535	65535
19091	292	r05c05f36p01-ch2sk1fk1fl1.tiff	r05c05f36p01-ch1sk1fk1fl1.tiff	16	666	0.00671397	0.0788586	0	0	nan	5	36	1	5	1	0	0	0	65535	65535
26615	403	r05c05f38p01-ch2sk1fk1fl1.tiff	r05c05f38p01-ch1sk1fk1fl1.tiff	16	668	0.00489815	0.0707866	0	0	nan	5	38	1	5	1	0	0	0	65535	65535
171	29	r05c05f41p01-ch2sk1fk1fl1.tiff	r05c05f41p01-ch1sk1fk1fl1.tiff	16	671	0.0308537	0.085069	0	0	nan	5	41	1	5	1	0	0	0	65535	65535
32247	137	r05c06f02p01-ch2sk1fk1fl1.tiff	r05c06f02p01-ch1sk1fk1fl1.tiff	20	800	0.000686656	0.0884871	0	0	nan	6	2	1	5	1	0	0	0	65535	65535
37726	3	r05c06f11p01-ch2sk1fk1fl1.tiff	r05c06f11p01-ch1sk1fk1fl1.tiff	20	809	0.000595102	0.218051	0	0	nan	6	11	1	5	1	0	0	0	65535	65535
37844	131	r05c06f12p01-ch2sk1fk1fl1.tiff	r05c06f12p01-ch1sk1fk1fl1.tiff	20	810	0.000610361	0.18613	0	0	nan	6	12	1	5	1	0	0	0	65535	65535
32286	312	r05c06f14p01-ch2sk1fk1fl1.tiff	r05c06f14p01-ch1sk1fk1fl1.tiff	20	812	0.00137331	0.112596	0	0	nan	6	14	1	5	1	0	0	0	65535	65535
31624	244	r05c06f24p01-ch2sk1fk1fl1.tiff	r05c06f24p01-ch1sk1fk1fl1.tiff	20	822	0.00257877	0.0616465	0	0	nan	6	24	1	5	1	0	0	0	65535	65535
26577	4	r05c06f35p01-ch2sk1fk1fl1.tiff	r05c06f35p01-ch1sk1fk1fl1.tiff	20	833	0.00587472	0.101259	0	0	nan	6	35	1	5	1	0	0	0	65535	65535
25372	287	r05c06f36p01-ch2sk1fk1fl1.tiff	r05c06f36p01-ch1sk1fk1fl1.tiff	20	834	0.00254826	0.148226	0	0	nan	6	36	1	5	1	0	0	0	65535	65535
26113	400	r05c07f03p01-ch2sk1fk1fl1.tiff	r05c07f03p01-ch1sk1fk1fl1.tiff	24	969	0.00238041	0.0846418	0	0	nan	7	3	1	5	1	0	0	0	65535	65535
36972	59	r05c07f08p01-ch2sk1fk1fl1.tiff	r05c07f08p01-ch1sk1fk1fl1.tiff	24	974	0.000534066	0.213397	0	0	nan	7	8	1	5	1	0	0	0	65535	65535
31722	2	r05c07f11p01-ch2sk1fk1fl1.tiff	r05c07f11p01-ch1sk1fk1fl1.tiff	24	977	0.000656138	0.0671397	0	0	nan	7	11	1	5	1	0	0	0	65535	65535
37989	41	r05c07f12p01-ch2sk1fk1fl1.tiff	r05c07f12p01-ch1sk1fk1fl1.tiff	24	978	0.000610361	0.0672313	0	0	nan	7	12	1	5	1	0	0	0	65535	65535
19794	331	r05c07f14p01-ch2sk1fk1fl1.tiff	r05c07f14p01-ch1sk1fk1fl1.tiff	24	980	0.00639353	0.158923	0	0	nan	7	14	1	5	1	0	0	0	65535	65535
13308	33	r05c07f30p01-ch2sk1fk1fl1.tiff	r05c07f30p01-ch1sk1fk1fl1.tiff	24	996	0.010132	0.066804	0	0	nan	7	30	1	5	1	0	0	0	65535	65535
31817	225	r05c07f31p01-ch2sk1fk1fl1.tiff	r05c07f31p01-ch1sk1fk1fl1.tiff	24	997	0.000640879	0.24979	0	0.133631	nan	7	31	1	5	1	0	0	0	65535	65535
37174	10	r05c07f35p01-ch2sk1fk1fl1.tiff	r05c07f35p01-ch1sk1fk1fl1.tiff	24	1001	0.000595102	0.223148	0	0	nan	7	35	1	5	1	0	0	0	65535	65535
31727	321	r05c07f36p01-ch2sk1fk1fl1.tiff	r05c07f36p01-ch1sk1fk1fl1.tiff	24	1002	0.00282292	0.132967	0	0	nan	7	36	1	5	1	0	0	0	65535	65535
8094	5	r05c08f03p01-ch2sk1fk1fl1.tiff	r05c08f03p01-ch1sk1fk1fl1.tiff	28	1137	0.0140841	0.191211	0	0	nan	8	3	1	5	1	0	0	0	65535	65535
9234	53	r05c08f20p01-ch2sk1fk1fl1.tiff	r05c08f20p01-ch1sk1fk1fl1.tiff	28	1154	0.0112917	0.0899825	0	0	nan	8	20	1	5	1	0	0	0	65535	65535
25254	327	r05c08f24p01-ch2sk1fk1fl1.tiff	r05c08f24p01-ch1sk1fk1fl1.tiff	28	1158	0.00268559	0.066743	0	0	nan	8	24	1	5	1	0	0	0	65535	65535
32414	1	r05c08f35p01-ch2sk1fk1fl1.tiff	r05c08f35p01-ch1sk1fk1fl1.tiff	28	1169	0.000747692	0.144869	0	0	nan	8	35	1	5	1	0	0	0	65535	65535
25655	312	r05c08f36p01-ch2sk1fk1fl1.tiff	r05c08f36p01-ch1sk1fk1fl1.tiff	28	1170	0.00233463	0.1084	0	0	nan	8	36	1	5	1	0	0	0	65535	65535
12692	55	r05c09f12p01-ch2sk1fk1fl1.tiff	r05c09f12p01-ch1sk1fk1fl1.tiff	32	1314	0.00946059	0.0509804	0	0	nan	9	12	1	5	1	0	0	0	65535	65535
48	4	r05c09f19p01-ch2sk1fk1fl1.tiff	r05c09f19p01-ch1sk1fk1fl1.tiff	32	1321	0.0362249	0.154177	0	0	nan	9	19	1	5	1	0	0	0	65535	65535
31562	238	r05c09f24p01-ch2sk1fk1fl1.tiff	r05c09f24p01-ch1sk1fk1fl1.tiff	32	1326	0.002121	0.104784	0	0	nan	9	24	1	5	1	0	0	0	65535	65535
32008	329	r05c09f25p01-ch2sk1fk1fl1.tiff	r05c09f25p01-ch1sk1fk1fl1.tiff	32	1327	0.000717174	0.0863355	0	0	nan	9	25	1	5	1	0	0	0	65535	65535
31693	344	r05c09f36p01-ch2sk1fk1fl1.tiff	r05c09f36p01-ch1sk1fk1fl1.tiff	32	1338	0.00207523	0.0890059	0	0	nan	9	36	1	5	1	0	0	0	65535	65535
32343	432	r05c09f38p01-ch2sk1fk1fl1.tiff	r05c09f38p01-ch1sk1fk1fl1.tiff	32	1340	0.00196841	0.132006	0	0	nan	9	38	1	5	1	0	0	0	65535	65535
26271	353	r05c10f03p01-ch2sk1fk1fl1.tiff	r05c10f03p01-ch1sk1fk1fl1.tiff	36	1473	0.00514229	0.0920882	0	0	nan	10	3	1	5	1	0	0	0	65535	65535
37631	22638	r02c02f02p01-ch2sk1fk1fl1.tiff	r02c02f02p01-ch1sk1fk1fl1.tiff	1	2	0.000579843	0.00233463	0	0	nan	2	2	1	2	1	1	0	0	65535	65535
0	0	r02c02f06p01-ch2sk1fk1fl1.tiff	r02c02f06p01-ch1sk1fk1fl1.tiff	1	6	0	0	0	0	nan	2	6	1	2	1	1	0	0	65535	65535
37133	21876	r02c02f07p01-ch2sk1fk1fl1.tiff	r02c02f07p01-ch1sk1fk1fl1.tiff	1	7	0.000564584	0.00112917	0	0	nan	2	7	1	2	1	1	0	0	65535	65535
31547	22128	r02c02f08p01-ch2sk1fk1fl1.tiff	r02c02f08p01-ch1sk1fk1fl1.tiff	1	8	0.000640879	0.00123598	0	0	nan	2	8	1	2	1	1	0	0	65535	65535
37429	21997	r02c02f15p01-ch2sk1fk1fl1.tiff	r02c02f15p01-ch1sk1fk1fl1.tiff	1	15	0.000610361	0.00137331	0	0	nan	2	15	1	2	1	1	0	0	65535	65535
0	0	r02c02f20p01-ch2sk1fk1fl1.tiff	r02c02f20p01-ch1sk1fk1fl1.tiff	1	20	0	0	0	0	nan	2	20	1	2	1	1	0	0	65535	65535
31585	22075	r02c02f23p01-ch2sk1fk1fl1.tiff	r02c02f23p01-ch1sk1fk1fl1.tiff	1	23	0.00062562	0.00131228	0	0	nan	2	23	1	2	1	1	0	0	65535	65535
31736	22043	r02c02f26p01-ch2sk1fk1fl1.tiff	r02c02f26p01-ch1sk1fk1fl1.tiff	1	26	0.000701915	0.00135805	0	0	nan	2	26	1	2	1	1	0	0	65535	65535
0	0	r02c02f30p01-ch2sk1fk1fl1.tiff	r02c02f30p01-ch1sk1fk1fl1.tiff	1	30	0	0	0	0	nan	2	30	1	2	1	1	0	0	65535	65535
37524	20968	r02c02f31p01-ch2sk1fk1fl1.tiff	r02c02f31p01-ch1sk1fk1fl1.tiff	1	31	0.000579843	0.00134279	0	0	nan	2	31	1	2	1	1	0	0	65535	65535
37210	61	r02c02f35p01-ch2sk1fk1fl1.tiff	r02c02f35p01-ch1sk1fk1fl1.tiff	1	35	0.000595102	0.027512	0	0	nan	2	35	1	2	1	1	0	0	65535	65535
31226	192	r02c02f36p01-ch2sk1fk1fl1.tiff	r02c02f36p01-ch1sk1fk1fl1.tiff	1	36	0.000701915	0.0471504	0	0	nan	2	36	1	2	1	1	0	0	65535	65535
31574	20090	r02c02f37p01-ch2sk1fk1fl1.tiff	r02c02f37p01-ch1sk1fk1fl1.tiff	1	37	0.00062562	0.00943008	0	0	nan	2	37	1	2	1	1	0	0	65535	65535
0	0	r02c02f38p01-ch2sk1fk1fl1.tiff	r02c02f38p01-ch1sk1fk1fl1.tiff	1	38	0	0	0	0	nan	2	38	1	2	1	1	0	0	65535	65535
37473	204	r02c02f39p01-ch2sk1fk1fl1.tiff	r02c02f39p01-ch1sk1fk1fl1.tiff	1	39	0.000595102	0.0327459	0	0	nan	2	39	1	2	1	1	0	0	65535	65535
0	0	r02c02f40p01-ch2sk1fk1fl1.tiff	r02c02f40p01-ch1sk1fk1fl1.tiff	1	40	0	0	0	0	nan	2	40	1	2	1	1	0	0	65535	65535
0	0	r02c02f41p01-ch2sk1fk1fl1.tiff	r02c02f41p01-ch1sk1fk1fl1.tiff	1	41	0	0	0	0	nan	2	41	1	2	1	1	0	0	65535	65535
36989	21895	r02c02f42p01-ch2sk1fk1fl1.tiff	r02c02f42p01-ch1sk1fk1fl1.tiff	1	42	0.000549325	0.00114443	0	0	nan	2	42	1	2	1	1	0	0	65535	65535
37421	22186	r02c03f02p01-ch2sk1fk1fl1.tiff	r02c03f02p01-ch1sk1fk1fl1.tiff	5	170	0.000549325	0.00560006	0	0	nan	3	2	1	2	1	1	0	0	65535	65535
0	0	r02c03f03p01-ch2sk1fk1fl1.tiff	r02c03f03p01-ch1sk1fk1fl1.tiff	5	171	0	0	0	0	nan	3	3	1	2	1	1	0	0	65535	65535
37665	22814	r02c03f07p01-ch2sk1fk1fl1.tiff	r02c03f07p01-ch1sk1fk1fl1.tiff	5	175	0.000610361	0.00132753	0	0	nan	3	7	1	2	1	1	0	0	65535	65535
36905	22381	r02c03f08p01-ch2sk1fk1fl1.tiff	r02c03f08p01-ch1sk1fk1fl1.tiff	5	176	0.000610361	0.00120546	0	0	nan	3	8	1	2	1	1	0	0	65535	65535
0	0	r02c03f13p01-ch2sk1fk1fl1.tiff	r02c03f13p01-ch1sk1fk1fl1.tiff	5	181	0	0	0	0	nan	3	13	1	2	1	1	0	0	65535	65535
37392	21786	r02c03f15p01-ch2sk1fk1fl1.tiff	r02c03f15p01-ch1sk1fk1fl1.tiff	5	183	0.000610361	0.00143435	0	0	nan	3	15	1	2	1	1	0	0	65535	65535
37508	21862	r02c03f23p01-ch2sk1fk1fl1.tiff	r02c03f23p01-ch1sk1fk1fl1.tiff	5	191	0.000579843	0.00187686	0	0	nan	3	23	1	2	1	1	0	0	65535	65535
36673	21825	r02c03f26p01-ch2sk1fk1fl1.tiff	r02c03f26p01-ch1sk1fk1fl1.tiff	5	194	0.000610361	0.00134279	0	0	nan	3	26	1	2	1	1	0	0	65535	65535
36937	23060	r02c03f31p01-ch2sk1fk1fl1.tiff	r02c03f31p01-ch1sk1fk1fl1.tiff	5	199	0.000549325	0.00151064	0	0	nan	3	31	1	2	1	1	0	0	65535	65535
36583	51	r02c03f35p01-ch2sk1fk1fl1.tiff	r02c03f35p01-ch1sk1fk1fl1.tiff	5	203	0.000564584	0.0219272	0	0	nan	3	35	1	2	1	1	0	0	65535	65535
0	0	r02c03f36p01-ch2sk1fk1fl1.tiff	r02c03f36p01-ch1sk1fk1fl1.tiff	5	204	0	0	0	0	nan	3	36	1	2	1	1	0	0	65535	65535
0	0	r02c03f37p01-ch2sk1fk1fl1.tiff	r02c03f37p01-ch1sk1fk1fl1.tiff	5	205	0	0	0	0	nan	3	37	1	2	1	1	0	0	65535	65535
0	0	r02c03f38p01-ch2sk1fk1fl1.tiff	r02c03f38p01-ch1sk1fk1fl1.tiff	5	206	0	0	0	0	nan	3	38	1	2	1	1	0	0	65535	65535
0	0	r02c03f39p01-ch2sk1fk1fl1.tiff	r02c03f39p01-ch1sk1fk1fl1.tiff	5	207	0	0	0	0	nan	3	39	1	2	1	1	0	0	65535	65535
0	0	r02c03f40p01-ch2sk1fk1fl1.tiff	r02c03f40p01-ch1sk1fk1fl1.tiff	5	208	0	0	0	0	nan	3	40	1	2	1	1	0	0	65535	65535
0	0	r02c03f41p01-ch2sk1fk1fl1.tiff	r02c03f41p01-ch1sk1fk1fl1.tiff	5	209	0	0	0	0	nan	3	41	1	2	1	1	0	0	65535	65535
0	0	r02c03f42p01-ch2sk1fk1fl1.tiff	r02c03f42p01-ch1sk1fk1fl1.tiff	5	210	0	0	0	0	nan	3	42	1	2	1	1	0	0	65535	65535
0	0	r02c04f02p01-ch2sk1fk1fl1.tiff	r02c04f02p01-ch1sk1fk1fl1.tiff	9	338	0	0	0	0	nan	4	2	1	2	1	1	0	0	65535	65535
0	0	r02c04f07p01-ch2sk1fk1fl1.tiff	r02c04f07p01-ch1sk1fk1fl1.tiff	9	343	0	0	0	0	nan	4	7	1	2	1	1	0	0	65535	65535
37480	22392	r02c04f08p01-ch2sk1fk1fl1.tiff	r02c04f08p01-ch1sk1fk1fl1.tiff	9	344	0.000549325	0.00131228	0	0	nan	4	8	1	2	1	1	0	0	65535	65535
37475	22212	r02c04f15p01-ch2sk1fk1fl1.tiff	r02c04f15p01-ch1sk1fk1fl1.tiff	9	351	0.000595102	0.00144961	0	0	nan	4	15	1	2	1	1	0	0	65535	65535
0	0	r02c04f20p01-ch2sk1fk1fl1.tiff	r02c04f20p01-ch1sk1fk1fl1.tiff	9	356	0	0	0	0	nan	4	20	1	2	1	1	0	0	65535	65535
37224	22174	r02c04f23p01-ch2sk1fk1fl1.tiff	r02c04f23p01-ch1sk1fk1fl1.tiff	9	359	0.000579843	0.00131228	0	0	nan	4	23	1	2	1	1	0	0	65535	65535
37520	170	r02c04f25p01-ch2sk1fk1fl1.tiff	r02c04f25p01-ch1sk1fk1fl1.tiff	9	361	0.000610361	0.0203861	0	0	nan	4	25	1	2	1	1	0	0	65535	65535
36999	22138	r02c04f26p01-ch2sk1fk1fl1.tiff	r02c04f26p01-ch1sk1fk1fl1.tiff	9	362	0.000564584	0.00137331	0	0	nan	4	26	1	2	1	1	0	0	65535	65535
0	0	r02c04f30p01-ch2sk1fk1fl1.tiff	r02c04f30p01-ch1sk1fk1fl1.tiff	9	366	0	0	0	0	nan	4	30	1	2	1	1	0	0	65535	65535
31199	23009	r02c04f31p01-ch2sk1fk1fl1.tiff	r02c04f31p01-ch1sk1fk1fl1.tiff	9	367	0.0018616	0.0015259	0	0	nan	4	31	1	2	1	1	0	0	65535	65535
37170	22199	r02c04f33p01-ch2sk1fk1fl1.tiff	r02c04f33p01-ch1sk1fk1fl1.tiff	9	369	0.000564584	0.00163272	0	0	nan	4	33	1	2	1	1	0	0	65535	65535
37028	22206	r02c04f34p01-ch2sk1fk1fl1.tiff	r02c04f34p01-ch1sk1fk1fl1.tiff	9	370	0.000610361	0.00134279	0	0	nan	4	34	1	2	1	1	0	0	65535	65535
37624	60	r02c04f35p01-ch2sk1fk1fl1.tiff	r02c04f35p01-ch1sk1fk1fl1.tiff	9	371	0.000549325	0.0146792	0	0	nan	4	35	1	2	1	1	0	0	65535	65535
0	0	r02c04f36p01-ch2sk1fk1fl1.tiff	r02c04f36p01-ch1sk1fk1fl1.tiff	9	372	0	0	0	0	nan	4	36	1	2	1	1	0	0	65535	65535
37476	23062	r02c04f37p01-ch2sk1fk1fl1.tiff	r02c04f37p01-ch1sk1fk1fl1.tiff	9	373	0.000595102	0.00285344	0	0	nan	4	37	1	2	1	1	0	0	65535	65535
0	0	r02c04f38p01-ch2sk1fk1fl1.tiff	r02c04f38p01-ch1sk1fk1fl1.tiff	9	374	0	0	0	0	nan	4	38	1	2	1	1	0	0	65535	65535
37176	187	r02c04f39p01-ch2sk1fk1fl1.tiff	r02c04f39p01-ch1sk1fk1fl1.tiff	9	375	0.000564584	0.0248264	0	0	nan	4	39	1	2	1	1	0	0	65535	65535
0	0	r02c04f41p01-ch2sk1fk1fl1.tiff	r02c04f41p01-ch1sk1fk1fl1.tiff	9	377	0	0	0	0	nan	4	41	1	2	1	1	0	0	65535	65535
37701	21821	r02c04f42p01-ch2sk1fk1fl1.tiff	r02c04f42p01-ch1sk1fk1fl1.tiff	9	378	0.000564584	0.00117494	0	0	nan	4	42	1	2	1	1	0	0	65535	65535
32266	22798	r02c05f02p01-ch2sk1fk1fl1.tiff	r02c05f02p01-ch1sk1fk1fl1.tiff	13	506	0.000823987	0.00256352	0	0	nan	5	2	1	2	1	1	0	0	65535	65535
31888	20336	r02c05f07p01-ch2sk1fk1fl1.tiff	r02c05f07p01-ch1sk1fk1fl1.tiff	13	511	0.000640879	0.0139925	0	0	nan	5	7	1	2	1	1	0	0	65535	65535
37262	22123	r02c05f15p01-ch2sk1fk1fl1.tiff	r02c05f15p01-ch1sk1fk1fl1.tiff	13	519	0.000595102	0.00137331	0	0	nan	5	15	1	2	1	1	0	0	65535	65535
0	0	r02c05f20p01-ch2sk1fk1fl1.tiff	r02c05f20p01-ch1sk1fk1fl1.tiff	13	524	0	0	0	0	nan	5	20	1	2	1	1	0	0	65535	65535
31261	22185	r02c05f23p01-ch2sk1fk1fl1.tiff	r02c05f23p01-ch1sk1fk1fl1.tiff	13	527	0.00062562	0.00143435	0	0	nan	5	23	1	2	1	1	0	0	65535	65535
31783	172	r02c05f25p01-ch2sk1fk1fl1.tiff	r02c05f25p01-ch1sk1fk1fl1.tiff	13	529	0.000747692	0.017792	0	0	nan	5	25	1	2	1	1	0	0	65535	65535
36917	22159	r02c05f26p01-ch2sk1fk1fl1.tiff	r02c05f26p01-ch1sk1fk1fl1.tiff	13	530	0.000595102	0.00138857	0	0	nan	5	26	1	2	1	1	0	0	65535	65535
31334	18485	r02c05f31p01-ch2sk1fk1fl1.tiff	r02c05f31p01-ch1sk1fk1fl1.tiff	13	535	0.000640879	0.0140383	0	0	nan	5	31	1	2	1	1	0	0	65535	65535
38342	47	r02c05f35p01-ch2sk1fk1fl1.tiff	r02c05f35p01-ch1sk1fk1fl1.tiff	13	539	0.000564584	0.0209049	0	0	nan	5	35	1	2	1	1	0	0	65535	65535
37679	143	r02c05f36p01-ch2sk1fk1fl1.tiff	r02c05f36p01-ch1sk1fk1fl1.tiff	13	540	0.000595102	0.0296788	0	0	nan	5	36	1	2	1	1	0	0	65535	65535
36960	20978	r02c05f37p01-ch2sk1fk1fl1.tiff	r02c05f37p01-ch1sk1fk1fl1.tiff	13	541	0.000564584	0.00552377	0	0	nan	5	37	1	2	1	1	0	0	65535	65535
37392	278	r02c05f38p01-ch2sk1fk1fl1.tiff	r02c05f38p01-ch1sk1fk1fl1.tiff	13	542	0.000579843	0.0393225	0	0	nan	5	38	1	2	1	1	0	0	65535	65535
37442	224	r02c05f40p01-ch2sk1fk1fl1.tiff	r02c05f40p01-ch1sk1fk1fl1.tiff	13	544	0.000579843	0.0481575	0	0	nan	5	40	1	2	1	1	0	0	65535	65535
37438	51	r02c05f41p01-ch2sk1fk1fl1.tiff	r02c05f41p01-ch1sk1fk1fl1.tiff	13	545	0.00062562	0.0184634	0	0	nan	5	41	1	2	1	1	0	0	65535	65535
32299	18737	r02c05f42p01-ch2sk1fk1fl1.tiff	r02c05f42p01-ch1sk1fk1fl1.tiff	13	546	0.000656138	0.0163882	0	0	nan	5	42	1	2	1	1	0	0	65535	65535
31587	18206	r02c06f07p01-ch2sk1fk1fl1.tiff	r02c06f07p01-ch1sk1fk1fl1.tiff	17	679	0.000656138	0.0296788	0	0	nan	6	7	1	2	1	1	0	0	65535	65535
31927	22759	r02c06f08p01-ch2sk1fk1fl1.tiff	r02c06f08p01-ch1sk1fk1fl1.tiff	17	680	0.000656138	0.00283818	0	0	nan	6	8	1	2	1	1	0	0	65535	65535
0	0	r02c06f20p01-ch2sk1fk1fl1.tiff	r02c06f20p01-ch1sk1fk1fl1.tiff	17	692	0	0	0	0	nan	6	20	1	2	1	1	0	0	65535	65535
37577	19738	r02c06f26p01-ch2sk1fk1fl1.tiff	r02c06f26p01-ch1sk1fk1fl1.tiff	17	698	0.000610361	0.00698863	0	0	nan	6	26	1	2	1	1	0	0	65535	65535
37497	22897	r02c06f31p01-ch2sk1fk1fl1.tiff	r02c06f31p01-ch1sk1fk1fl1.tiff	17	703	0.000579843	0.00723278	0	0	nan	6	31	1	2	1	1	0	0	65535	65535
37877	19870	r02c06f34p01-ch2sk1fk1fl1.tiff	r02c06f34p01-ch1sk1fk1fl1.tiff	17	706	0.000579843	0.00935378	0	0	nan	6	34	1	2	1	1	0	0	65535	65535
0	0	r02c06f37p01-ch2sk1fk1fl1.tiff	r02c06f37p01-ch1sk1fk1fl1.tiff	17	709	0	0	0	0	nan	6	37	1	2	1	1	0	0	65535	65535
37993	208	r02c06f39p01-ch2sk1fk1fl1.tiff	r02c06f39p01-ch1sk1fk1fl1.tiff	17	711	0.000595102	0.0234836	0	0	nan	6	39	1	2	1	1	0	0	65535	65535
0	0	r02c06f42p01-ch2sk1fk1fl1.tiff	r02c06f42p01-ch1sk1fk1fl1.tiff	17	714	0	0	0	0	nan	6	42	1	2	1	1	0	0	65535	65535
37148	20485	r02c07f02p01-ch2sk1fk1fl1.tiff	r02c07f02p01-ch1sk1fk1fl1.tiff	21	842	0.000610361	0.00567636	0	0	nan	7	2	1	2	1	1	0	0	65535	65535
37131	19368	r02c07f07p01-ch2sk1fk1fl1.tiff	r02c07f07p01-ch1sk1fk1fl1.tiff	21	847	0.000564584	0.0078584	0	0	nan	7	7	1	2	1	1	0	0	65535	65535
37038	22252	r02c07f08p01-ch2sk1fk1fl1.tiff	r02c07f08p01-ch1sk1fk1fl1.tiff	21	848	0.000579843	0.00675975	0	0	nan	7	8	1	2	1	1	0	0	65535	65535
0	0	r02c07f13p01-ch2sk1fk1fl1.tiff	r02c07f13p01-ch1sk1fk1fl1.tiff	21	853	0	0	0	0	nan	7	13	1	2	1	1	0	0	65535	65535
37352	19761	r02c07f15p01-ch2sk1fk1fl1.tiff	r02c07f15p01-ch1sk1fk1fl1.tiff	21	855	0.000564584	0.0109407	0	0	nan	7	15	1	2	1	1	0	0	65535	65535
37113	22148	r02c07f23p01-ch2sk1fk1fl1.tiff	r02c07f23p01-ch1sk1fk1fl1.tiff	21	863	0.000595102	0.0107576	0	0	nan	7	23	1	2	1	1	0	0	65535	65535
31926	22095	r02c07f26p01-ch2sk1fk1fl1.tiff	r02c07f26p01-ch1sk1fk1fl1.tiff	21	866	0.000640879	0.00399786	0	0	nan	7	26	1	2	1	1	0	0	65535	65535
0	0	r02c07f30p01-ch2sk1fk1fl1.tiff	r02c07f30p01-ch1sk1fk1fl1.tiff	21	870	0	0	0	0	nan	7	30	1	2	1	1	0	0	65535	65535
37547	17395	r02c07f33p01-ch2sk1fk1fl1.tiff	r02c07f33p01-ch1sk1fk1fl1.tiff	21	873	0.000549325	0.00740063	0	0	nan	7	33	1	2	1	1	0	0	65535	65535
37323	19549	r02c07f34p01-ch2sk1fk1fl1.tiff	r02c07f34p01-ch1sk1fk1fl1.tiff	21	874	0.000595102	0.00943008	0	0	nan	7	34	1	2	1	1	0	0	65535	65535
0	0	r02c07f37p01-ch2sk1fk1fl1.tiff	r02c07f37p01-ch1sk1fk1fl1.tiff	21	877	0	0	0	0	nan	7	37	1	2	1	1	0	0	65535	65535
0	0	r02c07f38p01-ch2sk1fk1fl1.tiff	r02c07f38p01-ch1sk1fk1fl1.tiff	21	878	0	0	0	0	nan	7	38	1	2	1	1	0	0	65535	65535
37915	214	r02c07f39p01-ch2sk1fk1fl1.tiff	r02c07f39p01-ch1sk1fk1fl1.tiff	21	879	0.000579843	0.0255589	0	0	nan	7	39	1	2	1	1	0	0	65535	65535
37132	233	r02c07f40p01-ch2sk1fk1fl1.tiff	r02c07f40p01-ch1sk1fk1fl1.tiff	21	880	0.000610361	0.0153353	0	0	nan	7	40	1	2	1	1	0	0	65535	65535
37246	68	r02c07f41p01-ch2sk1fk1fl1.tiff	r02c07f41p01-ch1sk1fk1fl1.tiff	21	881	0.000564584	0.0164645	0	0	nan	7	41	1	2	1	1	0	0	65535	65535
37959	21066	r02c07f42p01-ch2sk1fk1fl1.tiff	r02c07f42p01-ch1sk1fk1fl1.tiff	21	882	0.000564584	0.00308232	0	0	nan	7	42	1	2	1	1	0	0	65535	65535
37393	20441	r02c08f02p01-ch2sk1fk1fl1.tiff	r02c08f02p01-ch1sk1fk1fl1.tiff	25	1010	0.000579843	0.0168002	0	0	nan	8	2	1	2	1	1	0	0	65535	65535
0	0	r02c08f08p01-ch2sk1fk1fl1.tiff	r02c08f08p01-ch1sk1fk1fl1.tiff	25	1016	0	0	0	0	nan	8	8	1	2	1	1	0	0	65535	65535
0	0	r02c08f20p01-ch2sk1fk1fl1.tiff	r02c08f20p01-ch1sk1fk1fl1.tiff	25	1028	0	0	0	0	nan	8	20	1	2	1	1	0	0	65535	65535
32881	22116	r02c08f23p01-ch2sk1fk1fl1.tiff	r02c08f23p01-ch1sk1fk1fl1.tiff	25	1031	0.0010071	0.00822461	0	0	nan	8	23	1	2	1	1	0	0	65535	65535
32738	12037	r02c08f26p01-ch2sk1fk1fl1.tiff	r02c08f26p01-ch1sk1fk1fl1.tiff	25	1034	0.00062562	0.0377661	0	0	nan	8	26	1	2	1	1	0	0	65535	65535
0	0	r02c08f30p01-ch2sk1fk1fl1.tiff	r02c08f30p01-ch1sk1fk1fl1.tiff	25	1038	0	0	0	0	nan	8	30	1	2	1	1	0	0	65535	65535
37223	18532	r02c08f31p01-ch2sk1fk1fl1.tiff	r02c08f31p01-ch1sk1fk1fl1.tiff	25	1039	0.000579843	0.0107424	0	0	nan	8	31	1	2	1	1	0	0	65535	65535
37557	19559	r02c08f33p01-ch2sk1fk1fl1.tiff	r02c08f33p01-ch1sk1fk1fl1.tiff	25	1041	0.000610361	0.00660716	0	0	nan	8	33	1	2	1	1	0	0	65535	65535
37214	20895	r02c08f37p01-ch2sk1fk1fl1.tiff	r02c08f37p01-ch1sk1fk1fl1.tiff	25	1045	0.000564584	0.00694286	0	0	nan	8	37	1	2	1	1	0	0	65535	65535
37242	238	r02c08f40p01-ch2sk1fk1fl1.tiff	r02c08f40p01-ch1sk1fk1fl1.tiff	25	1048	0.000549325	0.0199283	0	0	nan	8	40	1	2	1	1	0	0	65535	65535
0	0	r02c08f41p01-ch2sk1fk1fl1.tiff	r02c08f41p01-ch1sk1fk1fl1.tiff	25	1049	0	0	0	0	nan	8	41	1	2	1	1	0	0	65535	65535
31366	21794	r02c08f42p01-ch2sk1fk1fl1.tiff	r02c08f42p01-ch1sk1fk1fl1.tiff	25	1050	0.00062562	0.00822461	0	0	nan	8	42	1	2	1	1	0	0	65535	65535
37289	22998	r02c09f02p01-ch2sk1fk1fl1.tiff	r02c09f02p01-ch1sk1fk1fl1.tiff	29	1178	0.000595102	0.00157168	0	0	nan	9	2	1	2	1	1	0	0	65535	65535
0	0	r02c09f06p01-ch2sk1fk1fl1.tiff	r02c09f06p01-ch1sk1fk1fl1.tiff	29	1182	0	0	0	0	nan	9	6	1	2	1	1	0	0	65535	65535
0	0	r02c09f07p01-ch2sk1fk1fl1.tiff	r02c09f07p01-ch1sk1fk1fl1.tiff	29	1183	0	0	0	0	nan	9	7	1	2	1	1	0	0	65535	65535
0	0	r02c09f08p01-ch2sk1fk1fl1.tiff	r02c09f08p01-ch1sk1fk1fl1.tiff	29	1184	0	0	0	0	nan	9	8	1	2	1	1	0	0	65535	65535
0	0	r02c09f09p01-ch2sk1fk1fl1.tiff	r02c09f09p01-ch1sk1fk1fl1.tiff	29	1185	0	0	0	0	nan	9	9	1	2	1	1	0	0	65535	65535
0	0	r02c09f10p01-ch2sk1fk1fl1.tiff	r02c09f10p01-ch1sk1fk1fl1.tiff	29	1186	0	0	0	0	nan	9	10	1	2	1	1	0	0	65535	65535
0	0	r02c09f11p01-ch2sk1fk1fl1.tiff	r02c09f11p01-ch1sk1fk1fl1.tiff	29	1187	0	0	0	0	nan	9	11	1	2	1	1	0	0	65535	65535
0	0	r02c09f12p01-ch2sk1fk1fl1.tiff	r02c09f12p01-ch1sk1fk1fl1.tiff	29	1188	0	0	0	0	nan	9	12	1	2	1	1	0	0	65535	65535
0	0	r02c09f13p01-ch2sk1fk1fl1.tiff	r02c09f13p01-ch1sk1fk1fl1.tiff	29	1189	0	0	0	0	nan	9	13	1	2	1	1	0	0	65535	65535
0	0	r02c09f14p01-ch2sk1fk1fl1.tiff	r02c09f14p01-ch1sk1fk1fl1.tiff	29	1190	0	0	0	0	nan	9	14	1	2	1	1	0	0	65535	65535
0	0	r02c09f15p01-ch2sk1fk1fl1.tiff	r02c09f15p01-ch1sk1fk1fl1.tiff	29	1191	0	0	0	0	nan	9	15	1	2	1	1	0	0	65535	65535
0	0	r02c09f16p01-ch2sk1fk1fl1.tiff	r02c09f16p01-ch1sk1fk1fl1.tiff	29	1192	0	0	0	0	nan	9	16	1	2	1	1	0	0	65535	65535
0	0	r02c09f17p01-ch2sk1fk1fl1.tiff	r02c09f17p01-ch1sk1fk1fl1.tiff	29	1193	0	0	0	0	nan	9	17	1	2	1	1	0	0	65535	65535
0	0	r02c09f18p01-ch2sk1fk1fl1.tiff	r02c09f18p01-ch1sk1fk1fl1.tiff	29	1194	0	0	0	0	nan	9	18	1	2	1	1	0	0	65535	65535
0	0	r02c09f19p01-ch2sk1fk1fl1.tiff	r02c09f19p01-ch1sk1fk1fl1.tiff	29	1195	0	0	0	0	nan	9	19	1	2	1	1	0	0	65535	65535
0	0	r02c09f20p01-ch2sk1fk1fl1.tiff	r02c09f20p01-ch1sk1fk1fl1.tiff	29	1196	0	0	0	0	nan	9	20	1	2	1	1	0	0	65535	65535
0	0	r02c09f21p01-ch2sk1fk1fl1.tiff	r02c09f21p01-ch1sk1fk1fl1.tiff	29	1197	0	0	0	0	nan	9	21	1	2	1	1	0	0	65535	65535
0	0	r02c09f22p01-ch2sk1fk1fl1.tiff	r02c09f22p01-ch1sk1fk1fl1.tiff	29	1198	0	0	0	0	nan	9	22	1	2	1	1	0	0	65535	65535
0	0	r02c09f23p01-ch2sk1fk1fl1.tiff	r02c09f23p01-ch1sk1fk1fl1.tiff	29	1199	0	0	0	0	nan	9	23	1	2	1	1	0	0	65535	65535
0	0	r02c09f24p01-ch2sk1fk1fl1.tiff	r02c09f24p01-ch1sk1fk1fl1.tiff	29	1200	0	0	0	0	nan	9	24	1	2	1	1	0	0	65535	65535
0	0	r02c09f25p01-ch2sk1fk1fl1.tiff	r02c09f25p01-ch1sk1fk1fl1.tiff	29	1201	0	0	0	0	nan	9	25	1	2	1	1	0	0	65535	65535
0	0	r02c09f26p01-ch2sk1fk1fl1.tiff	r02c09f26p01-ch1sk1fk1fl1.tiff	29	1202	0	0	0	0	nan	9	26	1	2	1	1	0	0	65535	65535
0	0	r02c09f27p01-ch2sk1fk1fl1.tiff	r02c09f27p01-ch1sk1fk1fl1.tiff	29	1203	0	0	0	0	nan	9	27	1	2	1	1	0	0	65535	65535
0	0	r02c09f28p01-ch2sk1fk1fl1.tiff	r02c09f28p01-ch1sk1fk1fl1.tiff	29	1204	0	0	0	0	nan	9	28	1	2	1	1	0	0	65535	65535
0	0	r02c09f29p01-ch2sk1fk1fl1.tiff	r02c09f29p01-ch1sk1fk1fl1.tiff	29	1205	0	0	0	0	nan	9	29	1	2	1	1	0	0	65535	65535
0	0	r02c09f30p01-ch2sk1fk1fl1.tiff	r02c09f30p01-ch1sk1fk1fl1.tiff	29	1206	0	0	0	0	nan	9	30	1	2	1	1	0	0	65535	65535
0	0	r02c09f31p01-ch2sk1fk1fl1.tiff	r02c09f31p01-ch1sk1fk1fl1.tiff	29	1207	0	0	0	0	nan	9	31	1	2	1	1	0	0	65535	65535
0	0	r02c09f32p01-ch2sk1fk1fl1.tiff	r02c09f32p01-ch1sk1fk1fl1.tiff	29	1208	0	0	0	0	nan	9	32	1	2	1	1	0	0	65535	65535
0	0	r02c09f33p01-ch2sk1fk1fl1.tiff	r02c09f33p01-ch1sk1fk1fl1.tiff	29	1209	0	0	0	0	nan	9	33	1	2	1	1	0	0	65535	65535
0	0	r02c09f34p01-ch2sk1fk1fl1.tiff	r02c09f34p01-ch1sk1fk1fl1.tiff	29	1210	0	0	0	0	nan	9	34	1	2	1	1	0	0	65535	65535
0	0	r02c09f35p01-ch2sk1fk1fl1.tiff	r02c09f35p01-ch1sk1fk1fl1.tiff	29	1211	0	0	0	0	nan	9	35	1	2	1	1	0	0	65535	65535
0	0	r02c09f36p01-ch2sk1fk1fl1.tiff	r02c09f36p01-ch1sk1fk1fl1.tiff	29	1212	0	0	0	0	nan	9	36	1	2	1	1	0	0	65535	65535
0	0	r02c09f37p01-ch2sk1fk1fl1.tiff	r02c09f37p01-ch1sk1fk1fl1.tiff	29	1213	0	0	0	0	nan	9	37	1	2	1	1	0	0	65535	65535
0	0	r02c09f38p01-ch2sk1fk1fl1.tiff	r02c09f38p01-ch1sk1fk1fl1.tiff	29	1214	0	0	0	0	nan	9	38	1	2	1	1	0	0	65535	65535
0	0	r02c09f39p01-ch2sk1fk1fl1.tiff	r02c09f39p01-ch1sk1fk1fl1.tiff	29	1215	0	0	0	0	nan	9	39	1	2	1	1	0	0	65535	65535
0	0	r02c09f40p01-ch2sk1fk1fl1.tiff	r02c09f40p01-ch1sk1fk1fl1.tiff	29	1216	0	0	0	0	nan	9	40	1	2	1	1	0	0	65535	65535
0	0	r02c09f41p01-ch2sk1fk1fl1.tiff	r02c09f41p01-ch1sk1fk1fl1.tiff	29	1217	0	0	0	0	nan	9	41	1	2	1	1	0	0	65535	65535
0	0	r02c09f42p01-ch2sk1fk1fl1.tiff	r02c09f42p01-ch1sk1fk1fl1.tiff	29	1218	0	0	0	0	nan	9	42	1	2	1	1	0	0	65535	65535
37932	21912	r02c10f01p01-ch2sk1fk1fl1.tiff	r02c10f01p01-ch1sk1fk1fl1.tiff	33	1345	0.000595102	0.0416419	0	0	nan	10	1	1	2	1	1	0	0	65535	65535
0	0	r02c10f02p01-ch2sk1fk1fl1.tiff	r02c10f02p01-ch1sk1fk1fl1.tiff	33	1346	0	0	0	0	nan	10	2	1	2	1	1	0	0	65535	65535
32315	1	r02c10f03p01-ch2sk1fk1fl1.tiff	r02c10f03p01-ch1sk1fk1fl1.tiff	33	1347	0.002533	0.0366979	0	0	nan	10	3	1	2	1	1	0	0	65535	65535
37046	21341	r02c10f05p01-ch2sk1fk1fl1.tiff	r02c10f05p01-ch1sk1fk1fl1.tiff	33	1349	0.000610361	0.0121004	0	0	nan	10	5	1	2	1	1	0	0	65535	65535
0	0	r02c10f06p01-ch2sk1fk1fl1.tiff	r02c10f06p01-ch1sk1fk1fl1.tiff	33	1350	0	0	0	0	nan	10	6	1	2	1	1	0	0	65535	65535
32024	21635	r02c10f07p01-ch2sk1fk1fl1.tiff	r02c10f07p01-ch1sk1fk1fl1.tiff	33	1351	0.00128176	0.0264134	0	0	nan	10	7	1	2	1	1	0	0	65535	65535
30741	22173	r02c10f08p01-ch2sk1fk1fl1.tiff	r02c10f08p01-ch1sk1fk1fl1.tiff	33	1352	0.00062562	0.00898756	0	0	nan	10	8	1	2	1	1	0	0	65535	65535
37615	21377	r02c10f09p01-ch2sk1fk1fl1.tiff	r02c10f09p01-ch1sk1fk1fl1.tiff	33	1353	0.000579843	0.00169375	0	0	nan	10	9	1	2	1	1	0	0	65535	65535
31343	21870	r02c10f10p01-ch2sk1fk1fl1.tiff	r02c10f10p01-ch1sk1fk1fl1.tiff	33	1354	0.00062562	0.00503548	0	0	nan	10	10	1	2	1	1	0	0	65535	65535
37471	22081	r02c10f12p01-ch2sk1fk1fl1.tiff	r02c10f12p01-ch1sk1fk1fl1.tiff	33	1356	0.000549325	0.00779736	0	0	nan	10	12	1	2	1	1	0	0	65535	65535
37522	21113	r02c10f13p01-ch2sk1fk1fl1.tiff	r02c10f13p01-ch1sk1fk1fl1.tiff	33	1357	0.000595102	0.00129702	0	0	nan	10	13	1	2	1	1	0	0	65535	65535
37807	21681	r02c10f14p01-ch2sk1fk1fl1.tiff	r02c10f14p01-ch1sk1fk1fl1.tiff	33	1358	0.000579843	0.00166323	0	0	nan	10	14	1	2	1	1	0	0	65535	65535
31428	22105	r02c10f15p01-ch2sk1fk1fl1.tiff	r02c10f15p01-ch1sk1fk1fl1.tiff	33	1359	0.00062562	0.00221256	0	0	nan	10	15	1	2	1	1	0	0	65535	65535
37574	19635	r02c10f16p01-ch2sk1fk1fl1.tiff	r02c10f16p01-ch1sk1fk1fl1.tiff	33	1360	0.000595102	0.0177768	0	0	nan	10	16	1	2	1	1	0	0	65535	65535
37897	21904	r02c10f17p01-ch2sk1fk1fl1.tiff	r02c10f17p01-ch1sk1fk1fl1.tiff	33	1361	0.000595102	0.00454719	0	0	nan	10	17	1	2	1	1	0	0	65535	65535
37207	22134	r02c10f18p01-ch2sk1fk1fl1.tiff	r02c10f18p01-ch1sk1fk1fl1.tiff	33	1362	0.000564584	0.00149538	0	0	nan	10	18	1	2	1	1	0	0	65535	65535
37697	23061	r02c10f19p01-ch2sk1fk1fl1.tiff	r02c10f19p01-ch1sk1fk1fl1.tiff	33	1363	0.000595102	0.00178531	0	0	nan	10	19	1	2	1	1	0	0	65535	65535
0	0	r02c10f20p01-ch2sk1fk1fl1.tiff	r02c10f20p01-ch1sk1fk1fl1.tiff	33	1364	0	0	0	0	nan	10	20	1	2	1	1	0	0	65535	65535
31720	19665	r02c10f21p01-ch2sk1fk1fl1.tiff	r02c10f21p01-ch1sk1fk1fl1.tiff	33	1365	0.000640879	0.0224308	0	0	nan	10	21	1	2	1	1	0	0	65535	65535
37395	22050	r02c10f22p01-ch2sk1fk1fl1.tiff	r02c10f22p01-ch1sk1fk1fl1.tiff	33	1366	0.000610361	0.00320439	0	0	nan	10	22	1	2	1	1	0	0	65535	65535
37268	22023	r02c10f23p01-ch2sk1fk1fl1.tiff	r02c10f23p01-ch1sk1fk1fl1.tiff	33	1367	0.000564584	0.00141909	0	0	nan	10	23	1	2	1	1	0	0	65535	65535
37476	22122	r02c10f24p01-ch2sk1fk1fl1.tiff	r02c10f24p01-ch1sk1fk1fl1.tiff	33	1368	0.000579843	0.00138857	0	0	nan	10	24	1	2	1	1	0	0	65535	65535
37626	22043	r02c10f25p01-ch2sk1fk1fl1.tiff	r02c10f25p01-ch1sk1fk1fl1.tiff	33	1369	0.000595102	0.00134279	0	0	nan	10	25	1	2	1	1	0	0	65535	65535
31935	21451	r02c10f26p01-ch2sk1fk1fl1.tiff	r02c10f26p01-ch1sk1fk1fl1.tiff	33	1370	0.000671397	0.0354314	0	0	nan	10	26	1	2	1	1	0	0	65535	65535
38019	21769	r02c10f27p01-ch2sk1fk1fl1.tiff	r02c10f27p01-ch1sk1fk1fl1.tiff	33	1371	0.000579843	0.00357061	0	0	nan	10	27	1	2	1	1	0	0	65535	65535
38229	22057	r02c10f28p01-ch2sk1fk1fl1.tiff	r02c10f28p01-ch1sk1fk1fl1.tiff	33	1372	0.000595102	0.00807202	0	0	nan	10	28	1	2	1	1	0	0	65535	65535
38009	10	r02c10f29p01-ch2sk1fk1fl1.tiff	r02c10f29p01-ch1sk1fk1fl1.tiff	33	1373	0.000595102	0.0431373	0	0	nan	10	29	1	2	1	1	0	0	65535	65535
0	0	r02c10f30p01-ch2sk1fk1fl1.tiff	r02c10f30p01-ch1sk1fk1fl1.tiff	33	1374	0	0	0	0	nan	10	30	1	2	1	1	0	0	65535	65535
37158	20909	r02c10f31p01-ch2sk1fk1fl1.tiff	r02c10f31p01-ch1sk1fk1fl1.tiff	33	1375	0.000595102	0.00328069	0	0	nan	10	31	1	2	1	1	0	0	65535	65535
37698	21908	r02c10f32p01-ch2sk1fk1fl1.tiff	r02c10f32p01-ch1sk1fk1fl1.tiff	33	1376	0.000579843	0.00488289	0	0	nan	10	32	1	2	1	1	0	0	65535	65535
37948	21853	r02c10f33p01-ch2sk1fk1fl1.tiff	r02c10f33p01-ch1sk1fk1fl1.tiff	33	1377	0.000564584	0.00982681	0	0	nan	10	33	1	2	1	1	0	0	65535	65535
37733	19333	r02c10f34p01-ch2sk1fk1fl1.tiff	r02c10f34p01-ch1sk1fk1fl1.tiff	33	1378	0.000564584	0.00547799	0	0	nan	10	34	1	2	1	1	0	0	65535	65535
31625	21808	r02c10f35p01-ch2sk1fk1fl1.tiff	r02c10f35p01-ch1sk1fk1fl1.tiff	33	1379	0.000656138	0.00337224	0	0	nan	10	35	1	2	1	1	0	0	65535	65535
0	0	r02c10f36p01-ch2sk1fk1fl1.tiff	r02c10f36p01-ch1sk1fk1fl1.tiff	33	1380	0	0	0	0	nan	10	36	1	2	1	1	0	0	65535	65535
0	0	r02c10f38p01-ch2sk1fk1fl1.tiff	r02c10f38p01-ch1sk1fk1fl1.tiff	33	1382	0	0	0	0	nan	10	38	1	2	1	1	0	0	65535	65535
31970	17234	r02c10f39p01-ch2sk1fk1fl1.tiff	r02c10f39p01-ch1sk1fk1fl1.tiff	33	1383	0.000839246	0.0155947	0	0	nan	10	39	1	2	1	1	0	0	65535	65535
37610	19228	r02c10f40p01-ch2sk1fk1fl1.tiff	r02c10f40p01-ch1sk1fk1fl1.tiff	33	1384	0.000579843	0.00608835	0	0	nan	10	40	1	2	1	1	0	0	65535	65535
37597	23496	r02c10f41p01-ch2sk1fk1fl1.tiff	r02c10f41p01-ch1sk1fk1fl1.tiff	33	1385	0.000579843	0.00538643	0	0	nan	10	41	1	2	1	1	0	0	65535	65535
37254	19652	r02c10f42p01-ch2sk1fk1fl1.tiff	r02c10f42p01-ch1sk1fk1fl1.tiff	33	1386	0.000564584	0.00849927	0	0	nan	10	42	1	2	1	1	0	0	65535	65535
37674	22116	r02c11f01p01-ch2sk1fk1fl1.tiff	r02c11f01p01-ch1sk1fk1fl1.tiff	37	1513	0.000610361	0.00144961	0	0	nan	11	1	1	2	1	1	0	0	65535	65535
32152	19476	r02c11f02p01-ch2sk1fk1fl1.tiff	r02c11f02p01-ch1sk1fk1fl1.tiff	37	1514	0.000640879	0.0103609	0	0	nan	11	2	1	2	1	1	0	0	65535	65535
37605	20968	r02c11f03p01-ch2sk1fk1fl1.tiff	r02c11f03p01-ch1sk1fk1fl1.tiff	37	1515	0.000579843	0.00482185	0	0	nan	11	3	1	2	1	1	0	0	65535	65535
36793	21483	r02c11f04p01-ch2sk1fk1fl1.tiff	r02c11f04p01-ch1sk1fk1fl1.tiff	37	1516	0.000610361	0.00932326	0	0	nan	11	4	1	2	1	1	0	0	65535	65535
37237	18889	r02c11f05p01-ch2sk1fk1fl1.tiff	r02c11f05p01-ch1sk1fk1fl1.tiff	37	1517	0.000595102	0.00521859	0	0	nan	11	5	1	2	1	1	0	0	65535	65535
37366	20325	r02c11f06p01-ch2sk1fk1fl1.tiff	r02c11f06p01-ch1sk1fk1fl1.tiff	37	1518	0.000595102	0.00866712	0	0	nan	11	6	1	2	1	1	0	0	65535	65535
37463	22938	r02c11f07p01-ch2sk1fk1fl1.tiff	r02c11f07p01-ch1sk1fk1fl1.tiff	37	1519	0.000610361	0.00199893	0	0	nan	11	7	1	2	1	1	0	0	65535	65535
37471	22308	r02c11f08p01-ch2sk1fk1fl1.tiff	r02c11f08p01-ch1sk1fk1fl1.tiff	37	1520	0.000579843	0.00167849	0	0	nan	11	8	1	2	1	1	0	0	65535	65535
38033	21196	r02c11f09p01-ch2sk1fk1fl1.tiff	r02c11f09p01-ch1sk1fk1fl1.tiff	37	1521	0.000595102	0.00941482	0	0	nan	11	9	1	2	1	1	0	0	65535	65535
37781	21929	r02c11f10p01-ch2sk1fk1fl1.tiff	r02c11f10p01-ch1sk1fk1fl1.tiff	37	1522	0.000595102	0.00386053	0	0	nan	11	10	1	2	1	1	0	0	65535	65535
37572	22185	r02c11f11p01-ch2sk1fk1fl1.tiff	r02c11f11p01-ch1sk1fk1fl1.tiff	37	1523	0.000579843	0.00814832	0	0	nan	11	11	1	2	1	1	0	0	65535	65535
31174	21615	r02c11f12p01-ch2sk1fk1fl1.tiff	r02c11f12p01-ch1sk1fk1fl1.tiff	37	1524	0.000991836	0.0160067	0	0	nan	11	12	1	2	1	1	0	0	65535	65535
0	0	r02c11f13p01-ch2sk1fk1fl1.tiff	r02c11f13p01-ch1sk1fk1fl1.tiff	37	1525	0	0	0	0	nan	11	13	1	2	1	1	0	0	65535	65535
37280	23757	r02c11f14p01-ch2sk1fk1fl1.tiff	r02c11f14p01-ch1sk1fk1fl1.tiff	37	1526	0.000579843	0.00877394	0	0	nan	11	14	1	2	1	1	0	0	65535	65535
37706	22135	r02c11f16p01-ch2sk1fk1fl1.tiff	r02c11f16p01-ch1sk1fk1fl1.tiff	37	1528	0.000595102	0.00196841	0	0	nan	11	16	1	2	1	1	0	0	65535	65535
37956	21806	r02c11f17p01-ch2sk1fk1fl1.tiff	r02c11f17p01-ch1sk1fk1fl1.tiff	37	1529	0.000579843	0.00471504	0	0	nan	11	17	1	2	1	1	0	0	65535	65535
37656	22042	r02c11f18p01-ch2sk1fk1fl1.tiff	r02c11f18p01-ch1sk1fk1fl1.tiff	37	1530	0.000564584	0.00801099	0	0	nan	11	18	1	2	1	1	0	0	65535	65535
0	0	r02c11f19p01-ch2sk1fk1fl1.tiff	r02c11f19p01-ch1sk1fk1fl1.tiff	37	1531	0	0	0	0	nan	11	19	1	2	1	1	0	0	65535	65535
0	0	r02c11f20p01-ch2sk1fk1fl1.tiff	r02c11f20p01-ch1sk1fk1fl1.tiff	37	1532	0	0	0	0	nan	11	20	1	2	1	1	0	0	65535	65535
37030	22507	r02c11f21p01-ch2sk1fk1fl1.tiff	r02c11f21p01-ch1sk1fk1fl1.tiff	37	1533	0.000564584	0.00227359	0	0	nan	11	21	1	2	1	1	0	0	65535	65535
37258	22108	r02c11f22p01-ch2sk1fk1fl1.tiff	r02c11f22p01-ch1sk1fk1fl1.tiff	37	1534	0.000579843	0.00140383	0	0	nan	11	22	1	2	1	1	0	0	65535	65535
31744	21889	r02c11f23p01-ch2sk1fk1fl1.tiff	r02c11f23p01-ch1sk1fk1fl1.tiff	37	1535	0.0010071	0.00306706	0	0	nan	11	23	1	2	1	1	0	0	65535	65535
38072	19146	r02c11f24p01-ch2sk1fk1fl1.tiff	r02c11f24p01-ch1sk1fk1fl1.tiff	37	1536	0.000564584	0.011429	0	0	nan	11	24	1	2	1	1	0	0	65535	65535
37542	19277	r02c11f25p01-ch2sk1fk1fl1.tiff	r02c11f25p01-ch1sk1fk1fl1.tiff	37	1537	0.000579843	0.00440986	0	0	nan	11	25	1	2	1	1	0	0	65535	65535
31482	19645	r02c11f26p01-ch2sk1fk1fl1.tiff	r02c11f26p01-ch1sk1fk1fl1.tiff	37	1538	0.00062562	0.0174563	0	0	nan	11	26	1	2	1	1	0	0	65535	65535
37314	21891	r02c11f27p01-ch2sk1fk1fl1.tiff	r02c11f27p01-ch1sk1fk1fl1.tiff	37	1539	0.000595102	0.00381476	0	0	nan	11	27	1	2	1	1	0	0	65535	65535
37329	22082	r02c11f28p01-ch2sk1fk1fl1.tiff	r02c11f28p01-ch1sk1fk1fl1.tiff	37	1540	0.000564584	0.00479133	0	0	nan	11	28	1	2	1	1	0	0	65535	65535
31986	19790	r02c11f29p01-ch2sk1fk1fl1.tiff	r02c11f29p01-ch1sk1fk1fl1.tiff	37	1541	0.000717174	0.00965896	0	0	nan	11	29	1	2	1	1	0	0	65535	65535
31641	23082	r02c11f30p01-ch2sk1fk1fl1.tiff	r02c11f30p01-ch1sk1fk1fl1.tiff	37	1542	0.00512703	0.0155795	0	0	nan	11	30	1	2	1	1	0	0	65535	65535
37278	22839	r02c11f31p01-ch2sk1fk1fl1.tiff	r02c11f31p01-ch1sk1fk1fl1.tiff	37	1543	0.000595102	0.0037995	0	0	nan	11	31	1	2	1	1	0	0	65535	65535
37577	21207	r02c11f32p01-ch2sk1fk1fl1.tiff	r02c11f32p01-ch1sk1fk1fl1.tiff	37	1544	0.000595102	0.0221866	0	0	nan	11	32	1	2	1	1	0	0	65535	65535
37540	21723	r02c11f33p01-ch2sk1fk1fl1.tiff	r02c11f33p01-ch1sk1fk1fl1.tiff	37	1545	0.000579843	0.0055848	0	0	nan	11	33	1	2	1	1	0	0	65535	65535
31877	19313	r02c11f35p01-ch2sk1fk1fl1.tiff	r02c11f35p01-ch1sk1fk1fl1.tiff	37	1547	0.000717174	0.0226749	0	0	nan	11	35	1	2	1	1	0	0	65535	65535
0	0	r02c11f36p01-ch2sk1fk1fl1.tiff	r02c11f36p01-ch1sk1fk1fl1.tiff	37	1548	0	0	0	0	nan	11	36	1	2	1	1	0	0	65535	65535
0	0	r02c11f37p01-ch2sk1fk1fl1.tiff	r02c11f37p01-ch1sk1fk1fl1.tiff	37	1549	0	0	0	0	nan	11	37	1	2	1	1	0	0	65535	65535
37260	18744	r02c11f38p01-ch2sk1fk1fl1.tiff	r02c11f38p01-ch1sk1fk1fl1.tiff	37	1550	0.000595102	0.0174411	0	0	nan	11	38	1	2	1	1	0	0	65535	65535
37577	20751	r02c11f39p01-ch2sk1fk1fl1.tiff	r02c11f39p01-ch1sk1fk1fl1.tiff	37	1551	0.000610361	0.0272221	0	0	nan	11	39	1	2	1	1	0	0	65535	65535
37699	21747	r02c11f40p01-ch2sk1fk1fl1.tiff	r02c11f40p01-ch1sk1fk1fl1.tiff	37	1552	0.000595102	0.00271611	0	0	nan	11	40	1	2	1	1	0	0	65535	65535
31753	18295	r02c11f41p01-ch2sk1fk1fl1.tiff	r02c11f41p01-ch1sk1fk1fl1.tiff	37	1553	0.00062562	0.0360418	0	0	nan	11	41	1	2	1	1	0	0	65535	65535
37038	18253	r02c11f42p01-ch2sk1fk1fl1.tiff	r02c11f42p01-ch1sk1fk1fl1.tiff	37	1554	0.000534066	0.0178073	0	0	nan	11	42	1	2	1	1	0	0	65535	65535
36999	22829	r03c02f02p01-ch2sk1fk1fl1.tiff	r03c02f02p01-ch1sk1fk1fl1.tiff	2	44	0.000579843	0.00213626	0	0	nan	2	2	1	3	1	1	0	0	65535	65535
0	0	r03c02f06p01-ch2sk1fk1fl1.tiff	r03c02f06p01-ch1sk1fk1fl1.tiff	2	48	0	0	0	0	nan	2	6	1	3	1	1	0	0	65535	65535
0	0	r03c02f07p01-ch2sk1fk1fl1.tiff	r03c02f07p01-ch1sk1fk1fl1.tiff	2	49	0	0	0	0	nan	2	7	1	3	1	1	0	0	65535	65535
0	0	r03c02f08p01-ch2sk1fk1fl1.tiff	r03c02f08p01-ch1sk1fk1fl1.tiff	2	50	0	0	0	0	nan	2	8	1	3	1	1	0	0	65535	65535
0	0	r03c02f09p01-ch2sk1fk1fl1.tiff	r03c02f09p01-ch1sk1fk1fl1.tiff	2	51	0	0	0	0	nan	2	9	1	3	1	1	0	0	65535	65535
0	0	r03c02f10p01-ch2sk1fk1fl1.tiff	r03c02f10p01-ch1sk1fk1fl1.tiff	2	52	0	0	0	0	nan	2	10	1	3	1	1	0	0	65535	65535
0	0	r03c02f11p01-ch2sk1fk1fl1.tiff	r03c02f11p01-ch1sk1fk1fl1.tiff	2	53	0	0	0	0	nan	2	11	1	3	1	1	0	0	65535	65535
0	0	r03c02f12p01-ch2sk1fk1fl1.tiff	r03c02f12p01-ch1sk1fk1fl1.tiff	2	54	0	0	0	0	nan	2	12	1	3	1	1	0	0	65535	65535
0	0	r03c02f13p01-ch2sk1fk1fl1.tiff	r03c02f13p01-ch1sk1fk1fl1.tiff	2	55	0	0	0	0	nan	2	13	1	3	1	1	0	0	65535	65535
0	0	r03c02f14p01-ch2sk1fk1fl1.tiff	r03c02f14p01-ch1sk1fk1fl1.tiff	2	56	0	0	0	0	nan	2	14	1	3	1	1	0	0	65535	65535
0	0	r03c02f15p01-ch2sk1fk1fl1.tiff	r03c02f15p01-ch1sk1fk1fl1.tiff	2	57	0	0	0	0	nan	2	15	1	3	1	1	0	0	65535	65535
0	0	r03c02f16p01-ch2sk1fk1fl1.tiff	r03c02f16p01-ch1sk1fk1fl1.tiff	2	58	0	0	0	0	nan	2	16	1	3	1	1	0	0	65535	65535
0	0	r03c02f17p01-ch2sk1fk1fl1.tiff	r03c02f17p01-ch1sk1fk1fl1.tiff	2	59	0	0	0	0	nan	2	17	1	3	1	1	0	0	65535	65535
0	0	r03c02f18p01-ch2sk1fk1fl1.tiff	r03c02f18p01-ch1sk1fk1fl1.tiff	2	60	0	0	0	0	nan	2	18	1	3	1	1	0	0	65535	65535
0	0	r03c02f19p01-ch2sk1fk1fl1.tiff	r03c02f19p01-ch1sk1fk1fl1.tiff	2	61	0	0	0	0	nan	2	19	1	3	1	1	0	0	65535	65535
0	0	r03c02f20p01-ch2sk1fk1fl1.tiff	r03c02f20p01-ch1sk1fk1fl1.tiff	2	62	0	0	0	0	nan	2	20	1	3	1	1	0	0	65535	65535
0	0	r03c02f21p01-ch2sk1fk1fl1.tiff	r03c02f21p01-ch1sk1fk1fl1.tiff	2	63	0	0	0	0	nan	2	21	1	3	1	1	0	0	65535	65535
0	0	r03c02f22p01-ch2sk1fk1fl1.tiff	r03c02f22p01-ch1sk1fk1fl1.tiff	2	64	0	0	0	0	nan	2	22	1	3	1	1	0	0	65535	65535
0	0	r03c02f23p01-ch2sk1fk1fl1.tiff	r03c02f23p01-ch1sk1fk1fl1.tiff	2	65	0	0	0	0	nan	2	23	1	3	1	1	0	0	65535	65535
0	0	r03c02f24p01-ch2sk1fk1fl1.tiff	r03c02f24p01-ch1sk1fk1fl1.tiff	2	66	0	0	0	0	nan	2	24	1	3	1	1	0	0	65535	65535
0	0	r03c02f25p01-ch2sk1fk1fl1.tiff	r03c02f25p01-ch1sk1fk1fl1.tiff	2	67	0	0	0	0	nan	2	25	1	3	1	1	0	0	65535	65535
0	0	r03c02f26p01-ch2sk1fk1fl1.tiff	r03c02f26p01-ch1sk1fk1fl1.tiff	2	68	0	0	0	0	nan	2	26	1	3	1	1	0	0	65535	65535
0	0	r03c02f27p01-ch2sk1fk1fl1.tiff	r03c02f27p01-ch1sk1fk1fl1.tiff	2	69	0	0	0	0	nan	2	27	1	3	1	1	0	0	65535	65535
0	0	r03c02f28p01-ch2sk1fk1fl1.tiff	r03c02f28p01-ch1sk1fk1fl1.tiff	2	70	0	0	0	0	nan	2	28	1	3	1	1	0	0	65535	65535
0	0	r03c02f29p01-ch2sk1fk1fl1.tiff	r03c02f29p01-ch1sk1fk1fl1.tiff	2	71	0	0	0	0	nan	2	29	1	3	1	1	0	0	65535	65535
0	0	r03c02f30p01-ch2sk1fk1fl1.tiff	r03c02f30p01-ch1sk1fk1fl1.tiff	2	72	0	0	0	0	nan	2	30	1	3	1	1	0	0	65535	65535
0	0	r03c02f31p01-ch2sk1fk1fl1.tiff	r03c02f31p01-ch1sk1fk1fl1.tiff	2	73	0	0	0	0	nan	2	31	1	3	1	1	0	0	65535	65535
0	0	r03c02f32p01-ch2sk1fk1fl1.tiff	r03c02f32p01-ch1sk1fk1fl1.tiff	2	74	0	0	0	0	nan	2	32	1	3	1	1	0	0	65535	65535
0	0	r03c02f33p01-ch2sk1fk1fl1.tiff	r03c02f33p01-ch1sk1fk1fl1.tiff	2	75	0	0	0	0	nan	2	33	1	3	1	1	0	0	65535	65535
0	0	r03c02f34p01-ch2sk1fk1fl1.tiff	r03c02f34p01-ch1sk1fk1fl1.tiff	2	76	0	0	0	0	nan	2	34	1	3	1	1	0	0	65535	65535
0	0	r03c02f35p01-ch2sk1fk1fl1.tiff	r03c02f35p01-ch1sk1fk1fl1.tiff	2	77	0	0	0	0	nan	2	35	1	3	1	1	0	0	65535	65535
0	0	r03c02f36p01-ch2sk1fk1fl1.tiff	r03c02f36p01-ch1sk1fk1fl1.tiff	2	78	0	0	0	0	nan	2	36	1	3	1	1	0	0	65535	65535
0	0	r03c02f37p01-ch2sk1fk1fl1.tiff	r03c02f37p01-ch1sk1fk1fl1.tiff	2	79	0	0	0	0	nan	2	37	1	3	1	1	0	0	65535	65535
0	0	r03c02f38p01-ch2sk1fk1fl1.tiff	r03c02f38p01-ch1sk1fk1fl1.tiff	2	80	0	0	0	0	nan	2	38	1	3	1	1	0	0	65535	65535
0	0	r03c02f39p01-ch2sk1fk1fl1.tiff	r03c02f39p01-ch1sk1fk1fl1.tiff	2	81	0	0	0	0	nan	2	39	1	3	1	1	0	0	65535	65535
0	0	r03c02f40p01-ch2sk1fk1fl1.tiff	r03c02f40p01-ch1sk1fk1fl1.tiff	2	82	0	0	0	0	nan	2	40	1	3	1	1	0	0	65535	65535
0	0	r03c02f41p01-ch2sk1fk1fl1.tiff	r03c02f41p01-ch1sk1fk1fl1.tiff	2	83	0	0	0	0	nan	2	41	1	3	1	1	0	0	65535	65535
0	0	r03c02f42p01-ch2sk1fk1fl1.tiff	r03c02f42p01-ch1sk1fk1fl1.tiff	2	84	0	0	0	0	nan	2	42	1	3	1	1	0	0	65535	65535
0	0	r03c03f07p01-ch2sk1fk1fl1.tiff	r03c03f07p01-ch1sk1fk1fl1.tiff	6	217	0	0	0	0	nan	3	7	1	3	1	1	0	0	65535	65535
0	0	r03c03f08p01-ch2sk1fk1fl1.tiff	r03c03f08p01-ch1sk1fk1fl1.tiff	6	218	0	0	0	0	nan	3	8	1	3	1	1	0	0	65535	65535
37969	20857	r03c03f31p01-ch2sk1fk1fl1.tiff	r03c03f31p01-ch1sk1fk1fl1.tiff	6	241	0.000579843	0.0016022	0	0	nan	3	31	1	3	1	1	0	0	65535	65535
0	0	r03c03f37p01-ch2sk1fk1fl1.tiff	r03c03f37p01-ch1sk1fk1fl1.tiff	6	247	0	0	0	0	nan	3	37	1	3	1	1	0	0	65535	65535
0	0	r03c03f38p01-ch2sk1fk1fl1.tiff	r03c03f38p01-ch1sk1fk1fl1.tiff	6	248	0	0	0	0	nan	3	38	1	3	1	1	0	0	65535	65535
37523	23396	r03c03f42p01-ch2sk1fk1fl1.tiff	r03c03f42p01-ch1sk1fk1fl1.tiff	6	252	0.000564584	0.0142824	0	0	nan	3	42	1	3	1	1	0	0	65535	65535
37914	20355	r03c04f02p01-ch2sk1fk1fl1.tiff	r03c04f02p01-ch1sk1fk1fl1.tiff	10	380	0.000610361	0.00866712	0	0	nan	4	2	1	3	1	1	0	0	65535	65535
0	0	r03c04f06p01-ch2sk1fk1fl1.tiff	r03c04f06p01-ch1sk1fk1fl1.tiff	10	384	0	0	0	0	nan	4	6	1	3	1	1	0	0	65535	65535
36986	23883	r03c04f07p01-ch2sk1fk1fl1.tiff	r03c04f07p01-ch1sk1fk1fl1.tiff	10	385	0.000579843	0.00109865	0	0	nan	4	7	1	3	1	1	0	0	65535	65535
0	0	r03c04f08p01-ch2sk1fk1fl1.tiff	r03c04f08p01-ch1sk1fk1fl1.tiff	10	386	0	0	0	0	nan	4	8	1	3	1	1	0	0	65535	65535
31670	19785	r03c04f15p01-ch2sk1fk1fl1.tiff	r03c04f15p01-ch1sk1fk1fl1.tiff	10	393	0.00225834	0.013489	0	0	nan	4	15	1	3	1	1	0	0	65535	65535
0	0	r03c04f19p01-ch2sk1fk1fl1.tiff	r03c04f19p01-ch1sk1fk1fl1.tiff	10	397	0	0	0	0	nan	4	19	1	3	1	1	0	0	65535	65535
36672	21627	r03c04f31p01-ch2sk1fk1fl1.tiff	r03c04f31p01-ch1sk1fk1fl1.tiff	10	409	0.000610361	0.00723278	0	0	nan	4	31	1	3	1	1	0	0	65535	65535
0	0	r03c04f37p01-ch2sk1fk1fl1.tiff	r03c04f37p01-ch1sk1fk1fl1.tiff	10	415	0	0	0	0	nan	4	37	1	3	1	1	0	0	65535	65535
0	0	r03c04f41p01-ch2sk1fk1fl1.tiff	r03c04f41p01-ch1sk1fk1fl1.tiff	10	419	0	0	0	0	nan	4	41	1	3	1	1	0	0	65535	65535
37251	22649	r03c04f42p01-ch2sk1fk1fl1.tiff	r03c04f42p01-ch1sk1fk1fl1.tiff	10	420	0.000534066	0.00143435	0	0	nan	4	42	1	3	1	1	0	0	65535	65535
37092	22343	r03c05f02p01-ch2sk1fk1fl1.tiff	r03c05f02p01-ch1sk1fk1fl1.tiff	14	548	0.00062562	0.0055848	0	0	nan	5	2	1	3	1	1	0	0	65535	65535
36845	19917	r03c05f07p01-ch2sk1fk1fl1.tiff	r03c05f07p01-ch1sk1fk1fl1.tiff	14	553	0.000564584	0.00636301	0	0	nan	5	7	1	3	1	1	0	0	65535	65535
36906	19403	r03c05f08p01-ch2sk1fk1fl1.tiff	r03c05f08p01-ch1sk1fk1fl1.tiff	14	554	0.000610361	0.00828565	0	0	nan	5	8	1	3	1	1	0	0	65535	65535
37580	22345	r03c05f15p01-ch2sk1fk1fl1.tiff	r03c05f15p01-ch1sk1fk1fl1.tiff	14	561	0.000579843	0.00134279	0	0	nan	5	15	1	3	1	1	0	0	65535	65535
37634	22044	r03c05f23p01-ch2sk1fk1fl1.tiff	r03c05f23p01-ch1sk1fk1fl1.tiff	14	569	0.000579843	0.00140383	0	0	nan	5	23	1	3	1	1	0	0	65535	65535
0	0	r03c05f31p01-ch2sk1fk1fl1.tiff	r03c05f31p01-ch1sk1fk1fl1.tiff	14	577	0	0	0	0	nan	5	31	1	3	1	1	0	0	65535	65535
30998	20855	r03c05f37p01-ch2sk1fk1fl1.tiff	r03c05f37p01-ch1sk1fk1fl1.tiff	14	583	0.000823987	0.00784314	0	0	nan	5	37	1	3	1	1	0	0	65535	65535
0	0	r03c05f40p01-ch2sk1fk1fl1.tiff	r03c05f40p01-ch1sk1fk1fl1.tiff	14	586	0	0	0	0	nan	5	40	1	3	1	1	0	0	65535	65535
37878	21222	r03c05f42p01-ch2sk1fk1fl1.tiff	r03c05f42p01-ch1sk1fk1fl1.tiff	14	588	0.000595102	0.00135805	0	0	nan	5	42	1	3	1	1	0	0	65535	65535
37187	22179	r03c06f02p01-ch2sk1fk1fl1.tiff	r03c06f02p01-ch1sk1fk1fl1.tiff	18	716	0.000595102	0.0126802	0	0	nan	6	2	1	3	1	1	0	0	65535	65535
37802	20166	r03c06f07p01-ch2sk1fk1fl1.tiff	r03c06f07p01-ch1sk1fk1fl1.tiff	18	721	0.00062562	0.0135805	0	0	nan	6	7	1	3	1	1	0	0	65535	65535
37509	22331	r03c06f08p01-ch2sk1fk1fl1.tiff	r03c06f08p01-ch1sk1fk1fl1.tiff	18	722	0.000595102	0.00418097	0	0	nan	6	8	1	3	1	1	0	0	65535	65535
38164	19631	r03c06f15p01-ch2sk1fk1fl1.tiff	r03c06f15p01-ch1sk1fk1fl1.tiff	18	729	0.000579843	0.010605	0	0	nan	6	15	1	3	1	1	0	0	65535	65535
37642	21957	r03c06f23p01-ch2sk1fk1fl1.tiff	r03c06f23p01-ch1sk1fk1fl1.tiff	18	737	0.000610361	0.0084535	0	0	nan	6	23	1	3	1	1	0	0	65535	65535
37624	21906	r03c06f26p01-ch2sk1fk1fl1.tiff	r03c06f26p01-ch1sk1fk1fl1.tiff	18	740	0.000610361	0.00341802	0	0	nan	6	26	1	3	1	1	0	0	65535	65535
32120	18023	r03c06f31p01-ch2sk1fk1fl1.tiff	r03c06f31p01-ch1sk1fk1fl1.tiff	18	745	0.000961318	0.0174563	0	0	nan	6	31	1	3	1	1	0	0	65535	65535
31613	19614	r03c06f34p01-ch2sk1fk1fl1.tiff	r03c06f34p01-ch1sk1fk1fl1.tiff	18	748	0.000640879	0.00622568	0	0	nan	6	34	1	3	1	1	0	0	65535	65535
0	0	r03c06f36p01-ch2sk1fk1fl1.tiff	r03c06f36p01-ch1sk1fk1fl1.tiff	18	750	0	0	0	0	nan	6	36	1	3	1	1	0	0	65535	65535
0	0	r03c06f37p01-ch2sk1fk1fl1.tiff	r03c06f37p01-ch1sk1fk1fl1.tiff	18	751	0	0	0	0	nan	6	37	1	3	1	1	0	0	65535	65535
32562	194	r03c06f39p01-ch2sk1fk1fl1.tiff	r03c06f39p01-ch1sk1fk1fl1.tiff	18	753	0.000717174	0.0355993	0	0	nan	6	39	1	3	1	1	0	0	65535	65535
37501	22716	r03c06f42p01-ch2sk1fk1fl1.tiff	r03c06f42p01-ch1sk1fk1fl1.tiff	18	756	0.000564584	0.00862135	0	0	nan	6	42	1	3	1	1	0	0	65535	65535
37502	20409	r03c07f02p01-ch2sk1fk1fl1.tiff	r03c07f02p01-ch1sk1fk1fl1.tiff	22	884	0.000564584	0.0135195	0	0	nan	7	2	1	3	1	1	0	0	65535	65535
0	0	r03c07f03p01-ch2sk1fk1fl1.tiff	r03c07f03p01-ch1sk1fk1fl1.tiff	22	885	0	0	0	0	nan	7	3	1	3	1	1	0	0	65535	65535
37358	21093	r03c07f07p01-ch2sk1fk1fl1.tiff	r03c07f07p01-ch1sk1fk1fl1.tiff	22	889	0.000549325	0.0024567	0	0	nan	7	7	1	3	1	1	0	0	65535	65535
36822	21696	r03c07f08p01-ch2sk1fk1fl1.tiff	r03c07f08p01-ch1sk1fk1fl1.tiff	22	890	0.00062562	0.00125124	0	0	nan	7	8	1	3	1	1	0	0	65535	65535
0	0	r03c07f19p01-ch2sk1fk1fl1.tiff	r03c07f19p01-ch1sk1fk1fl1.tiff	22	901	0	0	0	0	nan	7	19	1	3	1	1	0	0	65535	65535
0	0	r03c07f20p01-ch2sk1fk1fl1.tiff	r03c07f20p01-ch1sk1fk1fl1.tiff	22	902	0	0	0	0	nan	7	20	1	3	1	1	0	0	65535	65535
37660	22099	r03c07f23p01-ch2sk1fk1fl1.tiff	r03c07f23p01-ch1sk1fk1fl1.tiff	22	905	0.000595102	0.00610361	0	0	nan	7	23	1	3	1	1	0	0	65535	65535
31817	19737	r03c07f26p01-ch2sk1fk1fl1.tiff	r03c07f26p01-ch1sk1fk1fl1.tiff	22	908	0.00151064	0.0278935	0	0	nan	7	26	1	3	1	1	0	0	65535	65535
0	0	r03c07f30p01-ch2sk1fk1fl1.tiff	r03c07f30p01-ch1sk1fk1fl1.tiff	22	912	0	0	0	0	nan	7	30	1	3	1	1	0	0	65535	65535
25908	19137	r03c07f31p01-ch2sk1fk1fl1.tiff	r03c07f31p01-ch1sk1fk1fl1.tiff	22	913	0.00529488	0.0129397	0	0	nan	7	31	1	3	1	1	0	0	65535	65535
31796	19430	r03c07f34p01-ch2sk1fk1fl1.tiff	r03c07f34p01-ch1sk1fk1fl1.tiff	22	916	0.000656138	0.0214084	0	0	nan	7	34	1	3	1	1	0	0	65535	65535
37765	20941	r03c07f37p01-ch2sk1fk1fl1.tiff	r03c07f37p01-ch1sk1fk1fl1.tiff	22	919	0.000579843	0.00234989	0	0	nan	7	37	1	3	1	1	0	0	65535	65535
0	0	r03c07f41p01-ch2sk1fk1fl1.tiff	r03c07f41p01-ch1sk1fk1fl1.tiff	22	923	0	0	0	0	nan	7	41	1	3	1	1	0	0	65535	65535
36917	17652	r03c08f02p01-ch2sk1fk1fl1.tiff	r03c08f02p01-ch1sk1fk1fl1.tiff	26	1052	0.000595102	0.0150301	0	0	nan	8	2	1	3	1	1	0	0	65535	65535
0	0	r03c08f07p01-ch2sk1fk1fl1.tiff	r03c08f07p01-ch1sk1fk1fl1.tiff	26	1057	0	0	0	0	nan	8	7	1	3	1	1	0	0	65535	65535
37643	23006	r03c08f08p01-ch2sk1fk1fl1.tiff	r03c08f08p01-ch1sk1fk1fl1.tiff	26	1058	0.000564584	0.00263981	0	0	nan	8	8	1	3	1	1	0	0	65535	65535
36991	22248	r03c08f15p01-ch2sk1fk1fl1.tiff	r03c08f15p01-ch1sk1fk1fl1.tiff	26	1065	0.000579843	0.00148013	0	0	nan	8	15	1	3	1	1	0	0	65535	65535
37180	19569	r03c08f26p01-ch2sk1fk1fl1.tiff	r03c08f26p01-ch1sk1fk1fl1.tiff	26	1076	0.000579843	0.005066	0	0	nan	8	26	1	3	1	1	0	0	65535	65535
36232	21721	r03c08f31p01-ch2sk1fk1fl1.tiff	r03c08f31p01-ch1sk1fk1fl1.tiff	26	1081	0.00062562	0.00639353	0	0	nan	8	31	1	3	1	1	0	0	65535	65535
37459	22182	r03c08f33p01-ch2sk1fk1fl1.tiff	r03c08f33p01-ch1sk1fk1fl1.tiff	26	1083	0.000579843	0.00144961	0	0	nan	8	33	1	3	1	1	0	0	65535	65535
36890	22168	r03c08f34p01-ch2sk1fk1fl1.tiff	r03c08f34p01-ch1sk1fk1fl1.tiff	26	1084	0.000595102	0.00849927	0	0	nan	8	34	1	3	1	1	0	0	65535	65535
37609	21706	r03c08f37p01-ch2sk1fk1fl1.tiff	r03c08f37p01-ch1sk1fk1fl1.tiff	26	1087	0.000579843	0.00238041	0	0	nan	8	37	1	3	1	1	0	0	65535	65535
36882	223	r03c08f40p01-ch2sk1fk1fl1.tiff	r03c08f40p01-ch1sk1fk1fl1.tiff	26	1090	0.000610361	0.0482948	0	0	nan	8	40	1	3	1	1	0	0	65535	65535
0	0	r03c08f41p01-ch2sk1fk1fl1.tiff	r03c08f41p01-ch1sk1fk1fl1.tiff	26	1091	0	0	0	0	nan	8	41	1	3	1	1	0	0	65535	65535
0	0	r03c08f42p01-ch2sk1fk1fl1.tiff	r03c08f42p01-ch1sk1fk1fl1.tiff	26	1092	0	0	0	0	nan	8	42	1	3	1	1	0	0	65535	65535
37146	24375	r03c09f02p01-ch2sk1fk1fl1.tiff	r03c09f02p01-ch1sk1fk1fl1.tiff	30	1220	0.000595102	0.0201877	0	0	nan	9	2	1	3	1	1	0	0	65535	65535
0	0	r03c09f03p01-ch2sk1fk1fl1.tiff	r03c09f03p01-ch1sk1fk1fl1.tiff	30	1221	0	0	0	0	nan	9	3	1	3	1	1	0	0	65535	65535
0	0	r03c09f06p01-ch2sk1fk1fl1.tiff	r03c09f06p01-ch1sk1fk1fl1.tiff	30	1224	0	0	0	0	nan	9	6	1	3	1	1	0	0	65535	65535
0	0	r03c09f07p01-ch2sk1fk1fl1.tiff	r03c09f07p01-ch1sk1fk1fl1.tiff	30	1225	0	0	0	0	nan	9	7	1	3	1	1	0	0	65535	65535
0	0	r03c09f08p01-ch2sk1fk1fl1.tiff	r03c09f08p01-ch1sk1fk1fl1.tiff	30	1226	0	0	0	0	nan	9	8	1	3	1	1	0	0	65535	65535
0	0	r03c09f09p01-ch2sk1fk1fl1.tiff	r03c09f09p01-ch1sk1fk1fl1.tiff	30	1227	0	0	0	0	nan	9	9	1	3	1	1	0	0	65535	65535
0	0	r03c09f10p01-ch2sk1fk1fl1.tiff	r03c09f10p01-ch1sk1fk1fl1.tiff	30	1228	0	0	0	0	nan	9	10	1	3	1	1	0	0	65535	65535
0	0	r03c09f11p01-ch2sk1fk1fl1.tiff	r03c09f11p01-ch1sk1fk1fl1.tiff	30	1229	0	0	0	0	nan	9	11	1	3	1	1	0	0	65535	65535
0	0	r03c09f12p01-ch2sk1fk1fl1.tiff	r03c09f12p01-ch1sk1fk1fl1.tiff	30	1230	0	0	0	0	nan	9	12	1	3	1	1	0	0	65535	65535
0	0	r03c09f13p01-ch2sk1fk1fl1.tiff	r03c09f13p01-ch1sk1fk1fl1.tiff	30	1231	0	0	0	0	nan	9	13	1	3	1	1	0	0	65535	65535
0	0	r03c09f14p01-ch2sk1fk1fl1.tiff	r03c09f14p01-ch1sk1fk1fl1.tiff	30	1232	0	0	0	0	nan	9	14	1	3	1	1	0	0	65535	65535
0	0	r03c09f15p01-ch2sk1fk1fl1.tiff	r03c09f15p01-ch1sk1fk1fl1.tiff	30	1233	0	0	0	0	nan	9	15	1	3	1	1	0	0	65535	65535
0	0	r03c09f16p01-ch2sk1fk1fl1.tiff	r03c09f16p01-ch1sk1fk1fl1.tiff	30	1234	0	0	0	0	nan	9	16	1	3	1	1	0	0	65535	65535
0	0	r03c09f17p01-ch2sk1fk1fl1.tiff	r03c09f17p01-ch1sk1fk1fl1.tiff	30	1235	0	0	0	0	nan	9	17	1	3	1	1	0	0	65535	65535
0	0	r03c09f18p01-ch2sk1fk1fl1.tiff	r03c09f18p01-ch1sk1fk1fl1.tiff	30	1236	0	0	0	0	nan	9	18	1	3	1	1	0	0	65535	65535
0	0	r03c09f19p01-ch2sk1fk1fl1.tiff	r03c09f19p01-ch1sk1fk1fl1.tiff	30	1237	0	0	0	0	nan	9	19	1	3	1	1	0	0	65535	65535
0	0	r03c09f20p01-ch2sk1fk1fl1.tiff	r03c09f20p01-ch1sk1fk1fl1.tiff	30	1238	0	0	0	0	nan	9	20	1	3	1	1	0	0	65535	65535
0	0	r03c09f21p01-ch2sk1fk1fl1.tiff	r03c09f21p01-ch1sk1fk1fl1.tiff	30	1239	0	0	0	0	nan	9	21	1	3	1	1	0	0	65535	65535
0	0	r03c09f22p01-ch2sk1fk1fl1.tiff	r03c09f22p01-ch1sk1fk1fl1.tiff	30	1240	0	0	0	0	nan	9	22	1	3	1	1	0	0	65535	65535
0	0	r03c09f23p01-ch2sk1fk1fl1.tiff	r03c09f23p01-ch1sk1fk1fl1.tiff	30	1241	0	0	0	0	nan	9	23	1	3	1	1	0	0	65535	65535
0	0	r03c09f24p01-ch2sk1fk1fl1.tiff	r03c09f24p01-ch1sk1fk1fl1.tiff	30	1242	0	0	0	0	nan	9	24	1	3	1	1	0	0	65535	65535
0	0	r03c09f25p01-ch2sk1fk1fl1.tiff	r03c09f25p01-ch1sk1fk1fl1.tiff	30	1243	0	0	0	0	nan	9	25	1	3	1	1	0	0	65535	65535
0	0	r03c09f26p01-ch2sk1fk1fl1.tiff	r03c09f26p01-ch1sk1fk1fl1.tiff	30	1244	0	0	0	0	nan	9	26	1	3	1	1	0	0	65535	65535
0	0	r03c09f27p01-ch2sk1fk1fl1.tiff	r03c09f27p01-ch1sk1fk1fl1.tiff	30	1245	0	0	0	0	nan	9	27	1	3	1	1	0	0	65535	65535
0	0	r03c09f28p01-ch2sk1fk1fl1.tiff	r03c09f28p01-ch1sk1fk1fl1.tiff	30	1246	0	0	0	0	nan	9	28	1	3	1	1	0	0	65535	65535
0	0	r03c09f29p01-ch2sk1fk1fl1.tiff	r03c09f29p01-ch1sk1fk1fl1.tiff	30	1247	0	0	0	0	nan	9	29	1	3	1	1	0	0	65535	65535
0	0	r03c09f30p01-ch2sk1fk1fl1.tiff	r03c09f30p01-ch1sk1fk1fl1.tiff	30	1248	0	0	0	0	nan	9	30	1	3	1	1	0	0	65535	65535
0	0	r03c09f31p01-ch2sk1fk1fl1.tiff	r03c09f31p01-ch1sk1fk1fl1.tiff	30	1249	0	0	0	0	nan	9	31	1	3	1	1	0	0	65535	65535
0	0	r03c09f32p01-ch2sk1fk1fl1.tiff	r03c09f32p01-ch1sk1fk1fl1.tiff	30	1250	0	0	0	0	nan	9	32	1	3	1	1	0	0	65535	65535
0	0	r03c09f33p01-ch2sk1fk1fl1.tiff	r03c09f33p01-ch1sk1fk1fl1.tiff	30	1251	0	0	0	0	nan	9	33	1	3	1	1	0	0	65535	65535
0	0	r03c09f34p01-ch2sk1fk1fl1.tiff	r03c09f34p01-ch1sk1fk1fl1.tiff	30	1252	0	0	0	0	nan	9	34	1	3	1	1	0	0	65535	65535
0	0	r03c09f35p01-ch2sk1fk1fl1.tiff	r03c09f35p01-ch1sk1fk1fl1.tiff	30	1253	0	0	0	0	nan	9	35	1	3	1	1	0	0	65535	65535
0	0	r03c09f36p01-ch2sk1fk1fl1.tiff	r03c09f36p01-ch1sk1fk1fl1.tiff	30	1254	0	0	0	0	nan	9	36	1	3	1	1	0	0	65535	65535
0	0	r03c09f37p01-ch2sk1fk1fl1.tiff	r03c09f37p01-ch1sk1fk1fl1.tiff	30	1255	0	0	0	0	nan	9	37	1	3	1	1	0	0	65535	65535
0	0	r03c09f38p01-ch2sk1fk1fl1.tiff	r03c09f38p01-ch1sk1fk1fl1.tiff	30	1256	0	0	0	0	nan	9	38	1	3	1	1	0	0	65535	65535
0	0	r03c09f39p01-ch2sk1fk1fl1.tiff	r03c09f39p01-ch1sk1fk1fl1.tiff	30	1257	0	0	0	0	nan	9	39	1	3	1	1	0	0	65535	65535
0	0	r03c09f40p01-ch2sk1fk1fl1.tiff	r03c09f40p01-ch1sk1fk1fl1.tiff	30	1258	0	0	0	0	nan	9	40	1	3	1	1	0	0	65535	65535
0	0	r03c09f41p01-ch2sk1fk1fl1.tiff	r03c09f41p01-ch1sk1fk1fl1.tiff	30	1259	0	0	0	0	nan	9	41	1	3	1	1	0	0	65535	65535
0	0	r03c09f42p01-ch2sk1fk1fl1.tiff	r03c09f42p01-ch1sk1fk1fl1.tiff	30	1260	0	0	0	0	nan	9	42	1	3	1	1	0	0	65535	65535
37447	21935	r03c10f01p01-ch2sk1fk1fl1.tiff	r03c10f01p01-ch1sk1fk1fl1.tiff	34	1387	0.000579843	0.0125582	0	0	nan	10	1	1	3	1	1	0	0	65535	65535
37384	22104	r03c10f02p01-ch2sk1fk1fl1.tiff	r03c10f02p01-ch1sk1fk1fl1.tiff	34	1388	0.00062562	0.00556954	0	0	nan	10	2	1	3	1	1	0	0	65535	65535
0	0	r03c10f03p01-ch2sk1fk1fl1.tiff	r03c10f03p01-ch1sk1fk1fl1.tiff	34	1389	0	0	0	0	nan	10	3	1	3	1	1	0	0	65535	65535
37723	21212	r03c10f05p01-ch2sk1fk1fl1.tiff	r03c10f05p01-ch1sk1fk1fl1.tiff	34	1391	0.000579843	0.00418097	0	0	nan	10	5	1	3	1	1	0	0	65535	65535
0	0	r03c10f06p01-ch2sk1fk1fl1.tiff	r03c10f06p01-ch1sk1fk1fl1.tiff	34	1392	0	0	0	0	nan	10	6	1	3	1	1	0	0	65535	65535
0	0	r03c10f07p01-ch2sk1fk1fl1.tiff	r03c10f07p01-ch1sk1fk1fl1.tiff	34	1393	0	0	0	0	nan	10	7	1	3	1	1	0	0	65535	65535
37682	18281	r03c10f08p01-ch2sk1fk1fl1.tiff	r03c10f08p01-ch1sk1fk1fl1.tiff	34	1394	0.000595102	0.0392767	0	0	nan	10	8	1	3	1	1	0	0	65535	65535
38110	16438	r03c10f09p01-ch2sk1fk1fl1.tiff	r03c10f09p01-ch1sk1fk1fl1.tiff	34	1395	0.000595102	0.033814	0	0	nan	10	9	1	3	1	1	0	0	65535	65535
37345	37	r03c10f10p01-ch2sk1fk1fl1.tiff	r03c10f10p01-ch1sk1fk1fl1.tiff	34	1396	0.000610361	0.0272679	0	0	nan	10	10	1	3	1	1	0	0	65535	65535
31894	22184	r03c10f11p01-ch2sk1fk1fl1.tiff	r03c10f11p01-ch1sk1fk1fl1.tiff	34	1397	0.000732433	0.00691234	0	0	nan	10	11	1	3	1	1	0	0	65535	65535
31727	21836	r03c10f12p01-ch2sk1fk1fl1.tiff	r03c10f12p01-ch1sk1fk1fl1.tiff	34	1398	0.000640879	0.00393683	0	0	nan	10	12	1	3	1	1	0	0	65535	65535
0	0	r03c10f13p01-ch2sk1fk1fl1.tiff	r03c10f13p01-ch1sk1fk1fl1.tiff	34	1399	0	0	0	0	nan	10	13	1	3	1	1	0	0	65535	65535
37648	18855	r03c10f14p01-ch2sk1fk1fl1.tiff	r03c10f14p01-ch1sk1fk1fl1.tiff	34	1400	0.000595102	0.00535592	0	0	nan	10	14	1	3	1	1	0	0	65535	65535
37437	21814	r03c10f15p01-ch2sk1fk1fl1.tiff	r03c10f15p01-ch1sk1fk1fl1.tiff	34	1401	0.000595102	0.00775158	0	0	nan	10	15	1	3	1	1	0	0	65535	65535
38270	19617	r03c10f16p01-ch2sk1fk1fl1.tiff	r03c10f16p01-ch1sk1fk1fl1.tiff	34	1402	0.000595102	0.0187686	0	0	nan	10	16	1	3	1	1	0	0	65535	65535
36855	21961	r03c10f19p01-ch2sk1fk1fl1.tiff	r03c10f19p01-ch1sk1fk1fl1.tiff	34	1405	0.000610361	0.00863661	0	0	nan	10	19	1	3	1	1	0	0	65535	65535
0	0	r03c10f20p01-ch2sk1fk1fl1.tiff	r03c10f20p01-ch1sk1fk1fl1.tiff	34	1406	0	0	0	0	nan	10	20	1	3	1	1	0	0	65535	65535
31372	19774	r03c10f21p01-ch2sk1fk1fl1.tiff	r03c10f21p01-ch1sk1fk1fl1.tiff	34	1407	0.000717174	0.0400092	0	0	nan	10	21	1	3	1	1	0	0	65535	65535
37593	21883	r03c10f22p01-ch2sk1fk1fl1.tiff	r03c10f22p01-ch1sk1fk1fl1.tiff	34	1408	0.000595102	0.00267033	0	0	nan	10	22	1	3	1	1	0	0	65535	65535
37649	21721	r03c10f23p01-ch2sk1fk1fl1.tiff	r03c10f23p01-ch1sk1fk1fl1.tiff	34	1409	0.00062562	0.0161898	0	0	nan	10	23	1	3	1	1	0	0	65535	65535
37651	180	r03c10f24p01-ch2sk1fk1fl1.tiff	r03c10f24p01-ch1sk1fk1fl1.tiff	34	1410	0.000595102	0.049897	0	0	nan	10	24	1	3	1	1	0	0	65535	65535
37539	21080	r03c10f25p01-ch2sk1fk1fl1.tiff	r03c10f25p01-ch1sk1fk1fl1.tiff	34	1411	0.000595102	0.00491341	0	0	nan	10	25	1	3	1	1	0	0	65535	65535
31588	19362	r03c10f26p01-ch2sk1fk1fl1.tiff	r03c10f26p01-ch1sk1fk1fl1.tiff	34	1412	0.000747692	0.0263523	0	0	nan	10	26	1	3	1	1	0	0	65535	65535
37490	19430	r03c10f27p01-ch2sk1fk1fl1.tiff	r03c10f27p01-ch1sk1fk1fl1.tiff	34	1413	0.000595102	0.0118105	0	0	nan	10	27	1	3	1	1	0	0	65535	65535
32072	19468	r03c10f28p01-ch2sk1fk1fl1.tiff	r03c10f28p01-ch1sk1fk1fl1.tiff	34	1414	0.000701915	0.00732433	0	0	nan	10	28	1	3	1	1	0	0	65535	65535
37884	12853	r03c10f30p01-ch2sk1fk1fl1.tiff	r03c10f30p01-ch1sk1fk1fl1.tiff	34	1416	0.000579843	0.0148928	0	0	nan	10	30	1	3	1	1	0	0	65535	65535
37804	17320	r03c10f31p01-ch2sk1fk1fl1.tiff	r03c10f31p01-ch1sk1fk1fl1.tiff	34	1417	0.000579843	0.046067	0	0	nan	10	31	1	3	1	1	0	0	65535	65535
37907	19014	r03c10f32p01-ch2sk1fk1fl1.tiff	r03c10f32p01-ch1sk1fk1fl1.tiff	34	1418	0.000579843	0.00727855	0	0	nan	10	32	1	3	1	1	0	0	65535	65535
38102	16658	r03c10f33p01-ch2sk1fk1fl1.tiff	r03c10f33p01-ch1sk1fk1fl1.tiff	34	1419	0.000610361	0.0106508	0	0	nan	10	33	1	3	1	1	0	0	65535	65535
37509	21724	r03c10f34p01-ch2sk1fk1fl1.tiff	r03c10f34p01-ch1sk1fk1fl1.tiff	34	1420	0.000610361	0.0149233	0	0	nan	10	34	1	3	1	1	0	0	65535	65535
37229	19227	r03c10f35p01-ch2sk1fk1fl1.tiff	r03c10f35p01-ch1sk1fk1fl1.tiff	34	1421	0.000595102	0.0152895	0	0	nan	10	35	1	3	1	1	0	0	65535	65535
0	0	r03c10f36p01-ch2sk1fk1fl1.tiff	r03c10f36p01-ch1sk1fk1fl1.tiff	34	1422	0	0	0	0	nan	10	36	1	3	1	1	0	0	65535	65535
0	0	r03c10f37p01-ch2sk1fk1fl1.tiff	r03c10f37p01-ch1sk1fk1fl1.tiff	34	1423	0	0	0	0	nan	10	37	1	3	1	1	0	0	65535	65535
37502	20698	r03c10f38p01-ch2sk1fk1fl1.tiff	r03c10f38p01-ch1sk1fk1fl1.tiff	34	1424	0.000595102	0.0178683	0	0	nan	10	38	1	3	1	1	0	0	65535	65535
37644	16713	r03c10f39p01-ch2sk1fk1fl1.tiff	r03c10f39p01-ch1sk1fk1fl1.tiff	34	1425	0.000549325	0.0284733	0	0	nan	10	39	1	3	1	1	0	0	65535	65535
37562	18741	r03c10f40p01-ch2sk1fk1fl1.tiff	r03c10f40p01-ch1sk1fk1fl1.tiff	34	1426	0.000579843	0.015259	0	0	nan	10	40	1	3	1	1	0	0	65535	65535
32454	19035	r03c10f41p01-ch2sk1fk1fl1.tiff	r03c10f41p01-ch1sk1fk1fl1.tiff	34	1427	0.00062562	0.00515755	0	0	nan	10	41	1	3	1	1	0	0	65535	65535
37246	18526	r03c10f42p01-ch2sk1fk1fl1.tiff	r03c10f42p01-ch1sk1fk1fl1.tiff	34	1428	0.000610361	0.0261845	0	0	nan	10	42	1	3	1	1	0	0	65535	65535
37937	16813	r03c11f01p01-ch2sk1fk1fl1.tiff	r03c11f01p01-ch1sk1fk1fl1.tiff	38	1555	0.000579843	0.0295567	0	0	nan	11	1	1	3	1	1	0	0	65535	65535
31195	21529	r03c11f02p01-ch2sk1fk1fl1.tiff	r03c11f02p01-ch1sk1fk1fl1.tiff	38	1556	0.00062562	0.0282597	0	0	nan	11	2	1	3	1	1	0	0	65535	65535
37672	20864	r03c11f03p01-ch2sk1fk1fl1.tiff	r03c11f03p01-ch1sk1fk1fl1.tiff	38	1557	0.000610361	0.00474556	0	0	nan	11	3	1	3	1	1	0	0	65535	65535
31599	21647	r03c11f04p01-ch2sk1fk1fl1.tiff	r03c11f04p01-ch1sk1fk1fl1.tiff	38	1558	0.00062562	0.00146487	0	0	nan	11	4	1	3	1	1	0	0	65535	65535
0	0	r03c11f07p01-ch2sk1fk1fl1.tiff	r03c11f07p01-ch1sk1fk1fl1.tiff	38	1561	0	0	0	0	nan	11	7	1	3	1	1	0	0	65535	65535
37584	21564	r03c11f08p01-ch2sk1fk1fl1.tiff	r03c11f08p01-ch1sk1fk1fl1.tiff	38	1562	0.000595102	0.00357061	0	0	nan	11	8	1	3	1	1	0	0	65535	65535
37124	21447	r03c11f09p01-ch2sk1fk1fl1.tiff	r03c11f09p01-ch1sk1fk1fl1.tiff	38	1563	0.000579843	0.00657664	0	0	nan	11	9	1	3	1	1	0	0	65535	65535
31874	22110	r03c11f10p01-ch2sk1fk1fl1.tiff	r03c11f10p01-ch1sk1fk1fl1.tiff	38	1564	0.000656138	0.00321965	0	0	nan	11	10	1	3	1	1	0	0	65535	65535
37814	22134	r03c11f11p01-ch2sk1fk1fl1.tiff	r03c11f11p01-ch1sk1fk1fl1.tiff	38	1565	0.000610361	0.00410468	0	0	nan	11	11	1	3	1	1	0	0	65535	65535
37459	19705	r03c11f12p01-ch2sk1fk1fl1.tiff	r03c11f12p01-ch1sk1fk1fl1.tiff	38	1566	0.000595102	0.00721752	0	0	nan	11	12	1	3	1	1	0	0	65535	65535
37613	20742	r03c11f13p01-ch2sk1fk1fl1.tiff	r03c11f13p01-ch1sk1fk1fl1.tiff	38	1567	0.000579843	0.00836194	0	0	nan	11	13	1	3	1	1	0	0	65535	65535
37551	21269	r03c11f14p01-ch2sk1fk1fl1.tiff	r03c11f14p01-ch1sk1fk1fl1.tiff	38	1568	0.000564584	0.0075227	0	0	nan	11	14	1	3	1	1	0	0	65535	65535
37599	21837	r03c11f15p01-ch2sk1fk1fl1.tiff	r03c11f15p01-ch1sk1fk1fl1.tiff	38	1569	0.000564584	0.0120699	0	0	nan	11	15	1	3	1	1	0	0	65535	65535
37291	19694	r03c11f16p01-ch2sk1fk1fl1.tiff	r03c11f16p01-ch1sk1fk1fl1.tiff	38	1570	0.000579843	0.00337224	0	0	nan	11	16	1	3	1	1	0	0	65535	65535
37845	21937	r03c11f17p01-ch2sk1fk1fl1.tiff	r03c11f17p01-ch1sk1fk1fl1.tiff	38	1571	0.000564584	0.00541695	0	0	nan	11	17	1	3	1	1	0	0	65535	65535
37513	17283	r03c11f18p01-ch2sk1fk1fl1.tiff	r03c11f18p01-ch1sk1fk1fl1.tiff	38	1572	0.000579843	0.00679026	0	0	nan	11	18	1	3	1	1	0	0	65535	65535
31617	19737	r03c11f19p01-ch2sk1fk1fl1.tiff	r03c11f19p01-ch1sk1fk1fl1.tiff	38	1573	0.000640879	0.00489815	0	0	nan	11	19	1	3	1	1	0	0	65535	65535
0	0	r03c11f20p01-ch2sk1fk1fl1.tiff	r03c11f20p01-ch1sk1fk1fl1.tiff	38	1574	0	0	0	0	nan	11	20	1	3	1	1	0	0	65535	65535
37569	20150	r03c11f21p01-ch2sk1fk1fl1.tiff	r03c11f21p01-ch1sk1fk1fl1.tiff	38	1575	0.000595102	0.00457771	0	0	nan	11	21	1	3	1	1	0	0	65535	65535
37748	21611	r03c11f23p01-ch2sk1fk1fl1.tiff	r03c11f23p01-ch1sk1fk1fl1.tiff	38	1577	0.000595102	0.00959792	0	0	nan	11	23	1	3	1	1	0	0	65535	65535
31288	21507	r03c11f24p01-ch2sk1fk1fl1.tiff	r03c11f24p01-ch1sk1fk1fl1.tiff	38	1578	0.000640879	0.00972	0	0	nan	11	24	1	3	1	1	0	0	65535	65535
31369	21660	r03c11f25p01-ch2sk1fk1fl1.tiff	r03c11f25p01-ch1sk1fk1fl1.tiff	38	1579	0.00062562	0.00270085	0	0	nan	11	25	1	3	1	1	0	0	65535	65535
37784	21647	r03c11f26p01-ch2sk1fk1fl1.tiff	r03c11f26p01-ch1sk1fk1fl1.tiff	38	1580	0.000610361	0.00352483	0	0	nan	11	26	1	3	1	1	0	0	65535	65535
37681	19324	r03c11f27p01-ch2sk1fk1fl1.tiff	r03c11f27p01-ch1sk1fk1fl1.tiff	38	1581	0.000595102	0.0141756	0	0	nan	11	27	1	3	1	1	0	0	65535	65535
38071	19373	r03c11f28p01-ch2sk1fk1fl1.tiff	r03c11f28p01-ch1sk1fk1fl1.tiff	38	1582	0.000549325	0.00749218	0	0	nan	11	28	1	3	1	1	0	0	65535	65535
32065	19731	r03c11f29p01-ch2sk1fk1fl1.tiff	r03c11f29p01-ch1sk1fk1fl1.tiff	38	1583	0.0010071	0.0124666	0	0	nan	11	29	1	3	1	1	0	0	65535	65535
32015	18258	r03c11f30p01-ch2sk1fk1fl1.tiff	r03c11f30p01-ch1sk1fk1fl1.tiff	38	1584	0.00062562	0.0167544	0	0	nan	11	30	1	3	1	1	0	0	65535	65535
0	0	r03c11f31p01-ch2sk1fk1fl1.tiff	r03c11f31p01-ch1sk1fk1fl1.tiff	38	1585	0	0	0	0	nan	11	31	1	3	1	1	0	0	65535	65535
37588	19389	r03c11f32p01-ch2sk1fk1fl1.tiff	r03c11f32p01-ch1sk1fk1fl1.tiff	38	1586	0.000564584	0.0106355	0	0	nan	11	32	1	3	1	1	0	0	65535	65535
31435	21946	r03c11f33p01-ch2sk1fk1fl1.tiff	r03c11f33p01-ch1sk1fk1fl1.tiff	38	1587	0.000640879	0.00343328	0	0	nan	11	33	1	3	1	1	0	0	65535	65535
38508	21815	r03c11f34p01-ch2sk1fk1fl1.tiff	r03c11f34p01-ch1sk1fk1fl1.tiff	38	1588	0.000595102	0.00268559	0	0	nan	11	34	1	3	1	1	0	0	65535	65535
37564	19647	r03c11f35p01-ch2sk1fk1fl1.tiff	r03c11f35p01-ch1sk1fk1fl1.tiff	38	1589	0.00062562	0.0053254	0	0	nan	11	35	1	3	1	1	0	0	65535	65535
37549	21880	r03c11f36p01-ch2sk1fk1fl1.tiff	r03c11f36p01-ch1sk1fk1fl1.tiff	38	1590	0.000610361	0.00274662	0	0	nan	11	36	1	3	1	1	0	0	65535	65535
38317	21044	r03c11f37p01-ch2sk1fk1fl1.tiff	r03c11f37p01-ch1sk1fk1fl1.tiff	38	1591	0.000595102	0.00360113	0	0	nan	11	37	1	3	1	1	0	0	65535	65535
0	0	r03c11f38p01-ch2sk1fk1fl1.tiff	r03c11f38p01-ch1sk1fk1fl1.tiff	38	1592	0	0	0	0	nan	11	38	1	3	1	1	0	0	65535	65535
31418	22068	r03c11f39p01-ch2sk1fk1fl1.tiff	r03c11f39p01-ch1sk1fk1fl1.tiff	38	1593	0.000640879	0.00665293	0	0	nan	11	39	1	3	1	1	0	0	65535	65535
37392	21751	r03c11f40p01-ch2sk1fk1fl1.tiff	r03c11f40p01-ch1sk1fk1fl1.tiff	38	1594	0.000564584	0.00308232	0	0	nan	11	40	1	3	1	1	0	0	65535	65535
37751	20623	r03c11f41p01-ch2sk1fk1fl1.tiff	r03c11f41p01-ch1sk1fk1fl1.tiff	38	1595	0.000579843	0.00486763	0	0	nan	11	41	1	3	1	1	0	0	65535	65535
37864	21237	r03c11f42p01-ch2sk1fk1fl1.tiff	r03c11f42p01-ch1sk1fk1fl1.tiff	38	1596	0.000564584	0.00424201	0	0	nan	11	42	1	3	1	1	0	0	65535	65535
0	0	r04c02f07p01-ch2sk1fk1fl1.tiff	r04c02f07p01-ch1sk1fk1fl1.tiff	3	91	0	0	0	0	nan	2	7	1	4	1	1	0	0	65535	65535
0	0	r04c02f08p01-ch2sk1fk1fl1.tiff	r04c02f08p01-ch1sk1fk1fl1.tiff	3	92	0	0	0	0	nan	2	8	1	4	1	1	0	0	65535	65535
0	0	r04c02f19p01-ch2sk1fk1fl1.tiff	r04c02f19p01-ch1sk1fk1fl1.tiff	3	103	0	0	0	0	nan	2	19	1	4	1	1	0	0	65535	65535
30991	21652	r04c02f26p01-ch2sk1fk1fl1.tiff	r04c02f26p01-ch1sk1fk1fl1.tiff	3	110	0.000686656	0.00654612	0	0	nan	2	26	1	4	1	1	0	0	65535	65535
38166	22597	r04c02f31p01-ch2sk1fk1fl1.tiff	r04c02f31p01-ch1sk1fk1fl1.tiff	3	115	0.000579843	0.00143435	0	0	nan	2	31	1	4	1	1	0	0	65535	65535
37672	21819	r04c02f34p01-ch2sk1fk1fl1.tiff	r04c02f34p01-ch1sk1fk1fl1.tiff	3	118	0.000595102	0.00476081	0	0	nan	2	34	1	4	1	1	0	0	65535	65535
37276	29002	r04c02f37p01-ch2sk1fk1fl1.tiff	r04c02f37p01-ch1sk1fk1fl1.tiff	3	121	0.00062562	0.0168612	0	0	nan	2	37	1	4	1	1	0	0	65535	65535
0	0	r04c02f41p01-ch2sk1fk1fl1.tiff	r04c02f41p01-ch1sk1fk1fl1.tiff	3	125	0	0	0	0	nan	2	41	1	4	1	1	0	0	65535	65535
0	0	r04c02f42p01-ch2sk1fk1fl1.tiff	r04c02f42p01-ch1sk1fk1fl1.tiff	3	126	0	0	0	0	nan	2	42	1	4	1	1	0	0	65535	65535
31548	19189	r04c03f02p01-ch2sk1fk1fl1.tiff	r04c03f02p01-ch1sk1fk1fl1.tiff	7	254	0.000656138	0.0104829	0	0	nan	3	2	1	4	1	1	0	0	65535	65535
0	0	r04c03f03p01-ch2sk1fk1fl1.tiff	r04c03f03p01-ch1sk1fk1fl1.tiff	7	255	0	0	0	0	nan	3	3	1	4	1	1	0	0	65535	65535
0	0	r04c03f07p01-ch2sk1fk1fl1.tiff	r04c03f07p01-ch1sk1fk1fl1.tiff	7	259	0	0	0	0	nan	3	7	1	4	1	1	0	0	65535	65535
37182	22111	r04c03f08p01-ch2sk1fk1fl1.tiff	r04c03f08p01-ch1sk1fk1fl1.tiff	7	260	0.000564584	0.00952163	0	0	nan	3	8	1	4	1	1	0	0	65535	65535
31726	21520	r04c03f15p01-ch2sk1fk1fl1.tiff	r04c03f15p01-ch1sk1fk1fl1.tiff	7	267	0.00062562	0.0154116	0	0	nan	3	15	1	4	1	1	0	0	65535	65535
0	0	r04c03f19p01-ch2sk1fk1fl1.tiff	r04c03f19p01-ch1sk1fk1fl1.tiff	7	271	0	0	0	0	nan	3	19	1	4	1	1	0	0	65535	65535
32288	19276	r04c03f23p01-ch2sk1fk1fl1.tiff	r04c03f23p01-ch1sk1fk1fl1.tiff	7	275	0.000701915	0.0143893	0	0	nan	3	23	1	4	1	1	0	0	65535	65535
37368	21833	r04c03f26p01-ch2sk1fk1fl1.tiff	r04c03f26p01-ch1sk1fk1fl1.tiff	7	278	0.000579843	0.00628672	0	0	nan	3	26	1	4	1	1	0	0	65535	65535
37676	17851	r04c03f31p01-ch2sk1fk1fl1.tiff	r04c03f31p01-ch1sk1fk1fl1.tiff	7	283	0.000595102	0.0259709	0	0	nan	3	31	1	4	1	1	0	0	65535	65535
0	0	r04c03f37p01-ch2sk1fk1fl1.tiff	r04c03f37p01-ch1sk1fk1fl1.tiff	7	289	0	0	0	0	nan	3	37	1	4	1	1	0	0	65535	65535
37526	20905	r04c03f42p01-ch2sk1fk1fl1.tiff	r04c03f42p01-ch1sk1fk1fl1.tiff	7	294	0.000549325	0.00411994	0	0	nan	3	42	1	4	1	1	0	0	65535	65535
31747	20168	r04c04f02p01-ch2sk1fk1fl1.tiff	r04c04f02p01-ch1sk1fk1fl1.tiff	11	422	0.00062562	0.00306706	0	0	nan	4	2	1	4	1	1	0	0	65535	65535
0	0	r04c04f06p01-ch2sk1fk1fl1.tiff	r04c04f06p01-ch1sk1fk1fl1.tiff	11	426	0	0	0	0	nan	4	6	1	4	1	1	0	0	65535	65535
0	0	r04c04f07p01-ch2sk1fk1fl1.tiff	r04c04f07p01-ch1sk1fk1fl1.tiff	11	427	0	0	0	0	nan	4	7	1	4	1	1	0	0	65535	65535
0	0	r04c04f08p01-ch2sk1fk1fl1.tiff	r04c04f08p01-ch1sk1fk1fl1.tiff	11	428	0	0	0	0	nan	4	8	1	4	1	1	0	0	65535	65535
0	0	r04c04f09p01-ch2sk1fk1fl1.tiff	r04c04f09p01-ch1sk1fk1fl1.tiff	11	429	0	0	0	0	nan	4	9	1	4	1	1	0	0	65535	65535
0	0	r04c04f10p01-ch2sk1fk1fl1.tiff	r04c04f10p01-ch1sk1fk1fl1.tiff	11	430	0	0	0	0	nan	4	10	1	4	1	1	0	0	65535	65535
0	0	r04c04f11p01-ch2sk1fk1fl1.tiff	r04c04f11p01-ch1sk1fk1fl1.tiff	11	431	0	0	0	0	nan	4	11	1	4	1	1	0	0	65535	65535
0	0	r04c04f12p01-ch2sk1fk1fl1.tiff	r04c04f12p01-ch1sk1fk1fl1.tiff	11	432	0	0	0	0	nan	4	12	1	4	1	1	0	0	65535	65535
0	0	r04c04f13p01-ch2sk1fk1fl1.tiff	r04c04f13p01-ch1sk1fk1fl1.tiff	11	433	0	0	0	0	nan	4	13	1	4	1	1	0	0	65535	65535
0	0	r04c04f14p01-ch2sk1fk1fl1.tiff	r04c04f14p01-ch1sk1fk1fl1.tiff	11	434	0	0	0	0	nan	4	14	1	4	1	1	0	0	65535	65535
0	0	r04c04f15p01-ch2sk1fk1fl1.tiff	r04c04f15p01-ch1sk1fk1fl1.tiff	11	435	0	0	0	0	nan	4	15	1	4	1	1	0	0	65535	65535
0	0	r04c04f16p01-ch2sk1fk1fl1.tiff	r04c04f16p01-ch1sk1fk1fl1.tiff	11	436	0	0	0	0	nan	4	16	1	4	1	1	0	0	65535	65535
0	0	r04c04f17p01-ch2sk1fk1fl1.tiff	r04c04f17p01-ch1sk1fk1fl1.tiff	11	437	0	0	0	0	nan	4	17	1	4	1	1	0	0	65535	65535
0	0	r04c04f18p01-ch2sk1fk1fl1.tiff	r04c04f18p01-ch1sk1fk1fl1.tiff	11	438	0	0	0	0	nan	4	18	1	4	1	1	0	0	65535	65535
0	0	r04c04f19p01-ch2sk1fk1fl1.tiff	r04c04f19p01-ch1sk1fk1fl1.tiff	11	439	0	0	0	0	nan	4	19	1	4	1	1	0	0	65535	65535
0	0	r04c04f20p01-ch2sk1fk1fl1.tiff	r04c04f20p01-ch1sk1fk1fl1.tiff	11	440	0	0	0	0	nan	4	20	1	4	1	1	0	0	65535	65535
0	0	r04c04f21p01-ch2sk1fk1fl1.tiff	r04c04f21p01-ch1sk1fk1fl1.tiff	11	441	0	0	0	0	nan	4	21	1	4	1	1	0	0	65535	65535
0	0	r04c04f22p01-ch2sk1fk1fl1.tiff	r04c04f22p01-ch1sk1fk1fl1.tiff	11	442	0	0	0	0	nan	4	22	1	4	1	1	0	0	65535	65535
0	0	r04c04f23p01-ch2sk1fk1fl1.tiff	r04c04f23p01-ch1sk1fk1fl1.tiff	11	443	0	0	0	0	nan	4	23	1	4	1	1	0	0	65535	65535
0	0	r04c04f24p01-ch2sk1fk1fl1.tiff	r04c04f24p01-ch1sk1fk1fl1.tiff	11	444	0	0	0	0	nan	4	24	1	4	1	1	0	0	65535	65535
0	0	r04c04f25p01-ch2sk1fk1fl1.tiff	r04c04f25p01-ch1sk1fk1fl1.tiff	11	445	0	0	0	0	nan	4	25	1	4	1	1	0	0	65535	65535
0	0	r04c04f26p01-ch2sk1fk1fl1.tiff	r04c04f26p01-ch1sk1fk1fl1.tiff	11	446	0	0	0	0	nan	4	26	1	4	1	1	0	0	65535	65535
0	0	r04c04f27p01-ch2sk1fk1fl1.tiff	r04c04f27p01-ch1sk1fk1fl1.tiff	11	447	0	0	0	0	nan	4	27	1	4	1	1	0	0	65535	65535
0	0	r04c04f28p01-ch2sk1fk1fl1.tiff	r04c04f28p01-ch1sk1fk1fl1.tiff	11	448	0	0	0	0	nan	4	28	1	4	1	1	0	0	65535	65535
0	0	r04c04f29p01-ch2sk1fk1fl1.tiff	r04c04f29p01-ch1sk1fk1fl1.tiff	11	449	0	0	0	0	nan	4	29	1	4	1	1	0	0	65535	65535
0	0	r04c04f30p01-ch2sk1fk1fl1.tiff	r04c04f30p01-ch1sk1fk1fl1.tiff	11	450	0	0	0	0	nan	4	30	1	4	1	1	0	0	65535	65535
0	0	r04c04f31p01-ch2sk1fk1fl1.tiff	r04c04f31p01-ch1sk1fk1fl1.tiff	11	451	0	0	0	0	nan	4	31	1	4	1	1	0	0	65535	65535
0	0	r04c04f32p01-ch2sk1fk1fl1.tiff	r04c04f32p01-ch1sk1fk1fl1.tiff	11	452	0	0	0	0	nan	4	32	1	4	1	1	0	0	65535	65535
0	0	r04c04f33p01-ch2sk1fk1fl1.tiff	r04c04f33p01-ch1sk1fk1fl1.tiff	11	453	0	0	0	0	nan	4	33	1	4	1	1	0	0	65535	65535
0	0	r04c04f34p01-ch2sk1fk1fl1.tiff	r04c04f34p01-ch1sk1fk1fl1.tiff	11	454	0	0	0	0	nan	4	34	1	4	1	1	0	0	65535	65535
0	0	r04c04f35p01-ch2sk1fk1fl1.tiff	r04c04f35p01-ch1sk1fk1fl1.tiff	11	455	0	0	0	0	nan	4	35	1	4	1	1	0	0	65535	65535
0	0	r04c04f36p01-ch2sk1fk1fl1.tiff	r04c04f36p01-ch1sk1fk1fl1.tiff	11	456	0	0	0	0	nan	4	36	1	4	1	1	0	0	65535	65535
0	0	r04c04f37p01-ch2sk1fk1fl1.tiff	r04c04f37p01-ch1sk1fk1fl1.tiff	11	457	0	0	0	0	nan	4	37	1	4	1	1	0	0	65535	65535
0	0	r04c04f38p01-ch2sk1fk1fl1.tiff	r04c04f38p01-ch1sk1fk1fl1.tiff	11	458	0	0	0	0	nan	4	38	1	4	1	1	0	0	65535	65535
0	0	r04c04f39p01-ch2sk1fk1fl1.tiff	r04c04f39p01-ch1sk1fk1fl1.tiff	11	459	0	0	0	0	nan	4	39	1	4	1	1	0	0	65535	65535
0	0	r04c04f40p01-ch2sk1fk1fl1.tiff	r04c04f40p01-ch1sk1fk1fl1.tiff	11	460	0	0	0	0	nan	4	40	1	4	1	1	0	0	65535	65535
0	0	r04c04f41p01-ch2sk1fk1fl1.tiff	r04c04f41p01-ch1sk1fk1fl1.tiff	11	461	0	0	0	0	nan	4	41	1	4	1	1	0	0	65535	65535
0	0	r04c04f42p01-ch2sk1fk1fl1.tiff	r04c04f42p01-ch1sk1fk1fl1.tiff	11	462	0	0	0	0	nan	4	42	1	4	1	1	0	0	65535	65535
31701	18115	r04c05f02p01-ch2sk1fk1fl1.tiff	r04c05f02p01-ch1sk1fk1fl1.tiff	15	590	0.00062562	0.0107729	0	0	nan	5	2	1	4	1	1	0	0	65535	65535
37183	23789	r04c05f07p01-ch2sk1fk1fl1.tiff	r04c05f07p01-ch1sk1fk1fl1.tiff	15	595	0.000549325	0.00112917	0	0	nan	5	7	1	4	1	1	0	0	65535	65535
37061	21767	r04c05f08p01-ch2sk1fk1fl1.tiff	r04c05f08p01-ch1sk1fk1fl1.tiff	15	596	0.000579843	0.0016022	0	0	nan	5	8	1	4	1	1	0	0	65535	65535
0	0	r04c05f13p01-ch2sk1fk1fl1.tiff	r04c05f13p01-ch1sk1fk1fl1.tiff	15	601	0	0	0	0	nan	5	13	1	4	1	1	0	0	65535	65535
0	0	r04c05f20p01-ch2sk1fk1fl1.tiff	r04c05f20p01-ch1sk1fk1fl1.tiff	15	608	0	0	0	0	nan	5	20	1	4	1	1	0	0	65535	65535
0	0	r04c05f30p01-ch2sk1fk1fl1.tiff	r04c05f30p01-ch1sk1fk1fl1.tiff	15	618	0	0	0	0	nan	5	30	1	4	1	1	0	0	65535	65535
37212	21408	r04c05f31p01-ch2sk1fk1fl1.tiff	r04c05f31p01-ch1sk1fk1fl1.tiff	15	619	0.000579843	0.00180056	0	0	nan	5	31	1	4	1	1	0	0	65535	65535
0	0	r04c05f37p01-ch2sk1fk1fl1.tiff	r04c05f37p01-ch1sk1fk1fl1.tiff	15	625	0	0	0	0	nan	5	37	1	4	1	1	0	0	65535	65535
0	0	r04c05f40p01-ch2sk1fk1fl1.tiff	r04c05f40p01-ch1sk1fk1fl1.tiff	15	628	0	0	0	0	nan	5	40	1	4	1	1	0	0	65535	65535
0	0	r04c05f42p01-ch2sk1fk1fl1.tiff	r04c05f42p01-ch1sk1fk1fl1.tiff	15	630	0	0	0	0	nan	5	42	1	4	1	1	0	0	65535	65535
24923	22008	r04c06f02p01-ch2sk1fk1fl1.tiff	r04c06f02p01-ch1sk1fk1fl1.tiff	19	758	0.00321965	0.00488289	0	0	nan	6	2	1	4	1	1	0	0	65535	65535
0	0	r04c06f06p01-ch2sk1fk1fl1.tiff	r04c06f06p01-ch1sk1fk1fl1.tiff	19	762	0	0	0	0	nan	6	6	1	4	1	1	0	0	65535	65535
0	0	r04c06f07p01-ch2sk1fk1fl1.tiff	r04c06f07p01-ch1sk1fk1fl1.tiff	19	763	0	0	0	0	nan	6	7	1	4	1	1	0	0	65535	65535
0	0	r04c06f08p01-ch2sk1fk1fl1.tiff	r04c06f08p01-ch1sk1fk1fl1.tiff	19	764	0	0	0	0	nan	6	8	1	4	1	1	0	0	65535	65535
0	0	r04c06f09p01-ch2sk1fk1fl1.tiff	r04c06f09p01-ch1sk1fk1fl1.tiff	19	765	0	0	0	0	nan	6	9	1	4	1	1	0	0	65535	65535
0	0	r04c06f10p01-ch2sk1fk1fl1.tiff	r04c06f10p01-ch1sk1fk1fl1.tiff	19	766	0	0	0	0	nan	6	10	1	4	1	1	0	0	65535	65535
0	0	r04c06f11p01-ch2sk1fk1fl1.tiff	r04c06f11p01-ch1sk1fk1fl1.tiff	19	767	0	0	0	0	nan	6	11	1	4	1	1	0	0	65535	65535
0	0	r04c06f12p01-ch2sk1fk1fl1.tiff	r04c06f12p01-ch1sk1fk1fl1.tiff	19	768	0	0	0	0	nan	6	12	1	4	1	1	0	0	65535	65535
0	0	r04c06f13p01-ch2sk1fk1fl1.tiff	r04c06f13p01-ch1sk1fk1fl1.tiff	19	769	0	0	0	0	nan	6	13	1	4	1	1	0	0	65535	65535
0	0	r04c06f14p01-ch2sk1fk1fl1.tiff	r04c06f14p01-ch1sk1fk1fl1.tiff	19	770	0	0	0	0	nan	6	14	1	4	1	1	0	0	65535	65535
0	0	r04c06f15p01-ch2sk1fk1fl1.tiff	r04c06f15p01-ch1sk1fk1fl1.tiff	19	771	0	0	0	0	nan	6	15	1	4	1	1	0	0	65535	65535
0	0	r04c06f16p01-ch2sk1fk1fl1.tiff	r04c06f16p01-ch1sk1fk1fl1.tiff	19	772	0	0	0	0	nan	6	16	1	4	1	1	0	0	65535	65535
0	0	r04c06f17p01-ch2sk1fk1fl1.tiff	r04c06f17p01-ch1sk1fk1fl1.tiff	19	773	0	0	0	0	nan	6	17	1	4	1	1	0	0	65535	65535
0	0	r04c06f18p01-ch2sk1fk1fl1.tiff	r04c06f18p01-ch1sk1fk1fl1.tiff	19	774	0	0	0	0	nan	6	18	1	4	1	1	0	0	65535	65535
0	0	r04c06f19p01-ch2sk1fk1fl1.tiff	r04c06f19p01-ch1sk1fk1fl1.tiff	19	775	0	0	0	0	nan	6	19	1	4	1	1	0	0	65535	65535
0	0	r04c06f20p01-ch2sk1fk1fl1.tiff	r04c06f20p01-ch1sk1fk1fl1.tiff	19	776	0	0	0	0	nan	6	20	1	4	1	1	0	0	65535	65535
0	0	r04c06f21p01-ch2sk1fk1fl1.tiff	r04c06f21p01-ch1sk1fk1fl1.tiff	19	777	0	0	0	0	nan	6	21	1	4	1	1	0	0	65535	65535
0	0	r04c06f22p01-ch2sk1fk1fl1.tiff	r04c06f22p01-ch1sk1fk1fl1.tiff	19	778	0	0	0	0	nan	6	22	1	4	1	1	0	0	65535	65535
0	0	r04c06f23p01-ch2sk1fk1fl1.tiff	r04c06f23p01-ch1sk1fk1fl1.tiff	19	779	0	0	0	0	nan	6	23	1	4	1	1	0	0	65535	65535
0	0	r04c06f24p01-ch2sk1fk1fl1.tiff	r04c06f24p01-ch1sk1fk1fl1.tiff	19	780	0	0	0	0	nan	6	24	1	4	1	1	0	0	65535	65535
0	0	r04c06f25p01-ch2sk1fk1fl1.tiff	r04c06f25p01-ch1sk1fk1fl1.tiff	19	781	0	0	0	0	nan	6	25	1	4	1	1	0	0	65535	65535
0	0	r04c06f26p01-ch2sk1fk1fl1.tiff	r04c06f26p01-ch1sk1fk1fl1.tiff	19	782	0	0	0	0	nan	6	26	1	4	1	1	0	0	65535	65535
0	0	r04c06f27p01-ch2sk1fk1fl1.tiff	r04c06f27p01-ch1sk1fk1fl1.tiff	19	783	0	0	0	0	nan	6	27	1	4	1	1	0	0	65535	65535
0	0	r04c06f28p01-ch2sk1fk1fl1.tiff	r04c06f28p01-ch1sk1fk1fl1.tiff	19	784	0	0	0	0	nan	6	28	1	4	1	1	0	0	65535	65535
0	0	r04c06f29p01-ch2sk1fk1fl1.tiff	r04c06f29p01-ch1sk1fk1fl1.tiff	19	785	0	0	0	0	nan	6	29	1	4	1	1	0	0	65535	65535
0	0	r04c06f30p01-ch2sk1fk1fl1.tiff	r04c06f30p01-ch1sk1fk1fl1.tiff	19	786	0	0	0	0	nan	6	30	1	4	1	1	0	0	65535	65535
0	0	r04c06f31p01-ch2sk1fk1fl1.tiff	r04c06f31p01-ch1sk1fk1fl1.tiff	19	787	0	0	0	0	nan	6	31	1	4	1	1	0	0	65535	65535
0	0	r04c06f32p01-ch2sk1fk1fl1.tiff	r04c06f32p01-ch1sk1fk1fl1.tiff	19	788	0	0	0	0	nan	6	32	1	4	1	1	0	0	65535	65535
0	0	r04c06f33p01-ch2sk1fk1fl1.tiff	r04c06f33p01-ch1sk1fk1fl1.tiff	19	789	0	0	0	0	nan	6	33	1	4	1	1	0	0	65535	65535
0	0	r04c06f34p01-ch2sk1fk1fl1.tiff	r04c06f34p01-ch1sk1fk1fl1.tiff	19	790	0	0	0	0	nan	6	34	1	4	1	1	0	0	65535	65535
0	0	r04c06f35p01-ch2sk1fk1fl1.tiff	r04c06f35p01-ch1sk1fk1fl1.tiff	19	791	0	0	0	0	nan	6	35	1	4	1	1	0	0	65535	65535
0	0	r04c06f36p01-ch2sk1fk1fl1.tiff	r04c06f36p01-ch1sk1fk1fl1.tiff	19	792	0	0	0	0	nan	6	36	1	4	1	1	0	0	65535	65535
0	0	r04c06f37p01-ch2sk1fk1fl1.tiff	r04c06f37p01-ch1sk1fk1fl1.tiff	19	793	0	0	0	0	nan	6	37	1	4	1	1	0	0	65535	65535
0	0	r04c06f38p01-ch2sk1fk1fl1.tiff	r04c06f38p01-ch1sk1fk1fl1.tiff	19	794	0	0	0	0	nan	6	38	1	4	1	1	0	0	65535	65535
0	0	r04c06f39p01-ch2sk1fk1fl1.tiff	r04c06f39p01-ch1sk1fk1fl1.tiff	19	795	0	0	0	0	nan	6	39	1	4	1	1	0	0	65535	65535
0	0	r04c06f40p01-ch2sk1fk1fl1.tiff	r04c06f40p01-ch1sk1fk1fl1.tiff	19	796	0	0	0	0	nan	6	40	1	4	1	1	0	0	65535	65535
0	0	r04c06f41p01-ch2sk1fk1fl1.tiff	r04c06f41p01-ch1sk1fk1fl1.tiff	19	797	0	0	0	0	nan	6	41	1	4	1	1	0	0	65535	65535
0	0	r04c06f42p01-ch2sk1fk1fl1.tiff	r04c06f42p01-ch1sk1fk1fl1.tiff	19	798	0	0	0	0	nan	6	42	1	4	1	1	0	0	65535	65535
37851	22852	r04c07f02p01-ch2sk1fk1fl1.tiff	r04c07f02p01-ch1sk1fk1fl1.tiff	23	926	0.000610361	0.00862135	0	0	nan	7	2	1	4	1	1	0	0	65535	65535
37632	23520	r04c07f07p01-ch2sk1fk1fl1.tiff	r04c07f07p01-ch1sk1fk1fl1.tiff	23	931	0.000610361	0.0281834	0	0	nan	7	7	1	4	1	1	0	0	65535	65535
37438	22224	r04c07f08p01-ch2sk1fk1fl1.tiff	r04c07f08p01-ch1sk1fk1fl1.tiff	23	932	0.000610361	0.00187686	0	0	nan	7	8	1	4	1	1	0	0	65535	65535
0	0	r04c07f09p01-ch2sk1fk1fl1.tiff	r04c07f09p01-ch1sk1fk1fl1.tiff	23	933	0	0	0	0	nan	7	9	1	4	1	1	0	0	65535	65535
32294	5	r04c07f15p01-ch2sk1fk1fl1.tiff	r04c07f15p01-ch1sk1fk1fl1.tiff	23	939	0.000640879	0.0298466	0	0	nan	7	15	1	4	1	1	0	0	65535	65535
0	0	r04c07f20p01-ch2sk1fk1fl1.tiff	r04c07f20p01-ch1sk1fk1fl1.tiff	23	944	0	0	0	0	nan	7	20	1	4	1	1	0	0	65535	65535
37602	20725	r04c07f31p01-ch2sk1fk1fl1.tiff	r04c07f31p01-ch1sk1fk1fl1.tiff	23	955	0.000595102	0.0107118	0	0	nan	7	31	1	4	1	1	0	0	65535	65535
32212	18697	r04c07f37p01-ch2sk1fk1fl1.tiff	r04c07f37p01-ch1sk1fk1fl1.tiff	23	961	0.00215152	0.0243076	0	0	nan	7	37	1	4	1	1	0	0	65535	65535
0	0	r04c07f41p01-ch2sk1fk1fl1.tiff	r04c07f41p01-ch1sk1fk1fl1.tiff	23	965	0	0	0	0	nan	7	41	1	4	1	1	0	0	65535	65535
31503	21934	r04c07f42p01-ch2sk1fk1fl1.tiff	r04c07f42p01-ch1sk1fk1fl1.tiff	23	966	0.00108339	0.0169985	0	0	nan	7	42	1	4	1	1	0	0	65535	65535
31426	20325	r04c08f02p01-ch2sk1fk1fl1.tiff	r04c08f02p01-ch1sk1fk1fl1.tiff	27	1094	0.000640879	0.00384527	0	0	nan	8	2	1	4	1	1	0	0	65535	65535
0	0	r04c08f06p01-ch2sk1fk1fl1.tiff	r04c08f06p01-ch1sk1fk1fl1.tiff	27	1098	0	0	0	0	nan	8	6	1	4	1	1	0	0	65535	65535
0	0	r04c08f07p01-ch2sk1fk1fl1.tiff	r04c08f07p01-ch1sk1fk1fl1.tiff	27	1099	0	0	0	0	nan	8	7	1	4	1	1	0	0	65535	65535
0	0	r04c08f08p01-ch2sk1fk1fl1.tiff	r04c08f08p01-ch1sk1fk1fl1.tiff	27	1100	0	0	0	0	nan	8	8	1	4	1	1	0	0	65535	65535
0	0	r04c08f09p01-ch2sk1fk1fl1.tiff	r04c08f09p01-ch1sk1fk1fl1.tiff	27	1101	0	0	0	0	nan	8	9	1	4	1	1	0	0	65535	65535
0	0	r04c08f10p01-ch2sk1fk1fl1.tiff	r04c08f10p01-ch1sk1fk1fl1.tiff	27	1102	0	0	0	0	nan	8	10	1	4	1	1	0	0	65535	65535
0	0	r04c08f11p01-ch2sk1fk1fl1.tiff	r04c08f11p01-ch1sk1fk1fl1.tiff	27	1103	0	0	0	0	nan	8	11	1	4	1	1	0	0	65535	65535
0	0	r04c08f12p01-ch2sk1fk1fl1.tiff	r04c08f12p01-ch1sk1fk1fl1.tiff	27	1104	0	0	0	0	nan	8	12	1	4	1	1	0	0	65535	65535
0	0	r04c08f13p01-ch2sk1fk1fl1.tiff	r04c08f13p01-ch1sk1fk1fl1.tiff	27	1105	0	0	0	0	nan	8	13	1	4	1	1	0	0	65535	65535
0	0	r04c08f14p01-ch2sk1fk1fl1.tiff	r04c08f14p01-ch1sk1fk1fl1.tiff	27	1106	0	0	0	0	nan	8	14	1	4	1	1	0	0	65535	65535
0	0	r04c08f15p01-ch2sk1fk1fl1.tiff	r04c08f15p01-ch1sk1fk1fl1.tiff	27	1107	0	0	0	0	nan	8	15	1	4	1	1	0	0	65535	65535
0	0	r04c08f16p01-ch2sk1fk1fl1.tiff	r04c08f16p01-ch1sk1fk1fl1.tiff	27	1108	0	0	0	0	nan	8	16	1	4	1	1	0	0	65535	65535
0	0	r04c08f17p01-ch2sk1fk1fl1.tiff	r04c08f17p01-ch1sk1fk1fl1.tiff	27	1109	0	0	0	0	nan	8	17	1	4	1	1	0	0	65535	65535
0	0	r04c08f18p01-ch2sk1fk1fl1.tiff	r04c08f18p01-ch1sk1fk1fl1.tiff	27	1110	0	0	0	0	nan	8	18	1	4	1	1	0	0	65535	65535
0	0	r04c08f19p01-ch2sk1fk1fl1.tiff	r04c08f19p01-ch1sk1fk1fl1.tiff	27	1111	0	0	0	0	nan	8	19	1	4	1	1	0	0	65535	65535
0	0	r04c08f20p01-ch2sk1fk1fl1.tiff	r04c08f20p01-ch1sk1fk1fl1.tiff	27	1112	0	0	0	0	nan	8	20	1	4	1	1	0	0	65535	65535
0	0	r04c08f21p01-ch2sk1fk1fl1.tiff	r04c08f21p01-ch1sk1fk1fl1.tiff	27	1113	0	0	0	0	nan	8	21	1	4	1	1	0	0	65535	65535
0	0	r04c08f22p01-ch2sk1fk1fl1.tiff	r04c08f22p01-ch1sk1fk1fl1.tiff	27	1114	0	0	0	0	nan	8	22	1	4	1	1	0	0	65535	65535
0	0	r04c08f23p01-ch2sk1fk1fl1.tiff	r04c08f23p01-ch1sk1fk1fl1.tiff	27	1115	0	0	0	0	nan	8	23	1	4	1	1	0	0	65535	65535
0	0	r04c08f24p01-ch2sk1fk1fl1.tiff	r04c08f24p01-ch1sk1fk1fl1.tiff	27	1116	0	0	0	0	nan	8	24	1	4	1	1	0	0	65535	65535
0	0	r04c08f25p01-ch2sk1fk1fl1.tiff	r04c08f25p01-ch1sk1fk1fl1.tiff	27	1117	0	0	0	0	nan	8	25	1	4	1	1	0	0	65535	65535
0	0	r04c08f26p01-ch2sk1fk1fl1.tiff	r04c08f26p01-ch1sk1fk1fl1.tiff	27	1118	0	0	0	0	nan	8	26	1	4	1	1	0	0	65535	65535
0	0	r04c08f27p01-ch2sk1fk1fl1.tiff	r04c08f27p01-ch1sk1fk1fl1.tiff	27	1119	0	0	0	0	nan	8	27	1	4	1	1	0	0	65535	65535
0	0	r04c08f28p01-ch2sk1fk1fl1.tiff	r04c08f28p01-ch1sk1fk1fl1.tiff	27	1120	0	0	0	0	nan	8	28	1	4	1	1	0	0	65535	65535
0	0	r04c08f29p01-ch2sk1fk1fl1.tiff	r04c08f29p01-ch1sk1fk1fl1.tiff	27	1121	0	0	0	0	nan	8	29	1	4	1	1	0	0	65535	65535
0	0	r04c08f30p01-ch2sk1fk1fl1.tiff	r04c08f30p01-ch1sk1fk1fl1.tiff	27	1122	0	0	0	0	nan	8	30	1	4	1	1	0	0	65535	65535
0	0	r04c08f31p01-ch2sk1fk1fl1.tiff	r04c08f31p01-ch1sk1fk1fl1.tiff	27	1123	0	0	0	0	nan	8	31	1	4	1	1	0	0	65535	65535
0	0	r04c08f32p01-ch2sk1fk1fl1.tiff	r04c08f32p01-ch1sk1fk1fl1.tiff	27	1124	0	0	0	0	nan	8	32	1	4	1	1	0	0	65535	65535
0	0	r04c08f33p01-ch2sk1fk1fl1.tiff	r04c08f33p01-ch1sk1fk1fl1.tiff	27	1125	0	0	0	0	nan	8	33	1	4	1	1	0	0	65535	65535
0	0	r04c08f34p01-ch2sk1fk1fl1.tiff	r04c08f34p01-ch1sk1fk1fl1.tiff	27	1126	0	0	0	0	nan	8	34	1	4	1	1	0	0	65535	65535
0	0	r04c08f35p01-ch2sk1fk1fl1.tiff	r04c08f35p01-ch1sk1fk1fl1.tiff	27	1127	0	0	0	0	nan	8	35	1	4	1	1	0	0	65535	65535
0	0	r04c08f36p01-ch2sk1fk1fl1.tiff	r04c08f36p01-ch1sk1fk1fl1.tiff	27	1128	0	0	0	0	nan	8	36	1	4	1	1	0	0	65535	65535
0	0	r04c08f37p01-ch2sk1fk1fl1.tiff	r04c08f37p01-ch1sk1fk1fl1.tiff	27	1129	0	0	0	0	nan	8	37	1	4	1	1	0	0	65535	65535
0	0	r04c08f38p01-ch2sk1fk1fl1.tiff	r04c08f38p01-ch1sk1fk1fl1.tiff	27	1130	0	0	0	0	nan	8	38	1	4	1	1	0	0	65535	65535
0	0	r04c08f39p01-ch2sk1fk1fl1.tiff	r04c08f39p01-ch1sk1fk1fl1.tiff	27	1131	0	0	0	0	nan	8	39	1	4	1	1	0	0	65535	65535
0	0	r04c08f40p01-ch2sk1fk1fl1.tiff	r04c08f40p01-ch1sk1fk1fl1.tiff	27	1132	0	0	0	0	nan	8	40	1	4	1	1	0	0	65535	65535
0	0	r04c08f41p01-ch2sk1fk1fl1.tiff	r04c08f41p01-ch1sk1fk1fl1.tiff	27	1133	0	0	0	0	nan	8	41	1	4	1	1	0	0	65535	65535
0	0	r04c08f42p01-ch2sk1fk1fl1.tiff	r04c08f42p01-ch1sk1fk1fl1.tiff	27	1134	0	0	0	0	nan	8	42	1	4	1	1	0	0	65535	65535
0	0	r04c09f02p01-ch2sk1fk1fl1.tiff	r04c09f02p01-ch1sk1fk1fl1.tiff	31	1262	0	0	0	0	nan	9	2	1	4	1	1	0	0	65535	65535
37246	21881	r04c09f07p01-ch2sk1fk1fl1.tiff	r04c09f07p01-ch1sk1fk1fl1.tiff	31	1267	0.000564584	0.00526436	0	0	nan	9	7	1	4	1	1	0	0	65535	65535
0	0	r04c09f08p01-ch2sk1fk1fl1.tiff	r04c09f08p01-ch1sk1fk1fl1.tiff	31	1268	0	0	0	0	nan	9	8	1	4	1	1	0	0	65535	65535
0	0	r04c09f13p01-ch2sk1fk1fl1.tiff	r04c09f13p01-ch1sk1fk1fl1.tiff	31	1273	0	0	0	0	nan	9	13	1	4	1	1	0	0	65535	65535
0	0	r04c09f19p01-ch2sk1fk1fl1.tiff	r04c09f19p01-ch1sk1fk1fl1.tiff	31	1279	0	0	0	0	nan	9	19	1	4	1	1	0	0	65535	65535
37409	137	r04c09f24p01-ch2sk1fk1fl1.tiff	r04c09f24p01-ch1sk1fk1fl1.tiff	31	1284	0.000579843	0.0141299	0	0	nan	9	24	1	4	1	1	0	0	65535	65535
37926	173	r04c09f25p01-ch2sk1fk1fl1.tiff	r04c09f25p01-ch1sk1fk1fl1.tiff	31	1285	0.000595102	0.013611	0	0	nan	9	25	1	4	1	1	0	0	65535	65535
37354	20415	r04c09f31p01-ch2sk1fk1fl1.tiff	r04c09f31p01-ch1sk1fk1fl1.tiff	31	1291	0.000595102	0.0141451	0	0	nan	9	31	1	4	1	1	0	0	65535	65535
37539	20765	r04c09f37p01-ch2sk1fk1fl1.tiff	r04c09f37p01-ch1sk1fk1fl1.tiff	31	1297	0.000610361	0.0062562	0	0	nan	9	37	1	4	1	1	0	0	65535	65535
0	0	r04c09f38p01-ch2sk1fk1fl1.tiff	r04c09f38p01-ch1sk1fk1fl1.tiff	31	1298	0	0	0	0	nan	9	38	1	4	1	1	0	0	65535	65535
36795	20921	r04c09f42p01-ch2sk1fk1fl1.tiff	r04c09f42p01-ch1sk1fk1fl1.tiff	31	1302	0.000579843	0.0040589	0	0	nan	9	42	1	4	1	1	0	0	65535	65535
37860	20385	r04c10f02p01-ch2sk1fk1fl1.tiff	r04c10f02p01-ch1sk1fk1fl1.tiff	35	1430	0.000610361	0.00288396	0	0	nan	10	2	1	4	1	1	0	0	65535	65535
0	0	r04c10f06p01-ch2sk1fk1fl1.tiff	r04c10f06p01-ch1sk1fk1fl1.tiff	35	1434	0	0	0	0	nan	10	6	1	4	1	1	0	0	65535	65535
0	0	r04c10f07p01-ch2sk1fk1fl1.tiff	r04c10f07p01-ch1sk1fk1fl1.tiff	35	1435	0	0	0	0	nan	10	7	1	4	1	1	0	0	65535	65535
0	0	r04c10f08p01-ch2sk1fk1fl1.tiff	r04c10f08p01-ch1sk1fk1fl1.tiff	35	1436	0	0	0	0	nan	10	8	1	4	1	1	0	0	65535	65535
0	0	r04c10f09p01-ch2sk1fk1fl1.tiff	r04c10f09p01-ch1sk1fk1fl1.tiff	35	1437	0	0	0	0	nan	10	9	1	4	1	1	0	0	65535	65535
0	0	r04c10f10p01-ch2sk1fk1fl1.tiff	r04c10f10p01-ch1sk1fk1fl1.tiff	35	1438	0	0	0	0	nan	10	10	1	4	1	1	0	0	65535	65535
0	0	r04c10f11p01-ch2sk1fk1fl1.tiff	r04c10f11p01-ch1sk1fk1fl1.tiff	35	1439	0	0	0	0	nan	10	11	1	4	1	1	0	0	65535	65535
0	0	r04c10f12p01-ch2sk1fk1fl1.tiff	r04c10f12p01-ch1sk1fk1fl1.tiff	35	1440	0	0	0	0	nan	10	12	1	4	1	1	0	0	65535	65535
0	0	r04c10f13p01-ch2sk1fk1fl1.tiff	r04c10f13p01-ch1sk1fk1fl1.tiff	35	1441	0	0	0	0	nan	10	13	1	4	1	1	0	0	65535	65535
0	0	r04c10f14p01-ch2sk1fk1fl1.tiff	r04c10f14p01-ch1sk1fk1fl1.tiff	35	1442	0	0	0	0	nan	10	14	1	4	1	1	0	0	65535	65535
0	0	r04c10f15p01-ch2sk1fk1fl1.tiff	r04c10f15p01-ch1sk1fk1fl1.tiff	35	1443	0	0	0	0	nan	10	15	1	4	1	1	0	0	65535	65535
0	0	r04c10f16p01-ch2sk1fk1fl1.tiff	r04c10f16p01-ch1sk1fk1fl1.tiff	35	1444	0	0	0	0	nan	10	16	1	4	1	1	0	0	65535	65535
0	0	r04c10f17p01-ch2sk1fk1fl1.tiff	r04c10f17p01-ch1sk1fk1fl1.tiff	35	1445	0	0	0	0	nan	10	17	1	4	1	1	0	0	65535	65535
0	0	r04c10f18p01-ch2sk1fk1fl1.tiff	r04c10f18p01-ch1sk1fk1fl1.tiff	35	1446	0	0	0	0	nan	10	18	1	4	1	1	0	0	65535	65535
0	0	r04c10f19p01-ch2sk1fk1fl1.tiff	r04c10f19p01-ch1sk1fk1fl1.tiff	35	1447	0	0	0	0	nan	10	19	1	4	1	1	0	0	65535	65535
0	0	r04c10f20p01-ch2sk1fk1fl1.tiff	r04c10f20p01-ch1sk1fk1fl1.tiff	35	1448	0	0	0	0	nan	10	20	1	4	1	1	0	0	65535	65535
0	0	r04c10f21p01-ch2sk1fk1fl1.tiff	r04c10f21p01-ch1sk1fk1fl1.tiff	35	1449	0	0	0	0	nan	10	21	1	4	1	1	0	0	65535	65535
0	0	r04c10f22p01-ch2sk1fk1fl1.tiff	r04c10f22p01-ch1sk1fk1fl1.tiff	35	1450	0	0	0	0	nan	10	22	1	4	1	1	0	0	65535	65535
0	0	r04c10f23p01-ch2sk1fk1fl1.tiff	r04c10f23p01-ch1sk1fk1fl1.tiff	35	1451	0	0	0	0	nan	10	23	1	4	1	1	0	0	65535	65535
0	0	r04c10f24p01-ch2sk1fk1fl1.tiff	r04c10f24p01-ch1sk1fk1fl1.tiff	35	1452	0	0	0	0	nan	10	24	1	4	1	1	0	0	65535	65535
0	0	r04c10f25p01-ch2sk1fk1fl1.tiff	r04c10f25p01-ch1sk1fk1fl1.tiff	35	1453	0	0	0	0	nan	10	25	1	4	1	1	0	0	65535	65535
0	0	r04c10f26p01-ch2sk1fk1fl1.tiff	r04c10f26p01-ch1sk1fk1fl1.tiff	35	1454	0	0	0	0	nan	10	26	1	4	1	1	0	0	65535	65535
0	0	r04c10f27p01-ch2sk1fk1fl1.tiff	r04c10f27p01-ch1sk1fk1fl1.tiff	35	1455	0	0	0	0	nan	10	27	1	4	1	1	0	0	65535	65535
0	0	r04c10f28p01-ch2sk1fk1fl1.tiff	r04c10f28p01-ch1sk1fk1fl1.tiff	35	1456	0	0	0	0	nan	10	28	1	4	1	1	0	0	65535	65535
0	0	r04c10f29p01-ch2sk1fk1fl1.tiff	r04c10f29p01-ch1sk1fk1fl1.tiff	35	1457	0	0	0	0	nan	10	29	1	4	1	1	0	0	65535	65535
0	0	r04c10f30p01-ch2sk1fk1fl1.tiff	r04c10f30p01-ch1sk1fk1fl1.tiff	35	1458	0	0	0	0	nan	10	30	1	4	1	1	0	0	65535	65535
0	0	r04c10f31p01-ch2sk1fk1fl1.tiff	r04c10f31p01-ch1sk1fk1fl1.tiff	35	1459	0	0	0	0	nan	10	31	1	4	1	1	0	0	65535	65535
0	0	r04c10f32p01-ch2sk1fk1fl1.tiff	r04c10f32p01-ch1sk1fk1fl1.tiff	35	1460	0	0	0	0	nan	10	32	1	4	1	1	0	0	65535	65535
0	0	r04c10f33p01-ch2sk1fk1fl1.tiff	r04c10f33p01-ch1sk1fk1fl1.tiff	35	1461	0	0	0	0	nan	10	33	1	4	1	1	0	0	65535	65535
0	0	r04c10f34p01-ch2sk1fk1fl1.tiff	r04c10f34p01-ch1sk1fk1fl1.tiff	35	1462	0	0	0	0	nan	10	34	1	4	1	1	0	0	65535	65535
0	0	r04c10f35p01-ch2sk1fk1fl1.tiff	r04c10f35p01-ch1sk1fk1fl1.tiff	35	1463	0	0	0	0	nan	10	35	1	4	1	1	0	0	65535	65535
0	0	r04c10f36p01-ch2sk1fk1fl1.tiff	r04c10f36p01-ch1sk1fk1fl1.tiff	35	1464	0	0	0	0	nan	10	36	1	4	1	1	0	0	65535	65535
0	0	r04c10f37p01-ch2sk1fk1fl1.tiff	r04c10f37p01-ch1sk1fk1fl1.tiff	35	1465	0	0	0	0	nan	10	37	1	4	1	1	0	0	65535	65535
0	0	r04c10f38p01-ch2sk1fk1fl1.tiff	r04c10f38p01-ch1sk1fk1fl1.tiff	35	1466	0	0	0	0	nan	10	38	1	4	1	1	0	0	65535	65535
0	0	r04c10f39p01-ch2sk1fk1fl1.tiff	r04c10f39p01-ch1sk1fk1fl1.tiff	35	1467	0	0	0	0	nan	10	39	1	4	1	1	0	0	65535	65535
0	0	r04c10f40p01-ch2sk1fk1fl1.tiff	r04c10f40p01-ch1sk1fk1fl1.tiff	35	1468	0	0	0	0	nan	10	40	1	4	1	1	0	0	65535	65535
0	0	r04c10f41p01-ch2sk1fk1fl1.tiff	r04c10f41p01-ch1sk1fk1fl1.tiff	35	1469	0	0	0	0	nan	10	41	1	4	1	1	0	0	65535	65535
0	0	r04c10f42p01-ch2sk1fk1fl1.tiff	r04c10f42p01-ch1sk1fk1fl1.tiff	35	1470	0	0	0	0	nan	10	42	1	4	1	1	0	0	65535	65535
37865	22214	r04c11f01p01-ch2sk1fk1fl1.tiff	r04c11f01p01-ch1sk1fk1fl1.tiff	39	1597	0.000595102	0.00369268	0	0	nan	11	1	1	4	1	1	0	0	65535	65535
0	0	r04c11f02p01-ch2sk1fk1fl1.tiff	r04c11f02p01-ch1sk1fk1fl1.tiff	39	1598	0	0	0	0	nan	11	2	1	4	1	1	0	0	65535	65535
0	0	r04c11f03p01-ch2sk1fk1fl1.tiff	r04c11f03p01-ch1sk1fk1fl1.tiff	39	1599	0	0	0	0	nan	11	3	1	4	1	1	0	0	65535	65535
36961	19463	r04c11f04p01-ch2sk1fk1fl1.tiff	r04c11f04p01-ch1sk1fk1fl1.tiff	39	1600	0.000564584	0.00462348	0	0	nan	11	4	1	4	1	1	0	0	65535	65535
31973	20946	r04c11f05p01-ch2sk1fk1fl1.tiff	r04c11f05p01-ch1sk1fk1fl1.tiff	39	1601	0.0012665	0.0345159	0	0	nan	11	5	1	4	1	1	0	0	65535	65535
0	0	r04c11f07p01-ch2sk1fk1fl1.tiff	r04c11f07p01-ch1sk1fk1fl1.tiff	39	1603	0	0	0	0	nan	11	7	1	4	1	1	0	0	65535	65535
37819	18678	r04c11f08p01-ch2sk1fk1fl1.tiff	r04c11f08p01-ch1sk1fk1fl1.tiff	39	1604	0.000564584	0.0165255	0	0	nan	11	8	1	4	1	1	0	0	65535	65535
32329	18308	r04c11f09p01-ch2sk1fk1fl1.tiff	r04c11f09p01-ch1sk1fk1fl1.tiff	39	1605	0.000946059	0.00741588	0	0	nan	11	9	1	4	1	1	0	0	65535	65535
37635	19479	r04c11f10p01-ch2sk1fk1fl1.tiff	r04c11f10p01-ch1sk1fk1fl1.tiff	39	1606	0.000579843	0.00769055	0	0	nan	11	10	1	4	1	1	0	0	65535	65535
37552	19807	r04c11f11p01-ch2sk1fk1fl1.tiff	r04c11f11p01-ch1sk1fk1fl1.tiff	39	1607	0.000595102	0.00268559	0	0	nan	11	11	1	4	1	1	0	0	65535	65535
38017	19664	r04c11f12p01-ch2sk1fk1fl1.tiff	r04c11f12p01-ch1sk1fk1fl1.tiff	39	1608	0.000564584	0.00898756	0	0	nan	11	12	1	4	1	1	0	0	65535	65535
0	0	r04c11f13p01-ch2sk1fk1fl1.tiff	r04c11f13p01-ch1sk1fk1fl1.tiff	39	1609	0	0	0	0	nan	11	13	1	4	1	1	0	0	65535	65535
37671	19199	r04c11f14p01-ch2sk1fk1fl1.tiff	r04c11f14p01-ch1sk1fk1fl1.tiff	39	1610	0.000579843	0.0463264	0	0	nan	11	14	1	4	1	1	0	0	65535	65535
32307	21948	r04c11f15p01-ch2sk1fk1fl1.tiff	r04c11f15p01-ch1sk1fk1fl1.tiff	39	1611	0.000640879	0.00225834	0	0	nan	11	15	1	4	1	1	0	0	65535	65535
37312	19483	r04c11f16p01-ch2sk1fk1fl1.tiff	r04c11f16p01-ch1sk1fk1fl1.tiff	39	1612	0.00062562	0.00798047	0	0	nan	11	16	1	4	1	1	0	0	65535	65535
37538	21756	r04c11f17p01-ch2sk1fk1fl1.tiff	r04c11f17p01-ch1sk1fk1fl1.tiff	39	1613	0.000579843	0.00459297	0	0	nan	11	17	1	4	1	1	0	0	65535	65535
32117	22086	r04c11f18p01-ch2sk1fk1fl1.tiff	r04c11f18p01-ch1sk1fk1fl1.tiff	39	1614	0.0010071	0.00816358	0	0	nan	11	18	1	4	1	1	0	0	65535	65535
0	0	r04c11f19p01-ch2sk1fk1fl1.tiff	r04c11f19p01-ch1sk1fk1fl1.tiff	39	1615	0	0	0	0	nan	11	19	1	4	1	1	0	0	65535	65535
37147	20923	r04c11f20p01-ch2sk1fk1fl1.tiff	r04c11f20p01-ch1sk1fk1fl1.tiff	39	1616	0.000579843	0.00679026	0	0	nan	11	20	1	4	1	1	0	0	65535	65535
38156	21587	r04c11f21p01-ch2sk1fk1fl1.tiff	r04c11f21p01-ch1sk1fk1fl1.tiff	39	1617	0.000595102	0.00875868	0	0	nan	11	21	1	4	1	1	0	0	65535	65535
31555	21781	r04c11f22p01-ch2sk1fk1fl1.tiff	r04c11f22p01-ch1sk1fk1fl1.tiff	39	1618	0.00062562	0.00433356	0	0	nan	11	22	1	4	1	1	0	0	65535	65535
37498	21921	r04c11f23p01-ch2sk1fk1fl1.tiff	r04c11f23p01-ch1sk1fk1fl1.tiff	39	1619	0.000579843	0.00259403	0	0	nan	11	23	1	4	1	1	0	0	65535	65535
32103	21465	r04c11f24p01-ch2sk1fk1fl1.tiff	r04c11f24p01-ch1sk1fk1fl1.tiff	39	1620	0.00062562	0.00782788	0	0	nan	11	24	1	4	1	1	0	0	65535	65535
38295	18989	r04c11f25p01-ch2sk1fk1fl1.tiff	r04c11f25p01-ch1sk1fk1fl1.tiff	39	1621	0.000564584	0.0121462	0	0	nan	11	25	1	4	1	1	0	0	65535	65535
37647	21789	r04c11f26p01-ch2sk1fk1fl1.tiff	r04c11f26p01-ch1sk1fk1fl1.tiff	39	1622	0.000579843	0.00259403	0	0	nan	11	26	1	4	1	1	0	0	65535	65535
37754	21823	r04c11f27p01-ch2sk1fk1fl1.tiff	r04c11f27p01-ch1sk1fk1fl1.tiff	39	1623	0.000595102	0.00329595	0	0	nan	11	27	1	4	1	1	0	0	65535	65535
37364	21546	r04c11f28p01-ch2sk1fk1fl1.tiff	r04c11f28p01-ch1sk1fk1fl1.tiff	39	1624	0.000579843	0.00428779	0	0	nan	11	28	1	4	1	1	0	0	65535	65535
31497	19632	r04c11f29p01-ch2sk1fk1fl1.tiff	r04c11f29p01-ch1sk1fk1fl1.tiff	39	1625	0.000869764	0.0241398	0	0	nan	11	29	1	4	1	1	0	0	65535	65535
38084	20866	r04c11f30p01-ch2sk1fk1fl1.tiff	r04c11f30p01-ch1sk1fk1fl1.tiff	39	1626	0.000610361	0.00511177	0	0	nan	11	30	1	4	1	1	0	0	65535	65535
37724	20997	r04c11f31p01-ch2sk1fk1fl1.tiff	r04c11f31p01-ch1sk1fk1fl1.tiff	39	1627	0.000579843	0.00500496	0	0	nan	11	31	1	4	1	1	0	0	65535	65535
31914	60	r04c11f32p01-ch2sk1fk1fl1.tiff	r04c11f32p01-ch1sk1fk1fl1.tiff	39	1628	0.000640879	0.0438239	0	0	nan	11	32	1	4	1	1	0	0	65535	65535
37539	19386	r04c11f35p01-ch2sk1fk1fl1.tiff	r04c11f35p01-ch1sk1fk1fl1.tiff	39	1631	0.000564584	0.012665	0	0	nan	11	35	1	4	1	1	0	0	65535	65535
0	0	r04c11f36p01-ch2sk1fk1fl1.tiff	r04c11f36p01-ch1sk1fk1fl1.tiff	39	1632	0	0	0	0	nan	11	36	1	4	1	1	0	0	65535	65535
37805	19719	r04c11f37p01-ch2sk1fk1fl1.tiff	r04c11f37p01-ch1sk1fk1fl1.tiff	39	1633	0.000579843	0.00970474	0	0	nan	11	37	1	4	1	1	0	0	65535	65535
31251	24749	r04c11f38p01-ch2sk1fk1fl1.tiff	r04c11f38p01-ch1sk1fk1fl1.tiff	39	1634	0.00062562	0.0138705	0	0	nan	11	38	1	4	1	1	0	0	65535	65535
37177	19213	r04c11f39p01-ch2sk1fk1fl1.tiff	r04c11f39p01-ch1sk1fk1fl1.tiff	39	1635	0.00062562	0.00383001	0	0	nan	11	39	1	4	1	1	0	0	65535	65535
37450	21010	r04c11f40p01-ch2sk1fk1fl1.tiff	r04c11f40p01-ch1sk1fk1fl1.tiff	39	1636	0.000579843	0.0080415	0	0	nan	11	40	1	4	1	1	0	0	65535	65535
37894	22737	r04c11f41p01-ch2sk1fk1fl1.tiff	r04c11f41p01-ch1sk1fk1fl1.tiff	39	1637	0.000579843	0.0192569	0	0	nan	11	41	1	4	1	1	0	0	65535	65535
37122	22632	r04c11f42p01-ch2sk1fk1fl1.tiff	r04c11f42p01-ch1sk1fk1fl1.tiff	39	1638	0.000579843	0.00448615	0	0	nan	11	42	1	4	1	1	0	0	65535	65535
0	0	r05c02f02p01-ch2sk1fk1fl1.tiff	r05c02f02p01-ch1sk1fk1fl1.tiff	4	128	0	0	0	0	nan	2	2	1	5	1	1	0	0	65535	65535
37750	347	r05c02f03p01-ch2sk1fk1fl1.tiff	r05c02f03p01-ch1sk1fk1fl1.tiff	4	129	0.000579843	0.0453346	0	0	nan	2	3	1	5	1	1	0	0	65535	65535
0	0	r05c02f06p01-ch2sk1fk1fl1.tiff	r05c02f06p01-ch1sk1fk1fl1.tiff	4	132	0	0	0	0	nan	2	6	1	5	1	1	0	0	65535	65535
0	0	r05c02f07p01-ch2sk1fk1fl1.tiff	r05c02f07p01-ch1sk1fk1fl1.tiff	4	133	0	0	0	0	nan	2	7	1	5	1	1	0	0	65535	65535
0	0	r05c02f08p01-ch2sk1fk1fl1.tiff	r05c02f08p01-ch1sk1fk1fl1.tiff	4	134	0	0	0	0	nan	2	8	1	5	1	1	0	0	65535	65535
0	0	r05c02f09p01-ch2sk1fk1fl1.tiff	r05c02f09p01-ch1sk1fk1fl1.tiff	4	135	0	0	0	0	nan	2	9	1	5	1	1	0	0	65535	65535
0	0	r05c02f10p01-ch2sk1fk1fl1.tiff	r05c02f10p01-ch1sk1fk1fl1.tiff	4	136	0	0	0	0	nan	2	10	1	5	1	1	0	0	65535	65535
0	0	r05c02f11p01-ch2sk1fk1fl1.tiff	r05c02f11p01-ch1sk1fk1fl1.tiff	4	137	0	0	0	0	nan	2	11	1	5	1	1	0	0	65535	65535
0	0	r05c02f12p01-ch2sk1fk1fl1.tiff	r05c02f12p01-ch1sk1fk1fl1.tiff	4	138	0	0	0	0	nan	2	12	1	5	1	1	0	0	65535	65535
0	0	r05c02f13p01-ch2sk1fk1fl1.tiff	r05c02f13p01-ch1sk1fk1fl1.tiff	4	139	0	0	0	0	nan	2	13	1	5	1	1	0	0	65535	65535
0	0	r05c02f14p01-ch2sk1fk1fl1.tiff	r05c02f14p01-ch1sk1fk1fl1.tiff	4	140	0	0	0	0	nan	2	14	1	5	1	1	0	0	65535	65535
0	0	r05c02f15p01-ch2sk1fk1fl1.tiff	r05c02f15p01-ch1sk1fk1fl1.tiff	4	141	0	0	0	0	nan	2	15	1	5	1	1	0	0	65535	65535
0	0	r05c02f16p01-ch2sk1fk1fl1.tiff	r05c02f16p01-ch1sk1fk1fl1.tiff	4	142	0	0	0	0	nan	2	16	1	5	1	1	0	0	65535	65535
0	0	r05c02f17p01-ch2sk1fk1fl1.tiff	r05c02f17p01-ch1sk1fk1fl1.tiff	4	143	0	0	0	0	nan	2	17	1	5	1	1	0	0	65535	65535
0	0	r05c02f18p01-ch2sk1fk1fl1.tiff	r05c02f18p01-ch1sk1fk1fl1.tiff	4	144	0	0	0	0	nan	2	18	1	5	1	1	0	0	65535	65535
0	0	r05c02f19p01-ch2sk1fk1fl1.tiff	r05c02f19p01-ch1sk1fk1fl1.tiff	4	145	0	0	0	0	nan	2	19	1	5	1	1	0	0	65535	65535
0	0	r05c02f20p01-ch2sk1fk1fl1.tiff	r05c02f20p01-ch1sk1fk1fl1.tiff	4	146	0	0	0	0	nan	2	20	1	5	1	1	0	0	65535	65535
0	0	r05c02f21p01-ch2sk1fk1fl1.tiff	r05c02f21p01-ch1sk1fk1fl1.tiff	4	147	0	0	0	0	nan	2	21	1	5	1	1	0	0	65535	65535
0	0	r05c02f22p01-ch2sk1fk1fl1.tiff	r05c02f22p01-ch1sk1fk1fl1.tiff	4	148	0	0	0	0	nan	2	22	1	5	1	1	0	0	65535	65535
0	0	r05c02f23p01-ch2sk1fk1fl1.tiff	r05c02f23p01-ch1sk1fk1fl1.tiff	4	149	0	0	0	0	nan	2	23	1	5	1	1	0	0	65535	65535
0	0	r05c02f24p01-ch2sk1fk1fl1.tiff	r05c02f24p01-ch1sk1fk1fl1.tiff	4	150	0	0	0	0	nan	2	24	1	5	1	1	0	0	65535	65535
0	0	r05c02f25p01-ch2sk1fk1fl1.tiff	r05c02f25p01-ch1sk1fk1fl1.tiff	4	151	0	0	0	0	nan	2	25	1	5	1	1	0	0	65535	65535
0	0	r05c02f26p01-ch2sk1fk1fl1.tiff	r05c02f26p01-ch1sk1fk1fl1.tiff	4	152	0	0	0	0	nan	2	26	1	5	1	1	0	0	65535	65535
0	0	r05c02f27p01-ch2sk1fk1fl1.tiff	r05c02f27p01-ch1sk1fk1fl1.tiff	4	153	0	0	0	0	nan	2	27	1	5	1	1	0	0	65535	65535
0	0	r05c02f28p01-ch2sk1fk1fl1.tiff	r05c02f28p01-ch1sk1fk1fl1.tiff	4	154	0	0	0	0	nan	2	28	1	5	1	1	0	0	65535	65535
0	0	r05c02f29p01-ch2sk1fk1fl1.tiff	r05c02f29p01-ch1sk1fk1fl1.tiff	4	155	0	0	0	0	nan	2	29	1	5	1	1	0	0	65535	65535
0	0	r05c02f30p01-ch2sk1fk1fl1.tiff	r05c02f30p01-ch1sk1fk1fl1.tiff	4	156	0	0	0	0	nan	2	30	1	5	1	1	0	0	65535	65535
0	0	r05c02f31p01-ch2sk1fk1fl1.tiff	r05c02f31p01-ch1sk1fk1fl1.tiff	4	157	0	0	0	0	nan	2	31	1	5	1	1	0	0	65535	65535
0	0	r05c02f32p01-ch2sk1fk1fl1.tiff	r05c02f32p01-ch1sk1fk1fl1.tiff	4	158	0	0	0	0	nan	2	32	1	5	1	1	0	0	65535	65535
0	0	r05c02f33p01-ch2sk1fk1fl1.tiff	r05c02f33p01-ch1sk1fk1fl1.tiff	4	159	0	0	0	0	nan	2	33	1	5	1	1	0	0	65535	65535
0	0	r05c02f34p01-ch2sk1fk1fl1.tiff	r05c02f34p01-ch1sk1fk1fl1.tiff	4	160	0	0	0	0	nan	2	34	1	5	1	1	0	0	65535	65535
0	0	r05c02f35p01-ch2sk1fk1fl1.tiff	r05c02f35p01-ch1sk1fk1fl1.tiff	4	161	0	0	0	0	nan	2	35	1	5	1	1	0	0	65535	65535
0	0	r05c02f36p01-ch2sk1fk1fl1.tiff	r05c02f36p01-ch1sk1fk1fl1.tiff	4	162	0	0	0	0	nan	2	36	1	5	1	1	0	0	65535	65535
0	0	r05c02f37p01-ch2sk1fk1fl1.tiff	r05c02f37p01-ch1sk1fk1fl1.tiff	4	163	0	0	0	0	nan	2	37	1	5	1	1	0	0	65535	65535
0	0	r05c02f38p01-ch2sk1fk1fl1.tiff	r05c02f38p01-ch1sk1fk1fl1.tiff	4	164	0	0	0	0	nan	2	38	1	5	1	1	0	0	65535	65535
0	0	r05c02f39p01-ch2sk1fk1fl1.tiff	r05c02f39p01-ch1sk1fk1fl1.tiff	4	165	0	0	0	0	nan	2	39	1	5	1	1	0	0	65535	65535
0	0	r05c02f40p01-ch2sk1fk1fl1.tiff	r05c02f40p01-ch1sk1fk1fl1.tiff	4	166	0	0	0	0	nan	2	40	1	5	1	1	0	0	65535	65535
0	0	r05c02f41p01-ch2sk1fk1fl1.tiff	r05c02f41p01-ch1sk1fk1fl1.tiff	4	167	0	0	0	0	nan	2	41	1	5	1	1	0	0	65535	65535
0	0	r05c02f42p01-ch2sk1fk1fl1.tiff	r05c02f42p01-ch1sk1fk1fl1.tiff	4	168	0	0	0	0	nan	2	42	1	5	1	1	0	0	65535	65535
31769	24196	r05c03f07p01-ch2sk1fk1fl1.tiff	r05c03f07p01-ch1sk1fk1fl1.tiff	8	301	0.00062562	0.0099031	0	0	nan	3	7	1	5	1	1	0	0	65535	65535
37028	21753	r05c03f08p01-ch2sk1fk1fl1.tiff	r05c03f08p01-ch1sk1fk1fl1.tiff	8	302	0.000595102	0.00822461	0	0	nan	3	8	1	5	1	1	0	0	65535	65535
0	0	r05c03f20p01-ch2sk1fk1fl1.tiff	r05c03f20p01-ch1sk1fk1fl1.tiff	8	314	0	0	0	0	nan	3	20	1	5	1	1	0	0	65535	65535
38621	21438	r05c03f30p01-ch2sk1fk1fl1.tiff	r05c03f30p01-ch1sk1fk1fl1.tiff	8	324	0.000595102	0.0031281	0	0	nan	3	30	1	5	1	1	0	0	65535	65535
0	0	r05c03f31p01-ch2sk1fk1fl1.tiff	r05c03f31p01-ch1sk1fk1fl1.tiff	8	325	0	0	0	0	nan	3	31	1	5	1	1	0	0	65535	65535
0	0	r05c03f32p01-ch2sk1fk1fl1.tiff	r05c03f32p01-ch1sk1fk1fl1.tiff	8	326	0	0	0	0	nan	3	32	1	5	1	1	0	0	65535	65535
0	0	r05c03f36p01-ch2sk1fk1fl1.tiff	r05c03f36p01-ch1sk1fk1fl1.tiff	8	330	0	0	0	0	nan	3	36	1	5	1	1	0	0	65535	65535
0	0	r05c03f37p01-ch2sk1fk1fl1.tiff	r05c03f37p01-ch1sk1fk1fl1.tiff	8	331	0	0	0	0	nan	3	37	1	5	1	1	0	0	65535	65535
0	0	r05c03f38p01-ch2sk1fk1fl1.tiff	r05c03f38p01-ch1sk1fk1fl1.tiff	8	332	0	0	0	0	nan	3	38	1	5	1	1	0	0	65535	65535
0	0	r05c03f39p01-ch2sk1fk1fl1.tiff	r05c03f39p01-ch1sk1fk1fl1.tiff	8	333	0	0	0	0	nan	3	39	1	5	1	1	0	0	65535	65535
0	0	r05c03f40p01-ch2sk1fk1fl1.tiff	r05c03f40p01-ch1sk1fk1fl1.tiff	8	334	0	0	0	0	nan	3	40	1	5	1	1	0	0	65535	65535
0	0	r05c03f41p01-ch2sk1fk1fl1.tiff	r05c03f41p01-ch1sk1fk1fl1.tiff	8	335	0	0	0	0	nan	3	41	1	5	1	1	0	0	65535	65535
0	0	r05c03f42p01-ch2sk1fk1fl1.tiff	r05c03f42p01-ch1sk1fk1fl1.tiff	8	336	0	0	0	0	nan	3	42	1	5	1	1	0	0	65535	65535
0	0	r05c04f02p01-ch2sk1fk1fl1.tiff	r05c04f02p01-ch1sk1fk1fl1.tiff	12	464	0	0	0	0	nan	4	2	1	5	1	1	0	0	65535	65535
0	0	r05c04f07p01-ch2sk1fk1fl1.tiff	r05c04f07p01-ch1sk1fk1fl1.tiff	12	469	0	0	0	0	nan	4	7	1	5	1	1	0	0	65535	65535
0	0	r05c04f08p01-ch2sk1fk1fl1.tiff	r05c04f08p01-ch1sk1fk1fl1.tiff	12	470	0	0	0	0	nan	4	8	1	5	1	1	0	0	65535	65535
0	0	r05c04f09p01-ch2sk1fk1fl1.tiff	r05c04f09p01-ch1sk1fk1fl1.tiff	12	471	0	0	0	0	nan	4	9	1	5	1	1	0	0	65535	65535
0	0	r05c04f10p01-ch2sk1fk1fl1.tiff	r05c04f10p01-ch1sk1fk1fl1.tiff	12	472	0	0	0	0	nan	4	10	1	5	1	1	0	0	65535	65535
0	0	r05c04f11p01-ch2sk1fk1fl1.tiff	r05c04f11p01-ch1sk1fk1fl1.tiff	12	473	0	0	0	0	nan	4	11	1	5	1	1	0	0	65535	65535
0	0	r05c04f12p01-ch2sk1fk1fl1.tiff	r05c04f12p01-ch1sk1fk1fl1.tiff	12	474	0	0	0	0	nan	4	12	1	5	1	1	0	0	65535	65535
0	0	r05c04f13p01-ch2sk1fk1fl1.tiff	r05c04f13p01-ch1sk1fk1fl1.tiff	12	475	0	0	0	0	nan	4	13	1	5	1	1	0	0	65535	65535
0	0	r05c04f14p01-ch2sk1fk1fl1.tiff	r05c04f14p01-ch1sk1fk1fl1.tiff	12	476	0	0	0	0	nan	4	14	1	5	1	1	0	0	65535	65535
0	0	r05c04f15p01-ch2sk1fk1fl1.tiff	r05c04f15p01-ch1sk1fk1fl1.tiff	12	477	0	0	0	0	nan	4	15	1	5	1	1	0	0	65535	65535
0	0	r05c04f16p01-ch2sk1fk1fl1.tiff	r05c04f16p01-ch1sk1fk1fl1.tiff	12	478	0	0	0	0	nan	4	16	1	5	1	1	0	0	65535	65535
0	0	r05c04f17p01-ch2sk1fk1fl1.tiff	r05c04f17p01-ch1sk1fk1fl1.tiff	12	479	0	0	0	0	nan	4	17	1	5	1	1	0	0	65535	65535
0	0	r05c04f18p01-ch2sk1fk1fl1.tiff	r05c04f18p01-ch1sk1fk1fl1.tiff	12	480	0	0	0	0	nan	4	18	1	5	1	1	0	0	65535	65535
0	0	r05c04f19p01-ch2sk1fk1fl1.tiff	r05c04f19p01-ch1sk1fk1fl1.tiff	12	481	0	0	0	0	nan	4	19	1	5	1	1	0	0	65535	65535
0	0	r05c04f20p01-ch2sk1fk1fl1.tiff	r05c04f20p01-ch1sk1fk1fl1.tiff	12	482	0	0	0	0	nan	4	20	1	5	1	1	0	0	65535	65535
0	0	r05c04f21p01-ch2sk1fk1fl1.tiff	r05c04f21p01-ch1sk1fk1fl1.tiff	12	483	0	0	0	0	nan	4	21	1	5	1	1	0	0	65535	65535
0	0	r05c04f22p01-ch2sk1fk1fl1.tiff	r05c04f22p01-ch1sk1fk1fl1.tiff	12	484	0	0	0	0	nan	4	22	1	5	1	1	0	0	65535	65535
0	0	r05c04f23p01-ch2sk1fk1fl1.tiff	r05c04f23p01-ch1sk1fk1fl1.tiff	12	485	0	0	0	0	nan	4	23	1	5	1	1	0	0	65535	65535
0	0	r05c04f24p01-ch2sk1fk1fl1.tiff	r05c04f24p01-ch1sk1fk1fl1.tiff	12	486	0	0	0	0	nan	4	24	1	5	1	1	0	0	65535	65535
0	0	r05c04f25p01-ch2sk1fk1fl1.tiff	r05c04f25p01-ch1sk1fk1fl1.tiff	12	487	0	0	0	0	nan	4	25	1	5	1	1	0	0	65535	65535
0	0	r05c04f26p01-ch2sk1fk1fl1.tiff	r05c04f26p01-ch1sk1fk1fl1.tiff	12	488	0	0	0	0	nan	4	26	1	5	1	1	0	0	65535	65535
0	0	r05c04f27p01-ch2sk1fk1fl1.tiff	r05c04f27p01-ch1sk1fk1fl1.tiff	12	489	0	0	0	0	nan	4	27	1	5	1	1	0	0	65535	65535
0	0	r05c04f28p01-ch2sk1fk1fl1.tiff	r05c04f28p01-ch1sk1fk1fl1.tiff	12	490	0	0	0	0	nan	4	28	1	5	1	1	0	0	65535	65535
0	0	r05c04f29p01-ch2sk1fk1fl1.tiff	r05c04f29p01-ch1sk1fk1fl1.tiff	12	491	0	0	0	0	nan	4	29	1	5	1	1	0	0	65535	65535
0	0	r05c04f30p01-ch2sk1fk1fl1.tiff	r05c04f30p01-ch1sk1fk1fl1.tiff	12	492	0	0	0	0	nan	4	30	1	5	1	1	0	0	65535	65535
0	0	r05c04f31p01-ch2sk1fk1fl1.tiff	r05c04f31p01-ch1sk1fk1fl1.tiff	12	493	0	0	0	0	nan	4	31	1	5	1	1	0	0	65535	65535
0	0	r05c04f32p01-ch2sk1fk1fl1.tiff	r05c04f32p01-ch1sk1fk1fl1.tiff	12	494	0	0	0	0	nan	4	32	1	5	1	1	0	0	65535	65535
0	0	r05c04f33p01-ch2sk1fk1fl1.tiff	r05c04f33p01-ch1sk1fk1fl1.tiff	12	495	0	0	0	0	nan	4	33	1	5	1	1	0	0	65535	65535
0	0	r05c04f34p01-ch2sk1fk1fl1.tiff	r05c04f34p01-ch1sk1fk1fl1.tiff	12	496	0	0	0	0	nan	4	34	1	5	1	1	0	0	65535	65535
0	0	r05c04f35p01-ch2sk1fk1fl1.tiff	r05c04f35p01-ch1sk1fk1fl1.tiff	12	497	0	0	0	0	nan	4	35	1	5	1	1	0	0	65535	65535
0	0	r05c04f36p01-ch2sk1fk1fl1.tiff	r05c04f36p01-ch1sk1fk1fl1.tiff	12	498	0	0	0	0	nan	4	36	1	5	1	1	0	0	65535	65535
0	0	r05c04f37p01-ch2sk1fk1fl1.tiff	r05c04f37p01-ch1sk1fk1fl1.tiff	12	499	0	0	0	0	nan	4	37	1	5	1	1	0	0	65535	65535
0	0	r05c04f38p01-ch2sk1fk1fl1.tiff	r05c04f38p01-ch1sk1fk1fl1.tiff	12	500	0	0	0	0	nan	4	38	1	5	1	1	0	0	65535	65535
0	0	r05c04f39p01-ch2sk1fk1fl1.tiff	r05c04f39p01-ch1sk1fk1fl1.tiff	12	501	0	0	0	0	nan	4	39	1	5	1	1	0	0	65535	65535
0	0	r05c04f40p01-ch2sk1fk1fl1.tiff	r05c04f40p01-ch1sk1fk1fl1.tiff	12	502	0	0	0	0	nan	4	40	1	5	1	1	0	0	65535	65535
0	0	r05c04f41p01-ch2sk1fk1fl1.tiff	r05c04f41p01-ch1sk1fk1fl1.tiff	12	503	0	0	0	0	nan	4	41	1	5	1	1	0	0	65535	65535
0	0	r05c04f42p01-ch2sk1fk1fl1.tiff	r05c04f42p01-ch1sk1fk1fl1.tiff	12	504	0	0	0	0	nan	4	42	1	5	1	1	0	0	65535	65535
0	0	r05c05f02p01-ch2sk1fk1fl1.tiff	r05c05f02p01-ch1sk1fk1fl1.tiff	16	632	0	0	0	0	nan	5	2	1	5	1	1	0	0	65535	65535
0	0	r05c05f07p01-ch2sk1fk1fl1.tiff	r05c05f07p01-ch1sk1fk1fl1.tiff	16	637	0	0	0	0	nan	5	7	1	5	1	1	0	0	65535	65535
0	0	r05c05f08p01-ch2sk1fk1fl1.tiff	r05c05f08p01-ch1sk1fk1fl1.tiff	16	638	0	0	0	0	nan	5	8	1	5	1	1	0	0	65535	65535
0	0	r05c05f13p01-ch2sk1fk1fl1.tiff	r05c05f13p01-ch1sk1fk1fl1.tiff	16	643	0	0	0	0	nan	5	13	1	5	1	1	0	0	65535	65535
0	0	r05c05f20p01-ch2sk1fk1fl1.tiff	r05c05f20p01-ch1sk1fk1fl1.tiff	16	650	0	0	0	0	nan	5	20	1	5	1	1	0	0	65535	65535
0	0	r05c05f30p01-ch2sk1fk1fl1.tiff	r05c05f30p01-ch1sk1fk1fl1.tiff	16	660	0	0	0	0	nan	5	30	1	5	1	1	0	0	65535	65535
38108	23368	r05c05f31p01-ch2sk1fk1fl1.tiff	r05c05f31p01-ch1sk1fk1fl1.tiff	16	661	0.000579843	0.00125124	0	0	nan	5	31	1	5	1	1	0	0	65535	65535
37302	21418	r05c05f37p01-ch2sk1fk1fl1.tiff	r05c05f37p01-ch1sk1fk1fl1.tiff	16	667	0.000579843	0.00570687	0	0	nan	5	37	1	5	1	1	0	0	65535	65535
0	0	r05c05f40p01-ch2sk1fk1fl1.tiff	r05c05f40p01-ch1sk1fk1fl1.tiff	16	670	0	0	0	0	nan	5	40	1	5	1	1	0	0	65535	65535
0	0	r05c05f42p01-ch2sk1fk1fl1.tiff	r05c05f42p01-ch1sk1fk1fl1.tiff	16	672	0	0	0	0	nan	5	42	1	5	1	1	0	0	65535	65535
30996	19961	r05c06f07p01-ch2sk1fk1fl1.tiff	r05c06f07p01-ch1sk1fk1fl1.tiff	20	805	0.000640879	0.00244144	0	0	nan	6	7	1	5	1	1	0	0	65535	65535
37510	19617	r05c06f08p01-ch2sk1fk1fl1.tiff	r05c06f08p01-ch1sk1fk1fl1.tiff	20	806	0.000564584	0.00999466	0	0	nan	6	8	1	5	1	1	0	0	65535	65535
0	0	r05c06f19p01-ch2sk1fk1fl1.tiff	r05c06f19p01-ch1sk1fk1fl1.tiff	20	817	0	0	0	0	nan	6	19	1	5	1	1	0	0	65535	65535
31265	20687	r05c06f31p01-ch2sk1fk1fl1.tiff	r05c06f31p01-ch1sk1fk1fl1.tiff	20	829	0.00062562	0.00288396	0	0	nan	6	31	1	5	1	1	0	0	65535	65535
37573	21341	r05c06f37p01-ch2sk1fk1fl1.tiff	r05c06f37p01-ch1sk1fk1fl1.tiff	20	835	0.000610361	0.00140383	0	0	nan	6	37	1	5	1	1	0	0	65535	65535
0	0	r05c06f42p01-ch2sk1fk1fl1.tiff	r05c06f42p01-ch1sk1fk1fl1.tiff	20	840	0	0	0	0	nan	6	42	1	5	1	1	0	0	65535	65535
37822	22324	r05c07f02p01-ch2sk1fk1fl1.tiff	r05c07f02p01-ch1sk1fk1fl1.tiff	24	968	0.000549325	0.0087129	0	0	nan	7	2	1	5	1	1	0	0	65535	65535
38049	21615	r05c07f07p01-ch2sk1fk1fl1.tiff	r05c07f07p01-ch1sk1fk1fl1.tiff	24	973	0.000579843	0.00491341	0	0	nan	7	7	1	5	1	1	0	0	65535	65535
31853	19724	r05c07f15p01-ch2sk1fk1fl1.tiff	r05c07f15p01-ch1sk1fk1fl1.tiff	24	981	0.000686656	0.00486763	0	0	nan	7	15	1	5	1	1	0	0	65535	65535
0	0	r05c07f20p01-ch2sk1fk1fl1.tiff	r05c07f20p01-ch1sk1fk1fl1.tiff	24	986	0	0	0	0	nan	7	20	1	5	1	1	0	0	65535	65535
38050	22072	r05c07f26p01-ch2sk1fk1fl1.tiff	r05c07f26p01-ch1sk1fk1fl1.tiff	24	992	0.000579843	0.00299077	0	0	nan	7	26	1	5	1	1	0	0	65535	65535
36957	21361	r05c07f37p01-ch2sk1fk1fl1.tiff	r05c07f37p01-ch1sk1fk1fl1.tiff	24	1003	0.000579843	0.00228885	0	0	nan	7	37	1	5	1	1	0	0	65535	65535
0	0	r05c07f41p01-ch2sk1fk1fl1.tiff	r05c07f41p01-ch1sk1fk1fl1.tiff	24	1007	0	0	0	0	nan	7	41	1	5	1	1	0	0	65535	65535
31831	17448	r05c07f42p01-ch2sk1fk1fl1.tiff	r05c07f42p01-ch1sk1fk1fl1.tiff	24	1008	0.000640879	0.00846876	0	0	nan	7	42	1	5	1	1	0	0	65535	65535
36741	22537	r05c08f02p01-ch2sk1fk1fl1.tiff	r05c08f02p01-ch1sk1fk1fl1.tiff	28	1136	0.000595102	0.00318914	0	0	nan	8	2	1	5	1	1	0	0	65535	65535
0	0	r05c08f07p01-ch2sk1fk1fl1.tiff	r05c08f07p01-ch1sk1fk1fl1.tiff	28	1141	0	0	0	0	nan	8	7	1	5	1	1	0	0	65535	65535
0	0	r05c08f08p01-ch2sk1fk1fl1.tiff	r05c08f08p01-ch1sk1fk1fl1.tiff	28	1142	0	0	0	0	nan	8	8	1	5	1	1	0	0	65535	65535
37999	19578	r05c08f15p01-ch2sk1fk1fl1.tiff	r05c08f15p01-ch1sk1fk1fl1.tiff	28	1149	0.000579843	0.00550851	0	0	nan	8	15	1	5	1	1	0	0	65535	65535
0	0	r05c08f19p01-ch2sk1fk1fl1.tiff	r05c08f19p01-ch1sk1fk1fl1.tiff	28	1153	0	0	0	0	nan	8	19	1	5	1	1	0	0	65535	65535
31969	26939	r05c08f23p01-ch2sk1fk1fl1.tiff	r05c08f23p01-ch1sk1fk1fl1.tiff	28	1157	0.000717174	0.0252384	0	0	nan	8	23	1	5	1	1	0	0	65535	65535
37388	23652	r05c08f26p01-ch2sk1fk1fl1.tiff	r05c08f26p01-ch1sk1fk1fl1.tiff	28	1160	0.000610361	0.00511177	0	0	nan	8	26	1	5	1	1	0	0	65535	65535
0	0	r05c08f30p01-ch2sk1fk1fl1.tiff	r05c08f30p01-ch1sk1fk1fl1.tiff	28	1164	0	0	0	0	nan	8	30	1	5	1	1	0	0	65535	65535
0	0	r05c08f31p01-ch2sk1fk1fl1.tiff	r05c08f31p01-ch1sk1fk1fl1.tiff	28	1165	0	0	0	0	nan	8	31	1	5	1	1	0	0	65535	65535
36896	22048	r05c08f37p01-ch2sk1fk1fl1.tiff	r05c08f37p01-ch1sk1fk1fl1.tiff	28	1171	0.000579843	0.00547799	0	0	nan	8	37	1	5	1	1	0	0	65535	65535
0	0	r05c08f41p01-ch2sk1fk1fl1.tiff	r05c08f41p01-ch1sk1fk1fl1.tiff	28	1175	0	0	0	0	nan	8	41	1	5	1	1	0	0	65535	65535
0	0	r05c08f42p01-ch2sk1fk1fl1.tiff	r05c08f42p01-ch1sk1fk1fl1.tiff	28	1176	0	0	0	0	nan	8	42	1	5	1	1	0	0	65535	65535
31839	18641	r05c09f02p01-ch2sk1fk1fl1.tiff	r05c09f02p01-ch1sk1fk1fl1.tiff	32	1304	0.000717174	0.0151217	0	0	nan	9	2	1	5	1	1	0	0	65535	65535
37399	19866	r05c09f07p01-ch2sk1fk1fl1.tiff	r05c09f07p01-ch1sk1fk1fl1.tiff	32	1309	0.000564584	0.00347906	0	0	nan	9	7	1	5	1	1	0	0	65535	65535
30913	19290	r05c09f08p01-ch2sk1fk1fl1.tiff	r05c09f08p01-ch1sk1fk1fl1.tiff	32	1310	0.000640879	0.0151827	0	0	nan	9	8	1	5	1	1	0	0	65535	65535
0	0	r05c09f13p01-ch2sk1fk1fl1.tiff	r05c09f13p01-ch1sk1fk1fl1.tiff	32	1315	0	0	0	0	nan	9	13	1	5	1	1	0	0	65535	65535
31754	160	r05c09f14p01-ch2sk1fk1fl1.tiff	r05c09f14p01-ch1sk1fk1fl1.tiff	32	1316	0.000640879	0.0422522	0	0	nan	9	14	1	5	1	1	0	0	65535	65535
0	0	r05c09f31p01-ch2sk1fk1fl1.tiff	r05c09f31p01-ch1sk1fk1fl1.tiff	32	1333	0	0	0	0	nan	9	31	1	5	1	1	0	0	65535	65535
37458	20456	r05c09f37p01-ch2sk1fk1fl1.tiff	r05c09f37p01-ch1sk1fk1fl1.tiff	32	1339	0.000564584	0.030808	0	0	nan	9	37	1	5	1	1	0	0	65535	65535
37406	21080	r05c09f42p01-ch2sk1fk1fl1.tiff	r05c09f42p01-ch1sk1fk1fl1.tiff	32	1344	0.000564584	0.00581369	0	0	nan	9	42	1	5	1	1	0	0	65535	65535
37146	22324	r05c10f02p01-ch2sk1fk1fl1.tiff	r05c10f02p01-ch1sk1fk1fl1.tiff	36	1472	0.000595102	0.00471504	0	0	nan	10	2	1	5	1	1	0	0	65535	65535
0	0	r05c10f06p01-ch2sk1fk1fl1.tiff	r05c10f06p01-ch1sk1fk1fl1.tiff	36	1476	0	0	0	0	nan	10	6	1	5	1	1	0	0	65535	65535
0	0	r05c10f07p01-ch2sk1fk1fl1.tiff	r05c10f07p01-ch1sk1fk1fl1.tiff	36	1477	0	0	0	0	nan	10	7	1	5	1	1	0	0	65535	65535
0	0	r05c10f08p01-ch2sk1fk1fl1.tiff	r05c10f08p01-ch1sk1fk1fl1.tiff	36	1478	0	0	0	0	nan	10	8	1	5	1	1	0	0	65535	65535
0	0	r05c10f09p01-ch2sk1fk1fl1.tiff	r05c10f09p01-ch1sk1fk1fl1.tiff	36	1479	0	0	0	0	nan	10	9	1	5	1	1	0	0	65535	65535
0	0	r05c10f10p01-ch2sk1fk1fl1.tiff	r05c10f10p01-ch1sk1fk1fl1.tiff	36	1480	0	0	0	0	nan	10	10	1	5	1	1	0	0	65535	65535
0	0	r05c10f11p01-ch2sk1fk1fl1.tiff	r05c10f11p01-ch1sk1fk1fl1.tiff	36	1481	0	0	0	0	nan	10	11	1	5	1	1	0	0	65535	65535
0	0	r05c10f12p01-ch2sk1fk1fl1.tiff	r05c10f12p01-ch1sk1fk1fl1.tiff	36	1482	0	0	0	0	nan	10	12	1	5	1	1	0	0	65535	65535
0	0	r05c10f13p01-ch2sk1fk1fl1.tiff	r05c10f13p01-ch1sk1fk1fl1.tiff	36	1483	0	0	0	0	nan	10	13	1	5	1	1	0	0	65535	65535
0	0	r05c10f14p01-ch2sk1fk1fl1.tiff	r05c10f14p01-ch1sk1fk1fl1.tiff	36	1484	0	0	0	0	nan	10	14	1	5	1	1	0	0	65535	65535
0	0	r05c10f15p01-ch2sk1fk1fl1.tiff	r05c10f15p01-ch1sk1fk1fl1.tiff	36	1485	0	0	0	0	nan	10	15	1	5	1	1	0	0	65535	65535
0	0	r05c10f16p01-ch2sk1fk1fl1.tiff	r05c10f16p01-ch1sk1fk1fl1.tiff	36	1486	0	0	0	0	nan	10	16	1	5	1	1	0	0	65535	65535
0	0	r05c10f17p01-ch2sk1fk1fl1.tiff	r05c10f17p01-ch1sk1fk1fl1.tiff	36	1487	0	0	0	0	nan	10	17	1	5	1	1	0	0	65535	65535
0	0	r05c10f18p01-ch2sk1fk1fl1.tiff	r05c10f18p01-ch1sk1fk1fl1.tiff	36	1488	0	0	0	0	nan	10	18	1	5	1	1	0	0	65535	65535
0	0	r05c10f19p01-ch2sk1fk1fl1.tiff	r05c10f19p01-ch1sk1fk1fl1.tiff	36	1489	0	0	0	0	nan	10	19	1	5	1	1	0	0	65535	65535
0	0	r05c10f20p01-ch2sk1fk1fl1.tiff	r05c10f20p01-ch1sk1fk1fl1.tiff	36	1490	0	0	0	0	nan	10	20	1	5	1	1	0	0	65535	65535
0	0	r05c10f21p01-ch2sk1fk1fl1.tiff	r05c10f21p01-ch1sk1fk1fl1.tiff	36	1491	0	0	0	0	nan	10	21	1	5	1	1	0	0	65535	65535
0	0	r05c10f22p01-ch2sk1fk1fl1.tiff	r05c10f22p01-ch1sk1fk1fl1.tiff	36	1492	0	0	0	0	nan	10	22	1	5	1	1	0	0	65535	65535
0	0	r05c10f23p01-ch2sk1fk1fl1.tiff	r05c10f23p01-ch1sk1fk1fl1.tiff	36	1493	0	0	0	0	nan	10	23	1	5	1	1	0	0	65535	65535
0	0	r05c10f24p01-ch2sk1fk1fl1.tiff	r05c10f24p01-ch1sk1fk1fl1.tiff	36	1494	0	0	0	0	nan	10	24	1	5	1	1	0	0	65535	65535
0	0	r05c10f25p01-ch2sk1fk1fl1.tiff	r05c10f25p01-ch1sk1fk1fl1.tiff	36	1495	0	0	0	0	nan	10	25	1	5	1	1	0	0	65535	65535
0	0	r05c10f26p01-ch2sk1fk1fl1.tiff	r05c10f26p01-ch1sk1fk1fl1.tiff	36	1496	0	0	0	0	nan	10	26	1	5	1	1	0	0	65535	65535
0	0	r05c10f27p01-ch2sk1fk1fl1.tiff	r05c10f27p01-ch1sk1fk1fl1.tiff	36	1497	0	0	0	0	nan	10	27	1	5	1	1	0	0	65535	65535
0	0	r05c10f28p01-ch2sk1fk1fl1.tiff	r05c10f28p01-ch1sk1fk1fl1.tiff	36	1498	0	0	0	0	nan	10	28	1	5	1	1	0	0	65535	65535
0	0	r05c10f29p01-ch2sk1fk1fl1.tiff	r05c10f29p01-ch1sk1fk1fl1.tiff	36	1499	0	0	0	0	nan	10	29	1	5	1	1	0	0	65535	65535
0	0	r05c10f30p01-ch2sk1fk1fl1.tiff	r05c10f30p01-ch1sk1fk1fl1.tiff	36	1500	0	0	0	0	nan	10	30	1	5	1	1	0	0	65535	65535
0	0	r05c10f31p01-ch2sk1fk1fl1.tiff	r05c10f31p01-ch1sk1fk1fl1.tiff	36	1501	0	0	0	0	nan	10	31	1	5	1	1	0	0	65535	65535
0	0	r05c10f32p01-ch2sk1fk1fl1.tiff	r05c10f32p01-ch1sk1fk1fl1.tiff	36	1502	0	0	0	0	nan	10	32	1	5	1	1	0	0	65535	65535
0	0	r05c10f33p01-ch2sk1fk1fl1.tiff	r05c10f33p01-ch1sk1fk1fl1.tiff	36	1503	0	0	0	0	nan	10	33	1	5	1	1	0	0	65535	65535
0	0	r05c10f34p01-ch2sk1fk1fl1.tiff	r05c10f34p01-ch1sk1fk1fl1.tiff	36	1504	0	0	0	0	nan	10	34	1	5	1	1	0	0	65535	65535
0	0	r05c10f35p01-ch2sk1fk1fl1.tiff	r05c10f35p01-ch1sk1fk1fl1.tiff	36	1505	0	0	0	0	nan	10	35	1	5	1	1	0	0	65535	65535
0	0	r05c10f36p01-ch2sk1fk1fl1.tiff	r05c10f36p01-ch1sk1fk1fl1.tiff	36	1506	0	0	0	0	nan	10	36	1	5	1	1	0	0	65535	65535
0	0	r05c10f37p01-ch2sk1fk1fl1.tiff	r05c10f37p01-ch1sk1fk1fl1.tiff	36	1507	0	0	0	0	nan	10	37	1	5	1	1	0	0	65535	65535
0	0	r05c10f38p01-ch2sk1fk1fl1.tiff	r05c10f38p01-ch1sk1fk1fl1.tiff	36	1508	0	0	0	0	nan	10	38	1	5	1	1	0	0	65535	65535
0	0	r05c10f39p01-ch2sk1fk1fl1.tiff	r05c10f39p01-ch1sk1fk1fl1.tiff	36	1509	0	0	0	0	nan	10	39	1	5	1	1	0	0	65535	65535
0	0	r05c10f40p01-ch2sk1fk1fl1.tiff	r05c10f40p01-ch1sk1fk1fl1.tiff	36	1510	0	0	0	0	nan	10	40	1	5	1	1	0	0	65535	65535
0	0	r05c10f41p01-ch2sk1fk1fl1.tiff	r05c10f41p01-ch1sk1fk1fl1.tiff	36	1511	0	0	0	0	nan	10	41	1	5	1	1	0	0	65535	65535
0	0	r05c10f42p01-ch2sk1fk1fl1.tiff	r05c10f42p01-ch1sk1fk1fl1.tiff	36	1512	0	0	0	0	nan	10	42	1	5	1	1	0	0	65535	65535
37567	21976	r05c11f01p01-ch2sk1fk1fl1.tiff	r05c11f01p01-ch1sk1fk1fl1.tiff	40	1639	0.000595102	0.00317388	0	0	nan	11	1	1	5	1	1	0	0	65535	65535
0	0	r05c11f02p01-ch2sk1fk1fl1.tiff	r05c11f02p01-ch1sk1fk1fl1.tiff	40	1640	0	0	0	0	nan	11	2	1	5	1	1	0	0	65535	65535
0	0	r05c11f03p01-ch2sk1fk1fl1.tiff	r05c11f03p01-ch1sk1fk1fl1.tiff	40	1641	0	0	0	0	nan	11	3	1	5	1	1	0	0	65535	65535
37722	18637	r05c11f04p01-ch2sk1fk1fl1.tiff	r05c11f04p01-ch1sk1fk1fl1.tiff	40	1642	0.000610361	0.0157473	0	0	nan	11	4	1	5	1	1	0	0	65535	65535
0	0	r05c11f05p01-ch2sk1fk1fl1.tiff	r05c11f05p01-ch1sk1fk1fl1.tiff	40	1643	0	0	0	0	nan	11	5	1	5	1	1	0	0	65535	65535
38269	22544	r05c11f06p01-ch2sk1fk1fl1.tiff	r05c11f06p01-ch1sk1fk1fl1.tiff	40	1644	0.000564584	0.00390631	0	0	nan	11	6	1	5	1	1	0	0	65535	65535
0	0	r05c11f07p01-ch2sk1fk1fl1.tiff	r05c11f07p01-ch1sk1fk1fl1.tiff	40	1645	0	0	0	0	nan	11	7	1	5	1	1	0	0	65535	65535
0	0	r05c11f08p01-ch2sk1fk1fl1.tiff	r05c11f08p01-ch1sk1fk1fl1.tiff	40	1646	0	0	0	0	nan	11	8	1	5	1	1	0	0	65535	65535
37506	22900	r05c11f09p01-ch2sk1fk1fl1.tiff	r05c11f09p01-ch1sk1fk1fl1.tiff	40	1647	0.00062562	0.00749218	0	0	nan	11	9	1	5	1	1	0	0	65535	65535
37878	22027	r05c11f10p01-ch2sk1fk1fl1.tiff	r05c11f10p01-ch1sk1fk1fl1.tiff	40	1648	0.000579843	0.00756847	0	0	nan	11	10	1	5	1	1	0	0	65535	65535
37397	22072	r05c11f11p01-ch2sk1fk1fl1.tiff	r05c11f11p01-ch1sk1fk1fl1.tiff	40	1649	0.000610361	0.00231937	0	0	nan	11	11	1	5	1	1	0	0	65535	65535
36704	22198	r05c11f12p01-ch2sk1fk1fl1.tiff	r05c11f12p01-ch1sk1fk1fl1.tiff	40	1650	0.000579843	0.002121	0	0	nan	11	12	1	5	1	1	0	0	65535	65535
0	0	r05c11f13p01-ch2sk1fk1fl1.tiff	r05c11f13p01-ch1sk1fk1fl1.tiff	40	1651	0	0	0	0	nan	11	13	1	5	1	1	0	0	65535	65535
31516	21646	r05c11f14p01-ch2sk1fk1fl1.tiff	r05c11f14p01-ch1sk1fk1fl1.tiff	40	1652	0.00062562	0.0282292	0	0	nan	11	14	1	5	1	1	0	0	65535	65535
37571	21980	r05c11f15p01-ch2sk1fk1fl1.tiff	r05c11f15p01-ch1sk1fk1fl1.tiff	40	1653	0.000564584	0.00216678	0	0	nan	11	15	1	5	1	1	0	0	65535	65535
37362	21812	r05c11f16p01-ch2sk1fk1fl1.tiff	r05c11f16p01-ch1sk1fk1fl1.tiff	40	1654	0.000564584	0.00921645	0	0	nan	11	16	1	5	1	1	0	0	65535	65535
31907	19306	r05c11f17p01-ch2sk1fk1fl1.tiff	r05c11f17p01-ch1sk1fk1fl1.tiff	40	1655	0.00062562	0.0071107	0	0	nan	11	17	1	5	1	1	0	0	65535	65535
37670	21509	r05c11f18p01-ch2sk1fk1fl1.tiff	r05c11f18p01-ch1sk1fk1fl1.tiff	40	1656	0.000579843	0.0055848	0	0	nan	11	18	1	5	1	1	0	0	65535	65535
36823	22137	r05c11f19p01-ch2sk1fk1fl1.tiff	r05c11f19p01-ch1sk1fk1fl1.tiff	40	1657	0.000610361	0.0052491	0	0	nan	11	19	1	5	1	1	0	0	65535	65535
37151	11145	r05c11f20p01-ch2sk1fk1fl1.tiff	r05c11f20p01-ch1sk1fk1fl1.tiff	40	1658	0.000595102	0.0220188	0	0	nan	11	20	1	5	1	1	0	0	65535	65535
38128	19415	r05c11f21p01-ch2sk1fk1fl1.tiff	r05c11f21p01-ch1sk1fk1fl1.tiff	40	1659	0.000564584	0.0080415	0	0	nan	11	21	1	5	1	1	0	0	65535	65535
37498	21768	r05c11f22p01-ch2sk1fk1fl1.tiff	r05c11f22p01-ch1sk1fk1fl1.tiff	40	1660	0.000579843	0.0113832	0	0	nan	11	22	1	5	1	1	0	0	65535	65535
37761	19633	r05c11f23p01-ch2sk1fk1fl1.tiff	r05c11f23p01-ch1sk1fk1fl1.tiff	40	1661	0.000564584	0.00288396	0	0	nan	11	23	1	5	1	1	0	0	65535	65535
37421	21757	r05c11f24p01-ch2sk1fk1fl1.tiff	r05c11f24p01-ch1sk1fk1fl1.tiff	40	1662	0.000579843	0.00386053	0	0	nan	11	24	1	5	1	1	0	0	65535	65535
37749	16730	r05c11f25p01-ch2sk1fk1fl1.tiff	r05c11f25p01-ch1sk1fk1fl1.tiff	40	1663	0.000610361	0.025391	0	0	nan	11	25	1	5	1	1	0	0	65535	65535
31240	21759	r05c11f26p01-ch2sk1fk1fl1.tiff	r05c11f26p01-ch1sk1fk1fl1.tiff	40	1664	0.000640879	0.00462348	0	0	nan	11	26	1	5	1	1	0	0	65535	65535
37872	19673	r05c11f27p01-ch2sk1fk1fl1.tiff	r05c11f27p01-ch1sk1fk1fl1.tiff	40	1665	0.000595102	0.0118868	0	0	nan	11	27	1	5	1	1	0	0	65535	65535
37630	22083	r05c11f28p01-ch2sk1fk1fl1.tiff	r05c11f28p01-ch1sk1fk1fl1.tiff	40	1666	0.000595102	0.0043946	0	0	nan	11	28	1	5	1	1	0	0	65535	65535
37386	21900	r05c11f29p01-ch2sk1fk1fl1.tiff	r05c11f29p01-ch1sk1fk1fl1.tiff	40	1667	0.00062562	0.00300603	0	0	nan	11	29	1	5	1	1	0	0	65535	65535
0	0	r05c11f30p01-ch2sk1fk1fl1.tiff	r05c11f30p01-ch1sk1fk1fl1.tiff	40	1668	0	0	0	0	nan	11	30	1	5	1	1	0	0	65535	65535
0	0	r05c11f31p01-ch2sk1fk1fl1.tiff	r05c11f31p01-ch1sk1fk1fl1.tiff	40	1669	0	0	0	0	nan	11	31	1	5	1	1	0	0	65535	65535
37705	21359	r05c11f32p01-ch2sk1fk1fl1.tiff	r05c11f32p01-ch1sk1fk1fl1.tiff	40	1670	0.000610361	0.00457771	0	0	nan	11	32	1	5	1	1	0	0	65535	65535
37659	19399	r05c11f33p01-ch2sk1fk1fl1.tiff	r05c11f33p01-ch1sk1fk1fl1.tiff	40	1671	0.000595102	0.0111849	0	0	nan	11	33	1	5	1	1	0	0	65535	65535
37554	21688	r05c11f34p01-ch2sk1fk1fl1.tiff	r05c11f34p01-ch1sk1fk1fl1.tiff	40	1672	0.000579843	0.0244144	0	0	nan	11	34	1	5	1	1	0	0	65535	65535
37594	21859	r05c11f35p01-ch2sk1fk1fl1.tiff	r05c11f35p01-ch1sk1fk1fl1.tiff	40	1673	0.000564584	0.0103151	0	0	nan	11	35	1	5	1	1	0	0	65535	65535
37350	20433	r05c11f36p01-ch2sk1fk1fl1.tiff	r05c11f36p01-ch1sk1fk1fl1.tiff	40	1674	0.000595102	0.0152743	0	0	nan	11	36	1	5	1	1	0	0	65535	65535
36911	18452	r05c11f37p01-ch2sk1fk1fl1.tiff	r05c11f37p01-ch1sk1fk1fl1.tiff	40	1675	0.000595102	0.00378424	0	0	nan	11	37	1	5	1	1	0	0	65535	65535
37609	21169	r05c11f38p01-ch2sk1fk1fl1.tiff	r05c11f38p01-ch1sk1fk1fl1.tiff	40	1676	0.000610361	0.00378424	0	0	nan	11	38	1	5	1	1	0	0	65535	65535
37871	21614	r05c11f39p01-ch2sk1fk1fl1.tiff	r05c11f39p01-ch1sk1fk1fl1.tiff	40	1677	0.000595102	0.00605783	0	0	nan	11	39	1	5	1	1	0	0	65535	65535
37419	21625	r05c11f40p01-ch2sk1fk1fl1.tiff	r05c11f40p01-ch1sk1fk1fl1.tiff	40	1678	0.000579843	0.00909438	0	0	nan	11	40	1	5	1	1	0	0	65535	65535
37338	20980	r05c11f41p01-ch2sk1fk1fl1.tiff	r05c11f41p01-ch1sk1fk1fl1.tiff	40	1679	0.000579843	0.0157778	0	0	nan	11	41	1	5	1	1	0	0	65535	65535
37685	20541	r05c11f42p01-ch2sk1fk1fl1.tiff	r05c11f42p01-ch1sk1fk1fl1.tiff	40	1680	0.000610361	0.0159304	0	0	nan	11	42	1	5	1	1	0	0	65535	65535

## Sheet: Sheet1
	Column Labels
	2		3		4		5		6		7		8		9		10		Total Sum of Count_cell_seg	Total Sum of Count_beads_seg
Row Labels	Sum of Count_cell_seg	Sum of Count_beads_seg	Sum of Count_cell_seg	Sum of Count_beads_seg	Sum of Count_cell_seg	Sum of Count_beads_seg	Sum of Count_cell_seg	Sum of Count_beads_seg	Sum of Count_cell_seg	Sum of Count_beads_seg	Sum of Count_cell_seg	Sum of Count_beads_seg	Sum of Count_cell_seg	Sum of Count_beads_seg	Sum of Count_cell_seg	Sum of Count_beads_seg	Sum of Count_cell_seg	Sum of Count_beads_seg
2	2533	2153	2578	2367	2395	2174	2523	2213	2776	2523	3119	2428	3127	2399	653	663			19704	16920
3	818	440	2362	2454	2899	2652	1955	2793	2254	2577	2185	2034	2015	2411	307	348			14795	15709
4	5051	3087	5077	2486	416	194	5832	2848	392	204	4968	2652	371	274	4515	2630	514	203	27136	14578
5	148	36	4243	1872	648	328	5128	2279	6791	2782	6277	2875	6472	2721	5828	2654	177	124	35712	15671
Grand Total	8550	5716	14260	9179	6358	5348	15438	10133	12213	8086	16549	9989	11985	7805	11303	6295	691	327	97347	62878
Ratio cells/bedas
	1.1765	1.08914	1.10166	1.14008	1.10028	1.2846	1.30346	0.984917	#DIV/0!		0.105685
	1.85909	0.96251	1.09314	0.699964	0.87466	1.07424	0.835753	0.882184	#DIV/0!		0.356633
	1.63622	2.04224	2.14433	2.04775	1.92157	1.8733	1.35401	1.71673	2.53202		0.335506
	4.11111	2.26656	1.97561	2.25011	2.44105	2.1833	2.37854	2.19593	1.42742		0.721951
										Average total cell number	StDev
	30941.9	28644.4	28973.6	29984.1	28937.3	33784.9	34281	25903.3	#DIV/0!	30181.3	2779.52
	48894.1	25314	28749.5	18409.1	23003.6	28252.5	21980.3	23201.4	#DIV/0!	27225.6	9379.45
	43032.5	53710.8	56395.9	53855.9	50537.3	49267.9	35610.6	45150	66592.1	50461.4	8823.8
	108122	59610.5	51958.5	59177.9	64199.6	57420.9	62555.5	57753	37541.1	62037.7	18987.3
