# Supplementary material for: Body size-dependent energy storage causes Kleiber’s law scaling of the metabolic rate in planarians
Source: eLife. 2019 Jan 4;8:e38187. doi: 10.7554/eLife.38187 (PMC6320072; doi:10.7554/eLife.38187)
Supplement: Figure 2—source data 3. [file elife-38187-fig2-data3.zip › Figure 2 - source data 3/Experiment 3/Results animals 7-10/MyExpt_Image.txt]

Count_beads_seg	Count_cell_seg	FileName_bead_signal	FileName_cells_signal	Group_Number	ImageNumber	Intensity_MaxIntensity_bead_signal	Intensity_MaxIntensity_cells_signal	Math_percentSaturatedBeads	Math_percentSaturatedCells	Metadata_Channel	Metadata_Column	Metadata_Field	Metadata_Plate	Metadata_Row	Quality Control_no beads flag	Quality Control_no cells flag	Quality Control_saturation beads	Quality Control_saturation cells	Scaling_bead_signal	Scaling_cells_signal
44.0	100.0	r02c02f01p01-ch2sk1fk1fl1.tiff	r02c02f01p01-ch1sk1fk1fl1.tiff	1	1	0.24976	0.249744	0.0687184053309	0.0214700137868	nan	02	01	01	02	0	0	0	0	65535	65535
37631.0	22638.0	r02c02f02p01-ch2sk1fk1fl1.tiff	r02c02f02p01-ch1sk1fk1fl1.tiff	1	2	0.000579843	0.00233463	0.0	0.0	nan	02	02	01	02	1	1	0	0	65535	65535
114.0	31.0	r02c02f03p01-ch2sk1fk1fl1.tiff	r02c02f03p01-ch1sk1fk1fl1.tiff	1	3	0.183871	0.17847	0.0	0.0	nan	02	03	01	02	0	0	0	0	65535	65535
280.0	212.0	r02c02f04p01-ch2sk1fk1fl1.tiff	r02c02f04p01-ch1sk1fk1fl1.tiff	1	4	0.249775	0.23093	0.0794175091912	0.0	nan	02	04	01	02	0	0	0	0	65535	65535
347.0	306.0	r02c02f05p01-ch2sk1fk1fl1.tiff	r02c02f05p01-ch1sk1fk1fl1.tiff	1	5	0.24976	0.249683	0.0383444393382	0.000287224264706	nan	02	05	01	02	0	0	0	0	65535	65535
0.0	0.0	r02c02f06p01-ch2sk1fk1fl1.tiff	r02c02f06p01-ch1sk1fk1fl1.tiff	1	6	0.0	0.0	0.0	0.0	nan	02	06	01	02	1	1	0	0	65535	65535
37133.0	21876.0	r02c02f07p01-ch2sk1fk1fl1.tiff	r02c02f07p01-ch1sk1fk1fl1.tiff	1	7	0.000564584	0.00112917	0.0	0.0	nan	02	07	01	02	1	1	0	0	65535	65535
31547.0	22128.0	r02c02f08p01-ch2sk1fk1fl1.tiff	r02c02f08p01-ch1sk1fk1fl1.tiff	1	8	0.000640879	0.00123598	0.0	0.0	nan	02	08	01	02	1	1	0	0	65535	65535
352.0	320.0	r02c02f09p01-ch2sk1fk1fl1.tiff	r02c02f09p01-ch1sk1fk1fl1.tiff	1	9	0.24976	0.249683	0.0804227941176	0.000215418198529	nan	02	09	01	02	0	0	0	0	65535	65535
169.0	118.0	r02c02f10p01-ch2sk1fk1fl1.tiff	r02c02f10p01-ch1sk1fk1fl1.tiff	1	10	0.24979	0.239612	0.111443014706	0.0	nan	02	10	01	02	0	0	0	0	65535	65535
0.0	50.0	r02c02f11p01-ch2sk1fk1fl1.tiff	r02c02f11p01-ch1sk1fk1fl1.tiff	1	11	0.249668	0.249699	0.000789866727941	0.001220703125	nan	02	11	01	02	0	0	0	0	65535	65535
692.0	17.0	r02c02f12p01-ch2sk1fk1fl1.tiff	r02c02f12p01-ch1sk1fk1fl1.tiff	1	12	0.0222324	0.200076	0.0	0.0	nan	02	12	01	02	1	0	0	0	65535	65535
1.0	10.0	r02c02f13p01-ch2sk1fk1fl1.tiff	r02c02f13p01-ch1sk1fk1fl1.tiff	1	13	0.041413	0.132753	0.0	0.0	nan	02	13	01	02	1	0	0	0	65535	65535
37281.0	565.0	r02c02f14p01-ch2sk1fk1fl1.tiff	r02c02f14p01-ch1sk1fk1fl1.tiff	1	14	0.000564584	0.170306	0.0	0.0	nan	02	14	01	02	1	0	0	0	65535	65535
37429.0	21997.0	r02c02f15p01-ch2sk1fk1fl1.tiff	r02c02f15p01-ch1sk1fk1fl1.tiff	1	15	0.000610361	0.00137331	0.0	0.0	nan	02	15	01	02	1	1	0	0	65535	65535
8.0	71.0	r02c02f16p01-ch2sk1fk1fl1.tiff	r02c02f16p01-ch1sk1fk1fl1.tiff	1	16	0.249729	0.249714	0.0119916130515	0.00251321231618	nan	02	16	01	02	0	0	0	0	65535	65535
204.0	355.0	r02c02f17p01-ch2sk1fk1fl1.tiff	r02c02f17p01-ch1sk1fk1fl1.tiff	1	17	0.24976	0.24976	0.14892578125	0.00272863051471	nan	02	17	01	02	0	0	0	0	65535	65535
295.0	357.0	r02c02f18p01-ch2sk1fk1fl1.tiff	r02c02f18p01-ch1sk1fk1fl1.tiff	1	18	0.249775	0.224079	0.145120059743	0.0	nan	02	18	01	02	0	0	0	0	65535	65535
9026.0	94.0	r02c02f19p01-ch2sk1fk1fl1.tiff	r02c02f19p01-ch1sk1fk1fl1.tiff	1	19	0.0137484	0.0860609	0.0	0.0	nan	02	19	01	02	1	0	0	0	65535	65535
0.0	0.0	r02c02f20p01-ch2sk1fk1fl1.tiff	r02c02f20p01-ch1sk1fk1fl1.tiff	1	20	0.0	0.0	0.0	0.0	nan	02	20	01	02	1	1	0	0	65535	65535
156.0	177.0	r02c02f21p01-ch2sk1fk1fl1.tiff	r02c02f21p01-ch1sk1fk1fl1.tiff	1	21	0.249744	0.249622	0.0653435202206	0.000143612132353	nan	02	21	01	02	0	0	0	0	65535	65535
63.0	165.0	r02c02f22p01-ch2sk1fk1fl1.tiff	r02c02f22p01-ch1sk1fk1fl1.tiff	1	22	0.249775	0.249744	0.0548598345588	0.00990923713235	nan	02	22	01	02	0	0	0	0	65535	65535
31585.0	22075.0	r02c02f23p01-ch2sk1fk1fl1.tiff	r02c02f23p01-ch1sk1fk1fl1.tiff	1	23	0.00062562	0.00131228	0.0	0.0	nan	02	23	01	02	1	1	0	0	65535	65535
37124.0	731.0	r02c02f24p01-ch2sk1fk1fl1.tiff	r02c02f24p01-ch1sk1fk1fl1.tiff	1	24	0.000610361	0.0725261	0.0	0.0	nan	02	24	01	02	1	0	0	0	65535	65535
31311.0	189.0	r02c02f25p01-ch2sk1fk1fl1.tiff	r02c02f25p01-ch1sk1fk1fl1.tiff	1	25	0.00109865	0.110536	0.0	0.0	nan	02	25	01	02	1	0	0	0	65535	65535
31736.0	22043.0	r02c02f26p01-ch2sk1fk1fl1.tiff	r02c02f26p01-ch1sk1fk1fl1.tiff	1	26	0.000701915	0.00135805	0.0	0.0	nan	02	26	01	02	1	1	0	0	65535	65535
38.0	84.0	r02c02f27p01-ch2sk1fk1fl1.tiff	r02c02f27p01-ch1sk1fk1fl1.tiff	1	27	0.249744	0.249729	0.0404268152574	0.0134995404412	nan	02	27	01	02	0	0	0	0	65535	65535
42.0	93.0	r02c02f28p01-ch2sk1fk1fl1.tiff	r02c02f28p01-ch1sk1fk1fl1.tiff	1	28	0.249775	0.249744	0.0702263327206	0.00603170955882	nan	02	28	01	02	0	0	0	0	65535	65535
27.0	31.0	r02c02f29p01-ch2sk1fk1fl1.tiff	r02c02f29p01-ch1sk1fk1fl1.tiff	1	29	0.249729	0.205035	0.0140021829044	0.0	nan	02	29	01	02	0	0	0	0	65535	65535
0.0	0.0	r02c02f30p01-ch2sk1fk1fl1.tiff	r02c02f30p01-ch1sk1fk1fl1.tiff	1	30	0.0	0.0	0.0	0.0	nan	02	30	01	02	1	1	0	0	65535	65535
37524.0	20968.0	r02c02f31p01-ch2sk1fk1fl1.tiff	r02c02f31p01-ch1sk1fk1fl1.tiff	1	31	0.000579843	0.00134279	0.0	0.0	nan	02	31	01	02	1	1	0	0	65535	65535
18543.0	450.0	r02c02f32p01-ch2sk1fk1fl1.tiff	r02c02f32p01-ch1sk1fk1fl1.tiff	1	32	0.00573739	0.0959029	0.0	0.0	nan	02	32	01	02	1	0	0	0	65535	65535
8.0	48.0	r02c02f33p01-ch2sk1fk1fl1.tiff	r02c02f33p01-ch1sk1fk1fl1.tiff	1	33	0.24976	0.249729	0.009765625	0.00351849724265	nan	02	33	01	02	0	0	0	0	65535	65535
6.0	15.0	r02c02f34p01-ch2sk1fk1fl1.tiff	r02c02f34p01-ch1sk1fk1fl1.tiff	1	34	0.249699	0.249714	0.00244140625	0.00387752757353	nan	02	34	01	02	0	0	0	0	65535	65535
37210.0	61.0	r02c02f35p01-ch2sk1fk1fl1.tiff	r02c02f35p01-ch1sk1fk1fl1.tiff	1	35	0.000595102	0.027512	0.0	0.0	nan	02	35	01	02	1	1	0	0	65535	65535
31226.0	192.0	r02c02f36p01-ch2sk1fk1fl1.tiff	r02c02f36p01-ch1sk1fk1fl1.tiff	1	36	0.000701915	0.0471504	0.0	0.0	nan	02	36	01	02	1	1	0	0	65535	65535
31574.0	20090.0	r02c02f37p01-ch2sk1fk1fl1.tiff	r02c02f37p01-ch1sk1fk1fl1.tiff	1	37	0.00062562	0.00943008	0.0	0.0	nan	02	37	01	02	1	1	0	0	65535	65535
0.0	0.0	r02c02f38p01-ch2sk1fk1fl1.tiff	r02c02f38p01-ch1sk1fk1fl1.tiff	1	38	0.0	0.0	0.0	0.0	nan	02	38	01	02	1	1	0	0	65535	65535
37473.0	204.0	r02c02f39p01-ch2sk1fk1fl1.tiff	r02c02f39p01-ch1sk1fk1fl1.tiff	1	39	0.000595102	0.0327459	0.0	0.0	nan	02	39	01	02	1	1	0	0	65535	65535
0.0	0.0	r02c02f40p01-ch2sk1fk1fl1.tiff	r02c02f40p01-ch1sk1fk1fl1.tiff	1	40	0.0	0.0	0.0	0.0	nan	02	40	01	02	1	1	0	0	65535	65535
0.0	0.0	r02c02f41p01-ch2sk1fk1fl1.tiff	r02c02f41p01-ch1sk1fk1fl1.tiff	1	41	0.0	0.0	0.0	0.0	nan	02	41	01	02	1	1	0	0	65535	65535
36989.0	21895.0	r02c02f42p01-ch2sk1fk1fl1.tiff	r02c02f42p01-ch1sk1fk1fl1.tiff	1	42	0.000549325	0.00114443	0.0	0.0	nan	02	42	01	02	1	1	0	0	65535	65535
41.0	71.0	r03c02f01p01-ch2sk1fk1fl1.tiff	r03c02f01p01-ch1sk1fk1fl1.tiff	2	43	0.24976	0.249714	0.0560087316176	0.00517003676471	nan	02	01	01	03	0	0	0	0	65535	65535
36999.0	22829.0	r03c02f02p01-ch2sk1fk1fl1.tiff	r03c02f02p01-ch1sk1fk1fl1.tiff	2	44	0.000579843	0.00213626	0.0	0.0	nan	02	02	01	03	1	1	0	0	65535	65535
57.0	443.0	r03c02f03p01-ch2sk1fk1fl1.tiff	r03c02f03p01-ch1sk1fk1fl1.tiff	2	45	0.17937	0.177935	0.0	0.0	nan	02	03	01	03	0	0	0	0	65535	65535
115.0	103.0	r03c02f04p01-ch2sk1fk1fl1.tiff	r03c02f04p01-ch1sk1fk1fl1.tiff	2	46	0.249744	0.249638	0.0187413832721	0.000143612132353	nan	02	04	01	03	0	0	0	0	65535	65535
227.0	201.0	r03c02f05p01-ch2sk1fk1fl1.tiff	r03c02f05p01-ch1sk1fk1fl1.tiff	2	47	0.24976	0.249668	0.0544289981618	0.000574448529412	nan	02	05	01	03	0	0	0	0	65535	65535
0.0	0.0	r03c02f06p01-ch2sk1fk1fl1.tiff	r03c02f06p01-ch1sk1fk1fl1.tiff	2	48	0.0	0.0	0.0	0.0	nan	02	06	01	03	1	1	0	0	65535	65535
0.0	0.0	r03c02f07p01-ch2sk1fk1fl1.tiff	r03c02f07p01-ch1sk1fk1fl1.tiff	2	49	0.0	0.0	0.0	0.0	nan	02	07	01	03	1	1	0	0	65535	65535
0.0	0.0	r03c02f08p01-ch2sk1fk1fl1.tiff	r03c02f08p01-ch1sk1fk1fl1.tiff	2	50	0.0	0.0	0.0	0.0	nan	02	08	01	03	1	1	0	0	65535	65535
0.0	0.0	r03c02f09p01-ch2sk1fk1fl1.tiff	r03c02f09p01-ch1sk1fk1fl1.tiff	2	51	0.0	0.0	0.0	0.0	nan	02	09	01	03	1	1	0	0	65535	65535
0.0	0.0	r03c02f10p01-ch2sk1fk1fl1.tiff	r03c02f10p01-ch1sk1fk1fl1.tiff	2	52	0.0	0.0	0.0	0.0	nan	02	10	01	03	1	1	0	0	65535	65535
0.0	0.0	r03c02f11p01-ch2sk1fk1fl1.tiff	r03c02f11p01-ch1sk1fk1fl1.tiff	2	53	0.0	0.0	0.0	0.0	nan	02	11	01	03	1	1	0	0	65535	65535
0.0	0.0	r03c02f12p01-ch2sk1fk1fl1.tiff	r03c02f12p01-ch1sk1fk1fl1.tiff	2	54	0.0	0.0	0.0	0.0	nan	02	12	01	03	1	1	0	0	65535	65535
0.0	0.0	r03c02f13p01-ch2sk1fk1fl1.tiff	r03c02f13p01-ch1sk1fk1fl1.tiff	2	55	0.0	0.0	0.0	0.0	nan	02	13	01	03	1	1	0	0	65535	65535
0.0	0.0	r03c02f14p01-ch2sk1fk1fl1.tiff	r03c02f14p01-ch1sk1fk1fl1.tiff	2	56	0.0	0.0	0.0	0.0	nan	02	14	01	03	1	1	0	0	65535	65535
0.0	0.0	r03c02f15p01-ch2sk1fk1fl1.tiff	r03c02f15p01-ch1sk1fk1fl1.tiff	2	57	0.0	0.0	0.0	0.0	nan	02	15	01	03	1	1	0	0	65535	65535
0.0	0.0	r03c02f16p01-ch2sk1fk1fl1.tiff	r03c02f16p01-ch1sk1fk1fl1.tiff	2	58	0.0	0.0	0.0	0.0	nan	02	16	01	03	1	1	0	0	65535	65535
0.0	0.0	r03c02f17p01-ch2sk1fk1fl1.tiff	r03c02f17p01-ch1sk1fk1fl1.tiff	2	59	0.0	0.0	0.0	0.0	nan	02	17	01	03	1	1	0	0	65535	65535
0.0	0.0	r03c02f18p01-ch2sk1fk1fl1.tiff	r03c02f18p01-ch1sk1fk1fl1.tiff	2	60	0.0	0.0	0.0	0.0	nan	02	18	01	03	1	1	0	0	65535	65535
0.0	0.0	r03c02f19p01-ch2sk1fk1fl1.tiff	r03c02f19p01-ch1sk1fk1fl1.tiff	2	61	0.0	0.0	0.0	0.0	nan	02	19	01	03	1	1	0	0	65535	65535
0.0	0.0	r03c02f20p01-ch2sk1fk1fl1.tiff	r03c02f20p01-ch1sk1fk1fl1.tiff	2	62	0.0	0.0	0.0	0.0	nan	02	20	01	03	1	1	0	0	65535	65535
0.0	0.0	r03c02f21p01-ch2sk1fk1fl1.tiff	r03c02f21p01-ch1sk1fk1fl1.tiff	2	63	0.0	0.0	0.0	0.0	nan	02	21	01	03	1	1	0	0	65535	65535
0.0	0.0	r03c02f22p01-ch2sk1fk1fl1.tiff	r03c02f22p01-ch1sk1fk1fl1.tiff	2	64	0.0	0.0	0.0	0.0	nan	02	22	01	03	1	1	0	0	65535	65535
0.0	0.0	r03c02f23p01-ch2sk1fk1fl1.tiff	r03c02f23p01-ch1sk1fk1fl1.tiff	2	65	0.0	0.0	0.0	0.0	nan	02	23	01	03	1	1	0	0	65535	65535
0.0	0.0	r03c02f24p01-ch2sk1fk1fl1.tiff	r03c02f24p01-ch1sk1fk1fl1.tiff	2	66	0.0	0.0	0.0	0.0	nan	02	24	01	03	1	1	0	0	65535	65535
0.0	0.0	r03c02f25p01-ch2sk1fk1fl1.tiff	r03c02f25p01-ch1sk1fk1fl1.tiff	2	67	0.0	0.0	0.0	0.0	nan	02	25	01	03	1	1	0	0	65535	65535
0.0	0.0	r03c02f26p01-ch2sk1fk1fl1.tiff	r03c02f26p01-ch1sk1fk1fl1.tiff	2	68	0.0	0.0	0.0	0.0	nan	02	26	01	03	1	1	0	0	65535	65535
0.0	0.0	r03c02f27p01-ch2sk1fk1fl1.tiff	r03c02f27p01-ch1sk1fk1fl1.tiff	2	69	0.0	0.0	0.0	0.0	nan	02	27	01	03	1	1	0	0	65535	65535
0.0	0.0	r03c02f28p01-ch2sk1fk1fl1.tiff	r03c02f28p01-ch1sk1fk1fl1.tiff	2	70	0.0	0.0	0.0	0.0	nan	02	28	01	03	1	1	0	0	65535	65535
0.0	0.0	r03c02f29p01-ch2sk1fk1fl1.tiff	r03c02f29p01-ch1sk1fk1fl1.tiff	2	71	0.0	0.0	0.0	0.0	nan	02	29	01	03	1	1	0	0	65535	65535
0.0	0.0	r03c02f30p01-ch2sk1fk1fl1.tiff	r03c02f30p01-ch1sk1fk1fl1.tiff	2	72	0.0	0.0	0.0	0.0	nan	02	30	01	03	1	1	0	0	65535	65535
0.0	0.0	r03c02f31p01-ch2sk1fk1fl1.tiff	r03c02f31p01-ch1sk1fk1fl1.tiff	2	73	0.0	0.0	0.0	0.0	nan	02	31	01	03	1	1	0	0	65535	65535
0.0	0.0	r03c02f32p01-ch2sk1fk1fl1.tiff	r03c02f32p01-ch1sk1fk1fl1.tiff	2	74	0.0	0.0	0.0	0.0	nan	02	32	01	03	1	1	0	0	65535	65535
0.0	0.0	r03c02f33p01-ch2sk1fk1fl1.tiff	r03c02f33p01-ch1sk1fk1fl1.tiff	2	75	0.0	0.0	0.0	0.0	nan	02	33	01	03	1	1	0	0	65535	65535
0.0	0.0	r03c02f34p01-ch2sk1fk1fl1.tiff	r03c02f34p01-ch1sk1fk1fl1.tiff	2	76	0.0	0.0	0.0	0.0	nan	02	34	01	03	1	1	0	0	65535	65535
0.0	0.0	r03c02f35p01-ch2sk1fk1fl1.tiff	r03c02f35p01-ch1sk1fk1fl1.tiff	2	77	0.0	0.0	0.0	0.0	nan	02	35	01	03	1	1	0	0	65535	65535
0.0	0.0	r03c02f36p01-ch2sk1fk1fl1.tiff	r03c02f36p01-ch1sk1fk1fl1.tiff	2	78	0.0	0.0	0.0	0.0	nan	02	36	01	03	1	1	0	0	65535	65535
0.0	0.0	r03c02f37p01-ch2sk1fk1fl1.tiff	r03c02f37p01-ch1sk1fk1fl1.tiff	2	79	0.0	0.0	0.0	0.0	nan	02	37	01	03	1	1	0	0	65535	65535
0.0	0.0	r03c02f38p01-ch2sk1fk1fl1.tiff	r03c02f38p01-ch1sk1fk1fl1.tiff	2	80	0.0	0.0	0.0	0.0	nan	02	38	01	03	1	1	0	0	65535	65535
0.0	0.0	r03c02f39p01-ch2sk1fk1fl1.tiff	r03c02f39p01-ch1sk1fk1fl1.tiff	2	81	0.0	0.0	0.0	0.0	nan	02	39	01	03	1	1	0	0	65535	65535
0.0	0.0	r03c02f40p01-ch2sk1fk1fl1.tiff	r03c02f40p01-ch1sk1fk1fl1.tiff	2	82	0.0	0.0	0.0	0.0	nan	02	40	01	03	1	1	0	0	65535	65535
0.0	0.0	r03c02f41p01-ch2sk1fk1fl1.tiff	r03c02f41p01-ch1sk1fk1fl1.tiff	2	83	0.0	0.0	0.0	0.0	nan	02	41	01	03	1	1	0	0	65535	65535
0.0	0.0	r03c02f42p01-ch2sk1fk1fl1.tiff	r03c02f42p01-ch1sk1fk1fl1.tiff	2	84	0.0	0.0	0.0	0.0	nan	02	42	01	03	1	1	0	0	65535	65535
22.0	147.0	r04c02f01p01-ch2sk1fk1fl1.tiff	r04c02f01p01-ch1sk1fk1fl1.tiff	3	85	0.24976	0.249744	0.0199620863971	0.0178079044118	nan	02	01	01	04	0	0	0	0	65535	65535
36333.0	0.0	r04c02f02p01-ch2sk1fk1fl1.tiff	r04c02f02p01-ch1sk1fk1fl1.tiff	3	86	0.000579843	0.088716	0.0	0.0	nan	02	02	01	04	1	0	0	0	65535	65535
221.0	12.0	r04c02f03p01-ch2sk1fk1fl1.tiff	r04c02f03p01-ch1sk1fk1fl1.tiff	3	87	0.0330816	0.108461	0.0	0.0	nan	02	03	01	04	1	0	0	0	65535	65535
56.0	64.0	r04c02f04p01-ch2sk1fk1fl1.tiff	r04c02f04p01-ch1sk1fk1fl1.tiff	3	88	0.24976	0.186297	0.0136431525735	0.0	nan	02	04	01	04	0	0	0	0	65535	65535
202.0	264.0	r04c02f05p01-ch2sk1fk1fl1.tiff	r04c02f05p01-ch1sk1fk1fl1.tiff	3	89	0.249744	0.249683	0.0547880284926	0.000143612132353	nan	02	05	01	04	0	0	0	0	65535	65535
154.0	101.0	r04c02f06p01-ch2sk1fk1fl1.tiff	r04c02f06p01-ch1sk1fk1fl1.tiff	3	90	0.0548257	0.0749218	0.0	0.0	nan	02	06	01	04	0	0	0	0	65535	65535
0.0	0.0	r04c02f07p01-ch2sk1fk1fl1.tiff	r04c02f07p01-ch1sk1fk1fl1.tiff	3	91	0.0	0.0	0.0	0.0	nan	02	07	01	04	1	1	0	0	65535	65535
0.0	0.0	r04c02f08p01-ch2sk1fk1fl1.tiff	r04c02f08p01-ch1sk1fk1fl1.tiff	3	92	0.0	0.0	0.0	0.0	nan	02	08	01	04	1	1	0	0	65535	65535
279.0	484.0	r04c02f09p01-ch2sk1fk1fl1.tiff	r04c02f09p01-ch1sk1fk1fl1.tiff	3	93	0.24976	0.249653	0.0446633731618	0.000430836397059	nan	02	09	01	04	0	0	0	0	65535	65535
198.0	426.0	r04c02f10p01-ch2sk1fk1fl1.tiff	r04c02f10p01-ch1sk1fk1fl1.tiff	3	94	0.24976	0.223407	0.0613223805147	0.0	nan	02	10	01	04	0	0	0	0	65535	65535
18.0	133.0	r04c02f11p01-ch2sk1fk1fl1.tiff	r04c02f11p01-ch1sk1fk1fl1.tiff	3	95	0.249744	0.249729	0.0255629595588	0.000646254595588	nan	02	11	01	04	0	0	0	0	65535	65535
37482.0	1.0	r04c02f12p01-ch2sk1fk1fl1.tiff	r04c02f12p01-ch1sk1fk1fl1.tiff	3	96	0.000610361	0.0844739	0.0	0.0	nan	02	12	01	04	1	0	0	0	65535	65535
37407.0	350.0	r04c02f13p01-ch2sk1fk1fl1.tiff	r04c02f13p01-ch1sk1fk1fl1.tiff	3	97	0.000595102	0.0717327	0.0	0.0	nan	02	13	01	04	1	0	0	0	65535	65535
37866.0	246.0	r04c02f14p01-ch2sk1fk1fl1.tiff	r04c02f14p01-ch1sk1fk1fl1.tiff	3	98	0.000595102	0.0780346	0.0	0.0	nan	02	14	01	04	1	0	0	0	65535	65535
2.0	13.0	r04c02f15p01-ch2sk1fk1fl1.tiff	r04c02f15p01-ch1sk1fk1fl1.tiff	3	99	0.249744	0.249699	0.000789866727941	0.00165153952206	nan	02	15	01	04	0	0	0	0	65535	65535
47.0	212.0	r04c02f16p01-ch2sk1fk1fl1.tiff	r04c02f16p01-ch1sk1fk1fl1.tiff	3	100	0.24976	0.249729	0.0466021369485	0.0145766314338	nan	02	16	01	04	0	0	0	0	65535	65535
107.0	667.0	r04c02f17p01-ch2sk1fk1fl1.tiff	r04c02f17p01-ch1sk1fk1fl1.tiff	3	101	0.249775	0.24976	0.0892549402574	0.0311638327206	nan	02	17	01	04	0	0	0	0	65535	65535
396.0	698.0	r04c02f18p01-ch2sk1fk1fl1.tiff	r04c02f18p01-ch1sk1fk1fl1.tiff	3	102	0.249805	0.249683	0.172262752757	0.00136431525735	nan	02	18	01	04	0	0	0	0	65535	65535
0.0	0.0	r04c02f19p01-ch2sk1fk1fl1.tiff	r04c02f19p01-ch1sk1fk1fl1.tiff	3	103	0.0	0.0	0.0	0.0	nan	02	19	01	04	1	1	0	0	65535	65535
384.0	244.0	r04c02f20p01-ch2sk1fk1fl1.tiff	r04c02f20p01-ch1sk1fk1fl1.tiff	3	104	0.132509	0.072694	0.0	0.0	nan	02	20	01	04	0	0	0	0	65535	65535
297.0	483.0	r04c02f21p01-ch2sk1fk1fl1.tiff	r04c02f21p01-ch1sk1fk1fl1.tiff	3	105	0.24976	0.249638	0.0942813648897	0.000430836397059	nan	02	21	01	04	0	0	0	0	65535	65535
88.0	444.0	r04c02f22p01-ch2sk1fk1fl1.tiff	r04c02f22p01-ch1sk1fk1fl1.tiff	3	106	0.249744	0.249699	0.0288660386029	0.00229779411765	nan	02	22	01	04	0	0	0	0	65535	65535
37457.0	1.0	r04c02f23p01-ch2sk1fk1fl1.tiff	r04c02f23p01-ch1sk1fk1fl1.tiff	3	107	0.000579843	0.119203	0.0	0.0	nan	02	23	01	04	1	0	0	0	65535	65535
37851.0	375.0	r04c02f24p01-ch2sk1fk1fl1.tiff	r04c02f24p01-ch1sk1fk1fl1.tiff	3	108	0.000595102	0.103578	0.0	0.0	nan	02	24	01	04	1	0	0	0	65535	65535
25337.0	259.0	r04c02f25p01-ch2sk1fk1fl1.tiff	r04c02f25p01-ch1sk1fk1fl1.tiff	3	109	0.00495918	0.0627604	0.0	0.0	nan	02	25	01	04	1	0	0	0	65535	65535
30991.0	21652.0	r04c02f26p01-ch2sk1fk1fl1.tiff	r04c02f26p01-ch1sk1fk1fl1.tiff	3	110	0.000686656	0.00654612	0.0	0.0	nan	02	26	01	04	1	1	0	0	65535	65535
2.0	12.0	r04c02f27p01-ch2sk1fk1fl1.tiff	r04c02f27p01-ch1sk1fk1fl1.tiff	3	111	0.249729	0.209018	0.00294404871324	0.0	nan	02	27	01	04	0	0	0	0	65535	65535
5.0	93.0	r04c02f28p01-ch2sk1fk1fl1.tiff	r04c02f28p01-ch1sk1fk1fl1.tiff	3	112	0.249699	0.249744	0.00775505514706	0.0127814797794	nan	02	28	01	04	0	0	0	0	65535	65535
199.0	332.0	r04c02f29p01-ch2sk1fk1fl1.tiff	r04c02f29p01-ch1sk1fk1fl1.tiff	3	113	0.249744	0.249531	0.06591796875	7.18060661765e-05	nan	02	29	01	04	0	0	0	0	65535	65535
137.0	3.0	r04c02f30p01-ch2sk1fk1fl1.tiff	r04c02f30p01-ch1sk1fk1fl1.tiff	3	114	0.0375372	0.115343	0.0	0.0	nan	02	30	01	04	1	0	0	0	65535	65535
38166.0	22597.0	r04c02f31p01-ch2sk1fk1fl1.tiff	r04c02f31p01-ch1sk1fk1fl1.tiff	3	115	0.000579843	0.00143435	0.0	0.0	nan	02	31	01	04	1	1	0	0	65535	65535
161.0	162.0	r04c02f32p01-ch2sk1fk1fl1.tiff	r04c02f32p01-ch1sk1fk1fl1.tiff	3	116	0.249744	0.248203	0.00588809742647	0.0	nan	02	32	01	04	0	0	0	0	65535	65535
32235.0	62.0	r04c02f33p01-ch2sk1fk1fl1.tiff	r04c02f33p01-ch1sk1fk1fl1.tiff	3	117	0.000656138	0.249683	0.0	0.00157973345588	nan	02	33	01	04	1	0	0	0	65535	65535
37672.0	21819.0	r04c02f34p01-ch2sk1fk1fl1.tiff	r04c02f34p01-ch1sk1fk1fl1.tiff	3	118	0.000595102	0.00476081	0.0	0.0	nan	02	34	01	04	1	1	0	0	65535	65535
31961.0	3.0	r04c02f35p01-ch2sk1fk1fl1.tiff	r04c02f35p01-ch1sk1fk1fl1.tiff	3	119	0.00209049	0.109087	0.0	0.0	nan	02	35	01	04	1	0	0	0	65535	65535
24970.0	291.0	r04c02f36p01-ch2sk1fk1fl1.tiff	r04c02f36p01-ch1sk1fk1fl1.tiff	3	120	0.00444038	0.119631	0.0	0.0	nan	02	36	01	04	1	0	0	0	65535	65535
37276.0	29002.0	r04c02f37p01-ch2sk1fk1fl1.tiff	r04c02f37p01-ch1sk1fk1fl1.tiff	3	121	0.00062562	0.0168612	0.0	0.0	nan	02	37	01	04	1	1	0	0	65535	65535
25760.0	381.0	r04c02f38p01-ch2sk1fk1fl1.tiff	r04c02f38p01-ch1sk1fk1fl1.tiff	3	122	0.00430304	0.0734264	0.0	0.0	nan	02	38	01	04	1	0	0	0	65535	65535
254.0	8.0	r04c02f39p01-ch2sk1fk1fl1.tiff	r04c02f39p01-ch1sk1fk1fl1.tiff	3	123	0.08365	0.151995	0.0	0.0	nan	02	39	01	04	0	0	0	0	65535	65535
216.0	64.0	r04c02f40p01-ch2sk1fk1fl1.tiff	r04c02f40p01-ch1sk1fk1fl1.tiff	3	124	0.116838	0.222522	0.0	0.0	nan	02	40	01	04	0	0	0	0	65535	65535
0.0	0.0	r04c02f41p01-ch2sk1fk1fl1.tiff	r04c02f41p01-ch1sk1fk1fl1.tiff	3	125	0.0	0.0	0.0	0.0	nan	02	41	01	04	1	1	0	0	65535	65535
0.0	0.0	r04c02f42p01-ch2sk1fk1fl1.tiff	r04c02f42p01-ch1sk1fk1fl1.tiff	3	126	0.0	0.0	0.0	0.0	nan	02	42	01	04	1	1	0	0	65535	65535
9.0	118.0	r05c02f01p01-ch2sk1fk1fl1.tiff	r05c02f01p01-ch1sk1fk1fl1.tiff	4	127	0.24979	0.249714	0.0190286075368	0.00136431525735	nan	02	01	01	05	0	0	0	0	65535	65535
0.0	0.0	r05c02f02p01-ch2sk1fk1fl1.tiff	r05c02f02p01-ch1sk1fk1fl1.tiff	4	128	0.0	0.0	0.0	0.0	nan	02	02	01	05	1	1	0	0	65535	65535
37750.0	347.0	r05c02f03p01-ch2sk1fk1fl1.tiff	r05c02f03p01-ch1sk1fk1fl1.tiff	4	129	0.000579843	0.0453346	0.0	0.0	nan	02	03	01	05	1	1	0	0	65535	65535
31916.0	4.0	r05c02f04p01-ch2sk1fk1fl1.tiff	r05c02f04p01-ch1sk1fk1fl1.tiff	4	130	0.000671397	0.109758	0.0	0.0	nan	02	04	01	05	1	0	0	0	65535	65535
27.0	30.0	r05c02f05p01-ch2sk1fk1fl1.tiff	r05c02f05p01-ch1sk1fk1fl1.tiff	4	131	0.249699	0.245075	0.000718060661765	0.0	nan	02	05	01	05	0	0	0	0	65535	65535
0.0	0.0	r05c02f06p01-ch2sk1fk1fl1.tiff	r05c02f06p01-ch1sk1fk1fl1.tiff	4	132	0.0	0.0	0.0	0.0	nan	02	06	01	05	1	1	0	0	65535	65535
0.0	0.0	r05c02f07p01-ch2sk1fk1fl1.tiff	r05c02f07p01-ch1sk1fk1fl1.tiff	4	133	0.0	0.0	0.0	0.0	nan	02	07	01	05	1	1	0	0	65535	65535
0.0	0.0	r05c02f08p01-ch2sk1fk1fl1.tiff	r05c02f08p01-ch1sk1fk1fl1.tiff	4	134	0.0	0.0	0.0	0.0	nan	02	08	01	05	1	1	0	0	65535	65535
0.0	0.0	r05c02f09p01-ch2sk1fk1fl1.tiff	r05c02f09p01-ch1sk1fk1fl1.tiff	4	135	0.0	0.0	0.0	0.0	nan	02	09	01	05	1	1	0	0	65535	65535
0.0	0.0	r05c02f10p01-ch2sk1fk1fl1.tiff	r05c02f10p01-ch1sk1fk1fl1.tiff	4	136	0.0	0.0	0.0	0.0	nan	02	10	01	05	1	1	0	0	65535	65535
0.0	0.0	r05c02f11p01-ch2sk1fk1fl1.tiff	r05c02f11p01-ch1sk1fk1fl1.tiff	4	137	0.0	0.0	0.0	0.0	nan	02	11	01	05	1	1	0	0	65535	65535
0.0	0.0	r05c02f12p01-ch2sk1fk1fl1.tiff	r05c02f12p01-ch1sk1fk1fl1.tiff	4	138	0.0	0.0	0.0	0.0	nan	02	12	01	05	1	1	0	0	65535	65535
0.0	0.0	r05c02f13p01-ch2sk1fk1fl1.tiff	r05c02f13p01-ch1sk1fk1fl1.tiff	4	139	0.0	0.0	0.0	0.0	nan	02	13	01	05	1	1	0	0	65535	65535
0.0	0.0	r05c02f14p01-ch2sk1fk1fl1.tiff	r05c02f14p01-ch1sk1fk1fl1.tiff	4	140	0.0	0.0	0.0	0.0	nan	02	14	01	05	1	1	0	0	65535	65535
0.0	0.0	r05c02f15p01-ch2sk1fk1fl1.tiff	r05c02f15p01-ch1sk1fk1fl1.tiff	4	141	0.0	0.0	0.0	0.0	nan	02	15	01	05	1	1	0	0	65535	65535
0.0	0.0	r05c02f16p01-ch2sk1fk1fl1.tiff	r05c02f16p01-ch1sk1fk1fl1.tiff	4	142	0.0	0.0	0.0	0.0	nan	02	16	01	05	1	1	0	0	65535	65535
0.0	0.0	r05c02f17p01-ch2sk1fk1fl1.tiff	r05c02f17p01-ch1sk1fk1fl1.tiff	4	143	0.0	0.0	0.0	0.0	nan	02	17	01	05	1	1	0	0	65535	65535
0.0	0.0	r05c02f18p01-ch2sk1fk1fl1.tiff	r05c02f18p01-ch1sk1fk1fl1.tiff	4	144	0.0	0.0	0.0	0.0	nan	02	18	01	05	1	1	0	0	65535	65535
0.0	0.0	r05c02f19p01-ch2sk1fk1fl1.tiff	r05c02f19p01-ch1sk1fk1fl1.tiff	4	145	0.0	0.0	0.0	0.0	nan	02	19	01	05	1	1	0	0	65535	65535
0.0	0.0	r05c02f20p01-ch2sk1fk1fl1.tiff	r05c02f20p01-ch1sk1fk1fl1.tiff	4	146	0.0	0.0	0.0	0.0	nan	02	20	01	05	1	1	0	0	65535	65535
0.0	0.0	r05c02f21p01-ch2sk1fk1fl1.tiff	r05c02f21p01-ch1sk1fk1fl1.tiff	4	147	0.0	0.0	0.0	0.0	nan	02	21	01	05	1	1	0	0	65535	65535
0.0	0.0	r05c02f22p01-ch2sk1fk1fl1.tiff	r05c02f22p01-ch1sk1fk1fl1.tiff	4	148	0.0	0.0	0.0	0.0	nan	02	22	01	05	1	1	0	0	65535	65535
0.0	0.0	r05c02f23p01-ch2sk1fk1fl1.tiff	r05c02f23p01-ch1sk1fk1fl1.tiff	4	149	0.0	0.0	0.0	0.0	nan	02	23	01	05	1	1	0	0	65535	65535
0.0	0.0	r05c02f24p01-ch2sk1fk1fl1.tiff	r05c02f24p01-ch1sk1fk1fl1.tiff	4	150	0.0	0.0	0.0	0.0	nan	02	24	01	05	1	1	0	0	65535	65535
0.0	0.0	r05c02f25p01-ch2sk1fk1fl1.tiff	r05c02f25p01-ch1sk1fk1fl1.tiff	4	151	0.0	0.0	0.0	0.0	nan	02	25	01	05	1	1	0	0	65535	65535
0.0	0.0	r05c02f26p01-ch2sk1fk1fl1.tiff	r05c02f26p01-ch1sk1fk1fl1.tiff	4	152	0.0	0.0	0.0	0.0	nan	02	26	01	05	1	1	0	0	65535	65535
0.0	0.0	r05c02f27p01-ch2sk1fk1fl1.tiff	r05c02f27p01-ch1sk1fk1fl1.tiff	4	153	0.0	0.0	0.0	0.0	nan	02	27	01	05	1	1	0	0	65535	65535
0.0	0.0	r05c02f28p01-ch2sk1fk1fl1.tiff	r05c02f28p01-ch1sk1fk1fl1.tiff	4	154	0.0	0.0	0.0	0.0	nan	02	28	01	05	1	1	0	0	65535	65535
0.0	0.0	r05c02f29p01-ch2sk1fk1fl1.tiff	r05c02f29p01-ch1sk1fk1fl1.tiff	4	155	0.0	0.0	0.0	0.0	nan	02	29	01	05	1	1	0	0	65535	65535
0.0	0.0	r05c02f30p01-ch2sk1fk1fl1.tiff	r05c02f30p01-ch1sk1fk1fl1.tiff	4	156	0.0	0.0	0.0	0.0	nan	02	30	01	05	1	1	0	0	65535	65535
0.0	0.0	r05c02f31p01-ch2sk1fk1fl1.tiff	r05c02f31p01-ch1sk1fk1fl1.tiff	4	157	0.0	0.0	0.0	0.0	nan	02	31	01	05	1	1	0	0	65535	65535
0.0	0.0	r05c02f32p01-ch2sk1fk1fl1.tiff	r05c02f32p01-ch1sk1fk1fl1.tiff	4	158	0.0	0.0	0.0	0.0	nan	02	32	01	05	1	1	0	0	65535	65535
0.0	0.0	r05c02f33p01-ch2sk1fk1fl1.tiff	r05c02f33p01-ch1sk1fk1fl1.tiff	4	159	0.0	0.0	0.0	0.0	nan	02	33	01	05	1	1	0	0	65535	65535
0.0	0.0	r05c02f34p01-ch2sk1fk1fl1.tiff	r05c02f34p01-ch1sk1fk1fl1.tiff	4	160	0.0	0.0	0.0	0.0	nan	02	34	01	05	1	1	0	0	65535	65535
0.0	0.0	r05c02f35p01-ch2sk1fk1fl1.tiff	r05c02f35p01-ch1sk1fk1fl1.tiff	4	161	0.0	0.0	0.0	0.0	nan	02	35	01	05	1	1	0	0	65535	65535
0.0	0.0	r05c02f36p01-ch2sk1fk1fl1.tiff	r05c02f36p01-ch1sk1fk1fl1.tiff	4	162	0.0	0.0	0.0	0.0	nan	02	36	01	05	1	1	0	0	65535	65535
0.0	0.0	r05c02f37p01-ch2sk1fk1fl1.tiff	r05c02f37p01-ch1sk1fk1fl1.tiff	4	163	0.0	0.0	0.0	0.0	nan	02	37	01	05	1	1	0	0	65535	65535
0.0	0.0	r05c02f38p01-ch2sk1fk1fl1.tiff	r05c02f38p01-ch1sk1fk1fl1.tiff	4	164	0.0	0.0	0.0	0.0	nan	02	38	01	05	1	1	0	0	65535	65535
0.0	0.0	r05c02f39p01-ch2sk1fk1fl1.tiff	r05c02f39p01-ch1sk1fk1fl1.tiff	4	165	0.0	0.0	0.0	0.0	nan	02	39	01	05	1	1	0	0	65535	65535
0.0	0.0	r05c02f40p01-ch2sk1fk1fl1.tiff	r05c02f40p01-ch1sk1fk1fl1.tiff	4	166	0.0	0.0	0.0	0.0	nan	02	40	01	05	1	1	0	0	65535	65535
0.0	0.0	r05c02f41p01-ch2sk1fk1fl1.tiff	r05c02f41p01-ch1sk1fk1fl1.tiff	4	167	0.0	0.0	0.0	0.0	nan	02	41	01	05	1	1	0	0	65535	65535
0.0	0.0	r05c02f42p01-ch2sk1fk1fl1.tiff	r05c02f42p01-ch1sk1fk1fl1.tiff	4	168	0.0	0.0	0.0	0.0	nan	02	42	01	05	1	1	0	0	65535	65535
29.0	35.0	r02c03f01p01-ch2sk1fk1fl1.tiff	r02c03f01p01-ch1sk1fk1fl1.tiff	5	169	0.249744	0.249744	0.0269990808824	0.00567267922794	nan	03	01	01	02	0	0	0	0	65535	65535
37421.0	22186.0	r02c03f02p01-ch2sk1fk1fl1.tiff	r02c03f02p01-ch1sk1fk1fl1.tiff	5	170	0.000549325	0.00560006	0.0	0.0	nan	03	02	01	02	1	1	0	0	65535	65535
0.0	0.0	r02c03f03p01-ch2sk1fk1fl1.tiff	r02c03f03p01-ch1sk1fk1fl1.tiff	5	171	0.0	0.0	0.0	0.0	nan	03	03	01	02	1	1	0	0	65535	65535
260.0	289.0	r02c03f04p01-ch2sk1fk1fl1.tiff	r02c03f04p01-ch1sk1fk1fl1.tiff	5	172	0.249744	0.230259	0.068359375	0.0	nan	03	04	01	02	0	0	0	0	65535	65535
300.0	333.0	r02c03f05p01-ch2sk1fk1fl1.tiff	r02c03f05p01-ch1sk1fk1fl1.tiff	5	173	0.249744	0.249699	0.0542135799632	0.00236960018382	nan	03	05	01	02	0	0	0	0	65535	65535
83.0	52.0	r02c03f06p01-ch2sk1fk1fl1.tiff	r02c03f06p01-ch1sk1fk1fl1.tiff	5	174	0.092195	0.215244	0.0	0.0	nan	03	06	01	02	0	0	0	0	65535	65535
37665.0	22814.0	r02c03f07p01-ch2sk1fk1fl1.tiff	r02c03f07p01-ch1sk1fk1fl1.tiff	5	175	0.000610361	0.00132753	0.0	0.0	nan	03	07	01	02	1	1	0	0	65535	65535
36905.0	22381.0	r02c03f08p01-ch2sk1fk1fl1.tiff	r02c03f08p01-ch1sk1fk1fl1.tiff	5	176	0.000610361	0.00120546	0.0	0.0	nan	03	08	01	02	1	1	0	0	65535	65535
375.0	343.0	r02c03f09p01-ch2sk1fk1fl1.tiff	r02c03f09p01-ch1sk1fk1fl1.tiff	5	177	0.249775	0.249668	0.0712316176471	0.000502642463235	nan	03	09	01	02	0	0	0	0	65535	65535
163.0	120.0	r02c03f10p01-ch2sk1fk1fl1.tiff	r02c03f10p01-ch1sk1fk1fl1.tiff	5	178	0.249775	0.192523	0.121352251838	0.0	nan	03	10	01	02	0	0	0	0	65535	65535
14.0	21.0	r02c03f11p01-ch2sk1fk1fl1.tiff	r02c03f11p01-ch1sk1fk1fl1.tiff	5	179	0.249744	0.221225	0.00919117647059	0.0	nan	03	11	01	02	0	0	0	0	65535	65535
1.0	10.0	r02c03f12p01-ch2sk1fk1fl1.tiff	r02c03f12p01-ch1sk1fk1fl1.tiff	5	180	0.068452	0.144717	0.0	0.0	nan	03	12	01	02	0	0	0	0	65535	65535
0.0	0.0	r02c03f13p01-ch2sk1fk1fl1.tiff	r02c03f13p01-ch1sk1fk1fl1.tiff	5	181	0.0	0.0	0.0	0.0	nan	03	13	01	02	1	1	0	0	65535	65535
37188.0	300.0	r02c03f14p01-ch2sk1fk1fl1.tiff	r02c03f14p01-ch1sk1fk1fl1.tiff	5	182	0.000595102	0.102785	0.0	0.0	nan	03	14	01	02	1	0	0	0	65535	65535
37392.0	21786.0	r02c03f15p01-ch2sk1fk1fl1.tiff	r02c03f15p01-ch1sk1fk1fl1.tiff	5	183	0.000610361	0.00143435	0.0	0.0	nan	03	15	01	02	1	1	0	0	65535	65535
15.0	33.0	r02c03f16p01-ch2sk1fk1fl1.tiff	r02c03f16p01-ch1sk1fk1fl1.tiff	5	184	0.24976	0.24062	0.0196748621324	0.0	nan	03	16	01	02	0	0	0	0	65535	65535
149.0	268.0	r02c03f17p01-ch2sk1fk1fl1.tiff	r02c03f17p01-ch1sk1fk1fl1.tiff	5	185	0.24976	0.249744	0.105267693015	0.00150792738971	nan	03	17	01	02	0	0	0	0	65535	65535
334.0	405.0	r02c03f18p01-ch2sk1fk1fl1.tiff	r02c03f18p01-ch1sk1fk1fl1.tiff	5	186	0.24976	0.238865	0.0707289751838	0.0	nan	03	18	01	02	0	0	0	0	65535	65535
173.0	15.0	r02c03f19p01-ch2sk1fk1fl1.tiff	r02c03f19p01-ch1sk1fk1fl1.tiff	5	187	0.111498	0.145785	0.0	0.0	nan	03	19	01	02	0	0	0	0	65535	65535
86.0	27.0	r02c03f20p01-ch2sk1fk1fl1.tiff	r02c03f20p01-ch1sk1fk1fl1.tiff	5	188	0.120439	0.110506	0.0	0.0	nan	03	20	01	02	0	0	0	0	65535	65535
239.0	277.0	r02c03f21p01-ch2sk1fk1fl1.tiff	r02c03f21p01-ch1sk1fk1fl1.tiff	5	189	0.24976	0.249683	0.0651281020221	0.000143612132353	nan	03	21	01	02	0	0	0	0	65535	65535
52.0	127.0	r02c03f22p01-ch2sk1fk1fl1.tiff	r02c03f22p01-ch1sk1fk1fl1.tiff	5	190	0.249744	0.249744	0.0519157858456	0.0187413832721	nan	03	22	01	02	0	0	0	0	65535	65535
37508.0	21862.0	r02c03f23p01-ch2sk1fk1fl1.tiff	r02c03f23p01-ch1sk1fk1fl1.tiff	5	191	0.000579843	0.00187686	0.0	0.0	nan	03	23	01	02	1	1	0	0	65535	65535
38234.0	212.0	r02c03f24p01-ch2sk1fk1fl1.tiff	r02c03f24p01-ch1sk1fk1fl1.tiff	5	192	0.000579843	0.0732128	0.0	0.0	nan	03	24	01	02	1	0	0	0	65535	65535
37652.0	223.0	r02c03f25p01-ch2sk1fk1fl1.tiff	r02c03f25p01-ch1sk1fk1fl1.tiff	5	193	0.000564584	0.118532	0.0	0.0	nan	03	25	01	02	1	0	0	0	65535	65535
36673.0	21825.0	r02c03f26p01-ch2sk1fk1fl1.tiff	r02c03f26p01-ch1sk1fk1fl1.tiff	5	194	0.000610361	0.00134279	0.0	0.0	nan	03	26	01	02	1	1	0	0	65535	65535
28.0	59.0	r02c03f27p01-ch2sk1fk1fl1.tiff	r02c03f27p01-ch1sk1fk1fl1.tiff	5	195	0.249775	0.249744	0.0325999540441	0.0140739889706	nan	03	27	01	02	0	0	0	0	65535	65535
30.0	96.0	r02c03f28p01-ch2sk1fk1fl1.tiff	r02c03f28p01-ch1sk1fk1fl1.tiff	5	196	0.249744	0.24976	0.0382008272059	0.0143612132353	nan	03	28	01	02	0	0	0	0	65535	65535
23.0	49.0	r02c03f29p01-ch2sk1fk1fl1.tiff	r02c03f29p01-ch1sk1fk1fl1.tiff	5	197	0.249699	0.249744	0.00423655790441	0.00387752757353	nan	03	29	01	02	0	0	0	0	65535	65535
315.0	0.0	r02c03f30p01-ch2sk1fk1fl1.tiff	r02c03f30p01-ch1sk1fk1fl1.tiff	5	198	0.0248417	0.105837	0.0	0.0	nan	03	30	01	02	1	0	0	0	65535	65535
36937.0	23060.0	r02c03f31p01-ch2sk1fk1fl1.tiff	r02c03f31p01-ch1sk1fk1fl1.tiff	5	199	0.000549325	0.00151064	0.0	0.0	nan	03	31	01	02	1	1	0	0	65535	65535
37620.0	1.0	r02c03f32p01-ch2sk1fk1fl1.tiff	r02c03f32p01-ch1sk1fk1fl1.tiff	5	200	0.000564584	0.249622	0.0	0.000143612132353	nan	03	32	01	02	1	0	0	0	65535	65535
12.0	13.0	r02c03f33p01-ch2sk1fk1fl1.tiff	r02c03f33p01-ch1sk1fk1fl1.tiff	5	201	0.249744	0.249714	0.0122788373162	0.000933478860294	nan	03	33	01	02	0	0	0	0	65535	65535
1.0	6.0	r02c03f34p01-ch2sk1fk1fl1.tiff	r02c03f34p01-ch1sk1fk1fl1.tiff	5	202	0.14844	0.249683	0.0	0.000646254595588	nan	03	34	01	02	0	0	0	0	65535	65535
36583.0	51.0	r02c03f35p01-ch2sk1fk1fl1.tiff	r02c03f35p01-ch1sk1fk1fl1.tiff	5	203	0.000564584	0.0219272	0.0	0.0	nan	03	35	01	02	1	1	0	0	65535	65535
0.0	0.0	r02c03f36p01-ch2sk1fk1fl1.tiff	r02c03f36p01-ch1sk1fk1fl1.tiff	5	204	0.0	0.0	0.0	0.0	nan	03	36	01	02	1	1	0	0	65535	65535
0.0	0.0	r02c03f37p01-ch2sk1fk1fl1.tiff	r02c03f37p01-ch1sk1fk1fl1.tiff	5	205	0.0	0.0	0.0	0.0	nan	03	37	01	02	1	1	0	0	65535	65535
0.0	0.0	r02c03f38p01-ch2sk1fk1fl1.tiff	r02c03f38p01-ch1sk1fk1fl1.tiff	5	206	0.0	0.0	0.0	0.0	nan	03	38	01	02	1	1	0	0	65535	65535
0.0	0.0	r02c03f39p01-ch2sk1fk1fl1.tiff	r02c03f39p01-ch1sk1fk1fl1.tiff	5	207	0.0	0.0	0.0	0.0	nan	03	39	01	02	1	1	0	0	65535	65535
0.0	0.0	r02c03f40p01-ch2sk1fk1fl1.tiff	r02c03f40p01-ch1sk1fk1fl1.tiff	5	208	0.0	0.0	0.0	0.0	nan	03	40	01	02	1	1	0	0	65535	65535
0.0	0.0	r02c03f41p01-ch2sk1fk1fl1.tiff	r02c03f41p01-ch1sk1fk1fl1.tiff	5	209	0.0	0.0	0.0	0.0	nan	03	41	01	02	1	1	0	0	65535	65535
0.0	0.0	r02c03f42p01-ch2sk1fk1fl1.tiff	r02c03f42p01-ch1sk1fk1fl1.tiff	5	210	0.0	0.0	0.0	0.0	nan	03	42	01	02	1	1	0	0	65535	65535
33.0	74.0	r03c03f01p01-ch2sk1fk1fl1.tiff	r03c03f01p01-ch1sk1fk1fl1.tiff	6	211	0.249744	0.249714	0.0379136029412	0.0123506433824	nan	03	01	01	03	0	0	0	0	65535	65535
37151.0	211.0	r03c03f02p01-ch2sk1fk1fl1.tiff	r03c03f02p01-ch1sk1fk1fl1.tiff	6	212	0.000534066	0.249775	0.0	0.172980813419	nan	03	02	01	03	1	0	0	0	65535	65535
13113.0	424.0	r03c03f03p01-ch2sk1fk1fl1.tiff	r03c03f03p01-ch1sk1fk1fl1.tiff	6	213	0.0074464	0.0727855	0.0	0.0	nan	03	03	01	03	1	0	0	0	65535	65535
100.0	75.0	r03c03f04p01-ch2sk1fk1fl1.tiff	r03c03f04p01-ch1sk1fk1fl1.tiff	6	214	0.249744	0.225986	0.0226907169118	0.0	nan	03	04	01	03	0	0	0	0	65535	65535
293.0	210.0	r03c03f05p01-ch2sk1fk1fl1.tiff	r03c03f05p01-ch1sk1fk1fl1.tiff	6	215	0.249744	0.249699	0.0776941636029	0.000215418198529	nan	03	05	01	03	0	0	0	0	65535	65535
118.0	30.0	r03c03f06p01-ch2sk1fk1fl1.tiff	r03c03f06p01-ch1sk1fk1fl1.tiff	6	216	0.212039	0.217212	0.0	0.0	nan	03	06	01	03	0	0	0	0	65535	65535
0.0	0.0	r03c03f07p01-ch2sk1fk1fl1.tiff	r03c03f07p01-ch1sk1fk1fl1.tiff	6	217	0.0	0.0	0.0	0.0	nan	03	07	01	03	1	1	0	0	65535	65535
0.0	0.0	r03c03f08p01-ch2sk1fk1fl1.tiff	r03c03f08p01-ch1sk1fk1fl1.tiff	6	218	0.0	0.0	0.0	0.0	nan	03	08	01	03	1	1	0	0	65535	65535
345.0	216.0	r03c03f09p01-ch2sk1fk1fl1.tiff	r03c03f09p01-ch1sk1fk1fl1.tiff	6	219	0.249744	0.24683	0.0576602711397	0.0	nan	03	09	01	03	0	0	0	0	65535	65535
106.0	86.0	r03c03f10p01-ch2sk1fk1fl1.tiff	r03c03f10p01-ch1sk1fk1fl1.tiff	6	220	0.249775	0.207324	0.0667078354779	0.0	nan	03	10	01	03	0	0	0	0	65535	65535
37583.0	8.0	r03c03f11p01-ch2sk1fk1fl1.tiff	r03c03f11p01-ch1sk1fk1fl1.tiff	6	221	0.000610361	0.185687	0.0	0.0	nan	03	11	01	03	1	0	0	0	65535	65535
32029.0	1.0	r03c03f12p01-ch2sk1fk1fl1.tiff	r03c03f12p01-ch1sk1fk1fl1.tiff	6	222	0.000671397	0.168429	0.0	0.0	nan	03	12	01	03	1	0	0	0	65535	65535
37335.0	369.0	r03c03f13p01-ch2sk1fk1fl1.tiff	r03c03f13p01-ch1sk1fk1fl1.tiff	6	223	0.000595102	0.0821546	0.0	0.0	nan	03	13	01	03	1	0	0	0	65535	65535
31383.0	448.0	r03c03f14p01-ch2sk1fk1fl1.tiff	r03c03f14p01-ch1sk1fk1fl1.tiff	6	224	0.000640879	0.13286	0.0	0.0	nan	03	14	01	03	1	0	0	0	65535	65535
37628.0	1.0	r03c03f15p01-ch2sk1fk1fl1.tiff	r03c03f15p01-ch1sk1fk1fl1.tiff	6	225	0.00062562	0.249668	0.0	0.000646254595588	nan	03	15	01	03	1	0	0	0	65535	65535
8.0	32.0	r03c03f16p01-ch2sk1fk1fl1.tiff	r03c03f16p01-ch1sk1fk1fl1.tiff	6	226	0.249729	0.249714	0.0106991038603	0.00165153952206	nan	03	16	01	03	0	0	0	0	65535	65535
199.0	223.0	r03c03f17p01-ch2sk1fk1fl1.tiff	r03c03f17p01-ch1sk1fk1fl1.tiff	6	227	0.24976	0.249775	0.14555089614	0.346895105699	nan	03	17	01	03	0	0	0	0	65535	65535
310.0	261.0	r03c03f18p01-ch2sk1fk1fl1.tiff	r03c03f18p01-ch1sk1fk1fl1.tiff	6	228	0.249775	0.2495	0.100025850184	7.18060661765e-05	nan	03	18	01	03	0	0	0	0	65535	65535
132.0	13.0	r03c03f19p01-ch2sk1fk1fl1.tiff	r03c03f19p01-ch1sk1fk1fl1.tiff	6	229	0.13022	0.187106	0.0	0.0	nan	03	19	01	03	0	0	0	0	65535	65535
116.0	54.0	r03c03f20p01-ch2sk1fk1fl1.tiff	r03c03f20p01-ch1sk1fk1fl1.tiff	6	230	0.121736	0.178592	0.0	0.0	nan	03	20	01	03	0	0	0	0	65535	65535
146.0	191.0	r03c03f21p01-ch2sk1fk1fl1.tiff	r03c03f21p01-ch1sk1fk1fl1.tiff	6	231	0.249775	0.218235	0.0988051470588	0.0	nan	03	21	01	03	0	0	0	0	65535	65535
199.0	182.0	r03c03f22p01-ch2sk1fk1fl1.tiff	r03c03f22p01-ch1sk1fk1fl1.tiff	6	232	0.24979	0.24976	0.155890969669	0.000646254595588	nan	03	22	01	03	0	0	0	0	65535	65535
11.0	29.0	r03c03f23p01-ch2sk1fk1fl1.tiff	r03c03f23p01-ch1sk1fk1fl1.tiff	6	233	0.249744	0.249699	0.009765625	0.00107709099265	nan	03	23	01	03	0	0	0	0	65535	65535
37083.0	866.0	r03c03f24p01-ch2sk1fk1fl1.tiff	r03c03f24p01-ch1sk1fk1fl1.tiff	6	234	0.00062562	0.0786755	0.0	0.0	nan	03	24	01	03	1	0	0	0	65535	65535
37789.0	323.0	r03c03f25p01-ch2sk1fk1fl1.tiff	r03c03f25p01-ch1sk1fk1fl1.tiff	6	235	0.000579843	0.0708171	0.0	0.0	nan	03	25	01	03	1	0	0	0	65535	65535
24.0	36.0	r03c03f26p01-ch2sk1fk1fl1.tiff	r03c03f26p01-ch1sk1fk1fl1.tiff	6	236	0.249744	0.249744	0.0199620863971	0.00330307904412	nan	03	26	01	03	0	0	0	0	65535	65535
39.0	65.0	r03c03f27p01-ch2sk1fk1fl1.tiff	r03c03f27p01-ch1sk1fk1fl1.tiff	6	237	0.249729	0.249714	0.0557215073529	0.00337488511029	nan	03	27	01	03	0	0	0	0	65535	65535
43.0	33.0	r03c03f28p01-ch2sk1fk1fl1.tiff	r03c03f28p01-ch1sk1fk1fl1.tiff	6	238	0.24976	0.249714	0.0417193244485	0.00445197610294	nan	03	28	01	03	0	0	0	0	65535	65535
66.0	67.0	r03c03f29p01-ch2sk1fk1fl1.tiff	r03c03f29p01-ch1sk1fk1fl1.tiff	6	239	0.249714	0.249668	0.00947840073529	7.18060661765e-05	nan	03	29	01	03	0	0	0	0	65535	65535
66.0	2.0	r03c03f30p01-ch2sk1fk1fl1.tiff	r03c03f30p01-ch1sk1fk1fl1.tiff	6	240	0.134646	0.153323	0.0	0.0	nan	03	30	01	03	0	0	0	0	65535	65535
37969.0	20857.0	r03c03f31p01-ch2sk1fk1fl1.tiff	r03c03f31p01-ch1sk1fk1fl1.tiff	6	241	0.000579843	0.0016022	0.0	0.0	nan	03	31	01	03	1	1	0	0	65535	65535
87.0	449.0	r03c03f32p01-ch2sk1fk1fl1.tiff	r03c03f32p01-ch1sk1fk1fl1.tiff	6	242	0.0865187	0.249775	0.0	0.22367589614	nan	03	32	01	03	0	0	0	0	65535	65535
1.0	2.0	r03c03f33p01-ch2sk1fk1fl1.tiff	r03c03f33p01-ch1sk1fk1fl1.tiff	6	243	0.249744	0.249653	0.00114889705882	0.000502642463235	nan	03	33	01	03	0	0	0	0	65535	65535
11.0	27.0	r03c03f34p01-ch2sk1fk1fl1.tiff	r03c03f34p01-ch1sk1fk1fl1.tiff	6	244	0.249729	0.24979	0.00646254595588	0.449649586397	nan	03	34	01	03	0	0	0	0	65535	65535
1.0	5.0	r03c03f35p01-ch2sk1fk1fl1.tiff	r03c03f35p01-ch1sk1fk1fl1.tiff	6	245	0.197269	0.237171	0.0	0.0	nan	03	35	01	03	0	0	0	0	65535	65535
37358.0	270.0	r03c03f36p01-ch2sk1fk1fl1.tiff	r03c03f36p01-ch1sk1fk1fl1.tiff	6	246	0.000579843	0.0799268	0.0	0.0	nan	03	36	01	03	1	0	0	0	65535	65535
0.0	0.0	r03c03f37p01-ch2sk1fk1fl1.tiff	r03c03f37p01-ch1sk1fk1fl1.tiff	6	247	0.0	0.0	0.0	0.0	nan	03	37	01	03	1	1	0	0	65535	65535
0.0	0.0	r03c03f38p01-ch2sk1fk1fl1.tiff	r03c03f38p01-ch1sk1fk1fl1.tiff	6	248	0.0	0.0	0.0	0.0	nan	03	38	01	03	1	1	0	0	65535	65535
38066.0	220.0	r03c03f39p01-ch2sk1fk1fl1.tiff	r03c03f39p01-ch1sk1fk1fl1.tiff	6	249	0.000579843	0.0954299	0.0	0.0	nan	03	39	01	03	1	0	0	0	65535	65535
37415.0	300.0	r03c03f40p01-ch2sk1fk1fl1.tiff	r03c03f40p01-ch1sk1fk1fl1.tiff	6	250	0.000579843	0.135439	0.0	0.0	nan	03	40	01	03	1	0	0	0	65535	65535
37844.0	0.0	r03c03f41p01-ch2sk1fk1fl1.tiff	r03c03f41p01-ch1sk1fk1fl1.tiff	6	251	0.000564584	0.207385	0.0	0.0	nan	03	41	01	03	1	0	0	0	65535	65535
37523.0	23396.0	r03c03f42p01-ch2sk1fk1fl1.tiff	r03c03f42p01-ch1sk1fk1fl1.tiff	6	252	0.000564584	0.0142824	0.0	0.0	nan	03	42	01	03	1	1	0	0	65535	65535
12.0	144.0	r04c03f01p01-ch2sk1fk1fl1.tiff	r04c03f01p01-ch1sk1fk1fl1.tiff	7	253	0.249729	0.249744	0.0160127527574	0.00962201286765	nan	03	01	01	04	0	0	0	0	65535	65535
31548.0	19189.0	r04c03f02p01-ch2sk1fk1fl1.tiff	r04c03f02p01-ch1sk1fk1fl1.tiff	7	254	0.000656138	0.0104829	0.0	0.0	nan	03	02	01	04	1	1	0	0	65535	65535
0.0	0.0	r04c03f03p01-ch2sk1fk1fl1.tiff	r04c03f03p01-ch1sk1fk1fl1.tiff	7	255	0.0	0.0	0.0	0.0	nan	03	03	01	04	1	1	0	0	65535	65535
81.0	22.0	r04c03f04p01-ch2sk1fk1fl1.tiff	r04c03f04p01-ch1sk1fk1fl1.tiff	7	256	0.249744	0.194965	0.001220703125	0.0	nan	03	04	01	04	0	0	0	0	65535	65535
140.0	226.0	r04c03f05p01-ch2sk1fk1fl1.tiff	r04c03f05p01-ch1sk1fk1fl1.tiff	7	257	0.24976	0.249683	0.0342514935662	0.00172334558824	nan	03	05	01	04	0	0	0	0	65535	65535
150.0	26.0	r04c03f06p01-ch2sk1fk1fl1.tiff	r04c03f06p01-ch1sk1fk1fl1.tiff	7	258	0.112016	0.187091	0.0	0.0	nan	03	06	01	04	0	0	0	0	65535	65535
0.0	0.0	r04c03f07p01-ch2sk1fk1fl1.tiff	r04c03f07p01-ch1sk1fk1fl1.tiff	7	259	0.0	0.0	0.0	0.0	nan	03	07	01	04	1	1	0	0	65535	65535
37182.0	22111.0	r04c03f08p01-ch2sk1fk1fl1.tiff	r04c03f08p01-ch1sk1fk1fl1.tiff	7	260	0.000564584	0.00952163	0.0	0.0	nan	03	08	01	04	1	1	0	0	65535	65535
258.0	394.0	r04c03f09p01-ch2sk1fk1fl1.tiff	r04c03f09p01-ch1sk1fk1fl1.tiff	7	261	0.24976	0.238025	0.0507668887868	0.0	nan	03	09	01	04	0	0	0	0	65535	65535
111.0	126.0	r04c03f10p01-ch2sk1fk1fl1.tiff	r04c03f10p01-ch1sk1fk1fl1.tiff	7	262	0.249744	0.214725	0.0528492647059	0.0	nan	03	10	01	04	0	0	0	0	65535	65535
4.0	25.0	r04c03f11p01-ch2sk1fk1fl1.tiff	r04c03f11p01-ch1sk1fk1fl1.tiff	7	263	0.249729	0.24976	0.00373391544118	0.00524184283088	nan	03	11	01	04	0	0	0	0	65535	65535
40.0	1.0	r04c03f12p01-ch2sk1fk1fl1.tiff	r04c03f12p01-ch1sk1fk1fl1.tiff	7	264	0.130373	0.131289	0.0	0.0	nan	03	12	01	04	0	0	0	0	65535	65535
55.0	291.0	r04c03f13p01-ch2sk1fk1fl1.tiff	r04c03f13p01-ch1sk1fk1fl1.tiff	7	265	0.143633	0.0965286	0.0	0.0	nan	03	13	01	04	0	0	0	0	65535	65535
29.0	6.0	r04c03f14p01-ch2sk1fk1fl1.tiff	r04c03f14p01-ch1sk1fk1fl1.tiff	7	266	0.149828	0.16759	0.0	0.0	nan	03	14	01	04	0	0	0	0	65535	65535
31726.0	21520.0	r04c03f15p01-ch2sk1fk1fl1.tiff	r04c03f15p01-ch1sk1fk1fl1.tiff	7	267	0.00062562	0.0154116	0.0	0.0	nan	03	15	01	04	1	1	0	0	65535	65535
7.0	55.0	r04c03f16p01-ch2sk1fk1fl1.tiff	r04c03f16p01-ch1sk1fk1fl1.tiff	7	268	0.24979	0.249683	0.0143612132353	0.000359030330882	nan	03	16	01	04	0	0	0	0	65535	65535
79.0	358.0	r04c03f17p01-ch2sk1fk1fl1.tiff	r04c03f17p01-ch1sk1fk1fl1.tiff	7	269	0.24979	0.249699	0.101533777574	0.000287224264706	nan	03	17	01	04	0	0	0	0	65535	65535
204.0	599.0	r04c03f18p01-ch2sk1fk1fl1.tiff	r04c03f18p01-ch1sk1fk1fl1.tiff	7	270	0.0830549	0.165286	0.0	0.0	nan	03	18	01	04	0	0	0	0	65535	65535
0.0	0.0	r04c03f19p01-ch2sk1fk1fl1.tiff	r04c03f19p01-ch1sk1fk1fl1.tiff	7	271	0.0	0.0	0.0	0.0	nan	03	19	01	04	1	1	0	0	65535	65535
249.0	361.0	r04c03f20p01-ch2sk1fk1fl1.tiff	r04c03f20p01-ch1sk1fk1fl1.tiff	7	272	0.0509346	0.123171	0.0	0.0	nan	03	20	01	04	0	0	0	0	65535	65535
382.0	751.0	r04c03f21p01-ch2sk1fk1fl1.tiff	r04c03f21p01-ch1sk1fk1fl1.tiff	7	273	0.249744	0.22826	0.164005055147	0.0	nan	03	21	01	04	0	0	0	0	65535	65535
94.0	403.0	r04c03f22p01-ch2sk1fk1fl1.tiff	r04c03f22p01-ch1sk1fk1fl1.tiff	7	274	0.249775	0.249699	0.121065027574	0.000502642463235	nan	03	22	01	04	0	0	0	0	65535	65535
32288.0	19276.0	r04c03f23p01-ch2sk1fk1fl1.tiff	r04c03f23p01-ch1sk1fk1fl1.tiff	7	275	0.000701915	0.0143893	0.0	0.0	nan	03	23	01	04	1	1	0	0	65535	65535
134.0	448.0	r04c03f24p01-ch2sk1fk1fl1.tiff	r04c03f24p01-ch1sk1fk1fl1.tiff	7	276	0.04065	0.102907	0.0	0.0	nan	03	24	01	04	1	0	0	0	65535	65535
31519.0	313.0	r04c03f25p01-ch2sk1fk1fl1.tiff	r04c03f25p01-ch1sk1fk1fl1.tiff	7	277	0.00205997	0.154894	0.0	0.0	nan	03	25	01	04	1	0	0	0	65535	65535
37368.0	21833.0	r04c03f26p01-ch2sk1fk1fl1.tiff	r04c03f26p01-ch1sk1fk1fl1.tiff	7	278	0.000579843	0.00628672	0.0	0.0	nan	03	26	01	04	1	1	0	0	65535	65535
14.0	70.0	r04c03f27p01-ch2sk1fk1fl1.tiff	r04c03f27p01-ch1sk1fk1fl1.tiff	7	279	0.249744	0.249714	0.0117043887868	0.00315946691176	nan	03	27	01	04	0	0	0	0	65535	65535
1.0	333.0	r04c03f28p01-ch2sk1fk1fl1.tiff	r04c03f28p01-ch1sk1fk1fl1.tiff	7	280	0.133089	0.11223	0.0	0.0	nan	03	28	01	04	0	0	0	0	65535	65535
106.0	521.0	r04c03f29p01-ch2sk1fk1fl1.tiff	r04c03f29p01-ch1sk1fk1fl1.tiff	7	281	0.131228	0.135286	0.0	0.0	nan	03	29	01	04	0	0	0	0	65535	65535
2441.0	10.0	r04c03f30p01-ch2sk1fk1fl1.tiff	r04c03f30p01-ch1sk1fk1fl1.tiff	7	282	0.0180056	0.100649	0.0	0.0	nan	03	30	01	04	1	0	0	0	65535	65535
37676.0	17851.0	r04c03f31p01-ch2sk1fk1fl1.tiff	r04c03f31p01-ch1sk1fk1fl1.tiff	7	283	0.000595102	0.0259709	0.0	0.0	nan	03	31	01	04	1	1	0	0	65535	65535
174.0	262.0	r04c03f32p01-ch2sk1fk1fl1.tiff	r04c03f32p01-ch1sk1fk1fl1.tiff	7	284	0.249744	0.23714	0.0368365119485	0.0	nan	03	32	01	04	0	0	0	0	65535	65535
25.0	45.0	r04c03f33p01-ch2sk1fk1fl1.tiff	r04c03f33p01-ch1sk1fk1fl1.tiff	7	285	0.24976	0.249775	0.0277171415441	0.00351849724265	nan	03	33	01	04	0	0	0	0	65535	65535
1.0	2.0	r04c03f34p01-ch2sk1fk1fl1.tiff	r04c03f34p01-ch1sk1fk1fl1.tiff	7	286	0.249638	0.249699	0.000502642463235	0.00201056985294	nan	03	34	01	04	0	0	0	0	65535	65535
37429.0	50.0	r04c03f35p01-ch2sk1fk1fl1.tiff	r04c03f35p01-ch1sk1fk1fl1.tiff	7	287	0.000564584	0.0758679	0.0	0.0	nan	03	35	01	04	1	0	0	0	65535	65535
31372.0	319.0	r04c03f36p01-ch2sk1fk1fl1.tiff	r04c03f36p01-ch1sk1fk1fl1.tiff	7	288	0.000915541	0.125338	0.0	0.0	nan	03	36	01	04	1	0	0	0	65535	65535
0.0	0.0	r04c03f37p01-ch2sk1fk1fl1.tiff	r04c03f37p01-ch1sk1fk1fl1.tiff	7	289	0.0	0.0	0.0	0.0	nan	03	37	01	04	1	1	0	0	65535	65535
31907.0	373.0	r04c03f38p01-ch2sk1fk1fl1.tiff	r04c03f38p01-ch1sk1fk1fl1.tiff	7	290	0.00221256	0.0789044	0.0	0.0	nan	03	38	01	04	1	0	0	0	65535	65535
26043.0	8.0	r04c03f39p01-ch2sk1fk1fl1.tiff	r04c03f39p01-ch1sk1fk1fl1.tiff	7	291	0.00392157	0.142351	0.0	0.0	nan	03	39	01	04	1	0	0	0	65535	65535
211.0	49.0	r04c03f40p01-ch2sk1fk1fl1.tiff	r04c03f40p01-ch1sk1fk1fl1.tiff	7	292	0.0983291	0.204913	0.0	0.0	nan	03	40	01	04	0	0	0	0	65535	65535
59.0	7.0	r04c03f41p01-ch2sk1fk1fl1.tiff	r04c03f41p01-ch1sk1fk1fl1.tiff	7	293	0.0912642	0.156512	0.0	0.0	nan	03	41	01	04	0	0	0	0	65535	65535
37526.0	20905.0	r04c03f42p01-ch2sk1fk1fl1.tiff	r04c03f42p01-ch1sk1fk1fl1.tiff	7	294	0.000549325	0.00411994	0.0	0.0	nan	03	42	01	04	1	1	0	0	65535	65535
24.0	104.0	r05c03f01p01-ch2sk1fk1fl1.tiff	r05c03f01p01-ch1sk1fk1fl1.tiff	8	295	0.24976	0.249729	0.0389906939338	0.001220703125	nan	03	01	01	05	0	0	0	0	65535	65535
36730.0	0.0	r05c03f02p01-ch2sk1fk1fl1.tiff	r05c03f02p01-ch1sk1fk1fl1.tiff	8	296	0.000610361	0.0678874	0.0	0.0	nan	03	02	01	05	1	0	0	0	65535	65535
37418.0	348.0	r05c03f03p01-ch2sk1fk1fl1.tiff	r05c03f03p01-ch1sk1fk1fl1.tiff	8	297	0.000549325	0.0631723	0.0	0.0	nan	03	03	01	05	1	0	0	0	65535	65535
448.0	16.0	r05c03f04p01-ch2sk1fk1fl1.tiff	r05c03f04p01-ch1sk1fk1fl1.tiff	8	298	0.0265354	0.206378	0.0	0.0	nan	03	04	01	05	1	0	0	0	65535	65535
29.0	35.0	r05c03f05p01-ch2sk1fk1fl1.tiff	r05c03f05p01-ch1sk1fk1fl1.tiff	8	299	0.249699	0.249699	0.00294404871324	0.000718060661765	nan	03	05	01	05	0	0	0	0	65535	65535
51.0	20.0	r05c03f06p01-ch2sk1fk1fl1.tiff	r05c03f06p01-ch1sk1fk1fl1.tiff	8	300	0.0919509	0.143267	0.0	0.0	nan	03	06	01	05	0	0	0	0	65535	65535
31769.0	24196.0	r05c03f07p01-ch2sk1fk1fl1.tiff	r05c03f07p01-ch1sk1fk1fl1.tiff	8	301	0.00062562	0.0099031	0.0	0.0	nan	03	07	01	05	1	1	0	0	65535	65535
37028.0	21753.0	r05c03f08p01-ch2sk1fk1fl1.tiff	r05c03f08p01-ch1sk1fk1fl1.tiff	8	302	0.000595102	0.00822461	0.0	0.0	nan	03	08	01	05	1	1	0	0	65535	65535
146.0	236.0	r05c03f09p01-ch2sk1fk1fl1.tiff	r05c03f09p01-ch1sk1fk1fl1.tiff	8	303	0.249744	0.249714	0.0366928998162	0.000359030330882	nan	03	09	01	05	0	0	0	0	65535	65535
21.0	49.0	r05c03f10p01-ch2sk1fk1fl1.tiff	r05c03f10p01-ch1sk1fk1fl1.tiff	8	304	0.249729	0.214069	0.00897575827206	0.0	nan	03	10	01	05	0	0	0	0	65535	65535
7.0	21.0	r05c03f11p01-ch2sk1fk1fl1.tiff	r05c03f11p01-ch1sk1fk1fl1.tiff	8	305	0.249729	0.249638	0.0101246553309	7.18060661765e-05	nan	03	11	01	05	0	0	0	0	65535	65535
0.0	22114.0	r05c03f12p01-ch2sk1fk1fl1.tiff	r05c03f12p01-ch1sk1fk1fl1.tiff	8	306	0.170153	0.0460822	0.0	0.0	nan	03	12	01	05	0	1	0	0	65535	65535
37644.0	293.0	r05c03f13p01-ch2sk1fk1fl1.tiff	r05c03f13p01-ch1sk1fk1fl1.tiff	8	307	0.000579843	0.0813764	0.0	0.0	nan	03	13	01	05	1	0	0	0	65535	65535
37400.0	264.0	r05c03f14p01-ch2sk1fk1fl1.tiff	r05c03f14p01-ch1sk1fk1fl1.tiff	8	308	0.000579843	0.0632944	0.0	0.0	nan	03	14	01	05	1	0	0	0	65535	65535
4.0	21.0	r05c03f15p01-ch2sk1fk1fl1.tiff	r05c03f15p01-ch1sk1fk1fl1.tiff	8	309	0.249744	0.249714	0.00222598805147	0.00337488511029	nan	03	15	01	05	0	0	0	0	65535	65535
20.0	36.0	r05c03f16p01-ch2sk1fk1fl1.tiff	r05c03f16p01-ch1sk1fk1fl1.tiff	8	310	0.249744	0.249638	0.0241268382353	0.000215418198529	nan	03	16	01	05	0	0	0	0	65535	65535
106.0	219.0	r05c03f17p01-ch2sk1fk1fl1.tiff	r05c03f17p01-ch1sk1fk1fl1.tiff	8	311	0.249744	0.192218	0.0657025505515	0.0	nan	03	17	01	05	0	0	0	0	65535	65535
329.0	462.0	r05c03f18p01-ch2sk1fk1fl1.tiff	r05c03f18p01-ch1sk1fk1fl1.tiff	8	312	0.249744	0.243778	0.0604607077206	0.0	nan	03	18	01	05	0	0	0	0	65535	65535
33259.0	0.0	r05c03f19p01-ch2sk1fk1fl1.tiff	r05c03f19p01-ch1sk1fk1fl1.tiff	8	313	0.000747692	0.0572671	0.0	0.0	nan	03	19	01	05	1	0	0	0	65535	65535
0.0	0.0	r05c03f20p01-ch2sk1fk1fl1.tiff	r05c03f20p01-ch1sk1fk1fl1.tiff	8	314	0.0	0.0	0.0	0.0	nan	03	20	01	05	1	1	0	0	65535	65535
395.0	725.0	r05c03f21p01-ch2sk1fk1fl1.tiff	r05c03f21p01-ch1sk1fk1fl1.tiff	8	315	0.24976	0.249699	0.111730238971	0.000143612132353	nan	03	21	01	05	0	0	0	0	65535	65535
155.0	465.0	r05c03f22p01-ch2sk1fk1fl1.tiff	r05c03f22p01-ch1sk1fk1fl1.tiff	8	316	0.24976	0.20116	0.0762580422794	0.0	nan	03	22	01	05	0	0	0	0	65535	65535
3.0	21.0	r05c03f23p01-ch2sk1fk1fl1.tiff	r05c03f23p01-ch1sk1fk1fl1.tiff	8	317	0.249744	0.249714	0.00229779411765	0.00208237591912	nan	03	23	01	05	0	0	0	0	65535	65535
18.0	301.0	r05c03f24p01-ch2sk1fk1fl1.tiff	r05c03f24p01-ch1sk1fk1fl1.tiff	8	318	0.114855	0.0928206	0.0	0.0	nan	03	24	01	05	0	0	0	0	65535	65535
46.0	295.0	r05c03f25p01-ch2sk1fk1fl1.tiff	r05c03f25p01-ch1sk1fk1fl1.tiff	8	319	0.120516	0.147768	0.0	0.0	nan	03	25	01	05	0	0	0	0	65535	65535
31216.0	1.0	r05c03f26p01-ch2sk1fk1fl1.tiff	r05c03f26p01-ch1sk1fk1fl1.tiff	8	320	0.000640879	0.0876936	0.0	0.0	nan	03	26	01	05	1	0	0	0	65535	65535
29.0	77.0	r05c03f27p01-ch2sk1fk1fl1.tiff	r05c03f27p01-ch1sk1fk1fl1.tiff	8	321	0.249729	0.169116	0.01220703125	0.0	nan	03	27	01	05	0	0	0	0	65535	65535
87.0	271.0	r05c03f28p01-ch2sk1fk1fl1.tiff	r05c03f28p01-ch1sk1fk1fl1.tiff	8	322	0.249805	0.135149	0.0373391544118	0.0	nan	03	28	01	05	0	0	0	0	65535	65535
298.0	554.0	r05c03f29p01-ch2sk1fk1fl1.tiff	r05c03f29p01-ch1sk1fk1fl1.tiff	8	323	0.249744	0.178668	0.0168026194853	0.0	nan	03	29	01	05	0	0	0	0	65535	65535
38621.0	21438.0	r05c03f30p01-ch2sk1fk1fl1.tiff	r05c03f30p01-ch1sk1fk1fl1.tiff	8	324	0.000595102	0.0031281	0.0	0.0	nan	03	30	01	05	1	1	0	0	65535	65535
0.0	0.0	r05c03f31p01-ch2sk1fk1fl1.tiff	r05c03f31p01-ch1sk1fk1fl1.tiff	8	325	0.0	0.0	0.0	0.0	nan	03	31	01	05	1	1	0	0	65535	65535
0.0	0.0	r05c03f32p01-ch2sk1fk1fl1.tiff	r05c03f32p01-ch1sk1fk1fl1.tiff	8	326	0.0	0.0	0.0	0.0	nan	03	32	01	05	1	1	0	0	65535	65535
103.0	303.0	r05c03f33p01-ch2sk1fk1fl1.tiff	r05c03f33p01-ch1sk1fk1fl1.tiff	8	327	0.24976	0.143893	0.0715188419118	0.0	nan	03	33	01	05	0	0	0	0	65535	65535
1.0	28.0	r05c03f34p01-ch2sk1fk1fl1.tiff	r05c03f34p01-ch1sk1fk1fl1.tiff	8	328	0.249775	0.116197	0.00201056985294	0.0	nan	03	34	01	05	0	0	0	0	65535	65535
32216.0	1.0	r05c03f35p01-ch2sk1fk1fl1.tiff	r05c03f35p01-ch1sk1fk1fl1.tiff	8	329	0.00169375	0.117006	0.0	0.0	nan	03	35	01	05	1	0	0	0	65535	65535
0.0	0.0	r05c03f36p01-ch2sk1fk1fl1.tiff	r05c03f36p01-ch1sk1fk1fl1.tiff	8	330	0.0	0.0	0.0	0.0	nan	03	36	01	05	1	1	0	0	65535	65535
0.0	0.0	r05c03f37p01-ch2sk1fk1fl1.tiff	r05c03f37p01-ch1sk1fk1fl1.tiff	8	331	0.0	0.0	0.0	0.0	nan	03	37	01	05	1	1	0	0	65535	65535
0.0	0.0	r05c03f38p01-ch2sk1fk1fl1.tiff	r05c03f38p01-ch1sk1fk1fl1.tiff	8	332	0.0	0.0	0.0	0.0	nan	03	38	01	05	1	1	0	0	65535	65535
0.0	0.0	r05c03f39p01-ch2sk1fk1fl1.tiff	r05c03f39p01-ch1sk1fk1fl1.tiff	8	333	0.0	0.0	0.0	0.0	nan	03	39	01	05	1	1	0	0	65535	65535
0.0	0.0	r05c03f40p01-ch2sk1fk1fl1.tiff	r05c03f40p01-ch1sk1fk1fl1.tiff	8	334	0.0	0.0	0.0	0.0	nan	03	40	01	05	1	1	0	0	65535	65535
0.0	0.0	r05c03f41p01-ch2sk1fk1fl1.tiff	r05c03f41p01-ch1sk1fk1fl1.tiff	8	335	0.0	0.0	0.0	0.0	nan	03	41	01	05	1	1	0	0	65535	65535
0.0	0.0	r05c03f42p01-ch2sk1fk1fl1.tiff	r05c03f42p01-ch1sk1fk1fl1.tiff	8	336	0.0	0.0	0.0	0.0	nan	03	42	01	05	1	1	0	0	65535	65535
19.0	42.0	r02c04f01p01-ch2sk1fk1fl1.tiff	r02c04f01p01-ch1sk1fk1fl1.tiff	9	337	0.249744	0.249775	0.0106991038603	0.00739602481618	nan	04	01	01	02	0	0	0	0	65535	65535
0.0	0.0	r02c04f02p01-ch2sk1fk1fl1.tiff	r02c04f02p01-ch1sk1fk1fl1.tiff	9	338	0.0	0.0	0.0	0.0	nan	04	02	01	02	1	1	0	0	65535	65535
40.0	15.0	r02c04f03p01-ch2sk1fk1fl1.tiff	r02c04f03p01-ch1sk1fk1fl1.tiff	9	339	0.17557	0.249668	0.0	7.18060661765e-05	nan	04	03	01	02	0	0	0	0	65535	65535
253.0	203.0	r02c04f04p01-ch2sk1fk1fl1.tiff	r02c04f04p01-ch1sk1fk1fl1.tiff	9	340	0.249775	0.249638	0.0624712775735	0.000215418198529	nan	04	04	01	02	0	0	0	0	65535	65535
404.0	317.0	r02c04f05p01-ch2sk1fk1fl1.tiff	r02c04f05p01-ch1sk1fk1fl1.tiff	9	341	0.24976	0.249699	0.0689338235294	0.00143612132353	nan	04	05	01	02	0	0	0	0	65535	65535
66.0	47.0	r02c04f06p01-ch2sk1fk1fl1.tiff	r02c04f06p01-ch1sk1fk1fl1.tiff	9	342	0.192462	0.172	0.0	0.0	nan	04	06	01	02	0	0	0	0	65535	65535
0.0	0.0	r02c04f07p01-ch2sk1fk1fl1.tiff	r02c04f07p01-ch1sk1fk1fl1.tiff	9	343	0.0	0.0	0.0	0.0	nan	04	07	01	02	1	1	0	0	65535	65535
37480.0	22392.0	r02c04f08p01-ch2sk1fk1fl1.tiff	r02c04f08p01-ch1sk1fk1fl1.tiff	9	344	0.000549325	0.00131228	0.0	0.0	nan	04	08	01	02	1	1	0	0	65535	65535
361.0	346.0	r02c04f09p01-ch2sk1fk1fl1.tiff	r02c04f09p01-ch1sk1fk1fl1.tiff	9	345	0.249744	0.249683	0.0704417509191	0.00114889705882	nan	04	09	01	02	0	0	0	0	65535	65535
144.0	124.0	r02c04f10p01-ch2sk1fk1fl1.tiff	r02c04f10p01-ch1sk1fk1fl1.tiff	9	346	0.24979	0.209201	0.0800637637868	0.0	nan	04	10	01	02	0	0	0	0	65535	65535
7.0	12.0	r02c04f11p01-ch2sk1fk1fl1.tiff	r02c04f11p01-ch1sk1fk1fl1.tiff	9	347	0.249714	0.17879	0.00380572150735	0.0	nan	04	11	01	02	0	0	0	0	65535	65535
19.0	18.0	r02c04f12p01-ch2sk1fk1fl1.tiff	r02c04f12p01-ch1sk1fk1fl1.tiff	9	348	0.143603	0.219989	0.0	0.0	nan	04	12	01	02	0	0	0	0	65535	65535
37665.0	355.0	r02c04f13p01-ch2sk1fk1fl1.tiff	r02c04f13p01-ch1sk1fk1fl1.tiff	9	349	0.000579843	0.139666	0.0	0.0	nan	04	13	01	02	1	0	0	0	65535	65535
37284.0	197.0	r02c04f14p01-ch2sk1fk1fl1.tiff	r02c04f14p01-ch1sk1fk1fl1.tiff	9	350	0.000595102	0.0565499	0.0	0.0	nan	04	14	01	02	1	0	0	0	65535	65535
37475.0	22212.0	r02c04f15p01-ch2sk1fk1fl1.tiff	r02c04f15p01-ch1sk1fk1fl1.tiff	9	351	0.000595102	0.00144961	0.0	0.0	nan	04	15	01	02	1	1	0	0	65535	65535
11.0	36.0	r02c04f16p01-ch2sk1fk1fl1.tiff	r02c04f16p01-ch1sk1fk1fl1.tiff	9	352	0.249729	0.249729	0.0154383042279	0.00114889705882	nan	04	16	01	02	0	0	0	0	65535	65535
126.0	217.0	r02c04f17p01-ch2sk1fk1fl1.tiff	r02c04f17p01-ch1sk1fk1fl1.tiff	9	353	0.249744	0.249699	0.0979434742647	0.000502642463235	nan	04	17	01	02	0	0	0	0	65535	65535
352.0	432.0	r02c04f18p01-ch2sk1fk1fl1.tiff	r02c04f18p01-ch1sk1fk1fl1.tiff	9	354	0.24976	0.249683	0.117618336397	0.000143612132353	nan	04	18	01	02	0	0	0	0	65535	65535
102.0	2.0	r02c04f19p01-ch2sk1fk1fl1.tiff	r02c04f19p01-ch1sk1fk1fl1.tiff	9	355	0.129793	0.149462	0.0	0.0	nan	04	19	01	02	0	0	0	0	65535	65535
0.0	0.0	r02c04f20p01-ch2sk1fk1fl1.tiff	r02c04f20p01-ch1sk1fk1fl1.tiff	9	356	0.0	0.0	0.0	0.0	nan	04	20	01	02	1	1	0	0	65535	65535
178.0	293.0	r02c04f21p01-ch2sk1fk1fl1.tiff	r02c04f21p01-ch1sk1fk1fl1.tiff	9	357	0.24976	0.249668	0.0722369025735	0.000430836397059	nan	04	21	01	02	0	0	0	0	65535	65535
42.0	150.0	r02c04f22p01-ch2sk1fk1fl1.tiff	r02c04f22p01-ch1sk1fk1fl1.tiff	9	358	0.24976	0.249744	0.0511977251838	0.00603170955882	nan	04	22	01	02	0	0	0	0	65535	65535
37224.0	22174.0	r02c04f23p01-ch2sk1fk1fl1.tiff	r02c04f23p01-ch1sk1fk1fl1.tiff	9	359	0.000579843	0.00131228	0.0	0.0	nan	04	23	01	02	1	1	0	0	65535	65535
37027.0	161.0	r02c04f24p01-ch2sk1fk1fl1.tiff	r02c04f24p01-ch1sk1fk1fl1.tiff	9	360	0.000595102	0.0761883	0.0	0.0	nan	04	24	01	02	1	0	0	0	65535	65535
37520.0	170.0	r02c04f25p01-ch2sk1fk1fl1.tiff	r02c04f25p01-ch1sk1fk1fl1.tiff	9	361	0.000610361	0.0203861	0.0	0.0	nan	04	25	01	02	1	1	0	0	65535	65535
36999.0	22138.0	r02c04f26p01-ch2sk1fk1fl1.tiff	r02c04f26p01-ch1sk1fk1fl1.tiff	9	362	0.000564584	0.00137331	0.0	0.0	nan	04	26	01	02	1	1	0	0	65535	65535
3.0	16.0	r02c04f27p01-ch2sk1fk1fl1.tiff	r02c04f27p01-ch1sk1fk1fl1.tiff	9	363	0.249683	0.249714	0.001220703125	0.00150792738971	nan	04	27	01	02	0	0	0	0	65535	65535
24.0	90.0	r02c04f28p01-ch2sk1fk1fl1.tiff	r02c04f28p01-ch1sk1fk1fl1.tiff	9	364	0.249744	0.249729	0.0254193474265	0.0137867647059	nan	04	28	01	02	0	0	0	0	65535	65535
23.0	35.0	r02c04f29p01-ch2sk1fk1fl1.tiff	r02c04f29p01-ch1sk1fk1fl1.tiff	9	365	0.249729	0.24976	0.00129250919118	0.00380572150735	nan	04	29	01	02	0	0	0	0	65535	65535
0.0	0.0	r02c04f30p01-ch2sk1fk1fl1.tiff	r02c04f30p01-ch1sk1fk1fl1.tiff	9	366	0.0	0.0	0.0	0.0	nan	04	30	01	02	1	1	0	0	65535	65535
31199.0	23009.0	r02c04f31p01-ch2sk1fk1fl1.tiff	r02c04f31p01-ch1sk1fk1fl1.tiff	9	367	0.0018616	0.0015259	0.0	0.0	nan	04	31	01	02	1	1	0	0	65535	65535
1994.0	424.0	r02c04f32p01-ch2sk1fk1fl1.tiff	r02c04f32p01-ch1sk1fk1fl1.tiff	9	368	0.0177005	0.087541	0.0	0.0	nan	04	32	01	02	1	0	0	0	65535	65535
37170.0	22199.0	r02c04f33p01-ch2sk1fk1fl1.tiff	r02c04f33p01-ch1sk1fk1fl1.tiff	9	369	0.000564584	0.00163272	0.0	0.0	nan	04	33	01	02	1	1	0	0	65535	65535
37028.0	22206.0	r02c04f34p01-ch2sk1fk1fl1.tiff	r02c04f34p01-ch1sk1fk1fl1.tiff	9	370	0.000610361	0.00134279	0.0	0.0	nan	04	34	01	02	1	1	0	0	65535	65535
37624.0	60.0	r02c04f35p01-ch2sk1fk1fl1.tiff	r02c04f35p01-ch1sk1fk1fl1.tiff	9	371	0.000549325	0.0146792	0.0	0.0	nan	04	35	01	02	1	1	0	0	65535	65535
0.0	0.0	r02c04f36p01-ch2sk1fk1fl1.tiff	r02c04f36p01-ch1sk1fk1fl1.tiff	9	372	0.0	0.0	0.0	0.0	nan	04	36	01	02	1	1	0	0	65535	65535
37476.0	23062.0	r02c04f37p01-ch2sk1fk1fl1.tiff	r02c04f37p01-ch1sk1fk1fl1.tiff	9	373	0.000595102	0.00285344	0.0	0.0	nan	04	37	01	02	1	1	0	0	65535	65535
0.0	0.0	r02c04f38p01-ch2sk1fk1fl1.tiff	r02c04f38p01-ch1sk1fk1fl1.tiff	9	374	0.0	0.0	0.0	0.0	nan	04	38	01	02	1	1	0	0	65535	65535
37176.0	187.0	r02c04f39p01-ch2sk1fk1fl1.tiff	r02c04f39p01-ch1sk1fk1fl1.tiff	9	375	0.000564584	0.0248264	0.0	0.0	nan	04	39	01	02	1	1	0	0	65535	65535
37699.0	245.0	r02c04f40p01-ch2sk1fk1fl1.tiff	r02c04f40p01-ch1sk1fk1fl1.tiff	9	376	0.000564584	0.118975	0.0	0.0	nan	04	40	01	02	1	0	0	0	65535	65535
0.0	0.0	r02c04f41p01-ch2sk1fk1fl1.tiff	r02c04f41p01-ch1sk1fk1fl1.tiff	9	377	0.0	0.0	0.0	0.0	nan	04	41	01	02	1	1	0	0	65535	65535
37701.0	21821.0	r02c04f42p01-ch2sk1fk1fl1.tiff	r02c04f42p01-ch1sk1fk1fl1.tiff	9	378	0.000564584	0.00117494	0.0	0.0	nan	04	42	01	02	1	1	0	0	65535	65535
21.0	57.0	r03c04f01p01-ch2sk1fk1fl1.tiff	r03c04f01p01-ch1sk1fk1fl1.tiff	10	379	0.249775	0.249683	0.0318100873162	0.000933478860294	nan	04	01	01	03	0	0	0	0	65535	65535
37914.0	20355.0	r03c04f02p01-ch2sk1fk1fl1.tiff	r03c04f02p01-ch1sk1fk1fl1.tiff	10	380	0.000610361	0.00866712	0.0	0.0	nan	04	02	01	03	1	1	0	0	65535	65535
20756.0	409.0	r03c04f03p01-ch2sk1fk1fl1.tiff	r03c04f03p01-ch1sk1fk1fl1.tiff	10	381	0.00642405	0.0762188	0.0	0.0	nan	04	03	01	03	1	0	0	0	65535	65535
92.0	102.0	r03c04f04p01-ch2sk1fk1fl1.tiff	r03c04f04p01-ch1sk1fk1fl1.tiff	10	382	0.211566	0.0962844	0.0	0.0	nan	04	04	01	03	0	0	0	0	65535	65535
279.0	187.0	r03c04f05p01-ch2sk1fk1fl1.tiff	r03c04f05p01-ch1sk1fk1fl1.tiff	10	383	0.24976	0.236713	0.0556497012868	0.0	nan	04	05	01	03	0	0	0	0	65535	65535
0.0	0.0	r03c04f06p01-ch2sk1fk1fl1.tiff	r03c04f06p01-ch1sk1fk1fl1.tiff	10	384	0.0	0.0	0.0	0.0	nan	04	06	01	03	1	1	0	0	65535	65535
36986.0	23883.0	r03c04f07p01-ch2sk1fk1fl1.tiff	r03c04f07p01-ch1sk1fk1fl1.tiff	10	385	0.000579843	0.00109865	0.0	0.0	nan	04	07	01	03	1	1	0	0	65535	65535
0.0	0.0	r03c04f08p01-ch2sk1fk1fl1.tiff	r03c04f08p01-ch1sk1fk1fl1.tiff	10	386	0.0	0.0	0.0	0.0	nan	04	08	01	03	1	1	0	0	65535	65535
303.0	212.0	r03c04f09p01-ch2sk1fk1fl1.tiff	r03c04f09p01-ch1sk1fk1fl1.tiff	10	387	0.249775	0.243107	0.0835822610294	0.0	nan	04	09	01	03	0	0	0	0	65535	65535
144.0	105.0	r03c04f10p01-ch2sk1fk1fl1.tiff	r03c04f10p01-ch1sk1fk1fl1.tiff	10	388	0.249744	0.181689	0.101174747243	0.0	nan	04	10	01	03	0	0	0	0	65535	65535
1.0	6.0	r03c04f11p01-ch2sk1fk1fl1.tiff	r03c04f11p01-ch1sk1fk1fl1.tiff	10	389	0.249699	0.182086	0.000646254595588	0.0	nan	04	11	01	03	0	0	0	0	65535	65535
38144.0	3.0	r03c04f12p01-ch2sk1fk1fl1.tiff	r03c04f12p01-ch1sk1fk1fl1.tiff	10	390	0.000595102	0.217624	0.0	0.0	nan	04	12	01	03	1	0	0	0	65535	65535
194.0	402.0	r03c04f13p01-ch2sk1fk1fl1.tiff	r03c04f13p01-ch1sk1fk1fl1.tiff	10	391	0.0852216	0.086183	0.0	0.0	nan	04	13	01	03	0	0	0	0	65535	65535
37400.0	324.0	r03c04f14p01-ch2sk1fk1fl1.tiff	r03c04f14p01-ch1sk1fk1fl1.tiff	10	392	0.000564584	0.070573	0.0	0.0	nan	04	14	01	03	1	0	0	0	65535	65535
31670.0	19785.0	r03c04f15p01-ch2sk1fk1fl1.tiff	r03c04f15p01-ch1sk1fk1fl1.tiff	10	393	0.00225834	0.013489	0.0	0.0	nan	04	15	01	03	1	1	0	0	65535	65535
11.0	47.0	r03c04f16p01-ch2sk1fk1fl1.tiff	r03c04f16p01-ch1sk1fk1fl1.tiff	10	394	0.249729	0.24976	0.0145048253676	0.000287224264706	nan	04	16	01	03	0	0	0	0	65535	65535
143.0	117.0	r03c04f17p01-ch2sk1fk1fl1.tiff	r03c04f17p01-ch1sk1fk1fl1.tiff	10	395	0.24976	0.242344	0.19136316636	0.0	nan	04	17	01	03	0	0	0	0	65535	65535
357.0	265.0	r03c04f18p01-ch2sk1fk1fl1.tiff	r03c04f18p01-ch1sk1fk1fl1.tiff	10	396	0.249744	0.221454	0.0830796185662	0.0	nan	04	18	01	03	0	0	0	0	65535	65535
0.0	0.0	r03c04f19p01-ch2sk1fk1fl1.tiff	r03c04f19p01-ch1sk1fk1fl1.tiff	10	397	0.0	0.0	0.0	0.0	nan	04	19	01	03	1	1	0	0	65535	65535
361.0	261.0	r03c04f20p01-ch2sk1fk1fl1.tiff	r03c04f20p01-ch1sk1fk1fl1.tiff	10	398	0.152819	0.100084	0.0	0.0	nan	04	20	01	03	0	0	0	0	65535	65535
158.0	219.0	r03c04f21p01-ch2sk1fk1fl1.tiff	r03c04f21p01-ch1sk1fk1fl1.tiff	10	399	0.24976	0.249546	0.0804946001838	0.000143612132353	nan	04	21	01	03	0	0	0	0	65535	65535
174.0	202.0	r03c04f22p01-ch2sk1fk1fl1.tiff	r03c04f22p01-ch1sk1fk1fl1.tiff	10	400	0.249775	0.249699	0.234877642463	0.000215418198529	nan	04	22	01	03	0	0	0	0	65535	65535
8.0	20.0	r03c04f23p01-ch2sk1fk1fl1.tiff	r03c04f23p01-ch1sk1fk1fl1.tiff	10	401	0.249729	0.249729	0.00962201286765	0.00337488511029	nan	04	23	01	03	0	0	0	0	65535	65535
37339.0	337.0	r03c04f24p01-ch2sk1fk1fl1.tiff	r03c04f24p01-ch1sk1fk1fl1.tiff	10	402	0.000564584	0.0602121	0.0	0.0	nan	04	24	01	03	1	0	0	0	65535	65535
1.0	296.0	r03c04f25p01-ch2sk1fk1fl1.tiff	r03c04f25p01-ch1sk1fk1fl1.tiff	10	403	0.0990768	0.0776226	0.0	0.0	nan	04	25	01	03	0	0	0	0	65535	65535
13.0	40.0	r03c04f26p01-ch2sk1fk1fl1.tiff	r03c04f26p01-ch1sk1fk1fl1.tiff	10	404	0.249729	0.249729	0.0116325827206	0.00560087316176	nan	04	26	01	03	0	0	0	0	65535	65535
43.0	63.0	r03c04f27p01-ch2sk1fk1fl1.tiff	r03c04f27p01-ch1sk1fk1fl1.tiff	10	405	0.24976	0.249744	0.0506950827206	0.00150792738971	nan	04	27	01	03	0	0	0	0	65535	65535
62.0	57.0	r03c04f28p01-ch2sk1fk1fl1.tiff	r03c04f28p01-ch1sk1fk1fl1.tiff	10	406	0.24979	0.24976	0.0957174862132	0.00315946691176	nan	04	28	01	03	0	0	0	0	65535	65535
135.0	82.0	r03c04f29p01-ch2sk1fk1fl1.tiff	r03c04f29p01-ch1sk1fk1fl1.tiff	10	407	0.24976	0.249622	0.0499052159926	7.18060661765e-05	nan	04	29	01	03	0	0	0	0	65535	65535
78.0	3.0	r03c04f30p01-ch2sk1fk1fl1.tiff	r03c04f30p01-ch1sk1fk1fl1.tiff	10	408	0.131991	0.170642	0.0	0.0	nan	04	30	01	03	0	0	0	0	65535	65535
36672.0	21627.0	r03c04f31p01-ch2sk1fk1fl1.tiff	r03c04f31p01-ch1sk1fk1fl1.tiff	10	409	0.000610361	0.00723278	0.0	0.0	nan	04	31	01	03	1	1	0	0	65535	65535
31.0	29.0	r03c04f32p01-ch2sk1fk1fl1.tiff	r03c04f32p01-ch1sk1fk1fl1.tiff	10	410	0.249668	0.22417	0.000646254595588	0.0	nan	04	32	01	03	0	0	0	0	65535	65535
11.0	10.0	r03c04f33p01-ch2sk1fk1fl1.tiff	r03c04f33p01-ch1sk1fk1fl1.tiff	10	411	0.249714	0.249714	0.0110581341912	0.000430836397059	nan	04	33	01	03	0	0	0	0	65535	65535
30.0	35.0	r03c04f34p01-ch2sk1fk1fl1.tiff	r03c04f34p01-ch1sk1fk1fl1.tiff	10	412	0.249744	0.249699	0.0225471047794	0.00157973345588	nan	04	34	01	03	0	0	0	0	65535	65535
2.0	82.0	r03c04f35p01-ch2sk1fk1fl1.tiff	r03c04f35p01-ch1sk1fk1fl1.tiff	10	413	0.249729	0.112947	0.00186695772059	0.0	nan	04	35	01	03	0	0	0	0	65535	65535
32382.0	318.0	r03c04f36p01-ch2sk1fk1fl1.tiff	r03c04f36p01-ch1sk1fk1fl1.tiff	10	414	0.00131228	0.10811	0.0	0.0	nan	04	36	01	03	1	0	0	0	65535	65535
0.0	0.0	r03c04f37p01-ch2sk1fk1fl1.tiff	r03c04f37p01-ch1sk1fk1fl1.tiff	10	415	0.0	0.0	0.0	0.0	nan	04	37	01	03	1	1	0	0	65535	65535
37361.0	506.0	r03c04f38p01-ch2sk1fk1fl1.tiff	r03c04f38p01-ch1sk1fk1fl1.tiff	10	416	0.000595102	0.0981613	0.0	0.0	nan	04	38	01	03	1	0	0	0	65535	65535
37302.0	340.0	r03c04f39p01-ch2sk1fk1fl1.tiff	r03c04f39p01-ch1sk1fk1fl1.tiff	10	417	0.000579843	0.0852216	0.0	0.0	nan	04	39	01	03	1	0	0	0	65535	65535
37751.0	352.0	r03c04f40p01-ch2sk1fk1fl1.tiff	r03c04f40p01-ch1sk1fk1fl1.tiff	10	418	0.000610361	0.065156	0.0	0.0	nan	04	40	01	03	1	0	0	0	65535	65535
0.0	0.0	r03c04f41p01-ch2sk1fk1fl1.tiff	r03c04f41p01-ch1sk1fk1fl1.tiff	10	419	0.0	0.0	0.0	0.0	nan	04	41	01	03	1	1	0	0	65535	65535
37251.0	22649.0	r03c04f42p01-ch2sk1fk1fl1.tiff	r03c04f42p01-ch1sk1fk1fl1.tiff	10	420	0.000534066	0.00143435	0.0	0.0	nan	04	42	01	03	1	1	0	0	65535	65535
26.0	123.0	r04c04f01p01-ch2sk1fk1fl1.tiff	r04c04f01p01-ch1sk1fk1fl1.tiff	11	421	0.249744	0.24976	0.0294404871324	0.0146484375	nan	04	01	01	04	0	0	0	0	65535	65535
31747.0	20168.0	r04c04f02p01-ch2sk1fk1fl1.tiff	r04c04f02p01-ch1sk1fk1fl1.tiff	11	422	0.00062562	0.00306706	0.0	0.0	nan	04	02	01	04	1	1	0	0	65535	65535
14134.0	449.0	r04c04f03p01-ch2sk1fk1fl1.tiff	r04c04f03p01-ch1sk1fk1fl1.tiff	11	423	0.00894179	0.0608682	0.0	0.0	nan	04	03	01	04	1	0	0	0	65535	65535
34.0	37.0	r04c04f04p01-ch2sk1fk1fl1.tiff	r04c04f04p01-ch1sk1fk1fl1.tiff	11	424	0.249744	0.249622	0.00308766084559	7.18060661765e-05	nan	04	04	01	04	0	0	0	0	65535	65535
134.0	256.0	r04c04f05p01-ch2sk1fk1fl1.tiff	r04c04f05p01-ch1sk1fk1fl1.tiff	11	425	0.249714	0.242893	0.00531364889706	0.0	nan	04	05	01	04	0	0	0	0	65535	65535
0.0	0.0	r04c04f06p01-ch2sk1fk1fl1.tiff	r04c04f06p01-ch1sk1fk1fl1.tiff	11	426	0.0	0.0	0.0	0.0	nan	04	06	01	04	1	1	0	0	65535	65535
0.0	0.0	r04c04f07p01-ch2sk1fk1fl1.tiff	r04c04f07p01-ch1sk1fk1fl1.tiff	11	427	0.0	0.0	0.0	0.0	nan	04	07	01	04	1	1	0	0	65535	65535
0.0	0.0	r04c04f08p01-ch2sk1fk1fl1.tiff	r04c04f08p01-ch1sk1fk1fl1.tiff	11	428	0.0	0.0	0.0	0.0	nan	04	08	01	04	1	1	0	0	65535	65535
0.0	0.0	r04c04f09p01-ch2sk1fk1fl1.tiff	r04c04f09p01-ch1sk1fk1fl1.tiff	11	429	0.0	0.0	0.0	0.0	nan	04	09	01	04	1	1	0	0	65535	65535
0.0	0.0	r04c04f10p01-ch2sk1fk1fl1.tiff	r04c04f10p01-ch1sk1fk1fl1.tiff	11	430	0.0	0.0	0.0	0.0	nan	04	10	01	04	1	1	0	0	65535	65535
0.0	0.0	r04c04f11p01-ch2sk1fk1fl1.tiff	r04c04f11p01-ch1sk1fk1fl1.tiff	11	431	0.0	0.0	0.0	0.0	nan	04	11	01	04	1	1	0	0	65535	65535
0.0	0.0	r04c04f12p01-ch2sk1fk1fl1.tiff	r04c04f12p01-ch1sk1fk1fl1.tiff	11	432	0.0	0.0	0.0	0.0	nan	04	12	01	04	1	1	0	0	65535	65535
0.0	0.0	r04c04f13p01-ch2sk1fk1fl1.tiff	r04c04f13p01-ch1sk1fk1fl1.tiff	11	433	0.0	0.0	0.0	0.0	nan	04	13	01	04	1	1	0	0	65535	65535
0.0	0.0	r04c04f14p01-ch2sk1fk1fl1.tiff	r04c04f14p01-ch1sk1fk1fl1.tiff	11	434	0.0	0.0	0.0	0.0	nan	04	14	01	04	1	1	0	0	65535	65535
0.0	0.0	r04c04f15p01-ch2sk1fk1fl1.tiff	r04c04f15p01-ch1sk1fk1fl1.tiff	11	435	0.0	0.0	0.0	0.0	nan	04	15	01	04	1	1	0	0	65535	65535
0.0	0.0	r04c04f16p01-ch2sk1fk1fl1.tiff	r04c04f16p01-ch1sk1fk1fl1.tiff	11	436	0.0	0.0	0.0	0.0	nan	04	16	01	04	1	1	0	0	65535	65535
0.0	0.0	r04c04f17p01-ch2sk1fk1fl1.tiff	r04c04f17p01-ch1sk1fk1fl1.tiff	11	437	0.0	0.0	0.0	0.0	nan	04	17	01	04	1	1	0	0	65535	65535
0.0	0.0	r04c04f18p01-ch2sk1fk1fl1.tiff	r04c04f18p01-ch1sk1fk1fl1.tiff	11	438	0.0	0.0	0.0	0.0	nan	04	18	01	04	1	1	0	0	65535	65535
0.0	0.0	r04c04f19p01-ch2sk1fk1fl1.tiff	r04c04f19p01-ch1sk1fk1fl1.tiff	11	439	0.0	0.0	0.0	0.0	nan	04	19	01	04	1	1	0	0	65535	65535
0.0	0.0	r04c04f20p01-ch2sk1fk1fl1.tiff	r04c04f20p01-ch1sk1fk1fl1.tiff	11	440	0.0	0.0	0.0	0.0	nan	04	20	01	04	1	1	0	0	65535	65535
0.0	0.0	r04c04f21p01-ch2sk1fk1fl1.tiff	r04c04f21p01-ch1sk1fk1fl1.tiff	11	441	0.0	0.0	0.0	0.0	nan	04	21	01	04	1	1	0	0	65535	65535
0.0	0.0	r04c04f22p01-ch2sk1fk1fl1.tiff	r04c04f22p01-ch1sk1fk1fl1.tiff	11	442	0.0	0.0	0.0	0.0	nan	04	22	01	04	1	1	0	0	65535	65535
0.0	0.0	r04c04f23p01-ch2sk1fk1fl1.tiff	r04c04f23p01-ch1sk1fk1fl1.tiff	11	443	0.0	0.0	0.0	0.0	nan	04	23	01	04	1	1	0	0	65535	65535
0.0	0.0	r04c04f24p01-ch2sk1fk1fl1.tiff	r04c04f24p01-ch1sk1fk1fl1.tiff	11	444	0.0	0.0	0.0	0.0	nan	04	24	01	04	1	1	0	0	65535	65535
0.0	0.0	r04c04f25p01-ch2sk1fk1fl1.tiff	r04c04f25p01-ch1sk1fk1fl1.tiff	11	445	0.0	0.0	0.0	0.0	nan	04	25	01	04	1	1	0	0	65535	65535
0.0	0.0	r04c04f26p01-ch2sk1fk1fl1.tiff	r04c04f26p01-ch1sk1fk1fl1.tiff	11	446	0.0	0.0	0.0	0.0	nan	04	26	01	04	1	1	0	0	65535	65535
0.0	0.0	r04c04f27p01-ch2sk1fk1fl1.tiff	r04c04f27p01-ch1sk1fk1fl1.tiff	11	447	0.0	0.0	0.0	0.0	nan	04	27	01	04	1	1	0	0	65535	65535
0.0	0.0	r04c04f28p01-ch2sk1fk1fl1.tiff	r04c04f28p01-ch1sk1fk1fl1.tiff	11	448	0.0	0.0	0.0	0.0	nan	04	28	01	04	1	1	0	0	65535	65535
0.0	0.0	r04c04f29p01-ch2sk1fk1fl1.tiff	r04c04f29p01-ch1sk1fk1fl1.tiff	11	449	0.0	0.0	0.0	0.0	nan	04	29	01	04	1	1	0	0	65535	65535
0.0	0.0	r04c04f30p01-ch2sk1fk1fl1.tiff	r04c04f30p01-ch1sk1fk1fl1.tiff	11	450	0.0	0.0	0.0	0.0	nan	04	30	01	04	1	1	0	0	65535	65535
0.0	0.0	r04c04f31p01-ch2sk1fk1fl1.tiff	r04c04f31p01-ch1sk1fk1fl1.tiff	11	451	0.0	0.0	0.0	0.0	nan	04	31	01	04	1	1	0	0	65535	65535
0.0	0.0	r04c04f32p01-ch2sk1fk1fl1.tiff	r04c04f32p01-ch1sk1fk1fl1.tiff	11	452	0.0	0.0	0.0	0.0	nan	04	32	01	04	1	1	0	0	65535	65535
0.0	0.0	r04c04f33p01-ch2sk1fk1fl1.tiff	r04c04f33p01-ch1sk1fk1fl1.tiff	11	453	0.0	0.0	0.0	0.0	nan	04	33	01	04	1	1	0	0	65535	65535
0.0	0.0	r04c04f34p01-ch2sk1fk1fl1.tiff	r04c04f34p01-ch1sk1fk1fl1.tiff	11	454	0.0	0.0	0.0	0.0	nan	04	34	01	04	1	1	0	0	65535	65535
0.0	0.0	r04c04f35p01-ch2sk1fk1fl1.tiff	r04c04f35p01-ch1sk1fk1fl1.tiff	11	455	0.0	0.0	0.0	0.0	nan	04	35	01	04	1	1	0	0	65535	65535
0.0	0.0	r04c04f36p01-ch2sk1fk1fl1.tiff	r04c04f36p01-ch1sk1fk1fl1.tiff	11	456	0.0	0.0	0.0	0.0	nan	04	36	01	04	1	1	0	0	65535	65535
0.0	0.0	r04c04f37p01-ch2sk1fk1fl1.tiff	r04c04f37p01-ch1sk1fk1fl1.tiff	11	457	0.0	0.0	0.0	0.0	nan	04	37	01	04	1	1	0	0	65535	65535
0.0	0.0	r04c04f38p01-ch2sk1fk1fl1.tiff	r04c04f38p01-ch1sk1fk1fl1.tiff	11	458	0.0	0.0	0.0	0.0	nan	04	38	01	04	1	1	0	0	65535	65535
0.0	0.0	r04c04f39p01-ch2sk1fk1fl1.tiff	r04c04f39p01-ch1sk1fk1fl1.tiff	11	459	0.0	0.0	0.0	0.0	nan	04	39	01	04	1	1	0	0	65535	65535
0.0	0.0	r04c04f40p01-ch2sk1fk1fl1.tiff	r04c04f40p01-ch1sk1fk1fl1.tiff	11	460	0.0	0.0	0.0	0.0	nan	04	40	01	04	1	1	0	0	65535	65535
0.0	0.0	r04c04f41p01-ch2sk1fk1fl1.tiff	r04c04f41p01-ch1sk1fk1fl1.tiff	11	461	0.0	0.0	0.0	0.0	nan	04	41	01	04	1	1	0	0	65535	65535
0.0	0.0	r04c04f42p01-ch2sk1fk1fl1.tiff	r04c04f42p01-ch1sk1fk1fl1.tiff	11	462	0.0	0.0	0.0	0.0	nan	04	42	01	04	1	1	0	0	65535	65535
22.0	213.0	r05c04f01p01-ch2sk1fk1fl1.tiff	r05c04f01p01-ch1sk1fk1fl1.tiff	12	463	0.24976	0.249729	0.0271426930147	0.00287224264706	nan	04	01	01	05	0	0	0	0	65535	65535
0.0	0.0	r05c04f02p01-ch2sk1fk1fl1.tiff	r05c04f02p01-ch1sk1fk1fl1.tiff	12	464	0.0	0.0	0.0	0.0	nan	04	02	01	05	1	1	0	0	65535	65535
188.0	360.0	r05c04f03p01-ch2sk1fk1fl1.tiff	r05c04f03p01-ch1sk1fk1fl1.tiff	12	465	0.0915847	0.136309	0.0	0.0	nan	04	03	01	05	0	0	0	0	65535	65535
3.0	17.0	r05c04f04p01-ch2sk1fk1fl1.tiff	r05c04f04p01-ch1sk1fk1fl1.tiff	12	466	0.249699	0.214038	0.00179515165441	0.0	nan	04	04	01	05	0	0	0	0	65535	65535
69.0	46.0	r05c04f05p01-ch2sk1fk1fl1.tiff	r05c04f05p01-ch1sk1fk1fl1.tiff	12	467	0.249683	0.249653	0.00280043658088	7.18060661765e-05	nan	04	05	01	05	0	0	0	0	65535	65535
46.0	12.0	r05c04f06p01-ch2sk1fk1fl1.tiff	r05c04f06p01-ch1sk1fk1fl1.tiff	12	468	0.0741741	0.162234	0.0	0.0	nan	04	06	01	05	0	0	0	0	65535	65535
0.0	0.0	r05c04f07p01-ch2sk1fk1fl1.tiff	r05c04f07p01-ch1sk1fk1fl1.tiff	12	469	0.0	0.0	0.0	0.0	nan	04	07	01	05	1	1	0	0	65535	65535
0.0	0.0	r05c04f08p01-ch2sk1fk1fl1.tiff	r05c04f08p01-ch1sk1fk1fl1.tiff	12	470	0.0	0.0	0.0	0.0	nan	04	08	01	05	1	1	0	0	65535	65535
0.0	0.0	r05c04f09p01-ch2sk1fk1fl1.tiff	r05c04f09p01-ch1sk1fk1fl1.tiff	12	471	0.0	0.0	0.0	0.0	nan	04	09	01	05	1	1	0	0	65535	65535
0.0	0.0	r05c04f10p01-ch2sk1fk1fl1.tiff	r05c04f10p01-ch1sk1fk1fl1.tiff	12	472	0.0	0.0	0.0	0.0	nan	04	10	01	05	1	1	0	0	65535	65535
0.0	0.0	r05c04f11p01-ch2sk1fk1fl1.tiff	r05c04f11p01-ch1sk1fk1fl1.tiff	12	473	0.0	0.0	0.0	0.0	nan	04	11	01	05	1	1	0	0	65535	65535
0.0	0.0	r05c04f12p01-ch2sk1fk1fl1.tiff	r05c04f12p01-ch1sk1fk1fl1.tiff	12	474	0.0	0.0	0.0	0.0	nan	04	12	01	05	1	1	0	0	65535	65535
0.0	0.0	r05c04f13p01-ch2sk1fk1fl1.tiff	r05c04f13p01-ch1sk1fk1fl1.tiff	12	475	0.0	0.0	0.0	0.0	nan	04	13	01	05	1	1	0	0	65535	65535
0.0	0.0	r05c04f14p01-ch2sk1fk1fl1.tiff	r05c04f14p01-ch1sk1fk1fl1.tiff	12	476	0.0	0.0	0.0	0.0	nan	04	14	01	05	1	1	0	0	65535	65535
0.0	0.0	r05c04f15p01-ch2sk1fk1fl1.tiff	r05c04f15p01-ch1sk1fk1fl1.tiff	12	477	0.0	0.0	0.0	0.0	nan	04	15	01	05	1	1	0	0	65535	65535
0.0	0.0	r05c04f16p01-ch2sk1fk1fl1.tiff	r05c04f16p01-ch1sk1fk1fl1.tiff	12	478	0.0	0.0	0.0	0.0	nan	04	16	01	05	1	1	0	0	65535	65535
0.0	0.0	r05c04f17p01-ch2sk1fk1fl1.tiff	r05c04f17p01-ch1sk1fk1fl1.tiff	12	479	0.0	0.0	0.0	0.0	nan	04	17	01	05	1	1	0	0	65535	65535
0.0	0.0	r05c04f18p01-ch2sk1fk1fl1.tiff	r05c04f18p01-ch1sk1fk1fl1.tiff	12	480	0.0	0.0	0.0	0.0	nan	04	18	01	05	1	1	0	0	65535	65535
0.0	0.0	r05c04f19p01-ch2sk1fk1fl1.tiff	r05c04f19p01-ch1sk1fk1fl1.tiff	12	481	0.0	0.0	0.0	0.0	nan	04	19	01	05	1	1	0	0	65535	65535
0.0	0.0	r05c04f20p01-ch2sk1fk1fl1.tiff	r05c04f20p01-ch1sk1fk1fl1.tiff	12	482	0.0	0.0	0.0	0.0	nan	04	20	01	05	1	1	0	0	65535	65535
0.0	0.0	r05c04f21p01-ch2sk1fk1fl1.tiff	r05c04f21p01-ch1sk1fk1fl1.tiff	12	483	0.0	0.0	0.0	0.0	nan	04	21	01	05	1	1	0	0	65535	65535
0.0	0.0	r05c04f22p01-ch2sk1fk1fl1.tiff	r05c04f22p01-ch1sk1fk1fl1.tiff	12	484	0.0	0.0	0.0	0.0	nan	04	22	01	05	1	1	0	0	65535	65535
0.0	0.0	r05c04f23p01-ch2sk1fk1fl1.tiff	r05c04f23p01-ch1sk1fk1fl1.tiff	12	485	0.0	0.0	0.0	0.0	nan	04	23	01	05	1	1	0	0	65535	65535
0.0	0.0	r05c04f24p01-ch2sk1fk1fl1.tiff	r05c04f24p01-ch1sk1fk1fl1.tiff	12	486	0.0	0.0	0.0	0.0	nan	04	24	01	05	1	1	0	0	65535	65535
0.0	0.0	r05c04f25p01-ch2sk1fk1fl1.tiff	r05c04f25p01-ch1sk1fk1fl1.tiff	12	487	0.0	0.0	0.0	0.0	nan	04	25	01	05	1	1	0	0	65535	65535
0.0	0.0	r05c04f26p01-ch2sk1fk1fl1.tiff	r05c04f26p01-ch1sk1fk1fl1.tiff	12	488	0.0	0.0	0.0	0.0	nan	04	26	01	05	1	1	0	0	65535	65535
0.0	0.0	r05c04f27p01-ch2sk1fk1fl1.tiff	r05c04f27p01-ch1sk1fk1fl1.tiff	12	489	0.0	0.0	0.0	0.0	nan	04	27	01	05	1	1	0	0	65535	65535
0.0	0.0	r05c04f28p01-ch2sk1fk1fl1.tiff	r05c04f28p01-ch1sk1fk1fl1.tiff	12	490	0.0	0.0	0.0	0.0	nan	04	28	01	05	1	1	0	0	65535	65535
0.0	0.0	r05c04f29p01-ch2sk1fk1fl1.tiff	r05c04f29p01-ch1sk1fk1fl1.tiff	12	491	0.0	0.0	0.0	0.0	nan	04	29	01	05	1	1	0	0	65535	65535
0.0	0.0	r05c04f30p01-ch2sk1fk1fl1.tiff	r05c04f30p01-ch1sk1fk1fl1.tiff	12	492	0.0	0.0	0.0	0.0	nan	04	30	01	05	1	1	0	0	65535	65535
0.0	0.0	r05c04f31p01-ch2sk1fk1fl1.tiff	r05c04f31p01-ch1sk1fk1fl1.tiff	12	493	0.0	0.0	0.0	0.0	nan	04	31	01	05	1	1	0	0	65535	65535
0.0	0.0	r05c04f32p01-ch2sk1fk1fl1.tiff	r05c04f32p01-ch1sk1fk1fl1.tiff	12	494	0.0	0.0	0.0	0.0	nan	04	32	01	05	1	1	0	0	65535	65535
0.0	0.0	r05c04f33p01-ch2sk1fk1fl1.tiff	r05c04f33p01-ch1sk1fk1fl1.tiff	12	495	0.0	0.0	0.0	0.0	nan	04	33	01	05	1	1	0	0	65535	65535
0.0	0.0	r05c04f34p01-ch2sk1fk1fl1.tiff	r05c04f34p01-ch1sk1fk1fl1.tiff	12	496	0.0	0.0	0.0	0.0	nan	04	34	01	05	1	1	0	0	65535	65535
0.0	0.0	r05c04f35p01-ch2sk1fk1fl1.tiff	r05c04f35p01-ch1sk1fk1fl1.tiff	12	497	0.0	0.0	0.0	0.0	nan	04	35	01	05	1	1	0	0	65535	65535
0.0	0.0	r05c04f36p01-ch2sk1fk1fl1.tiff	r05c04f36p01-ch1sk1fk1fl1.tiff	12	498	0.0	0.0	0.0	0.0	nan	04	36	01	05	1	1	0	0	65535	65535
0.0	0.0	r05c04f37p01-ch2sk1fk1fl1.tiff	r05c04f37p01-ch1sk1fk1fl1.tiff	12	499	0.0	0.0	0.0	0.0	nan	04	37	01	05	1	1	0	0	65535	65535
0.0	0.0	r05c04f38p01-ch2sk1fk1fl1.tiff	r05c04f38p01-ch1sk1fk1fl1.tiff	12	500	0.0	0.0	0.0	0.0	nan	04	38	01	05	1	1	0	0	65535	65535
0.0	0.0	r05c04f39p01-ch2sk1fk1fl1.tiff	r05c04f39p01-ch1sk1fk1fl1.tiff	12	501	0.0	0.0	0.0	0.0	nan	04	39	01	05	1	1	0	0	65535	65535
0.0	0.0	r05c04f40p01-ch2sk1fk1fl1.tiff	r05c04f40p01-ch1sk1fk1fl1.tiff	12	502	0.0	0.0	0.0	0.0	nan	04	40	01	05	1	1	0	0	65535	65535
0.0	0.0	r05c04f41p01-ch2sk1fk1fl1.tiff	r05c04f41p01-ch1sk1fk1fl1.tiff	12	503	0.0	0.0	0.0	0.0	nan	04	41	01	05	1	1	0	0	65535	65535
0.0	0.0	r05c04f42p01-ch2sk1fk1fl1.tiff	r05c04f42p01-ch1sk1fk1fl1.tiff	12	504	0.0	0.0	0.0	0.0	nan	04	42	01	05	1	1	0	0	65535	65535
29.0	57.0	r02c05f01p01-ch2sk1fk1fl1.tiff	r02c05f01p01-ch1sk1fk1fl1.tiff	13	505	0.249744	0.249714	0.0306611902574	0.00847311580882	nan	05	01	01	02	0	0	0	0	65535	65535
32266.0	22798.0	r02c05f02p01-ch2sk1fk1fl1.tiff	r02c05f02p01-ch1sk1fk1fl1.tiff	13	506	0.000823987	0.00256352	0.0	0.0	nan	05	02	01	02	1	1	0	0	65535	65535
96.0	16.0	r02c05f03p01-ch2sk1fk1fl1.tiff	r02c05f03p01-ch1sk1fk1fl1.tiff	13	507	0.169238	0.191867	0.0	0.0	nan	05	03	01	02	0	0	0	0	65535	65535
235.0	245.0	r02c05f04p01-ch2sk1fk1fl1.tiff	r02c05f04p01-ch1sk1fk1fl1.tiff	13	508	0.24976	0.233463	0.0669950597426	0.0	nan	05	04	01	02	0	0	0	0	65535	65535
320.0	300.0	r02c05f05p01-ch2sk1fk1fl1.tiff	r02c05f05p01-ch1sk1fk1fl1.tiff	13	509	0.249744	0.249653	0.0455968520221	0.000143612132353	nan	05	05	01	02	0	0	0	0	65535	65535
86.0	56.0	r02c05f06p01-ch2sk1fk1fl1.tiff	r02c05f06p01-ch1sk1fk1fl1.tiff	13	510	0.183383	0.249668	0.0	0.000718060661765	nan	05	06	01	02	0	0	0	0	65535	65535
31888.0	20336.0	r02c05f07p01-ch2sk1fk1fl1.tiff	r02c05f07p01-ch1sk1fk1fl1.tiff	13	511	0.000640879	0.0139925	0.0	0.0	nan	05	07	01	02	1	1	0	0	65535	65535
32155.0	87.0	r02c05f08p01-ch2sk1fk1fl1.tiff	r02c05f08p01-ch1sk1fk1fl1.tiff	13	512	0.000762951	0.0910964	0.0	0.0	nan	05	08	01	02	1	0	0	0	65535	65535
388.0	321.0	r02c05f09p01-ch2sk1fk1fl1.tiff	r02c05f09p01-ch1sk1fk1fl1.tiff	13	513	0.24976	0.243458	0.0761144301471	0.0	nan	05	09	01	02	0	0	0	0	65535	65535
136.0	134.0	r02c05f10p01-ch2sk1fk1fl1.tiff	r02c05f10p01-ch1sk1fk1fl1.tiff	13	514	0.249729	0.179568	0.0444479549632	0.0	nan	05	10	01	02	0	0	0	0	65535	65535
7.0	27.0	r02c05f11p01-ch2sk1fk1fl1.tiff	r02c05f11p01-ch1sk1fk1fl1.tiff	13	515	0.249668	0.219989	0.00114889705882	0.0	nan	05	11	01	02	0	0	0	0	65535	65535
18746.0	9.0	r02c05f12p01-ch2sk1fk1fl1.tiff	r02c05f12p01-ch1sk1fk1fl1.tiff	13	516	0.00613413	0.14226	0.0	0.0	nan	05	12	01	02	1	0	0	0	65535	65535
3302.0	330.0	r02c05f13p01-ch2sk1fk1fl1.tiff	r02c05f13p01-ch1sk1fk1fl1.tiff	13	517	0.0191196	0.0999466	0.0	0.0	nan	05	13	01	02	1	0	0	0	65535	65535
32131.0	4.0	r02c05f14p01-ch2sk1fk1fl1.tiff	r02c05f14p01-ch1sk1fk1fl1.tiff	13	518	0.000762951	0.180926	0.0	0.0	nan	05	14	01	02	1	0	0	0	65535	65535
37262.0	22123.0	r02c05f15p01-ch2sk1fk1fl1.tiff	r02c05f15p01-ch1sk1fk1fl1.tiff	13	519	0.000595102	0.00137331	0.0	0.0	nan	05	15	01	02	1	1	0	0	65535	65535
2.0	31.0	r02c05f16p01-ch2sk1fk1fl1.tiff	r02c05f16p01-ch1sk1fk1fl1.tiff	13	520	0.249714	0.249683	0.00330307904412	0.00136431525735	nan	05	16	01	02	0	0	0	0	65535	65535
101.0	222.0	r02c05f17p01-ch2sk1fk1fl1.tiff	r02c05f17p01-ch1sk1fk1fl1.tiff	13	521	0.24976	0.249729	0.112376493566	0.00423655790441	nan	05	17	01	02	0	0	0	0	65535	65535
389.0	390.0	r02c05f18p01-ch2sk1fk1fl1.tiff	r02c05f18p01-ch1sk1fk1fl1.tiff	13	522	0.249805	0.249668	0.176642922794	0.000143612132353	nan	05	18	01	02	0	0	0	0	65535	65535
69.0	14.0	r02c05f19p01-ch2sk1fk1fl1.tiff	r02c05f19p01-ch1sk1fk1fl1.tiff	13	523	0.168536	0.243793	0.0	0.0	nan	05	19	01	02	0	0	0	0	65535	65535
0.0	0.0	r02c05f20p01-ch2sk1fk1fl1.tiff	r02c05f20p01-ch1sk1fk1fl1.tiff	13	524	0.0	0.0	0.0	0.0	nan	05	20	01	02	1	1	0	0	65535	65535
235.0	326.0	r02c05f21p01-ch2sk1fk1fl1.tiff	r02c05f21p01-ch1sk1fk1fl1.tiff	13	525	0.249775	0.249744	0.0487563189338	0.00789866727941	nan	05	21	01	02	0	0	0	0	65535	65535
35.0	145.0	r02c05f22p01-ch2sk1fk1fl1.tiff	r02c05f22p01-ch1sk1fk1fl1.tiff	13	526	0.249744	0.24976	0.0424373851103	0.0117043887868	nan	05	22	01	02	0	0	0	0	65535	65535
31261.0	22185.0	r02c05f23p01-ch2sk1fk1fl1.tiff	r02c05f23p01-ch1sk1fk1fl1.tiff	13	527	0.00062562	0.00143435	0.0	0.0	nan	05	23	01	02	1	1	0	0	65535	65535
37015.0	146.0	r02c05f24p01-ch2sk1fk1fl1.tiff	r02c05f24p01-ch1sk1fk1fl1.tiff	13	528	0.000579843	0.0886244	0.0	0.0	nan	05	24	01	02	1	0	0	0	65535	65535
31783.0	172.0	r02c05f25p01-ch2sk1fk1fl1.tiff	r02c05f25p01-ch1sk1fk1fl1.tiff	13	529	0.000747692	0.017792	0.0	0.0	nan	05	25	01	02	1	1	0	0	65535	65535
36917.0	22159.0	r02c05f26p01-ch2sk1fk1fl1.tiff	r02c05f26p01-ch1sk1fk1fl1.tiff	13	530	0.000595102	0.00138857	0.0	0.0	nan	05	26	01	02	1	1	0	0	65535	65535
19.0	37.0	r02c05f27p01-ch2sk1fk1fl1.tiff	r02c05f27p01-ch1sk1fk1fl1.tiff	13	531	0.249729	0.249699	0.0203211167279	0.00359030330882	nan	05	27	01	02	0	0	0	0	65535	65535
36.0	136.0	r02c05f28p01-ch2sk1fk1fl1.tiff	r02c05f28p01-ch1sk1fk1fl1.tiff	13	532	0.249744	0.249729	0.0478228400735	0.0147920496324	nan	05	28	01	02	0	0	0	0	65535	65535
30.0	66.0	r02c05f29p01-ch2sk1fk1fl1.tiff	r02c05f29p01-ch1sk1fk1fl1.tiff	13	533	0.24979	0.249683	0.00861672794118	0.000430836397059	nan	05	29	01	02	0	0	0	0	65535	65535
170.0	0.0	r02c05f30p01-ch2sk1fk1fl1.tiff	r02c05f30p01-ch1sk1fk1fl1.tiff	13	534	0.0297246	0.112688	0.0	0.0	nan	05	30	01	02	1	0	0	0	65535	65535
31334.0	18485.0	r02c05f31p01-ch2sk1fk1fl1.tiff	r02c05f31p01-ch1sk1fk1fl1.tiff	13	535	0.000640879	0.0140383	0.0	0.0	nan	05	31	01	02	1	1	0	0	65535	65535
38133.0	306.0	r02c05f32p01-ch2sk1fk1fl1.tiff	r02c05f32p01-ch1sk1fk1fl1.tiff	13	536	0.000564584	0.149126	0.0	0.0	nan	05	32	01	02	1	0	0	0	65535	65535
25083.0	3.0	r02c05f33p01-ch2sk1fk1fl1.tiff	r02c05f33p01-ch1sk1fk1fl1.tiff	13	537	0.00332647	0.173404	0.0	0.0	nan	05	33	01	02	1	0	0	0	65535	65535
37366.0	219.0	r02c05f34p01-ch2sk1fk1fl1.tiff	r02c05f34p01-ch1sk1fk1fl1.tiff	13	538	0.00062562	0.0780652	0.0	0.0	nan	05	34	01	02	1	0	0	0	65535	65535
38342.0	47.0	r02c05f35p01-ch2sk1fk1fl1.tiff	r02c05f35p01-ch1sk1fk1fl1.tiff	13	539	0.000564584	0.0209049	0.0	0.0	nan	05	35	01	02	1	1	0	0	65535	65535
37679.0	143.0	r02c05f36p01-ch2sk1fk1fl1.tiff	r02c05f36p01-ch1sk1fk1fl1.tiff	13	540	0.000595102	0.0296788	0.0	0.0	nan	05	36	01	02	1	1	0	0	65535	65535
36960.0	20978.0	r02c05f37p01-ch2sk1fk1fl1.tiff	r02c05f37p01-ch1sk1fk1fl1.tiff	13	541	0.000564584	0.00552377	0.0	0.0	nan	05	37	01	02	1	1	0	0	65535	65535
37392.0	278.0	r02c05f38p01-ch2sk1fk1fl1.tiff	r02c05f38p01-ch1sk1fk1fl1.tiff	13	542	0.000579843	0.0393225	0.0	0.0	nan	05	38	01	02	1	1	0	0	65535	65535
33010.0	407.0	r02c05f39p01-ch2sk1fk1fl1.tiff	r02c05f39p01-ch1sk1fk1fl1.tiff	13	543	0.00241093	0.112947	0.0	0.0	nan	05	39	01	02	1	0	0	0	65535	65535
37442.0	224.0	r02c05f40p01-ch2sk1fk1fl1.tiff	r02c05f40p01-ch1sk1fk1fl1.tiff	13	544	0.000579843	0.0481575	0.0	0.0	nan	05	40	01	02	1	1	0	0	65535	65535
37438.0	51.0	r02c05f41p01-ch2sk1fk1fl1.tiff	r02c05f41p01-ch1sk1fk1fl1.tiff	13	545	0.00062562	0.0184634	0.0	0.0	nan	05	41	01	02	1	1	0	0	65535	65535
32299.0	18737.0	r02c05f42p01-ch2sk1fk1fl1.tiff	r02c05f42p01-ch1sk1fk1fl1.tiff	13	546	0.000656138	0.0163882	0.0	0.0	nan	05	42	01	02	1	1	0	0	65535	65535
42.0	69.0	r03c05f01p01-ch2sk1fk1fl1.tiff	r03c05f01p01-ch1sk1fk1fl1.tiff	14	547	0.24976	0.249699	0.0509105009191	0.00265682444853	nan	05	01	01	03	0	0	0	0	65535	65535
37092.0	22343.0	r03c05f02p01-ch2sk1fk1fl1.tiff	r03c05f02p01-ch1sk1fk1fl1.tiff	14	548	0.00062562	0.0055848	0.0	0.0	nan	05	02	01	03	1	1	0	0	65535	65535
9689.0	459.0	r03c05f03p01-ch2sk1fk1fl1.tiff	r03c05f03p01-ch1sk1fk1fl1.tiff	14	549	0.0121767	0.0868391	0.0	0.0	nan	05	03	01	03	1	0	0	0	65535	65535
150.0	119.0	r03c05f04p01-ch2sk1fk1fl1.tiff	r03c05f04p01-ch1sk1fk1fl1.tiff	14	550	0.24976	0.239796	0.0322409237132	0.0	nan	05	04	01	03	0	0	0	0	65535	65535
265.0	188.0	r03c05f05p01-ch2sk1fk1fl1.tiff	r03c05f05p01-ch1sk1fk1fl1.tiff	14	551	0.24976	0.249744	0.0548598345588	0.00107709099265	nan	05	05	01	03	0	0	0	0	65535	65535
118.0	26.0	r03c05f06p01-ch2sk1fk1fl1.tiff	r03c05f06p01-ch1sk1fk1fl1.tiff	14	552	0.22031	0.244892	0.0	0.0	nan	05	06	01	03	0	0	0	0	65535	65535
36845.0	19917.0	r03c05f07p01-ch2sk1fk1fl1.tiff	r03c05f07p01-ch1sk1fk1fl1.tiff	14	553	0.000564584	0.00636301	0.0	0.0	nan	05	07	01	03	1	1	0	0	65535	65535
36906.0	19403.0	r03c05f08p01-ch2sk1fk1fl1.tiff	r03c05f08p01-ch1sk1fk1fl1.tiff	14	554	0.000610361	0.00828565	0.0	0.0	nan	05	08	01	03	1	1	0	0	65535	65535
351.0	207.0	r03c05f09p01-ch2sk1fk1fl1.tiff	r03c05f09p01-ch1sk1fk1fl1.tiff	14	555	0.24979	0.249683	0.0738884420956	0.000430836397059	nan	05	09	01	03	0	0	0	0	65535	65535
186.0	100.0	r03c05f10p01-ch2sk1fk1fl1.tiff	r03c05f10p01-ch1sk1fk1fl1.tiff	14	556	0.24976	0.172625	0.098876953125	0.0	nan	05	10	01	03	0	0	0	0	65535	65535
5.0	6.0	r03c05f11p01-ch2sk1fk1fl1.tiff	r03c05f11p01-ch1sk1fk1fl1.tiff	14	557	0.249744	0.149035	0.00495461856618	0.0	nan	05	11	01	03	0	0	0	0	65535	65535
31933.0	6.0	r03c05f12p01-ch2sk1fk1fl1.tiff	r03c05f12p01-ch1sk1fk1fl1.tiff	14	558	0.00173953	0.249668	0.0	0.000574448529412	nan	05	12	01	03	1	0	0	0	65535	65535
31929.0	393.0	r03c05f13p01-ch2sk1fk1fl1.tiff	r03c05f13p01-ch1sk1fk1fl1.tiff	14	559	0.000823987	0.0934157	0.0	0.0	nan	05	13	01	03	1	0	0	0	65535	65535
31679.0	5.0	r03c05f14p01-ch2sk1fk1fl1.tiff	r03c05f14p01-ch1sk1fk1fl1.tiff	14	560	0.000640879	0.120165	0.0	0.0	nan	05	14	01	03	1	0	0	0	65535	65535
37580.0	22345.0	r03c05f15p01-ch2sk1fk1fl1.tiff	r03c05f15p01-ch1sk1fk1fl1.tiff	14	561	0.000579843	0.00134279	0.0	0.0	nan	05	15	01	03	1	1	0	0	65535	65535
13.0	32.0	r03c05f16p01-ch2sk1fk1fl1.tiff	r03c05f16p01-ch1sk1fk1fl1.tiff	14	562	0.249729	0.249638	0.0164435891544	0.000718060661765	nan	05	16	01	03	0	0	0	0	65535	65535
165.0	229.0	r03c05f17p01-ch2sk1fk1fl1.tiff	r03c05f17p01-ch1sk1fk1fl1.tiff	14	563	0.249775	0.223865	0.148566750919	0.0	nan	05	17	01	03	0	0	0	0	65535	65535
397.0	305.0	r03c05f18p01-ch2sk1fk1fl1.tiff	r03c05f18p01-ch1sk1fk1fl1.tiff	14	564	0.24976	0.249622	0.107780905331	7.18060661765e-05	nan	05	18	01	03	0	0	0	0	65535	65535
185.0	8.0	r03c05f19p01-ch2sk1fk1fl1.tiff	r03c05f19p01-ch1sk1fk1fl1.tiff	14	565	0.0554055	0.221653	0.0	0.0	nan	05	19	01	03	0	0	0	0	65535	65535
112.0	47.0	r03c05f20p01-ch2sk1fk1fl1.tiff	r03c05f20p01-ch1sk1fk1fl1.tiff	14	566	0.0964523	0.203296	0.0	0.0	nan	05	20	01	03	0	0	0	0	65535	65535
300.0	217.0	r03c05f21p01-ch2sk1fk1fl1.tiff	r03c05f21p01-ch1sk1fk1fl1.tiff	14	567	0.24976	0.242069	0.105124080882	0.0	nan	05	21	01	03	0	0	0	0	65535	65535
153.0	175.0	r03c05f22p01-ch2sk1fk1fl1.tiff	r03c05f22p01-ch1sk1fk1fl1.tiff	14	568	0.24979	0.24976	0.160845588235	0.000861672794118	nan	05	22	01	03	0	0	0	0	65535	65535
37634.0	22044.0	r03c05f23p01-ch2sk1fk1fl1.tiff	r03c05f23p01-ch1sk1fk1fl1.tiff	14	569	0.000579843	0.00140383	0.0	0.0	nan	05	23	01	03	1	1	0	0	65535	65535
32136.0	405.0	r03c05f24p01-ch2sk1fk1fl1.tiff	r03c05f24p01-ch1sk1fk1fl1.tiff	14	570	0.00062562	0.0664988	0.0	0.0	nan	05	24	01	03	1	0	0	0	65535	65535
27635.0	308.0	r03c05f25p01-ch2sk1fk1fl1.tiff	r03c05f25p01-ch1sk1fk1fl1.tiff	14	571	0.01355	0.0721599	0.0	0.0	nan	05	25	01	03	1	0	0	0	65535	65535
37641.0	0.0	r03c05f26p01-ch2sk1fk1fl1.tiff	r03c05f26p01-ch1sk1fk1fl1.tiff	14	572	0.000595102	0.249638	0.0	0.000143612132353	nan	05	26	01	03	1	0	0	0	65535	65535
55.0	58.0	r03c05f27p01-ch2sk1fk1fl1.tiff	r03c05f27p01-ch1sk1fk1fl1.tiff	14	573	0.249744	0.249729	0.068359375	0.00344669117647	nan	05	27	01	03	0	0	0	0	65535	65535
51.0	47.0	r03c05f28p01-ch2sk1fk1fl1.tiff	r03c05f28p01-ch1sk1fk1fl1.tiff	14	574	0.249775	0.204929	0.0601016773897	0.0	nan	05	28	01	03	0	0	0	0	65535	65535
92.0	83.0	r03c05f29p01-ch2sk1fk1fl1.tiff	r03c05f29p01-ch1sk1fk1fl1.tiff	14	575	0.249775	0.240955	0.0138585707721	0.0	nan	05	29	01	03	0	0	0	0	65535	65535
995.0	0.0	r03c05f30p01-ch2sk1fk1fl1.tiff	r03c05f30p01-ch1sk1fk1fl1.tiff	14	576	0.023682	0.0965896	0.0	0.0	nan	05	30	01	03	1	0	0	0	65535	65535
0.0	0.0	r03c05f31p01-ch2sk1fk1fl1.tiff	r03c05f31p01-ch1sk1fk1fl1.tiff	14	577	0.0	0.0	0.0	0.0	nan	05	31	01	03	1	1	0	0	65535	65535
137.0	20.0	r03c05f32p01-ch2sk1fk1fl1.tiff	r03c05f32p01-ch1sk1fk1fl1.tiff	14	578	0.138064	0.204562	0.0	0.0	nan	05	32	01	03	0	0	0	0	65535	65535
2.0	2.0	r03c05f33p01-ch2sk1fk1fl1.tiff	r03c05f33p01-ch1sk1fk1fl1.tiff	14	579	0.249729	0.249638	0.00294404871324	0.000359030330882	nan	05	33	01	03	0	0	0	0	65535	65535
14.0	17.0	r03c05f34p01-ch2sk1fk1fl1.tiff	r03c05f34p01-ch1sk1fk1fl1.tiff	14	580	0.249714	0.249638	0.00301585477941	0.000143612132353	nan	05	34	01	03	0	0	0	0	65535	65535
32046.0	77.0	r03c05f35p01-ch2sk1fk1fl1.tiff	r03c05f35p01-ch1sk1fk1fl1.tiff	14	581	0.00062562	0.0741741	0.0	0.0	nan	05	35	01	03	1	0	0	0	65535	65535
31412.0	269.0	r03c05f36p01-ch2sk1fk1fl1.tiff	r03c05f36p01-ch1sk1fk1fl1.tiff	14	582	0.000640879	0.0928359	0.0	0.0	nan	05	36	01	03	1	0	0	0	65535	65535
30998.0	20855.0	r03c05f37p01-ch2sk1fk1fl1.tiff	r03c05f37p01-ch1sk1fk1fl1.tiff	14	583	0.000823987	0.00784314	0.0	0.0	nan	05	37	01	03	1	1	0	0	65535	65535
31884.0	317.0	r03c05f38p01-ch2sk1fk1fl1.tiff	r03c05f38p01-ch1sk1fk1fl1.tiff	14	584	0.000640879	0.0598306	0.0	0.0	nan	05	38	01	03	1	0	0	0	65535	65535
37530.0	254.0	r03c05f39p01-ch2sk1fk1fl1.tiff	r03c05f39p01-ch1sk1fk1fl1.tiff	14	585	0.000564584	0.0564736	0.0	0.0	nan	05	39	01	03	1	0	0	0	65535	65535
0.0	0.0	r03c05f40p01-ch2sk1fk1fl1.tiff	r03c05f40p01-ch1sk1fk1fl1.tiff	14	586	0.0	0.0	0.0	0.0	nan	05	40	01	03	1	1	0	0	65535	65535
31306.0	63.0	r03c05f41p01-ch2sk1fk1fl1.tiff	r03c05f41p01-ch1sk1fk1fl1.tiff	14	587	0.000640879	0.0869306	0.0	0.0	nan	05	41	01	03	1	0	0	0	65535	65535
37878.0	21222.0	r03c05f42p01-ch2sk1fk1fl1.tiff	r03c05f42p01-ch1sk1fk1fl1.tiff	14	588	0.000595102	0.00135805	0.0	0.0	nan	05	42	01	03	1	1	0	0	65535	65535
28.0	108.0	r04c05f01p01-ch2sk1fk1fl1.tiff	r04c05f01p01-ch1sk1fk1fl1.tiff	15	589	0.249744	0.249714	0.0315946691176	0.00193876378676	nan	05	01	01	04	0	0	0	0	65535	65535
31701.0	18115.0	r04c05f02p01-ch2sk1fk1fl1.tiff	r04c05f02p01-ch1sk1fk1fl1.tiff	15	590	0.00062562	0.0107729	0.0	0.0	nan	05	02	01	04	1	1	0	0	65535	65535
8.0	354.0	r04c05f03p01-ch2sk1fk1fl1.tiff	r04c05f03p01-ch1sk1fk1fl1.tiff	15	591	0.249653	0.0937972	0.000718060661765	0.0	nan	05	03	01	04	0	0	0	0	65535	65535
60.0	45.0	r04c05f04p01-ch2sk1fk1fl1.tiff	r04c05f04p01-ch1sk1fk1fl1.tiff	15	592	0.249744	0.229084	0.00990923713235	0.0	nan	05	04	01	04	0	0	0	0	65535	65535
138.0	260.0	r04c05f05p01-ch2sk1fk1fl1.tiff	r04c05f05p01-ch1sk1fk1fl1.tiff	15	593	0.249744	0.243977	0.00955020680147	0.0	nan	05	05	01	04	0	0	0	0	65535	65535
85.0	12.0	r04c05f06p01-ch2sk1fk1fl1.tiff	r04c05f06p01-ch1sk1fk1fl1.tiff	15	594	0.0792554	0.208026	0.0	0.0	nan	05	06	01	04	0	0	0	0	65535	65535
37183.0	23789.0	r04c05f07p01-ch2sk1fk1fl1.tiff	r04c05f07p01-ch1sk1fk1fl1.tiff	15	595	0.000549325	0.00112917	0.0	0.0	nan	05	07	01	04	1	1	0	0	65535	65535
37061.0	21767.0	r04c05f08p01-ch2sk1fk1fl1.tiff	r04c05f08p01-ch1sk1fk1fl1.tiff	15	596	0.000579843	0.0016022	0.0	0.0	nan	05	08	01	04	1	1	0	0	65535	65535
256.0	392.0	r04c05f09p01-ch2sk1fk1fl1.tiff	r04c05f09p01-ch1sk1fk1fl1.tiff	15	597	0.249775	0.249638	0.0713034237132	0.000143612132353	nan	05	09	01	04	0	0	0	0	65535	65535
180.0	227.0	r04c05f10p01-ch2sk1fk1fl1.tiff	r04c05f10p01-ch1sk1fk1fl1.tiff	15	598	0.24976	0.226932	0.133487477022	0.0	nan	05	10	01	04	0	0	0	0	65535	65535
16.0	35.0	r04c05f11p01-ch2sk1fk1fl1.tiff	r04c05f11p01-ch1sk1fk1fl1.tiff	15	599	0.24979	0.249699	0.0275017233456	0.000646254595588	nan	05	11	01	04	0	0	0	0	65535	65535
2.0	7.0	r04c05f12p01-ch2sk1fk1fl1.tiff	r04c05f12p01-ch1sk1fk1fl1.tiff	15	600	0.122576	0.122896	0.0	0.0	nan	05	12	01	04	0	0	0	0	65535	65535
0.0	0.0	r04c05f13p01-ch2sk1fk1fl1.tiff	r04c05f13p01-ch1sk1fk1fl1.tiff	15	601	0.0	0.0	0.0	0.0	nan	05	13	01	04	1	1	0	0	65535	65535
198.0	282.0	r04c05f14p01-ch2sk1fk1fl1.tiff	r04c05f14p01-ch1sk1fk1fl1.tiff	15	602	0.0940871	0.0668193	0.0	0.0	nan	05	14	01	04	0	0	0	0	65535	65535
6.0	27.0	r04c05f15p01-ch2sk1fk1fl1.tiff	r04c05f15p01-ch1sk1fk1fl1.tiff	15	603	0.249729	0.249744	0.0144330193015	0.00179515165441	nan	05	15	01	04	0	0	0	0	65535	65535
47.0	183.0	r04c05f16p01-ch2sk1fk1fl1.tiff	r04c05f16p01-ch1sk1fk1fl1.tiff	15	604	0.24976	0.249653	0.0480382582721	7.18060661765e-05	nan	05	16	01	04	0	0	0	0	65535	65535
138.0	546.0	r04c05f17p01-ch2sk1fk1fl1.tiff	r04c05f17p01-ch1sk1fk1fl1.tiff	15	605	0.24979	0.249729	0.187270220588	0.00236960018382	nan	05	17	01	04	0	0	0	0	65535	65535
274.0	713.0	r04c05f18p01-ch2sk1fk1fl1.tiff	r04c05f18p01-ch1sk1fk1fl1.tiff	15	606	0.202106	0.207523	0.0	0.0	nan	05	18	01	04	0	0	0	0	65535	65535
55.0	4.0	r04c05f19p01-ch2sk1fk1fl1.tiff	r04c05f19p01-ch1sk1fk1fl1.tiff	15	607	0.0603494	0.169299	0.0	0.0	nan	05	19	01	04	0	0	0	0	65535	65535
0.0	0.0	r04c05f20p01-ch2sk1fk1fl1.tiff	r04c05f20p01-ch1sk1fk1fl1.tiff	15	608	0.0	0.0	0.0	0.0	nan	05	20	01	04	1	1	0	0	65535	65535
322.0	585.0	r04c05f21p01-ch2sk1fk1fl1.tiff	r04c05f21p01-ch1sk1fk1fl1.tiff	15	609	0.249744	0.249683	0.117546530331	7.18060661765e-05	nan	05	21	01	04	0	0	0	0	65535	65535
129.0	450.0	r04c05f22p01-ch2sk1fk1fl1.tiff	r04c05f22p01-ch1sk1fk1fl1.tiff	15	610	0.24976	0.249714	0.169534122243	0.00193876378676	nan	05	22	01	04	0	0	0	0	65535	65535
7.0	36.0	r04c05f23p01-ch2sk1fk1fl1.tiff	r04c05f23p01-ch1sk1fk1fl1.tiff	15	611	0.249744	0.249744	0.0101246553309	0.0108427159926	nan	05	23	01	04	0	0	0	0	65535	65535
157.0	417.0	r04c05f24p01-ch2sk1fk1fl1.tiff	r04c05f24p01-ch1sk1fk1fl1.tiff	15	612	0.0966659	0.102358	0.0	0.0	nan	05	24	01	04	0	0	0	0	65535	65535
154.0	288.0	r04c05f25p01-ch2sk1fk1fl1.tiff	r04c05f25p01-ch1sk1fk1fl1.tiff	15	613	0.10901	0.0795758	0.0	0.0	nan	05	25	01	04	0	0	0	0	65535	65535
37273.0	5.0	r04c05f26p01-ch2sk1fk1fl1.tiff	r04c05f26p01-ch1sk1fk1fl1.tiff	15	614	0.000564584	0.129137	0.0	0.0	nan	05	26	01	04	1	0	0	0	65535	65535
14.0	89.0	r04c05f27p01-ch2sk1fk1fl1.tiff	r04c05f27p01-ch1sk1fk1fl1.tiff	15	615	0.249744	0.24976	0.0106991038603	0.0166590073529	nan	05	27	01	04	0	0	0	0	65535	65535
39.0	74.0	r04c05f28p01-ch2sk1fk1fl1.tiff	r04c05f28p01-ch1sk1fk1fl1.tiff	15	616	0.249729	0.249729	0.0310920266544	0.00323127297794	nan	05	28	01	04	0	0	0	0	65535	65535
223.0	411.0	r04c05f29p01-ch2sk1fk1fl1.tiff	r04c05f29p01-ch1sk1fk1fl1.tiff	15	617	0.249775	0.249683	0.0424373851103	0.000718060661765	nan	05	29	01	04	0	0	0	0	65535	65535
0.0	0.0	r04c05f30p01-ch2sk1fk1fl1.tiff	r04c05f30p01-ch1sk1fk1fl1.tiff	15	618	0.0	0.0	0.0	0.0	nan	05	30	01	04	1	1	0	0	65535	65535
37212.0	21408.0	r04c05f31p01-ch2sk1fk1fl1.tiff	r04c05f31p01-ch1sk1fk1fl1.tiff	15	619	0.000579843	0.00180056	0.0	0.0	nan	05	31	01	04	1	1	0	0	65535	65535
109.0	243.0	r04c05f32p01-ch2sk1fk1fl1.tiff	r04c05f32p01-ch1sk1fk1fl1.tiff	15	620	0.249775	0.249638	0.0121352251838	7.18060661765e-05	nan	05	32	01	04	0	0	0	0	65535	65535
5.0	31.0	r04c05f33p01-ch2sk1fk1fl1.tiff	r04c05f33p01-ch1sk1fk1fl1.tiff	15	621	0.24976	0.249699	0.00473920036765	0.00215418198529	nan	05	33	01	04	0	0	0	0	65535	65535
37576.0	3.0	r04c05f34p01-ch2sk1fk1fl1.tiff	r04c05f34p01-ch1sk1fk1fl1.tiff	15	622	0.000579843	0.137545	0.0	0.0	nan	05	34	01	04	1	0	0	0	65535	65535
32137.0	67.0	r04c05f35p01-ch2sk1fk1fl1.tiff	r04c05f35p01-ch1sk1fk1fl1.tiff	15	623	0.000640879	0.07393	0.0	0.0	nan	05	35	01	04	1	0	0	0	65535	65535
37666.0	260.0	r04c05f36p01-ch2sk1fk1fl1.tiff	r04c05f36p01-ch1sk1fk1fl1.tiff	15	624	0.000595102	0.0886702	0.0	0.0	nan	05	36	01	04	1	0	0	0	65535	65535
0.0	0.0	r04c05f37p01-ch2sk1fk1fl1.tiff	r04c05f37p01-ch1sk1fk1fl1.tiff	15	625	0.0	0.0	0.0	0.0	nan	05	37	01	04	1	1	0	0	65535	65535
37386.0	335.0	r04c05f38p01-ch2sk1fk1fl1.tiff	r04c05f38p01-ch1sk1fk1fl1.tiff	15	626	0.000595102	0.0800641	0.0	0.0	nan	05	38	01	04	1	0	0	0	65535	65535
153.0	6.0	r04c05f39p01-ch2sk1fk1fl1.tiff	r04c05f39p01-ch1sk1fk1fl1.tiff	15	627	0.129717	0.146868	0.0	0.0	nan	05	39	01	04	0	0	0	0	65535	65535
0.0	0.0	r04c05f40p01-ch2sk1fk1fl1.tiff	r04c05f40p01-ch1sk1fk1fl1.tiff	15	628	0.0	0.0	0.0	0.0	nan	05	40	01	04	1	1	0	0	65535	65535
45.0	7.0	r04c05f41p01-ch2sk1fk1fl1.tiff	r04c05f41p01-ch1sk1fk1fl1.tiff	15	629	0.0626841	0.0986343	0.0	0.0	nan	05	41	01	04	0	0	0	0	65535	65535
0.0	0.0	r04c05f42p01-ch2sk1fk1fl1.tiff	r04c05f42p01-ch1sk1fk1fl1.tiff	15	630	0.0	0.0	0.0	0.0	nan	05	42	01	04	1	1	0	0	65535	65535
20.0	88.0	r05c05f01p01-ch2sk1fk1fl1.tiff	r05c05f01p01-ch1sk1fk1fl1.tiff	16	631	0.249744	0.249699	0.0269990808824	0.00330307904412	nan	05	01	01	05	0	0	0	0	65535	65535
0.0	0.0	r05c05f02p01-ch2sk1fk1fl1.tiff	r05c05f02p01-ch1sk1fk1fl1.tiff	16	632	0.0	0.0	0.0	0.0	nan	05	02	01	05	1	1	0	0	65535	65535
25241.0	338.0	r05c05f03p01-ch2sk1fk1fl1.tiff	r05c05f03p01-ch1sk1fk1fl1.tiff	16	633	0.00280766	0.0905165	0.0	0.0	nan	05	03	01	05	1	0	0	0	65535	65535
547.0	11.0	r05c05f04p01-ch2sk1fk1fl1.tiff	r05c05f04p01-ch1sk1fk1fl1.tiff	16	634	0.0270085	0.17612	0.0	0.0	nan	05	04	01	05	1	0	0	0	65535	65535
50.0	45.0	r05c05f05p01-ch2sk1fk1fl1.tiff	r05c05f05p01-ch1sk1fk1fl1.tiff	16	635	0.249714	0.24976	0.00107709099265	0.0583065257353	nan	05	05	01	05	0	0	0	0	65535	65535
121.0	17.0	r05c05f06p01-ch2sk1fk1fl1.tiff	r05c05f06p01-ch1sk1fk1fl1.tiff	16	636	0.117281	0.249805	0.0	1.18681066176	nan	05	06	01	05	0	0	0	1	65535	65535
0.0	0.0	r05c05f07p01-ch2sk1fk1fl1.tiff	r05c05f07p01-ch1sk1fk1fl1.tiff	16	637	0.0	0.0	0.0	0.0	nan	05	07	01	05	1	1	0	0	65535	65535
0.0	0.0	r05c05f08p01-ch2sk1fk1fl1.tiff	r05c05f08p01-ch1sk1fk1fl1.tiff	16	638	0.0	0.0	0.0	0.0	nan	05	08	01	05	1	1	0	0	65535	65535
175.0	311.0	r05c05f09p01-ch2sk1fk1fl1.tiff	r05c05f09p01-ch1sk1fk1fl1.tiff	16	639	0.24976	0.249805	0.0304457720588	1.46003274357	nan	05	09	01	05	0	0	0	1	65535	65535
3.0	41.0	r05c05f10p01-ch2sk1fk1fl1.tiff	r05c05f10p01-ch1sk1fk1fl1.tiff	16	640	0.249744	0.193652	0.00301585477941	0.0	nan	05	10	01	05	0	0	0	0	65535	65535
37732.0	2.0	r05c05f11p01-ch2sk1fk1fl1.tiff	r05c05f11p01-ch1sk1fk1fl1.tiff	16	641	0.000595102	0.230549	0.0	0.0	nan	05	11	01	05	1	0	0	0	65535	65535
37400.0	21.0	r05c05f12p01-ch2sk1fk1fl1.tiff	r05c05f12p01-ch1sk1fk1fl1.tiff	16	642	0.000595102	0.0513008	0.0	0.0	nan	05	12	01	05	1	0	0	0	65535	65535
0.0	0.0	r05c05f13p01-ch2sk1fk1fl1.tiff	r05c05f13p01-ch1sk1fk1fl1.tiff	16	643	0.0	0.0	0.0	0.0	nan	05	13	01	05	1	1	0	0	65535	65535
37333.0	314.0	r05c05f14p01-ch2sk1fk1fl1.tiff	r05c05f14p01-ch1sk1fk1fl1.tiff	16	644	0.000595102	0.0795758	0.0	0.0	nan	05	14	01	05	1	0	0	0	65535	65535
1.0	15.0	r05c05f15p01-ch2sk1fk1fl1.tiff	r05c05f15p01-ch1sk1fk1fl1.tiff	16	645	0.249683	0.249714	0.000143612132353	0.000789866727941	nan	05	15	01	05	0	0	0	0	65535	65535
17.0	69.0	r05c05f16p01-ch2sk1fk1fl1.tiff	r05c05f16p01-ch1sk1fk1fl1.tiff	16	646	0.249744	0.24976	0.0213264016544	0.00351849724265	nan	05	16	01	05	0	0	0	0	65535	65535
52.0	198.0	r05c05f17p01-ch2sk1fk1fl1.tiff	r05c05f17p01-ch1sk1fk1fl1.tiff	16	647	0.249744	0.248508	0.0686465992647	0.0	nan	05	17	01	05	0	0	0	0	65535	65535
255.0	530.0	r05c05f18p01-ch2sk1fk1fl1.tiff	r05c05f18p01-ch1sk1fk1fl1.tiff	16	648	0.24976	0.249668	0.116613051471	0.000718060661765	nan	05	18	01	05	0	0	0	0	65535	65535
8889.0	7.0	r05c05f19p01-ch2sk1fk1fl1.tiff	r05c05f19p01-ch1sk1fk1fl1.tiff	16	649	0.0115969	0.115816	0.0	0.0	nan	05	19	01	05	1	0	0	0	65535	65535
0.0	0.0	r05c05f20p01-ch2sk1fk1fl1.tiff	r05c05f20p01-ch1sk1fk1fl1.tiff	16	650	0.0	0.0	0.0	0.0	nan	05	20	01	05	1	1	0	0	65535	65535
333.0	781.0	r05c05f21p01-ch2sk1fk1fl1.tiff	r05c05f21p01-ch1sk1fk1fl1.tiff	16	651	0.24979	0.234684	0.155101102941	0.0	nan	05	21	01	05	0	0	0	0	65535	65535
140.0	407.0	r05c05f22p01-ch2sk1fk1fl1.tiff	r05c05f22p01-ch1sk1fk1fl1.tiff	16	652	0.249775	0.249638	0.143612132353	0.000215418198529	nan	05	22	01	05	0	0	0	0	65535	65535
11.0	21.0	r05c05f23p01-ch2sk1fk1fl1.tiff	r05c05f23p01-ch1sk1fk1fl1.tiff	16	653	0.249744	0.24976	0.0130687040441	0.00438017003676	nan	05	23	01	05	0	0	0	0	65535	65535
32475.0	11.0	r05c05f24p01-ch2sk1fk1fl1.tiff	r05c05f24p01-ch1sk1fk1fl1.tiff	16	654	0.00117494	0.144213	0.0	0.0	nan	05	24	01	05	1	0	0	0	65535	65535
34.0	271.0	r05c05f25p01-ch2sk1fk1fl1.tiff	r05c05f25p01-ch1sk1fk1fl1.tiff	16	655	0.114672	0.083711	0.0	0.0	nan	05	25	01	05	0	0	0	0	65535	65535
7.0	19.0	r05c05f26p01-ch2sk1fk1fl1.tiff	r05c05f26p01-ch1sk1fk1fl1.tiff	16	656	0.249729	0.249729	0.00531364889706	0.00466739430147	nan	05	26	01	05	0	0	0	0	65535	65535
36.0	138.0	r05c05f27p01-ch2sk1fk1fl1.tiff	r05c05f27p01-ch1sk1fk1fl1.tiff	16	657	0.24976	0.225467	0.0404986213235	0.0	nan	05	27	01	05	0	0	0	0	65535	65535
106.0	543.0	r05c05f28p01-ch2sk1fk1fl1.tiff	r05c05f28p01-ch1sk1fk1fl1.tiff	16	658	0.24976	0.249622	0.125086167279	7.18060661765e-05	nan	05	28	01	05	0	0	0	0	65535	65535
403.0	748.0	r05c05f29p01-ch2sk1fk1fl1.tiff	r05c05f29p01-ch1sk1fk1fl1.tiff	16	659	0.24979	0.249638	0.110294117647	0.000143612132353	nan	05	29	01	05	0	0	0	0	65535	65535
0.0	0.0	r05c05f30p01-ch2sk1fk1fl1.tiff	r05c05f30p01-ch1sk1fk1fl1.tiff	16	660	0.0	0.0	0.0	0.0	nan	05	30	01	05	1	1	0	0	65535	65535
38108.0	23368.0	r05c05f31p01-ch2sk1fk1fl1.tiff	r05c05f31p01-ch1sk1fk1fl1.tiff	16	661	0.000579843	0.00125124	0.0	0.0	nan	05	31	01	05	1	1	0	0	65535	65535
279.0	453.0	r05c05f32p01-ch2sk1fk1fl1.tiff	r05c05f32p01-ch1sk1fk1fl1.tiff	16	662	0.249744	0.200473	0.00502642463235	0.0	nan	05	32	01	05	0	0	0	0	65535	65535
167.0	306.0	r05c05f33p01-ch2sk1fk1fl1.tiff	r05c05f33p01-ch1sk1fk1fl1.tiff	16	663	0.24976	0.186435	0.0914091222426	0.0	nan	05	33	01	05	0	0	0	0	65535	65535
5.0	32.0	r05c05f34p01-ch2sk1fk1fl1.tiff	r05c05f34p01-ch1sk1fk1fl1.tiff	16	664	0.249729	0.249638	0.00359030330882	7.18060661765e-05	nan	05	34	01	05	0	0	0	0	65535	65535
36885.0	9.0	r05c05f35p01-ch2sk1fk1fl1.tiff	r05c05f35p01-ch1sk1fk1fl1.tiff	16	665	0.000610361	0.175509	0.0	0.0	nan	05	35	01	05	1	0	0	0	65535	65535
19091.0	292.0	r05c05f36p01-ch2sk1fk1fl1.tiff	r05c05f36p01-ch1sk1fk1fl1.tiff	16	666	0.00671397	0.0788586	0.0	0.0	nan	05	36	01	05	1	0	0	0	65535	65535
37302.0	21418.0	r05c05f37p01-ch2sk1fk1fl1.tiff	r05c05f37p01-ch1sk1fk1fl1.tiff	16	667	0.000579843	0.00570687	0.0	0.0	nan	05	37	01	05	1	1	0	0	65535	65535
26615.0	403.0	r05c05f38p01-ch2sk1fk1fl1.tiff	r05c05f38p01-ch1sk1fk1fl1.tiff	16	668	0.00489815	0.0707866	0.0	0.0	nan	05	38	01	05	1	0	0	0	65535	65535
64.0	95.0	r05c05f39p01-ch2sk1fk1fl1.tiff	r05c05f39p01-ch1sk1fk1fl1.tiff	16	669	0.249699	0.249622	0.00107709099265	7.18060661765e-05	nan	05	39	01	05	0	0	0	0	65535	65535
0.0	0.0	r05c05f40p01-ch2sk1fk1fl1.tiff	r05c05f40p01-ch1sk1fk1fl1.tiff	16	670	0.0	0.0	0.0	0.0	nan	05	40	01	05	1	1	0	0	65535	65535
171.0	29.0	r05c05f41p01-ch2sk1fk1fl1.tiff	r05c05f41p01-ch1sk1fk1fl1.tiff	16	671	0.0308537	0.085069	0.0	0.0	nan	05	41	01	05	1	0	0	0	65535	65535
0.0	0.0	r05c05f42p01-ch2sk1fk1fl1.tiff	r05c05f42p01-ch1sk1fk1fl1.tiff	16	672	0.0	0.0	0.0	0.0	nan	05	42	01	05	1	1	0	0	65535	65535
29.0	67.0	r02c06f01p01-ch2sk1fk1fl1.tiff	r02c06f01p01-ch1sk1fk1fl1.tiff	17	673	0.249744	0.249744	0.0355440027574	0.00797047334559	nan	06	01	01	02	0	0	0	0	65535	65535
37494.0	0.0	r02c06f02p01-ch2sk1fk1fl1.tiff	r02c06f02p01-ch1sk1fk1fl1.tiff	17	674	0.000595102	0.249775	0.0	0.182531020221	nan	06	02	01	02	1	0	0	0	65535	65535
60.0	28.0	r02c06f03p01-ch2sk1fk1fl1.tiff	r02c06f03p01-ch1sk1fk1fl1.tiff	17	675	0.167651	0.24976	0.0	0.751091452206	nan	06	03	01	02	0	0	0	0	65535	65535
255.0	213.0	r02c06f04p01-ch2sk1fk1fl1.tiff	r02c06f04p01-ch1sk1fk1fl1.tiff	17	676	0.249775	0.229175	0.0513413373162	0.0	nan	06	04	01	02	0	0	0	0	65535	65535
338.0	299.0	r02c06f05p01-ch2sk1fk1fl1.tiff	r02c06f05p01-ch1sk1fk1fl1.tiff	17	677	0.24976	0.249668	0.0478946461397	0.000861672794118	nan	06	05	01	02	0	0	0	0	65535	65535
76.0	30.0	r02c06f06p01-ch2sk1fk1fl1.tiff	r02c06f06p01-ch1sk1fk1fl1.tiff	17	678	0.198886	0.193164	0.0	0.0	nan	06	06	01	02	0	0	0	0	65535	65535
31587.0	18206.0	r02c06f07p01-ch2sk1fk1fl1.tiff	r02c06f07p01-ch1sk1fk1fl1.tiff	17	679	0.000656138	0.0296788	0.0	0.0	nan	06	07	01	02	1	1	0	0	65535	65535
31927.0	22759.0	r02c06f08p01-ch2sk1fk1fl1.tiff	r02c06f08p01-ch1sk1fk1fl1.tiff	17	680	0.000656138	0.00283818	0.0	0.0	nan	06	08	01	02	1	1	0	0	65535	65535
340.0	377.0	r02c06f09p01-ch2sk1fk1fl1.tiff	r02c06f09p01-ch1sk1fk1fl1.tiff	17	681	0.24976	0.249699	0.0628303079044	0.000718060661765	nan	06	09	01	02	0	0	0	0	65535	65535
340.0	298.0	r02c06f10p01-ch2sk1fk1fl1.tiff	r02c06f10p01-ch1sk1fk1fl1.tiff	17	682	0.24976	0.248341	0.138801125919	0.0	nan	06	10	01	02	0	0	0	0	65535	65535
20.0	28.0	r02c06f11p01-ch2sk1fk1fl1.tiff	r02c06f11p01-ch1sk1fk1fl1.tiff	17	683	0.249714	0.249729	0.0129250919118	0.00258501838235	nan	06	11	01	02	0	0	0	0	65535	65535
37694.0	7.0	r02c06f12p01-ch2sk1fk1fl1.tiff	r02c06f12p01-ch1sk1fk1fl1.tiff	17	684	0.000610361	0.249805	0.0	0.378489774816	nan	06	12	01	02	1	0	0	0	65535	65535
38135.0	354.0	r02c06f13p01-ch2sk1fk1fl1.tiff	r02c06f13p01-ch1sk1fk1fl1.tiff	17	685	0.000579843	0.24976	0.0	0.0713034237132	nan	06	13	01	02	1	0	0	0	65535	65535
37753.0	289.0	r02c06f14p01-ch2sk1fk1fl1.tiff	r02c06f14p01-ch1sk1fk1fl1.tiff	17	686	0.000579843	0.0708171	0.0	0.0	nan	06	14	01	02	1	0	0	0	65535	65535
37621.0	125.0	r02c06f15p01-ch2sk1fk1fl1.tiff	r02c06f15p01-ch1sk1fk1fl1.tiff	17	687	0.000579843	0.140383	0.0	0.0	nan	06	15	01	02	1	0	0	0	65535	65535
9.0	56.0	r02c06f16p01-ch2sk1fk1fl1.tiff	r02c06f16p01-ch1sk1fk1fl1.tiff	17	688	0.249714	0.249699	0.00631893382353	0.00466739430147	nan	06	16	01	02	0	0	0	0	65535	65535
154.0	402.0	r02c06f17p01-ch2sk1fk1fl1.tiff	r02c06f17p01-ch1sk1fk1fl1.tiff	17	689	0.24976	0.249699	0.0910500919118	0.00545726102941	nan	06	17	01	02	0	0	0	0	65535	65535
344.0	340.0	r02c06f18p01-ch2sk1fk1fl1.tiff	r02c06f18p01-ch1sk1fk1fl1.tiff	17	690	0.249775	0.249668	0.105411305147	0.000359030330882	nan	06	18	01	02	0	0	0	0	65535	65535
81.0	10.0	r02c06f19p01-ch2sk1fk1fl1.tiff	r02c06f19p01-ch1sk1fk1fl1.tiff	17	691	0.141955	0.223911	0.0	0.0	nan	06	19	01	02	0	0	0	0	65535	65535
0.0	0.0	r02c06f20p01-ch2sk1fk1fl1.tiff	r02c06f20p01-ch1sk1fk1fl1.tiff	17	692	0.0	0.0	0.0	0.0	nan	06	20	01	02	1	1	0	0	65535	65535
185.0	173.0	r02c06f21p01-ch2sk1fk1fl1.tiff	r02c06f21p01-ch1sk1fk1fl1.tiff	17	693	0.24976	0.230716	0.0802791819853	0.0	nan	06	21	01	02	0	0	0	0	65535	65535
65.0	91.0	r02c06f22p01-ch2sk1fk1fl1.tiff	r02c06f22p01-ch1sk1fk1fl1.tiff	17	694	0.249775	0.249744	0.0893267463235	0.0169462316176	nan	06	22	01	02	0	0	0	0	65535	65535
37333.0	126.0	r02c06f23p01-ch2sk1fk1fl1.tiff	r02c06f23p01-ch1sk1fk1fl1.tiff	17	695	0.000564584	0.102708	0.0	0.0	nan	06	23	01	02	1	0	0	0	65535	65535
37549.0	466.0	r02c06f24p01-ch2sk1fk1fl1.tiff	r02c06f24p01-ch1sk1fk1fl1.tiff	17	696	0.000610361	0.0651408	0.0	0.0	nan	06	24	01	02	1	0	0	0	65535	65535
31361.0	277.0	r02c06f25p01-ch2sk1fk1fl1.tiff	r02c06f25p01-ch1sk1fk1fl1.tiff	17	697	0.000656138	0.0581216	0.0	0.0	nan	06	25	01	02	1	0	0	0	65535	65535
37577.0	19738.0	r02c06f26p01-ch2sk1fk1fl1.tiff	r02c06f26p01-ch1sk1fk1fl1.tiff	17	698	0.000610361	0.00698863	0.0	0.0	nan	06	26	01	02	1	1	0	0	65535	65535
7.0	24.0	r02c06f27p01-ch2sk1fk1fl1.tiff	r02c06f27p01-ch1sk1fk1fl1.tiff	17	699	0.249714	0.24976	0.0114171645221	0.113884420956	nan	06	27	01	02	0	0	0	0	65535	65535
33.0	89.0	r02c06f28p01-ch2sk1fk1fl1.tiff	r02c06f28p01-ch1sk1fk1fl1.tiff	17	700	0.249729	0.249775	0.0468893612132	0.305534811581	nan	06	28	01	02	0	0	0	0	65535	65535
34.0	27.0	r02c06f29p01-ch2sk1fk1fl1.tiff	r02c06f29p01-ch1sk1fk1fl1.tiff	17	701	0.249729	0.249683	0.00179515165441	0.00157973345588	nan	06	29	01	02	0	0	0	0	65535	65535
151.0	1.0	r02c06f30p01-ch2sk1fk1fl1.tiff	r02c06f30p01-ch1sk1fk1fl1.tiff	17	702	0.0702678	0.114916	0.0	0.0	nan	06	30	01	02	0	0	0	0	65535	65535
37497.0	22897.0	r02c06f31p01-ch2sk1fk1fl1.tiff	r02c06f31p01-ch1sk1fk1fl1.tiff	17	703	0.000579843	0.00723278	0.0	0.0	nan	06	31	01	02	1	1	0	0	65535	65535
36670.0	430.0	r02c06f32p01-ch2sk1fk1fl1.tiff	r02c06f32p01-ch1sk1fk1fl1.tiff	17	704	0.000595102	0.0919509	0.0	0.0	nan	06	32	01	02	1	0	0	0	65535	65535
1.0	4.0	r02c06f33p01-ch2sk1fk1fl1.tiff	r02c06f33p01-ch1sk1fk1fl1.tiff	17	705	0.198642	0.249683	0.0	0.000359030330882	nan	06	33	01	02	0	0	0	0	65535	65535
37877.0	19870.0	r02c06f34p01-ch2sk1fk1fl1.tiff	r02c06f34p01-ch1sk1fk1fl1.tiff	17	706	0.000579843	0.00935378	0.0	0.0	nan	06	34	01	02	1	1	0	0	65535	65535
38083.0	70.0	r02c06f35p01-ch2sk1fk1fl1.tiff	r02c06f35p01-ch1sk1fk1fl1.tiff	17	707	0.000595102	0.0551308	0.0	0.0	nan	06	35	01	02	1	0	0	0	65535	65535
37423.0	267.0	r02c06f36p01-ch2sk1fk1fl1.tiff	r02c06f36p01-ch1sk1fk1fl1.tiff	17	708	0.000579843	0.0691997	0.0	0.0	nan	06	36	01	02	1	0	0	0	65535	65535
0.0	0.0	r02c06f37p01-ch2sk1fk1fl1.tiff	r02c06f37p01-ch1sk1fk1fl1.tiff	17	709	0.0	0.0	0.0	0.0	nan	06	37	01	02	1	1	0	0	65535	65535
1.0	219.0	r02c06f38p01-ch2sk1fk1fl1.tiff	r02c06f38p01-ch1sk1fk1fl1.tiff	17	710	0.130404	0.0506142	0.0	0.0	nan	06	38	01	02	0	0	0	0	65535	65535
37993.0	208.0	r02c06f39p01-ch2sk1fk1fl1.tiff	r02c06f39p01-ch1sk1fk1fl1.tiff	17	711	0.000595102	0.0234836	0.0	0.0	nan	06	39	01	02	1	1	0	0	65535	65535
37303.0	291.0	r02c06f40p01-ch2sk1fk1fl1.tiff	r02c06f40p01-ch1sk1fk1fl1.tiff	17	712	0.000564584	0.0741283	0.0	0.0	nan	06	40	01	02	1	0	0	0	65535	65535
37649.0	78.0	r02c06f41p01-ch2sk1fk1fl1.tiff	r02c06f41p01-ch1sk1fk1fl1.tiff	17	713	0.000610361	0.0968795	0.0	0.0	nan	06	41	01	02	1	0	0	0	65535	65535
0.0	0.0	r02c06f42p01-ch2sk1fk1fl1.tiff	r02c06f42p01-ch1sk1fk1fl1.tiff	17	714	0.0	0.0	0.0	0.0	nan	06	42	01	02	1	1	0	0	65535	65535
23.0	72.0	r03c06f01p01-ch2sk1fk1fl1.tiff	r03c06f01p01-ch1sk1fk1fl1.tiff	18	715	0.249729	0.249714	0.0129968979779	0.00904756433824	nan	06	01	01	03	0	0	0	0	65535	65535
37187.0	22179.0	r03c06f02p01-ch2sk1fk1fl1.tiff	r03c06f02p01-ch1sk1fk1fl1.tiff	18	716	0.000595102	0.0126802	0.0	0.0	nan	06	02	01	03	1	1	0	0	65535	65535
205.0	8.0	r03c06f03p01-ch2sk1fk1fl1.tiff	r03c06f03p01-ch1sk1fk1fl1.tiff	18	717	0.0646067	0.163439	0.0	0.0	nan	06	03	01	03	0	0	0	0	65535	65535
157.0	120.0	r03c06f04p01-ch2sk1fk1fl1.tiff	r03c06f04p01-ch1sk1fk1fl1.tiff	18	718	0.24976	0.188373	0.0129250919118	0.0	nan	06	04	01	03	0	0	0	0	65535	65535
206.0	177.0	r03c06f05p01-ch2sk1fk1fl1.tiff	r03c06f05p01-ch1sk1fk1fl1.tiff	18	719	0.249699	0.193347	0.00653435202206	0.0	nan	06	05	01	03	0	0	0	0	65535	65535
95.0	23.0	r03c06f06p01-ch2sk1fk1fl1.tiff	r03c06f06p01-ch1sk1fk1fl1.tiff	18	720	0.149477	0.187503	0.0	0.0	nan	06	06	01	03	0	0	0	0	65535	65535
37802.0	20166.0	r03c06f07p01-ch2sk1fk1fl1.tiff	r03c06f07p01-ch1sk1fk1fl1.tiff	18	721	0.00062562	0.0135805	0.0	0.0	nan	06	07	01	03	1	1	0	0	65535	65535
37509.0	22331.0	r03c06f08p01-ch2sk1fk1fl1.tiff	r03c06f08p01-ch1sk1fk1fl1.tiff	18	722	0.000595102	0.00418097	0.0	0.0	nan	06	08	01	03	1	1	0	0	65535	65535
296.0	243.0	r03c06f09p01-ch2sk1fk1fl1.tiff	r03c06f09p01-ch1sk1fk1fl1.tiff	18	723	0.249729	0.249653	0.0206083409926	0.000143612132353	nan	06	09	01	03	0	0	0	0	65535	65535
306.0	217.0	r03c06f10p01-ch2sk1fk1fl1.tiff	r03c06f10p01-ch1sk1fk1fl1.tiff	18	724	0.249775	0.214954	0.211756089154	0.0	nan	06	10	01	03	0	0	0	0	65535	65535
47.0	59.0	r03c06f11p01-ch2sk1fk1fl1.tiff	r03c06f11p01-ch1sk1fk1fl1.tiff	18	725	0.249775	0.249744	0.0327435661765	0.00280043658088	nan	06	11	01	03	0	0	0	0	65535	65535
6.0	3.0	r03c06f12p01-ch2sk1fk1fl1.tiff	r03c06f12p01-ch1sk1fk1fl1.tiff	18	726	0.249561	0.249683	7.18060661765e-05	0.000430836397059	nan	06	12	01	03	0	0	0	0	65535	65535
32331.0	353.0	r03c06f13p01-ch2sk1fk1fl1.tiff	r03c06f13p01-ch1sk1fk1fl1.tiff	18	727	0.00248722	0.09337	0.0	0.0	nan	06	13	01	03	1	0	0	0	65535	65535
31384.0	313.0	r03c06f14p01-ch2sk1fk1fl1.tiff	r03c06f14p01-ch1sk1fk1fl1.tiff	18	728	0.00247196	0.104524	0.0	0.0	nan	06	14	01	03	1	0	0	0	65535	65535
38164.0	19631.0	r03c06f15p01-ch2sk1fk1fl1.tiff	r03c06f15p01-ch1sk1fk1fl1.tiff	18	729	0.000579843	0.010605	0.0	0.0	nan	06	15	01	03	1	1	0	0	65535	65535
23.0	57.0	r03c06f16p01-ch2sk1fk1fl1.tiff	r03c06f16p01-ch1sk1fk1fl1.tiff	18	730	0.24976	0.249744	0.0235523897059	0.00301585477941	nan	06	16	01	03	0	0	0	0	65535	65535
150.0	265.0	r03c06f17p01-ch2sk1fk1fl1.tiff	r03c06f17p01-ch1sk1fk1fl1.tiff	18	731	0.249775	0.249699	0.159481272978	0.000718060661765	nan	06	17	01	03	0	0	0	0	65535	65535
402.0	283.0	r03c06f18p01-ch2sk1fk1fl1.tiff	r03c06f18p01-ch1sk1fk1fl1.tiff	18	732	0.24979	0.249683	0.164005055147	0.000287224264706	nan	06	18	01	03	0	0	0	0	65535	65535
136.0	8.0	r03c06f19p01-ch2sk1fk1fl1.tiff	r03c06f19p01-ch1sk1fk1fl1.tiff	18	733	0.112352	0.24979	0.0	0.927662568934	nan	06	19	01	03	0	0	0	0	65535	65535
131.0	313.0	r03c06f20p01-ch2sk1fk1fl1.tiff	r03c06f20p01-ch1sk1fk1fl1.tiff	18	734	0.128954	0.249744	0.0	0.0528492647059	nan	06	20	01	03	0	0	0	0	65535	65535
168.0	143.0	r03c06f21p01-ch2sk1fk1fl1.tiff	r03c06f21p01-ch1sk1fk1fl1.tiff	18	735	0.24976	0.249699	0.0715906479779	0.000143612132353	nan	06	21	01	03	0	0	0	0	65535	65535
59.0	144.0	r03c06f22p01-ch2sk1fk1fl1.tiff	r03c06f22p01-ch1sk1fk1fl1.tiff	18	736	0.249744	0.249668	0.0778377757353	0.00193876378676	nan	06	22	01	03	0	0	0	0	65535	65535
37642.0	21957.0	r03c06f23p01-ch2sk1fk1fl1.tiff	r03c06f23p01-ch1sk1fk1fl1.tiff	18	737	0.000610361	0.0084535	0.0	0.0	nan	06	23	01	03	1	1	0	0	65535	65535
37726.0	333.0	r03c06f24p01-ch2sk1fk1fl1.tiff	r03c06f24p01-ch1sk1fk1fl1.tiff	18	738	0.000534066	0.0602426	0.0	0.0	nan	06	24	01	03	1	0	0	0	65535	65535
31364.0	294.0	r03c06f25p01-ch2sk1fk1fl1.tiff	r03c06f25p01-ch1sk1fk1fl1.tiff	18	739	0.000656138	0.0607156	0.0	0.0	nan	06	25	01	03	1	0	0	0	65535	65535
37624.0	21906.0	r03c06f26p01-ch2sk1fk1fl1.tiff	r03c06f26p01-ch1sk1fk1fl1.tiff	18	740	0.000610361	0.00341802	0.0	0.0	nan	06	26	01	03	1	1	0	0	65535	65535
3.0	13.0	r03c06f27p01-ch2sk1fk1fl1.tiff	r03c06f27p01-ch1sk1fk1fl1.tiff	18	741	0.177401	0.249683	0.0	0.000215418198529	nan	06	27	01	03	0	0	0	0	65535	65535
6.0	26.0	r03c06f28p01-ch2sk1fk1fl1.tiff	r03c06f28p01-ch1sk1fk1fl1.tiff	18	742	0.249714	0.249683	0.00825769761029	0.00107709099265	nan	06	28	01	03	0	0	0	0	65535	65535
98.0	60.0	r03c06f29p01-ch2sk1fk1fl1.tiff	r03c06f29p01-ch1sk1fk1fl1.tiff	18	743	0.24979	0.232013	0.00459558823529	0.0	nan	06	29	01	03	0	0	0	0	65535	65535
1392.0	0.0	r03c06f30p01-ch2sk1fk1fl1.tiff	r03c06f30p01-ch1sk1fk1fl1.tiff	18	744	0.0225528	0.0974746	0.0	0.0	nan	06	30	01	03	1	0	0	0	65535	65535
32120.0	18023.0	r03c06f31p01-ch2sk1fk1fl1.tiff	r03c06f31p01-ch1sk1fk1fl1.tiff	18	745	0.000961318	0.0174563	0.0	0.0	nan	06	31	01	03	1	1	0	0	65535	65535
60.0	20.0	r03c06f32p01-ch2sk1fk1fl1.tiff	r03c06f32p01-ch1sk1fk1fl1.tiff	18	746	0.223163	0.204639	0.0	0.0	nan	06	32	01	03	0	0	0	0	65535	65535
31335.0	3.0	r03c06f33p01-ch2sk1fk1fl1.tiff	r03c06f33p01-ch1sk1fk1fl1.tiff	18	747	0.000686656	0.178317	0.0	0.0	nan	06	33	01	03	1	0	0	0	65535	65535
31613.0	19614.0	r03c06f34p01-ch2sk1fk1fl1.tiff	r03c06f34p01-ch1sk1fk1fl1.tiff	18	748	0.000640879	0.00622568	0.0	0.0	nan	06	34	01	03	1	1	0	0	65535	65535
32305.0	87.0	r03c06f35p01-ch2sk1fk1fl1.tiff	r03c06f35p01-ch1sk1fk1fl1.tiff	18	749	0.00062562	0.127291	0.0	0.0	nan	06	35	01	03	1	0	0	0	65535	65535
0.0	0.0	r03c06f36p01-ch2sk1fk1fl1.tiff	r03c06f36p01-ch1sk1fk1fl1.tiff	18	750	0.0	0.0	0.0	0.0	nan	06	36	01	03	1	1	0	0	65535	65535
0.0	0.0	r03c06f37p01-ch2sk1fk1fl1.tiff	r03c06f37p01-ch1sk1fk1fl1.tiff	18	751	0.0	0.0	0.0	0.0	nan	06	37	01	03	1	1	0	0	65535	65535
37728.0	275.0	r03c06f38p01-ch2sk1fk1fl1.tiff	r03c06f38p01-ch1sk1fk1fl1.tiff	18	752	0.000610361	0.0583047	0.0	0.0	nan	06	38	01	03	1	0	0	0	65535	65535
32562.0	194.0	r03c06f39p01-ch2sk1fk1fl1.tiff	r03c06f39p01-ch1sk1fk1fl1.tiff	18	753	0.000717174	0.0355993	0.0	0.0	nan	06	39	01	03	1	1	0	0	65535	65535
37608.0	276.0	r03c06f40p01-ch2sk1fk1fl1.tiff	r03c06f40p01-ch1sk1fk1fl1.tiff	18	754	0.000595102	0.0948348	0.0	0.0	nan	06	40	01	03	1	0	0	0	65535	65535
31473.0	0.0	r03c06f41p01-ch2sk1fk1fl1.tiff	r03c06f41p01-ch1sk1fk1fl1.tiff	18	755	0.000656138	0.100359	0.0	0.0	nan	06	41	01	03	1	0	0	0	65535	65535
37501.0	22716.0	r03c06f42p01-ch2sk1fk1fl1.tiff	r03c06f42p01-ch1sk1fk1fl1.tiff	18	756	0.000564584	0.00862135	0.0	0.0	nan	06	42	01	03	1	1	0	0	65535	65535
27.0	126.0	r04c06f01p01-ch2sk1fk1fl1.tiff	r04c06f01p01-ch1sk1fk1fl1.tiff	19	757	0.249744	0.249714	0.0414321001838	0.0119916130515	nan	06	01	01	04	0	0	0	0	65535	65535
24923.0	22008.0	r04c06f02p01-ch2sk1fk1fl1.tiff	r04c06f02p01-ch1sk1fk1fl1.tiff	19	758	0.00321965	0.00488289	0.0	0.0	nan	06	02	01	04	1	1	0	0	65535	65535
262.0	381.0	r04c06f03p01-ch2sk1fk1fl1.tiff	r04c06f03p01-ch1sk1fk1fl1.tiff	19	759	0.0277867	0.0806287	0.0	0.0	nan	06	03	01	04	1	0	0	0	65535	65535
38.0	35.0	r04c06f04p01-ch2sk1fk1fl1.tiff	r04c06f04p01-ch1sk1fk1fl1.tiff	19	760	0.249729	0.178912	0.00272863051471	0.0	nan	06	04	01	04	0	0	0	0	65535	65535
139.0	231.0	r04c06f05p01-ch2sk1fk1fl1.tiff	r04c06f05p01-ch1sk1fk1fl1.tiff	19	761	0.24976	0.249622	0.0130687040441	7.18060661765e-05	nan	06	05	01	04	0	0	0	0	65535	65535
0.0	0.0	r04c06f06p01-ch2sk1fk1fl1.tiff	r04c06f06p01-ch1sk1fk1fl1.tiff	19	762	0.0	0.0	0.0	0.0	nan	06	06	01	04	1	1	0	0	65535	65535
0.0	0.0	r04c06f07p01-ch2sk1fk1fl1.tiff	r04c06f07p01-ch1sk1fk1fl1.tiff	19	763	0.0	0.0	0.0	0.0	nan	06	07	01	04	1	1	0	0	65535	65535
0.0	0.0	r04c06f08p01-ch2sk1fk1fl1.tiff	r04c06f08p01-ch1sk1fk1fl1.tiff	19	764	0.0	0.0	0.0	0.0	nan	06	08	01	04	1	1	0	0	65535	65535
0.0	0.0	r04c06f09p01-ch2sk1fk1fl1.tiff	r04c06f09p01-ch1sk1fk1fl1.tiff	19	765	0.0	0.0	0.0	0.0	nan	06	09	01	04	1	1	0	0	65535	65535
0.0	0.0	r04c06f10p01-ch2sk1fk1fl1.tiff	r04c06f10p01-ch1sk1fk1fl1.tiff	19	766	0.0	0.0	0.0	0.0	nan	06	10	01	04	1	1	0	0	65535	65535
0.0	0.0	r04c06f11p01-ch2sk1fk1fl1.tiff	r04c06f11p01-ch1sk1fk1fl1.tiff	19	767	0.0	0.0	0.0	0.0	nan	06	11	01	04	1	1	0	0	65535	65535
0.0	0.0	r04c06f12p01-ch2sk1fk1fl1.tiff	r04c06f12p01-ch1sk1fk1fl1.tiff	19	768	0.0	0.0	0.0	0.0	nan	06	12	01	04	1	1	0	0	65535	65535
0.0	0.0	r04c06f13p01-ch2sk1fk1fl1.tiff	r04c06f13p01-ch1sk1fk1fl1.tiff	19	769	0.0	0.0	0.0	0.0	nan	06	13	01	04	1	1	0	0	65535	65535
0.0	0.0	r04c06f14p01-ch2sk1fk1fl1.tiff	r04c06f14p01-ch1sk1fk1fl1.tiff	19	770	0.0	0.0	0.0	0.0	nan	06	14	01	04	1	1	0	0	65535	65535
0.0	0.0	r04c06f15p01-ch2sk1fk1fl1.tiff	r04c06f15p01-ch1sk1fk1fl1.tiff	19	771	0.0	0.0	0.0	0.0	nan	06	15	01	04	1	1	0	0	65535	65535
0.0	0.0	r04c06f16p01-ch2sk1fk1fl1.tiff	r04c06f16p01-ch1sk1fk1fl1.tiff	19	772	0.0	0.0	0.0	0.0	nan	06	16	01	04	1	1	0	0	65535	65535
0.0	0.0	r04c06f17p01-ch2sk1fk1fl1.tiff	r04c06f17p01-ch1sk1fk1fl1.tiff	19	773	0.0	0.0	0.0	0.0	nan	06	17	01	04	1	1	0	0	65535	65535
0.0	0.0	r04c06f18p01-ch2sk1fk1fl1.tiff	r04c06f18p01-ch1sk1fk1fl1.tiff	19	774	0.0	0.0	0.0	0.0	nan	06	18	01	04	1	1	0	0	65535	65535
0.0	0.0	r04c06f19p01-ch2sk1fk1fl1.tiff	r04c06f19p01-ch1sk1fk1fl1.tiff	19	775	0.0	0.0	0.0	0.0	nan	06	19	01	04	1	1	0	0	65535	65535
0.0	0.0	r04c06f20p01-ch2sk1fk1fl1.tiff	r04c06f20p01-ch1sk1fk1fl1.tiff	19	776	0.0	0.0	0.0	0.0	nan	06	20	01	04	1	1	0	0	65535	65535
0.0	0.0	r04c06f21p01-ch2sk1fk1fl1.tiff	r04c06f21p01-ch1sk1fk1fl1.tiff	19	777	0.0	0.0	0.0	0.0	nan	06	21	01	04	1	1	0	0	65535	65535
0.0	0.0	r04c06f22p01-ch2sk1fk1fl1.tiff	r04c06f22p01-ch1sk1fk1fl1.tiff	19	778	0.0	0.0	0.0	0.0	nan	06	22	01	04	1	1	0	0	65535	65535
0.0	0.0	r04c06f23p01-ch2sk1fk1fl1.tiff	r04c06f23p01-ch1sk1fk1fl1.tiff	19	779	0.0	0.0	0.0	0.0	nan	06	23	01	04	1	1	0	0	65535	65535
0.0	0.0	r04c06f24p01-ch2sk1fk1fl1.tiff	r04c06f24p01-ch1sk1fk1fl1.tiff	19	780	0.0	0.0	0.0	0.0	nan	06	24	01	04	1	1	0	0	65535	65535
0.0	0.0	r04c06f25p01-ch2sk1fk1fl1.tiff	r04c06f25p01-ch1sk1fk1fl1.tiff	19	781	0.0	0.0	0.0	0.0	nan	06	25	01	04	1	1	0	0	65535	65535
0.0	0.0	r04c06f26p01-ch2sk1fk1fl1.tiff	r04c06f26p01-ch1sk1fk1fl1.tiff	19	782	0.0	0.0	0.0	0.0	nan	06	26	01	04	1	1	0	0	65535	65535
0.0	0.0	r04c06f27p01-ch2sk1fk1fl1.tiff	r04c06f27p01-ch1sk1fk1fl1.tiff	19	783	0.0	0.0	0.0	0.0	nan	06	27	01	04	1	1	0	0	65535	65535
0.0	0.0	r04c06f28p01-ch2sk1fk1fl1.tiff	r04c06f28p01-ch1sk1fk1fl1.tiff	19	784	0.0	0.0	0.0	0.0	nan	06	28	01	04	1	1	0	0	65535	65535
0.0	0.0	r04c06f29p01-ch2sk1fk1fl1.tiff	r04c06f29p01-ch1sk1fk1fl1.tiff	19	785	0.0	0.0	0.0	0.0	nan	06	29	01	04	1	1	0	0	65535	65535
0.0	0.0	r04c06f30p01-ch2sk1fk1fl1.tiff	r04c06f30p01-ch1sk1fk1fl1.tiff	19	786	0.0	0.0	0.0	0.0	nan	06	30	01	04	1	1	0	0	65535	65535
0.0	0.0	r04c06f31p01-ch2sk1fk1fl1.tiff	r04c06f31p01-ch1sk1fk1fl1.tiff	19	787	0.0	0.0	0.0	0.0	nan	06	31	01	04	1	1	0	0	65535	65535
0.0	0.0	r04c06f32p01-ch2sk1fk1fl1.tiff	r04c06f32p01-ch1sk1fk1fl1.tiff	19	788	0.0	0.0	0.0	0.0	nan	06	32	01	04	1	1	0	0	65535	65535
0.0	0.0	r04c06f33p01-ch2sk1fk1fl1.tiff	r04c06f33p01-ch1sk1fk1fl1.tiff	19	789	0.0	0.0	0.0	0.0	nan	06	33	01	04	1	1	0	0	65535	65535
0.0	0.0	r04c06f34p01-ch2sk1fk1fl1.tiff	r04c06f34p01-ch1sk1fk1fl1.tiff	19	790	0.0	0.0	0.0	0.0	nan	06	34	01	04	1	1	0	0	65535	65535
0.0	0.0	r04c06f35p01-ch2sk1fk1fl1.tiff	r04c06f35p01-ch1sk1fk1fl1.tiff	19	791	0.0	0.0	0.0	0.0	nan	06	35	01	04	1	1	0	0	65535	65535
0.0	0.0	r04c06f36p01-ch2sk1fk1fl1.tiff	r04c06f36p01-ch1sk1fk1fl1.tiff	19	792	0.0	0.0	0.0	0.0	nan	06	36	01	04	1	1	0	0	65535	65535
0.0	0.0	r04c06f37p01-ch2sk1fk1fl1.tiff	r04c06f37p01-ch1sk1fk1fl1.tiff	19	793	0.0	0.0	0.0	0.0	nan	06	37	01	04	1	1	0	0	65535	65535
0.0	0.0	r04c06f38p01-ch2sk1fk1fl1.tiff	r04c06f38p01-ch1sk1fk1fl1.tiff	19	794	0.0	0.0	0.0	0.0	nan	06	38	01	04	1	1	0	0	65535	65535
0.0	0.0	r04c06f39p01-ch2sk1fk1fl1.tiff	r04c06f39p01-ch1sk1fk1fl1.tiff	19	795	0.0	0.0	0.0	0.0	nan	06	39	01	04	1	1	0	0	65535	65535
0.0	0.0	r04c06f40p01-ch2sk1fk1fl1.tiff	r04c06f40p01-ch1sk1fk1fl1.tiff	19	796	0.0	0.0	0.0	0.0	nan	06	40	01	04	1	1	0	0	65535	65535
0.0	0.0	r04c06f41p01-ch2sk1fk1fl1.tiff	r04c06f41p01-ch1sk1fk1fl1.tiff	19	797	0.0	0.0	0.0	0.0	nan	06	41	01	04	1	1	0	0	65535	65535
0.0	0.0	r04c06f42p01-ch2sk1fk1fl1.tiff	r04c06f42p01-ch1sk1fk1fl1.tiff	19	798	0.0	0.0	0.0	0.0	nan	06	42	01	04	1	1	0	0	65535	65535
13.0	100.0	r05c06f01p01-ch2sk1fk1fl1.tiff	r05c06f01p01-ch1sk1fk1fl1.tiff	20	799	0.24976	0.249714	0.01953125	0.00337488511029	nan	06	01	01	05	0	0	0	0	65535	65535
32247.0	137.0	r05c06f02p01-ch2sk1fk1fl1.tiff	r05c06f02p01-ch1sk1fk1fl1.tiff	20	800	0.000686656	0.0884871	0.0	0.0	nan	06	02	01	05	1	0	0	0	65535	65535
100.0	381.0	r05c06f03p01-ch2sk1fk1fl1.tiff	r05c06f03p01-ch1sk1fk1fl1.tiff	20	801	0.135119	0.100679	0.0	0.0	nan	06	03	01	05	0	0	0	0	65535	65535
11.0	9.0	r05c06f04p01-ch2sk1fk1fl1.tiff	r05c06f04p01-ch1sk1fk1fl1.tiff	20	802	0.249775	0.169589	0.00150792738971	0.0	nan	06	04	01	05	0	0	0	0	65535	65535
40.0	60.0	r05c06f05p01-ch2sk1fk1fl1.tiff	r05c06f05p01-ch1sk1fk1fl1.tiff	20	803	0.249699	0.249714	0.00107709099265	0.000574448529412	nan	06	05	01	05	0	0	0	0	65535	65535
93.0	31.0	r05c06f06p01-ch2sk1fk1fl1.tiff	r05c06f06p01-ch1sk1fk1fl1.tiff	20	804	0.0899367	0.214771	0.0	0.0	nan	06	06	01	05	0	0	0	0	65535	65535
30996.0	19961.0	r05c06f07p01-ch2sk1fk1fl1.tiff	r05c06f07p01-ch1sk1fk1fl1.tiff	20	805	0.000640879	0.00244144	0.0	0.0	nan	06	07	01	05	1	1	0	0	65535	65535
37510.0	19617.0	r05c06f08p01-ch2sk1fk1fl1.tiff	r05c06f08p01-ch1sk1fk1fl1.tiff	20	806	0.000564584	0.00999466	0.0	0.0	nan	06	08	01	05	1	1	0	0	65535	65535
198.0	321.0	r05c06f09p01-ch2sk1fk1fl1.tiff	r05c06f09p01-ch1sk1fk1fl1.tiff	20	807	0.24976	0.243122	0.0578038832721	0.0	nan	06	09	01	05	0	0	0	0	65535	65535
3.0	62.0	r05c06f10p01-ch2sk1fk1fl1.tiff	r05c06f10p01-ch1sk1fk1fl1.tiff	20	808	0.249699	0.24976	0.00423655790441	0.00940659466912	nan	06	10	01	05	0	0	0	0	65535	65535
37726.0	3.0	r05c06f11p01-ch2sk1fk1fl1.tiff	r05c06f11p01-ch1sk1fk1fl1.tiff	20	809	0.000595102	0.218051	0.0	0.0	nan	06	11	01	05	1	0	0	0	65535	65535
37844.0	131.0	r05c06f12p01-ch2sk1fk1fl1.tiff	r05c06f12p01-ch1sk1fk1fl1.tiff	20	810	0.000610361	0.18613	0.0	0.0	nan	06	12	01	05	1	0	0	0	65535	65535
57.0	311.0	r05c06f13p01-ch2sk1fk1fl1.tiff	r05c06f13p01-ch1sk1fk1fl1.tiff	20	811	0.0929274	0.0940108	0.0	0.0	nan	06	13	01	05	0	0	0	0	65535	65535
32286.0	312.0	r05c06f14p01-ch2sk1fk1fl1.tiff	r05c06f14p01-ch1sk1fk1fl1.tiff	20	812	0.00137331	0.112596	0.0	0.0	nan	06	14	01	05	1	0	0	0	65535	65535
2.0	23.0	r05c06f15p01-ch2sk1fk1fl1.tiff	r05c06f15p01-ch1sk1fk1fl1.tiff	20	813	0.249744	0.249714	0.00545726102941	0.00229779411765	nan	06	15	01	05	0	0	0	0	65535	65535
9.0	93.0	r05c06f16p01-ch2sk1fk1fl1.tiff	r05c06f16p01-ch1sk1fk1fl1.tiff	20	814	0.24979	0.249744	0.0130687040441	0.006103515625	nan	06	16	01	05	0	0	0	0	65535	65535
62.0	179.0	r05c06f17p01-ch2sk1fk1fl1.tiff	r05c06f17p01-ch1sk1fk1fl1.tiff	20	815	0.24976	0.249714	0.072021484375	0.000789866727941	nan	06	17	01	05	0	0	0	0	65535	65535
229.0	604.0	r05c06f18p01-ch2sk1fk1fl1.tiff	r05c06f18p01-ch1sk1fk1fl1.tiff	20	816	0.249622	0.200519	0.000430836397059	0.0	nan	06	18	01	05	0	0	0	0	65535	65535
0.0	0.0	r05c06f19p01-ch2sk1fk1fl1.tiff	r05c06f19p01-ch1sk1fk1fl1.tiff	20	817	0.0	0.0	0.0	0.0	nan	06	19	01	05	1	1	0	0	65535	65535
165.0	114.0	r05c06f20p01-ch2sk1fk1fl1.tiff	r05c06f20p01-ch1sk1fk1fl1.tiff	20	818	0.134585	0.179889	0.0	0.0	nan	06	20	01	05	0	0	0	0	65535	65535
323.0	810.0	r05c06f21p01-ch2sk1fk1fl1.tiff	r05c06f21p01-ch1sk1fk1fl1.tiff	20	819	0.249775	0.249638	0.133631089154	0.000287224264706	nan	06	21	01	05	0	0	0	0	65535	65535
153.0	470.0	r05c06f22p01-ch2sk1fk1fl1.tiff	r05c06f22p01-ch1sk1fk1fl1.tiff	20	820	0.24976	0.249699	0.172478170956	0.000861672794118	nan	06	22	01	05	0	0	0	0	65535	65535
12.0	30.0	r05c06f23p01-ch2sk1fk1fl1.tiff	r05c06f23p01-ch1sk1fk1fl1.tiff	20	821	0.24976	0.249729	0.0137867647059	0.00739602481618	nan	06	23	01	05	0	0	0	0	65535	65535
31624.0	244.0	r05c06f24p01-ch2sk1fk1fl1.tiff	r05c06f24p01-ch1sk1fk1fl1.tiff	20	822	0.00257877	0.0616465	0.0	0.0	nan	06	24	01	05	1	0	0	0	65535	65535
1.0	249.0	r05c06f25p01-ch2sk1fk1fl1.tiff	r05c06f25p01-ch1sk1fk1fl1.tiff	20	823	0.119448	0.0658885	0.0	0.0	nan	06	25	01	05	0	0	0	0	65535	65535
5.0	23.0	r05c06f26p01-ch2sk1fk1fl1.tiff	r05c06f26p01-ch1sk1fk1fl1.tiff	20	824	0.249714	0.249744	0.00531364889706	0.00581629136029	nan	06	26	01	05	0	0	0	0	65535	65535
15.0	138.0	r05c06f27p01-ch2sk1fk1fl1.tiff	r05c06f27p01-ch1sk1fk1fl1.tiff	20	825	0.249744	0.249683	0.0204647288603	0.000646254595588	nan	06	27	01	05	0	0	0	0	65535	65535
126.0	448.0	r05c06f28p01-ch2sk1fk1fl1.tiff	r05c06f28p01-ch1sk1fk1fl1.tiff	20	826	0.249775	0.249668	0.132410386029	0.000430836397059	nan	06	28	01	05	0	0	0	0	65535	65535
397.0	785.0	r05c06f29p01-ch2sk1fk1fl1.tiff	r05c06f29p01-ch1sk1fk1fl1.tiff	20	827	0.249744	0.249699	0.147776884191	0.00150792738971	nan	06	29	01	05	0	0	0	0	65535	65535
93.0	23.0	r05c06f30p01-ch2sk1fk1fl1.tiff	r05c06f30p01-ch1sk1fk1fl1.tiff	20	828	0.0943618	0.191363	0.0	0.0	nan	06	30	01	05	0	0	0	0	65535	65535
31265.0	20687.0	r05c06f31p01-ch2sk1fk1fl1.tiff	r05c06f31p01-ch1sk1fk1fl1.tiff	20	829	0.00062562	0.00288396	0.0	0.0	nan	06	31	01	05	1	1	0	0	65535	65535
248.0	418.0	r05c06f32p01-ch2sk1fk1fl1.tiff	r05c06f32p01-ch1sk1fk1fl1.tiff	20	830	0.249744	0.207187	0.0381290211397	0.0	nan	06	32	01	05	0	0	0	0	65535	65535
159.0	294.0	r05c06f33p01-ch2sk1fk1fl1.tiff	r05c06f33p01-ch1sk1fk1fl1.tiff	20	831	0.249775	0.24831	0.0723087086397	0.0	nan	06	33	01	05	0	0	0	0	65535	65535
7.0	38.0	r05c06f34p01-ch2sk1fk1fl1.tiff	r05c06f34p01-ch1sk1fk1fl1.tiff	20	832	0.249775	0.198413	0.00940659466912	0.0	nan	06	34	01	05	0	0	0	0	65535	65535
26577.0	4.0	r05c06f35p01-ch2sk1fk1fl1.tiff	r05c06f35p01-ch1sk1fk1fl1.tiff	20	833	0.00587472	0.101259	0.0	0.0	nan	06	35	01	05	1	0	0	0	65535	65535
25372.0	287.0	r05c06f36p01-ch2sk1fk1fl1.tiff	r05c06f36p01-ch1sk1fk1fl1.tiff	20	834	0.00254826	0.148226	0.0	0.0	nan	06	36	01	05	1	0	0	0	65535	65535
37573.0	21341.0	r05c06f37p01-ch2sk1fk1fl1.tiff	r05c06f37p01-ch1sk1fk1fl1.tiff	20	835	0.000610361	0.00140383	0.0	0.0	nan	06	37	01	05	1	1	0	0	65535	65535
23.0	344.0	r05c06f38p01-ch2sk1fk1fl1.tiff	r05c06f38p01-ch1sk1fk1fl1.tiff	20	836	0.104051	0.131182	0.0	0.0	nan	06	38	01	05	0	0	0	0	65535	65535
49.0	82.0	r05c06f39p01-ch2sk1fk1fl1.tiff	r05c06f39p01-ch1sk1fk1fl1.tiff	20	837	0.249699	0.249775	0.001220703125	1.54627182904	nan	06	39	01	05	0	0	0	1	65535	65535
151.0	298.0	r05c06f40p01-ch2sk1fk1fl1.tiff	r05c06f40p01-ch1sk1fk1fl1.tiff	20	838	0.249729	0.231449	0.0185977711397	0.0	nan	06	40	01	05	0	0	0	0	65535	65535
38.0	53.0	r05c06f41p01-ch2sk1fk1fl1.tiff	r05c06f41p01-ch1sk1fk1fl1.tiff	20	839	0.0788891	0.0831464	0.0	0.0	nan	06	41	01	05	0	0	0	0	65535	65535
0.0	0.0	r05c06f42p01-ch2sk1fk1fl1.tiff	r05c06f42p01-ch1sk1fk1fl1.tiff	20	840	0.0	0.0	0.0	0.0	nan	06	42	01	05	1	1	0	0	65535	65535
23.0	55.0	r02c07f01p01-ch2sk1fk1fl1.tiff	r02c07f01p01-ch1sk1fk1fl1.tiff	21	841	0.249744	0.249699	0.0266400505515	0.0048828125	nan	07	01	01	02	0	0	0	0	65535	65535
37148.0	20485.0	r02c07f02p01-ch2sk1fk1fl1.tiff	r02c07f02p01-ch1sk1fk1fl1.tiff	21	842	0.000610361	0.00567636	0.0	0.0	nan	07	02	01	02	1	1	0	0	65535	65535
39.0	46.0	r02c07f03p01-ch2sk1fk1fl1.tiff	r02c07f03p01-ch1sk1fk1fl1.tiff	21	843	0.249729	0.196109	0.00359030330882	0.0	nan	07	03	01	02	0	0	0	0	65535	65535
251.0	284.0	r02c07f04p01-ch2sk1fk1fl1.tiff	r02c07f04p01-ch1sk1fk1fl1.tiff	21	844	0.24976	0.230579	0.0713034237132	0.0	nan	07	04	01	02	0	0	0	0	65535	65535
331.0	327.0	r02c07f05p01-ch2sk1fk1fl1.tiff	r02c07f05p01-ch1sk1fk1fl1.tiff	21	845	0.249744	0.249699	0.0412884880515	0.00136431525735	nan	07	05	01	02	0	0	0	0	65535	65535
83.0	45.0	r02c07f06p01-ch2sk1fk1fl1.tiff	r02c07f06p01-ch1sk1fk1fl1.tiff	21	846	0.106203	0.249668	0.0	0.000359030330882	nan	07	06	01	02	0	0	0	0	65535	65535
37131.0	19368.0	r02c07f07p01-ch2sk1fk1fl1.tiff	r02c07f07p01-ch1sk1fk1fl1.tiff	21	847	0.000564584	0.0078584	0.0	0.0	nan	07	07	01	02	1	1	0	0	65535	65535
37038.0	22252.0	r02c07f08p01-ch2sk1fk1fl1.tiff	r02c07f08p01-ch1sk1fk1fl1.tiff	21	848	0.000579843	0.00675975	0.0	0.0	nan	07	08	01	02	1	1	0	0	65535	65535
322.0	366.0	r02c07f09p01-ch2sk1fk1fl1.tiff	r02c07f09p01-ch1sk1fk1fl1.tiff	21	849	0.249775	0.227817	0.0450942095588	0.0	nan	07	09	01	02	0	0	0	0	65535	65535
236.0	167.0	r02c07f10p01-ch2sk1fk1fl1.tiff	r02c07f10p01-ch1sk1fk1fl1.tiff	21	850	0.249744	0.233417	0.138657513787	0.0	nan	07	10	01	02	0	0	0	0	65535	65535
22.0	33.0	r02c07f11p01-ch2sk1fk1fl1.tiff	r02c07f11p01-ch1sk1fk1fl1.tiff	21	851	0.249744	0.175204	0.0128532858456	0.0	nan	07	11	01	02	0	0	0	0	65535	65535
37644.0	1.0	r02c07f12p01-ch2sk1fk1fl1.tiff	r02c07f12p01-ch1sk1fk1fl1.tiff	21	852	0.000564584	0.134768	0.0	0.0	nan	07	12	01	02	1	0	0	0	65535	65535
0.0	0.0	r02c07f13p01-ch2sk1fk1fl1.tiff	r02c07f13p01-ch1sk1fk1fl1.tiff	21	853	0.0	0.0	0.0	0.0	nan	07	13	01	02	1	1	0	0	65535	65535
150.0	393.0	r02c07f14p01-ch2sk1fk1fl1.tiff	r02c07f14p01-ch1sk1fk1fl1.tiff	21	854	0.0567483	0.0822461	0.0	0.0	nan	07	14	01	02	0	0	0	0	65535	65535
37352.0	19761.0	r02c07f15p01-ch2sk1fk1fl1.tiff	r02c07f15p01-ch1sk1fk1fl1.tiff	21	855	0.000564584	0.0109407	0.0	0.0	nan	07	15	01	02	1	1	0	0	65535	65535
19.0	57.0	r02c07f16p01-ch2sk1fk1fl1.tiff	r02c07f16p01-ch1sk1fk1fl1.tiff	21	856	0.249729	0.249714	0.0231215533088	0.00653435202206	nan	07	16	01	02	0	0	0	0	65535	65535
146.0	317.0	r02c07f17p01-ch2sk1fk1fl1.tiff	r02c07f17p01-ch1sk1fk1fl1.tiff	21	857	0.24976	0.249729	0.0926298253676	0.00746783088235	nan	07	17	01	02	0	0	0	0	65535	65535
397.0	427.0	r02c07f18p01-ch2sk1fk1fl1.tiff	r02c07f18p01-ch1sk1fk1fl1.tiff	21	858	0.24979	0.249805	0.132913028493	0.585075827206	nan	07	18	01	02	0	0	0	0	65535	65535
84.0	14.0	r02c07f19p01-ch2sk1fk1fl1.tiff	r02c07f19p01-ch1sk1fk1fl1.tiff	21	859	0.148836	0.143145	0.0	0.0	nan	07	19	01	02	0	0	0	0	65535	65535
85.0	333.0	r02c07f20p01-ch2sk1fk1fl1.tiff	r02c07f20p01-ch1sk1fk1fl1.tiff	21	860	0.0401923	0.112871	0.0	0.0	nan	07	20	01	02	1	0	0	0	65535	65535
213.0	272.0	r02c07f21p01-ch2sk1fk1fl1.tiff	r02c07f21p01-ch1sk1fk1fl1.tiff	21	861	0.249744	0.249683	0.0809254365809	0.000574448529412	nan	07	21	01	02	0	0	0	0	65535	65535
39.0	155.0	r02c07f22p01-ch2sk1fk1fl1.tiff	r02c07f22p01-ch1sk1fk1fl1.tiff	21	862	0.249744	0.24976	0.0406422334559	0.00911937040441	nan	07	22	01	02	0	0	0	0	65535	65535
37113.0	22148.0	r02c07f23p01-ch2sk1fk1fl1.tiff	r02c07f23p01-ch1sk1fk1fl1.tiff	21	863	0.000595102	0.0107576	0.0	0.0	nan	07	23	01	02	1	1	0	0	65535	65535
32838.0	719.0	r02c07f24p01-ch2sk1fk1fl1.tiff	r02c07f24p01-ch1sk1fk1fl1.tiff	21	864	0.00172427	0.075288	0.0	0.0	nan	07	24	01	02	1	0	0	0	65535	65535
38021.0	425.0	r02c07f25p01-ch2sk1fk1fl1.tiff	r02c07f25p01-ch1sk1fk1fl1.tiff	21	865	0.000610361	0.0821393	0.0	0.0	nan	07	25	01	02	1	0	0	0	65535	65535
31926.0	22095.0	r02c07f26p01-ch2sk1fk1fl1.tiff	r02c07f26p01-ch1sk1fk1fl1.tiff	21	866	0.000640879	0.00399786	0.0	0.0	nan	07	26	01	02	1	1	0	0	65535	65535
18.0	36.0	r02c07f27p01-ch2sk1fk1fl1.tiff	r02c07f27p01-ch1sk1fk1fl1.tiff	21	867	0.24976	0.249744	0.0204647288603	0.00804227941176	nan	07	27	01	02	0	0	0	0	65535	65535
28.0	62.0	r02c07f28p01-ch2sk1fk1fl1.tiff	r02c07f28p01-ch1sk1fk1fl1.tiff	21	868	0.249744	0.249744	0.0452378216912	0.0118480009191	nan	07	28	01	02	0	0	0	0	65535	65535
27.0	63.0	r02c07f29p01-ch2sk1fk1fl1.tiff	r02c07f29p01-ch1sk1fk1fl1.tiff	21	869	0.249729	0.247623	0.00179515165441	0.0	nan	07	29	01	02	0	0	0	0	65535	65535
0.0	0.0	r02c07f30p01-ch2sk1fk1fl1.tiff	r02c07f30p01-ch1sk1fk1fl1.tiff	21	870	0.0	0.0	0.0	0.0	nan	07	30	01	02	1	1	0	0	65535	65535
37189.0	48.0	r02c07f31p01-ch2sk1fk1fl1.tiff	r02c07f31p01-ch1sk1fk1fl1.tiff	21	871	0.000595102	0.249775	0.0	0.320183249081	nan	07	31	01	02	1	0	0	0	65535	65535
38282.0	310.0	r02c07f32p01-ch2sk1fk1fl1.tiff	r02c07f32p01-ch1sk1fk1fl1.tiff	21	872	0.000595102	0.139666	0.0	0.0	nan	07	32	01	02	1	0	0	0	65535	65535
37547.0	17395.0	r02c07f33p01-ch2sk1fk1fl1.tiff	r02c07f33p01-ch1sk1fk1fl1.tiff	21	873	0.000549325	0.00740063	0.0	0.0	nan	07	33	01	02	1	1	0	0	65535	65535
37323.0	19549.0	r02c07f34p01-ch2sk1fk1fl1.tiff	r02c07f34p01-ch1sk1fk1fl1.tiff	21	874	0.000595102	0.00943008	0.0	0.0	nan	07	34	01	02	1	1	0	0	65535	65535
32501.0	50.0	r02c07f35p01-ch2sk1fk1fl1.tiff	r02c07f35p01-ch1sk1fk1fl1.tiff	21	875	0.000640879	0.0596628	0.0	0.0	nan	07	35	01	02	1	0	0	0	65535	65535
37286.0	296.0	r02c07f36p01-ch2sk1fk1fl1.tiff	r02c07f36p01-ch1sk1fk1fl1.tiff	21	876	0.000595102	0.0805524	0.0	0.0	nan	07	36	01	02	1	0	0	0	65535	65535
0.0	0.0	r02c07f37p01-ch2sk1fk1fl1.tiff	r02c07f37p01-ch1sk1fk1fl1.tiff	21	877	0.0	0.0	0.0	0.0	nan	07	37	01	02	1	1	0	0	65535	65535
0.0	0.0	r02c07f38p01-ch2sk1fk1fl1.tiff	r02c07f38p01-ch1sk1fk1fl1.tiff	21	878	0.0	0.0	0.0	0.0	nan	07	38	01	02	1	1	0	0	65535	65535
37915.0	214.0	r02c07f39p01-ch2sk1fk1fl1.tiff	r02c07f39p01-ch1sk1fk1fl1.tiff	21	879	0.000579843	0.0255589	0.0	0.0	nan	07	39	01	02	1	1	0	0	65535	65535
37132.0	233.0	r02c07f40p01-ch2sk1fk1fl1.tiff	r02c07f40p01-ch1sk1fk1fl1.tiff	21	880	0.000610361	0.0153353	0.0	0.0	nan	07	40	01	02	1	1	0	0	65535	65535
37246.0	68.0	r02c07f41p01-ch2sk1fk1fl1.tiff	r02c07f41p01-ch1sk1fk1fl1.tiff	21	881	0.000564584	0.0164645	0.0	0.0	nan	07	41	01	02	1	1	0	0	65535	65535
37959.0	21066.0	r02c07f42p01-ch2sk1fk1fl1.tiff	r02c07f42p01-ch1sk1fk1fl1.tiff	21	882	0.000564584	0.00308232	0.0	0.0	nan	07	42	01	02	1	1	0	0	65535	65535
25.0	37.0	r03c07f01p01-ch2sk1fk1fl1.tiff	r03c07f01p01-ch1sk1fk1fl1.tiff	22	883	0.249775	0.249744	0.0263528262868	0.003662109375	nan	07	01	01	03	0	0	0	0	65535	65535
37502.0	20409.0	r03c07f02p01-ch2sk1fk1fl1.tiff	r03c07f02p01-ch1sk1fk1fl1.tiff	22	884	0.000564584	0.0135195	0.0	0.0	nan	07	02	01	03	1	1	0	0	65535	65535
0.0	0.0	r03c07f03p01-ch2sk1fk1fl1.tiff	r03c07f03p01-ch1sk1fk1fl1.tiff	22	885	0.0	0.0	0.0	0.0	nan	07	03	01	03	1	1	0	0	65535	65535
138.0	75.0	r03c07f04p01-ch2sk1fk1fl1.tiff	r03c07f04p01-ch1sk1fk1fl1.tiff	22	886	0.24976	0.210971	0.0355440027574	0.0	nan	07	04	01	03	0	0	0	0	65535	65535
206.0	151.0	r03c07f05p01-ch2sk1fk1fl1.tiff	r03c07f05p01-ch1sk1fk1fl1.tiff	22	887	0.249775	0.249668	0.0474638097426	0.000215418198529	nan	07	05	01	03	0	0	0	0	65535	65535
116.0	18.0	r03c07f06p01-ch2sk1fk1fl1.tiff	r03c07f06p01-ch1sk1fk1fl1.tiff	22	888	0.157214	0.162158	0.0	0.0	nan	07	06	01	03	0	0	0	0	65535	65535
37358.0	21093.0	r03c07f07p01-ch2sk1fk1fl1.tiff	r03c07f07p01-ch1sk1fk1fl1.tiff	22	889	0.000549325	0.0024567	0.0	0.0	nan	07	07	01	03	1	1	0	0	65535	65535
36822.0	21696.0	r03c07f08p01-ch2sk1fk1fl1.tiff	r03c07f08p01-ch1sk1fk1fl1.tiff	22	890	0.00062562	0.00125124	0.0	0.0	nan	07	08	01	03	1	1	0	0	65535	65535
264.0	219.0	r03c07f09p01-ch2sk1fk1fl1.tiff	r03c07f09p01-ch1sk1fk1fl1.tiff	22	891	0.24976	0.247959	0.0690774356618	0.0	nan	07	09	01	03	0	0	0	0	65535	65535
272.0	174.0	r03c07f10p01-ch2sk1fk1fl1.tiff	r03c07f10p01-ch1sk1fk1fl1.tiff	22	892	0.249775	0.249638	0.17333984375	0.000143612132353	nan	07	10	01	03	0	0	0	0	65535	65535
26.0	54.0	r03c07f11p01-ch2sk1fk1fl1.tiff	r03c07f11p01-ch1sk1fk1fl1.tiff	22	893	0.249729	0.236454	0.0308048023897	0.0	nan	07	11	01	03	0	0	0	0	65535	65535
1.0	10.0	r03c07f12p01-ch2sk1fk1fl1.tiff	r03c07f12p01-ch1sk1fk1fl1.tiff	22	894	0.218357	0.249744	0.0	0.0217572380515	nan	07	12	01	03	0	0	0	0	65535	65535
19.0	370.0	r03c07f13p01-ch2sk1fk1fl1.tiff	r03c07f13p01-ch1sk1fk1fl1.tiff	22	895	0.249729	0.0936294	0.00136431525735	0.0	nan	07	13	01	03	0	0	0	0	65535	65535
37764.0	403.0	r03c07f14p01-ch2sk1fk1fl1.tiff	r03c07f14p01-ch1sk1fk1fl1.tiff	22	896	0.00062562	0.127092	0.0	0.0	nan	07	14	01	03	1	0	0	0	65535	65535
0.0	22011.0	r03c07f15p01-ch2sk1fk1fl1.tiff	r03c07f15p01-ch1sk1fk1fl1.tiff	22	897	0.116869	0.00418097	0.0	0.0	nan	07	15	01	03	0	1	0	0	65535	65535
27.0	75.0	r03c07f16p01-ch2sk1fk1fl1.tiff	r03c07f16p01-ch1sk1fk1fl1.tiff	22	898	0.249744	0.242283	0.0322409237132	0.0	nan	07	16	01	03	0	0	0	0	65535	65535
137.0	204.0	r03c07f17p01-ch2sk1fk1fl1.tiff	r03c07f17p01-ch1sk1fk1fl1.tiff	22	899	0.24976	0.249714	0.138801125919	0.00107709099265	nan	07	17	01	03	0	0	0	0	65535	65535
442.0	322.0	r03c07f18p01-ch2sk1fk1fl1.tiff	r03c07f18p01-ch1sk1fk1fl1.tiff	22	900	0.24976	0.249622	0.14497644761	0.000143612132353	nan	07	18	01	03	0	0	0	0	65535	65535
0.0	0.0	r03c07f19p01-ch2sk1fk1fl1.tiff	r03c07f19p01-ch1sk1fk1fl1.tiff	22	901	0.0	0.0	0.0	0.0	nan	07	19	01	03	1	1	0	0	65535	65535
0.0	0.0	r03c07f20p01-ch2sk1fk1fl1.tiff	r03c07f20p01-ch1sk1fk1fl1.tiff	22	902	0.0	0.0	0.0	0.0	nan	07	20	01	03	1	1	0	0	65535	65535
149.0	183.0	r03c07f21p01-ch2sk1fk1fl1.tiff	r03c07f21p01-ch1sk1fk1fl1.tiff	22	903	0.249744	0.237217	0.0668514476103	0.0	nan	07	21	01	03	0	0	0	0	65535	65535
72.0	158.0	r03c07f22p01-ch2sk1fk1fl1.tiff	r03c07f22p01-ch1sk1fk1fl1.tiff	22	904	0.249775	0.245548	0.0888959099265	0.0	nan	07	22	01	03	0	0	0	0	65535	65535
37660.0	22099.0	r03c07f23p01-ch2sk1fk1fl1.tiff	r03c07f23p01-ch1sk1fk1fl1.tiff	22	905	0.000595102	0.00610361	0.0	0.0	nan	07	23	01	03	1	1	0	0	65535	65535
31867.0	543.0	r03c07f24p01-ch2sk1fk1fl1.tiff	r03c07f24p01-ch1sk1fk1fl1.tiff	22	906	0.00062562	0.0946059	0.0	0.0	nan	07	24	01	03	1	0	0	0	65535	65535
37165.0	394.0	r03c07f25p01-ch2sk1fk1fl1.tiff	r03c07f25p01-ch1sk1fk1fl1.tiff	22	907	0.000564584	0.0817578	0.0	0.0	nan	07	25	01	03	1	0	0	0	65535	65535
31817.0	19737.0	r03c07f26p01-ch2sk1fk1fl1.tiff	r03c07f26p01-ch1sk1fk1fl1.tiff	22	908	0.00151064	0.0278935	0.0	0.0	nan	07	26	01	03	1	1	0	0	65535	65535
8.0	16.0	r03c07f27p01-ch2sk1fk1fl1.tiff	r03c07f27p01-ch1sk1fk1fl1.tiff	22	909	0.249714	0.249729	0.00409294577206	0.00100528492647	nan	07	27	01	03	0	0	0	0	65535	65535
19.0	31.0	r03c07f28p01-ch2sk1fk1fl1.tiff	r03c07f28p01-ch1sk1fk1fl1.tiff	22	910	0.24979	0.249729	0.0206083409926	0.001220703125	nan	07	28	01	03	0	0	0	0	65535	65535
97.0	69.0	r03c07f29p01-ch2sk1fk1fl1.tiff	r03c07f29p01-ch1sk1fk1fl1.tiff	22	911	0.249744	0.228443	0.0241268382353	0.0	nan	07	29	01	03	0	0	0	0	65535	65535
0.0	0.0	r03c07f30p01-ch2sk1fk1fl1.tiff	r03c07f30p01-ch1sk1fk1fl1.tiff	22	912	0.0	0.0	0.0	0.0	nan	07	30	01	03	1	1	0	0	65535	65535
25908.0	19137.0	r03c07f31p01-ch2sk1fk1fl1.tiff	r03c07f31p01-ch1sk1fk1fl1.tiff	22	913	0.00529488	0.0129397	0.0	0.0	nan	07	31	01	03	1	1	0	0	65535	65535
16.0	19.0	r03c07f32p01-ch2sk1fk1fl1.tiff	r03c07f32p01-ch1sk1fk1fl1.tiff	22	914	0.249607	0.190036	7.18060661765e-05	0.0	nan	07	32	01	03	0	0	0	0	65535	65535
37827.0	4.0	r03c07f33p01-ch2sk1fk1fl1.tiff	r03c07f33p01-ch1sk1fk1fl1.tiff	22	915	0.000579843	0.220264	0.0	0.0	nan	07	33	01	03	1	0	0	0	65535	65535
31796.0	19430.0	r03c07f34p01-ch2sk1fk1fl1.tiff	r03c07f34p01-ch1sk1fk1fl1.tiff	22	916	0.000656138	0.0214084	0.0	0.0	nan	07	34	01	03	1	1	0	0	65535	65535
32000.0	64.0	r03c07f35p01-ch2sk1fk1fl1.tiff	r03c07f35p01-ch1sk1fk1fl1.tiff	22	917	0.00148013	0.0832685	0.0	0.0	nan	07	35	01	03	1	0	0	0	65535	65535
38182.0	347.0	r03c07f36p01-ch2sk1fk1fl1.tiff	r03c07f36p01-ch1sk1fk1fl1.tiff	22	918	0.000579843	0.101396	0.0	0.0	nan	07	36	01	03	1	0	0	0	65535	65535
37765.0	20941.0	r03c07f37p01-ch2sk1fk1fl1.tiff	r03c07f37p01-ch1sk1fk1fl1.tiff	22	919	0.000579843	0.00234989	0.0	0.0	nan	07	37	01	03	1	1	0	0	65535	65535
37478.0	344.0	r03c07f38p01-ch2sk1fk1fl1.tiff	r03c07f38p01-ch1sk1fk1fl1.tiff	22	920	0.000579843	0.0678721	0.0	0.0	nan	07	38	01	03	1	0	0	0	65535	65535
32342.0	494.0	r03c07f39p01-ch2sk1fk1fl1.tiff	r03c07f39p01-ch1sk1fk1fl1.tiff	22	921	0.0009308	0.171237	0.0	0.0	nan	07	39	01	03	1	0	0	0	65535	65535
30994.0	275.0	r03c07f40p01-ch2sk1fk1fl1.tiff	r03c07f40p01-ch1sk1fk1fl1.tiff	22	922	0.000671397	0.0529488	0.0	0.0	nan	07	40	01	03	1	0	0	0	65535	65535
0.0	0.0	r03c07f41p01-ch2sk1fk1fl1.tiff	r03c07f41p01-ch1sk1fk1fl1.tiff	22	923	0.0	0.0	0.0	0.0	nan	07	41	01	03	1	1	0	0	65535	65535
31493.0	3.0	r03c07f42p01-ch2sk1fk1fl1.tiff	r03c07f42p01-ch1sk1fk1fl1.tiff	22	924	0.000762951	0.068864	0.0	0.0	nan	07	42	01	03	1	0	0	0	65535	65535
22.0	110.0	r04c07f01p01-ch2sk1fk1fl1.tiff	r04c07f01p01-ch1sk1fk1fl1.tiff	23	925	0.249744	0.249744	0.0156537224265	0.0275735294118	nan	07	01	01	04	0	0	0	0	65535	65535
37851.0	22852.0	r04c07f02p01-ch2sk1fk1fl1.tiff	r04c07f02p01-ch1sk1fk1fl1.tiff	23	926	0.000610361	0.00862135	0.0	0.0	nan	07	02	01	04	1	1	0	0	65535	65535
238.0	395.0	r04c07f03p01-ch2sk1fk1fl1.tiff	r04c07f03p01-ch1sk1fk1fl1.tiff	23	927	0.0598306	0.0966049	0.0	0.0	nan	07	03	01	04	0	0	0	0	65535	65535
122.0	24.0	r04c07f04p01-ch2sk1fk1fl1.tiff	r04c07f04p01-ch1sk1fk1fl1.tiff	23	928	0.16527	0.213336	0.0	0.0	nan	07	04	01	04	0	0	0	0	65535	65535
139.0	237.0	r04c07f05p01-ch2sk1fk1fl1.tiff	r04c07f05p01-ch1sk1fk1fl1.tiff	23	929	0.249729	0.233875	0.0218290441176	0.0	nan	07	05	01	04	0	0	0	0	65535	65535
132.0	14.0	r04c07f06p01-ch2sk1fk1fl1.tiff	r04c07f06p01-ch1sk1fk1fl1.tiff	23	930	0.0737926	0.210727	0.0	0.0	nan	07	06	01	04	0	0	0	0	65535	65535
37632.0	23520.0	r04c07f07p01-ch2sk1fk1fl1.tiff	r04c07f07p01-ch1sk1fk1fl1.tiff	23	931	0.000610361	0.0281834	0.0	0.0	nan	07	07	01	04	1	1	0	0	65535	65535
37438.0	22224.0	r04c07f08p01-ch2sk1fk1fl1.tiff	r04c07f08p01-ch1sk1fk1fl1.tiff	23	932	0.000610361	0.00187686	0.0	0.0	nan	07	08	01	04	1	1	0	0	65535	65535
0.0	0.0	r04c07f09p01-ch2sk1fk1fl1.tiff	r04c07f09p01-ch1sk1fk1fl1.tiff	23	933	0.0	0.0	0.0	0.0	nan	07	09	01	04	1	1	0	0	65535	65535
117.0	153.0	r04c07f10p01-ch2sk1fk1fl1.tiff	r04c07f10p01-ch1sk1fk1fl1.tiff	23	934	0.24976	0.224582	0.0880342371324	0.0	nan	07	10	01	04	0	0	0	0	65535	65535
1.0	11.0	r04c07f11p01-ch2sk1fk1fl1.tiff	r04c07f11p01-ch1sk1fk1fl1.tiff	23	935	0.249699	0.249683	0.00129250919118	0.000861672794118	nan	07	11	01	04	0	0	0	0	65535	65535
32227.0	47.0	r04c07f12p01-ch2sk1fk1fl1.tiff	r04c07f12p01-ch1sk1fk1fl1.tiff	23	936	0.000793469	0.0569162	0.0	0.0	nan	07	12	01	04	1	0	0	0	65535	65535
24998.0	305.0	r04c07f13p01-ch2sk1fk1fl1.tiff	r04c07f13p01-ch1sk1fk1fl1.tiff	23	937	0.00363165	0.116579	0.0	0.0	nan	07	13	01	04	1	0	0	0	65535	65535
93.0	349.0	r04c07f14p01-ch2sk1fk1fl1.tiff	r04c07f14p01-ch1sk1fk1fl1.tiff	23	938	0.101442	0.0654612	0.0	0.0	nan	07	14	01	04	0	0	0	0	65535	65535
32294.0	5.0	r04c07f15p01-ch2sk1fk1fl1.tiff	r04c07f15p01-ch1sk1fk1fl1.tiff	23	939	0.000640879	0.0298466	0.0	0.0	nan	07	15	01	04	1	1	0	0	65535	65535
8.0	51.0	r04c07f16p01-ch2sk1fk1fl1.tiff	r04c07f16p01-ch1sk1fk1fl1.tiff	23	940	0.249744	0.249683	0.00926298253676	0.00193876378676	nan	07	16	01	04	0	0	0	0	65535	65535
92.0	228.0	r04c07f17p01-ch2sk1fk1fl1.tiff	r04c07f17p01-ch1sk1fk1fl1.tiff	23	941	0.24976	0.249714	0.118480009191	0.00157973345588	nan	07	17	01	04	0	0	0	0	65535	65535
364.0	578.0	r04c07f18p01-ch2sk1fk1fl1.tiff	r04c07f18p01-ch1sk1fk1fl1.tiff	23	942	0.24979	0.244007	0.131476907169	0.0	nan	07	18	01	04	0	0	0	0	65535	65535
31.0	13.0	r04c07f19p01-ch2sk1fk1fl1.tiff	r04c07f19p01-ch1sk1fk1fl1.tiff	23	943	0.0764324	0.119585	0.0	0.0	nan	07	19	01	04	0	0	0	0	65535	65535
0.0	0.0	r04c07f20p01-ch2sk1fk1fl1.tiff	r04c07f20p01-ch1sk1fk1fl1.tiff	23	944	0.0	0.0	0.0	0.0	nan	07	20	01	04	1	1	0	0	65535	65535
369.0	714.0	r04c07f21p01-ch2sk1fk1fl1.tiff	r04c07f21p01-ch1sk1fk1fl1.tiff	23	945	0.24976	0.249744	0.196102366728	0.000861672794118	nan	07	21	01	04	0	0	0	0	65535	65535
112.0	508.0	r04c07f22p01-ch2sk1fk1fl1.tiff	r04c07f22p01-ch1sk1fk1fl1.tiff	23	946	0.249775	0.249775	0.145909926471	0.0254193474265	nan	07	22	01	04	0	0	0	0	65535	65535
37788.0	2.0	r04c07f23p01-ch2sk1fk1fl1.tiff	r04c07f23p01-ch1sk1fk1fl1.tiff	23	947	0.000579843	0.185641	0.0	0.0	nan	07	23	01	04	1	0	0	0	65535	65535
1.0	0.0	r04c07f24p01-ch2sk1fk1fl1.tiff	r04c07f24p01-ch1sk1fk1fl1.tiff	23	948	0.0631113	0.24979	0.0	2.08819221048	nan	07	24	01	04	0	0	0	1	65535	65535
37799.0	295.0	r04c07f25p01-ch2sk1fk1fl1.tiff	r04c07f25p01-ch1sk1fk1fl1.tiff	23	949	0.000579843	0.249805	0.0	4.90514418658	nan	07	25	01	04	1	0	0	1	65535	65535
37526.0	3.0	r04c07f26p01-ch2sk1fk1fl1.tiff	r04c07f26p01-ch1sk1fk1fl1.tiff	23	950	0.000595102	0.249775	0.0	0.0605325137868	nan	07	26	01	04	1	0	0	0	65535	65535
12.0	133.0	r04c07f27p01-ch2sk1fk1fl1.tiff	r04c07f27p01-ch1sk1fk1fl1.tiff	23	951	0.249744	0.24976	0.00947840073529	0.0229061351103	nan	07	27	01	04	0	0	0	0	65535	65535
96.0	405.0	r04c07f28p01-ch2sk1fk1fl1.tiff	r04c07f28p01-ch1sk1fk1fl1.tiff	23	952	0.249775	0.249775	0.137580422794	0.0259219898897	nan	07	28	01	04	0	0	0	0	65535	65535
316.0	630.0	r04c07f29p01-ch2sk1fk1fl1.tiff	r04c07f29p01-ch1sk1fk1fl1.tiff	23	953	0.249775	0.249714	0.156034581801	0.000502642463235	nan	07	29	01	04	0	0	0	0	65535	65535
8881.0	27.0	r04c07f30p01-ch2sk1fk1fl1.tiff	r04c07f30p01-ch1sk1fk1fl1.tiff	23	954	0.0106355	0.0794537	0.0	0.0	nan	07	30	01	04	1	0	0	0	65535	65535
37602.0	20725.0	r04c07f31p01-ch2sk1fk1fl1.tiff	r04c07f31p01-ch1sk1fk1fl1.tiff	23	955	0.000595102	0.0107118	0.0	0.0	nan	07	31	01	04	1	1	0	0	65535	65535
224.0	265.0	r04c07f32p01-ch2sk1fk1fl1.tiff	r04c07f32p01-ch1sk1fk1fl1.tiff	23	956	0.24976	0.249592	0.0324563419118	7.18060661765e-05	nan	07	32	01	04	0	0	0	0	65535	65535
28.0	80.0	r04c07f33p01-ch2sk1fk1fl1.tiff	r04c07f33p01-ch1sk1fk1fl1.tiff	23	957	0.24976	0.249729	0.0313074448529	0.00323127297794	nan	07	33	01	04	0	0	0	0	65535	65535
2.0	21.0	r04c07f34p01-ch2sk1fk1fl1.tiff	r04c07f34p01-ch1sk1fk1fl1.tiff	23	958	0.24976	0.249699	0.000502642463235	0.000646254595588	nan	07	34	01	04	0	0	0	0	65535	65535
37528.0	43.0	r04c07f35p01-ch2sk1fk1fl1.tiff	r04c07f35p01-ch1sk1fk1fl1.tiff	23	959	0.000564584	0.0762493	0.0	0.0	nan	07	35	01	04	1	0	0	0	65535	65535
37888.0	338.0	r04c07f36p01-ch2sk1fk1fl1.tiff	r04c07f36p01-ch1sk1fk1fl1.tiff	23	960	0.000579843	0.0914626	0.0	0.0	nan	07	36	01	04	1	0	0	0	65535	65535
32212.0	18697.0	r04c07f37p01-ch2sk1fk1fl1.tiff	r04c07f37p01-ch1sk1fk1fl1.tiff	23	961	0.00215152	0.0243076	0.0	0.0	nan	07	37	01	04	1	1	0	0	65535	65535
37872.0	396.0	r04c07f38p01-ch2sk1fk1fl1.tiff	r04c07f38p01-ch1sk1fk1fl1.tiff	23	962	0.000595102	0.0698253	0.0	0.0	nan	07	38	01	04	1	0	0	0	65535	65535
27905.0	3.0	r04c07f39p01-ch2sk1fk1fl1.tiff	r04c07f39p01-ch1sk1fk1fl1.tiff	23	963	0.00410468	0.161624	0.0	0.0	nan	07	39	01	04	1	0	0	0	65535	65535
133.0	49.0	r04c07f40p01-ch2sk1fk1fl1.tiff	r04c07f40p01-ch1sk1fk1fl1.tiff	23	964	0.249668	0.221592	0.00179515165441	0.0	nan	07	40	01	04	0	0	0	0	65535	65535
0.0	0.0	r04c07f41p01-ch2sk1fk1fl1.tiff	r04c07f41p01-ch1sk1fk1fl1.tiff	23	965	0.0	0.0	0.0	0.0	nan	07	41	01	04	1	1	0	0	65535	65535
31503.0	21934.0	r04c07f42p01-ch2sk1fk1fl1.tiff	r04c07f42p01-ch1sk1fk1fl1.tiff	23	966	0.00108339	0.0169985	0.0	0.0	nan	07	42	01	04	1	1	0	0	65535	65535
30.0	79.0	r05c07f01p01-ch2sk1fk1fl1.tiff	r05c07f01p01-ch1sk1fk1fl1.tiff	24	967	0.249744	0.249744	0.0175206801471	0.0206083409926	nan	07	01	01	05	0	0	0	0	65535	65535
37822.0	22324.0	r05c07f02p01-ch2sk1fk1fl1.tiff	r05c07f02p01-ch1sk1fk1fl1.tiff	24	968	0.000549325	0.0087129	0.0	0.0	nan	07	02	01	05	1	1	0	0	65535	65535
26113.0	400.0	r05c07f03p01-ch2sk1fk1fl1.tiff	r05c07f03p01-ch1sk1fk1fl1.tiff	24	969	0.00238041	0.0846418	0.0	0.0	nan	07	03	01	05	1	0	0	0	65535	65535
110.0	9.0	r05c07f04p01-ch2sk1fk1fl1.tiff	r05c07f04p01-ch1sk1fk1fl1.tiff	24	970	0.138689	0.178927	0.0	0.0	nan	07	04	01	05	0	0	0	0	65535	65535
48.0	44.0	r05c07f05p01-ch2sk1fk1fl1.tiff	r05c07f05p01-ch1sk1fk1fl1.tiff	24	971	0.2374	0.213413	0.0	0.0	nan	07	05	01	05	0	0	0	0	65535	65535
46.0	14.0	r05c07f06p01-ch2sk1fk1fl1.tiff	r05c07f06p01-ch1sk1fk1fl1.tiff	24	972	0.0583963	0.249683	0.0	0.000143612132353	nan	07	06	01	05	0	0	0	0	65535	65535
38049.0	21615.0	r05c07f07p01-ch2sk1fk1fl1.tiff	r05c07f07p01-ch1sk1fk1fl1.tiff	24	973	0.000579843	0.00491341	0.0	0.0	nan	07	07	01	05	1	1	0	0	65535	65535
36972.0	59.0	r05c07f08p01-ch2sk1fk1fl1.tiff	r05c07f08p01-ch1sk1fk1fl1.tiff	24	974	0.000534066	0.213397	0.0	0.0	nan	07	08	01	05	1	0	0	0	65535	65535
131.0	314.0	r05c07f09p01-ch2sk1fk1fl1.tiff	r05c07f09p01-ch1sk1fk1fl1.tiff	24	975	0.249744	0.218418	0.0301585477941	0.0	nan	07	09	01	05	0	0	0	0	65535	65535
12.0	60.0	r05c07f10p01-ch2sk1fk1fl1.tiff	r05c07f10p01-ch1sk1fk1fl1.tiff	24	976	0.249744	0.249638	0.013427734375	7.18060661765e-05	nan	07	10	01	05	0	0	0	0	65535	65535
31722.0	2.0	r05c07f11p01-ch2sk1fk1fl1.tiff	r05c07f11p01-ch1sk1fk1fl1.tiff	24	977	0.000656138	0.0671397	0.0	0.0	nan	07	11	01	05	1	0	0	0	65535	65535
37989.0	41.0	r05c07f12p01-ch2sk1fk1fl1.tiff	r05c07f12p01-ch1sk1fk1fl1.tiff	24	978	0.000610361	0.0672313	0.0	0.0	nan	07	12	01	05	1	0	0	0	65535	65535
1.0	359.0	r05c07f13p01-ch2sk1fk1fl1.tiff	r05c07f13p01-ch1sk1fk1fl1.tiff	24	979	0.0646372	0.0712444	0.0	0.0	nan	07	13	01	05	0	0	0	0	65535	65535
19794.0	331.0	r05c07f14p01-ch2sk1fk1fl1.tiff	r05c07f14p01-ch1sk1fk1fl1.tiff	24	980	0.00639353	0.158923	0.0	0.0	nan	07	14	01	05	1	0	0	0	65535	65535
31853.0	19724.0	r05c07f15p01-ch2sk1fk1fl1.tiff	r05c07f15p01-ch1sk1fk1fl1.tiff	24	981	0.000686656	0.00486763	0.0	0.0	nan	07	15	01	05	1	1	0	0	65535	65535
6.0	36.0	r05c07f16p01-ch2sk1fk1fl1.tiff	r05c07f16p01-ch1sk1fk1fl1.tiff	24	982	0.249699	0.24976	0.00265682444853	0.0131405101103	nan	07	16	01	05	0	0	0	0	65535	65535
53.0	223.0	r05c07f17p01-ch2sk1fk1fl1.tiff	r05c07f17p01-ch1sk1fk1fl1.tiff	24	983	0.249744	0.249729	0.0611787683824	0.00251321231618	nan	07	17	01	05	0	0	0	0	65535	65535
295.0	478.0	r05c07f18p01-ch2sk1fk1fl1.tiff	r05c07f18p01-ch1sk1fk1fl1.tiff	24	984	0.249775	0.249638	0.102610868566	0.000430836397059	nan	07	18	01	05	0	0	0	0	65535	65535
105.0	5.0	r05c07f19p01-ch2sk1fk1fl1.tiff	r05c07f19p01-ch1sk1fk1fl1.tiff	24	985	0.108248	0.226703	0.0	0.0	nan	07	19	01	05	0	0	0	0	65535	65535
0.0	0.0	r05c07f20p01-ch2sk1fk1fl1.tiff	r05c07f20p01-ch1sk1fk1fl1.tiff	24	986	0.0	0.0	0.0	0.0	nan	07	20	01	05	1	1	0	0	65535	65535
341.0	734.0	r05c07f21p01-ch2sk1fk1fl1.tiff	r05c07f21p01-ch1sk1fk1fl1.tiff	24	987	0.249775	0.249653	0.0956456801471	0.000430836397059	nan	07	21	01	05	0	0	0	0	65535	65535
101.0	372.0	r05c07f22p01-ch2sk1fk1fl1.tiff	r05c07f22p01-ch1sk1fk1fl1.tiff	24	988	0.249775	0.249699	0.108211741728	0.00272863051471	nan	07	22	01	05	0	0	0	0	65535	65535
1.0	7.0	r05c07f23p01-ch2sk1fk1fl1.tiff	r05c07f23p01-ch1sk1fk1fl1.tiff	24	989	0.249683	0.249699	0.000430836397059	0.00143612132353	nan	07	23	01	05	0	0	0	0	65535	65535
25.0	346.0	r05c07f24p01-ch2sk1fk1fl1.tiff	r05c07f24p01-ch1sk1fk1fl1.tiff	24	990	0.17409	0.109209	0.0	0.0	nan	07	24	01	05	0	0	0	0	65535	65535
46.0	470.0	r05c07f25p01-ch2sk1fk1fl1.tiff	r05c07f25p01-ch1sk1fk1fl1.tiff	24	991	0.173205	0.249775	0.0	0.452952665441	nan	07	25	01	05	0	0	0	0	65535	65535
38050.0	22072.0	r05c07f26p01-ch2sk1fk1fl1.tiff	r05c07f26p01-ch1sk1fk1fl1.tiff	24	992	0.000579843	0.00299077	0.0	0.0	nan	07	26	01	05	1	1	0	0	65535	65535
9.0	80.0	r05c07f27p01-ch2sk1fk1fl1.tiff	r05c07f27p01-ch1sk1fk1fl1.tiff	24	993	0.249744	0.249714	0.0119198069853	0.00416475183824	nan	07	27	01	05	0	0	0	0	65535	65535
119.0	524.0	r05c07f28p01-ch2sk1fk1fl1.tiff	r05c07f28p01-ch1sk1fk1fl1.tiff	24	994	0.24976	0.249668	0.147489659926	0.00165153952206	nan	07	28	01	05	0	0	0	0	65535	65535
418.0	802.0	r05c07f29p01-ch2sk1fk1fl1.tiff	r05c07f29p01-ch1sk1fk1fl1.tiff	24	995	0.24976	0.249714	0.155460133272	0.000646254595588	nan	07	29	01	05	0	0	0	0	65535	65535
13308.0	33.0	r05c07f30p01-ch2sk1fk1fl1.tiff	r05c07f30p01-ch1sk1fk1fl1.tiff	24	996	0.010132	0.066804	0.0	0.0	nan	07	30	01	05	1	0	0	0	65535	65535
31817.0	225.0	r05c07f31p01-ch2sk1fk1fl1.tiff	r05c07f31p01-ch1sk1fk1fl1.tiff	24	997	0.000640879	0.24979	0.0	0.133631089154	nan	07	31	01	05	1	0	0	0	65535	65535
315.0	488.0	r05c07f32p01-ch2sk1fk1fl1.tiff	r05c07f32p01-ch1sk1fk1fl1.tiff	24	998	0.249744	0.249653	0.047607421875	0.000215418198529	nan	07	32	01	05	0	0	0	0	65535	65535
173.0	357.0	r05c07f33p01-ch2sk1fk1fl1.tiff	r05c07f33p01-ch1sk1fk1fl1.tiff	24	999	0.24976	0.24976	0.119772518382	0.254480698529	nan	07	33	01	05	0	0	0	0	65535	65535
4.0	41.0	r05c07f34p01-ch2sk1fk1fl1.tiff	r05c07f34p01-ch1sk1fk1fl1.tiff	24	1000	0.249729	0.249699	0.00983743106618	0.00280043658088	nan	07	34	01	05	0	0	0	0	65535	65535
37174.0	10.0	r05c07f35p01-ch2sk1fk1fl1.tiff	r05c07f35p01-ch1sk1fk1fl1.tiff	24	1001	0.000595102	0.223148	0.0	0.0	nan	07	35	01	05	1	0	0	0	65535	65535
31727.0	321.0	r05c07f36p01-ch2sk1fk1fl1.tiff	r05c07f36p01-ch1sk1fk1fl1.tiff	24	1002	0.00282292	0.132967	0.0	0.0	nan	07	36	01	05	1	0	0	0	65535	65535
36957.0	21361.0	r05c07f37p01-ch2sk1fk1fl1.tiff	r05c07f37p01-ch1sk1fk1fl1.tiff	24	1003	0.000579843	0.00228885	0.0	0.0	nan	07	37	01	05	1	1	0	0	65535	65535
232.0	12.0	r05c07f38p01-ch2sk1fk1fl1.tiff	r05c07f38p01-ch1sk1fk1fl1.tiff	24	1004	0.0876631	0.152514	0.0	0.0	nan	07	38	01	05	0	0	0	0	65535	65535
66.0	73.0	r05c07f39p01-ch2sk1fk1fl1.tiff	r05c07f39p01-ch1sk1fk1fl1.tiff	24	1005	0.249714	0.198245	0.00667796415441	0.0	nan	07	39	01	05	0	0	0	0	65535	65535
188.0	350.0	r05c07f40p01-ch2sk1fk1fl1.tiff	r05c07f40p01-ch1sk1fk1fl1.tiff	24	1006	0.249729	0.249775	0.0130687040441	0.231430951287	nan	07	40	01	05	0	0	0	0	65535	65535
0.0	0.0	r05c07f41p01-ch2sk1fk1fl1.tiff	r05c07f41p01-ch1sk1fk1fl1.tiff	24	1007	0.0	0.0	0.0	0.0	nan	07	41	01	05	1	1	0	0	65535	65535
31831.0	17448.0	r05c07f42p01-ch2sk1fk1fl1.tiff	r05c07f42p01-ch1sk1fk1fl1.tiff	24	1008	0.000640879	0.00846876	0.0	0.0	nan	07	42	01	05	1	1	0	0	65535	65535
27.0	47.0	r02c08f01p01-ch2sk1fk1fl1.tiff	r02c08f01p01-ch1sk1fk1fl1.tiff	25	1009	0.249775	0.24979	0.0331744025735	1.33868049173	nan	08	01	01	02	0	0	0	1	65535	65535
37393.0	20441.0	r02c08f02p01-ch2sk1fk1fl1.tiff	r02c08f02p01-ch1sk1fk1fl1.tiff	25	1010	0.000579843	0.0168002	0.0	0.0	nan	08	02	01	02	1	1	0	0	65535	65535
66.0	26.0	r02c08f03p01-ch2sk1fk1fl1.tiff	r02c08f03p01-ch1sk1fk1fl1.tiff	25	1011	0.217014	0.202075	0.0	0.0	nan	08	03	01	02	0	0	0	0	65535	65535
253.0	285.0	r02c08f04p01-ch2sk1fk1fl1.tiff	r02c08f04p01-ch1sk1fk1fl1.tiff	25	1012	0.249775	0.22005	0.0627585018382	0.0	nan	08	04	01	02	0	0	0	0	65535	65535
326.0	304.0	r02c08f05p01-ch2sk1fk1fl1.tiff	r02c08f05p01-ch1sk1fk1fl1.tiff	25	1013	0.249744	0.248051	0.0484690946691	0.0	nan	08	05	01	02	0	0	0	0	65535	65535
80.0	21.0	r02c08f06p01-ch2sk1fk1fl1.tiff	r02c08f06p01-ch1sk1fk1fl1.tiff	25	1014	0.167178	0.213901	0.0	0.0	nan	08	06	01	02	0	0	0	0	65535	65535
37197.0	73.0	r02c08f07p01-ch2sk1fk1fl1.tiff	r02c08f07p01-ch1sk1fk1fl1.tiff	25	1015	0.000595102	0.0528725	0.0	0.0	nan	08	07	01	02	1	0	0	0	65535	65535
0.0	0.0	r02c08f08p01-ch2sk1fk1fl1.tiff	r02c08f08p01-ch1sk1fk1fl1.tiff	25	1016	0.0	0.0	0.0	0.0	nan	08	08	01	02	1	1	0	0	65535	65535
360.0	363.0	r02c08f09p01-ch2sk1fk1fl1.tiff	r02c08f09p01-ch1sk1fk1fl1.tiff	25	1017	0.249805	0.249653	0.0679285386029	7.18060661765e-05	nan	08	09	01	02	0	0	0	0	65535	65535
256.0	206.0	r02c08f10p01-ch2sk1fk1fl1.tiff	r02c08f10p01-ch1sk1fk1fl1.tiff	25	1018	0.249775	0.241764	0.113094554228	0.0	nan	08	10	01	02	0	0	0	0	65535	65535
20.0	24.0	r02c08f11p01-ch2sk1fk1fl1.tiff	r02c08f11p01-ch1sk1fk1fl1.tiff	25	1019	0.249744	0.2121	0.0105554917279	0.0	nan	08	11	01	02	0	0	0	0	65535	65535
31777.0	7.0	r02c08f12p01-ch2sk1fk1fl1.tiff	r02c08f12p01-ch1sk1fk1fl1.tiff	25	1020	0.00285344	0.163012	0.0	0.0	nan	08	12	01	02	1	0	0	0	65535	65535
31815.0	309.0	r02c08f13p01-ch2sk1fk1fl1.tiff	r02c08f13p01-ch1sk1fk1fl1.tiff	25	1021	0.00105287	0.0819104	0.0	0.0	nan	08	13	01	02	1	0	0	0	65535	65535
31143.0	326.0	r02c08f14p01-ch2sk1fk1fl1.tiff	r02c08f14p01-ch1sk1fk1fl1.tiff	25	1022	0.00109865	0.0780957	0.0	0.0	nan	08	14	01	02	1	0	0	0	65535	65535
32059.0	48.0	r02c08f15p01-ch2sk1fk1fl1.tiff	r02c08f15p01-ch1sk1fk1fl1.tiff	25	1023	0.000991836	0.102724	0.0	0.0	nan	08	15	01	02	1	0	0	0	65535	65535
21.0	48.0	r02c08f16p01-ch2sk1fk1fl1.tiff	r02c08f16p01-ch1sk1fk1fl1.tiff	25	1024	0.249744	0.24976	0.0204647288603	0.0853056066176	nan	08	16	01	02	0	0	0	0	65535	65535
140.0	350.0	r02c08f17p01-ch2sk1fk1fl1.tiff	r02c08f17p01-ch1sk1fk1fl1.tiff	25	1025	0.24979	0.249699	0.132482192096	0.00272863051471	nan	08	17	01	02	0	0	0	0	65535	65535
449.0	473.0	r02c08f18p01-ch2sk1fk1fl1.tiff	r02c08f18p01-ch1sk1fk1fl1.tiff	25	1026	0.249775	0.249653	0.11567957261	0.000430836397059	nan	08	18	01	02	0	0	0	0	65535	65535
473.0	1.0	r02c08f19p01-ch2sk1fk1fl1.tiff	r02c08f19p01-ch1sk1fk1fl1.tiff	25	1027	0.0237888	0.113161	0.0	0.0	nan	08	19	01	02	1	0	0	0	65535	65535
0.0	0.0	r02c08f20p01-ch2sk1fk1fl1.tiff	r02c08f20p01-ch1sk1fk1fl1.tiff	25	1028	0.0	0.0	0.0	0.0	nan	08	20	01	02	1	1	0	0	65535	65535
235.0	335.0	r02c08f21p01-ch2sk1fk1fl1.tiff	r02c08f21p01-ch1sk1fk1fl1.tiff	25	1029	0.249775	0.242359	0.105842141544	0.0	nan	08	21	01	02	0	0	0	0	65535	65535
45.0	140.0	r02c08f22p01-ch2sk1fk1fl1.tiff	r02c08f22p01-ch1sk1fk1fl1.tiff	25	1030	0.249744	0.249714	0.0496179917279	0.00359030330882	nan	08	22	01	02	0	0	0	0	65535	65535
32881.0	22116.0	r02c08f23p01-ch2sk1fk1fl1.tiff	r02c08f23p01-ch1sk1fk1fl1.tiff	25	1031	0.0010071	0.00822461	0.0	0.0	nan	08	23	01	02	1	1	0	0	65535	65535
31948.0	475.0	r02c08f24p01-ch2sk1fk1fl1.tiff	r02c08f24p01-ch1sk1fk1fl1.tiff	25	1032	0.0010071	0.0755169	0.0	0.0	nan	08	24	01	02	1	0	0	0	65535	65535
37667.0	523.0	r02c08f25p01-ch2sk1fk1fl1.tiff	r02c08f25p01-ch1sk1fk1fl1.tiff	25	1033	0.000579843	0.103197	0.0	0.0	nan	08	25	01	02	1	0	0	0	65535	65535
32738.0	12037.0	r02c08f26p01-ch2sk1fk1fl1.tiff	r02c08f26p01-ch1sk1fk1fl1.tiff	25	1034	0.00062562	0.0377661	0.0	0.0	nan	08	26	01	02	1	1	0	0	65535	65535
12.0	14.0	r02c08f27p01-ch2sk1fk1fl1.tiff	r02c08f27p01-ch1sk1fk1fl1.tiff	25	1035	0.249729	0.249729	0.0150074678309	0.00308766084559	nan	08	27	01	02	0	0	0	0	65535	65535
39.0	71.0	r02c08f28p01-ch2sk1fk1fl1.tiff	r02c08f28p01-ch1sk1fk1fl1.tiff	25	1036	0.249744	0.249775	0.0222598805147	0.212330537684	nan	08	28	01	02	0	0	0	0	65535	65535
69.0	91.0	r02c08f29p01-ch2sk1fk1fl1.tiff	r02c08f29p01-ch1sk1fk1fl1.tiff	25	1037	0.249729	0.249668	0.0104118795956	0.000215418198529	nan	08	29	01	02	0	0	0	0	65535	65535
0.0	0.0	r02c08f30p01-ch2sk1fk1fl1.tiff	r02c08f30p01-ch1sk1fk1fl1.tiff	25	1038	0.0	0.0	0.0	0.0	nan	08	30	01	02	1	1	0	0	65535	65535
37223.0	18532.0	r02c08f31p01-ch2sk1fk1fl1.tiff	r02c08f31p01-ch1sk1fk1fl1.tiff	25	1039	0.000579843	0.0107424	0.0	0.0	nan	08	31	01	02	1	1	0	0	65535	65535
1.0	329.0	r02c08f32p01-ch2sk1fk1fl1.tiff	r02c08f32p01-ch1sk1fk1fl1.tiff	25	1040	0.0608225	0.0878004	0.0	0.0	nan	08	32	01	02	0	0	0	0	65535	65535
37557.0	19559.0	r02c08f33p01-ch2sk1fk1fl1.tiff	r02c08f33p01-ch1sk1fk1fl1.tiff	25	1041	0.000610361	0.00660716	0.0	0.0	nan	08	33	01	02	1	1	0	0	65535	65535
37247.0	106.0	r02c08f34p01-ch2sk1fk1fl1.tiff	r02c08f34p01-ch1sk1fk1fl1.tiff	25	1042	0.000579843	0.108583	0.0	0.0	nan	08	34	01	02	1	0	0	0	65535	65535
31452.0	28.0	r02c08f35p01-ch2sk1fk1fl1.tiff	r02c08f35p01-ch1sk1fk1fl1.tiff	25	1043	0.00062562	0.0541238	0.0	0.0	nan	08	35	01	02	1	0	0	0	65535	65535
37673.0	340.0	r02c08f36p01-ch2sk1fk1fl1.tiff	r02c08f36p01-ch1sk1fk1fl1.tiff	25	1044	0.000595102	0.141772	0.0	0.0	nan	08	36	01	02	1	0	0	0	65535	65535
37214.0	20895.0	r02c08f37p01-ch2sk1fk1fl1.tiff	r02c08f37p01-ch1sk1fk1fl1.tiff	25	1045	0.000564584	0.00694286	0.0	0.0	nan	08	37	01	02	1	1	0	0	65535	65535
1.0	191.0	r02c08f38p01-ch2sk1fk1fl1.tiff	r02c08f38p01-ch1sk1fk1fl1.tiff	25	1046	0.114992	0.0285496	0.0	0.0	nan	08	38	01	02	0	1	0	0	65535	65535
37540.0	481.0	r02c08f39p01-ch2sk1fk1fl1.tiff	r02c08f39p01-ch1sk1fk1fl1.tiff	25	1047	0.000610361	0.0824292	0.0	0.0	nan	08	39	01	02	1	0	0	0	65535	65535
37242.0	238.0	r02c08f40p01-ch2sk1fk1fl1.tiff	r02c08f40p01-ch1sk1fk1fl1.tiff	25	1048	0.000549325	0.0199283	0.0	0.0	nan	08	40	01	02	1	1	0	0	65535	65535
0.0	0.0	r02c08f41p01-ch2sk1fk1fl1.tiff	r02c08f41p01-ch1sk1fk1fl1.tiff	25	1049	0.0	0.0	0.0	0.0	nan	08	41	01	02	1	1	0	0	65535	65535
31366.0	21794.0	r02c08f42p01-ch2sk1fk1fl1.tiff	r02c08f42p01-ch1sk1fk1fl1.tiff	25	1050	0.00062562	0.00822461	0.0	0.0	nan	08	42	01	02	1	1	0	0	65535	65535
28.0	63.0	r03c08f01p01-ch2sk1fk1fl1.tiff	r03c08f01p01-ch1sk1fk1fl1.tiff	26	1051	0.249744	0.249699	0.0276453354779	0.00215418198529	nan	08	01	01	03	0	0	0	0	65535	65535
36917.0	17652.0	r03c08f02p01-ch2sk1fk1fl1.tiff	r03c08f02p01-ch1sk1fk1fl1.tiff	26	1052	0.000595102	0.0150301	0.0	0.0	nan	08	02	01	03	1	1	0	0	65535	65535
88.0	295.0	r03c08f03p01-ch2sk1fk1fl1.tiff	r03c08f03p01-ch1sk1fk1fl1.tiff	26	1053	0.214084	0.141527	0.0	0.0	nan	08	03	01	03	0	0	0	0	65535	65535
96.0	59.0	r03c08f04p01-ch2sk1fk1fl1.tiff	r03c08f04p01-ch1sk1fk1fl1.tiff	26	1054	0.249729	0.227665	0.0185977711397	0.0	nan	08	04	01	03	0	0	0	0	65535	65535
209.0	144.0	r03c08f05p01-ch2sk1fk1fl1.tiff	r03c08f05p01-ch1sk1fk1fl1.tiff	26	1055	0.24976	0.249699	0.0466739430147	7.18060661765e-05	nan	08	05	01	03	0	0	0	0	65535	65535
102.0	11.0	r03c08f06p01-ch2sk1fk1fl1.tiff	r03c08f06p01-ch1sk1fk1fl1.tiff	26	1056	0.122469	0.158694	0.0	0.0	nan	08	06	01	03	0	0	0	0	65535	65535
0.0	0.0	r03c08f07p01-ch2sk1fk1fl1.tiff	r03c08f07p01-ch1sk1fk1fl1.tiff	26	1057	0.0	0.0	0.0	0.0	nan	08	07	01	03	1	1	0	0	65535	65535
37643.0	23006.0	r03c08f08p01-ch2sk1fk1fl1.tiff	r03c08f08p01-ch1sk1fk1fl1.tiff	26	1058	0.000564584	0.00263981	0.0	0.0	nan	08	08	01	03	1	1	0	0	65535	65535
274.0	190.0	r03c08f09p01-ch2sk1fk1fl1.tiff	r03c08f09p01-ch1sk1fk1fl1.tiff	26	1059	0.24976	0.223621	0.0876034007353	0.0	nan	08	09	01	03	0	0	0	0	65535	65535
170.0	98.0	r03c08f10p01-ch2sk1fk1fl1.tiff	r03c08f10p01-ch1sk1fk1fl1.tiff	26	1060	0.249775	0.249683	0.10591394761	0.000287224264706	nan	08	10	01	03	0	0	0	0	65535	65535
5.0	6.0	r03c08f11p01-ch2sk1fk1fl1.tiff	r03c08f11p01-ch1sk1fk1fl1.tiff	26	1061	0.249744	0.196948	0.00789866727941	0.0	nan	08	11	01	03	0	0	0	0	65535	65535
31389.0	13.0	r03c08f12p01-ch2sk1fk1fl1.tiff	r03c08f12p01-ch1sk1fk1fl1.tiff	26	1062	0.00114443	0.249714	0.0	0.00129250919118	nan	08	12	01	03	1	0	0	0	65535	65535
31543.0	290.0	r03c08f13p01-ch2sk1fk1fl1.tiff	r03c08f13p01-ch1sk1fk1fl1.tiff	26	1063	0.00138857	0.160204	0.0	0.0	nan	08	13	01	03	1	0	0	0	65535	65535
37954.0	401.0	r03c08f14p01-ch2sk1fk1fl1.tiff	r03c08f14p01-ch1sk1fk1fl1.tiff	26	1064	0.000564584	0.125368	0.0	0.0	nan	08	14	01	03	1	0	0	0	65535	65535
36991.0	22248.0	r03c08f15p01-ch2sk1fk1fl1.tiff	r03c08f15p01-ch1sk1fk1fl1.tiff	26	1065	0.000579843	0.00148013	0.0	0.0	nan	08	15	01	03	1	1	0	0	65535	65535
11.0	47.0	r03c08f16p01-ch2sk1fk1fl1.tiff	r03c08f16p01-ch1sk1fk1fl1.tiff	26	1066	0.249744	0.249714	0.0137149586397	0.00409294577206	nan	08	16	01	03	0	0	0	0	65535	65535
141.0	204.0	r03c08f17p01-ch2sk1fk1fl1.tiff	r03c08f17p01-ch1sk1fk1fl1.tiff	26	1067	0.24979	0.231785	0.187485638787	0.0	nan	08	17	01	03	0	0	0	0	65535	65535
334.0	234.0	r03c08f18p01-ch2sk1fk1fl1.tiff	r03c08f18p01-ch1sk1fk1fl1.tiff	26	1068	0.249744	0.202747	0.109504250919	0.0	nan	08	18	01	03	0	0	0	0	65535	65535
122.0	1.0	r03c08f19p01-ch2sk1fk1fl1.tiff	r03c08f19p01-ch1sk1fk1fl1.tiff	26	1069	0.0727398	0.161822	0.0	0.0	nan	08	19	01	03	0	0	0	0	65535	65535
278.0	158.0	r03c08f20p01-ch2sk1fk1fl1.tiff	r03c08f20p01-ch1sk1fk1fl1.tiff	26	1070	0.0693065	0.0941939	0.0	0.0	nan	08	20	01	03	0	0	0	0	65535	65535
200.0	180.0	r03c08f21p01-ch2sk1fk1fl1.tiff	r03c08f21p01-ch1sk1fk1fl1.tiff	26	1071	0.24976	0.205859	0.103400735294	0.0	nan	08	21	01	03	0	0	0	0	65535	65535
123.0	171.0	r03c08f22p01-ch2sk1fk1fl1.tiff	r03c08f22p01-ch1sk1fk1fl1.tiff	26	1072	0.249744	0.249699	0.161491842831	0.000287224264706	nan	08	22	01	03	0	0	0	0	65535	65535
37842.0	5.0	r03c08f23p01-ch2sk1fk1fl1.tiff	r03c08f23p01-ch1sk1fk1fl1.tiff	26	1073	0.000579843	0.249668	0.0	0.00100528492647	nan	08	23	01	03	1	0	0	0	65535	65535
37822.0	621.0	r03c08f24p01-ch2sk1fk1fl1.tiff	r03c08f24p01-ch1sk1fk1fl1.tiff	26	1074	0.000579843	0.0834058	0.0	0.0	nan	08	24	01	03	1	0	0	0	65535	65535
37623.0	400.0	r03c08f25p01-ch2sk1fk1fl1.tiff	r03c08f25p01-ch1sk1fk1fl1.tiff	26	1075	0.000610361	0.243244	0.0	0.0	nan	08	25	01	03	1	0	0	0	65535	65535
37180.0	19569.0	r03c08f26p01-ch2sk1fk1fl1.tiff	r03c08f26p01-ch1sk1fk1fl1.tiff	26	1076	0.000579843	0.005066	0.0	0.0	nan	08	26	01	03	1	1	0	0	65535	65535
19.0	34.0	r03c08f27p01-ch2sk1fk1fl1.tiff	r03c08f27p01-ch1sk1fk1fl1.tiff	26	1077	0.249714	0.249668	0.0127096737132	0.000789866727941	nan	08	27	01	03	0	0	0	0	65535	65535
28.0	35.0	r03c08f28p01-ch2sk1fk1fl1.tiff	r03c08f28p01-ch1sk1fk1fl1.tiff	26	1078	0.24976	0.249699	0.0310202205882	0.00430836397059	nan	08	28	01	03	0	0	0	0	65535	65535
94.0	63.0	r03c08f29p01-ch2sk1fk1fl1.tiff	r03c08f29p01-ch1sk1fk1fl1.tiff	26	1079	0.24976	0.249699	0.0269990808824	0.000143612132353	nan	08	29	01	03	0	0	0	0	65535	65535
41.0	3.0	r03c08f30p01-ch2sk1fk1fl1.tiff	r03c08f30p01-ch1sk1fk1fl1.tiff	26	1080	0.113039	0.0879988	0.0	0.0	nan	08	30	01	03	0	0	0	0	65535	65535
36232.0	21721.0	r03c08f31p01-ch2sk1fk1fl1.tiff	r03c08f31p01-ch1sk1fk1fl1.tiff	26	1081	0.00062562	0.00639353	0.0	0.0	nan	08	31	01	03	1	1	0	0	65535	65535
48.0	19.0	r03c08f32p01-ch2sk1fk1fl1.tiff	r03c08f32p01-ch1sk1fk1fl1.tiff	26	1082	0.249683	0.178012	0.000502642463235	0.0	nan	08	32	01	03	0	0	0	0	65535	65535
37459.0	22182.0	r03c08f33p01-ch2sk1fk1fl1.tiff	r03c08f33p01-ch1sk1fk1fl1.tiff	26	1083	0.000579843	0.00144961	0.0	0.0	nan	08	33	01	03	1	1	0	0	65535	65535
36890.0	22168.0	r03c08f34p01-ch2sk1fk1fl1.tiff	r03c08f34p01-ch1sk1fk1fl1.tiff	26	1084	0.000595102	0.00849927	0.0	0.0	nan	08	34	01	03	1	1	0	0	65535	65535
37260.0	36.0	r03c08f35p01-ch2sk1fk1fl1.tiff	r03c08f35p01-ch1sk1fk1fl1.tiff	26	1085	0.000579843	0.0937362	0.0	0.0	nan	08	35	01	03	1	0	0	0	65535	65535
31615.0	486.0	r03c08f36p01-ch2sk1fk1fl1.tiff	r03c08f36p01-ch1sk1fk1fl1.tiff	26	1086	0.000640879	0.247181	0.0	0.0	nan	08	36	01	03	1	0	0	0	65535	65535
37609.0	21706.0	r03c08f37p01-ch2sk1fk1fl1.tiff	r03c08f37p01-ch1sk1fk1fl1.tiff	26	1087	0.000579843	0.00238041	0.0	0.0	nan	08	37	01	03	1	1	0	0	65535	65535
37785.0	457.0	r03c08f38p01-ch2sk1fk1fl1.tiff	r03c08f38p01-ch1sk1fk1fl1.tiff	26	1088	0.000579843	0.0999619	0.0	0.0	nan	08	38	01	03	1	0	0	0	65535	65535
37177.0	284.0	r03c08f39p01-ch2sk1fk1fl1.tiff	r03c08f39p01-ch1sk1fk1fl1.tiff	26	1089	0.000564584	0.118868	0.0	0.0	nan	08	39	01	03	1	0	0	0	65535	65535
36882.0	223.0	r03c08f40p01-ch2sk1fk1fl1.tiff	r03c08f40p01-ch1sk1fk1fl1.tiff	26	1090	0.000610361	0.0482948	0.0	0.0	nan	08	40	01	03	1	1	0	0	65535	65535
0.0	0.0	r03c08f41p01-ch2sk1fk1fl1.tiff	r03c08f41p01-ch1sk1fk1fl1.tiff	26	1091	0.0	0.0	0.0	0.0	nan	08	41	01	03	1	1	0	0	65535	65535
0.0	0.0	r03c08f42p01-ch2sk1fk1fl1.tiff	r03c08f42p01-ch1sk1fk1fl1.tiff	26	1092	0.0	0.0	0.0	0.0	nan	08	42	01	03	1	1	0	0	65535	65535
25.0	128.0	r04c08f01p01-ch2sk1fk1fl1.tiff	r04c08f01p01-ch1sk1fk1fl1.tiff	27	1093	0.249744	0.249775	0.0337488511029	0.0129250919118	nan	08	01	01	04	0	0	0	0	65535	65535
31426.0	20325.0	r04c08f02p01-ch2sk1fk1fl1.tiff	r04c08f02p01-ch1sk1fk1fl1.tiff	27	1094	0.000640879	0.00384527	0.0	0.0	nan	08	02	01	04	1	1	0	0	65535	65535
32763.0	3.0	r04c08f03p01-ch2sk1fk1fl1.tiff	r04c08f03p01-ch1sk1fk1fl1.tiff	27	1095	0.00120546	0.11928	0.0	0.0	nan	08	03	01	04	1	0	0	0	65535	65535
86.0	30.0	r04c08f04p01-ch2sk1fk1fl1.tiff	r04c08f04p01-ch1sk1fk1fl1.tiff	27	1096	0.249714	0.208087	0.00222598805147	0.0	nan	08	04	01	04	0	0	0	0	65535	65535
163.0	213.0	r04c08f05p01-ch2sk1fk1fl1.tiff	r04c08f05p01-ch1sk1fk1fl1.tiff	27	1097	0.249729	0.249699	0.0150792738971	0.000287224264706	nan	08	05	01	04	0	0	0	0	65535	65535
0.0	0.0	r04c08f06p01-ch2sk1fk1fl1.tiff	r04c08f06p01-ch1sk1fk1fl1.tiff	27	1098	0.0	0.0	0.0	0.0	nan	08	06	01	04	1	1	0	0	65535	65535
0.0	0.0	r04c08f07p01-ch2sk1fk1fl1.tiff	r04c08f07p01-ch1sk1fk1fl1.tiff	27	1099	0.0	0.0	0.0	0.0	nan	08	07	01	04	1	1	0	0	65535	65535
0.0	0.0	r04c08f08p01-ch2sk1fk1fl1.tiff	r04c08f08p01-ch1sk1fk1fl1.tiff	27	1100	0.0	0.0	0.0	0.0	nan	08	08	01	04	1	1	0	0	65535	65535
0.0	0.0	r04c08f09p01-ch2sk1fk1fl1.tiff	r04c08f09p01-ch1sk1fk1fl1.tiff	27	1101	0.0	0.0	0.0	0.0	nan	08	09	01	04	1	1	0	0	65535	65535
0.0	0.0	r04c08f10p01-ch2sk1fk1fl1.tiff	r04c08f10p01-ch1sk1fk1fl1.tiff	27	1102	0.0	0.0	0.0	0.0	nan	08	10	01	04	1	1	0	0	65535	65535
0.0	0.0	r04c08f11p01-ch2sk1fk1fl1.tiff	r04c08f11p01-ch1sk1fk1fl1.tiff	27	1103	0.0	0.0	0.0	0.0	nan	08	11	01	04	1	1	0	0	65535	65535
0.0	0.0	r04c08f12p01-ch2sk1fk1fl1.tiff	r04c08f12p01-ch1sk1fk1fl1.tiff	27	1104	0.0	0.0	0.0	0.0	nan	08	12	01	04	1	1	0	0	65535	65535
0.0	0.0	r04c08f13p01-ch2sk1fk1fl1.tiff	r04c08f13p01-ch1sk1fk1fl1.tiff	27	1105	0.0	0.0	0.0	0.0	nan	08	13	01	04	1	1	0	0	65535	65535
0.0	0.0	r04c08f14p01-ch2sk1fk1fl1.tiff	r04c08f14p01-ch1sk1fk1fl1.tiff	27	1106	0.0	0.0	0.0	0.0	nan	08	14	01	04	1	1	0	0	65535	65535
0.0	0.0	r04c08f15p01-ch2sk1fk1fl1.tiff	r04c08f15p01-ch1sk1fk1fl1.tiff	27	1107	0.0	0.0	0.0	0.0	nan	08	15	01	04	1	1	0	0	65535	65535
0.0	0.0	r04c08f16p01-ch2sk1fk1fl1.tiff	r04c08f16p01-ch1sk1fk1fl1.tiff	27	1108	0.0	0.0	0.0	0.0	nan	08	16	01	04	1	1	0	0	65535	65535
0.0	0.0	r04c08f17p01-ch2sk1fk1fl1.tiff	r04c08f17p01-ch1sk1fk1fl1.tiff	27	1109	0.0	0.0	0.0	0.0	nan	08	17	01	04	1	1	0	0	65535	65535
0.0	0.0	r04c08f18p01-ch2sk1fk1fl1.tiff	r04c08f18p01-ch1sk1fk1fl1.tiff	27	1110	0.0	0.0	0.0	0.0	nan	08	18	01	04	1	1	0	0	65535	65535
0.0	0.0	r04c08f19p01-ch2sk1fk1fl1.tiff	r04c08f19p01-ch1sk1fk1fl1.tiff	27	1111	0.0	0.0	0.0	0.0	nan	08	19	01	04	1	1	0	0	65535	65535
0.0	0.0	r04c08f20p01-ch2sk1fk1fl1.tiff	r04c08f20p01-ch1sk1fk1fl1.tiff	27	1112	0.0	0.0	0.0	0.0	nan	08	20	01	04	1	1	0	0	65535	65535
0.0	0.0	r04c08f21p01-ch2sk1fk1fl1.tiff	r04c08f21p01-ch1sk1fk1fl1.tiff	27	1113	0.0	0.0	0.0	0.0	nan	08	21	01	04	1	1	0	0	65535	65535
0.0	0.0	r04c08f22p01-ch2sk1fk1fl1.tiff	r04c08f22p01-ch1sk1fk1fl1.tiff	27	1114	0.0	0.0	0.0	0.0	nan	08	22	01	04	1	1	0	0	65535	65535
0.0	0.0	r04c08f23p01-ch2sk1fk1fl1.tiff	r04c08f23p01-ch1sk1fk1fl1.tiff	27	1115	0.0	0.0	0.0	0.0	nan	08	23	01	04	1	1	0	0	65535	65535
0.0	0.0	r04c08f24p01-ch2sk1fk1fl1.tiff	r04c08f24p01-ch1sk1fk1fl1.tiff	27	1116	0.0	0.0	0.0	0.0	nan	08	24	01	04	1	1	0	0	65535	65535
0.0	0.0	r04c08f25p01-ch2sk1fk1fl1.tiff	r04c08f25p01-ch1sk1fk1fl1.tiff	27	1117	0.0	0.0	0.0	0.0	nan	08	25	01	04	1	1	0	0	65535	65535
0.0	0.0	r04c08f26p01-ch2sk1fk1fl1.tiff	r04c08f26p01-ch1sk1fk1fl1.tiff	27	1118	0.0	0.0	0.0	0.0	nan	08	26	01	04	1	1	0	0	65535	65535
0.0	0.0	r04c08f27p01-ch2sk1fk1fl1.tiff	r04c08f27p01-ch1sk1fk1fl1.tiff	27	1119	0.0	0.0	0.0	0.0	nan	08	27	01	04	1	1	0	0	65535	65535
0.0	0.0	r04c08f28p01-ch2sk1fk1fl1.tiff	r04c08f28p01-ch1sk1fk1fl1.tiff	27	1120	0.0	0.0	0.0	0.0	nan	08	28	01	04	1	1	0	0	65535	65535
0.0	0.0	r04c08f29p01-ch2sk1fk1fl1.tiff	r04c08f29p01-ch1sk1fk1fl1.tiff	27	1121	0.0	0.0	0.0	0.0	nan	08	29	01	04	1	1	0	0	65535	65535
0.0	0.0	r04c08f30p01-ch2sk1fk1fl1.tiff	r04c08f30p01-ch1sk1fk1fl1.tiff	27	1122	0.0	0.0	0.0	0.0	nan	08	30	01	04	1	1	0	0	65535	65535
0.0	0.0	r04c08f31p01-ch2sk1fk1fl1.tiff	r04c08f31p01-ch1sk1fk1fl1.tiff	27	1123	0.0	0.0	0.0	0.0	nan	08	31	01	04	1	1	0	0	65535	65535
0.0	0.0	r04c08f32p01-ch2sk1fk1fl1.tiff	r04c08f32p01-ch1sk1fk1fl1.tiff	27	1124	0.0	0.0	0.0	0.0	nan	08	32	01	04	1	1	0	0	65535	65535
0.0	0.0	r04c08f33p01-ch2sk1fk1fl1.tiff	r04c08f33p01-ch1sk1fk1fl1.tiff	27	1125	0.0	0.0	0.0	0.0	nan	08	33	01	04	1	1	0	0	65535	65535
0.0	0.0	r04c08f34p01-ch2sk1fk1fl1.tiff	r04c08f34p01-ch1sk1fk1fl1.tiff	27	1126	0.0	0.0	0.0	0.0	nan	08	34	01	04	1	1	0	0	65535	65535
0.0	0.0	r04c08f35p01-ch2sk1fk1fl1.tiff	r04c08f35p01-ch1sk1fk1fl1.tiff	27	1127	0.0	0.0	0.0	0.0	nan	08	35	01	04	1	1	0	0	65535	65535
0.0	0.0	r04c08f36p01-ch2sk1fk1fl1.tiff	r04c08f36p01-ch1sk1fk1fl1.tiff	27	1128	0.0	0.0	0.0	0.0	nan	08	36	01	04	1	1	0	0	65535	65535
0.0	0.0	r04c08f37p01-ch2sk1fk1fl1.tiff	r04c08f37p01-ch1sk1fk1fl1.tiff	27	1129	0.0	0.0	0.0	0.0	nan	08	37	01	04	1	1	0	0	65535	65535
0.0	0.0	r04c08f38p01-ch2sk1fk1fl1.tiff	r04c08f38p01-ch1sk1fk1fl1.tiff	27	1130	0.0	0.0	0.0	0.0	nan	08	38	01	04	1	1	0	0	65535	65535
0.0	0.0	r04c08f39p01-ch2sk1fk1fl1.tiff	r04c08f39p01-ch1sk1fk1fl1.tiff	27	1131	0.0	0.0	0.0	0.0	nan	08	39	01	04	1	1	0	0	65535	65535
0.0	0.0	r04c08f40p01-ch2sk1fk1fl1.tiff	r04c08f40p01-ch1sk1fk1fl1.tiff	27	1132	0.0	0.0	0.0	0.0	nan	08	40	01	04	1	1	0	0	65535	65535
0.0	0.0	r04c08f41p01-ch2sk1fk1fl1.tiff	r04c08f41p01-ch1sk1fk1fl1.tiff	27	1133	0.0	0.0	0.0	0.0	nan	08	41	01	04	1	1	0	0	65535	65535
0.0	0.0	r04c08f42p01-ch2sk1fk1fl1.tiff	r04c08f42p01-ch1sk1fk1fl1.tiff	27	1134	0.0	0.0	0.0	0.0	nan	08	42	01	04	1	1	0	0	65535	65535
21.0	71.0	r05c08f01p01-ch2sk1fk1fl1.tiff	r05c08f01p01-ch1sk1fk1fl1.tiff	28	1135	0.249744	0.249683	0.0222598805147	0.000933478860294	nan	08	01	01	05	0	0	0	0	65535	65535
36741.0	22537.0	r05c08f02p01-ch2sk1fk1fl1.tiff	r05c08f02p01-ch1sk1fk1fl1.tiff	28	1136	0.000595102	0.00318914	0.0	0.0	nan	08	02	01	05	1	1	0	0	65535	65535
8094.0	5.0	r05c08f03p01-ch2sk1fk1fl1.tiff	r05c08f03p01-ch1sk1fk1fl1.tiff	28	1137	0.0140841	0.191211	0.0	0.0	nan	08	03	01	05	1	0	0	0	65535	65535
40.0	7.0	r05c08f04p01-ch2sk1fk1fl1.tiff	r05c08f04p01-ch1sk1fk1fl1.tiff	28	1138	0.136461	0.169589	0.0	0.0	nan	08	04	01	05	0	0	0	0	65535	65535
27.0	27.0	r05c08f05p01-ch2sk1fk1fl1.tiff	r05c08f05p01-ch1sk1fk1fl1.tiff	28	1139	0.249699	0.220111	0.00107709099265	0.0	nan	08	05	01	05	0	0	0	0	65535	65535
50.0	6.0	r05c08f06p01-ch2sk1fk1fl1.tiff	r05c08f06p01-ch1sk1fk1fl1.tiff	28	1140	0.0590524	0.191028	0.0	0.0	nan	08	06	01	05	0	0	0	0	65535	65535
0.0	0.0	r05c08f07p01-ch2sk1fk1fl1.tiff	r05c08f07p01-ch1sk1fk1fl1.tiff	28	1141	0.0	0.0	0.0	0.0	nan	08	07	01	05	1	1	0	0	65535	65535
0.0	0.0	r05c08f08p01-ch2sk1fk1fl1.tiff	r05c08f08p01-ch1sk1fk1fl1.tiff	28	1142	0.0	0.0	0.0	0.0	nan	08	08	01	05	1	1	0	0	65535	65535
169.0	235.0	r05c08f09p01-ch2sk1fk1fl1.tiff	r05c08f09p01-ch1sk1fk1fl1.tiff	28	1143	0.24976	0.229786	0.0333180147059	0.0	nan	08	09	01	05	0	0	0	0	65535	65535
4.0	31.0	r05c08f10p01-ch2sk1fk1fl1.tiff	r05c08f10p01-ch1sk1fk1fl1.tiff	28	1144	0.249714	0.186267	0.00560087316176	0.0	nan	08	10	01	05	0	0	0	0	65535	65535
1.0	14.0	r05c08f11p01-ch2sk1fk1fl1.tiff	r05c08f11p01-ch1sk1fk1fl1.tiff	28	1145	0.249699	0.249699	0.00129250919118	0.00172334558824	nan	08	11	01	05	0	0	0	0	65535	65535
1.0	56.0	r05c08f12p01-ch2sk1fk1fl1.tiff	r05c08f12p01-ch1sk1fk1fl1.tiff	28	1146	0.0999924	0.0564126	0.0	0.0	nan	08	12	01	05	0	0	0	0	65535	65535
3.0	285.0	r05c08f13p01-ch2sk1fk1fl1.tiff	r05c08f13p01-ch1sk1fk1fl1.tiff	28	1147	0.0901503	0.210712	0.0	0.0	nan	08	13	01	05	0	0	0	0	65535	65535
1.0	260.0	r05c08f14p01-ch2sk1fk1fl1.tiff	r05c08f14p01-ch1sk1fk1fl1.tiff	28	1148	0.0855268	0.093904	0.0	0.0	nan	08	14	01	05	0	0	0	0	65535	65535
37999.0	19578.0	r05c08f15p01-ch2sk1fk1fl1.tiff	r05c08f15p01-ch1sk1fk1fl1.tiff	28	1149	0.000579843	0.00550851	0.0	0.0	nan	08	15	01	05	1	1	0	0	65535	65535
8.0	60.0	r05c08f16p01-ch2sk1fk1fl1.tiff	r05c08f16p01-ch1sk1fk1fl1.tiff	28	1150	0.249729	0.249714	0.00473920036765	0.00308766084559	nan	08	16	01	05	0	0	0	0	65535	65535
63.0	195.0	r05c08f17p01-ch2sk1fk1fl1.tiff	r05c08f17p01-ch1sk1fk1fl1.tiff	28	1151	0.24979	0.249683	0.0651281020221	0.000143612132353	nan	08	17	01	05	0	0	0	0	65535	65535
255.0	538.0	r05c08f18p01-ch2sk1fk1fl1.tiff	r05c08f18p01-ch1sk1fk1fl1.tiff	28	1152	0.249744	0.249699	0.0753963694853	0.00114889705882	nan	08	18	01	05	0	0	0	0	65535	65535
0.0	0.0	r05c08f19p01-ch2sk1fk1fl1.tiff	r05c08f19p01-ch1sk1fk1fl1.tiff	28	1153	0.0	0.0	0.0	0.0	nan	08	19	01	05	1	1	0	0	65535	65535
9234.0	53.0	r05c08f20p01-ch2sk1fk1fl1.tiff	r05c08f20p01-ch1sk1fk1fl1.tiff	28	1154	0.0112917	0.0899825	0.0	0.0	nan	08	20	01	05	1	0	0	0	65535	65535
422.0	736.0	r05c08f21p01-ch2sk1fk1fl1.tiff	r05c08f21p01-ch1sk1fk1fl1.tiff	28	1155	0.24976	0.249668	0.187701056985	0.000359030330882	nan	08	21	01	05	0	0	0	0	65535	65535
123.0	413.0	r05c08f22p01-ch2sk1fk1fl1.tiff	r05c08f22p01-ch1sk1fk1fl1.tiff	28	1156	0.24976	0.249744	0.143971162684	0.000861672794118	nan	08	22	01	05	0	0	0	0	65535	65535
31969.0	26939.0	r05c08f23p01-ch2sk1fk1fl1.tiff	r05c08f23p01-ch1sk1fk1fl1.tiff	28	1157	0.000717174	0.0252384	0.0	0.0	nan	08	23	01	05	1	1	0	0	65535	65535
25254.0	327.0	r05c08f24p01-ch2sk1fk1fl1.tiff	r05c08f24p01-ch1sk1fk1fl1.tiff	28	1158	0.00268559	0.066743	0.0	0.0	nan	08	24	01	05	1	0	0	0	65535	65535
63.0	288.0	r05c08f25p01-ch2sk1fk1fl1.tiff	r05c08f25p01-ch1sk1fk1fl1.tiff	28	1159	0.0966659	0.077409	0.0	0.0	nan	08	25	01	05	0	0	0	0	65535	65535
37388.0	23652.0	r05c08f26p01-ch2sk1fk1fl1.tiff	r05c08f26p01-ch1sk1fk1fl1.tiff	28	1160	0.000610361	0.00511177	0.0	0.0	nan	08	26	01	05	1	1	0	0	65535	65535
18.0	112.0	r05c08f27p01-ch2sk1fk1fl1.tiff	r05c08f27p01-ch1sk1fk1fl1.tiff	28	1161	0.249744	0.249653	0.018310546875	0.000359030330882	nan	08	27	01	05	0	0	0	0	65535	65535
133.0	521.0	r05c08f28p01-ch2sk1fk1fl1.tiff	r05c08f28p01-ch1sk1fk1fl1.tiff	28	1162	0.24979	0.249683	0.142750459559	0.00100528492647	nan	08	28	01	05	0	0	0	0	65535	65535
457.0	821.0	r05c08f29p01-ch2sk1fk1fl1.tiff	r05c08f29p01-ch1sk1fk1fl1.tiff	28	1163	0.24976	0.249668	0.170826631434	0.000789866727941	nan	08	29	01	05	0	0	0	0	65535	65535
0.0	0.0	r05c08f30p01-ch2sk1fk1fl1.tiff	r05c08f30p01-ch1sk1fk1fl1.tiff	28	1164	0.0	0.0	0.0	0.0	nan	08	30	01	05	1	1	0	0	65535	65535
0.0	0.0	r05c08f31p01-ch2sk1fk1fl1.tiff	r05c08f31p01-ch1sk1fk1fl1.tiff	28	1165	0.0	0.0	0.0	0.0	nan	08	31	01	05	1	1	0	0	65535	65535
265.0	442.0	r05c08f32p01-ch2sk1fk1fl1.tiff	r05c08f32p01-ch1sk1fk1fl1.tiff	28	1166	0.249744	0.223163	0.0517721737132	0.0	nan	08	32	01	05	0	0	0	0	65535	65535
228.0	338.0	r05c08f33p01-ch2sk1fk1fl1.tiff	r05c08f33p01-ch1sk1fk1fl1.tiff	28	1167	0.249775	0.222675	0.155819163603	0.0	nan	08	33	01	05	0	0	0	0	65535	65535
11.0	33.0	r05c08f34p01-ch2sk1fk1fl1.tiff	r05c08f34p01-ch1sk1fk1fl1.tiff	28	1168	0.24976	0.184848	0.0145766314338	0.0	nan	08	34	01	05	0	0	0	0	65535	65535
32414.0	1.0	r05c08f35p01-ch2sk1fk1fl1.tiff	r05c08f35p01-ch1sk1fk1fl1.tiff	28	1169	0.000747692	0.144869	0.0	0.0	nan	08	35	01	05	1	0	0	0	65535	65535
25655.0	312.0	r05c08f36p01-ch2sk1fk1fl1.tiff	r05c08f36p01-ch1sk1fk1fl1.tiff	28	1170	0.00233463	0.1084	0.0	0.0	nan	08	36	01	05	1	0	0	0	65535	65535
36896.0	22048.0	r05c08f37p01-ch2sk1fk1fl1.tiff	r05c08f37p01-ch1sk1fk1fl1.tiff	28	1171	0.000579843	0.00547799	0.0	0.0	nan	08	37	01	05	1	1	0	0	65535	65535
123.0	593.0	r05c08f38p01-ch2sk1fk1fl1.tiff	r05c08f38p01-ch1sk1fk1fl1.tiff	28	1172	0.153735	0.12549	0.0	0.0	nan	08	38	01	05	0	0	0	0	65535	65535
64.0	71.0	r05c08f39p01-ch2sk1fk1fl1.tiff	r05c08f39p01-ch1sk1fk1fl1.tiff	28	1173	0.249729	0.227634	0.00157973345588	0.0	nan	08	39	01	05	0	0	0	0	65535	65535
171.0	319.0	r05c08f40p01-ch2sk1fk1fl1.tiff	r05c08f40p01-ch1sk1fk1fl1.tiff	28	1174	0.24976	0.249653	0.0205365349265	0.000287224264706	nan	08	40	01	05	0	0	0	0	65535	65535
0.0	0.0	r05c08f41p01-ch2sk1fk1fl1.tiff	r05c08f41p01-ch1sk1fk1fl1.tiff	28	1175	0.0	0.0	0.0	0.0	nan	08	41	01	05	1	1	0	0	65535	65535
0.0	0.0	r05c08f42p01-ch2sk1fk1fl1.tiff	r05c08f42p01-ch1sk1fk1fl1.tiff	28	1176	0.0	0.0	0.0	0.0	nan	08	42	01	05	1	1	0	0	65535	65535
28.0	45.0	r02c09f01p01-ch2sk1fk1fl1.tiff	r02c09f01p01-ch1sk1fk1fl1.tiff	29	1177	0.24976	0.24976	0.0364774816176	0.0164435891544	nan	09	01	01	02	0	0	0	0	65535	65535
37289.0	22998.0	r02c09f02p01-ch2sk1fk1fl1.tiff	r02c09f02p01-ch1sk1fk1fl1.tiff	29	1178	0.000595102	0.00157168	0.0	0.0	nan	09	02	01	02	1	1	0	0	65535	65535
39.0	41.0	r02c09f03p01-ch2sk1fk1fl1.tiff	r02c09f03p01-ch1sk1fk1fl1.tiff	29	1179	0.249714	0.184024	0.00287224264706	0.0	nan	09	03	01	02	0	0	0	0	65535	65535
260.0	285.0	r02c09f04p01-ch2sk1fk1fl1.tiff	r02c09f04p01-ch1sk1fk1fl1.tiff	29	1180	0.249744	0.215274	0.0486127068015	0.0	nan	09	04	01	02	0	0	0	0	65535	65535
336.0	282.0	r02c09f05p01-ch2sk1fk1fl1.tiff	r02c09f05p01-ch1sk1fk1fl1.tiff	29	1181	0.249744	0.249714	0.0358312270221	0.000574448529412	nan	09	05	01	02	0	0	0	0	65535	65535
0.0	0.0	r02c09f06p01-ch2sk1fk1fl1.tiff	r02c09f06p01-ch1sk1fk1fl1.tiff	29	1182	0.0	0.0	0.0	0.0	nan	09	06	01	02	1	1	0	0	65535	65535
0.0	0.0	r02c09f07p01-ch2sk1fk1fl1.tiff	r02c09f07p01-ch1sk1fk1fl1.tiff	29	1183	0.0	0.0	0.0	0.0	nan	09	07	01	02	1	1	0	0	65535	65535
0.0	0.0	r02c09f08p01-ch2sk1fk1fl1.tiff	r02c09f08p01-ch1sk1fk1fl1.tiff	29	1184	0.0	0.0	0.0	0.0	nan	09	08	01	02	1	1	0	0	65535	65535
0.0	0.0	r02c09f09p01-ch2sk1fk1fl1.tiff	r02c09f09p01-ch1sk1fk1fl1.tiff	29	1185	0.0	0.0	0.0	0.0	nan	09	09	01	02	1	1	0	0	65535	65535
0.0	0.0	r02c09f10p01-ch2sk1fk1fl1.tiff	r02c09f10p01-ch1sk1fk1fl1.tiff	29	1186	0.0	0.0	0.0	0.0	nan	09	10	01	02	1	1	0	0	65535	65535
0.0	0.0	r02c09f11p01-ch2sk1fk1fl1.tiff	r02c09f11p01-ch1sk1fk1fl1.tiff	29	1187	0.0	0.0	0.0	0.0	nan	09	11	01	02	1	1	0	0	65535	65535
0.0	0.0	r02c09f12p01-ch2sk1fk1fl1.tiff	r02c09f12p01-ch1sk1fk1fl1.tiff	29	1188	0.0	0.0	0.0	0.0	nan	09	12	01	02	1	1	0	0	65535	65535
0.0	0.0	r02c09f13p01-ch2sk1fk1fl1.tiff	r02c09f13p01-ch1sk1fk1fl1.tiff	29	1189	0.0	0.0	0.0	0.0	nan	09	13	01	02	1	1	0	0	65535	65535
0.0	0.0	r02c09f14p01-ch2sk1fk1fl1.tiff	r02c09f14p01-ch1sk1fk1fl1.tiff	29	1190	0.0	0.0	0.0	0.0	nan	09	14	01	02	1	1	0	0	65535	65535
0.0	0.0	r02c09f15p01-ch2sk1fk1fl1.tiff	r02c09f15p01-ch1sk1fk1fl1.tiff	29	1191	0.0	0.0	0.0	0.0	nan	09	15	01	02	1	1	0	0	65535	65535
0.0	0.0	r02c09f16p01-ch2sk1fk1fl1.tiff	r02c09f16p01-ch1sk1fk1fl1.tiff	29	1192	0.0	0.0	0.0	0.0	nan	09	16	01	02	1	1	0	0	65535	65535
0.0	0.0	r02c09f17p01-ch2sk1fk1fl1.tiff	r02c09f17p01-ch1sk1fk1fl1.tiff	29	1193	0.0	0.0	0.0	0.0	nan	09	17	01	02	1	1	0	0	65535	65535
0.0	0.0	r02c09f18p01-ch2sk1fk1fl1.tiff	r02c09f18p01-ch1sk1fk1fl1.tiff	29	1194	0.0	0.0	0.0	0.0	nan	09	18	01	02	1	1	0	0	65535	65535
0.0	0.0	r02c09f19p01-ch2sk1fk1fl1.tiff	r02c09f19p01-ch1sk1fk1fl1.tiff	29	1195	0.0	0.0	0.0	0.0	nan	09	19	01	02	1	1	0	0	65535	65535
0.0	0.0	r02c09f20p01-ch2sk1fk1fl1.tiff	r02c09f20p01-ch1sk1fk1fl1.tiff	29	1196	0.0	0.0	0.0	0.0	nan	09	20	01	02	1	1	0	0	65535	65535
0.0	0.0	r02c09f21p01-ch2sk1fk1fl1.tiff	r02c09f21p01-ch1sk1fk1fl1.tiff	29	1197	0.0	0.0	0.0	0.0	nan	09	21	01	02	1	1	0	0	65535	65535
0.0	0.0	r02c09f22p01-ch2sk1fk1fl1.tiff	r02c09f22p01-ch1sk1fk1fl1.tiff	29	1198	0.0	0.0	0.0	0.0	nan	09	22	01	02	1	1	0	0	65535	65535
0.0	0.0	r02c09f23p01-ch2sk1fk1fl1.tiff	r02c09f23p01-ch1sk1fk1fl1.tiff	29	1199	0.0	0.0	0.0	0.0	nan	09	23	01	02	1	1	0	0	65535	65535
0.0	0.0	r02c09f24p01-ch2sk1fk1fl1.tiff	r02c09f24p01-ch1sk1fk1fl1.tiff	29	1200	0.0	0.0	0.0	0.0	nan	09	24	01	02	1	1	0	0	65535	65535
0.0	0.0	r02c09f25p01-ch2sk1fk1fl1.tiff	r02c09f25p01-ch1sk1fk1fl1.tiff	29	1201	0.0	0.0	0.0	0.0	nan	09	25	01	02	1	1	0	0	65535	65535
0.0	0.0	r02c09f26p01-ch2sk1fk1fl1.tiff	r02c09f26p01-ch1sk1fk1fl1.tiff	29	1202	0.0	0.0	0.0	0.0	nan	09	26	01	02	1	1	0	0	65535	65535
0.0	0.0	r02c09f27p01-ch2sk1fk1fl1.tiff	r02c09f27p01-ch1sk1fk1fl1.tiff	29	1203	0.0	0.0	0.0	0.0	nan	09	27	01	02	1	1	0	0	65535	65535
0.0	0.0	r02c09f28p01-ch2sk1fk1fl1.tiff	r02c09f28p01-ch1sk1fk1fl1.tiff	29	1204	0.0	0.0	0.0	0.0	nan	09	28	01	02	1	1	0	0	65535	65535
0.0	0.0	r02c09f29p01-ch2sk1fk1fl1.tiff	r02c09f29p01-ch1sk1fk1fl1.tiff	29	1205	0.0	0.0	0.0	0.0	nan	09	29	01	02	1	1	0	0	65535	65535
0.0	0.0	r02c09f30p01-ch2sk1fk1fl1.tiff	r02c09f30p01-ch1sk1fk1fl1.tiff	29	1206	0.0	0.0	0.0	0.0	nan	09	30	01	02	1	1	0	0	65535	65535
0.0	0.0	r02c09f31p01-ch2sk1fk1fl1.tiff	r02c09f31p01-ch1sk1fk1fl1.tiff	29	1207	0.0	0.0	0.0	0.0	nan	09	31	01	02	1	1	0	0	65535	65535
0.0	0.0	r02c09f32p01-ch2sk1fk1fl1.tiff	r02c09f32p01-ch1sk1fk1fl1.tiff	29	1208	0.0	0.0	0.0	0.0	nan	09	32	01	02	1	1	0	0	65535	65535
0.0	0.0	r02c09f33p01-ch2sk1fk1fl1.tiff	r02c09f33p01-ch1sk1fk1fl1.tiff	29	1209	0.0	0.0	0.0	0.0	nan	09	33	01	02	1	1	0	0	65535	65535
0.0	0.0	r02c09f34p01-ch2sk1fk1fl1.tiff	r02c09f34p01-ch1sk1fk1fl1.tiff	29	1210	0.0	0.0	0.0	0.0	nan	09	34	01	02	1	1	0	0	65535	65535
0.0	0.0	r02c09f35p01-ch2sk1fk1fl1.tiff	r02c09f35p01-ch1sk1fk1fl1.tiff	29	1211	0.0	0.0	0.0	0.0	nan	09	35	01	02	1	1	0	0	65535	65535
0.0	0.0	r02c09f36p01-ch2sk1fk1fl1.tiff	r02c09f36p01-ch1sk1fk1fl1.tiff	29	1212	0.0	0.0	0.0	0.0	nan	09	36	01	02	1	1	0	0	65535	65535
0.0	0.0	r02c09f37p01-ch2sk1fk1fl1.tiff	r02c09f37p01-ch1sk1fk1fl1.tiff	29	1213	0.0	0.0	0.0	0.0	nan	09	37	01	02	1	1	0	0	65535	65535
0.0	0.0	r02c09f38p01-ch2sk1fk1fl1.tiff	r02c09f38p01-ch1sk1fk1fl1.tiff	29	1214	0.0	0.0	0.0	0.0	nan	09	38	01	02	1	1	0	0	65535	65535
0.0	0.0	r02c09f39p01-ch2sk1fk1fl1.tiff	r02c09f39p01-ch1sk1fk1fl1.tiff	29	1215	0.0	0.0	0.0	0.0	nan	09	39	01	02	1	1	0	0	65535	65535
0.0	0.0	r02c09f40p01-ch2sk1fk1fl1.tiff	r02c09f40p01-ch1sk1fk1fl1.tiff	29	1216	0.0	0.0	0.0	0.0	nan	09	40	01	02	1	1	0	0	65535	65535
0.0	0.0	r02c09f41p01-ch2sk1fk1fl1.tiff	r02c09f41p01-ch1sk1fk1fl1.tiff	29	1217	0.0	0.0	0.0	0.0	nan	09	41	01	02	1	1	0	0	65535	65535
0.0	0.0	r02c09f42p01-ch2sk1fk1fl1.tiff	r02c09f42p01-ch1sk1fk1fl1.tiff	29	1218	0.0	0.0	0.0	0.0	nan	09	42	01	02	1	1	0	0	65535	65535
30.0	79.0	r03c09f01p01-ch2sk1fk1fl1.tiff	r03c09f01p01-ch1sk1fk1fl1.tiff	30	1219	0.249744	0.249668	0.0275735294118	0.000718060661765	nan	09	01	01	03	0	0	0	0	65535	65535
37146.0	24375.0	r03c09f02p01-ch2sk1fk1fl1.tiff	r03c09f02p01-ch1sk1fk1fl1.tiff	30	1220	0.000595102	0.0201877	0.0	0.0	nan	09	02	01	03	1	1	0	0	65535	65535
0.0	0.0	r03c09f03p01-ch2sk1fk1fl1.tiff	r03c09f03p01-ch1sk1fk1fl1.tiff	30	1221	0.0	0.0	0.0	0.0	nan	09	03	01	03	1	1	0	0	65535	65535
111.0	80.0	r03c09f04p01-ch2sk1fk1fl1.tiff	r03c09f04p01-ch1sk1fk1fl1.tiff	30	1222	0.249729	0.218723	0.0144330193015	0.0	nan	09	04	01	03	0	0	0	0	65535	65535
207.0	148.0	r03c09f05p01-ch2sk1fk1fl1.tiff	r03c09f05p01-ch1sk1fk1fl1.tiff	30	1223	0.249729	0.249638	0.0404986213235	0.000287224264706	nan	09	05	01	03	0	0	0	0	65535	65535
0.0	0.0	r03c09f06p01-ch2sk1fk1fl1.tiff	r03c09f06p01-ch1sk1fk1fl1.tiff	30	1224	0.0	0.0	0.0	0.0	nan	09	06	01	03	1	1	0	0	65535	65535
0.0	0.0	r03c09f07p01-ch2sk1fk1fl1.tiff	r03c09f07p01-ch1sk1fk1fl1.tiff	30	1225	0.0	0.0	0.0	0.0	nan	09	07	01	03	1	1	0	0	65535	65535
0.0	0.0	r03c09f08p01-ch2sk1fk1fl1.tiff	r03c09f08p01-ch1sk1fk1fl1.tiff	30	1226	0.0	0.0	0.0	0.0	nan	09	08	01	03	1	1	0	0	65535	65535
0.0	0.0	r03c09f09p01-ch2sk1fk1fl1.tiff	r03c09f09p01-ch1sk1fk1fl1.tiff	30	1227	0.0	0.0	0.0	0.0	nan	09	09	01	03	1	1	0	0	65535	65535
0.0	0.0	r03c09f10p01-ch2sk1fk1fl1.tiff	r03c09f10p01-ch1sk1fk1fl1.tiff	30	1228	0.0	0.0	0.0	0.0	nan	09	10	01	03	1	1	0	0	65535	65535
0.0	0.0	r03c09f11p01-ch2sk1fk1fl1.tiff	r03c09f11p01-ch1sk1fk1fl1.tiff	30	1229	0.0	0.0	0.0	0.0	nan	09	11	01	03	1	1	0	0	65535	65535
0.0	0.0	r03c09f12p01-ch2sk1fk1fl1.tiff	r03c09f12p01-ch1sk1fk1fl1.tiff	30	1230	0.0	0.0	0.0	0.0	nan	09	12	01	03	1	1	0	0	65535	65535
0.0	0.0	r03c09f13p01-ch2sk1fk1fl1.tiff	r03c09f13p01-ch1sk1fk1fl1.tiff	30	1231	0.0	0.0	0.0	0.0	nan	09	13	01	03	1	1	0	0	65535	65535
0.0	0.0	r03c09f14p01-ch2sk1fk1fl1.tiff	r03c09f14p01-ch1sk1fk1fl1.tiff	30	1232	0.0	0.0	0.0	0.0	nan	09	14	01	03	1	1	0	0	65535	65535
0.0	0.0	r03c09f15p01-ch2sk1fk1fl1.tiff	r03c09f15p01-ch1sk1fk1fl1.tiff	30	1233	0.0	0.0	0.0	0.0	nan	09	15	01	03	1	1	0	0	65535	65535
0.0	0.0	r03c09f16p01-ch2sk1fk1fl1.tiff	r03c09f16p01-ch1sk1fk1fl1.tiff	30	1234	0.0	0.0	0.0	0.0	nan	09	16	01	03	1	1	0	0	65535	65535
0.0	0.0	r03c09f17p01-ch2sk1fk1fl1.tiff	r03c09f17p01-ch1sk1fk1fl1.tiff	30	1235	0.0	0.0	0.0	0.0	nan	09	17	01	03	1	1	0	0	65535	65535
0.0	0.0	r03c09f18p01-ch2sk1fk1fl1.tiff	r03c09f18p01-ch1sk1fk1fl1.tiff	30	1236	0.0	0.0	0.0	0.0	nan	09	18	01	03	1	1	0	0	65535	65535
0.0	0.0	r03c09f19p01-ch2sk1fk1fl1.tiff	r03c09f19p01-ch1sk1fk1fl1.tiff	30	1237	0.0	0.0	0.0	0.0	nan	09	19	01	03	1	1	0	0	65535	65535
0.0	0.0	r03c09f20p01-ch2sk1fk1fl1.tiff	r03c09f20p01-ch1sk1fk1fl1.tiff	30	1238	0.0	0.0	0.0	0.0	nan	09	20	01	03	1	1	0	0	65535	65535
0.0	0.0	r03c09f21p01-ch2sk1fk1fl1.tiff	r03c09f21p01-ch1sk1fk1fl1.tiff	30	1239	0.0	0.0	0.0	0.0	nan	09	21	01	03	1	1	0	0	65535	65535
0.0	0.0	r03c09f22p01-ch2sk1fk1fl1.tiff	r03c09f22p01-ch1sk1fk1fl1.tiff	30	1240	0.0	0.0	0.0	0.0	nan	09	22	01	03	1	1	0	0	65535	65535
0.0	0.0	r03c09f23p01-ch2sk1fk1fl1.tiff	r03c09f23p01-ch1sk1fk1fl1.tiff	30	1241	0.0	0.0	0.0	0.0	nan	09	23	01	03	1	1	0	0	65535	65535
0.0	0.0	r03c09f24p01-ch2sk1fk1fl1.tiff	r03c09f24p01-ch1sk1fk1fl1.tiff	30	1242	0.0	0.0	0.0	0.0	nan	09	24	01	03	1	1	0	0	65535	65535
0.0	0.0	r03c09f25p01-ch2sk1fk1fl1.tiff	r03c09f25p01-ch1sk1fk1fl1.tiff	30	1243	0.0	0.0	0.0	0.0	nan	09	25	01	03	1	1	0	0	65535	65535
0.0	0.0	r03c09f26p01-ch2sk1fk1fl1.tiff	r03c09f26p01-ch1sk1fk1fl1.tiff	30	1244	0.0	0.0	0.0	0.0	nan	09	26	01	03	1	1	0	0	65535	65535
0.0	0.0	r03c09f27p01-ch2sk1fk1fl1.tiff	r03c09f27p01-ch1sk1fk1fl1.tiff	30	1245	0.0	0.0	0.0	0.0	nan	09	27	01	03	1	1	0	0	65535	65535
0.0	0.0	r03c09f28p01-ch2sk1fk1fl1.tiff	r03c09f28p01-ch1sk1fk1fl1.tiff	30	1246	0.0	0.0	0.0	0.0	nan	09	28	01	03	1	1	0	0	65535	65535
0.0	0.0	r03c09f29p01-ch2sk1fk1fl1.tiff	r03c09f29p01-ch1sk1fk1fl1.tiff	30	1247	0.0	0.0	0.0	0.0	nan	09	29	01	03	1	1	0	0	65535	65535
0.0	0.0	r03c09f30p01-ch2sk1fk1fl1.tiff	r03c09f30p01-ch1sk1fk1fl1.tiff	30	1248	0.0	0.0	0.0	0.0	nan	09	30	01	03	1	1	0	0	65535	65535
0.0	0.0	r03c09f31p01-ch2sk1fk1fl1.tiff	r03c09f31p01-ch1sk1fk1fl1.tiff	30	1249	0.0	0.0	0.0	0.0	nan	09	31	01	03	1	1	0	0	65535	65535
0.0	0.0	r03c09f32p01-ch2sk1fk1fl1.tiff	r03c09f32p01-ch1sk1fk1fl1.tiff	30	1250	0.0	0.0	0.0	0.0	nan	09	32	01	03	1	1	0	0	65535	65535
0.0	0.0	r03c09f33p01-ch2sk1fk1fl1.tiff	r03c09f33p01-ch1sk1fk1fl1.tiff	30	1251	0.0	0.0	0.0	0.0	nan	09	33	01	03	1	1	0	0	65535	65535
0.0	0.0	r03c09f34p01-ch2sk1fk1fl1.tiff	r03c09f34p01-ch1sk1fk1fl1.tiff	30	1252	0.0	0.0	0.0	0.0	nan	09	34	01	03	1	1	0	0	65535	65535
0.0	0.0	r03c09f35p01-ch2sk1fk1fl1.tiff	r03c09f35p01-ch1sk1fk1fl1.tiff	30	1253	0.0	0.0	0.0	0.0	nan	09	35	01	03	1	1	0	0	65535	65535
0.0	0.0	r03c09f36p01-ch2sk1fk1fl1.tiff	r03c09f36p01-ch1sk1fk1fl1.tiff	30	1254	0.0	0.0	0.0	0.0	nan	09	36	01	03	1	1	0	0	65535	65535
0.0	0.0	r03c09f37p01-ch2sk1fk1fl1.tiff	r03c09f37p01-ch1sk1fk1fl1.tiff	30	1255	0.0	0.0	0.0	0.0	nan	09	37	01	03	1	1	0	0	65535	65535
0.0	0.0	r03c09f38p01-ch2sk1fk1fl1.tiff	r03c09f38p01-ch1sk1fk1fl1.tiff	30	1256	0.0	0.0	0.0	0.0	nan	09	38	01	03	1	1	0	0	65535	65535
0.0	0.0	r03c09f39p01-ch2sk1fk1fl1.tiff	r03c09f39p01-ch1sk1fk1fl1.tiff	30	1257	0.0	0.0	0.0	0.0	nan	09	39	01	03	1	1	0	0	65535	65535
0.0	0.0	r03c09f40p01-ch2sk1fk1fl1.tiff	r03c09f40p01-ch1sk1fk1fl1.tiff	30	1258	0.0	0.0	0.0	0.0	nan	09	40	01	03	1	1	0	0	65535	65535
0.0	0.0	r03c09f41p01-ch2sk1fk1fl1.tiff	r03c09f41p01-ch1sk1fk1fl1.tiff	30	1259	0.0	0.0	0.0	0.0	nan	09	41	01	03	1	1	0	0	65535	65535
0.0	0.0	r03c09f42p01-ch2sk1fk1fl1.tiff	r03c09f42p01-ch1sk1fk1fl1.tiff	30	1260	0.0	0.0	0.0	0.0	nan	09	42	01	03	1	1	0	0	65535	65535
28.0	115.0	r04c09f01p01-ch2sk1fk1fl1.tiff	r04c09f01p01-ch1sk1fk1fl1.tiff	31	1261	0.249775	0.249744	0.0227625229779	0.00552906709559	nan	09	01	01	04	0	0	0	0	65535	65535
0.0	0.0	r04c09f02p01-ch2sk1fk1fl1.tiff	r04c09f02p01-ch1sk1fk1fl1.tiff	31	1262	0.0	0.0	0.0	0.0	nan	09	02	01	04	1	1	0	0	65535	65535
2.0	411.0	r04c09f03p01-ch2sk1fk1fl1.tiff	r04c09f03p01-ch1sk1fk1fl1.tiff	31	1263	0.109316	0.0797894	0.0	0.0	nan	09	03	01	04	0	0	0	0	65535	65535
18.0	19.0	r04c09f04p01-ch2sk1fk1fl1.tiff	r04c09f04p01-ch1sk1fk1fl1.tiff	31	1264	0.249714	0.199741	0.00150792738971	0.0	nan	09	04	01	04	0	0	0	0	65535	65535
118.0	246.0	r04c09f05p01-ch2sk1fk1fl1.tiff	r04c09f05p01-ch1sk1fk1fl1.tiff	31	1265	0.249744	0.249577	0.0142894071691	7.18060661765e-05	nan	09	05	01	04	0	0	0	0	65535	65535
11.0	17.0	r04c09f06p01-ch2sk1fk1fl1.tiff	r04c09f06p01-ch1sk1fk1fl1.tiff	31	1266	0.097673	0.249607	0.0	7.18060661765e-05	nan	09	06	01	04	0	0	0	0	65535	65535
37246.0	21881.0	r04c09f07p01-ch2sk1fk1fl1.tiff	r04c09f07p01-ch1sk1fk1fl1.tiff	31	1267	0.000564584	0.00526436	0.0	0.0	nan	09	07	01	04	1	1	0	0	65535	65535
0.0	0.0	r04c09f08p01-ch2sk1fk1fl1.tiff	r04c09f08p01-ch1sk1fk1fl1.tiff	31	1268	0.0	0.0	0.0	0.0	nan	09	08	01	04	1	1	0	0	65535	65535
232.0	366.0	r04c09f09p01-ch2sk1fk1fl1.tiff	r04c09f09p01-ch1sk1fk1fl1.tiff	31	1269	0.249729	0.237888	0.0392061121324	0.0	nan	09	09	01	04	0	0	0	0	65535	65535
95.0	150.0	r04c09f10p01-ch2sk1fk1fl1.tiff	r04c09f10p01-ch1sk1fk1fl1.tiff	31	1270	0.24976	0.172335	0.0776941636029	0.0	nan	09	10	01	04	0	0	0	0	65535	65535
6.0	15.0	r04c09f11p01-ch2sk1fk1fl1.tiff	r04c09f11p01-ch1sk1fk1fl1.tiff	31	1271	0.249744	0.213428	0.00825769761029	0.0	nan	09	11	01	04	0	0	0	0	65535	65535
31700.0	2.0	r04c09f12p01-ch2sk1fk1fl1.tiff	r04c09f12p01-ch1sk1fk1fl1.tiff	31	1272	0.000671397	0.123308	0.0	0.0	nan	09	12	01	04	1	0	0	0	65535	65535
0.0	0.0	r04c09f13p01-ch2sk1fk1fl1.tiff	r04c09f13p01-ch1sk1fk1fl1.tiff	31	1273	0.0	0.0	0.0	0.0	nan	09	13	01	04	1	1	0	0	65535	65535
37327.0	331.0	r04c09f14p01-ch2sk1fk1fl1.tiff	r04c09f14p01-ch1sk1fk1fl1.tiff	31	1274	0.000564584	0.202853	0.0	0.0	nan	09	14	01	04	1	0	0	0	65535	65535
37609.0	1.0	r04c09f15p01-ch2sk1fk1fl1.tiff	r04c09f15p01-ch1sk1fk1fl1.tiff	31	1275	0.000595102	0.242893	0.0	0.0	nan	09	15	01	04	1	0	0	0	65535	65535
23.0	72.0	r04c09f16p01-ch2sk1fk1fl1.tiff	r04c09f16p01-ch1sk1fk1fl1.tiff	31	1276	0.249744	0.249714	0.0240550321691	0.000789866727941	nan	09	16	01	04	0	0	0	0	65535	65535
85.0	201.0	r04c09f17p01-ch2sk1fk1fl1.tiff	r04c09f17p01-ch1sk1fk1fl1.tiff	31	1277	0.24976	0.249638	0.0983025045956	0.000430836397059	nan	09	17	01	04	0	0	0	0	65535	65535
350.0	518.0	r04c09f18p01-ch2sk1fk1fl1.tiff	r04c09f18p01-ch1sk1fk1fl1.tiff	31	1278	0.249775	0.249683	0.101102941176	0.000143612132353	nan	09	18	01	04	0	0	0	0	65535	65535
0.0	0.0	r04c09f19p01-ch2sk1fk1fl1.tiff	r04c09f19p01-ch1sk1fk1fl1.tiff	31	1279	0.0	0.0	0.0	0.0	nan	09	19	01	04	1	1	0	0	65535	65535
126.0	87.0	r04c09f20p01-ch2sk1fk1fl1.tiff	r04c09f20p01-ch1sk1fk1fl1.tiff	31	1280	0.0746929	0.135836	0.0	0.0	nan	09	20	01	04	0	0	0	0	65535	65535
371.0	583.0	r04c09f21p01-ch2sk1fk1fl1.tiff	r04c09f21p01-ch1sk1fk1fl1.tiff	31	1281	0.24976	0.249653	0.0925580193015	0.000430836397059	nan	09	21	01	04	0	0	0	0	65535	65535
116.0	481.0	r04c09f22p01-ch2sk1fk1fl1.tiff	r04c09f22p01-ch1sk1fk1fl1.tiff	31	1282	0.24976	0.249699	0.118408203125	0.000359030330882	nan	09	22	01	04	0	0	0	0	65535	65535
5.0	13.0	r04c09f23p01-ch2sk1fk1fl1.tiff	r04c09f23p01-ch1sk1fk1fl1.tiff	31	1283	0.249683	0.249699	0.000789866727941	0.000143612132353	nan	09	23	01	04	0	0	0	0	65535	65535
37409.0	137.0	r04c09f24p01-ch2sk1fk1fl1.tiff	r04c09f24p01-ch1sk1fk1fl1.tiff	31	1284	0.000579843	0.0141299	0.0	0.0	nan	09	24	01	04	1	1	0	0	65535	65535
37926.0	173.0	r04c09f25p01-ch2sk1fk1fl1.tiff	r04c09f25p01-ch1sk1fk1fl1.tiff	31	1285	0.000595102	0.013611	0.0	0.0	nan	09	25	01	04	1	1	0	0	65535	65535
2.0	11.0	r04c09f26p01-ch2sk1fk1fl1.tiff	r04c09f26p01-ch1sk1fk1fl1.tiff	31	1286	0.199374	0.249668	0.0	0.00100528492647	nan	09	26	01	04	0	0	0	0	65535	65535
27.0	61.0	r04c09f27p01-ch2sk1fk1fl1.tiff	r04c09f27p01-ch1sk1fk1fl1.tiff	31	1287	0.249775	0.249775	0.0244140625	0.0165872012868	nan	09	27	01	04	0	0	0	0	65535	65535
124.0	366.0	r04c09f28p01-ch2sk1fk1fl1.tiff	r04c09f28p01-ch1sk1fk1fl1.tiff	31	1288	0.24976	0.249683	0.122644761029	0.000215418198529	nan	09	28	01	04	0	0	0	0	65535	65535
278.0	444.0	r04c09f29p01-ch2sk1fk1fl1.tiff	r04c09f29p01-ch1sk1fk1fl1.tiff	31	1289	0.24979	0.249683	0.0611069623162	0.00107709099265	nan	09	29	01	04	0	0	0	0	65535	65535
115.0	12.0	r04c09f30p01-ch2sk1fk1fl1.tiff	r04c09f30p01-ch1sk1fk1fl1.tiff	31	1290	0.0655833	0.164401	0.0	0.0	nan	09	30	01	04	0	0	0	0	65535	65535
37354.0	20415.0	r04c09f31p01-ch2sk1fk1fl1.tiff	r04c09f31p01-ch1sk1fk1fl1.tiff	31	1291	0.000595102	0.0141451	0.0	0.0	nan	09	31	01	04	1	1	0	0	65535	65535
185.0	207.0	r04c09f32p01-ch2sk1fk1fl1.tiff	r04c09f32p01-ch1sk1fk1fl1.tiff	31	1292	0.249744	0.242557	0.0234087775735	0.0	nan	09	32	01	04	0	0	0	0	65535	65535
15.0	46.0	r04c09f33p01-ch2sk1fk1fl1.tiff	r04c09f33p01-ch1sk1fk1fl1.tiff	31	1293	0.249714	0.236774	0.0123506433824	0.0	nan	09	33	01	04	0	0	0	0	65535	65535
2.0	14.0	r04c09f34p01-ch2sk1fk1fl1.tiff	r04c09f34p01-ch1sk1fk1fl1.tiff	31	1294	0.249531	0.249683	7.18060661765e-05	0.000646254595588	nan	09	34	01	04	0	0	0	0	65535	65535
32020.0	27.0	r04c09f35p01-ch2sk1fk1fl1.tiff	r04c09f35p01-ch1sk1fk1fl1.tiff	31	1295	0.000915541	0.0547189	0.0	0.0	nan	09	35	01	04	1	0	0	0	65535	65535
37246.0	193.0	r04c09f36p01-ch2sk1fk1fl1.tiff	r04c09f36p01-ch1sk1fk1fl1.tiff	31	1296	0.000595102	0.0864424	0.0	0.0	nan	09	36	01	04	1	0	0	0	65535	65535
37539.0	20765.0	r04c09f37p01-ch2sk1fk1fl1.tiff	r04c09f37p01-ch1sk1fk1fl1.tiff	31	1297	0.000610361	0.0062562	0.0	0.0	nan	09	37	01	04	1	1	0	0	65535	65535
0.0	0.0	r04c09f38p01-ch2sk1fk1fl1.tiff	r04c09f38p01-ch1sk1fk1fl1.tiff	31	1298	0.0	0.0	0.0	0.0	nan	09	38	01	04	1	1	0	0	65535	65535
242.0	556.0	r04c09f39p01-ch2sk1fk1fl1.tiff	r04c09f39p01-ch1sk1fk1fl1.tiff	31	1299	0.043122	0.0951705	0.0	0.0	nan	09	39	01	04	1	0	0	0	65535	65535
119.0	51.0	r04c09f40p01-ch2sk1fk1fl1.tiff	r04c09f40p01-ch1sk1fk1fl1.tiff	31	1300	0.249638	0.249653	0.000215418198529	0.000359030330882	nan	09	40	01	04	0	0	0	0	65535	65535
177.0	9.0	r04c09f41p01-ch2sk1fk1fl1.tiff	r04c09f41p01-ch1sk1fk1fl1.tiff	31	1301	0.100954	0.140078	0.0	0.0	nan	09	41	01	04	0	0	0	0	65535	65535
36795.0	20921.0	r04c09f42p01-ch2sk1fk1fl1.tiff	r04c09f42p01-ch1sk1fk1fl1.tiff	31	1302	0.000579843	0.0040589	0.0	0.0	nan	09	42	01	04	1	1	0	0	65535	65535
16.0	127.0	r05c09f01p01-ch2sk1fk1fl1.tiff	r05c09f01p01-ch1sk1fk1fl1.tiff	32	1303	0.249744	0.232044	0.0229061351103	0.0	nan	09	01	01	05	0	0	0	0	65535	65535
31839.0	18641.0	r05c09f02p01-ch2sk1fk1fl1.tiff	r05c09f02p01-ch1sk1fk1fl1.tiff	32	1304	0.000717174	0.0151217	0.0	0.0	nan	09	02	01	05	1	1	0	0	65535	65535
20.0	331.0	r05c09f03p01-ch2sk1fk1fl1.tiff	r05c09f03p01-ch1sk1fk1fl1.tiff	32	1305	0.107836	0.136019	0.0	0.0	nan	09	03	01	05	0	0	0	0	65535	65535
28.0	23.0	r05c09f04p01-ch2sk1fk1fl1.tiff	r05c09f04p01-ch1sk1fk1fl1.tiff	32	1306	0.151904	0.186053	0.0	0.0	nan	09	04	01	05	0	0	0	0	65535	65535
53.0	93.0	r05c09f05p01-ch2sk1fk1fl1.tiff	r05c09f05p01-ch1sk1fk1fl1.tiff	32	1307	0.141222	0.175097	0.0	0.0	nan	09	05	01	05	0	0	0	0	65535	65535
86.0	8.0	r05c09f06p01-ch2sk1fk1fl1.tiff	r05c09f06p01-ch1sk1fk1fl1.tiff	32	1308	0.127184	0.249607	0.0	7.18060661765e-05	nan	09	06	01	05	0	0	0	0	65535	65535
37399.0	19866.0	r05c09f07p01-ch2sk1fk1fl1.tiff	r05c09f07p01-ch1sk1fk1fl1.tiff	32	1309	0.000564584	0.00347906	0.0	0.0	nan	09	07	01	05	1	1	0	0	65535	65535
30913.0	19290.0	r05c09f08p01-ch2sk1fk1fl1.tiff	r05c09f08p01-ch1sk1fk1fl1.tiff	32	1310	0.000640879	0.0151827	0.0	0.0	nan	09	08	01	05	1	1	0	0	65535	65535
137.0	250.0	r05c09f09p01-ch2sk1fk1fl1.tiff	r05c09f09p01-ch1sk1fk1fl1.tiff	32	1311	0.249744	0.243977	0.0194594439338	0.0	nan	09	09	01	05	0	0	0	0	65535	65535
7.0	38.0	r05c09f10p01-ch2sk1fk1fl1.tiff	r05c09f10p01-ch1sk1fk1fl1.tiff	32	1312	0.249729	0.152956	0.00703699448529	0.0	nan	09	10	01	05	0	0	0	0	65535	65535
0.0	5.0	r05c09f11p01-ch2sk1fk1fl1.tiff	r05c09f11p01-ch1sk1fk1fl1.tiff	32	1313	0.24976	0.131746	0.00186695772059	0.0	nan	09	11	01	05	0	0	0	0	65535	65535
12692.0	55.0	r05c09f12p01-ch2sk1fk1fl1.tiff	r05c09f12p01-ch1sk1fk1fl1.tiff	32	1314	0.00946059	0.0509804	0.0	0.0	nan	09	12	01	05	1	0	0	0	65535	65535
0.0	0.0	r05c09f13p01-ch2sk1fk1fl1.tiff	r05c09f13p01-ch1sk1fk1fl1.tiff	32	1315	0.0	0.0	0.0	0.0	nan	09	13	01	05	1	1	0	0	65535	65535
31754.0	160.0	r05c09f14p01-ch2sk1fk1fl1.tiff	r05c09f14p01-ch1sk1fk1fl1.tiff	32	1316	0.000640879	0.0422522	0.0	0.0	nan	09	14	01	05	1	1	0	0	65535	65535
1.0	2.0	r05c09f15p01-ch2sk1fk1fl1.tiff	r05c09f15p01-ch1sk1fk1fl1.tiff	32	1317	0.249714	0.249714	0.00294404871324	0.00172334558824	nan	09	15	01	05	0	0	0	0	65535	65535
9.0	43.0	r05c09f16p01-ch2sk1fk1fl1.tiff	r05c09f16p01-ch1sk1fk1fl1.tiff	32	1318	0.249714	0.249668	0.0102682674632	0.000574448529412	nan	09	16	01	05	0	0	0	0	65535	65535
39.0	98.0	r05c09f17p01-ch2sk1fk1fl1.tiff	r05c09f17p01-ch1sk1fk1fl1.tiff	32	1319	0.24976	0.24976	0.0397087545956	0.00624712775735	nan	09	17	01	05	0	0	0	0	65535	65535
250.0	462.0	r05c09f18p01-ch2sk1fk1fl1.tiff	r05c09f18p01-ch1sk1fk1fl1.tiff	32	1320	0.249729	0.249638	0.0629739200368	0.000430836397059	nan	09	18	01	05	0	0	0	0	65535	65535
48.0	4.0	r05c09f19p01-ch2sk1fk1fl1.tiff	r05c09f19p01-ch1sk1fk1fl1.tiff	32	1321	0.0362249	0.154177	0.0	0.0	nan	09	19	01	05	1	0	0	0	65535	65535
148.0	67.0	r05c09f20p01-ch2sk1fk1fl1.tiff	r05c09f20p01-ch1sk1fk1fl1.tiff	32	1322	0.0857404	0.142977	0.0	0.0	nan	09	20	01	05	0	0	0	0	65535	65535
348.0	664.0	r05c09f21p01-ch2sk1fk1fl1.tiff	r05c09f21p01-ch1sk1fk1fl1.tiff	32	1323	0.24976	0.249653	0.126594094669	0.000359030330882	nan	09	21	01	05	0	0	0	0	65535	65535
98.0	447.0	r05c09f22p01-ch2sk1fk1fl1.tiff	r05c09f22p01-ch1sk1fk1fl1.tiff	32	1324	0.24976	0.249699	0.0771915211397	0.00294404871324	nan	09	22	01	05	0	0	0	0	65535	65535
3.0	32.0	r05c09f23p01-ch2sk1fk1fl1.tiff	r05c09f23p01-ch1sk1fk1fl1.tiff	32	1325	0.24976	0.249744	0.00502642463235	0.00739602481618	nan	09	23	01	05	0	0	0	0	65535	65535
31562.0	238.0	r05c09f24p01-ch2sk1fk1fl1.tiff	r05c09f24p01-ch1sk1fk1fl1.tiff	32	1326	0.002121	0.104784	0.0	0.0	nan	09	24	01	05	1	0	0	0	65535	65535
32008.0	329.0	r05c09f25p01-ch2sk1fk1fl1.tiff	r05c09f25p01-ch1sk1fk1fl1.tiff	32	1327	0.000717174	0.0863355	0.0	0.0	nan	09	25	01	05	1	0	0	0	65535	65535
2.0	30.0	r05c09f26p01-ch2sk1fk1fl1.tiff	r05c09f26p01-ch1sk1fk1fl1.tiff	32	1328	0.249699	0.249744	0.00236960018382	0.00215418198529	nan	09	26	01	05	0	0	0	0	65535	65535
38.0	163.0	r05c09f27p01-ch2sk1fk1fl1.tiff	r05c09f27p01-ch1sk1fk1fl1.tiff	32	1329	0.24976	0.249683	0.0367647058824	0.000359030330882	nan	09	27	01	05	0	0	0	0	65535	65535
134.0	550.0	r05c09f28p01-ch2sk1fk1fl1.tiff	r05c09f28p01-ch1sk1fk1fl1.tiff	32	1330	0.24976	0.249668	0.125373391544	0.000143612132353	nan	09	28	01	05	0	0	0	0	65535	65535
405.0	868.0	r05c09f29p01-ch2sk1fk1fl1.tiff	r05c09f29p01-ch1sk1fk1fl1.tiff	32	1331	0.249744	0.249699	0.0904038373162	0.000287224264706	nan	09	29	01	05	0	0	0	0	65535	65535
18.0	6.0	r05c09f30p01-ch2sk1fk1fl1.tiff	r05c09f30p01-ch1sk1fk1fl1.tiff	32	1332	0.0567178	0.18883	0.0	0.0	nan	09	30	01	05	0	0	0	0	65535	65535
0.0	0.0	r05c09f31p01-ch2sk1fk1fl1.tiff	r05c09f31p01-ch1sk1fk1fl1.tiff	32	1333	0.0	0.0	0.0	0.0	nan	09	31	01	05	1	1	0	0	65535	65535
268.0	534.0	r05c09f32p01-ch2sk1fk1fl1.tiff	r05c09f32p01-ch1sk1fk1fl1.tiff	32	1334	0.249729	0.245487	0.0149356617647	0.0	nan	09	32	01	05	0	0	0	0	65535	65535
185.0	410.0	r05c09f33p01-ch2sk1fk1fl1.tiff	r05c09f33p01-ch1sk1fk1fl1.tiff	32	1335	0.24979	0.22742	0.123937270221	0.0	nan	09	33	01	05	0	0	0	0	65535	65535
28.0	69.0	r05c09f34p01-ch2sk1fk1fl1.tiff	r05c09f34p01-ch1sk1fk1fl1.tiff	32	1336	0.249744	0.153689	0.0157255284926	0.0	nan	09	34	01	05	0	0	0	0	65535	65535
2.0	9.0	r05c09f35p01-ch2sk1fk1fl1.tiff	r05c09f35p01-ch1sk1fk1fl1.tiff	32	1337	0.249714	0.206775	0.00100528492647	0.0	nan	09	35	01	05	0	0	0	0	65535	65535
31693.0	344.0	r05c09f36p01-ch2sk1fk1fl1.tiff	r05c09f36p01-ch1sk1fk1fl1.tiff	32	1338	0.00207523	0.0890059	0.0	0.0	nan	09	36	01	05	1	0	0	0	65535	65535
37458.0	20456.0	r05c09f37p01-ch2sk1fk1fl1.tiff	r05c09f37p01-ch1sk1fk1fl1.tiff	32	1339	0.000564584	0.030808	0.0	0.0	nan	09	37	01	05	1	1	0	0	65535	65535
32343.0	432.0	r05c09f38p01-ch2sk1fk1fl1.tiff	r05c09f38p01-ch1sk1fk1fl1.tiff	32	1340	0.00196841	0.132006	0.0	0.0	nan	09	38	01	05	1	0	0	0	65535	65535
76.0	114.0	r05c09f39p01-ch2sk1fk1fl1.tiff	r05c09f39p01-ch1sk1fk1fl1.tiff	32	1341	0.249744	0.249638	0.0181669347426	7.18060661765e-05	nan	09	39	01	05	0	0	0	0	65535	65535
176.0	357.0	r05c09f40p01-ch2sk1fk1fl1.tiff	r05c09f40p01-ch1sk1fk1fl1.tiff	32	1342	0.249714	0.249653	0.0151510799632	0.000359030330882	nan	09	40	01	05	0	0	0	0	65535	65535
79.0	28.0	r05c09f41p01-ch2sk1fk1fl1.tiff	r05c09f41p01-ch1sk1fk1fl1.tiff	32	1343	0.116869	0.153674	0.0	0.0	nan	09	41	01	05	0	0	0	0	65535	65535
37406.0	21080.0	r05c09f42p01-ch2sk1fk1fl1.tiff	r05c09f42p01-ch1sk1fk1fl1.tiff	32	1344	0.000564584	0.00581369	0.0	0.0	nan	09	42	01	05	1	1	0	0	65535	65535
37932.0	21912.0	r02c10f01p01-ch2sk1fk1fl1.tiff	r02c10f01p01-ch1sk1fk1fl1.tiff	33	1345	0.000595102	0.0416419	0.0	0.0	nan	10	01	01	02	1	1	0	0	65535	65535
0.0	0.0	r02c10f02p01-ch2sk1fk1fl1.tiff	r02c10f02p01-ch1sk1fk1fl1.tiff	33	1346	0.0	0.0	0.0	0.0	nan	10	02	01	02	1	1	0	0	65535	65535
32315.0	1.0	r02c10f03p01-ch2sk1fk1fl1.tiff	r02c10f03p01-ch1sk1fk1fl1.tiff	33	1347	0.002533	0.0366979	0.0	0.0	nan	10	03	01	02	1	1	0	0	65535	65535
32589.0	4.0	r02c10f04p01-ch2sk1fk1fl1.tiff	r02c10f04p01-ch1sk1fk1fl1.tiff	33	1348	0.00239567	0.142443	0.0	0.0	nan	10	04	01	02	1	0	0	0	65535	65535
37046.0	21341.0	r02c10f05p01-ch2sk1fk1fl1.tiff	r02c10f05p01-ch1sk1fk1fl1.tiff	33	1349	0.000610361	0.0121004	0.0	0.0	nan	10	05	01	02	1	1	0	0	65535	65535
0.0	0.0	r02c10f06p01-ch2sk1fk1fl1.tiff	r02c10f06p01-ch1sk1fk1fl1.tiff	33	1350	0.0	0.0	0.0	0.0	nan	10	06	01	02	1	1	0	0	65535	65535
32024.0	21635.0	r02c10f07p01-ch2sk1fk1fl1.tiff	r02c10f07p01-ch1sk1fk1fl1.tiff	33	1351	0.00128176	0.0264134	0.0	0.0	nan	10	07	01	02	1	1	0	0	65535	65535
30741.0	22173.0	r02c10f08p01-ch2sk1fk1fl1.tiff	r02c10f08p01-ch1sk1fk1fl1.tiff	33	1352	0.00062562	0.00898756	0.0	0.0	nan	10	08	01	02	1	1	0	0	65535	65535
37615.0	21377.0	r02c10f09p01-ch2sk1fk1fl1.tiff	r02c10f09p01-ch1sk1fk1fl1.tiff	33	1353	0.000579843	0.00169375	0.0	0.0	nan	10	09	01	02	1	1	0	0	65535	65535
31343.0	21870.0	r02c10f10p01-ch2sk1fk1fl1.tiff	r02c10f10p01-ch1sk1fk1fl1.tiff	33	1354	0.00062562	0.00503548	0.0	0.0	nan	10	10	01	02	1	1	0	0	65535	65535
32751.0	154.0	r02c10f11p01-ch2sk1fk1fl1.tiff	r02c10f11p01-ch1sk1fk1fl1.tiff	33	1355	0.000946059	0.249775	0.0	0.988338694853	nan	10	11	01	02	1	0	0	0	65535	65535
37471.0	22081.0	r02c10f12p01-ch2sk1fk1fl1.tiff	r02c10f12p01-ch1sk1fk1fl1.tiff	33	1356	0.000549325	0.00779736	0.0	0.0	nan	10	12	01	02	1	1	0	0	65535	65535
37522.0	21113.0	r02c10f13p01-ch2sk1fk1fl1.tiff	r02c10f13p01-ch1sk1fk1fl1.tiff	33	1357	0.000595102	0.00129702	0.0	0.0	nan	10	13	01	02	1	1	0	0	65535	65535
37807.0	21681.0	r02c10f14p01-ch2sk1fk1fl1.tiff	r02c10f14p01-ch1sk1fk1fl1.tiff	33	1358	0.000579843	0.00166323	0.0	0.0	nan	10	14	01	02	1	1	0	0	65535	65535
31428.0	22105.0	r02c10f15p01-ch2sk1fk1fl1.tiff	r02c10f15p01-ch1sk1fk1fl1.tiff	33	1359	0.00062562	0.00221256	0.0	0.0	nan	10	15	01	02	1	1	0	0	65535	65535
37574.0	19635.0	r02c10f16p01-ch2sk1fk1fl1.tiff	r02c10f16p01-ch1sk1fk1fl1.tiff	33	1360	0.000595102	0.0177768	0.0	0.0	nan	10	16	01	02	1	1	0	0	65535	65535
37897.0	21904.0	r02c10f17p01-ch2sk1fk1fl1.tiff	r02c10f17p01-ch1sk1fk1fl1.tiff	33	1361	0.000595102	0.00454719	0.0	0.0	nan	10	17	01	02	1	1	0	0	65535	65535
37207.0	22134.0	r02c10f18p01-ch2sk1fk1fl1.tiff	r02c10f18p01-ch1sk1fk1fl1.tiff	33	1362	0.000564584	0.00149538	0.0	0.0	nan	10	18	01	02	1	1	0	0	65535	65535
37697.0	23061.0	r02c10f19p01-ch2sk1fk1fl1.tiff	r02c10f19p01-ch1sk1fk1fl1.tiff	33	1363	0.000595102	0.00178531	0.0	0.0	nan	10	19	01	02	1	1	0	0	65535	65535
0.0	0.0	r02c10f20p01-ch2sk1fk1fl1.tiff	r02c10f20p01-ch1sk1fk1fl1.tiff	33	1364	0.0	0.0	0.0	0.0	nan	10	20	01	02	1	1	0	0	65535	65535
31720.0	19665.0	r02c10f21p01-ch2sk1fk1fl1.tiff	r02c10f21p01-ch1sk1fk1fl1.tiff	33	1365	0.000640879	0.0224308	0.0	0.0	nan	10	21	01	02	1	1	0	0	65535	65535
37395.0	22050.0	r02c10f22p01-ch2sk1fk1fl1.tiff	r02c10f22p01-ch1sk1fk1fl1.tiff	33	1366	0.000610361	0.00320439	0.0	0.0	nan	10	22	01	02	1	1	0	0	65535	65535
37268.0	22023.0	r02c10f23p01-ch2sk1fk1fl1.tiff	r02c10f23p01-ch1sk1fk1fl1.tiff	33	1367	0.000564584	0.00141909	0.0	0.0	nan	10	23	01	02	1	1	0	0	65535	65535
37476.0	22122.0	r02c10f24p01-ch2sk1fk1fl1.tiff	r02c10f24p01-ch1sk1fk1fl1.tiff	33	1368	0.000579843	0.00138857	0.0	0.0	nan	10	24	01	02	1	1	0	0	65535	65535
37626.0	22043.0	r02c10f25p01-ch2sk1fk1fl1.tiff	r02c10f25p01-ch1sk1fk1fl1.tiff	33	1369	0.000595102	0.00134279	0.0	0.0	nan	10	25	01	02	1	1	0	0	65535	65535
31935.0	21451.0	r02c10f26p01-ch2sk1fk1fl1.tiff	r02c10f26p01-ch1sk1fk1fl1.tiff	33	1370	0.000671397	0.0354314	0.0	0.0	nan	10	26	01	02	1	1	0	0	65535	65535
38019.0	21769.0	r02c10f27p01-ch2sk1fk1fl1.tiff	r02c10f27p01-ch1sk1fk1fl1.tiff	33	1371	0.000579843	0.00357061	0.0	0.0	nan	10	27	01	02	1	1	0	0	65535	65535
38229.0	22057.0	r02c10f28p01-ch2sk1fk1fl1.tiff	r02c10f28p01-ch1sk1fk1fl1.tiff	33	1372	0.000595102	0.00807202	0.0	0.0	nan	10	28	01	02	1	1	0	0	65535	65535
38009.0	10.0	r02c10f29p01-ch2sk1fk1fl1.tiff	r02c10f29p01-ch1sk1fk1fl1.tiff	33	1373	0.000595102	0.0431373	0.0	0.0	nan	10	29	01	02	1	1	0	0	65535	65535
0.0	0.0	r02c10f30p01-ch2sk1fk1fl1.tiff	r02c10f30p01-ch1sk1fk1fl1.tiff	33	1374	0.0	0.0	0.0	0.0	nan	10	30	01	02	1	1	0	0	65535	65535
37158.0	20909.0	r02c10f31p01-ch2sk1fk1fl1.tiff	r02c10f31p01-ch1sk1fk1fl1.tiff	33	1375	0.000595102	0.00328069	0.0	0.0	nan	10	31	01	02	1	1	0	0	65535	65535
37698.0	21908.0	r02c10f32p01-ch2sk1fk1fl1.tiff	r02c10f32p01-ch1sk1fk1fl1.tiff	33	1376	0.000579843	0.00488289	0.0	0.0	nan	10	32	01	02	1	1	0	0	65535	65535
37948.0	21853.0	r02c10f33p01-ch2sk1fk1fl1.tiff	r02c10f33p01-ch1sk1fk1fl1.tiff	33	1377	0.000564584	0.00982681	0.0	0.0	nan	10	33	01	02	1	1	0	0	65535	65535
37733.0	19333.0	r02c10f34p01-ch2sk1fk1fl1.tiff	r02c10f34p01-ch1sk1fk1fl1.tiff	33	1378	0.000564584	0.00547799	0.0	0.0	nan	10	34	01	02	1	1	0	0	65535	65535
31625.0	21808.0	r02c10f35p01-ch2sk1fk1fl1.tiff	r02c10f35p01-ch1sk1fk1fl1.tiff	33	1379	0.000656138	0.00337224	0.0	0.0	nan	10	35	01	02	1	1	0	0	65535	65535
0.0	0.0	r02c10f36p01-ch2sk1fk1fl1.tiff	r02c10f36p01-ch1sk1fk1fl1.tiff	33	1380	0.0	0.0	0.0	0.0	nan	10	36	01	02	1	1	0	0	65535	65535
31682.0	62.0	r02c10f37p01-ch2sk1fk1fl1.tiff	r02c10f37p01-ch1sk1fk1fl1.tiff	33	1381	0.000640879	0.0674144	0.0	0.0	nan	10	37	01	02	1	0	0	0	65535	65535
0.0	0.0	r02c10f38p01-ch2sk1fk1fl1.tiff	r02c10f38p01-ch1sk1fk1fl1.tiff	33	1382	0.0	0.0	0.0	0.0	nan	10	38	01	02	1	1	0	0	65535	65535
31970.0	17234.0	r02c10f39p01-ch2sk1fk1fl1.tiff	r02c10f39p01-ch1sk1fk1fl1.tiff	33	1383	0.000839246	0.0155947	0.0	0.0	nan	10	39	01	02	1	1	0	0	65535	65535
37610.0	19228.0	r02c10f40p01-ch2sk1fk1fl1.tiff	r02c10f40p01-ch1sk1fk1fl1.tiff	33	1384	0.000579843	0.00608835	0.0	0.0	nan	10	40	01	02	1	1	0	0	65535	65535
37597.0	23496.0	r02c10f41p01-ch2sk1fk1fl1.tiff	r02c10f41p01-ch1sk1fk1fl1.tiff	33	1385	0.000579843	0.00538643	0.0	0.0	nan	10	41	01	02	1	1	0	0	65535	65535
37254.0	19652.0	r02c10f42p01-ch2sk1fk1fl1.tiff	r02c10f42p01-ch1sk1fk1fl1.tiff	33	1386	0.000564584	0.00849927	0.0	0.0	nan	10	42	01	02	1	1	0	0	65535	65535
37447.0	21935.0	r03c10f01p01-ch2sk1fk1fl1.tiff	r03c10f01p01-ch1sk1fk1fl1.tiff	34	1387	0.000579843	0.0125582	0.0	0.0	nan	10	01	01	03	1	1	0	0	65535	65535
37384.0	22104.0	r03c10f02p01-ch2sk1fk1fl1.tiff	r03c10f02p01-ch1sk1fk1fl1.tiff	34	1388	0.00062562	0.00556954	0.0	0.0	nan	10	02	01	03	1	1	0	0	65535	65535
0.0	0.0	r03c10f03p01-ch2sk1fk1fl1.tiff	r03c10f03p01-ch1sk1fk1fl1.tiff	34	1389	0.0	0.0	0.0	0.0	nan	10	03	01	03	1	1	0	0	65535	65535
32038.0	19171.0	r03c10f04p01-ch2sk1fk1fl1.tiff	r03c10f04p01-ch1sk1fk1fl1.tiff	34	1390	0.000686656	0.0596933	0.0	0.0	nan	10	04	01	03	1	0	0	0	65535	65535
37723.0	21212.0	r03c10f05p01-ch2sk1fk1fl1.tiff	r03c10f05p01-ch1sk1fk1fl1.tiff	34	1391	0.000579843	0.00418097	0.0	0.0	nan	10	05	01	03	1	1	0	0	65535	65535
0.0	0.0	r03c10f06p01-ch2sk1fk1fl1.tiff	r03c10f06p01-ch1sk1fk1fl1.tiff	34	1392	0.0	0.0	0.0	0.0	nan	10	06	01	03	1	1	0	0	65535	65535
0.0	0.0	r03c10f07p01-ch2sk1fk1fl1.tiff	r03c10f07p01-ch1sk1fk1fl1.tiff	34	1393	0.0	0.0	0.0	0.0	nan	10	07	01	03	1	1	0	0	65535	65535
37682.0	18281.0	r03c10f08p01-ch2sk1fk1fl1.tiff	r03c10f08p01-ch1sk1fk1fl1.tiff	34	1394	0.000595102	0.0392767	0.0	0.0	nan	10	08	01	03	1	1	0	0	65535	65535
38110.0	16438.0	r03c10f09p01-ch2sk1fk1fl1.tiff	r03c10f09p01-ch1sk1fk1fl1.tiff	34	1395	0.000595102	0.033814	0.0	0.0	nan	10	09	01	03	1	1	0	0	65535	65535
37345.0	37.0	r03c10f10p01-ch2sk1fk1fl1.tiff	r03c10f10p01-ch1sk1fk1fl1.tiff	34	1396	0.000610361	0.0272679	0.0	0.0	nan	10	10	01	03	1	1	0	0	65535	65535
31894.0	22184.0	r03c10f11p01-ch2sk1fk1fl1.tiff	r03c10f11p01-ch1sk1fk1fl1.tiff	34	1397	0.000732433	0.00691234	0.0	0.0	nan	10	11	01	03	1	1	0	0	65535	65535
31727.0	21836.0	r03c10f12p01-ch2sk1fk1fl1.tiff	r03c10f12p01-ch1sk1fk1fl1.tiff	34	1398	0.000640879	0.00393683	0.0	0.0	nan	10	12	01	03	1	1	0	0	65535	65535
0.0	0.0	r03c10f13p01-ch2sk1fk1fl1.tiff	r03c10f13p01-ch1sk1fk1fl1.tiff	34	1399	0.0	0.0	0.0	0.0	nan	10	13	01	03	1	1	0	0	65535	65535
37648.0	18855.0	r03c10f14p01-ch2sk1fk1fl1.tiff	r03c10f14p01-ch1sk1fk1fl1.tiff	34	1400	0.000595102	0.00535592	0.0	0.0	nan	10	14	01	03	1	1	0	0	65535	65535
37437.0	21814.0	r03c10f15p01-ch2sk1fk1fl1.tiff	r03c10f15p01-ch1sk1fk1fl1.tiff	34	1401	0.000595102	0.00775158	0.0	0.0	nan	10	15	01	03	1	1	0	0	65535	65535
38270.0	19617.0	r03c10f16p01-ch2sk1fk1fl1.tiff	r03c10f16p01-ch1sk1fk1fl1.tiff	34	1402	0.000595102	0.0187686	0.0	0.0	nan	10	16	01	03	1	1	0	0	65535	65535
31996.0	55.0	r03c10f17p01-ch2sk1fk1fl1.tiff	r03c10f17p01-ch1sk1fk1fl1.tiff	34	1403	0.000640879	0.105333	0.0	0.0	nan	10	17	01	03	1	0	0	0	65535	65535
37502.0	23908.0	r03c10f18p01-ch2sk1fk1fl1.tiff	r03c10f18p01-ch1sk1fk1fl1.tiff	34	1404	0.000610361	0.0735943	0.0	0.0	nan	10	18	01	03	1	0	0	0	65535	65535
36855.0	21961.0	r03c10f19p01-ch2sk1fk1fl1.tiff	r03c10f19p01-ch1sk1fk1fl1.tiff	34	1405	0.000610361	0.00863661	0.0	0.0	nan	10	19	01	03	1	1	0	0	65535	65535
0.0	0.0	r03c10f20p01-ch2sk1fk1fl1.tiff	r03c10f20p01-ch1sk1fk1fl1.tiff	34	1406	0.0	0.0	0.0	0.0	nan	10	20	01	03	1	1	0	0	65535	65535
31372.0	19774.0	r03c10f21p01-ch2sk1fk1fl1.tiff	r03c10f21p01-ch1sk1fk1fl1.tiff	34	1407	0.000717174	0.0400092	0.0	0.0	nan	10	21	01	03	1	1	0	0	65535	65535
37593.0	21883.0	r03c10f22p01-ch2sk1fk1fl1.tiff	r03c10f22p01-ch1sk1fk1fl1.tiff	34	1408	0.000595102	0.00267033	0.0	0.0	nan	10	22	01	03	1	1	0	0	65535	65535
37649.0	21721.0	r03c10f23p01-ch2sk1fk1fl1.tiff	r03c10f23p01-ch1sk1fk1fl1.tiff	34	1409	0.00062562	0.0161898	0.0	0.0	nan	10	23	01	03	1	1	0	0	65535	65535
37651.0	180.0	r03c10f24p01-ch2sk1fk1fl1.tiff	r03c10f24p01-ch1sk1fk1fl1.tiff	34	1410	0.000595102	0.049897	0.0	0.0	nan	10	24	01	03	1	1	0	0	65535	65535
37539.0	21080.0	r03c10f25p01-ch2sk1fk1fl1.tiff	r03c10f25p01-ch1sk1fk1fl1.tiff	34	1411	0.000595102	0.00491341	0.0	0.0	nan	10	25	01	03	1	1	0	0	65535	65535
31588.0	19362.0	r03c10f26p01-ch2sk1fk1fl1.tiff	r03c10f26p01-ch1sk1fk1fl1.tiff	34	1412	0.000747692	0.0263523	0.0	0.0	nan	10	26	01	03	1	1	0	0	65535	65535
37490.0	19430.0	r03c10f27p01-ch2sk1fk1fl1.tiff	r03c10f27p01-ch1sk1fk1fl1.tiff	34	1413	0.000595102	0.0118105	0.0	0.0	nan	10	27	01	03	1	1	0	0	65535	65535
32072.0	19468.0	r03c10f28p01-ch2sk1fk1fl1.tiff	r03c10f28p01-ch1sk1fk1fl1.tiff	34	1414	0.000701915	0.00732433	0.0	0.0	nan	10	28	01	03	1	1	0	0	65535	65535
37748.0	76.0	r03c10f29p01-ch2sk1fk1fl1.tiff	r03c10f29p01-ch1sk1fk1fl1.tiff	34	1415	0.000564584	0.0974899	0.0	0.0	nan	10	29	01	03	1	0	0	0	65535	65535
37884.0	12853.0	r03c10f30p01-ch2sk1fk1fl1.tiff	r03c10f30p01-ch1sk1fk1fl1.tiff	34	1416	0.000579843	0.0148928	0.0	0.0	nan	10	30	01	03	1	1	0	0	65535	65535
37804.0	17320.0	r03c10f31p01-ch2sk1fk1fl1.tiff	r03c10f31p01-ch1sk1fk1fl1.tiff	34	1417	0.000579843	0.046067	0.0	0.0	nan	10	31	01	03	1	1	0	0	65535	65535
37907.0	19014.0	r03c10f32p01-ch2sk1fk1fl1.tiff	r03c10f32p01-ch1sk1fk1fl1.tiff	34	1418	0.000579843	0.00727855	0.0	0.0	nan	10	32	01	03	1	1	0	0	65535	65535
38102.0	16658.0	r03c10f33p01-ch2sk1fk1fl1.tiff	r03c10f33p01-ch1sk1fk1fl1.tiff	34	1419	0.000610361	0.0106508	0.0	0.0	nan	10	33	01	03	1	1	0	0	65535	65535
37509.0	21724.0	r03c10f34p01-ch2sk1fk1fl1.tiff	r03c10f34p01-ch1sk1fk1fl1.tiff	34	1420	0.000610361	0.0149233	0.0	0.0	nan	10	34	01	03	1	1	0	0	65535	65535
37229.0	19227.0	r03c10f35p01-ch2sk1fk1fl1.tiff	r03c10f35p01-ch1sk1fk1fl1.tiff	34	1421	0.000595102	0.0152895	0.0	0.0	nan	10	35	01	03	1	1	0	0	65535	65535
0.0	0.0	r03c10f36p01-ch2sk1fk1fl1.tiff	r03c10f36p01-ch1sk1fk1fl1.tiff	34	1422	0.0	0.0	0.0	0.0	nan	10	36	01	03	1	1	0	0	65535	65535
0.0	0.0	r03c10f37p01-ch2sk1fk1fl1.tiff	r03c10f37p01-ch1sk1fk1fl1.tiff	34	1423	0.0	0.0	0.0	0.0	nan	10	37	01	03	1	1	0	0	65535	65535
37502.0	20698.0	r03c10f38p01-ch2sk1fk1fl1.tiff	r03c10f38p01-ch1sk1fk1fl1.tiff	34	1424	0.000595102	0.0178683	0.0	0.0	nan	10	38	01	03	1	1	0	0	65535	65535
37644.0	16713.0	r03c10f39p01-ch2sk1fk1fl1.tiff	r03c10f39p01-ch1sk1fk1fl1.tiff	34	1425	0.000549325	0.0284733	0.0	0.0	nan	10	39	01	03	1	1	0	0	65535	65535
37562.0	18741.0	r03c10f40p01-ch2sk1fk1fl1.tiff	r03c10f40p01-ch1sk1fk1fl1.tiff	34	1426	0.000579843	0.015259	0.0	0.0	nan	10	40	01	03	1	1	0	0	65535	65535
32454.0	19035.0	r03c10f41p01-ch2sk1fk1fl1.tiff	r03c10f41p01-ch1sk1fk1fl1.tiff	34	1427	0.00062562	0.00515755	0.0	0.0	nan	10	41	01	03	1	1	0	0	65535	65535
37246.0	18526.0	r03c10f42p01-ch2sk1fk1fl1.tiff	r03c10f42p01-ch1sk1fk1fl1.tiff	34	1428	0.000610361	0.0261845	0.0	0.0	nan	10	42	01	03	1	1	0	0	65535	65535
13.0	309.0	r04c10f01p01-ch2sk1fk1fl1.tiff	r04c10f01p01-ch1sk1fk1fl1.tiff	35	1429	0.249714	0.24976	0.006103515625	0.0129968979779	nan	10	01	01	04	0	0	0	0	65535	65535
37860.0	20385.0	r04c10f02p01-ch2sk1fk1fl1.tiff	r04c10f02p01-ch1sk1fk1fl1.tiff	35	1430	0.000610361	0.00288396	0.0	0.0	nan	10	02	01	04	1	1	0	0	65535	65535
19226.0	57.0	r04c10f03p01-ch2sk1fk1fl1.tiff	r04c10f03p01-ch1sk1fk1fl1.tiff	35	1431	0.00787366	0.249622	0.0	7.18060661765e-05	nan	10	03	01	04	1	0	0	0	65535	65535
69.0	47.0	r04c10f04p01-ch2sk1fk1fl1.tiff	r04c10f04p01-ch1sk1fk1fl1.tiff	35	1432	0.114427	0.228794	0.0	0.0	nan	10	04	01	04	0	0	0	0	65535	65535
121.0	158.0	r04c10f05p01-ch2sk1fk1fl1.tiff	r04c10f05p01-ch1sk1fk1fl1.tiff	35	1433	0.24976	0.249668	0.0175206801471	0.000287224264706	nan	10	05	01	04	0	0	0	0	65535	65535
0.0	0.0	r04c10f06p01-ch2sk1fk1fl1.tiff	r04c10f06p01-ch1sk1fk1fl1.tiff	35	1434	0.0	0.0	0.0	0.0	nan	10	06	01	04	1	1	0	0	65535	65535
0.0	0.0	r04c10f07p01-ch2sk1fk1fl1.tiff	r04c10f07p01-ch1sk1fk1fl1.tiff	35	1435	0.0	0.0	0.0	0.0	nan	10	07	01	04	1	1	0	0	65535	65535
0.0	0.0	r04c10f08p01-ch2sk1fk1fl1.tiff	r04c10f08p01-ch1sk1fk1fl1.tiff	35	1436	0.0	0.0	0.0	0.0	nan	10	08	01	04	1	1	0	0	65535	65535
0.0	0.0	r04c10f09p01-ch2sk1fk1fl1.tiff	r04c10f09p01-ch1sk1fk1fl1.tiff	35	1437	0.0	0.0	0.0	0.0	nan	10	09	01	04	1	1	0	0	65535	65535
0.0	0.0	r04c10f10p01-ch2sk1fk1fl1.tiff	r04c10f10p01-ch1sk1fk1fl1.tiff	35	1438	0.0	0.0	0.0	0.0	nan	10	10	01	04	1	1	0	0	65535	65535
0.0	0.0	r04c10f11p01-ch2sk1fk1fl1.tiff	r04c10f11p01-ch1sk1fk1fl1.tiff	35	1439	0.0	0.0	0.0	0.0	nan	10	11	01	04	1	1	0	0	65535	65535
0.0	0.0	r04c10f12p01-ch2sk1fk1fl1.tiff	r04c10f12p01-ch1sk1fk1fl1.tiff	35	1440	0.0	0.0	0.0	0.0	nan	10	12	01	04	1	1	0	0	65535	65535
0.0	0.0	r04c10f13p01-ch2sk1fk1fl1.tiff	r04c10f13p01-ch1sk1fk1fl1.tiff	35	1441	0.0	0.0	0.0	0.0	nan	10	13	01	04	1	1	0	0	65535	65535
0.0	0.0	r04c10f14p01-ch2sk1fk1fl1.tiff	r04c10f14p01-ch1sk1fk1fl1.tiff	35	1442	0.0	0.0	0.0	0.0	nan	10	14	01	04	1	1	0	0	65535	65535
0.0	0.0	r04c10f15p01-ch2sk1fk1fl1.tiff	r04c10f15p01-ch1sk1fk1fl1.tiff	35	1443	0.0	0.0	0.0	0.0	nan	10	15	01	04	1	1	0	0	65535	65535
0.0	0.0	r04c10f16p01-ch2sk1fk1fl1.tiff	r04c10f16p01-ch1sk1fk1fl1.tiff	35	1444	0.0	0.0	0.0	0.0	nan	10	16	01	04	1	1	0	0	65535	65535
0.0	0.0	r04c10f17p01-ch2sk1fk1fl1.tiff	r04c10f17p01-ch1sk1fk1fl1.tiff	35	1445	0.0	0.0	0.0	0.0	nan	10	17	01	04	1	1	0	0	65535	65535
0.0	0.0	r04c10f18p01-ch2sk1fk1fl1.tiff	r04c10f18p01-ch1sk1fk1fl1.tiff	35	1446	0.0	0.0	0.0	0.0	nan	10	18	01	04	1	1	0	0	65535	65535
0.0	0.0	r04c10f19p01-ch2sk1fk1fl1.tiff	r04c10f19p01-ch1sk1fk1fl1.tiff	35	1447	0.0	0.0	0.0	0.0	nan	10	19	01	04	1	1	0	0	65535	65535
0.0	0.0	r04c10f20p01-ch2sk1fk1fl1.tiff	r04c10f20p01-ch1sk1fk1fl1.tiff	35	1448	0.0	0.0	0.0	0.0	nan	10	20	01	04	1	1	0	0	65535	65535
0.0	0.0	r04c10f21p01-ch2sk1fk1fl1.tiff	r04c10f21p01-ch1sk1fk1fl1.tiff	35	1449	0.0	0.0	0.0	0.0	nan	10	21	01	04	1	1	0	0	65535	65535
0.0	0.0	r04c10f22p01-ch2sk1fk1fl1.tiff	r04c10f22p01-ch1sk1fk1fl1.tiff	35	1450	0.0	0.0	0.0	0.0	nan	10	22	01	04	1	1	0	0	65535	65535
0.0	0.0	r04c10f23p01-ch2sk1fk1fl1.tiff	r04c10f23p01-ch1sk1fk1fl1.tiff	35	1451	0.0	0.0	0.0	0.0	nan	10	23	01	04	1	1	0	0	65535	65535
0.0	0.0	r04c10f24p01-ch2sk1fk1fl1.tiff	r04c10f24p01-ch1sk1fk1fl1.tiff	35	1452	0.0	0.0	0.0	0.0	nan	10	24	01	04	1	1	0	0	65535	65535
0.0	0.0	r04c10f25p01-ch2sk1fk1fl1.tiff	r04c10f25p01-ch1sk1fk1fl1.tiff	35	1453	0.0	0.0	0.0	0.0	nan	10	25	01	04	1	1	0	0	65535	65535
0.0	0.0	r04c10f26p01-ch2sk1fk1fl1.tiff	r04c10f26p01-ch1sk1fk1fl1.tiff	35	1454	0.0	0.0	0.0	0.0	nan	10	26	01	04	1	1	0	0	65535	65535
0.0	0.0	r04c10f27p01-ch2sk1fk1fl1.tiff	r04c10f27p01-ch1sk1fk1fl1.tiff	35	1455	0.0	0.0	0.0	0.0	nan	10	27	01	04	1	1	0	0	65535	65535
0.0	0.0	r04c10f28p01-ch2sk1fk1fl1.tiff	r04c10f28p01-ch1sk1fk1fl1.tiff	35	1456	0.0	0.0	0.0	0.0	nan	10	28	01	04	1	1	0	0	65535	65535
0.0	0.0	r04c10f29p01-ch2sk1fk1fl1.tiff	r04c10f29p01-ch1sk1fk1fl1.tiff	35	1457	0.0	0.0	0.0	0.0	nan	10	29	01	04	1	1	0	0	65535	65535
0.0	0.0	r04c10f30p01-ch2sk1fk1fl1.tiff	r04c10f30p01-ch1sk1fk1fl1.tiff	35	1458	0.0	0.0	0.0	0.0	nan	10	30	01	04	1	1	0	0	65535	65535
0.0	0.0	r04c10f31p01-ch2sk1fk1fl1.tiff	r04c10f31p01-ch1sk1fk1fl1.tiff	35	1459	0.0	0.0	0.0	0.0	nan	10	31	01	04	1	1	0	0	65535	65535
0.0	0.0	r04c10f32p01-ch2sk1fk1fl1.tiff	r04c10f32p01-ch1sk1fk1fl1.tiff	35	1460	0.0	0.0	0.0	0.0	nan	10	32	01	04	1	1	0	0	65535	65535
0.0	0.0	r04c10f33p01-ch2sk1fk1fl1.tiff	r04c10f33p01-ch1sk1fk1fl1.tiff	35	1461	0.0	0.0	0.0	0.0	nan	10	33	01	04	1	1	0	0	65535	65535
0.0	0.0	r04c10f34p01-ch2sk1fk1fl1.tiff	r04c10f34p01-ch1sk1fk1fl1.tiff	35	1462	0.0	0.0	0.0	0.0	nan	10	34	01	04	1	1	0	0	65535	65535
0.0	0.0	r04c10f35p01-ch2sk1fk1fl1.tiff	r04c10f35p01-ch1sk1fk1fl1.tiff	35	1463	0.0	0.0	0.0	0.0	nan	10	35	01	04	1	1	0	0	65535	65535
0.0	0.0	r04c10f36p01-ch2sk1fk1fl1.tiff	r04c10f36p01-ch1sk1fk1fl1.tiff	35	1464	0.0	0.0	0.0	0.0	nan	10	36	01	04	1	1	0	0	65535	65535
0.0	0.0	r04c10f37p01-ch2sk1fk1fl1.tiff	r04c10f37p01-ch1sk1fk1fl1.tiff	35	1465	0.0	0.0	0.0	0.0	nan	10	37	01	04	1	1	0	0	65535	65535
0.0	0.0	r04c10f38p01-ch2sk1fk1fl1.tiff	r04c10f38p01-ch1sk1fk1fl1.tiff	35	1466	0.0	0.0	0.0	0.0	nan	10	38	01	04	1	1	0	0	65535	65535
0.0	0.0	r04c10f39p01-ch2sk1fk1fl1.tiff	r04c10f39p01-ch1sk1fk1fl1.tiff	35	1467	0.0	0.0	0.0	0.0	nan	10	39	01	04	1	1	0	0	65535	65535
0.0	0.0	r04c10f40p01-ch2sk1fk1fl1.tiff	r04c10f40p01-ch1sk1fk1fl1.tiff	35	1468	0.0	0.0	0.0	0.0	nan	10	40	01	04	1	1	0	0	65535	65535
0.0	0.0	r04c10f41p01-ch2sk1fk1fl1.tiff	r04c10f41p01-ch1sk1fk1fl1.tiff	35	1469	0.0	0.0	0.0	0.0	nan	10	41	01	04	1	1	0	0	65535	65535
0.0	0.0	r04c10f42p01-ch2sk1fk1fl1.tiff	r04c10f42p01-ch1sk1fk1fl1.tiff	35	1470	0.0	0.0	0.0	0.0	nan	10	42	01	04	1	1	0	0	65535	65535
9.0	78.0	r05c10f01p01-ch2sk1fk1fl1.tiff	r05c10f01p01-ch1sk1fk1fl1.tiff	36	1471	0.249729	0.249729	0.0106272977941	0.00222598805147	nan	10	01	01	05	0	0	0	0	65535	65535
37146.0	22324.0	r05c10f02p01-ch2sk1fk1fl1.tiff	r05c10f02p01-ch1sk1fk1fl1.tiff	36	1472	0.000595102	0.00471504	0.0	0.0	nan	10	02	01	05	1	1	0	0	65535	65535
26271.0	353.0	r05c10f03p01-ch2sk1fk1fl1.tiff	r05c10f03p01-ch1sk1fk1fl1.tiff	36	1473	0.00514229	0.0920882	0.0	0.0	nan	10	03	01	05	1	0	0	0	65535	65535
30.0	22.0	r05c10f04p01-ch2sk1fk1fl1.tiff	r05c10f04p01-ch1sk1fk1fl1.tiff	36	1474	0.249744	0.164202	0.00172334558824	0.0	nan	10	04	01	05	0	0	0	0	65535	65535
85.0	77.0	r05c10f05p01-ch2sk1fk1fl1.tiff	r05c10f05p01-ch1sk1fk1fl1.tiff	36	1475	0.249714	0.249714	0.00315946691176	0.000861672794118	nan	10	05	01	05	0	0	0	0	65535	65535
0.0	0.0	r05c10f06p01-ch2sk1fk1fl1.tiff	r05c10f06p01-ch1sk1fk1fl1.tiff	36	1476	0.0	0.0	0.0	0.0	nan	10	06	01	05	1	1	0	0	65535	65535
0.0	0.0	r05c10f07p01-ch2sk1fk1fl1.tiff	r05c10f07p01-ch1sk1fk1fl1.tiff	36	1477	0.0	0.0	0.0	0.0	nan	10	07	01	05	1	1	0	0	65535	65535
0.0	0.0	r05c10f08p01-ch2sk1fk1fl1.tiff	r05c10f08p01-ch1sk1fk1fl1.tiff	36	1478	0.0	0.0	0.0	0.0	nan	10	08	01	05	1	1	0	0	65535	65535
0.0	0.0	r05c10f09p01-ch2sk1fk1fl1.tiff	r05c10f09p01-ch1sk1fk1fl1.tiff	36	1479	0.0	0.0	0.0	0.0	nan	10	09	01	05	1	1	0	0	65535	65535
0.0	0.0	r05c10f10p01-ch2sk1fk1fl1.tiff	r05c10f10p01-ch1sk1fk1fl1.tiff	36	1480	0.0	0.0	0.0	0.0	nan	10	10	01	05	1	1	0	0	65535	65535
0.0	0.0	r05c10f11p01-ch2sk1fk1fl1.tiff	r05c10f11p01-ch1sk1fk1fl1.tiff	36	1481	0.0	0.0	0.0	0.0	nan	10	11	01	05	1	1	0	0	65535	65535
0.0	0.0	r05c10f12p01-ch2sk1fk1fl1.tiff	r05c10f12p01-ch1sk1fk1fl1.tiff	36	1482	0.0	0.0	0.0	0.0	nan	10	12	01	05	1	1	0	0	65535	65535
0.0	0.0	r05c10f13p01-ch2sk1fk1fl1.tiff	r05c10f13p01-ch1sk1fk1fl1.tiff	36	1483	0.0	0.0	0.0	0.0	nan	10	13	01	05	1	1	0	0	65535	65535
0.0	0.0	r05c10f14p01-ch2sk1fk1fl1.tiff	r05c10f14p01-ch1sk1fk1fl1.tiff	36	1484	0.0	0.0	0.0	0.0	nan	10	14	01	05	1	1	0	0	65535	65535
0.0	0.0	r05c10f15p01-ch2sk1fk1fl1.tiff	r05c10f15p01-ch1sk1fk1fl1.tiff	36	1485	0.0	0.0	0.0	0.0	nan	10	15	01	05	1	1	0	0	65535	65535
0.0	0.0	r05c10f16p01-ch2sk1fk1fl1.tiff	r05c10f16p01-ch1sk1fk1fl1.tiff	36	1486	0.0	0.0	0.0	0.0	nan	10	16	01	05	1	1	0	0	65535	65535
0.0	0.0	r05c10f17p01-ch2sk1fk1fl1.tiff	r05c10f17p01-ch1sk1fk1fl1.tiff	36	1487	0.0	0.0	0.0	0.0	nan	10	17	01	05	1	1	0	0	65535	65535
0.0	0.0	r05c10f18p01-ch2sk1fk1fl1.tiff	r05c10f18p01-ch1sk1fk1fl1.tiff	36	1488	0.0	0.0	0.0	0.0	nan	10	18	01	05	1	1	0	0	65535	65535
0.0	0.0	r05c10f19p01-ch2sk1fk1fl1.tiff	r05c10f19p01-ch1sk1fk1fl1.tiff	36	1489	0.0	0.0	0.0	0.0	nan	10	19	01	05	1	1	0	0	65535	65535
0.0	0.0	r05c10f20p01-ch2sk1fk1fl1.tiff	r05c10f20p01-ch1sk1fk1fl1.tiff	36	1490	0.0	0.0	0.0	0.0	nan	10	20	01	05	1	1	0	0	65535	65535
0.0	0.0	r05c10f21p01-ch2sk1fk1fl1.tiff	r05c10f21p01-ch1sk1fk1fl1.tiff	36	1491	0.0	0.0	0.0	0.0	nan	10	21	01	05	1	1	0	0	65535	65535
0.0	0.0	r05c10f22p01-ch2sk1fk1fl1.tiff	r05c10f22p01-ch1sk1fk1fl1.tiff	36	1492	0.0	0.0	0.0	0.0	nan	10	22	01	05	1	1	0	0	65535	65535
0.0	0.0	r05c10f23p01-ch2sk1fk1fl1.tiff	r05c10f23p01-ch1sk1fk1fl1.tiff	36	1493	0.0	0.0	0.0	0.0	nan	10	23	01	05	1	1	0	0	65535	65535
0.0	0.0	r05c10f24p01-ch2sk1fk1fl1.tiff	r05c10f24p01-ch1sk1fk1fl1.tiff	36	1494	0.0	0.0	0.0	0.0	nan	10	24	01	05	1	1	0	0	65535	65535
0.0	0.0	r05c10f25p01-ch2sk1fk1fl1.tiff	r05c10f25p01-ch1sk1fk1fl1.tiff	36	1495	0.0	0.0	0.0	0.0	nan	10	25	01	05	1	1	0	0	65535	65535
0.0	0.0	r05c10f26p01-ch2sk1fk1fl1.tiff	r05c10f26p01-ch1sk1fk1fl1.tiff	36	1496	0.0	0.0	0.0	0.0	nan	10	26	01	05	1	1	0	0	65535	65535
0.0	0.0	r05c10f27p01-ch2sk1fk1fl1.tiff	r05c10f27p01-ch1sk1fk1fl1.tiff	36	1497	0.0	0.0	0.0	0.0	nan	10	27	01	05	1	1	0	0	65535	65535
0.0	0.0	r05c10f28p01-ch2sk1fk1fl1.tiff	r05c10f28p01-ch1sk1fk1fl1.tiff	36	1498	0.0	0.0	0.0	0.0	nan	10	28	01	05	1	1	0	0	65535	65535
0.0	0.0	r05c10f29p01-ch2sk1fk1fl1.tiff	r05c10f29p01-ch1sk1fk1fl1.tiff	36	1499	0.0	0.0	0.0	0.0	nan	10	29	01	05	1	1	0	0	65535	65535
0.0	0.0	r05c10f30p01-ch2sk1fk1fl1.tiff	r05c10f30p01-ch1sk1fk1fl1.tiff	36	1500	0.0	0.0	0.0	0.0	nan	10	30	01	05	1	1	0	0	65535	65535
0.0	0.0	r05c10f31p01-ch2sk1fk1fl1.tiff	r05c10f31p01-ch1sk1fk1fl1.tiff	36	1501	0.0	0.0	0.0	0.0	nan	10	31	01	05	1	1	0	0	65535	65535
0.0	0.0	r05c10f32p01-ch2sk1fk1fl1.tiff	r05c10f32p01-ch1sk1fk1fl1.tiff	36	1502	0.0	0.0	0.0	0.0	nan	10	32	01	05	1	1	0	0	65535	65535
0.0	0.0	r05c10f33p01-ch2sk1fk1fl1.tiff	r05c10f33p01-ch1sk1fk1fl1.tiff	36	1503	0.0	0.0	0.0	0.0	nan	10	33	01	05	1	1	0	0	65535	65535
0.0	0.0	r05c10f34p01-ch2sk1fk1fl1.tiff	r05c10f34p01-ch1sk1fk1fl1.tiff	36	1504	0.0	0.0	0.0	0.0	nan	10	34	01	05	1	1	0	0	65535	65535
0.0	0.0	r05c10f35p01-ch2sk1fk1fl1.tiff	r05c10f35p01-ch1sk1fk1fl1.tiff	36	1505	0.0	0.0	0.0	0.0	nan	10	35	01	05	1	1	0	0	65535	65535
0.0	0.0	r05c10f36p01-ch2sk1fk1fl1.tiff	r05c10f36p01-ch1sk1fk1fl1.tiff	36	1506	0.0	0.0	0.0	0.0	nan	10	36	01	05	1	1	0	0	65535	65535
0.0	0.0	r05c10f37p01-ch2sk1fk1fl1.tiff	r05c10f37p01-ch1sk1fk1fl1.tiff	36	1507	0.0	0.0	0.0	0.0	nan	10	37	01	05	1	1	0	0	65535	65535
0.0	0.0	r05c10f38p01-ch2sk1fk1fl1.tiff	r05c10f38p01-ch1sk1fk1fl1.tiff	36	1508	0.0	0.0	0.0	0.0	nan	10	38	01	05	1	1	0	0	65535	65535
0.0	0.0	r05c10f39p01-ch2sk1fk1fl1.tiff	r05c10f39p01-ch1sk1fk1fl1.tiff	36	1509	0.0	0.0	0.0	0.0	nan	10	39	01	05	1	1	0	0	65535	65535
0.0	0.0	r05c10f40p01-ch2sk1fk1fl1.tiff	r05c10f40p01-ch1sk1fk1fl1.tiff	36	1510	0.0	0.0	0.0	0.0	nan	10	40	01	05	1	1	0	0	65535	65535
0.0	0.0	r05c10f41p01-ch2sk1fk1fl1.tiff	r05c10f41p01-ch1sk1fk1fl1.tiff	36	1511	0.0	0.0	0.0	0.0	nan	10	41	01	05	1	1	0	0	65535	65535
0.0	0.0	r05c10f42p01-ch2sk1fk1fl1.tiff	r05c10f42p01-ch1sk1fk1fl1.tiff	36	1512	0.0	0.0	0.0	0.0	nan	10	42	01	05	1	1	0	0	65535	65535
37674.0	22116.0	r02c11f01p01-ch2sk1fk1fl1.tiff	r02c11f01p01-ch1sk1fk1fl1.tiff	37	1513	0.000610361	0.00144961	0.0	0.0	nan	11	01	01	02	1	1	0	0	65535	65535
32152.0	19476.0	r02c11f02p01-ch2sk1fk1fl1.tiff	r02c11f02p01-ch1sk1fk1fl1.tiff	37	1514	0.000640879	0.0103609	0.0	0.0	nan	11	02	01	02	1	1	0	0	65535	65535
37605.0	20968.0	r02c11f03p01-ch2sk1fk1fl1.tiff	r02c11f03p01-ch1sk1fk1fl1.tiff	37	1515	0.000579843	0.00482185	0.0	0.0	nan	11	03	01	02	1	1	0	0	65535	65535
36793.0	21483.0	r02c11f04p01-ch2sk1fk1fl1.tiff	r02c11f04p01-ch1sk1fk1fl1.tiff	37	1516	0.000610361	0.00932326	0.0	0.0	nan	11	04	01	02	1	1	0	0	65535	65535
37237.0	18889.0	r02c11f05p01-ch2sk1fk1fl1.tiff	r02c11f05p01-ch1sk1fk1fl1.tiff	37	1517	0.000595102	0.00521859	0.0	0.0	nan	11	05	01	02	1	1	0	0	65535	65535
37366.0	20325.0	r02c11f06p01-ch2sk1fk1fl1.tiff	r02c11f06p01-ch1sk1fk1fl1.tiff	37	1518	0.000595102	0.00866712	0.0	0.0	nan	11	06	01	02	1	1	0	0	65535	65535
37463.0	22938.0	r02c11f07p01-ch2sk1fk1fl1.tiff	r02c11f07p01-ch1sk1fk1fl1.tiff	37	1519	0.000610361	0.00199893	0.0	0.0	nan	11	07	01	02	1	1	0	0	65535	65535
37471.0	22308.0	r02c11f08p01-ch2sk1fk1fl1.tiff	r02c11f08p01-ch1sk1fk1fl1.tiff	37	1520	0.000579843	0.00167849	0.0	0.0	nan	11	08	01	02	1	1	0	0	65535	65535
38033.0	21196.0	r02c11f09p01-ch2sk1fk1fl1.tiff	r02c11f09p01-ch1sk1fk1fl1.tiff	37	1521	0.000595102	0.00941482	0.0	0.0	nan	11	09	01	02	1	1	0	0	65535	65535
37781.0	21929.0	r02c11f10p01-ch2sk1fk1fl1.tiff	r02c11f10p01-ch1sk1fk1fl1.tiff	37	1522	0.000595102	0.00386053	0.0	0.0	nan	11	10	01	02	1	1	0	0	65535	65535
37572.0	22185.0	r02c11f11p01-ch2sk1fk1fl1.tiff	r02c11f11p01-ch1sk1fk1fl1.tiff	37	1523	0.000579843	0.00814832	0.0	0.0	nan	11	11	01	02	1	1	0	0	65535	65535
31174.0	21615.0	r02c11f12p01-ch2sk1fk1fl1.tiff	r02c11f12p01-ch1sk1fk1fl1.tiff	37	1524	0.000991836	0.0160067	0.0	0.0	nan	11	12	01	02	1	1	0	0	65535	65535
0.0	0.0	r02c11f13p01-ch2sk1fk1fl1.tiff	r02c11f13p01-ch1sk1fk1fl1.tiff	37	1525	0.0	0.0	0.0	0.0	nan	11	13	01	02	1	1	0	0	65535	65535
37280.0	23757.0	r02c11f14p01-ch2sk1fk1fl1.tiff	r02c11f14p01-ch1sk1fk1fl1.tiff	37	1526	0.000579843	0.00877394	0.0	0.0	nan	11	14	01	02	1	1	0	0	65535	65535
36924.0	59.0	r02c11f15p01-ch2sk1fk1fl1.tiff	r02c11f15p01-ch1sk1fk1fl1.tiff	37	1527	0.000610361	0.249775	0.0	0.125157973346	nan	11	15	01	02	1	0	0	0	65535	65535
37706.0	22135.0	r02c11f16p01-ch2sk1fk1fl1.tiff	r02c11f16p01-ch1sk1fk1fl1.tiff	37	1528	0.000595102	0.00196841	0.0	0.0	nan	11	16	01	02	1	1	0	0	65535	65535
37956.0	21806.0	r02c11f17p01-ch2sk1fk1fl1.tiff	r02c11f17p01-ch1sk1fk1fl1.tiff	37	1529	0.000579843	0.00471504	0.0	0.0	nan	11	17	01	02	1	1	0	0	65535	65535
37656.0	22042.0	r02c11f18p01-ch2sk1fk1fl1.tiff	r02c11f18p01-ch1sk1fk1fl1.tiff	37	1530	0.000564584	0.00801099	0.0	0.0	nan	11	18	01	02	1	1	0	0	65535	65535
0.0	0.0	r02c11f19p01-ch2sk1fk1fl1.tiff	r02c11f19p01-ch1sk1fk1fl1.tiff	37	1531	0.0	0.0	0.0	0.0	nan	11	19	01	02	1	1	0	0	65535	65535
0.0	0.0	r02c11f20p01-ch2sk1fk1fl1.tiff	r02c11f20p01-ch1sk1fk1fl1.tiff	37	1532	0.0	0.0	0.0	0.0	nan	11	20	01	02	1	1	0	0	65535	65535
37030.0	22507.0	r02c11f21p01-ch2sk1fk1fl1.tiff	r02c11f21p01-ch1sk1fk1fl1.tiff	37	1533	0.000564584	0.00227359	0.0	0.0	nan	11	21	01	02	1	1	0	0	65535	65535
37258.0	22108.0	r02c11f22p01-ch2sk1fk1fl1.tiff	r02c11f22p01-ch1sk1fk1fl1.tiff	37	1534	0.000579843	0.00140383	0.0	0.0	nan	11	22	01	02	1	1	0	0	65535	65535
31744.0	21889.0	r02c11f23p01-ch2sk1fk1fl1.tiff	r02c11f23p01-ch1sk1fk1fl1.tiff	37	1535	0.0010071	0.00306706	0.0	0.0	nan	11	23	01	02	1	1	0	0	65535	65535
38072.0	19146.0	r02c11f24p01-ch2sk1fk1fl1.tiff	r02c11f24p01-ch1sk1fk1fl1.tiff	37	1536	0.000564584	0.011429	0.0	0.0	nan	11	24	01	02	1	1	0	0	65535	65535
37542.0	19277.0	r02c11f25p01-ch2sk1fk1fl1.tiff	r02c11f25p01-ch1sk1fk1fl1.tiff	37	1537	0.000579843	0.00440986	0.0	0.0	nan	11	25	01	02	1	1	0	0	65535	65535
31482.0	19645.0	r02c11f26p01-ch2sk1fk1fl1.tiff	r02c11f26p01-ch1sk1fk1fl1.tiff	37	1538	0.00062562	0.0174563	0.0	0.0	nan	11	26	01	02	1	1	0	0	65535	65535
37314.0	21891.0	r02c11f27p01-ch2sk1fk1fl1.tiff	r02c11f27p01-ch1sk1fk1fl1.tiff	37	1539	0.000595102	0.00381476	0.0	0.0	nan	11	27	01	02	1	1	0	0	65535	65535
37329.0	22082.0	r02c11f28p01-ch2sk1fk1fl1.tiff	r02c11f28p01-ch1sk1fk1fl1.tiff	37	1540	0.000564584	0.00479133	0.0	0.0	nan	11	28	01	02	1	1	0	0	65535	65535
31986.0	19790.0	r02c11f29p01-ch2sk1fk1fl1.tiff	r02c11f29p01-ch1sk1fk1fl1.tiff	37	1541	0.000717174	0.00965896	0.0	0.0	nan	11	29	01	02	1	1	0	0	65535	65535
31641.0	23082.0	r02c11f30p01-ch2sk1fk1fl1.tiff	r02c11f30p01-ch1sk1fk1fl1.tiff	37	1542	0.00512703	0.0155795	0.0	0.0	nan	11	30	01	02	1	1	0	0	65535	65535
37278.0	22839.0	r02c11f31p01-ch2sk1fk1fl1.tiff	r02c11f31p01-ch1sk1fk1fl1.tiff	37	1543	0.000595102	0.0037995	0.0	0.0	nan	11	31	01	02	1	1	0	0	65535	65535
37577.0	21207.0	r02c11f32p01-ch2sk1fk1fl1.tiff	r02c11f32p01-ch1sk1fk1fl1.tiff	37	1544	0.000595102	0.0221866	0.0	0.0	nan	11	32	01	02	1	1	0	0	65535	65535
37540.0	21723.0	r02c11f33p01-ch2sk1fk1fl1.tiff	r02c11f33p01-ch1sk1fk1fl1.tiff	37	1545	0.000579843	0.0055848	0.0	0.0	nan	11	33	01	02	1	1	0	0	65535	65535
32610.0	13641.0	r02c11f34p01-ch2sk1fk1fl1.tiff	r02c11f34p01-ch1sk1fk1fl1.tiff	37	1546	0.000991836	0.0614176	0.0	0.0	nan	11	34	01	02	1	0	0	0	65535	65535
31877.0	19313.0	r02c11f35p01-ch2sk1fk1fl1.tiff	r02c11f35p01-ch1sk1fk1fl1.tiff	37	1547	0.000717174	0.0226749	0.0	0.0	nan	11	35	01	02	1	1	0	0	65535	65535
0.0	0.0	r02c11f36p01-ch2sk1fk1fl1.tiff	r02c11f36p01-ch1sk1fk1fl1.tiff	37	1548	0.0	0.0	0.0	0.0	nan	11	36	01	02	1	1	0	0	65535	65535
0.0	0.0	r02c11f37p01-ch2sk1fk1fl1.tiff	r02c11f37p01-ch1sk1fk1fl1.tiff	37	1549	0.0	0.0	0.0	0.0	nan	11	37	01	02	1	1	0	0	65535	65535
37260.0	18744.0	r02c11f38p01-ch2sk1fk1fl1.tiff	r02c11f38p01-ch1sk1fk1fl1.tiff	37	1550	0.000595102	0.0174411	0.0	0.0	nan	11	38	01	02	1	1	0	0	65535	65535
37577.0	20751.0	r02c11f39p01-ch2sk1fk1fl1.tiff	r02c11f39p01-ch1sk1fk1fl1.tiff	37	1551	0.000610361	0.0272221	0.0	0.0	nan	11	39	01	02	1	1	0	0	65535	65535
37699.0	21747.0	r02c11f40p01-ch2sk1fk1fl1.tiff	r02c11f40p01-ch1sk1fk1fl1.tiff	37	1552	0.000595102	0.00271611	0.0	0.0	nan	11	40	01	02	1	1	0	0	65535	65535
31753.0	18295.0	r02c11f41p01-ch2sk1fk1fl1.tiff	r02c11f41p01-ch1sk1fk1fl1.tiff	37	1553	0.00062562	0.0360418	0.0	0.0	nan	11	41	01	02	1	1	0	0	65535	65535
37038.0	18253.0	r02c11f42p01-ch2sk1fk1fl1.tiff	r02c11f42p01-ch1sk1fk1fl1.tiff	37	1554	0.000534066	0.0178073	0.0	0.0	nan	11	42	01	02	1	1	0	0	65535	65535
37937.0	16813.0	r03c11f01p01-ch2sk1fk1fl1.tiff	r03c11f01p01-ch1sk1fk1fl1.tiff	38	1555	0.000579843	0.0295567	0.0	0.0	nan	11	01	01	03	1	1	0	0	65535	65535
31195.0	21529.0	r03c11f02p01-ch2sk1fk1fl1.tiff	r03c11f02p01-ch1sk1fk1fl1.tiff	38	1556	0.00062562	0.0282597	0.0	0.0	nan	11	02	01	03	1	1	0	0	65535	65535
37672.0	20864.0	r03c11f03p01-ch2sk1fk1fl1.tiff	r03c11f03p01-ch1sk1fk1fl1.tiff	38	1557	0.000610361	0.00474556	0.0	0.0	nan	11	03	01	03	1	1	0	0	65535	65535
31599.0	21647.0	r03c11f04p01-ch2sk1fk1fl1.tiff	r03c11f04p01-ch1sk1fk1fl1.tiff	38	1558	0.00062562	0.00146487	0.0	0.0	nan	11	04	01	03	1	1	0	0	65535	65535
32441.0	1.0	r03c11f05p01-ch2sk1fk1fl1.tiff	r03c11f05p01-ch1sk1fk1fl1.tiff	38	1559	0.000686656	0.219135	0.0	0.0	nan	11	05	01	03	1	0	0	0	65535	65535
37698.0	63.0	r03c11f06p01-ch2sk1fk1fl1.tiff	r03c11f06p01-ch1sk1fk1fl1.tiff	38	1560	0.000564584	0.159121	0.0	0.0	nan	11	06	01	03	1	0	0	0	65535	65535
0.0	0.0	r03c11f07p01-ch2sk1fk1fl1.tiff	r03c11f07p01-ch1sk1fk1fl1.tiff	38	1561	0.0	0.0	0.0	0.0	nan	11	07	01	03	1	1	0	0	65535	65535
37584.0	21564.0	r03c11f08p01-ch2sk1fk1fl1.tiff	r03c11f08p01-ch1sk1fk1fl1.tiff	38	1562	0.000595102	0.00357061	0.0	0.0	nan	11	08	01	03	1	1	0	0	65535	65535
37124.0	21447.0	r03c11f09p01-ch2sk1fk1fl1.tiff	r03c11f09p01-ch1sk1fk1fl1.tiff	38	1563	0.000579843	0.00657664	0.0	0.0	nan	11	09	01	03	1	1	0	0	65535	65535
31874.0	22110.0	r03c11f10p01-ch2sk1fk1fl1.tiff	r03c11f10p01-ch1sk1fk1fl1.tiff	38	1564	0.000656138	0.00321965	0.0	0.0	nan	11	10	01	03	1	1	0	0	65535	65535
37814.0	22134.0	r03c11f11p01-ch2sk1fk1fl1.tiff	r03c11f11p01-ch1sk1fk1fl1.tiff	38	1565	0.000610361	0.00410468	0.0	0.0	nan	11	11	01	03	1	1	0	0	65535	65535
37459.0	19705.0	r03c11f12p01-ch2sk1fk1fl1.tiff	r03c11f12p01-ch1sk1fk1fl1.tiff	38	1566	0.000595102	0.00721752	0.0	0.0	nan	11	12	01	03	1	1	0	0	65535	65535
37613.0	20742.0	r03c11f13p01-ch2sk1fk1fl1.tiff	r03c11f13p01-ch1sk1fk1fl1.tiff	38	1567	0.000579843	0.00836194	0.0	0.0	nan	11	13	01	03	1	1	0	0	65535	65535
37551.0	21269.0	r03c11f14p01-ch2sk1fk1fl1.tiff	r03c11f14p01-ch1sk1fk1fl1.tiff	38	1568	0.000564584	0.0075227	0.0	0.0	nan	11	14	01	03	1	1	0	0	65535	65535
37599.0	21837.0	r03c11f15p01-ch2sk1fk1fl1.tiff	r03c11f15p01-ch1sk1fk1fl1.tiff	38	1569	0.000564584	0.0120699	0.0	0.0	nan	11	15	01	03	1	1	0	0	65535	65535
37291.0	19694.0	r03c11f16p01-ch2sk1fk1fl1.tiff	r03c11f16p01-ch1sk1fk1fl1.tiff	38	1570	0.000579843	0.00337224	0.0	0.0	nan	11	16	01	03	1	1	0	0	65535	65535
37845.0	21937.0	r03c11f17p01-ch2sk1fk1fl1.tiff	r03c11f17p01-ch1sk1fk1fl1.tiff	38	1571	0.000564584	0.00541695	0.0	0.0	nan	11	17	01	03	1	1	0	0	65535	65535
37513.0	17283.0	r03c11f18p01-ch2sk1fk1fl1.tiff	r03c11f18p01-ch1sk1fk1fl1.tiff	38	1572	0.000579843	0.00679026	0.0	0.0	nan	11	18	01	03	1	1	0	0	65535	65535
31617.0	19737.0	r03c11f19p01-ch2sk1fk1fl1.tiff	r03c11f19p01-ch1sk1fk1fl1.tiff	38	1573	0.000640879	0.00489815	0.0	0.0	nan	11	19	01	03	1	1	0	0	65535	65535
0.0	0.0	r03c11f20p01-ch2sk1fk1fl1.tiff	r03c11f20p01-ch1sk1fk1fl1.tiff	38	1574	0.0	0.0	0.0	0.0	nan	11	20	01	03	1	1	0	0	65535	65535
37569.0	20150.0	r03c11f21p01-ch2sk1fk1fl1.tiff	r03c11f21p01-ch1sk1fk1fl1.tiff	38	1575	0.000595102	0.00457771	0.0	0.0	nan	11	21	01	03	1	1	0	0	65535	65535
37089.0	19389.0	r03c11f22p01-ch2sk1fk1fl1.tiff	r03c11f22p01-ch1sk1fk1fl1.tiff	38	1576	0.000549325	0.0505379	0.0	0.0	nan	11	22	01	03	1	0	0	0	65535	65535
37748.0	21611.0	r03c11f23p01-ch2sk1fk1fl1.tiff	r03c11f23p01-ch1sk1fk1fl1.tiff	38	1577	0.000595102	0.00959792	0.0	0.0	nan	11	23	01	03	1	1	0	0	65535	65535
31288.0	21507.0	r03c11f24p01-ch2sk1fk1fl1.tiff	r03c11f24p01-ch1sk1fk1fl1.tiff	38	1578	0.000640879	0.00972	0.0	0.0	nan	11	24	01	03	1	1	0	0	65535	65535
31369.0	21660.0	r03c11f25p01-ch2sk1fk1fl1.tiff	r03c11f25p01-ch1sk1fk1fl1.tiff	38	1579	0.00062562	0.00270085	0.0	0.0	nan	11	25	01	03	1	1	0	0	65535	65535
37784.0	21647.0	r03c11f26p01-ch2sk1fk1fl1.tiff	r03c11f26p01-ch1sk1fk1fl1.tiff	38	1580	0.000610361	0.00352483	0.0	0.0	nan	11	26	01	03	1	1	0	0	65535	65535
37681.0	19324.0	r03c11f27p01-ch2sk1fk1fl1.tiff	r03c11f27p01-ch1sk1fk1fl1.tiff	38	1581	0.000595102	0.0141756	0.0	0.0	nan	11	27	01	03	1	1	0	0	65535	65535
38071.0	19373.0	r03c11f28p01-ch2sk1fk1fl1.tiff	r03c11f28p01-ch1sk1fk1fl1.tiff	38	1582	0.000549325	0.00749218	0.0	0.0	nan	11	28	01	03	1	1	0	0	65535	65535
32065.0	19731.0	r03c11f29p01-ch2sk1fk1fl1.tiff	r03c11f29p01-ch1sk1fk1fl1.tiff	38	1583	0.0010071	0.0124666	0.0	0.0	nan	11	29	01	03	1	1	0	0	65535	65535
32015.0	18258.0	r03c11f30p01-ch2sk1fk1fl1.tiff	r03c11f30p01-ch1sk1fk1fl1.tiff	38	1584	0.00062562	0.0167544	0.0	0.0	nan	11	30	01	03	1	1	0	0	65535	65535
0.0	0.0	r03c11f31p01-ch2sk1fk1fl1.tiff	r03c11f31p01-ch1sk1fk1fl1.tiff	38	1585	0.0	0.0	0.0	0.0	nan	11	31	01	03	1	1	0	0	65535	65535
37588.0	19389.0	r03c11f32p01-ch2sk1fk1fl1.tiff	r03c11f32p01-ch1sk1fk1fl1.tiff	38	1586	0.000564584	0.0106355	0.0	0.0	nan	11	32	01	03	1	1	0	0	65535	65535
31435.0	21946.0	r03c11f33p01-ch2sk1fk1fl1.tiff	r03c11f33p01-ch1sk1fk1fl1.tiff	38	1587	0.000640879	0.00343328	0.0	0.0	nan	11	33	01	03	1	1	0	0	65535	65535
38508.0	21815.0	r03c11f34p01-ch2sk1fk1fl1.tiff	r03c11f34p01-ch1sk1fk1fl1.tiff	38	1588	0.000595102	0.00268559	0.0	0.0	nan	11	34	01	03	1	1	0	0	65535	65535
37564.0	19647.0	r03c11f35p01-ch2sk1fk1fl1.tiff	r03c11f35p01-ch1sk1fk1fl1.tiff	38	1589	0.00062562	0.0053254	0.0	0.0	nan	11	35	01	03	1	1	0	0	65535	65535
37549.0	21880.0	r03c11f36p01-ch2sk1fk1fl1.tiff	r03c11f36p01-ch1sk1fk1fl1.tiff	38	1590	0.000610361	0.00274662	0.0	0.0	nan	11	36	01	03	1	1	0	0	65535	65535
38317.0	21044.0	r03c11f37p01-ch2sk1fk1fl1.tiff	r03c11f37p01-ch1sk1fk1fl1.tiff	38	1591	0.000595102	0.00360113	0.0	0.0	nan	11	37	01	03	1	1	0	0	65535	65535
0.0	0.0	r03c11f38p01-ch2sk1fk1fl1.tiff	r03c11f38p01-ch1sk1fk1fl1.tiff	38	1592	0.0	0.0	0.0	0.0	nan	11	38	01	03	1	1	0	0	65535	65535
31418.0	22068.0	r03c11f39p01-ch2sk1fk1fl1.tiff	r03c11f39p01-ch1sk1fk1fl1.tiff	38	1593	0.000640879	0.00665293	0.0	0.0	nan	11	39	01	03	1	1	0	0	65535	65535
37392.0	21751.0	r03c11f40p01-ch2sk1fk1fl1.tiff	r03c11f40p01-ch1sk1fk1fl1.tiff	38	1594	0.000564584	0.00308232	0.0	0.0	nan	11	40	01	03	1	1	0	0	65535	65535
37751.0	20623.0	r03c11f41p01-ch2sk1fk1fl1.tiff	r03c11f41p01-ch1sk1fk1fl1.tiff	38	1595	0.000579843	0.00486763	0.0	0.0	nan	11	41	01	03	1	1	0	0	65535	65535
37864.0	21237.0	r03c11f42p01-ch2sk1fk1fl1.tiff	r03c11f42p01-ch1sk1fk1fl1.tiff	38	1596	0.000564584	0.00424201	0.0	0.0	nan	11	42	01	03	1	1	0	0	65535	65535
37865.0	22214.0	r04c11f01p01-ch2sk1fk1fl1.tiff	r04c11f01p01-ch1sk1fk1fl1.tiff	39	1597	0.000595102	0.00369268	0.0	0.0	nan	11	01	01	04	1	1	0	0	65535	65535
0.0	0.0	r04c11f02p01-ch2sk1fk1fl1.tiff	r04c11f02p01-ch1sk1fk1fl1.tiff	39	1598	0.0	0.0	0.0	0.0	nan	11	02	01	04	1	1	0	0	65535	65535
0.0	0.0	r04c11f03p01-ch2sk1fk1fl1.tiff	r04c11f03p01-ch1sk1fk1fl1.tiff	39	1599	0.0	0.0	0.0	0.0	nan	11	03	01	04	1	1	0	0	65535	65535
36961.0	19463.0	r04c11f04p01-ch2sk1fk1fl1.tiff	r04c11f04p01-ch1sk1fk1fl1.tiff	39	1600	0.000564584	0.00462348	0.0	0.0	nan	11	04	01	04	1	1	0	0	65535	65535
31973.0	20946.0	r04c11f05p01-ch2sk1fk1fl1.tiff	r04c11f05p01-ch1sk1fk1fl1.tiff	39	1601	0.0012665	0.0345159	0.0	0.0	nan	11	05	01	04	1	1	0	0	65535	65535
37240.0	121.0	r04c11f06p01-ch2sk1fk1fl1.tiff	r04c11f06p01-ch1sk1fk1fl1.tiff	39	1602	0.000564584	0.109224	0.0	0.0	nan	11	06	01	04	1	0	0	0	65535	65535
0.0	0.0	r04c11f07p01-ch2sk1fk1fl1.tiff	r04c11f07p01-ch1sk1fk1fl1.tiff	39	1603	0.0	0.0	0.0	0.0	nan	11	07	01	04	1	1	0	0	65535	65535
37819.0	18678.0	r04c11f08p01-ch2sk1fk1fl1.tiff	r04c11f08p01-ch1sk1fk1fl1.tiff	39	1604	0.000564584	0.0165255	0.0	0.0	nan	11	08	01	04	1	1	0	0	65535	65535
32329.0	18308.0	r04c11f09p01-ch2sk1fk1fl1.tiff	r04c11f09p01-ch1sk1fk1fl1.tiff	39	1605	0.000946059	0.00741588	0.0	0.0	nan	11	09	01	04	1	1	0	0	65535	65535
37635.0	19479.0	r04c11f10p01-ch2sk1fk1fl1.tiff	r04c11f10p01-ch1sk1fk1fl1.tiff	39	1606	0.000579843	0.00769055	0.0	0.0	nan	11	10	01	04	1	1	0	0	65535	65535
37552.0	19807.0	r04c11f11p01-ch2sk1fk1fl1.tiff	r04c11f11p01-ch1sk1fk1fl1.tiff	39	1607	0.000595102	0.00268559	0.0	0.0	nan	11	11	01	04	1	1	0	0	65535	65535
38017.0	19664.0	r04c11f12p01-ch2sk1fk1fl1.tiff	r04c11f12p01-ch1sk1fk1fl1.tiff	39	1608	0.000564584	0.00898756	0.0	0.0	nan	11	12	01	04	1	1	0	0	65535	65535
0.0	0.0	r04c11f13p01-ch2sk1fk1fl1.tiff	r04c11f13p01-ch1sk1fk1fl1.tiff	39	1609	0.0	0.0	0.0	0.0	nan	11	13	01	04	1	1	0	0	65535	65535
37671.0	19199.0	r04c11f14p01-ch2sk1fk1fl1.tiff	r04c11f14p01-ch1sk1fk1fl1.tiff	39	1610	0.000579843	0.0463264	0.0	0.0	nan	11	14	01	04	1	1	0	0	65535	65535
32307.0	21948.0	r04c11f15p01-ch2sk1fk1fl1.tiff	r04c11f15p01-ch1sk1fk1fl1.tiff	39	1611	0.000640879	0.00225834	0.0	0.0	nan	11	15	01	04	1	1	0	0	65535	65535
37312.0	19483.0	r04c11f16p01-ch2sk1fk1fl1.tiff	r04c11f16p01-ch1sk1fk1fl1.tiff	39	1612	0.00062562	0.00798047	0.0	0.0	nan	11	16	01	04	1	1	0	0	65535	65535
37538.0	21756.0	r04c11f17p01-ch2sk1fk1fl1.tiff	r04c11f17p01-ch1sk1fk1fl1.tiff	39	1613	0.000579843	0.00459297	0.0	0.0	nan	11	17	01	04	1	1	0	0	65535	65535
32117.0	22086.0	r04c11f18p01-ch2sk1fk1fl1.tiff	r04c11f18p01-ch1sk1fk1fl1.tiff	39	1614	0.0010071	0.00816358	0.0	0.0	nan	11	18	01	04	1	1	0	0	65535	65535
0.0	0.0	r04c11f19p01-ch2sk1fk1fl1.tiff	r04c11f19p01-ch1sk1fk1fl1.tiff	39	1615	0.0	0.0	0.0	0.0	nan	11	19	01	04	1	1	0	0	65535	65535
37147.0	20923.0	r04c11f20p01-ch2sk1fk1fl1.tiff	r04c11f20p01-ch1sk1fk1fl1.tiff	39	1616	0.000579843	0.00679026	0.0	0.0	nan	11	20	01	04	1	1	0	0	65535	65535
38156.0	21587.0	r04c11f21p01-ch2sk1fk1fl1.tiff	r04c11f21p01-ch1sk1fk1fl1.tiff	39	1617	0.000595102	0.00875868	0.0	0.0	nan	11	21	01	04	1	1	0	0	65535	65535
31555.0	21781.0	r04c11f22p01-ch2sk1fk1fl1.tiff	r04c11f22p01-ch1sk1fk1fl1.tiff	39	1618	0.00062562	0.00433356	0.0	0.0	nan	11	22	01	04	1	1	0	0	65535	65535
37498.0	21921.0	r04c11f23p01-ch2sk1fk1fl1.tiff	r04c11f23p01-ch1sk1fk1fl1.tiff	39	1619	0.000579843	0.00259403	0.0	0.0	nan	11	23	01	04	1	1	0	0	65535	65535
32103.0	21465.0	r04c11f24p01-ch2sk1fk1fl1.tiff	r04c11f24p01-ch1sk1fk1fl1.tiff	39	1620	0.00062562	0.00782788	0.0	0.0	nan	11	24	01	04	1	1	0	0	65535	65535
38295.0	18989.0	r04c11f25p01-ch2sk1fk1fl1.tiff	r04c11f25p01-ch1sk1fk1fl1.tiff	39	1621	0.000564584	0.0121462	0.0	0.0	nan	11	25	01	04	1	1	0	0	65535	65535
37647.0	21789.0	r04c11f26p01-ch2sk1fk1fl1.tiff	r04c11f26p01-ch1sk1fk1fl1.tiff	39	1622	0.000579843	0.00259403	0.0	0.0	nan	11	26	01	04	1	1	0	0	65535	65535
37754.0	21823.0	r04c11f27p01-ch2sk1fk1fl1.tiff	r04c11f27p01-ch1sk1fk1fl1.tiff	39	1623	0.000595102	0.00329595	0.0	0.0	nan	11	27	01	04	1	1	0	0	65535	65535
37364.0	21546.0	r04c11f28p01-ch2sk1fk1fl1.tiff	r04c11f28p01-ch1sk1fk1fl1.tiff	39	1624	0.000579843	0.00428779	0.0	0.0	nan	11	28	01	04	1	1	0	0	65535	65535
31497.0	19632.0	r04c11f29p01-ch2sk1fk1fl1.tiff	r04c11f29p01-ch1sk1fk1fl1.tiff	39	1625	0.000869764	0.0241398	0.0	0.0	nan	11	29	01	04	1	1	0	0	65535	65535
38084.0	20866.0	r04c11f30p01-ch2sk1fk1fl1.tiff	r04c11f30p01-ch1sk1fk1fl1.tiff	39	1626	0.000610361	0.00511177	0.0	0.0	nan	11	30	01	04	1	1	0	0	65535	65535
37724.0	20997.0	r04c11f31p01-ch2sk1fk1fl1.tiff	r04c11f31p01-ch1sk1fk1fl1.tiff	39	1627	0.000579843	0.00500496	0.0	0.0	nan	11	31	01	04	1	1	0	0	65535	65535
31914.0	60.0	r04c11f32p01-ch2sk1fk1fl1.tiff	r04c11f32p01-ch1sk1fk1fl1.tiff	39	1628	0.000640879	0.0438239	0.0	0.0	nan	11	32	01	04	1	1	0	0	65535	65535
36984.0	19232.0	r04c11f33p01-ch2sk1fk1fl1.tiff	r04c11f33p01-ch1sk1fk1fl1.tiff	39	1629	0.000579843	0.0513924	0.0	0.0	nan	11	33	01	04	1	0	0	0	65535	65535
32270.0	21274.0	r04c11f34p01-ch2sk1fk1fl1.tiff	r04c11f34p01-ch1sk1fk1fl1.tiff	39	1630	0.000686656	0.0645151	0.0	0.0	nan	11	34	01	04	1	0	0	0	65535	65535
37539.0	19386.0	r04c11f35p01-ch2sk1fk1fl1.tiff	r04c11f35p01-ch1sk1fk1fl1.tiff	39	1631	0.000564584	0.012665	0.0	0.0	nan	11	35	01	04	1	1	0	0	65535	65535
0.0	0.0	r04c11f36p01-ch2sk1fk1fl1.tiff	r04c11f36p01-ch1sk1fk1fl1.tiff	39	1632	0.0	0.0	0.0	0.0	nan	11	36	01	04	1	1	0	0	65535	65535
37805.0	19719.0	r04c11f37p01-ch2sk1fk1fl1.tiff	r04c11f37p01-ch1sk1fk1fl1.tiff	39	1633	0.000579843	0.00970474	0.0	0.0	nan	11	37	01	04	1	1	0	0	65535	65535
31251.0	24749.0	r04c11f38p01-ch2sk1fk1fl1.tiff	r04c11f38p01-ch1sk1fk1fl1.tiff	39	1634	0.00062562	0.0138705	0.0	0.0	nan	11	38	01	04	1	1	0	0	65535	65535
37177.0	19213.0	r04c11f39p01-ch2sk1fk1fl1.tiff	r04c11f39p01-ch1sk1fk1fl1.tiff	39	1635	0.00062562	0.00383001	0.0	0.0	nan	11	39	01	04	1	1	0	0	65535	65535
37450.0	21010.0	r04c11f40p01-ch2sk1fk1fl1.tiff	r04c11f40p01-ch1sk1fk1fl1.tiff	39	1636	0.000579843	0.0080415	0.0	0.0	nan	11	40	01	04	1	1	0	0	65535	65535
37894.0	22737.0	r04c11f41p01-ch2sk1fk1fl1.tiff	r04c11f41p01-ch1sk1fk1fl1.tiff	39	1637	0.000579843	0.0192569	0.0	0.0	nan	11	41	01	04	1	1	0	0	65535	65535
37122.0	22632.0	r04c11f42p01-ch2sk1fk1fl1.tiff	r04c11f42p01-ch1sk1fk1fl1.tiff	39	1638	0.000579843	0.00448615	0.0	0.0	nan	11	42	01	04	1	1	0	0	65535	65535
37567.0	21976.0	r05c11f01p01-ch2sk1fk1fl1.tiff	r05c11f01p01-ch1sk1fk1fl1.tiff	40	1639	0.000595102	0.00317388	0.0	0.0	nan	11	01	01	05	1	1	0	0	65535	65535
0.0	0.0	r05c11f02p01-ch2sk1fk1fl1.tiff	r05c11f02p01-ch1sk1fk1fl1.tiff	40	1640	0.0	0.0	0.0	0.0	nan	11	02	01	05	1	1	0	0	65535	65535
0.0	0.0	r05c11f03p01-ch2sk1fk1fl1.tiff	r05c11f03p01-ch1sk1fk1fl1.tiff	40	1641	0.0	0.0	0.0	0.0	nan	11	03	01	05	1	1	0	0	65535	65535
37722.0	18637.0	r05c11f04p01-ch2sk1fk1fl1.tiff	r05c11f04p01-ch1sk1fk1fl1.tiff	40	1642	0.000610361	0.0157473	0.0	0.0	nan	11	04	01	05	1	1	0	0	65535	65535
0.0	0.0	r05c11f05p01-ch2sk1fk1fl1.tiff	r05c11f05p01-ch1sk1fk1fl1.tiff	40	1643	0.0	0.0	0.0	0.0	nan	11	05	01	05	1	1	0	0	65535	65535
38269.0	22544.0	r05c11f06p01-ch2sk1fk1fl1.tiff	r05c11f06p01-ch1sk1fk1fl1.tiff	40	1644	0.000564584	0.00390631	0.0	0.0	nan	11	06	01	05	1	1	0	0	65535	65535
0.0	0.0	r05c11f07p01-ch2sk1fk1fl1.tiff	r05c11f07p01-ch1sk1fk1fl1.tiff	40	1645	0.0	0.0	0.0	0.0	nan	11	07	01	05	1	1	0	0	65535	65535
0.0	0.0	r05c11f08p01-ch2sk1fk1fl1.tiff	r05c11f08p01-ch1sk1fk1fl1.tiff	40	1646	0.0	0.0	0.0	0.0	nan	11	08	01	05	1	1	0	0	65535	65535
37506.0	22900.0	r05c11f09p01-ch2sk1fk1fl1.tiff	r05c11f09p01-ch1sk1fk1fl1.tiff	40	1647	0.00062562	0.00749218	0.0	0.0	nan	11	09	01	05	1	1	0	0	65535	65535
37878.0	22027.0	r05c11f10p01-ch2sk1fk1fl1.tiff	r05c11f10p01-ch1sk1fk1fl1.tiff	40	1648	0.000579843	0.00756847	0.0	0.0	nan	11	10	01	05	1	1	0	0	65535	65535
37397.0	22072.0	r05c11f11p01-ch2sk1fk1fl1.tiff	r05c11f11p01-ch1sk1fk1fl1.tiff	40	1649	0.000610361	0.00231937	0.0	0.0	nan	11	11	01	05	1	1	0	0	65535	65535
36704.0	22198.0	r05c11f12p01-ch2sk1fk1fl1.tiff	r05c11f12p01-ch1sk1fk1fl1.tiff	40	1650	0.000579843	0.002121	0.0	0.0	nan	11	12	01	05	1	1	0	0	65535	65535
0.0	0.0	r05c11f13p01-ch2sk1fk1fl1.tiff	r05c11f13p01-ch1sk1fk1fl1.tiff	40	1651	0.0	0.0	0.0	0.0	nan	11	13	01	05	1	1	0	0	65535	65535
31516.0	21646.0	r05c11f14p01-ch2sk1fk1fl1.tiff	r05c11f14p01-ch1sk1fk1fl1.tiff	40	1652	0.00062562	0.0282292	0.0	0.0	nan	11	14	01	05	1	1	0	0	65535	65535
37571.0	21980.0	r05c11f15p01-ch2sk1fk1fl1.tiff	r05c11f15p01-ch1sk1fk1fl1.tiff	40	1653	0.000564584	0.00216678	0.0	0.0	nan	11	15	01	05	1	1	0	0	65535	65535
37362.0	21812.0	r05c11f16p01-ch2sk1fk1fl1.tiff	r05c11f16p01-ch1sk1fk1fl1.tiff	40	1654	0.000564584	0.00921645	0.0	0.0	nan	11	16	01	05	1	1	0	0	65535	65535
31907.0	19306.0	r05c11f17p01-ch2sk1fk1fl1.tiff	r05c11f17p01-ch1sk1fk1fl1.tiff	40	1655	0.00062562	0.0071107	0.0	0.0	nan	11	17	01	05	1	1	0	0	65535	65535
37670.0	21509.0	r05c11f18p01-ch2sk1fk1fl1.tiff	r05c11f18p01-ch1sk1fk1fl1.tiff	40	1656	0.000579843	0.0055848	0.0	0.0	nan	11	18	01	05	1	1	0	0	65535	65535
36823.0	22137.0	r05c11f19p01-ch2sk1fk1fl1.tiff	r05c11f19p01-ch1sk1fk1fl1.tiff	40	1657	0.000610361	0.0052491	0.0	0.0	nan	11	19	01	05	1	1	0	0	65535	65535
37151.0	11145.0	r05c11f20p01-ch2sk1fk1fl1.tiff	r05c11f20p01-ch1sk1fk1fl1.tiff	40	1658	0.000595102	0.0220188	0.0	0.0	nan	11	20	01	05	1	1	0	0	65535	65535
38128.0	19415.0	r05c11f21p01-ch2sk1fk1fl1.tiff	r05c11f21p01-ch1sk1fk1fl1.tiff	40	1659	0.000564584	0.0080415	0.0	0.0	nan	11	21	01	05	1	1	0	0	65535	65535
37498.0	21768.0	r05c11f22p01-ch2sk1fk1fl1.tiff	r05c11f22p01-ch1sk1fk1fl1.tiff	40	1660	0.000579843	0.0113832	0.0	0.0	nan	11	22	01	05	1	1	0	0	65535	65535
37761.0	19633.0	r05c11f23p01-ch2sk1fk1fl1.tiff	r05c11f23p01-ch1sk1fk1fl1.tiff	40	1661	0.000564584	0.00288396	0.0	0.0	nan	11	23	01	05	1	1	0	0	65535	65535
37421.0	21757.0	r05c11f24p01-ch2sk1fk1fl1.tiff	r05c11f24p01-ch1sk1fk1fl1.tiff	40	1662	0.000579843	0.00386053	0.0	0.0	nan	11	24	01	05	1	1	0	0	65535	65535
37749.0	16730.0	r05c11f25p01-ch2sk1fk1fl1.tiff	r05c11f25p01-ch1sk1fk1fl1.tiff	40	1663	0.000610361	0.025391	0.0	0.0	nan	11	25	01	05	1	1	0	0	65535	65535
31240.0	21759.0	r05c11f26p01-ch2sk1fk1fl1.tiff	r05c11f26p01-ch1sk1fk1fl1.tiff	40	1664	0.000640879	0.00462348	0.0	0.0	nan	11	26	01	05	1	1	0	0	65535	65535
37872.0	19673.0	r05c11f27p01-ch2sk1fk1fl1.tiff	r05c11f27p01-ch1sk1fk1fl1.tiff	40	1665	0.000595102	0.0118868	0.0	0.0	nan	11	27	01	05	1	1	0	0	65535	65535
37630.0	22083.0	r05c11f28p01-ch2sk1fk1fl1.tiff	r05c11f28p01-ch1sk1fk1fl1.tiff	40	1666	0.000595102	0.0043946	0.0	0.0	nan	11	28	01	05	1	1	0	0	65535	65535
37386.0	21900.0	r05c11f29p01-ch2sk1fk1fl1.tiff	r05c11f29p01-ch1sk1fk1fl1.tiff	40	1667	0.00062562	0.00300603	0.0	0.0	nan	11	29	01	05	1	1	0	0	65535	65535
0.0	0.0	r05c11f30p01-ch2sk1fk1fl1.tiff	r05c11f30p01-ch1sk1fk1fl1.tiff	40	1668	0.0	0.0	0.0	0.0	nan	11	30	01	05	1	1	0	0	65535	65535
0.0	0.0	r05c11f31p01-ch2sk1fk1fl1.tiff	r05c11f31p01-ch1sk1fk1fl1.tiff	40	1669	0.0	0.0	0.0	0.0	nan	11	31	01	05	1	1	0	0	65535	65535
37705.0	21359.0	r05c11f32p01-ch2sk1fk1fl1.tiff	r05c11f32p01-ch1sk1fk1fl1.tiff	40	1670	0.000610361	0.00457771	0.0	0.0	nan	11	32	01	05	1	1	0	0	65535	65535
37659.0	19399.0	r05c11f33p01-ch2sk1fk1fl1.tiff	r05c11f33p01-ch1sk1fk1fl1.tiff	40	1671	0.000595102	0.0111849	0.0	0.0	nan	11	33	01	05	1	1	0	0	65535	65535
37554.0	21688.0	r05c11f34p01-ch2sk1fk1fl1.tiff	r05c11f34p01-ch1sk1fk1fl1.tiff	40	1672	0.000579843	0.0244144	0.0	0.0	nan	11	34	01	05	1	1	0	0	65535	65535
37594.0	21859.0	r05c11f35p01-ch2sk1fk1fl1.tiff	r05c11f35p01-ch1sk1fk1fl1.tiff	40	1673	0.000564584	0.0103151	0.0	0.0	nan	11	35	01	05	1	1	0	0	65535	65535
37350.0	20433.0	r05c11f36p01-ch2sk1fk1fl1.tiff	r05c11f36p01-ch1sk1fk1fl1.tiff	40	1674	0.000595102	0.0152743	0.0	0.0	nan	11	36	01	05	1	1	0	0	65535	65535
36911.0	18452.0	r05c11f37p01-ch2sk1fk1fl1.tiff	r05c11f37p01-ch1sk1fk1fl1.tiff	40	1675	0.000595102	0.00378424	0.0	0.0	nan	11	37	01	05	1	1	0	0	65535	65535
37609.0	21169.0	r05c11f38p01-ch2sk1fk1fl1.tiff	r05c11f38p01-ch1sk1fk1fl1.tiff	40	1676	0.000610361	0.00378424	0.0	0.0	nan	11	38	01	05	1	1	0	0	65535	65535
37871.0	21614.0	r05c11f39p01-ch2sk1fk1fl1.tiff	r05c11f39p01-ch1sk1fk1fl1.tiff	40	1677	0.000595102	0.00605783	0.0	0.0	nan	11	39	01	05	1	1	0	0	65535	65535
37419.0	21625.0	r05c11f40p01-ch2sk1fk1fl1.tiff	r05c11f40p01-ch1sk1fk1fl1.tiff	40	1678	0.000579843	0.00909438	0.0	0.0	nan	11	40	01	05	1	1	0	0	65535	65535
37338.0	20980.0	r05c11f41p01-ch2sk1fk1fl1.tiff	r05c11f41p01-ch1sk1fk1fl1.tiff	40	1679	0.000579843	0.0157778	0.0	0.0	nan	11	41	01	05	1	1	0	0	65535	65535
37685.0	20541.0	r05c11f42p01-ch2sk1fk1fl1.tiff	r05c11f42p01-ch1sk1fk1fl1.tiff	40	1680	0.000610361	0.0159304	0.0	0.0	nan	11	42	01	05	1	1	0	0	65535	65535
