# Supplementary material for: Body size-dependent energy storage causes Kleiber’s law scaling of the metabolic rate in planarians
Source: eLife. 2019 Jan 4;8:e38187. doi: 10.7554/eLife.38187 (PMC6320072; doi:10.7554/eLife.38187)
Supplement: Figure 2—source data 3. [file elife-38187-fig2-data3.zip › Figure 2 - source data 3/Experiment 4/Results animals 1-6/MyExpt_Image.txt]

Count_beads_seg	Count_cell_seg	FileName_bead_signal	FileName_cells_signal	Group_Number	ImageNumber	Intensity_MaxIntensity_bead_signal	Intensity_MaxIntensity_cells_signal	Math_percentSaturatedBeads	Math_percentSaturatedCells	Metadata_Channel	Metadata_Column	Metadata_Field	Metadata_Plate	Metadata_Row	Quality Control_no beads flag	Quality Control_no cells flag	Quality Control_saturation beads	Quality Control_saturation cells	Scaling_bead_signal	Scaling_cells_signal
417.0	468.0	r02c02f01p01-ch2sk1fk1fl1.tiff	r02c02f01p01-ch1sk1fk1fl1.tiff	1	1	0.151995	0.204746	0.0	0.0	nan	02	01	01	02	0	0	0	0	65535	65535
0.0	20875.0	r02c02f02p01-ch2sk1fk1fl1.tiff	r02c02f02p01-ch1sk1fk1fl1.tiff	1	2	0.00062562	0.002121	0.0	0.0	nan	02	02	01	02	1	1	0	0	65535	65535
0.0	22862.0	r02c02f03p01-ch2sk1fk1fl1.tiff	r02c02f03p01-ch1sk1fk1fl1.tiff	1	3	0.000549325	0.00209049	0.0	0.0	nan	02	03	01	02	1	1	0	0	65535	65535
0.0	21083.0	r02c02f04p01-ch2sk1fk1fl1.tiff	r02c02f04p01-ch1sk1fk1fl1.tiff	1	4	0.000579843	0.00215152	0.0	0.0	nan	02	04	01	02	1	1	0	0	65535	65535
0.0	20228.0	r02c02f05p01-ch2sk1fk1fl1.tiff	r02c02f05p01-ch1sk1fk1fl1.tiff	1	5	0.00062562	0.00216678	0.0	0.0	nan	02	05	01	02	1	1	0	0	65535	65535
0.0	31907.0	r02c02f06p01-ch2sk1fk1fl1.tiff	r02c02f06p01-ch1sk1fk1fl1.tiff	1	6	0.000595102	0.0563516	0.0	0.0	nan	02	06	01	02	1	0	0	0	65535	65535
141.0	93.0	r02c02f07p01-ch2sk1fk1fl1.tiff	r02c02f07p01-ch1sk1fk1fl1.tiff	1	7	0.0985122	0.125811	0.0	0.0	nan	02	07	01	02	0	0	0	0	65535	65535
123.0	103.0	r02c02f08p01-ch2sk1fk1fl1.tiff	r02c02f08p01-ch1sk1fk1fl1.tiff	1	8	0.0812543	0.11284	0.0	0.0	nan	02	08	01	02	0	0	0	0	65535	65535
0.0	21809.0	r02c02f09p01-ch2sk1fk1fl1.tiff	r02c02f09p01-ch1sk1fk1fl1.tiff	1	9	0.000564584	0.00190738	0.0	0.0	nan	02	09	01	02	1	1	0	0	65535	65535
67.0	51.0	r02c02f10p01-ch2sk1fk1fl1.tiff	r02c02f10p01-ch1sk1fk1fl1.tiff	1	10	0.11162	0.117433	0.0	0.0	nan	02	10	01	02	0	0	0	0	65535	65535
386.0	367.0	r02c02f11p01-ch2sk1fk1fl1.tiff	r02c02f11p01-ch1sk1fk1fl1.tiff	1	11	0.135424	0.249714	0.0	0.000646254595588	nan	02	11	01	02	0	0	0	0	65535	65535
60.0	44.0	r02c02f12p01-ch2sk1fk1fl1.tiff	r02c02f12p01-ch1sk1fk1fl1.tiff	1	12	0.103441	0.102403	0.0	0.0	nan	02	12	01	02	0	0	0	0	65535	65535
0.0	22415.0	r02c02f13p01-ch2sk1fk1fl1.tiff	r02c02f13p01-ch1sk1fk1fl1.tiff	1	13	0.00062562	0.00210575	0.0	0.0	nan	02	13	01	02	1	1	0	0	65535	65535
0.0	21001.0	r02c02f14p01-ch2sk1fk1fl1.tiff	r02c02f14p01-ch1sk1fk1fl1.tiff	1	14	0.000595102	0.00230411	0.0	0.0	nan	02	14	01	02	1	1	0	0	65535	65535
30.0	14.0	r02c02f15p01-ch2sk1fk1fl1.tiff	r02c02f15p01-ch1sk1fk1fl1.tiff	1	15	0.132036	0.087602	0.0	0.0	nan	02	15	01	02	0	0	0	0	65535	65535
333.0	254.0	r02c02f16p01-ch2sk1fk1fl1.tiff	r02c02f16p01-ch1sk1fk1fl1.tiff	1	16	0.161563	0.249393	0.0	7.18060661765e-05	nan	02	16	01	02	0	0	0	0	65535	65535
323.0	288.0	r02c02f17p01-ch2sk1fk1fl1.tiff	r02c02f17p01-ch1sk1fk1fl1.tiff	1	17	0.173297	0.178744	0.0	0.0	nan	02	17	01	02	0	0	0	0	65535	65535
28.0	27.0	r02c02f18p01-ch2sk1fk1fl1.tiff	r02c02f18p01-ch1sk1fk1fl1.tiff	1	18	0.109789	0.0893568	0.0	0.0	nan	02	18	01	02	0	0	0	0	65535	65535
58.0	33.0	r02c02f19p01-ch2sk1fk1fl1.tiff	r02c02f19p01-ch1sk1fk1fl1.tiff	1	19	0.0659037	0.0748913	0.0	0.0	nan	02	19	01	02	0	0	0	0	65535	65535
42.0	20.0	r02c02f20p01-ch2sk1fk1fl1.tiff	r02c02f20p01-ch1sk1fk1fl1.tiff	1	20	0.0915541	0.0679789	0.0	0.0	nan	02	20	01	02	0	0	0	0	65535	65535
0.0	21753.0	r02c02f21p01-ch2sk1fk1fl1.tiff	r02c02f21p01-ch1sk1fk1fl1.tiff	1	21	0.000595102	0.00196841	0.0	0.0	nan	02	21	01	02	1	1	0	0	65535	65535
446.0	289.0	r03c02f01p01-ch2sk1fk1fl1.tiff	r03c02f01p01-ch1sk1fk1fl1.tiff	2	22	0.109056	0.249744	0.0	0.00452378216912	nan	02	01	01	03	0	0	0	0	65535	65535
0.0	21925.0	r03c02f02p01-ch2sk1fk1fl1.tiff	r03c02f02p01-ch1sk1fk1fl1.tiff	2	23	0.000579843	0.00213626	0.0	0.0	nan	02	02	01	03	1	1	0	0	65535	65535
0.0	22052.0	r03c02f03p01-ch2sk1fk1fl1.tiff	r03c02f03p01-ch1sk1fk1fl1.tiff	2	24	0.000549325	0.00198367	0.0	0.0	nan	02	03	01	03	1	1	0	0	65535	65535
0.0	21884.0	r03c02f04p01-ch2sk1fk1fl1.tiff	r03c02f04p01-ch1sk1fk1fl1.tiff	2	25	0.000595102	0.00204471	0.0	0.0	nan	02	04	01	03	1	1	0	0	65535	65535
0.0	21430.0	r03c02f05p01-ch2sk1fk1fl1.tiff	r03c02f05p01-ch1sk1fk1fl1.tiff	2	26	0.000595102	0.00408942	0.0	0.0	nan	02	05	01	03	1	1	0	0	65535	65535
189.0	136.0	r03c02f06p01-ch2sk1fk1fl1.tiff	r03c02f06p01-ch1sk1fk1fl1.tiff	2	27	0.219974	0.199924	0.0	0.0	nan	02	06	01	03	0	0	0	0	65535	65535
167.0	111.0	r03c02f07p01-ch2sk1fk1fl1.tiff	r03c02f07p01-ch1sk1fk1fl1.tiff	2	28	0.192386	0.169543	0.0	0.0	nan	02	07	01	03	0	0	0	0	65535	65535
0.0	22147.0	r03c02f08p01-ch2sk1fk1fl1.tiff	r03c02f08p01-ch1sk1fk1fl1.tiff	2	29	0.000610361	0.00201419	0.0	0.0	nan	02	08	01	03	1	1	0	0	65535	65535
0.0	19532.0	r03c02f09p01-ch2sk1fk1fl1.tiff	r03c02f09p01-ch1sk1fk1fl1.tiff	2	30	0.000610361	0.0019379	0.0	0.0	nan	02	09	01	03	1	1	0	0	65535	65535
0.0	20210.0	r03c02f10p01-ch2sk1fk1fl1.tiff	r03c02f10p01-ch1sk1fk1fl1.tiff	2	31	0.000595102	0.00198367	0.0	0.0	nan	02	10	01	03	1	1	0	0	65535	65535
22.0	3.0	r03c02f11p01-ch2sk1fk1fl1.tiff	r03c02f11p01-ch1sk1fk1fl1.tiff	2	32	0.0867781	0.0803845	0.0	0.0	nan	02	11	01	03	0	0	0	0	65535	65535
549.0	312.0	r03c02f12p01-ch2sk1fk1fl1.tiff	r03c02f12p01-ch1sk1fk1fl1.tiff	2	33	0.197513	0.249699	0.0	0.000143612132353	nan	02	12	01	03	0	0	0	0	65535	65535
40.0	19.0	r03c02f13p01-ch2sk1fk1fl1.tiff	r03c02f13p01-ch1sk1fk1fl1.tiff	2	34	0.124407	0.176028	0.0	0.0	nan	02	13	01	03	0	0	0	0	65535	65535
11.0	5.0	r03c02f14p01-ch2sk1fk1fl1.tiff	r03c02f14p01-ch1sk1fk1fl1.tiff	2	35	0.0996719	0.192355	0.0	0.0	nan	02	14	01	03	0	0	0	0	65535	65535
280.0	181.0	r03c02f15p01-ch2sk1fk1fl1.tiff	r03c02f15p01-ch1sk1fk1fl1.tiff	2	36	0.171115	0.215946	0.0	0.0	nan	02	15	01	03	0	0	0	0	65535	65535
252.0	109.0	r03c02f16p01-ch2sk1fk1fl1.tiff	r03c02f16p01-ch1sk1fk1fl1.tiff	2	37	0.181552	0.135744	0.0	0.0	nan	02	16	01	03	0	0	0	0	65535	65535
0.0	21813.0	r03c02f17p01-ch2sk1fk1fl1.tiff	r03c02f17p01-ch1sk1fk1fl1.tiff	2	38	0.00062562	0.0028687	0.0	0.0	nan	02	17	01	03	1	1	0	0	65535	65535
0.0	23747.0	r03c02f18p01-ch2sk1fk1fl1.tiff	r03c02f18p01-ch1sk1fk1fl1.tiff	2	39	0.00062562	0.0187991	0.0	0.0	nan	02	18	01	03	1	1	0	0	65535	65535
0.0	23443.0	r03c02f19p01-ch2sk1fk1fl1.tiff	r03c02f19p01-ch1sk1fk1fl1.tiff	2	40	0.000564584	0.00276188	0.0	0.0	nan	02	19	01	03	1	1	0	0	65535	65535
11.0	5.0	r03c02f20p01-ch2sk1fk1fl1.tiff	r03c02f20p01-ch1sk1fk1fl1.tiff	2	41	0.051133	0.0521553	0.0	0.0	nan	02	20	01	03	0	0	0	0	65535	65535
26.0	9.0	r03c02f21p01-ch2sk1fk1fl1.tiff	r03c02f21p01-ch1sk1fk1fl1.tiff	2	42	0.122515	0.0808881	0.0	0.0	nan	02	21	01	03	0	0	0	0	65535	65535
581.0	619.0	r04c02f01p01-ch2sk1fk1fl1.tiff	r04c02f01p01-ch1sk1fk1fl1.tiff	3	43	0.197665	0.249683	0.0	0.00179515165441	nan	02	01	01	04	0	0	0	0	65535	65535
0.0	21717.0	r04c02f02p01-ch2sk1fk1fl1.tiff	r04c02f02p01-ch1sk1fk1fl1.tiff	3	44	0.000595102	0.00207523	0.0	0.0	nan	02	02	01	04	1	1	0	0	65535	65535
0.0	21928.0	r04c02f03p01-ch2sk1fk1fl1.tiff	r04c02f03p01-ch1sk1fk1fl1.tiff	3	45	0.000579843	0.00195315	0.0	0.0	nan	02	03	01	04	1	1	0	0	65535	65535
0.0	22001.0	r04c02f04p01-ch2sk1fk1fl1.tiff	r04c02f04p01-ch1sk1fk1fl1.tiff	3	46	0.000579843	0.00201419	0.0	0.0	nan	02	04	01	04	1	1	0	0	65535	65535
0.0	21552.0	r04c02f05p01-ch2sk1fk1fl1.tiff	r04c02f05p01-ch1sk1fk1fl1.tiff	3	47	0.000595102	0.00228885	0.0	0.0	nan	02	05	01	04	1	1	0	0	65535	65535
160.0	96.0	r04c02f06p01-ch2sk1fk1fl1.tiff	r04c02f06p01-ch1sk1fk1fl1.tiff	3	48	0.116335	0.118822	0.0	0.0	nan	02	06	01	04	0	0	0	0	65535	65535
194.0	102.0	r04c02f07p01-ch2sk1fk1fl1.tiff	r04c02f07p01-ch1sk1fk1fl1.tiff	3	49	0.121767	0.144976	0.0	0.0	nan	02	07	01	04	0	0	0	0	65535	65535
12.0	10.0	r04c02f08p01-ch2sk1fk1fl1.tiff	r04c02f08p01-ch1sk1fk1fl1.tiff	3	50	0.119844	0.15848	0.0	0.0	nan	02	08	01	04	0	0	0	0	65535	65535
0.0	21660.0	r04c02f09p01-ch2sk1fk1fl1.tiff	r04c02f09p01-ch1sk1fk1fl1.tiff	3	51	0.000564584	0.00215152	0.0	0.0	nan	02	09	01	04	1	1	0	0	65535	65535
0.0	20697.0	r04c02f10p01-ch2sk1fk1fl1.tiff	r04c02f10p01-ch1sk1fk1fl1.tiff	3	52	0.000579843	0.00210575	0.0	0.0	nan	02	10	01	04	1	1	0	0	65535	65535
135.0	71.0	r04c02f11p01-ch2sk1fk1fl1.tiff	r04c02f11p01-ch1sk1fk1fl1.tiff	3	53	0.101167	0.0943618	0.0	0.0	nan	02	11	01	04	0	0	0	0	65535	65535
405.0	393.0	r04c02f12p01-ch2sk1fk1fl1.tiff	r04c02f12p01-ch1sk1fk1fl1.tiff	3	54	0.19913	0.200137	0.0	0.0	nan	02	12	01	04	0	0	0	0	65535	65535
55.0	22.0	r04c02f13p01-ch2sk1fk1fl1.tiff	r04c02f13p01-ch1sk1fk1fl1.tiff	3	55	0.102342	0.10222	0.0	0.0	nan	02	13	01	04	0	0	0	0	65535	65535
11.0	4.0	r04c02f14p01-ch2sk1fk1fl1.tiff	r04c02f14p01-ch1sk1fk1fl1.tiff	3	56	0.119554	0.0904707	0.0	0.0	nan	02	14	01	04	0	0	0	0	65535	65535
225.0	191.0	r04c02f15p01-ch2sk1fk1fl1.tiff	r04c02f15p01-ch1sk1fk1fl1.tiff	3	57	0.15494	0.192599	0.0	0.0	nan	02	15	01	04	0	0	0	0	65535	65535
282.0	249.0	r04c02f16p01-ch2sk1fk1fl1.tiff	r04c02f16p01-ch1sk1fk1fl1.tiff	3	58	0.145129	0.185489	0.0	0.0	nan	02	16	01	04	0	0	0	0	65535	65535
62.0	21.0	r04c02f17p01-ch2sk1fk1fl1.tiff	r04c02f17p01-ch1sk1fk1fl1.tiff	3	59	0.0741741	0.084947	0.0	0.0	nan	02	17	01	04	0	0	0	0	65535	65535
0.0	21777.0	r04c02f18p01-ch2sk1fk1fl1.tiff	r04c02f18p01-ch1sk1fk1fl1.tiff	3	60	0.000579843	0.00202945	0.0	0.0	nan	02	18	01	04	1	1	0	0	65535	65535
0.0	21772.0	r04c02f19p01-ch2sk1fk1fl1.tiff	r04c02f19p01-ch1sk1fk1fl1.tiff	3	61	0.000640879	0.00195315	0.0	0.0	nan	02	19	01	04	1	1	0	0	65535	65535
26.0	13.0	r04c02f20p01-ch2sk1fk1fl1.tiff	r04c02f20p01-ch1sk1fk1fl1.tiff	3	62	0.0486152	0.0554513	0.0	0.0	nan	02	20	01	04	1	0	0	0	65535	65535
6.0	3.0	r04c02f21p01-ch2sk1fk1fl1.tiff	r04c02f21p01-ch1sk1fk1fl1.tiff	3	63	0.0712749	0.119158	0.0	0.0	nan	02	21	01	04	0	0	0	0	65535	65535
522.0	133.0	r05c02f01p01-ch2sk1fk1fl1.tiff	r05c02f01p01-ch1sk1fk1fl1.tiff	4	64	0.130663	0.249653	0.0	0.000287224264706	nan	02	01	01	05	0	0	0	0	65535	65535
0.0	21741.0	r05c02f02p01-ch2sk1fk1fl1.tiff	r05c02f02p01-ch1sk1fk1fl1.tiff	4	65	0.000579843	0.00196841	0.0	0.0	nan	02	02	01	05	1	1	0	0	65535	65535
0.0	21876.0	r05c02f03p01-ch2sk1fk1fl1.tiff	r05c02f03p01-ch1sk1fk1fl1.tiff	4	66	0.000595102	0.00202945	0.0	0.0	nan	02	03	01	05	1	1	0	0	65535	65535
0.0	21689.0	r05c02f04p01-ch2sk1fk1fl1.tiff	r05c02f04p01-ch1sk1fk1fl1.tiff	4	67	0.000595102	0.00201419	0.0	0.0	nan	02	04	01	05	1	1	0	0	65535	65535
0.0	23055.0	r05c02f05p01-ch2sk1fk1fl1.tiff	r05c02f05p01-ch1sk1fk1fl1.tiff	4	68	0.000579843	0.00204471	0.0	0.0	nan	02	05	01	05	1	1	0	0	65535	65535
73.0	21.0	r05c02f06p01-ch2sk1fk1fl1.tiff	r05c02f06p01-ch1sk1fk1fl1.tiff	4	69	0.0852979	0.0996872	0.0	0.0	nan	02	06	01	05	0	0	0	0	65535	65535
64.0	21.0	r05c02f07p01-ch2sk1fk1fl1.tiff	r05c02f07p01-ch1sk1fk1fl1.tiff	4	70	0.0728466	0.115526	0.0	0.0	nan	02	07	01	05	0	0	0	0	65535	65535
0.0	21846.0	r05c02f08p01-ch2sk1fk1fl1.tiff	r05c02f08p01-ch1sk1fk1fl1.tiff	4	71	0.000595102	0.00201419	0.0	0.0	nan	02	08	01	05	1	1	0	0	65535	65535
0.0	19804.0	r05c02f09p01-ch2sk1fk1fl1.tiff	r05c02f09p01-ch1sk1fk1fl1.tiff	4	72	0.000549325	0.00192264	0.0	0.0	nan	02	09	01	05	1	1	0	0	65535	65535
0.0	22534.0	r05c02f10p01-ch2sk1fk1fl1.tiff	r05c02f10p01-ch1sk1fk1fl1.tiff	4	73	0.000595102	0.00195315	0.0	0.0	nan	02	10	01	05	1	1	0	0	65535	65535
80.0	17.0	r05c02f11p01-ch2sk1fk1fl1.tiff	r05c02f11p01-ch1sk1fk1fl1.tiff	4	74	0.132937	0.0889754	0.0	0.0	nan	02	11	01	05	0	0	0	0	65535	65535
440.0	168.0	r05c02f12p01-ch2sk1fk1fl1.tiff	r05c02f12p01-ch1sk1fk1fl1.tiff	4	75	0.135027	0.249622	0.0	0.000143612132353	nan	02	12	01	05	0	0	0	0	65535	65535
10.0	7.0	r05c02f13p01-ch2sk1fk1fl1.tiff	r05c02f13p01-ch1sk1fk1fl1.tiff	4	76	0.117128	0.108248	0.0	0.0	nan	02	13	01	05	0	0	0	0	65535	65535
8.0	4.0	r05c02f14p01-ch2sk1fk1fl1.tiff	r05c02f14p01-ch1sk1fk1fl1.tiff	4	77	0.091371	0.0779583	0.0	0.0	nan	02	14	01	05	0	0	0	0	65535	65535
375.0	140.0	r05c02f15p01-ch2sk1fk1fl1.tiff	r05c02f15p01-ch1sk1fk1fl1.tiff	4	78	0.169024	0.226749	0.0	0.0	nan	02	15	01	05	0	0	0	0	65535	65535
446.0	112.0	r05c02f16p01-ch2sk1fk1fl1.tiff	r05c02f16p01-ch1sk1fk1fl1.tiff	4	79	0.132204	0.195544	0.0	0.0	nan	02	16	01	05	0	0	0	0	65535	65535
47.0	5.0	r05c02f17p01-ch2sk1fk1fl1.tiff	r05c02f17p01-ch1sk1fk1fl1.tiff	4	80	0.0883192	0.060029	0.0	0.0	nan	02	17	01	05	0	0	0	0	65535	65535
0.0	21587.0	r05c02f18p01-ch2sk1fk1fl1.tiff	r05c02f18p01-ch1sk1fk1fl1.tiff	4	81	0.000656138	0.00201419	0.0	0.0	nan	02	18	01	05	1	1	0	0	65535	65535
0.0	21446.0	r05c02f19p01-ch2sk1fk1fl1.tiff	r05c02f19p01-ch1sk1fk1fl1.tiff	4	82	0.00062562	0.00198367	0.0	0.0	nan	02	19	01	05	1	1	0	0	65535	65535
48.0	15.0	r05c02f20p01-ch2sk1fk1fl1.tiff	r05c02f20p01-ch1sk1fk1fl1.tiff	4	83	0.0572976	0.0675822	0.0	0.0	nan	02	20	01	05	0	0	0	0	65535	65535
58.0	21.0	r05c02f21p01-ch2sk1fk1fl1.tiff	r05c02f21p01-ch1sk1fk1fl1.tiff	4	84	0.0796216	0.0740215	0.0	0.0	nan	02	21	01	05	0	0	0	0	65535	65535
875.0	154.0	r06c02f01p01-ch2sk1fk1fl1.tiff	r06c02f01p01-ch1sk1fk1fl1.tiff	5	85	0.156725	0.236942	0.0	0.0	nan	02	01	01	06	0	0	0	0	65535	65535
0.0	22015.0	r06c02f02p01-ch2sk1fk1fl1.tiff	r06c02f02p01-ch1sk1fk1fl1.tiff	5	86	0.000671397	0.00199893	0.0	0.0	nan	02	02	01	06	1	1	0	0	65535	65535
0.0	21660.0	r06c02f03p01-ch2sk1fk1fl1.tiff	r06c02f03p01-ch1sk1fk1fl1.tiff	5	87	0.000579843	0.002121	0.0	0.0	nan	02	03	01	06	1	1	0	0	65535	65535
0.0	21929.0	r06c02f04p01-ch2sk1fk1fl1.tiff	r06c02f04p01-ch1sk1fk1fl1.tiff	5	88	0.00062562	0.00204471	0.0	0.0	nan	02	04	01	06	1	1	0	0	65535	65535
0.0	21078.0	r06c02f05p01-ch2sk1fk1fl1.tiff	r06c02f05p01-ch1sk1fk1fl1.tiff	5	89	0.000579843	0.00205997	0.0	0.0	nan	02	05	01	06	1	1	0	0	65535	65535
53.0	7.0	r06c02f06p01-ch2sk1fk1fl1.tiff	r06c02f06p01-ch1sk1fk1fl1.tiff	5	90	0.082887	0.0800946	0.0	0.0	nan	02	06	01	06	0	0	0	0	65535	65535
158.0	35.0	r06c02f07p01-ch2sk1fk1fl1.tiff	r06c02f07p01-ch1sk1fk1fl1.tiff	5	91	0.117525	0.135927	0.0	0.0	nan	02	07	01	06	0	0	0	0	65535	65535
14.0	6.0	r06c02f08p01-ch2sk1fk1fl1.tiff	r06c02f08p01-ch1sk1fk1fl1.tiff	5	92	0.134371	0.0842603	0.0	0.0	nan	02	08	01	06	0	0	0	0	65535	65535
0.0	21767.0	r06c02f09p01-ch2sk1fk1fl1.tiff	r06c02f09p01-ch1sk1fk1fl1.tiff	5	93	0.000610361	0.00205997	0.0	0.0	nan	02	09	01	06	1	1	0	0	65535	65535
0.0	20757.0	r06c02f10p01-ch2sk1fk1fl1.tiff	r06c02f10p01-ch1sk1fk1fl1.tiff	5	94	0.000595102	0.0021973	0.0	0.0	nan	02	10	01	06	1	1	0	0	65535	65535
139.0	23.0	r06c02f11p01-ch2sk1fk1fl1.tiff	r06c02f11p01-ch1sk1fk1fl1.tiff	5	95	0.120958	0.0971542	0.0	0.0	nan	02	11	01	06	0	0	0	0	65535	65535
253.0	55.0	r06c02f12p01-ch2sk1fk1fl1.tiff	r06c02f12p01-ch1sk1fk1fl1.tiff	5	96	0.144564	0.141833	0.0	0.0	nan	02	12	01	06	0	0	0	0	65535	65535
0.0	21782.0	r06c02f13p01-ch2sk1fk1fl1.tiff	r06c02f13p01-ch1sk1fk1fl1.tiff	5	97	0.000564584	0.00199893	0.0	0.0	nan	02	13	01	06	1	1	0	0	65535	65535
0.0	21020.0	r06c02f14p01-ch2sk1fk1fl1.tiff	r06c02f14p01-ch1sk1fk1fl1.tiff	5	98	0.000564584	0.00204471	0.0	0.0	nan	02	14	01	06	1	1	0	0	65535	65535
162.0	29.0	r06c02f15p01-ch2sk1fk1fl1.tiff	r06c02f15p01-ch1sk1fk1fl1.tiff	5	99	0.112612	0.142	0.0	0.0	nan	02	15	01	06	0	0	0	0	65535	65535
368.0	77.0	r06c02f16p01-ch2sk1fk1fl1.tiff	r06c02f16p01-ch1sk1fk1fl1.tiff	5	100	0.174212	0.249668	0.0	0.000359030330882	nan	02	16	01	06	0	0	0	0	65535	65535
79.0	23.0	r06c02f17p01-ch2sk1fk1fl1.tiff	r06c02f17p01-ch1sk1fk1fl1.tiff	5	101	0.0745403	0.116243	0.0	0.0	nan	02	17	01	06	0	0	0	0	65535	65535
0.0	19368.0	r06c02f18p01-ch2sk1fk1fl1.tiff	r06c02f18p01-ch1sk1fk1fl1.tiff	5	102	0.000579843	0.00198367	0.0	0.0	nan	02	18	01	06	1	1	0	0	65535	65535
0.0	21583.0	r06c02f19p01-ch2sk1fk1fl1.tiff	r06c02f19p01-ch1sk1fk1fl1.tiff	5	103	0.000595102	0.00250248	0.0	0.0	nan	02	19	01	06	1	1	0	0	65535	65535
38.0	10.0	r06c02f20p01-ch2sk1fk1fl1.tiff	r06c02f20p01-ch1sk1fk1fl1.tiff	5	104	0.0496376	0.040528	0.0	0.0	nan	02	20	01	06	1	1	0	0	65535	65535
1.0	1.0	r06c02f21p01-ch2sk1fk1fl1.tiff	r06c02f21p01-ch1sk1fk1fl1.tiff	5	105	0.060441	0.0600595	0.0	0.0	nan	02	21	01	06	0	0	0	0	65535	65535
572.0	678.0	r02c03f01p01-ch2sk1fk1fl1.tiff	r02c03f01p01-ch1sk1fk1fl1.tiff	6	106	0.154986	0.241917	0.0	0.0	nan	03	01	01	02	0	0	0	0	65535	65535
16.0	9.0	r02c03f02p01-ch2sk1fk1fl1.tiff	r02c03f02p01-ch1sk1fk1fl1.tiff	6	107	0.104952	0.0915084	0.0	0.0	nan	03	02	01	02	0	0	0	0	65535	65535
132.0	84.0	r02c03f03p01-ch2sk1fk1fl1.tiff	r02c03f03p01-ch1sk1fk1fl1.tiff	6	108	0.104356	0.103456	0.0	0.0	nan	03	03	01	02	0	0	0	0	65535	65535
16.0	3.0	r02c03f04p01-ch2sk1fk1fl1.tiff	r02c03f04p01-ch1sk1fk1fl1.tiff	6	109	0.121126	0.140398	0.0	0.0	nan	03	04	01	02	0	0	0	0	65535	65535
0.0	21406.0	r02c03f05p01-ch2sk1fk1fl1.tiff	r02c03f05p01-ch1sk1fk1fl1.tiff	6	110	0.000595102	0.00202945	0.0	0.0	nan	03	05	01	02	1	1	0	0	65535	65535
199.0	98.0	r02c03f06p01-ch2sk1fk1fl1.tiff	r02c03f06p01-ch1sk1fk1fl1.tiff	6	111	0.196094	0.181048	0.0	0.0	nan	03	06	01	02	0	0	0	0	65535	65535
432.0	449.0	r02c03f07p01-ch2sk1fk1fl1.tiff	r02c03f07p01-ch1sk1fk1fl1.tiff	6	112	0.157397	0.220142	0.0	0.0	nan	03	07	01	02	0	0	0	0	65535	65535
157.0	130.0	r02c03f08p01-ch2sk1fk1fl1.tiff	r02c03f08p01-ch1sk1fk1fl1.tiff	6	113	0.113588	0.140124	0.0	0.0	nan	03	08	01	02	0	0	0	0	65535	65535
0.0	19940.0	r02c03f09p01-ch2sk1fk1fl1.tiff	r02c03f09p01-ch1sk1fk1fl1.tiff	6	114	0.000595102	0.00210575	0.0	0.0	nan	03	09	01	02	1	1	0	0	65535	65535
0.0	20873.0	r02c03f10p01-ch2sk1fk1fl1.tiff	r02c03f10p01-ch1sk1fk1fl1.tiff	6	115	0.000534066	0.00196841	0.0	0.0	nan	03	10	01	02	1	1	0	0	65535	65535
212.0	143.0	r02c03f11p01-ch2sk1fk1fl1.tiff	r02c03f11p01-ch1sk1fk1fl1.tiff	6	116	0.133013	0.249729	0.0	0.00725241268382	nan	03	11	01	02	0	0	0	0	65535	65535
207.0	130.0	r02c03f12p01-ch2sk1fk1fl1.tiff	r02c03f12p01-ch1sk1fk1fl1.tiff	6	117	0.120516	0.186633	0.0	0.0	nan	03	12	01	02	0	0	0	0	65535	65535
0.0	22104.0	r02c03f13p01-ch2sk1fk1fl1.tiff	r02c03f13p01-ch1sk1fk1fl1.tiff	6	118	0.000595102	0.00209049	0.0	0.0	nan	03	13	01	02	1	1	0	0	65535	65535
0.0	21460.0	r02c03f14p01-ch2sk1fk1fl1.tiff	r02c03f14p01-ch1sk1fk1fl1.tiff	6	119	0.000717174	0.00201419	0.0	0.0	nan	03	14	01	02	1	1	0	0	65535	65535
64.0	36.0	r02c03f15p01-ch2sk1fk1fl1.tiff	r02c03f15p01-ch1sk1fk1fl1.tiff	6	120	0.116518	0.0932174	0.0	0.0	nan	03	15	01	02	0	0	0	0	65535	65535
185.0	153.0	r02c03f16p01-ch2sk1fk1fl1.tiff	r02c03f16p01-ch1sk1fk1fl1.tiff	6	121	0.105547	0.103502	0.0	0.0	nan	03	16	01	02	0	0	0	0	65535	65535
73.0	31.0	r02c03f17p01-ch2sk1fk1fl1.tiff	r02c03f17p01-ch1sk1fk1fl1.tiff	6	122	0.0679026	0.0915694	0.0	0.0	nan	03	17	01	02	0	0	0	0	65535	65535
0.0	19819.0	r02c03f18p01-ch2sk1fk1fl1.tiff	r02c03f18p01-ch1sk1fk1fl1.tiff	6	123	0.000579843	0.00189212	0.0	0.0	nan	03	18	01	02	1	1	0	0	65535	65535
0.0	21709.0	r02c03f19p01-ch2sk1fk1fl1.tiff	r02c03f19p01-ch1sk1fk1fl1.tiff	6	124	0.000564584	0.0129397	0.0	0.0	nan	03	19	01	02	1	1	0	0	65535	65535
0.0	22023.0	r02c03f20p01-ch2sk1fk1fl1.tiff	r02c03f20p01-ch1sk1fk1fl1.tiff	6	125	0.000564584	0.00210575	0.0	0.0	nan	03	20	01	02	1	1	0	0	65535	65535
0.0	21972.0	r02c03f21p01-ch2sk1fk1fl1.tiff	r02c03f21p01-ch1sk1fk1fl1.tiff	6	126	0.000671397	0.00201419	0.0	0.0	nan	03	21	01	02	1	1	0	0	65535	65535
512.0	289.0	r03c03f01p01-ch2sk1fk1fl1.tiff	r03c03f01p01-ch1sk1fk1fl1.tiff	7	127	0.236271	0.249699	0.0	0.00193876378676	nan	03	01	01	03	0	0	0	0	65535	65535
0.0	22302.0	r03c03f02p01-ch2sk1fk1fl1.tiff	r03c03f02p01-ch1sk1fk1fl1.tiff	7	128	0.000686656	0.00257877	0.0	0.0	nan	03	02	01	03	1	1	0	0	65535	65535
0.0	20159.0	r03c03f03p01-ch2sk1fk1fl1.tiff	r03c03f03p01-ch1sk1fk1fl1.tiff	7	129	0.000564584	0.00244144	0.0	0.0	nan	03	03	01	03	1	1	0	0	65535	65535
0.0	22157.0	r03c03f04p01-ch2sk1fk1fl1.tiff	r03c03f04p01-ch1sk1fk1fl1.tiff	7	130	0.000579843	0.00277714	0.0	0.0	nan	03	04	01	03	1	1	0	0	65535	65535
0.0	19541.0	r03c03f05p01-ch2sk1fk1fl1.tiff	r03c03f05p01-ch1sk1fk1fl1.tiff	7	131	0.000595102	0.00198367	0.0	0.0	nan	03	05	01	03	1	1	0	0	65535	65535
122.0	47.0	r03c03f06p01-ch2sk1fk1fl1.tiff	r03c03f06p01-ch1sk1fk1fl1.tiff	7	132	0.0830396	0.102373	0.0	0.0	nan	03	06	01	03	0	0	0	0	65535	65535
124.0	49.0	r03c03f07p01-ch2sk1fk1fl1.tiff	r03c03f07p01-ch1sk1fk1fl1.tiff	7	133	0.0758526	0.075227	0.0	0.0	nan	03	07	01	03	0	0	0	0	65535	65535
0.0	22085.0	r03c03f08p01-ch2sk1fk1fl1.tiff	r03c03f08p01-ch1sk1fk1fl1.tiff	7	134	0.000595102	0.00202945	0.0	0.0	nan	03	08	01	03	1	1	0	0	65535	65535
0.0	22222.0	r03c03f09p01-ch2sk1fk1fl1.tiff	r03c03f09p01-ch1sk1fk1fl1.tiff	7	135	0.000564584	0.00199893	0.0	0.0	nan	03	09	01	03	1	1	0	0	65535	65535
0.0	20686.0	r03c03f10p01-ch2sk1fk1fl1.tiff	r03c03f10p01-ch1sk1fk1fl1.tiff	7	136	0.000579843	0.00205997	0.0	0.0	nan	03	10	01	03	1	1	0	0	65535	65535
34.0	11.0	r03c03f11p01-ch2sk1fk1fl1.tiff	r03c03f11p01-ch1sk1fk1fl1.tiff	7	137	0.0847028	0.0751812	0.0	0.0	nan	03	11	01	03	0	0	0	0	65535	65535
486.0	305.0	r03c03f12p01-ch2sk1fk1fl1.tiff	r03c03f12p01-ch1sk1fk1fl1.tiff	7	138	0.149783	0.249683	0.0	0.000143612132353	nan	03	12	01	03	0	0	0	0	65535	65535
33.0	20.0	r03c03f13p01-ch2sk1fk1fl1.tiff	r03c03f13p01-ch1sk1fk1fl1.tiff	7	139	0.106966	0.128222	0.0	0.0	nan	03	13	01	03	0	0	0	0	65535	65535
17.0	4.0	r03c03f14p01-ch2sk1fk1fl1.tiff	r03c03f14p01-ch1sk1fk1fl1.tiff	7	140	0.0968948	0.0641031	0.0	0.0	nan	03	14	01	03	0	0	0	0	65535	65535
472.0	193.0	r03c03f15p01-ch2sk1fk1fl1.tiff	r03c03f15p01-ch1sk1fk1fl1.tiff	7	141	0.131411	0.235966	0.0	0.0	nan	03	15	01	03	0	0	0	0	65535	65535
372.0	170.0	r03c03f16p01-ch2sk1fk1fl1.tiff	r03c03f16p01-ch1sk1fk1fl1.tiff	7	142	0.12546	0.227161	0.0	0.0	nan	03	16	01	03	0	0	0	0	65535	65535
17.0	8.0	r03c03f17p01-ch2sk1fk1fl1.tiff	r03c03f17p01-ch1sk1fk1fl1.tiff	7	143	0.0505837	0.0567788	0.0	0.0	nan	03	17	01	03	0	0	0	0	65535	65535
0.0	19994.0	r03c03f18p01-ch2sk1fk1fl1.tiff	r03c03f18p01-ch1sk1fk1fl1.tiff	7	144	0.00062562	0.00196841	0.0	0.0	nan	03	18	01	03	1	1	0	0	65535	65535
0.0	21780.0	r03c03f19p01-ch2sk1fk1fl1.tiff	r03c03f19p01-ch1sk1fk1fl1.tiff	7	145	0.000579843	0.00199893	0.0	0.0	nan	03	19	01	03	1	1	0	0	65535	65535
64.0	14.0	r03c03f20p01-ch2sk1fk1fl1.tiff	r03c03f20p01-ch1sk1fk1fl1.tiff	7	146	0.0643015	0.066453	0.0	0.0	nan	03	20	01	03	0	0	0	0	65535	65535
51.0	19.0	r03c03f21p01-ch2sk1fk1fl1.tiff	r03c03f21p01-ch1sk1fk1fl1.tiff	7	147	0.0993515	0.0612345	0.0	0.0	nan	03	21	01	03	0	0	0	0	65535	65535
313.0	729.0	r04c03f01p01-ch2sk1fk1fl1.tiff	r04c03f01p01-ch1sk1fk1fl1.tiff	8	148	0.249729	0.216007	0.00236960018382	0.0	nan	03	01	01	04	0	0	0	0	65535	65535
0.0	19985.0	r04c03f02p01-ch2sk1fk1fl1.tiff	r04c03f02p01-ch1sk1fk1fl1.tiff	8	149	0.000564584	0.00205997	0.0	0.0	nan	03	02	01	04	1	1	0	0	65535	65535
0.0	22082.0	r04c03f03p01-ch2sk1fk1fl1.tiff	r04c03f03p01-ch1sk1fk1fl1.tiff	8	150	0.000579843	0.00218204	0.0	0.0	nan	03	03	01	04	1	1	0	0	65535	65535
0.0	22249.0	r04c03f04p01-ch2sk1fk1fl1.tiff	r04c03f04p01-ch1sk1fk1fl1.tiff	8	151	0.00062562	0.0021973	0.0	0.0	nan	03	04	01	04	1	1	0	0	65535	65535
0.0	21653.0	r04c03f05p01-ch2sk1fk1fl1.tiff	r04c03f05p01-ch1sk1fk1fl1.tiff	8	152	0.000610361	0.00210575	0.0	0.0	nan	03	05	01	04	1	1	0	0	65535	65535
68.0	44.0	r04c03f06p01-ch2sk1fk1fl1.tiff	r04c03f06p01-ch1sk1fk1fl1.tiff	8	153	0.0743114	0.11223	0.0	0.0	nan	03	06	01	04	0	0	0	0	65535	65535
214.0	130.0	r04c03f07p01-ch2sk1fk1fl1.tiff	r04c03f07p01-ch1sk1fk1fl1.tiff	8	154	0.144564	0.239658	0.0	0.0	nan	03	07	01	04	0	0	0	0	65535	65535
37.0	18.0	r04c03f08p01-ch2sk1fk1fl1.tiff	r04c03f08p01-ch1sk1fk1fl1.tiff	8	155	0.111879	0.10985	0.0	0.0	nan	03	08	01	04	0	0	0	0	65535	65535
0.0	22293.0	r04c03f09p01-ch2sk1fk1fl1.tiff	r04c03f09p01-ch1sk1fk1fl1.tiff	8	156	0.000579843	0.00202945	0.0	0.0	nan	03	09	01	04	1	1	0	0	65535	65535
0.0	22663.0	r04c03f10p01-ch2sk1fk1fl1.tiff	r04c03f10p01-ch1sk1fk1fl1.tiff	8	157	0.000595102	0.00199893	0.0	0.0	nan	03	10	01	04	1	1	0	0	65535	65535
153.0	99.0	r04c03f11p01-ch2sk1fk1fl1.tiff	r04c03f11p01-ch1sk1fk1fl1.tiff	8	158	0.0726482	0.0967117	0.0	0.0	nan	03	11	01	04	0	0	0	0	65535	65535
394.0	278.0	r04c03f12p01-ch2sk1fk1fl1.tiff	r04c03f12p01-ch1sk1fk1fl1.tiff	8	159	0.141299	0.18793	0.0	0.0	nan	03	12	01	04	0	0	0	0	65535	65535
0.0	22213.0	r04c03f13p01-ch2sk1fk1fl1.tiff	r04c03f13p01-ch1sk1fk1fl1.tiff	8	160	0.000595102	0.00207523	0.0	0.0	nan	03	13	01	04	1	1	0	0	65535	65535
0.0	21454.0	r04c03f14p01-ch2sk1fk1fl1.tiff	r04c03f14p01-ch1sk1fk1fl1.tiff	8	161	0.000579843	0.00192264	0.0	0.0	nan	03	14	01	04	1	1	0	0	65535	65535
279.0	167.0	r04c03f15p01-ch2sk1fk1fl1.tiff	r04c03f15p01-ch1sk1fk1fl1.tiff	8	162	0.152239	0.193713	0.0	0.0	nan	03	15	01	04	0	0	0	0	65535	65535
310.0	304.0	r04c03f16p01-ch2sk1fk1fl1.tiff	r04c03f16p01-ch1sk1fk1fl1.tiff	8	163	0.11696	0.203204	0.0	0.0	nan	03	16	01	04	0	0	0	0	65535	65535
57.0	25.0	r04c03f17p01-ch2sk1fk1fl1.tiff	r04c03f17p01-ch1sk1fk1fl1.tiff	8	164	0.0564431	0.070985	0.0	0.0	nan	03	17	01	04	0	0	0	0	65535	65535
0.0	19934.0	r04c03f18p01-ch2sk1fk1fl1.tiff	r04c03f18p01-ch1sk1fk1fl1.tiff	8	165	0.000610361	0.00195315	0.0	0.0	nan	03	18	01	04	1	1	0	0	65535	65535
0.0	19873.0	r04c03f19p01-ch2sk1fk1fl1.tiff	r04c03f19p01-ch1sk1fk1fl1.tiff	8	166	0.000579843	0.00204471	0.0	0.0	nan	03	19	01	04	1	1	0	0	65535	65535
5.0	4.0	r04c03f20p01-ch2sk1fk1fl1.tiff	r04c03f20p01-ch1sk1fk1fl1.tiff	8	167	0.0449378	0.0484016	0.0	0.0	nan	03	20	01	04	1	1	0	0	65535	65535
0.0	31757.0	r04c03f21p01-ch2sk1fk1fl1.tiff	r04c03f21p01-ch1sk1fk1fl1.tiff	8	168	0.0343786	0.057969	0.0	0.0	nan	03	21	01	04	1	0	0	0	65535	65535
500.0	149.0	r05c03f01p01-ch2sk1fk1fl1.tiff	r05c03f01p01-ch1sk1fk1fl1.tiff	9	169	0.103639	0.249699	0.0	0.00186695772059	nan	03	01	01	05	0	0	0	0	65535	65535
0.0	19810.0	r05c03f02p01-ch2sk1fk1fl1.tiff	r05c03f02p01-ch1sk1fk1fl1.tiff	9	170	0.000595102	0.00202945	0.0	0.0	nan	03	02	01	05	1	1	0	0	65535	65535
0.0	22127.0	r05c03f03p01-ch2sk1fk1fl1.tiff	r05c03f03p01-ch1sk1fk1fl1.tiff	9	171	0.000595102	0.00202945	0.0	0.0	nan	03	03	01	05	1	1	0	0	65535	65535
0.0	22145.0	r05c03f04p01-ch2sk1fk1fl1.tiff	r05c03f04p01-ch1sk1fk1fl1.tiff	9	172	0.000595102	0.00221256	0.0	0.0	nan	03	04	01	05	1	1	0	0	65535	65535
0.0	21320.0	r05c03f05p01-ch2sk1fk1fl1.tiff	r05c03f05p01-ch1sk1fk1fl1.tiff	9	173	0.000579843	0.00195315	0.0	0.0	nan	03	05	01	05	1	1	0	0	65535	65535
98.0	34.0	r05c03f06p01-ch2sk1fk1fl1.tiff	r05c03f06p01-ch1sk1fk1fl1.tiff	9	174	0.0952926	0.145205	0.0	0.0	nan	03	06	01	05	0	0	0	0	65535	65535
89.0	27.0	r05c03f07p01-ch2sk1fk1fl1.tiff	r05c03f07p01-ch1sk1fk1fl1.tiff	9	175	0.0695964	0.0891432	0.0	0.0	nan	03	07	01	05	0	0	0	0	65535	65535
0.0	22050.0	r05c03f08p01-ch2sk1fk1fl1.tiff	r05c03f08p01-ch1sk1fk1fl1.tiff	9	176	0.000640879	0.00341802	0.0	0.0	nan	03	08	01	05	1	1	0	0	65535	65535
0.0	22304.0	r05c03f09p01-ch2sk1fk1fl1.tiff	r05c03f09p01-ch1sk1fk1fl1.tiff	9	177	0.000549325	0.00205997	0.0	0.0	nan	03	09	01	05	1	1	0	0	65535	65535
0.0	22564.0	r05c03f10p01-ch2sk1fk1fl1.tiff	r05c03f10p01-ch1sk1fk1fl1.tiff	9	178	0.000549325	0.00205997	0.0	0.0	nan	03	10	01	05	1	1	0	0	65535	65535
6.0	1.0	r05c03f11p01-ch2sk1fk1fl1.tiff	r05c03f11p01-ch1sk1fk1fl1.tiff	9	179	0.0981308	0.0934615	0.0	0.0	nan	03	11	01	05	0	0	0	0	65535	65535
613.0	225.0	r05c03f12p01-ch2sk1fk1fl1.tiff	r05c03f12p01-ch1sk1fk1fl1.tiff	9	180	0.129961	0.217624	0.0	0.0	nan	03	12	01	05	0	0	0	0	65535	65535
23.0	9.0	r05c03f13p01-ch2sk1fk1fl1.tiff	r05c03f13p01-ch1sk1fk1fl1.tiff	9	181	0.142885	0.119814	0.0	0.0	nan	03	13	01	05	0	0	0	0	65535	65535
10.0	2.0	r05c03f14p01-ch2sk1fk1fl1.tiff	r05c03f14p01-ch1sk1fk1fl1.tiff	9	182	0.0848249	0.0684367	0.0	0.0	nan	03	14	01	05	0	0	0	0	65535	65535
382.0	147.0	r05c03f15p01-ch2sk1fk1fl1.tiff	r05c03f15p01-ch1sk1fk1fl1.tiff	9	183	0.176883	0.249653	0.0	0.000143612132353	nan	03	15	01	05	0	0	0	0	65535	65535
415.0	114.0	r05c03f16p01-ch2sk1fk1fl1.tiff	r05c03f16p01-ch1sk1fk1fl1.tiff	9	184	0.172045	0.249607	0.0	0.000143612132353	nan	03	16	01	05	0	0	0	0	65535	65535
11.0	27510.0	r05c03f17p01-ch2sk1fk1fl1.tiff	r05c03f17p01-ch1sk1fk1fl1.tiff	9	185	0.0447242	0.0447242	0.0	0.0	nan	03	17	01	05	1	1	0	0	65535	65535
0.0	19937.0	r05c03f18p01-ch2sk1fk1fl1.tiff	r05c03f18p01-ch1sk1fk1fl1.tiff	9	186	0.000595102	0.00207523	0.0	0.0	nan	03	18	01	05	1	1	0	0	65535	65535
0.0	21830.0	r05c03f19p01-ch2sk1fk1fl1.tiff	r05c03f19p01-ch1sk1fk1fl1.tiff	9	187	0.000564584	0.00204471	0.0	0.0	nan	03	19	01	05	1	1	0	0	65535	65535
51.0	9.0	r05c03f20p01-ch2sk1fk1fl1.tiff	r05c03f20p01-ch1sk1fk1fl1.tiff	9	188	0.0485237	0.0508278	0.0	0.0	nan	03	20	01	05	1	0	0	0	65535	65535
54.0	15.0	r05c03f21p01-ch2sk1fk1fl1.tiff	r05c03f21p01-ch1sk1fk1fl1.tiff	9	189	0.0657206	0.0901198	0.0	0.0	nan	03	21	01	05	0	0	0	0	65535	65535
960.0	235.0	r06c03f01p01-ch2sk1fk1fl1.tiff	r06c03f01p01-ch1sk1fk1fl1.tiff	10	190	0.156451	0.21799	0.0	0.0	nan	03	01	01	06	0	0	0	0	65535	65535
0.0	20011.0	r06c03f02p01-ch2sk1fk1fl1.tiff	r06c03f02p01-ch1sk1fk1fl1.tiff	10	191	0.000549325	0.00199893	0.0	0.0	nan	03	02	01	06	1	1	0	0	65535	65535
0.0	21871.0	r06c03f03p01-ch2sk1fk1fl1.tiff	r06c03f03p01-ch1sk1fk1fl1.tiff	10	192	0.000579843	0.002121	0.0	0.0	nan	03	03	01	06	1	1	0	0	65535	65535
0.0	19759.0	r06c03f04p01-ch2sk1fk1fl1.tiff	r06c03f04p01-ch1sk1fk1fl1.tiff	10	193	0.000579843	0.00198367	0.0	0.0	nan	03	04	01	06	1	1	0	0	65535	65535
0.0	21266.0	r06c03f05p01-ch2sk1fk1fl1.tiff	r06c03f05p01-ch1sk1fk1fl1.tiff	10	194	0.000610361	0.00201419	0.0	0.0	nan	03	05	01	06	1	1	0	0	65535	65535
26.0	2.0	r06c03f06p01-ch2sk1fk1fl1.tiff	r06c03f06p01-ch1sk1fk1fl1.tiff	10	195	0.0805066	0.0533913	0.0	0.0	nan	03	06	01	06	0	0	0	0	65535	65535
115.0	27.0	r06c03f07p01-ch2sk1fk1fl1.tiff	r06c03f07p01-ch1sk1fk1fl1.tiff	10	196	0.0771191	0.0714733	0.0	0.0	nan	03	07	01	06	0	0	0	0	65535	65535
13.0	3.0	r06c03f08p01-ch2sk1fk1fl1.tiff	r06c03f08p01-ch1sk1fk1fl1.tiff	10	197	0.0929274	0.0773938	0.0	0.0	nan	03	08	01	06	0	0	0	0	65535	65535
0.0	20176.0	r06c03f09p01-ch2sk1fk1fl1.tiff	r06c03f09p01-ch1sk1fk1fl1.tiff	10	198	0.000579843	0.002121	0.0	0.0	nan	03	09	01	06	1	1	0	0	65535	65535
0.0	22534.0	r06c03f10p01-ch2sk1fk1fl1.tiff	r06c03f10p01-ch1sk1fk1fl1.tiff	10	199	0.000579843	0.00218204	0.0	0.0	nan	03	10	01	06	1	1	0	0	65535	65535
119.0	27.0	r06c03f11p01-ch2sk1fk1fl1.tiff	r06c03f11p01-ch1sk1fk1fl1.tiff	10	200	0.077409	0.0908827	0.0	0.0	nan	03	11	01	06	0	0	0	0	65535	65535
165.0	35.0	r06c03f12p01-ch2sk1fk1fl1.tiff	r06c03f12p01-ch1sk1fk1fl1.tiff	10	201	0.16936	0.169162	0.0	0.0	nan	03	12	01	06	0	0	0	0	65535	65535
0.0	21875.0	r06c03f13p01-ch2sk1fk1fl1.tiff	r06c03f13p01-ch1sk1fk1fl1.tiff	10	202	0.000610361	0.00199893	0.0	0.0	nan	03	13	01	06	1	1	0	0	65535	65535
0.0	21190.0	r06c03f14p01-ch2sk1fk1fl1.tiff	r06c03f14p01-ch1sk1fk1fl1.tiff	10	203	0.00062562	0.00265507	0.0	0.0	nan	03	14	01	06	1	1	0	0	65535	65535
125.0	44.0	r06c03f15p01-ch2sk1fk1fl1.tiff	r06c03f15p01-ch1sk1fk1fl1.tiff	10	204	0.135821	0.1635	0.0	0.0	nan	03	15	01	06	0	0	0	0	65535	65535
565.0	103.0	r06c03f16p01-ch2sk1fk1fl1.tiff	r06c03f16p01-ch1sk1fk1fl1.tiff	10	205	0.17464	0.173083	0.0	0.0	nan	03	16	01	06	0	0	0	0	65535	65535
80.0	25.0	r06c03f17p01-ch2sk1fk1fl1.tiff	r06c03f17p01-ch1sk1fk1fl1.tiff	10	206	0.0930495	0.0681773	0.0	0.0	nan	03	17	01	06	0	0	0	0	65535	65535
0.0	20005.0	r06c03f18p01-ch2sk1fk1fl1.tiff	r06c03f18p01-ch1sk1fk1fl1.tiff	10	207	0.000579843	0.00205997	0.0	0.0	nan	03	18	01	06	1	1	0	0	65535	65535
3.0	21873.0	r06c03f19p01-ch2sk1fk1fl1.tiff	r06c03f19p01-ch1sk1fk1fl1.tiff	10	208	0.0441291	0.00515755	0.0	0.0	nan	03	19	01	06	1	1	0	0	65535	65535
60.0	18.0	r06c03f20p01-ch2sk1fk1fl1.tiff	r06c03f20p01-ch1sk1fk1fl1.tiff	10	209	0.0844587	0.0461128	0.0	0.0	nan	03	20	01	06	0	1	0	0	65535	65535
5.0	3.0	r06c03f21p01-ch2sk1fk1fl1.tiff	r06c03f21p01-ch1sk1fk1fl1.tiff	10	210	0.0648661	0.0563668	0.0	0.0	nan	03	21	01	06	0	0	0	0	65535	65535
499.0	598.0	r02c04f01p01-ch2sk1fk1fl1.tiff	r02c04f01p01-ch1sk1fk1fl1.tiff	11	211	0.119524	0.245212	0.0	0.0	nan	04	01	01	02	0	0	0	0	65535	65535
0.0	22165.0	r02c04f02p01-ch2sk1fk1fl1.tiff	r02c04f02p01-ch1sk1fk1fl1.tiff	11	212	0.000579843	0.00209049	0.0	0.0	nan	04	02	01	02	1	1	0	0	65535	65535
0.0	22175.0	r02c04f03p01-ch2sk1fk1fl1.tiff	r02c04f03p01-ch1sk1fk1fl1.tiff	11	213	0.000579843	0.00209049	0.0	0.0	nan	04	03	01	02	1	1	0	0	65535	65535
0.0	19979.0	r02c04f04p01-ch2sk1fk1fl1.tiff	r02c04f04p01-ch1sk1fk1fl1.tiff	11	214	0.000595102	0.00201419	0.0	0.0	nan	04	04	01	02	1	1	0	0	65535	65535
0.0	21903.0	r02c04f05p01-ch2sk1fk1fl1.tiff	r02c04f05p01-ch1sk1fk1fl1.tiff	11	215	0.000579843	0.00202945	0.0	0.0	nan	04	05	01	02	1	1	0	0	65535	65535
49.0	34.0	r02c04f06p01-ch2sk1fk1fl1.tiff	r02c04f06p01-ch1sk1fk1fl1.tiff	11	216	0.105867	0.10454	0.0	0.0	nan	04	06	01	02	0	0	0	0	65535	65535
295.0	243.0	r02c04f07p01-ch2sk1fk1fl1.tiff	r02c04f07p01-ch1sk1fk1fl1.tiff	11	217	0.143191	0.228016	0.0	0.0	nan	04	07	01	02	0	0	0	0	65535	65535
56.0	45.0	r02c04f08p01-ch2sk1fk1fl1.tiff	r02c04f08p01-ch1sk1fk1fl1.tiff	11	218	0.104326	0.151736	0.0	0.0	nan	04	08	01	02	0	0	0	0	65535	65535
0.0	20138.0	r02c04f09p01-ch2sk1fk1fl1.tiff	r02c04f09p01-ch1sk1fk1fl1.tiff	11	219	0.00062562	0.00190738	0.0	0.0	nan	04	09	01	02	1	1	0	0	65535	65535
0.0	20905.0	r02c04f10p01-ch2sk1fk1fl1.tiff	r02c04f10p01-ch1sk1fk1fl1.tiff	11	220	0.000610361	0.00196841	0.0	0.0	nan	04	10	01	02	1	1	0	0	65535	65535
131.0	60.0	r02c04f11p01-ch2sk1fk1fl1.tiff	r02c04f11p01-ch1sk1fk1fl1.tiff	11	221	0.100114	0.139239	0.0	0.0	nan	04	11	01	02	0	0	0	0	65535	65535
189.0	139.0	r02c04f12p01-ch2sk1fk1fl1.tiff	r02c04f12p01-ch1sk1fk1fl1.tiff	11	222	0.133776	0.185138	0.0	0.0	nan	04	12	01	02	0	0	0	0	65535	65535
0.0	22135.0	r02c04f13p01-ch2sk1fk1fl1.tiff	r02c04f13p01-ch1sk1fk1fl1.tiff	11	223	0.00062562	0.002121	0.0	0.0	nan	04	13	01	02	1	1	0	0	65535	65535
0.0	23473.0	r02c04f14p01-ch2sk1fk1fl1.tiff	r02c04f14p01-ch1sk1fk1fl1.tiff	11	224	0.000595102	0.00216678	0.0	0.0	nan	04	14	01	02	1	1	0	0	65535	65535
222.0	266.0	r02c04f15p01-ch2sk1fk1fl1.tiff	r02c04f15p01-ch1sk1fk1fl1.tiff	11	225	0.18558	0.249653	0.0	7.18060661765e-05	nan	04	15	01	02	0	0	0	0	65535	65535
495.0	573.0	r02c04f16p01-ch2sk1fk1fl1.tiff	r02c04f16p01-ch1sk1fk1fl1.tiff	11	226	0.146777	0.249638	0.0	0.000430836397059	nan	04	16	01	02	0	0	0	0	65535	65535
92.0	53.0	r02c04f17p01-ch2sk1fk1fl1.tiff	r02c04f17p01-ch1sk1fk1fl1.tiff	11	227	0.0919814	0.0764782	0.0	0.0	nan	04	17	01	02	0	0	0	0	65535	65535
0.0	19842.0	r02c04f18p01-ch2sk1fk1fl1.tiff	r02c04f18p01-ch1sk1fk1fl1.tiff	11	228	0.000579843	0.00205997	0.0	0.0	nan	04	18	01	02	1	1	0	0	65535	65535
11.0	11.0	r02c04f19p01-ch2sk1fk1fl1.tiff	r02c04f19p01-ch1sk1fk1fl1.tiff	11	229	0.0529641	0.0725109	0.0	0.0	nan	04	19	01	02	0	0	0	0	65535	65535
199.0	115.0	r02c04f20p01-ch2sk1fk1fl1.tiff	r02c04f20p01-ch1sk1fk1fl1.tiff	11	230	0.0992294	0.0923171	0.0	0.0	nan	04	20	01	02	0	0	0	0	65535	65535
86.0	47.0	r02c04f21p01-ch2sk1fk1fl1.tiff	r02c04f21p01-ch1sk1fk1fl1.tiff	11	231	0.120333	0.109178	0.0	0.0	nan	04	21	01	02	0	0	0	0	65535	65535
686.0	291.0	r03c04f01p01-ch2sk1fk1fl1.tiff	r03c04f01p01-ch1sk1fk1fl1.tiff	12	232	0.164248	0.249729	0.0	0.00193876378676	nan	04	01	01	03	0	0	0	0	65535	65535
0.0	22237.0	r03c04f02p01-ch2sk1fk1fl1.tiff	r03c04f02p01-ch1sk1fk1fl1.tiff	12	233	0.000579843	0.00204471	0.0	0.0	nan	04	02	01	03	1	1	0	0	65535	65535
0.0	20116.0	r03c04f03p01-ch2sk1fk1fl1.tiff	r03c04f03p01-ch1sk1fk1fl1.tiff	12	234	0.000564584	0.00202945	0.0	0.0	nan	04	03	01	03	1	1	0	0	65535	65535
0.0	22353.0	r03c04f04p01-ch2sk1fk1fl1.tiff	r03c04f04p01-ch1sk1fk1fl1.tiff	12	235	0.000656138	0.00204471	0.0	0.0	nan	04	04	01	03	1	1	0	0	65535	65535
0.0	19524.0	r03c04f05p01-ch2sk1fk1fl1.tiff	r03c04f05p01-ch1sk1fk1fl1.tiff	12	236	0.000640879	0.00207523	0.0	0.0	nan	04	05	01	03	1	1	0	0	65535	65535
46.0	31.0	r03c04f06p01-ch2sk1fk1fl1.tiff	r03c04f06p01-ch1sk1fk1fl1.tiff	12	237	0.0923171	0.137133	0.0	0.0	nan	04	06	01	03	0	0	0	0	65535	65535
135.0	52.0	r03c04f07p01-ch2sk1fk1fl1.tiff	r03c04f07p01-ch1sk1fk1fl1.tiff	12	238	0.101747	0.109331	0.0	0.0	nan	04	07	01	03	0	0	0	0	65535	65535
0.0	20196.0	r03c04f08p01-ch2sk1fk1fl1.tiff	r03c04f08p01-ch1sk1fk1fl1.tiff	12	239	0.000549325	0.00477607	0.0	0.0	nan	04	08	01	03	1	1	0	0	65535	65535
0.0	22393.0	r03c04f09p01-ch2sk1fk1fl1.tiff	r03c04f09p01-ch1sk1fk1fl1.tiff	12	240	0.000564584	0.00199893	0.0	0.0	nan	04	09	01	03	1	1	0	0	65535	65535
0.0	20922.0	r03c04f10p01-ch2sk1fk1fl1.tiff	r03c04f10p01-ch1sk1fk1fl1.tiff	12	241	0.000595102	0.00207523	0.0	0.0	nan	04	10	01	03	1	1	0	0	65535	65535
80.0	53.0	r03c04f11p01-ch2sk1fk1fl1.tiff	r03c04f11p01-ch1sk1fk1fl1.tiff	12	242	0.109895	0.129702	0.0	0.0	nan	04	11	01	03	0	0	0	0	65535	65535
252.0	136.0	r03c04f12p01-ch2sk1fk1fl1.tiff	r03c04f12p01-ch1sk1fk1fl1.tiff	12	243	0.163165	0.249668	0.0	0.000215418198529	nan	04	12	01	03	0	0	0	0	65535	65535
0.0	21949.0	r03c04f13p01-ch2sk1fk1fl1.tiff	r03c04f13p01-ch1sk1fk1fl1.tiff	12	244	0.000640879	0.00213626	0.0	0.0	nan	04	13	01	03	1	1	0	0	65535	65535
0.0	21322.0	r03c04f14p01-ch2sk1fk1fl1.tiff	r03c04f14p01-ch1sk1fk1fl1.tiff	12	245	0.000595102	0.00210575	0.0	0.0	nan	04	14	01	03	1	1	0	0	65535	65535
282.0	156.0	r03c04f15p01-ch2sk1fk1fl1.tiff	r03c04f15p01-ch1sk1fk1fl1.tiff	12	246	0.143771	0.225208	0.0	0.0	nan	04	15	01	03	0	0	0	0	65535	65535
509.0	291.0	r03c04f16p01-ch2sk1fk1fl1.tiff	r03c04f16p01-ch1sk1fk1fl1.tiff	12	247	0.186313	0.24802	0.0	0.0	nan	04	16	01	03	0	0	0	0	65535	65535
70.0	16.0	r03c04f17p01-ch2sk1fk1fl1.tiff	r03c04f17p01-ch1sk1fk1fl1.tiff	12	248	0.145449	0.0780652	0.0	0.0	nan	04	17	01	03	0	0	0	0	65535	65535
0.0	21929.0	r03c04f18p01-ch2sk1fk1fl1.tiff	r03c04f18p01-ch1sk1fk1fl1.tiff	12	249	0.000595102	0.00198367	0.0	0.0	nan	04	18	01	03	1	1	0	0	65535	65535
0.0	21835.0	r03c04f19p01-ch2sk1fk1fl1.tiff	r03c04f19p01-ch1sk1fk1fl1.tiff	12	250	0.00062562	0.00196841	0.0	0.0	nan	04	19	01	03	1	1	0	0	65535	65535
84.0	39.0	r03c04f20p01-ch2sk1fk1fl1.tiff	r03c04f20p01-ch1sk1fk1fl1.tiff	12	251	0.0737926	0.0632181	0.0	0.0	nan	04	20	01	03	0	0	0	0	65535	65535
21.0	17.0	r03c04f21p01-ch2sk1fk1fl1.tiff	r03c04f21p01-ch1sk1fk1fl1.tiff	12	252	0.0721752	0.0821546	0.0	0.0	nan	04	21	01	03	0	0	0	0	65535	65535
315.0	271.0	r04c04f01p01-ch2sk1fk1fl1.tiff	r04c04f01p01-ch1sk1fk1fl1.tiff	13	253	0.13695	0.239277	0.0	0.0	nan	04	01	01	04	0	0	0	0	65535	65535
0.0	22224.0	r04c04f02p01-ch2sk1fk1fl1.tiff	r04c04f02p01-ch1sk1fk1fl1.tiff	13	254	0.000595102	0.002121	0.0	0.0	nan	04	02	01	04	1	1	0	0	65535	65535
0.0	22321.0	r04c04f03p01-ch2sk1fk1fl1.tiff	r04c04f03p01-ch1sk1fk1fl1.tiff	13	255	0.000564584	0.00202945	0.0	0.0	nan	04	03	01	04	1	1	0	0	65535	65535
0.0	22285.0	r04c04f04p01-ch2sk1fk1fl1.tiff	r04c04f04p01-ch1sk1fk1fl1.tiff	13	256	0.00062562	0.00199893	0.0	0.0	nan	04	04	01	04	1	1	0	0	65535	65535
0.0	21809.0	r04c04f05p01-ch2sk1fk1fl1.tiff	r04c04f05p01-ch1sk1fk1fl1.tiff	13	257	0.000564584	0.00216678	0.0	0.0	nan	04	05	01	04	1	1	0	0	65535	65535
132.0	73.0	r04c04f06p01-ch2sk1fk1fl1.tiff	r04c04f06p01-ch1sk1fk1fl1.tiff	13	258	0.0971542	0.120623	0.0	0.0	nan	04	06	01	04	0	0	0	0	65535	65535
73.0	42.0	r04c04f07p01-ch2sk1fk1fl1.tiff	r04c04f07p01-ch1sk1fk1fl1.tiff	13	259	0.0897383	0.0809033	0.0	0.0	nan	04	07	01	04	0	0	0	0	65535	65535
0.0	22098.0	r04c04f08p01-ch2sk1fk1fl1.tiff	r04c04f08p01-ch1sk1fk1fl1.tiff	13	260	0.000579843	0.00201419	0.0	0.0	nan	04	08	01	04	1	1	0	0	65535	65535
0.0	20177.0	r04c04f09p01-ch2sk1fk1fl1.tiff	r04c04f09p01-ch1sk1fk1fl1.tiff	13	261	0.000549325	0.00196841	0.0	0.0	nan	04	09	01	04	1	1	0	0	65535	65535
0.0	20880.0	r04c04f10p01-ch2sk1fk1fl1.tiff	r04c04f10p01-ch1sk1fk1fl1.tiff	13	262	0.00062562	0.00201419	0.0	0.0	nan	04	10	01	04	1	1	0	0	65535	65535
0.0	20010.0	r04c04f11p01-ch2sk1fk1fl1.tiff	r04c04f11p01-ch1sk1fk1fl1.tiff	13	263	0.00062562	0.00201419	0.0	0.0	nan	04	11	01	04	1	1	0	0	65535	65535
539.0	564.0	r04c04f12p01-ch2sk1fk1fl1.tiff	r04c04f12p01-ch1sk1fk1fl1.tiff	13	264	0.249729	0.249668	0.000287224264706	0.000143612132353	nan	04	12	01	04	0	0	0	0	65535	65535
79.0	33.0	r04c04f13p01-ch2sk1fk1fl1.tiff	r04c04f13p01-ch1sk1fk1fl1.tiff	13	265	0.121782	0.116838	0.0	0.0	nan	04	13	01	04	0	0	0	0	65535	65535
44.0	25.0	r04c04f14p01-ch2sk1fk1fl1.tiff	r04c04f14p01-ch1sk1fk1fl1.tiff	13	266	0.0769665	0.0996414	0.0	0.0	nan	04	14	01	04	0	0	0	0	65535	65535
488.0	441.0	r04c04f15p01-ch2sk1fk1fl1.tiff	r04c04f15p01-ch1sk1fk1fl1.tiff	13	267	0.177371	0.249683	0.0	0.000143612132353	nan	04	15	01	04	0	0	0	0	65535	65535
315.0	241.0	r04c04f16p01-ch2sk1fk1fl1.tiff	r04c04f16p01-ch1sk1fk1fl1.tiff	13	268	0.156558	0.245823	0.0	0.0	nan	04	16	01	04	0	0	0	0	65535	65535
0.0	20305.0	r04c04f17p01-ch2sk1fk1fl1.tiff	r04c04f17p01-ch1sk1fk1fl1.tiff	13	269	0.000595102	0.00199893	0.0	0.0	nan	04	17	01	04	1	1	0	0	65535	65535
0.0	21891.0	r04c04f18p01-ch2sk1fk1fl1.tiff	r04c04f18p01-ch1sk1fk1fl1.tiff	13	270	0.000564584	0.00196841	0.0	0.0	nan	04	18	01	04	1	1	0	0	65535	65535
0.0	21928.0	r04c04f19p01-ch2sk1fk1fl1.tiff	r04c04f19p01-ch1sk1fk1fl1.tiff	13	271	0.000701915	0.0019379	0.0	0.0	nan	04	19	01	04	1	1	0	0	65535	65535
70.0	29.0	r04c04f20p01-ch2sk1fk1fl1.tiff	r04c04f20p01-ch1sk1fk1fl1.tiff	13	272	0.0757458	0.0704967	0.0	0.0	nan	04	20	01	04	0	0	0	0	65535	65535
69.0	23.0	r04c04f21p01-ch2sk1fk1fl1.tiff	r04c04f21p01-ch1sk1fk1fl1.tiff	13	273	0.0708629	0.0735943	0.0	0.0	nan	04	21	01	04	0	0	0	0	65535	65535
280.0	62.0	r05c04f01p01-ch2sk1fk1fl1.tiff	r05c04f01p01-ch1sk1fk1fl1.tiff	14	274	0.140078	0.171115	0.0	0.0	nan	04	01	01	05	0	0	0	0	65535	65535
0.0	22393.0	r05c04f02p01-ch2sk1fk1fl1.tiff	r05c04f02p01-ch1sk1fk1fl1.tiff	14	275	0.000640879	0.00201419	0.0	0.0	nan	04	02	01	05	1	1	0	0	65535	65535
0.0	22204.0	r05c04f03p01-ch2sk1fk1fl1.tiff	r05c04f03p01-ch1sk1fk1fl1.tiff	14	276	0.000610361	0.00210575	0.0	0.0	nan	04	03	01	05	1	1	0	0	65535	65535
0.0	20026.0	r05c04f04p01-ch2sk1fk1fl1.tiff	r05c04f04p01-ch1sk1fk1fl1.tiff	14	277	0.000579843	0.00205997	0.0	0.0	nan	04	04	01	05	1	1	0	0	65535	65535
0.0	21456.0	r05c04f05p01-ch2sk1fk1fl1.tiff	r05c04f05p01-ch1sk1fk1fl1.tiff	14	278	0.000579843	0.00204471	0.0	0.0	nan	04	05	01	05	1	1	0	0	65535	65535
59.0	18.0	r05c04f06p01-ch2sk1fk1fl1.tiff	r05c04f06p01-ch1sk1fk1fl1.tiff	14	279	0.0968948	0.0800793	0.0	0.0	nan	04	06	01	05	0	0	0	0	65535	65535
33.0	3.0	r05c04f07p01-ch2sk1fk1fl1.tiff	r05c04f07p01-ch1sk1fk1fl1.tiff	14	280	0.0885328	0.0615702	0.0	0.0	nan	04	07	01	05	0	0	0	0	65535	65535
0.0	22107.0	r05c04f08p01-ch2sk1fk1fl1.tiff	r05c04f08p01-ch1sk1fk1fl1.tiff	14	281	0.000595102	0.00202945	0.0	0.0	nan	04	08	01	05	1	1	0	0	65535	65535
0.0	20093.0	r05c04f09p01-ch2sk1fk1fl1.tiff	r05c04f09p01-ch1sk1fk1fl1.tiff	14	282	0.000564584	0.00224308	0.0	0.0	nan	04	09	01	05	1	1	0	0	65535	65535
0.0	20835.0	r05c04f10p01-ch2sk1fk1fl1.tiff	r05c04f10p01-ch1sk1fk1fl1.tiff	14	283	0.000564584	0.0019379	0.0	0.0	nan	04	10	01	05	1	1	0	0	65535	65535
0.0	19972.0	r05c04f11p01-ch2sk1fk1fl1.tiff	r05c04f11p01-ch1sk1fk1fl1.tiff	14	284	0.000579843	0.00376898	0.0	0.0	nan	04	11	01	05	1	1	0	0	65535	65535
674.0	169.0	r05c04f12p01-ch2sk1fk1fl1.tiff	r05c04f12p01-ch1sk1fk1fl1.tiff	14	285	0.117388	0.221683	0.0	0.0	nan	04	12	01	05	0	0	0	0	65535	65535
65.0	20.0	r05c04f13p01-ch2sk1fk1fl1.tiff	r05c04f13p01-ch1sk1fk1fl1.tiff	14	286	0.0839246	0.0755932	0.0	0.0	nan	04	13	01	05	0	0	0	0	65535	65535
87.0	16.0	r05c04f14p01-ch2sk1fk1fl1.tiff	r05c04f14p01-ch1sk1fk1fl1.tiff	14	287	0.0902876	0.0896162	0.0	0.0	nan	04	14	01	05	0	0	0	0	65535	65535
754.0	362.0	r05c04f15p01-ch2sk1fk1fl1.tiff	r05c04f15p01-ch1sk1fk1fl1.tiff	14	288	0.160555	0.249714	0.0	0.00473920036765	nan	04	15	01	05	0	0	0	0	65535	65535
218.0	98.0	r05c04f16p01-ch2sk1fk1fl1.tiff	r05c04f16p01-ch1sk1fk1fl1.tiff	14	289	0.174594	0.239277	0.0	0.0	nan	04	16	01	05	0	0	0	0	65535	65535
0.0	22073.0	r05c04f17p01-ch2sk1fk1fl1.tiff	r05c04f17p01-ch1sk1fk1fl1.tiff	14	290	0.000579843	0.00201419	0.0	0.0	nan	04	17	01	05	1	1	0	0	65535	65535
0.0	19818.0	r05c04f18p01-ch2sk1fk1fl1.tiff	r05c04f18p01-ch1sk1fk1fl1.tiff	14	291	0.000610361	0.00202945	0.0	0.0	nan	04	18	01	05	1	1	0	0	65535	65535
0.0	22075.0	r05c04f19p01-ch2sk1fk1fl1.tiff	r05c04f19p01-ch1sk1fk1fl1.tiff	14	292	0.000595102	0.00199893	0.0	0.0	nan	04	19	01	05	1	1	0	0	65535	65535
55.0	21.0	r05c04f20p01-ch2sk1fk1fl1.tiff	r05c04f20p01-ch1sk1fk1fl1.tiff	14	293	0.0515908	0.0599985	0.0	0.0	nan	04	20	01	05	0	0	0	0	65535	65535
118.0	57.0	r05c04f21p01-ch2sk1fk1fl1.tiff	r05c04f21p01-ch1sk1fk1fl1.tiff	14	294	0.100069	0.0775616	0.0	0.0	nan	04	21	01	05	0	0	0	0	65535	65535
514.0	187.0	r06c04f01p01-ch2sk1fk1fl1.tiff	r06c04f01p01-ch1sk1fk1fl1.tiff	15	295	0.148791	0.216175	0.0	0.0	nan	04	01	01	06	0	0	0	0	65535	65535
0.0	20244.0	r06c04f02p01-ch2sk1fk1fl1.tiff	r06c04f02p01-ch1sk1fk1fl1.tiff	15	296	0.000610361	0.00198367	0.0	0.0	nan	04	02	01	06	1	1	0	0	65535	65535
8.0	3.0	r06c04f03p01-ch2sk1fk1fl1.tiff	r06c04f03p01-ch1sk1fk1fl1.tiff	15	297	0.0991531	0.0783551	0.0	0.0	nan	04	03	01	06	0	0	0	0	65535	65535
11.0	1.0	r06c04f04p01-ch2sk1fk1fl1.tiff	r06c04f04p01-ch1sk1fk1fl1.tiff	15	298	0.0929885	0.0919814	0.0	0.0	nan	04	04	01	06	0	0	0	0	65535	65535
7.0	26228.0	r06c04f05p01-ch2sk1fk1fl1.tiff	r06c04f05p01-ch1sk1fk1fl1.tiff	15	299	0.117128	0.0302739	0.0	0.0	nan	04	05	01	06	0	1	0	0	65535	65535
272.0	76.0	r06c04f06p01-ch2sk1fk1fl1.tiff	r06c04f06p01-ch1sk1fk1fl1.tiff	15	300	0.131502	0.249546	0.0	7.18060661765e-05	nan	04	06	01	06	0	0	0	0	65535	65535
185.0	84.0	r06c04f07p01-ch2sk1fk1fl1.tiff	r06c04f07p01-ch1sk1fk1fl1.tiff	15	301	0.120867	0.249607	0.0	7.18060661765e-05	nan	04	07	01	06	0	0	0	0	65535	65535
3.0	22126.0	r06c04f08p01-ch2sk1fk1fl1.tiff	r06c04f08p01-ch1sk1fk1fl1.tiff	15	302	0.0665904	0.00567636	0.0	0.0	nan	04	08	01	06	0	1	0	0	65535	65535
0.0	22270.0	r06c04f09p01-ch2sk1fk1fl1.tiff	r06c04f09p01-ch1sk1fk1fl1.tiff	15	303	0.000595102	0.00198367	0.0	0.0	nan	04	09	01	06	1	1	0	0	65535	65535
0.0	20981.0	r06c04f10p01-ch2sk1fk1fl1.tiff	r06c04f10p01-ch1sk1fk1fl1.tiff	15	304	0.000595102	0.00204471	0.0	0.0	nan	04	10	01	06	1	1	0	0	65535	65535
15.0	3.0	r06c04f11p01-ch2sk1fk1fl1.tiff	r06c04f11p01-ch1sk1fk1fl1.tiff	15	305	0.0761578	0.0482185	0.0	0.0	nan	04	11	01	06	0	1	0	0	65535	65535
875.0	153.0	r06c04f12p01-ch2sk1fk1fl1.tiff	r06c04f12p01-ch1sk1fk1fl1.tiff	15	306	0.153964	0.222004	0.0	0.0	nan	04	12	01	06	0	0	0	0	65535	65535
20.0	5.0	r06c04f13p01-ch2sk1fk1fl1.tiff	r06c04f13p01-ch1sk1fk1fl1.tiff	15	307	0.106584	0.0627756	0.0	0.0	nan	04	13	01	06	0	0	0	0	65535	65535
0.0	21537.0	r06c04f14p01-ch2sk1fk1fl1.tiff	r06c04f14p01-ch1sk1fk1fl1.tiff	15	308	0.000579843	0.00311284	0.0	0.0	nan	04	14	01	06	1	1	0	0	65535	65535
157.0	54.0	r06c04f15p01-ch2sk1fk1fl1.tiff	r06c04f15p01-ch1sk1fk1fl1.tiff	15	309	0.114366	0.108309	0.0	0.0	nan	04	15	01	06	0	0	0	0	65535	65535
251.0	35.0	r06c04f16p01-ch2sk1fk1fl1.tiff	r06c04f16p01-ch1sk1fk1fl1.tiff	15	310	0.149096	0.11075	0.0	0.0	nan	04	16	01	06	0	0	0	0	65535	65535
3.0	22214.0	r06c04f17p01-ch2sk1fk1fl1.tiff	r06c04f17p01-ch1sk1fk1fl1.tiff	15	311	0.0375219	0.00404364	0.0	0.0	nan	04	17	01	06	1	1	0	0	65535	65535
0.0	17649.0	r06c04f18p01-ch2sk1fk1fl1.tiff	r06c04f18p01-ch1sk1fk1fl1.tiff	15	312	0.000579843	0.00494392	0.0	0.0	nan	04	18	01	06	1	1	0	0	65535	65535
0.0	19597.0	r06c04f19p01-ch2sk1fk1fl1.tiff	r06c04f19p01-ch1sk1fk1fl1.tiff	15	313	0.000595102	0.00201419	0.0	0.0	nan	04	19	01	06	1	1	0	0	65535	65535
0.0	22040.0	r06c04f20p01-ch2sk1fk1fl1.tiff	r06c04f20p01-ch1sk1fk1fl1.tiff	15	314	0.000579843	0.00202945	0.0	0.0	nan	04	20	01	06	1	1	0	0	65535	65535
0.0	22065.0	r06c04f21p01-ch2sk1fk1fl1.tiff	r06c04f21p01-ch1sk1fk1fl1.tiff	15	315	0.000564584	0.00201419	0.0	0.0	nan	04	21	01	06	1	1	0	0	65535	65535
506.0	634.0	r02c05f01p01-ch2sk1fk1fl1.tiff	r02c05f01p01-ch1sk1fk1fl1.tiff	16	316	0.207523	0.249668	0.0	0.00100528492647	nan	05	01	01	02	0	0	0	0	65535	65535
0.0	20116.0	r02c05f02p01-ch2sk1fk1fl1.tiff	r02c05f02p01-ch1sk1fk1fl1.tiff	16	317	0.000579843	0.0028687	0.0	0.0	nan	05	02	01	02	1	1	0	0	65535	65535
0.0	22344.0	r02c05f03p01-ch2sk1fk1fl1.tiff	r02c05f03p01-ch1sk1fk1fl1.tiff	16	318	0.000610361	0.00201419	0.0	0.0	nan	05	03	01	02	1	1	0	0	65535	65535
0.0	20356.0	r02c05f04p01-ch2sk1fk1fl1.tiff	r02c05f04p01-ch1sk1fk1fl1.tiff	16	319	0.000579843	0.00205997	0.0	0.0	nan	05	04	01	02	1	1	0	0	65535	65535
0.0	21571.0	r02c05f05p01-ch2sk1fk1fl1.tiff	r02c05f05p01-ch1sk1fk1fl1.tiff	16	320	0.000610361	0.00201419	0.0	0.0	nan	05	05	01	02	1	1	0	0	65535	65535
44.0	39.0	r02c05f06p01-ch2sk1fk1fl1.tiff	r02c05f06p01-ch1sk1fk1fl1.tiff	16	321	0.103136	0.171191	0.0	0.0	nan	05	06	01	02	0	0	0	0	65535	65535
204.0	143.0	r02c05f07p01-ch2sk1fk1fl1.tiff	r02c05f07p01-ch1sk1fk1fl1.tiff	16	322	0.107103	0.178805	0.0	0.0	nan	05	07	01	02	0	0	0	0	65535	65535
41.0	20.0	r02c05f08p01-ch2sk1fk1fl1.tiff	r02c05f08p01-ch1sk1fk1fl1.tiff	16	323	0.0865949	0.107546	0.0	0.0	nan	05	08	01	02	0	0	0	0	65535	65535
0.0	20377.0	r02c05f09p01-ch2sk1fk1fl1.tiff	r02c05f09p01-ch1sk1fk1fl1.tiff	16	324	0.000595102	0.00201419	0.0	0.0	nan	05	09	01	02	1	1	0	0	65535	65535
0.0	20772.0	r02c05f10p01-ch2sk1fk1fl1.tiff	r02c05f10p01-ch1sk1fk1fl1.tiff	16	325	0.000579843	0.00202945	0.0	0.0	nan	05	10	01	02	1	1	0	0	65535	65535
124.0	83.0	r02c05f11p01-ch2sk1fk1fl1.tiff	r02c05f11p01-ch1sk1fk1fl1.tiff	16	326	0.0867781	0.0965591	0.0	0.0	nan	05	11	01	02	0	0	0	0	65535	65535
273.0	223.0	r02c05f12p01-ch2sk1fk1fl1.tiff	r02c05f12p01-ch1sk1fk1fl1.tiff	16	327	0.18143	0.226764	0.0	0.0	nan	05	12	01	02	0	0	0	0	65535	65535
0.0	20282.0	r02c05f13p01-ch2sk1fk1fl1.tiff	r02c05f13p01-ch1sk1fk1fl1.tiff	16	328	0.000564584	0.00207523	0.0	0.0	nan	05	13	01	02	1	1	0	0	65535	65535
0.0	21566.0	r02c05f14p01-ch2sk1fk1fl1.tiff	r02c05f14p01-ch1sk1fk1fl1.tiff	16	329	0.000564584	0.00210575	0.0	0.0	nan	05	14	01	02	1	1	0	0	65535	65535
275.0	186.0	r02c05f15p01-ch2sk1fk1fl1.tiff	r02c05f15p01-ch1sk1fk1fl1.tiff	16	330	0.161761	0.185107	0.0	0.0	nan	05	15	01	02	0	0	0	0	65535	65535
425.0	495.0	r02c05f16p01-ch2sk1fk1fl1.tiff	r02c05f16p01-ch1sk1fk1fl1.tiff	16	331	0.161532	0.249683	0.0	0.000646254595588	nan	05	16	01	02	0	0	0	0	65535	65535
96.0	55.0	r02c05f17p01-ch2sk1fk1fl1.tiff	r02c05f17p01-ch1sk1fk1fl1.tiff	16	332	0.0966354	0.13434	0.0	0.0	nan	05	17	01	02	0	0	0	0	65535	65535
0.0	22116.0	r02c05f18p01-ch2sk1fk1fl1.tiff	r02c05f18p01-ch1sk1fk1fl1.tiff	16	333	0.000595102	0.00292973	0.0	0.0	nan	05	18	01	02	1	1	0	0	65535	65535
0.0	22151.0	r02c05f19p01-ch2sk1fk1fl1.tiff	r02c05f19p01-ch1sk1fk1fl1.tiff	16	334	0.000595102	0.00204471	0.0	0.0	nan	05	19	01	02	1	1	0	0	65535	65535
103.0	58.0	r02c05f20p01-ch2sk1fk1fl1.tiff	r02c05f20p01-ch1sk1fk1fl1.tiff	16	335	0.0784314	0.091371	0.0	0.0	nan	05	20	01	02	0	0	0	0	65535	65535
39.0	18.0	r02c05f21p01-ch2sk1fk1fl1.tiff	r02c05f21p01-ch1sk1fk1fl1.tiff	16	336	0.0725872	0.0888533	0.0	0.0	nan	05	21	01	02	0	0	0	0	65535	65535
463.0	228.0	r03c05f01p01-ch2sk1fk1fl1.tiff	r03c05f01p01-ch1sk1fk1fl1.tiff	17	337	0.122774	0.249729	0.0	0.00150792738971	nan	05	01	01	03	0	0	0	0	65535	65535
0.0	22416.0	r03c05f02p01-ch2sk1fk1fl1.tiff	r03c05f02p01-ch1sk1fk1fl1.tiff	17	338	0.000579843	0.00207523	0.0	0.0	nan	05	02	01	03	1	1	0	0	65535	65535
0.0	20349.0	r03c05f03p01-ch2sk1fk1fl1.tiff	r03c05f03p01-ch1sk1fk1fl1.tiff	17	339	0.000579843	0.00202945	0.0	0.0	nan	05	03	01	03	1	1	0	0	65535	65535
0.0	20243.0	r03c05f04p01-ch2sk1fk1fl1.tiff	r03c05f04p01-ch1sk1fk1fl1.tiff	17	340	0.000564584	0.00201419	0.0	0.0	nan	05	04	01	03	1	1	0	0	65535	65535
12.0	10.0	r03c05f05p01-ch2sk1fk1fl1.tiff	r03c05f05p01-ch1sk1fk1fl1.tiff	17	341	0.104494	0.0886854	0.0	0.0	nan	05	05	01	03	0	0	0	0	65535	65535
241.0	105.0	r03c05f06p01-ch2sk1fk1fl1.tiff	r03c05f06p01-ch1sk1fk1fl1.tiff	17	342	0.160662	0.214069	0.0	0.0	nan	05	06	01	03	0	0	0	0	65535	65535
171.0	66.0	r03c05f07p01-ch2sk1fk1fl1.tiff	r03c05f07p01-ch1sk1fk1fl1.tiff	17	343	0.133577	0.203677	0.0	0.0	nan	05	07	01	03	0	0	0	0	65535	65535
0.0	22296.0	r03c05f08p01-ch2sk1fk1fl1.tiff	r03c05f08p01-ch1sk1fk1fl1.tiff	17	344	0.000579843	0.00201419	0.0	0.0	nan	05	08	01	03	1	1	0	0	65535	65535
0.0	20456.0	r03c05f09p01-ch2sk1fk1fl1.tiff	r03c05f09p01-ch1sk1fk1fl1.tiff	17	345	0.000595102	0.00201419	0.0	0.0	nan	05	09	01	03	1	1	0	0	65535	65535
0.0	20995.0	r03c05f10p01-ch2sk1fk1fl1.tiff	r03c05f10p01-ch1sk1fk1fl1.tiff	17	346	0.000579843	0.00199893	0.0	0.0	nan	05	10	01	03	1	1	0	0	65535	65535
19.0	7.0	r03c05f11p01-ch2sk1fk1fl1.tiff	r03c05f11p01-ch1sk1fk1fl1.tiff	17	347	0.0977646	0.0824598	0.0	0.0	nan	05	11	01	03	0	0	0	0	65535	65535
847.0	571.0	r03c05f12p01-ch2sk1fk1fl1.tiff	r03c05f12p01-ch1sk1fk1fl1.tiff	17	348	0.16112	0.249744	0.0	0.0362620634191	nan	05	12	01	03	0	0	0	0	65535	65535
88.0	52.0	r03c05f13p01-ch2sk1fk1fl1.tiff	r03c05f13p01-ch1sk1fk1fl1.tiff	17	349	0.096788	0.10425	0.0	0.0	nan	05	13	01	03	0	0	0	0	65535	65535
49.0	17.0	r03c05f14p01-ch2sk1fk1fl1.tiff	r03c05f14p01-ch1sk1fk1fl1.tiff	17	350	0.119966	0.0717479	0.0	0.0	nan	05	14	01	03	0	0	0	0	65535	65535
458.0	203.0	r03c05f15p01-ch2sk1fk1fl1.tiff	r03c05f15p01-ch1sk1fk1fl1.tiff	17	351	0.182437	0.249622	0.0	0.000215418198529	nan	05	15	01	03	0	0	0	0	65535	65535
251.0	114.0	r03c05f16p01-ch2sk1fk1fl1.tiff	r03c05f16p01-ch1sk1fk1fl1.tiff	17	352	0.223026	0.199603	0.0	0.0	nan	05	16	01	03	0	0	0	0	65535	65535
1.0	20285.0	r03c05f17p01-ch2sk1fk1fl1.tiff	r03c05f17p01-ch1sk1fk1fl1.tiff	17	353	0.0389105	0.00776684	0.0	0.0	nan	05	17	01	03	1	1	0	0	65535	65535
0.0	22448.0	r03c05f18p01-ch2sk1fk1fl1.tiff	r03c05f18p01-ch1sk1fk1fl1.tiff	17	354	0.000579843	0.00196841	0.0	0.0	nan	05	18	01	03	1	1	0	0	65535	65535
0.0	20125.0	r03c05f19p01-ch2sk1fk1fl1.tiff	r03c05f19p01-ch1sk1fk1fl1.tiff	17	355	0.000595102	0.002121	0.0	0.0	nan	05	19	01	03	1	1	0	0	65535	65535
21.0	9.0	r03c05f20p01-ch2sk1fk1fl1.tiff	r03c05f20p01-ch1sk1fk1fl1.tiff	17	356	0.0943465	0.0481575	0.0	0.0	nan	05	20	01	03	0	1	0	0	65535	65535
49.0	21.0	r03c05f21p01-ch2sk1fk1fl1.tiff	r03c05f21p01-ch1sk1fk1fl1.tiff	17	357	0.0796674	0.0813764	0.0	0.0	nan	05	21	01	03	0	0	0	0	65535	65535
477.0	509.0	r04c05f01p01-ch2sk1fk1fl1.tiff	r04c05f01p01-ch1sk1fk1fl1.tiff	18	358	0.168765	0.249668	0.0	0.000215418198529	nan	05	01	01	04	0	0	0	0	65535	65535
0.0	20415.0	r04c05f02p01-ch2sk1fk1fl1.tiff	r04c05f02p01-ch1sk1fk1fl1.tiff	18	359	0.000564584	0.00202945	0.0	0.0	nan	05	02	01	04	1	1	0	0	65535	65535
0.0	22226.0	r04c05f03p01-ch2sk1fk1fl1.tiff	r04c05f03p01-ch1sk1fk1fl1.tiff	18	360	0.000640879	0.00204471	0.0	0.0	nan	05	03	01	04	1	1	0	0	65535	65535
0.0	22346.0	r04c05f04p01-ch2sk1fk1fl1.tiff	r04c05f04p01-ch1sk1fk1fl1.tiff	18	361	0.000595102	0.00204471	0.0	0.0	nan	05	04	01	04	1	1	0	0	65535	65535
0.0	21506.0	r04c05f05p01-ch2sk1fk1fl1.tiff	r04c05f05p01-ch1sk1fk1fl1.tiff	18	362	0.000610361	0.00205997	0.0	0.0	nan	05	05	01	04	1	1	0	0	65535	65535
165.0	102.0	r04c05f06p01-ch2sk1fk1fl1.tiff	r04c05f06p01-ch1sk1fk1fl1.tiff	18	363	0.117189	0.169055	0.0	0.0	nan	05	06	01	04	0	0	0	0	65535	65535
185.0	106.0	r04c05f07p01-ch2sk1fk1fl1.tiff	r04c05f07p01-ch1sk1fk1fl1.tiff	18	364	0.127459	0.231617	0.0	0.0	nan	05	07	01	04	0	0	0	0	65535	65535
0.0	20339.0	r04c05f08p01-ch2sk1fk1fl1.tiff	r04c05f08p01-ch1sk1fk1fl1.tiff	18	365	0.000579843	0.00204471	0.0	0.0	nan	05	08	01	04	1	1	0	0	65535	65535
0.0	22393.0	r04c05f09p01-ch2sk1fk1fl1.tiff	r04c05f09p01-ch1sk1fk1fl1.tiff	18	366	0.000579843	0.00201419	0.0	0.0	nan	05	09	01	04	1	1	0	0	65535	65535
0.0	21146.0	r04c05f10p01-ch2sk1fk1fl1.tiff	r04c05f10p01-ch1sk1fk1fl1.tiff	18	367	0.00062562	0.00201419	0.0	0.0	nan	05	10	01	04	1	1	0	0	65535	65535
20.0	13.0	r04c05f11p01-ch2sk1fk1fl1.tiff	r04c05f11p01-ch1sk1fk1fl1.tiff	18	368	0.0859846	0.0771344	0.0	0.0	nan	05	11	01	04	0	0	0	0	65535	65535
526.0	521.0	r04c05f12p01-ch2sk1fk1fl1.tiff	r04c05f12p01-ch1sk1fk1fl1.tiff	18	369	0.156069	0.198077	0.0	0.0	nan	05	12	01	04	0	0	0	0	65535	65535
9.0	4.0	r04c05f13p01-ch2sk1fk1fl1.tiff	r04c05f13p01-ch1sk1fk1fl1.tiff	18	370	0.147143	0.0964828	0.0	0.0	nan	05	13	01	04	0	0	0	0	65535	65535
2.0	28571.0	r04c05f14p01-ch2sk1fk1fl1.tiff	r04c05f14p01-ch1sk1fk1fl1.tiff	18	371	0.0553597	0.0274052	0.0	0.0	nan	05	14	01	04	0	1	0	0	65535	65535
367.0	275.0	r04c05f15p01-ch2sk1fk1fl1.tiff	r04c05f15p01-ch1sk1fk1fl1.tiff	18	372	0.172427	0.207294	0.0	0.0	nan	05	15	01	04	0	0	0	0	65535	65535
361.0	296.0	r04c05f16p01-ch2sk1fk1fl1.tiff	r04c05f16p01-ch1sk1fk1fl1.tiff	18	373	0.153552	0.249714	0.0	7.18060661765e-05	nan	05	16	01	04	0	0	0	0	65535	65535
3.0	6.0	r04c05f17p01-ch2sk1fk1fl1.tiff	r04c05f17p01-ch1sk1fk1fl1.tiff	18	374	0.0367132	0.0494545	0.0	0.0	nan	05	17	01	04	1	1	0	0	65535	65535
0.0	20499.0	r04c05f18p01-ch2sk1fk1fl1.tiff	r04c05f18p01-ch1sk1fk1fl1.tiff	18	375	0.000610361	0.00320439	0.0	0.0	nan	05	18	01	04	1	1	0	0	65535	65535
0.0	22155.0	r04c05f19p01-ch2sk1fk1fl1.tiff	r04c05f19p01-ch1sk1fk1fl1.tiff	18	376	0.000595102	0.00210575	0.0	0.0	nan	05	19	01	04	1	1	0	0	65535	65535
53.0	19.0	r04c05f20p01-ch2sk1fk1fl1.tiff	r04c05f20p01-ch1sk1fk1fl1.tiff	18	377	0.0397498	0.0458381	0.0	0.0	nan	05	20	01	04	1	1	0	0	65535	65535
52.0	18.0	r04c05f21p01-ch2sk1fk1fl1.tiff	r04c05f21p01-ch1sk1fk1fl1.tiff	18	378	0.0780194	0.0905623	0.0	0.0	nan	05	21	01	04	0	0	0	0	65535	65535
865.0	230.0	r05c05f01p01-ch2sk1fk1fl1.tiff	r05c05f01p01-ch1sk1fk1fl1.tiff	19	379	0.132479	0.249668	0.0	0.000287224264706	nan	05	01	01	05	0	0	0	0	65535	65535
0.0	22172.0	r05c05f02p01-ch2sk1fk1fl1.tiff	r05c05f02p01-ch1sk1fk1fl1.tiff	19	380	0.000656138	0.00210575	0.0	0.0	nan	05	02	01	05	1	1	0	0	65535	65535
0.0	22260.0	r05c05f03p01-ch2sk1fk1fl1.tiff	r05c05f03p01-ch1sk1fk1fl1.tiff	19	381	0.000610361	0.00225834	0.0	0.0	nan	05	03	01	05	1	1	0	0	65535	65535
0.0	22157.0	r05c05f04p01-ch2sk1fk1fl1.tiff	r05c05f04p01-ch1sk1fk1fl1.tiff	19	382	0.000610361	0.00207523	0.0	0.0	nan	05	04	01	05	1	1	0	0	65535	65535
0.0	21540.0	r05c05f05p01-ch2sk1fk1fl1.tiff	r05c05f05p01-ch1sk1fk1fl1.tiff	19	383	0.000595102	0.00221256	0.0	0.0	nan	05	05	01	05	1	1	0	0	65535	65535
63.0	23.0	r05c05f06p01-ch2sk1fk1fl1.tiff	r05c05f06p01-ch1sk1fk1fl1.tiff	19	384	0.088014	0.0847486	0.0	0.0	nan	05	06	01	05	0	0	0	0	65535	65535
137.0	40.0	r05c05f07p01-ch2sk1fk1fl1.tiff	r05c05f07p01-ch1sk1fk1fl1.tiff	19	385	0.154086	0.147097	0.0	0.0	nan	05	07	01	05	0	0	0	0	65535	65535
13.0	4.0	r05c05f08p01-ch2sk1fk1fl1.tiff	r05c05f08p01-ch1sk1fk1fl1.tiff	19	386	0.11754	0.0732738	0.0	0.0	nan	05	08	01	05	0	0	0	0	65535	65535
0.0	22192.0	r05c05f09p01-ch2sk1fk1fl1.tiff	r05c05f09p01-ch1sk1fk1fl1.tiff	19	387	0.000579843	0.00204471	0.0	0.0	nan	05	09	01	05	1	1	0	0	65535	65535
0.0	20883.0	r05c05f10p01-ch2sk1fk1fl1.tiff	r05c05f10p01-ch1sk1fk1fl1.tiff	19	388	0.000564584	0.00196841	0.0	0.0	nan	05	10	01	05	1	1	0	0	65535	65535
70.0	23.0	r05c05f11p01-ch2sk1fk1fl1.tiff	r05c05f11p01-ch1sk1fk1fl1.tiff	19	389	0.0594339	0.0967422	0.0	0.0	nan	05	11	01	05	0	0	0	0	65535	65535
319.0	83.0	r05c05f12p01-ch2sk1fk1fl1.tiff	r05c05f12p01-ch1sk1fk1fl1.tiff	19	390	0.156558	0.185077	0.0	0.0	nan	05	12	01	05	0	0	0	0	65535	65535
0.0	22053.0	r05c05f13p01-ch2sk1fk1fl1.tiff	r05c05f13p01-ch1sk1fk1fl1.tiff	19	391	0.000579843	0.00202945	0.0	0.0	nan	05	13	01	05	1	1	0	0	65535	65535
0.0	23135.0	r05c05f14p01-ch2sk1fk1fl1.tiff	r05c05f14p01-ch1sk1fk1fl1.tiff	19	392	0.000595102	0.00199893	0.0	0.0	nan	05	14	01	05	1	1	0	0	65535	65535
253.0	68.0	r05c05f15p01-ch2sk1fk1fl1.tiff	r05c05f15p01-ch1sk1fk1fl1.tiff	19	393	0.147311	0.249744	0.0	0.00107709099265	nan	05	15	01	05	0	0	0	0	65535	65535
600.0	200.0	r05c05f16p01-ch2sk1fk1fl1.tiff	r05c05f16p01-ch1sk1fk1fl1.tiff	19	394	0.178027	0.249699	0.0	0.000502642463235	nan	05	16	01	05	0	0	0	0	65535	65535
62.0	23.0	r05c05f17p01-ch2sk1fk1fl1.tiff	r05c05f17p01-ch1sk1fk1fl1.tiff	19	395	0.136721	0.0695354	0.0	0.0	nan	05	17	01	05	0	0	0	0	65535	65535
0.0	20099.0	r05c05f18p01-ch2sk1fk1fl1.tiff	r05c05f18p01-ch1sk1fk1fl1.tiff	19	396	0.00062562	0.00198367	0.0	0.0	nan	05	18	01	05	1	1	0	0	65535	65535
5.0	30696.0	r05c05f19p01-ch2sk1fk1fl1.tiff	r05c05f19p01-ch1sk1fk1fl1.tiff	19	397	0.0255589	0.0377203	0.0	0.0	nan	05	19	01	05	1	1	0	0	65535	65535
73.0	22.0	r05c05f20p01-ch2sk1fk1fl1.tiff	r05c05f20p01-ch1sk1fk1fl1.tiff	19	398	0.0681621	0.0483101	0.0	0.0	nan	05	20	01	05	0	1	0	0	65535	65535
34.0	16.0	r05c05f21p01-ch2sk1fk1fl1.tiff	r05c05f21p01-ch1sk1fk1fl1.tiff	19	399	0.0696727	0.0518807	0.0	0.0	nan	05	21	01	05	0	0	0	0	65535	65535
895.0	162.0	r06c05f01p01-ch2sk1fk1fl1.tiff	r06c05f01p01-ch1sk1fk1fl1.tiff	20	400	0.249622	0.249699	0.000215418198529	7.18060661765e-05	nan	05	01	01	06	0	0	0	0	65535	65535
0.0	22410.0	r06c05f02p01-ch2sk1fk1fl1.tiff	r06c05f02p01-ch1sk1fk1fl1.tiff	20	401	0.000595102	0.002121	0.0	0.0	nan	05	02	01	06	1	1	0	0	65535	65535
0.0	20332.0	r06c05f03p01-ch2sk1fk1fl1.tiff	r06c05f03p01-ch1sk1fk1fl1.tiff	20	402	0.000656138	0.00234989	0.0	0.0	nan	05	03	01	06	1	1	0	0	65535	65535
0.0	22280.0	r06c05f04p01-ch2sk1fk1fl1.tiff	r06c05f04p01-ch1sk1fk1fl1.tiff	20	403	0.000595102	0.002533	0.0	0.0	nan	05	04	01	06	1	1	0	0	65535	65535
0.0	23329.0	r06c05f05p01-ch2sk1fk1fl1.tiff	r06c05f05p01-ch1sk1fk1fl1.tiff	20	404	0.106447	0.004654	0.0	0.0	nan	05	05	01	06	0	1	0	0	65535	65535
161.0	52.0	r06c05f06p01-ch2sk1fk1fl1.tiff	r06c05f06p01-ch1sk1fk1fl1.tiff	20	405	0.142992	0.14876	0.0	0.0	nan	05	06	01	06	0	0	0	0	65535	65535
159.0	56.0	r06c05f07p01-ch2sk1fk1fl1.tiff	r06c05f07p01-ch1sk1fk1fl1.tiff	20	406	0.143496	0.193133	0.0	0.0	nan	05	07	01	06	0	0	0	0	65535	65535
5.0	2.0	r06c05f08p01-ch2sk1fk1fl1.tiff	r06c05f08p01-ch1sk1fk1fl1.tiff	20	407	0.0669566	0.0602426	0.0	0.0	nan	05	08	01	06	0	0	0	0	65535	65535
0.0	20166.0	r06c05f09p01-ch2sk1fk1fl1.tiff	r06c05f09p01-ch1sk1fk1fl1.tiff	20	408	0.000564584	0.00198367	0.0	0.0	nan	05	09	01	06	1	1	0	0	65535	65535
0.0	20636.0	r06c05f10p01-ch2sk1fk1fl1.tiff	r06c05f10p01-ch1sk1fk1fl1.tiff	20	409	0.000595102	0.00210575	0.0	0.0	nan	05	10	01	06	1	1	0	0	65535	65535
38.0	10.0	r06c05f11p01-ch2sk1fk1fl1.tiff	r06c05f11p01-ch1sk1fk1fl1.tiff	20	410	0.070161	0.0631571	0.0	0.0	nan	05	11	01	06	0	0	0	0	65535	65535
700.0	128.0	r06c05f12p01-ch2sk1fk1fl1.tiff	r06c05f12p01-ch1sk1fk1fl1.tiff	20	411	0.161608	0.249714	0.0	0.00517003676471	nan	05	12	01	06	0	0	0	0	65535	65535
22.0	4.0	r06c05f13p01-ch2sk1fk1fl1.tiff	r06c05f13p01-ch1sk1fk1fl1.tiff	20	412	0.0792859	0.0607309	0.0	0.0	nan	05	13	01	06	0	0	0	0	65535	65535
2.0	21587.0	r06c05f14p01-ch2sk1fk1fl1.tiff	r06c05f14p01-ch1sk1fk1fl1.tiff	20	413	0.0531472	0.0039826	0.0	0.0	nan	05	14	01	06	0	1	0	0	65535	65535
233.0	52.0	r06c05f15p01-ch2sk1fk1fl1.tiff	r06c05f15p01-ch1sk1fk1fl1.tiff	20	414	0.138293	0.128969	0.0	0.0	nan	05	15	01	06	0	0	0	0	65535	65535
274.0	36.0	r06c05f16p01-ch2sk1fk1fl1.tiff	r06c05f16p01-ch1sk1fk1fl1.tiff	20	415	0.221347	0.140246	0.0	0.0	nan	05	16	01	06	0	0	0	0	65535	65535
14.0	3.0	r06c05f17p01-ch2sk1fk1fl1.tiff	r06c05f17p01-ch1sk1fk1fl1.tiff	20	416	0.117815	0.0558633	0.0	0.0	nan	05	17	01	06	0	0	0	0	65535	65535
0.0	22176.0	r06c05f18p01-ch2sk1fk1fl1.tiff	r06c05f18p01-ch1sk1fk1fl1.tiff	20	417	0.000595102	0.00196841	0.0	0.0	nan	05	18	01	06	1	1	0	0	65535	65535
0.0	21967.0	r06c05f19p01-ch2sk1fk1fl1.tiff	r06c05f19p01-ch1sk1fk1fl1.tiff	20	418	0.000640879	0.002121	0.0	0.0	nan	05	19	01	06	1	1	0	0	65535	65535
9.0	2.0	r06c05f20p01-ch2sk1fk1fl1.tiff	r06c05f20p01-ch1sk1fk1fl1.tiff	20	419	0.0380713	0.0364691	0.0	0.0	nan	05	20	01	06	1	1	0	0	65535	65535
10.0	3.0	r06c05f21p01-ch2sk1fk1fl1.tiff	r06c05f21p01-ch1sk1fk1fl1.tiff	20	420	0.0525063	0.0440833	0.0	0.0	nan	05	21	01	06	0	1	0	0	65535	65535
423.0	441.0	r02c06f01p01-ch2sk1fk1fl1.tiff	r02c06f01p01-ch1sk1fk1fl1.tiff	21	421	0.119203	0.249744	0.0	0.000933478860294	nan	06	01	01	02	0	0	0	0	65535	65535
0.0	20440.0	r02c06f02p01-ch2sk1fk1fl1.tiff	r02c06f02p01-ch1sk1fk1fl1.tiff	21	422	0.000579843	0.00209049	0.0	0.0	nan	06	02	01	02	1	1	0	0	65535	65535
0.0	22285.0	r02c06f03p01-ch2sk1fk1fl1.tiff	r02c06f03p01-ch1sk1fk1fl1.tiff	21	423	0.000595102	0.00204471	0.0	0.0	nan	06	03	01	02	1	1	0	0	65535	65535
0.0	22428.0	r02c06f04p01-ch2sk1fk1fl1.tiff	r02c06f04p01-ch1sk1fk1fl1.tiff	21	424	0.000564584	0.00207523	0.0	0.0	nan	06	04	01	02	1	1	0	0	65535	65535
0.0	1.0	r02c06f05p01-ch2sk1fk1fl1.tiff	r02c06f05p01-ch1sk1fk1fl1.tiff	21	425	0.000640879	0.0762493	0.0	0.0	nan	06	05	01	02	1	0	0	0	65535	65535
166.0	110.0	r02c06f06p01-ch2sk1fk1fl1.tiff	r02c06f06p01-ch1sk1fk1fl1.tiff	21	426	0.128588	0.155169	0.0	0.0	nan	06	06	01	02	0	0	0	0	65535	65535
153.0	112.0	r02c06f07p01-ch2sk1fk1fl1.tiff	r02c06f07p01-ch1sk1fk1fl1.tiff	21	427	0.144991	0.17293	0.0	0.0	nan	06	07	01	02	0	0	0	0	65535	65535
0.0	22449.0	r02c06f08p01-ch2sk1fk1fl1.tiff	r02c06f08p01-ch1sk1fk1fl1.tiff	21	428	0.000579843	0.00210575	0.0	0.0	nan	06	08	01	02	1	1	0	0	65535	65535
0.0	22469.0	r02c06f09p01-ch2sk1fk1fl1.tiff	r02c06f09p01-ch1sk1fk1fl1.tiff	21	429	0.000595102	0.00199893	0.0	0.0	nan	06	09	01	02	1	1	0	0	65535	65535
0.0	21372.0	r02c06f10p01-ch2sk1fk1fl1.tiff	r02c06f10p01-ch1sk1fk1fl1.tiff	21	430	0.000610361	0.00205997	0.0	0.0	nan	06	10	01	02	1	1	0	0	65535	65535
53.0	24.0	r02c06f11p01-ch2sk1fk1fl1.tiff	r02c06f11p01-ch1sk1fk1fl1.tiff	21	431	0.153262	0.102281	0.0	0.0	nan	06	11	01	02	0	0	0	0	65535	65535
452.0	534.0	r02c06f12p01-ch2sk1fk1fl1.tiff	r02c06f12p01-ch1sk1fk1fl1.tiff	21	432	0.132143	0.249668	0.0	0.000287224264706	nan	06	12	01	02	0	0	0	0	65535	65535
74.0	31.0	r02c06f13p01-ch2sk1fk1fl1.tiff	r02c06f13p01-ch1sk1fk1fl1.tiff	21	433	0.187533	0.114443	0.0	0.0	nan	06	13	01	02	0	0	0	0	65535	65535
40.0	13.0	r02c06f14p01-ch2sk1fk1fl1.tiff	r02c06f14p01-ch1sk1fk1fl1.tiff	21	434	0.10248	0.113252	0.0	0.0	nan	06	14	01	02	0	0	0	0	65535	65535
404.0	329.0	r02c06f15p01-ch2sk1fk1fl1.tiff	r02c06f15p01-ch1sk1fk1fl1.tiff	21	435	0.240864	0.22562	0.0	0.0	nan	06	15	01	02	0	0	0	0	65535	65535
327.0	273.0	r02c06f16p01-ch2sk1fk1fl1.tiff	r02c06f16p01-ch1sk1fk1fl1.tiff	21	436	0.170031	0.249638	0.0	7.18060661765e-05	nan	06	16	01	02	0	0	0	0	65535	65535
24.0	9.0	r02c06f17p01-ch2sk1fk1fl1.tiff	r02c06f17p01-ch1sk1fk1fl1.tiff	21	437	0.0591897	0.0605478	0.0	0.0	nan	06	17	01	02	0	0	0	0	65535	65535
0.0	20279.0	r02c06f18p01-ch2sk1fk1fl1.tiff	r02c06f18p01-ch1sk1fk1fl1.tiff	21	438	0.000579843	0.00205997	0.0	0.0	nan	06	18	01	02	1	1	0	0	65535	65535
0.0	22096.0	r02c06f19p01-ch2sk1fk1fl1.tiff	r02c06f19p01-ch1sk1fk1fl1.tiff	21	439	0.000595102	0.002121	0.0	0.0	nan	06	19	01	02	1	1	0	0	65535	65535
69.0	29.0	r02c06f20p01-ch2sk1fk1fl1.tiff	r02c06f20p01-ch1sk1fk1fl1.tiff	21	440	0.0895247	0.0792248	0.0	0.0	nan	06	20	01	02	0	0	0	0	65535	65535
79.0	34.0	r02c06f21p01-ch2sk1fk1fl1.tiff	r02c06f21p01-ch1sk1fk1fl1.tiff	21	441	0.168826	0.0985733	0.0	0.0	nan	06	21	01	02	0	0	0	0	65535	65535
386.0	170.0	r03c06f01p01-ch2sk1fk1fl1.tiff	r03c06f01p01-ch1sk1fk1fl1.tiff	22	442	0.118807	0.249302	0.0	7.18060661765e-05	nan	06	01	01	03	0	0	0	0	65535	65535
0.0	22253.0	r03c06f02p01-ch2sk1fk1fl1.tiff	r03c06f02p01-ch1sk1fk1fl1.tiff	22	443	0.000610361	0.00202945	0.0	0.0	nan	06	02	01	03	1	1	0	0	65535	65535
0.0	20126.0	r03c06f03p01-ch2sk1fk1fl1.tiff	r03c06f03p01-ch1sk1fk1fl1.tiff	22	444	0.000610361	0.00207523	0.0	0.0	nan	06	03	01	03	1	1	0	0	65535	65535
0.0	22318.0	r03c06f04p01-ch2sk1fk1fl1.tiff	r03c06f04p01-ch1sk1fk1fl1.tiff	22	445	0.000579843	0.00210575	0.0	0.0	nan	06	04	01	03	1	1	0	0	65535	65535
0.0	21457.0	r03c06f05p01-ch2sk1fk1fl1.tiff	r03c06f05p01-ch1sk1fk1fl1.tiff	22	446	0.000595102	0.00204471	0.0	0.0	nan	06	05	01	03	1	1	0	0	65535	65535
96.0	51.0	r03c06f06p01-ch2sk1fk1fl1.tiff	r03c06f06p01-ch1sk1fk1fl1.tiff	22	447	0.09131	0.13872	0.0	0.0	nan	06	06	01	03	0	0	0	0	65535	65535
83.0	35.0	r03c06f07p01-ch2sk1fk1fl1.tiff	r03c06f07p01-ch1sk1fk1fl1.tiff	22	448	0.0910964	0.0817426	0.0	0.0	nan	06	07	01	03	0	0	0	0	65535	65535
0.0	21979.0	r03c06f08p01-ch2sk1fk1fl1.tiff	r03c06f08p01-ch1sk1fk1fl1.tiff	22	449	0.000534066	0.00201419	0.0	0.0	nan	06	08	01	03	1	1	0	0	65535	65535
0.0	22181.0	r03c06f09p01-ch2sk1fk1fl1.tiff	r03c06f09p01-ch1sk1fk1fl1.tiff	22	450	0.000610361	0.00209049	0.0	0.0	nan	06	09	01	03	1	1	0	0	65535	65535
0.0	21162.0	r03c06f10p01-ch2sk1fk1fl1.tiff	r03c06f10p01-ch1sk1fk1fl1.tiff	22	451	0.000610361	0.00447089	0.0	0.0	nan	06	10	01	03	1	1	0	0	65535	65535
0.0	19994.0	r03c06f11p01-ch2sk1fk1fl1.tiff	r03c06f11p01-ch1sk1fk1fl1.tiff	22	452	0.000564584	0.00204471	0.0	0.0	nan	06	11	01	03	1	1	0	0	65535	65535
615.0	283.0	r03c06f12p01-ch2sk1fk1fl1.tiff	r03c06f12p01-ch1sk1fk1fl1.tiff	22	453	0.200717	0.248692	0.0	0.0	nan	06	12	01	03	0	0	0	0	65535	65535
37.0	27.0	r03c06f13p01-ch2sk1fk1fl1.tiff	r03c06f13p01-ch1sk1fk1fl1.tiff	22	454	0.114336	0.123827	0.0	0.0	nan	06	13	01	03	0	0	0	0	65535	65535
43.0	19.0	r03c06f14p01-ch2sk1fk1fl1.tiff	r03c06f14p01-ch1sk1fk1fl1.tiff	22	455	0.152712	0.0924392	0.0	0.0	nan	06	14	01	03	0	0	0	0	65535	65535
582.0	368.0	r03c06f15p01-ch2sk1fk1fl1.tiff	r03c06f15p01-ch1sk1fk1fl1.tiff	22	456	0.174121	0.239353	0.0	0.0	nan	06	15	01	03	0	0	0	0	65535	65535
303.0	192.0	r03c06f16p01-ch2sk1fk1fl1.tiff	r03c06f16p01-ch1sk1fk1fl1.tiff	22	457	0.140154	0.224247	0.0	0.0	nan	06	16	01	03	0	0	0	0	65535	65535
0.0	22016.0	r03c06f17p01-ch2sk1fk1fl1.tiff	r03c06f17p01-ch1sk1fk1fl1.tiff	22	458	0.000610361	0.00202945	0.0	0.0	nan	06	17	01	03	1	1	0	0	65535	65535
0.0	20029.0	r03c06f18p01-ch2sk1fk1fl1.tiff	r03c06f18p01-ch1sk1fk1fl1.tiff	22	459	0.000549325	0.00201419	0.0	0.0	nan	06	18	01	03	1	1	0	0	65535	65535
0.0	22005.0	r03c06f19p01-ch2sk1fk1fl1.tiff	r03c06f19p01-ch1sk1fk1fl1.tiff	22	460	0.000564584	0.00210575	0.0	0.0	nan	06	19	01	03	1	1	0	0	65535	65535
59.0	51.0	r03c06f20p01-ch2sk1fk1fl1.tiff	r03c06f20p01-ch1sk1fk1fl1.tiff	22	461	0.0578012	0.12195	0.0	0.0	nan	06	20	01	03	0	0	0	0	65535	65535
91.0	58.0	r03c06f21p01-ch2sk1fk1fl1.tiff	r03c06f21p01-ch1sk1fk1fl1.tiff	22	462	0.109804	0.117067	0.0	0.0	nan	06	21	01	03	0	0	0	0	65535	65535
265.0	215.0	r04c06f01p01-ch2sk1fk1fl1.tiff	r04c06f01p01-ch1sk1fk1fl1.tiff	23	463	0.200748	0.248875	0.0	0.0	nan	06	01	01	04	0	0	0	0	65535	65535
0.0	20051.0	r04c06f02p01-ch2sk1fk1fl1.tiff	r04c06f02p01-ch1sk1fk1fl1.tiff	23	464	0.000564584	0.00196841	0.0	0.0	nan	06	02	01	04	1	1	0	0	65535	65535
0.0	22004.0	r04c06f03p01-ch2sk1fk1fl1.tiff	r04c06f03p01-ch1sk1fk1fl1.tiff	23	465	0.000564584	0.00201419	0.0	0.0	nan	06	03	01	04	1	1	0	0	65535	65535
0.0	22129.0	r04c06f04p01-ch2sk1fk1fl1.tiff	r04c06f04p01-ch1sk1fk1fl1.tiff	23	466	0.000839246	0.00198367	0.0	0.0	nan	06	04	01	04	1	1	0	0	65535	65535
11.0	18917.0	r04c06f05p01-ch2sk1fk1fl1.tiff	r04c06f05p01-ch1sk1fk1fl1.tiff	23	467	0.108507	0.00901808	0.0	0.0	nan	06	05	01	04	0	1	0	0	65535	65535
134.0	78.0	r04c06f06p01-ch2sk1fk1fl1.tiff	r04c06f06p01-ch1sk1fk1fl1.tiff	23	468	0.0707866	0.100404	0.0	0.0	nan	06	06	01	04	0	0	0	0	65535	65535
58.0	37.0	r04c06f07p01-ch2sk1fk1fl1.tiff	r04c06f07p01-ch1sk1fk1fl1.tiff	23	469	0.0787518	0.0738384	0.0	0.0	nan	06	07	01	04	0	0	0	0	65535	65535
0.0	21906.0	r04c06f08p01-ch2sk1fk1fl1.tiff	r04c06f08p01-ch1sk1fk1fl1.tiff	23	470	0.00062562	0.00199893	0.0	0.0	nan	06	08	01	04	1	1	0	0	65535	65535
0.0	19982.0	r04c06f09p01-ch2sk1fk1fl1.tiff	r04c06f09p01-ch1sk1fk1fl1.tiff	23	471	0.000595102	0.00215152	0.0	0.0	nan	06	09	01	04	1	1	0	0	65535	65535
0.0	20952.0	r04c06f10p01-ch2sk1fk1fl1.tiff	r04c06f10p01-ch1sk1fk1fl1.tiff	23	472	0.000595102	0.00202945	0.0	0.0	nan	06	10	01	04	1	1	0	0	65535	65535
0.0	19745.0	r04c06f11p01-ch2sk1fk1fl1.tiff	r04c06f11p01-ch1sk1fk1fl1.tiff	23	473	0.000564584	0.00198367	0.0	0.0	nan	06	11	01	04	1	1	0	0	65535	65535
713.0	640.0	r04c06f12p01-ch2sk1fk1fl1.tiff	r04c06f12p01-ch1sk1fk1fl1.tiff	23	474	0.233341	0.198642	0.0	0.0	nan	06	12	01	04	0	0	0	0	65535	65535
109.0	54.0	r04c06f13p01-ch2sk1fk1fl1.tiff	r04c06f13p01-ch1sk1fk1fl1.tiff	23	475	0.070161	0.11664	0.0	0.0	nan	06	13	01	04	0	0	0	0	65535	65535
75.0	37.0	r04c06f14p01-ch2sk1fk1fl1.tiff	r04c06f14p01-ch1sk1fk1fl1.tiff	23	476	0.0834669	0.092607	0.0	0.0	nan	06	14	01	04	0	0	0	0	65535	65535
550.0	541.0	r04c06f15p01-ch2sk1fk1fl1.tiff	r04c06f15p01-ch1sk1fk1fl1.tiff	23	477	0.187655	0.23006	0.0	0.0	nan	06	15	01	04	0	0	0	0	65535	65535
229.0	216.0	r04c06f16p01-ch2sk1fk1fl1.tiff	r04c06f16p01-ch1sk1fk1fl1.tiff	23	478	0.159014	0.167529	0.0	0.0	nan	06	16	01	04	0	0	0	0	65535	65535
0.0	22260.0	r04c06f17p01-ch2sk1fk1fl1.tiff	r04c06f17p01-ch1sk1fk1fl1.tiff	23	479	0.000579843	0.00202945	0.0	0.0	nan	06	17	01	04	1	1	0	0	65535	65535
0.0	19993.0	r04c06f18p01-ch2sk1fk1fl1.tiff	r04c06f18p01-ch1sk1fk1fl1.tiff	23	480	0.000579843	0.00204471	0.0	0.0	nan	06	18	01	04	1	1	0	0	65535	65535
0.0	19715.0	r04c06f19p01-ch2sk1fk1fl1.tiff	r04c06f19p01-ch1sk1fk1fl1.tiff	23	481	0.000595102	0.0019379	0.0	0.0	nan	06	19	01	04	1	1	0	0	65535	65535
35.0	28.0	r04c06f20p01-ch2sk1fk1fl1.tiff	r04c06f20p01-ch1sk1fk1fl1.tiff	23	482	0.0520943	0.0593423	0.0	0.0	nan	06	20	01	04	0	0	0	0	65535	65535
85.0	61.0	r04c06f21p01-ch2sk1fk1fl1.tiff	r04c06f21p01-ch1sk1fk1fl1.tiff	23	483	0.0874342	0.0807965	0.0	0.0	nan	06	21	01	04	0	0	0	0	65535	65535
735.0	239.0	r05c06f01p01-ch2sk1fk1fl1.tiff	r05c06f01p01-ch1sk1fk1fl1.tiff	24	484	0.249699	0.238346	0.000215418198529	0.0	nan	06	01	01	05	0	0	0	0	65535	65535
0.0	22474.0	r05c06f02p01-ch2sk1fk1fl1.tiff	r05c06f02p01-ch1sk1fk1fl1.tiff	24	485	0.000610361	0.00201419	0.0	0.0	nan	06	02	01	05	1	1	0	0	65535	65535
0.0	22198.0	r05c06f03p01-ch2sk1fk1fl1.tiff	r05c06f03p01-ch1sk1fk1fl1.tiff	24	486	0.000579843	0.00201419	0.0	0.0	nan	06	03	01	05	1	1	0	0	65535	65535
0.0	20270.0	r05c06f04p01-ch2sk1fk1fl1.tiff	r05c06f04p01-ch1sk1fk1fl1.tiff	24	487	0.000595102	0.00198367	0.0	0.0	nan	06	04	01	05	1	1	0	0	65535	65535
0.0	21491.0	r05c06f05p01-ch2sk1fk1fl1.tiff	r05c06f05p01-ch1sk1fk1fl1.tiff	24	488	0.000595102	0.00199893	0.0	0.0	nan	06	05	01	05	1	1	0	0	65535	65535
105.0	22.0	r05c06f06p01-ch2sk1fk1fl1.tiff	r05c06f06p01-ch1sk1fk1fl1.tiff	24	489	0.0841688	0.0807965	0.0	0.0	nan	06	06	01	05	0	0	0	0	65535	65535
189.0	32.0	r05c06f07p01-ch2sk1fk1fl1.tiff	r05c06f07p01-ch1sk1fk1fl1.tiff	24	490	0.115908	0.137499	0.0	0.0	nan	06	07	01	05	0	0	0	0	65535	65535
8.0	2.0	r05c06f08p01-ch2sk1fk1fl1.tiff	r05c06f08p01-ch1sk1fk1fl1.tiff	24	491	0.0995499	0.0703746	0.0	0.0	nan	06	08	01	05	0	0	0	0	65535	65535
0.0	22660.0	r05c06f09p01-ch2sk1fk1fl1.tiff	r05c06f09p01-ch1sk1fk1fl1.tiff	24	492	0.000610361	0.00199893	0.0	0.0	nan	06	09	01	05	1	1	0	0	65535	65535
0.0	21037.0	r05c06f10p01-ch2sk1fk1fl1.tiff	r05c06f10p01-ch1sk1fk1fl1.tiff	24	493	0.000564584	0.00204471	0.0	0.0	nan	06	10	01	05	1	1	0	0	65535	65535
63.0	25.0	r05c06f11p01-ch2sk1fk1fl1.tiff	r05c06f11p01-ch1sk1fk1fl1.tiff	24	494	0.0811475	0.0784009	0.0	0.0	nan	06	11	01	05	0	0	0	0	65535	65535
384.0	155.0	r05c06f12p01-ch2sk1fk1fl1.tiff	r05c06f12p01-ch1sk1fk1fl1.tiff	24	495	0.184054	0.249683	0.0	7.18060661765e-05	nan	06	12	01	05	0	0	0	0	65535	65535
0.0	22235.0	r05c06f13p01-ch2sk1fk1fl1.tiff	r05c06f13p01-ch1sk1fk1fl1.tiff	24	496	0.000610361	0.00209049	0.0	0.0	nan	06	13	01	05	1	1	0	0	65535	65535
0.0	21204.0	r05c06f14p01-ch2sk1fk1fl1.tiff	r05c06f14p01-ch1sk1fk1fl1.tiff	24	497	0.000640879	0.00292973	0.0	0.0	nan	06	14	01	05	1	1	0	0	65535	65535
267.0	81.0	r05c06f15p01-ch2sk1fk1fl1.tiff	r05c06f15p01-ch1sk1fk1fl1.tiff	24	498	0.132601	0.249638	0.0	0.000143612132353	nan	06	15	01	05	0	0	0	0	65535	65535
476.0	227.0	r05c06f16p01-ch2sk1fk1fl1.tiff	r05c06f16p01-ch1sk1fk1fl1.tiff	24	499	0.149157	0.228275	0.0	0.0	nan	06	16	01	05	0	0	0	0	65535	65535
59.0	38.0	r05c06f17p01-ch2sk1fk1fl1.tiff	r05c06f17p01-ch1sk1fk1fl1.tiff	24	500	0.0957961	0.239902	0.0	0.0	nan	06	17	01	05	0	0	0	0	65535	65535
0.0	20441.0	r05c06f18p01-ch2sk1fk1fl1.tiff	r05c06f18p01-ch1sk1fk1fl1.tiff	24	501	0.000595102	0.00209049	0.0	0.0	nan	06	18	01	05	1	1	0	0	65535	65535
0.0	22369.0	r05c06f19p01-ch2sk1fk1fl1.tiff	r05c06f19p01-ch1sk1fk1fl1.tiff	24	502	0.0055848	0.00376898	0.0	0.0	nan	06	19	01	05	1	1	0	0	65535	65535
77.0	23.0	r05c06f20p01-ch2sk1fk1fl1.tiff	r05c06f20p01-ch1sk1fk1fl1.tiff	24	503	0.0828717	0.0652781	0.0	0.0	nan	06	20	01	05	0	0	0	0	65535	65535
31.0	8.0	r05c06f21p01-ch2sk1fk1fl1.tiff	r05c06f21p01-ch1sk1fk1fl1.tiff	24	504	0.0594339	0.0537575	0.0	0.0	nan	06	21	01	05	0	0	0	0	65535	65535
844.0	185.0	r06c06f01p01-ch2sk1fk1fl1.tiff	r06c06f01p01-ch1sk1fk1fl1.tiff	25	505	0.16788	0.233829	0.0	0.0	nan	06	01	01	06	0	0	0	0	65535	65535
6.0	1.0	r06c06f02p01-ch2sk1fk1fl1.tiff	r06c06f02p01-ch1sk1fk1fl1.tiff	25	506	0.0810407	0.0680095	0.0	0.0	nan	06	02	01	06	0	0	0	0	65535	65535
83.0	18.0	r06c06f03p01-ch2sk1fk1fl1.tiff	r06c06f03p01-ch1sk1fk1fl1.tiff	25	507	0.0639353	0.117922	0.0	0.0	nan	06	03	01	06	0	0	0	0	65535	65535
16.0	7.0	r06c06f04p01-ch2sk1fk1fl1.tiff	r06c06f04p01-ch1sk1fk1fl1.tiff	25	508	0.0670176	0.0758831	0.0	0.0	nan	06	04	01	06	0	0	0	0	65535	65535
0.0	21918.0	r06c06f05p01-ch2sk1fk1fl1.tiff	r06c06f05p01-ch1sk1fk1fl1.tiff	25	509	0.000579843	0.00239567	0.0	0.0	nan	06	05	01	06	1	1	0	0	65535	65535
135.0	32.0	r06c06f06p01-ch2sk1fk1fl1.tiff	r06c06f06p01-ch1sk1fk1fl1.tiff	25	510	0.144854	0.141146	0.0	0.0	nan	06	06	01	06	0	0	0	0	65535	65535
684.0	96.0	r06c06f07p01-ch2sk1fk1fl1.tiff	r06c06f07p01-ch1sk1fk1fl1.tiff	25	511	0.121721	0.213397	0.0	0.0	nan	06	07	01	06	0	0	0	0	65535	65535
104.0	28.0	r06c06f08p01-ch2sk1fk1fl1.tiff	r06c06f08p01-ch1sk1fk1fl1.tiff	25	512	0.129915	0.171954	0.0	0.0	nan	06	08	01	06	0	0	0	0	65535	65535
0.0	20796.0	r06c06f09p01-ch2sk1fk1fl1.tiff	r06c06f09p01-ch1sk1fk1fl1.tiff	25	513	0.00062562	0.00196841	0.0	0.0	nan	06	09	01	06	1	1	0	0	65535	65535
0.0	21340.0	r06c06f10p01-ch2sk1fk1fl1.tiff	r06c06f10p01-ch1sk1fk1fl1.tiff	25	514	0.000595102	0.00202945	0.0	0.0	nan	06	10	01	06	1	1	0	0	65535	65535
92.0	12.0	r06c06f11p01-ch2sk1fk1fl1.tiff	r06c06f11p01-ch1sk1fk1fl1.tiff	25	515	0.0697642	0.10634	0.0	0.0	nan	06	11	01	06	0	0	0	0	65535	65535
175.0	47.0	r06c06f12p01-ch2sk1fk1fl1.tiff	r06c06f12p01-ch1sk1fk1fl1.tiff	25	516	0.173281	0.21912	0.0	0.0	nan	06	12	01	06	0	0	0	0	65535	65535
0.0	22145.0	r06c06f13p01-ch2sk1fk1fl1.tiff	r06c06f13p01-ch1sk1fk1fl1.tiff	25	517	0.000595102	0.00273136	0.0	0.0	nan	06	13	01	06	1	1	0	0	65535	65535
0.0	21619.0	r06c06f14p01-ch2sk1fk1fl1.tiff	r06c06f14p01-ch1sk1fk1fl1.tiff	25	518	0.000610361	0.00213626	0.0	0.0	nan	06	14	01	06	1	1	0	0	65535	65535
47.0	15.0	r06c06f15p01-ch2sk1fk1fl1.tiff	r06c06f15p01-ch1sk1fk1fl1.tiff	25	519	0.0690776	0.0591287	0.0	0.0	nan	06	15	01	06	0	0	0	0	65535	65535
125.0	30.0	r06c06f16p01-ch2sk1fk1fl1.tiff	r06c06f16p01-ch1sk1fk1fl1.tiff	25	520	0.143023	0.0765545	0.0	0.0	nan	06	16	01	06	0	0	0	0	65535	65535
24.0	5.0	r06c06f17p01-ch2sk1fk1fl1.tiff	r06c06f17p01-ch1sk1fk1fl1.tiff	25	521	0.0462043	0.0711376	0.0	0.0	nan	06	17	01	06	1	0	0	0	65535	65535
0.0	22226.0	r06c06f18p01-ch2sk1fk1fl1.tiff	r06c06f18p01-ch1sk1fk1fl1.tiff	25	522	0.000671397	0.00195315	0.0	0.0	nan	06	18	01	06	1	1	0	0	65535	65535
0.0	22344.0	r06c06f19p01-ch2sk1fk1fl1.tiff	r06c06f19p01-ch1sk1fk1fl1.tiff	25	523	0.000595102	0.00205997	0.0	0.0	nan	06	19	01	06	1	1	0	0	65535	65535
0.0	20050.0	r06c06f20p01-ch2sk1fk1fl1.tiff	r06c06f20p01-ch1sk1fk1fl1.tiff	25	524	0.000656138	0.00292973	0.0	0.0	nan	06	20	01	06	1	1	0	0	65535	65535
0.0	22346.0	r06c06f21p01-ch2sk1fk1fl1.tiff	r06c06f21p01-ch1sk1fk1fl1.tiff	25	525	0.000564584	0.00209049	0.0	0.0	nan	06	21	01	06	1	1	0	0	65535	65535
574.0	643.0	r02c07f01p01-ch2sk1fk1fl1.tiff	r02c07f01p01-ch1sk1fk1fl1.tiff	26	526	0.151125	0.249775	0.0	0.0048828125	nan	07	01	01	02	0	0	0	0	65535	65535
0.0	20568.0	r02c07f02p01-ch2sk1fk1fl1.tiff	r02c07f02p01-ch1sk1fk1fl1.tiff	26	527	0.00062562	0.00263981	0.0	0.0	nan	07	02	01	02	1	1	0	0	65535	65535
0.0	22595.0	r02c07f03p01-ch2sk1fk1fl1.tiff	r02c07f03p01-ch1sk1fk1fl1.tiff	26	528	0.000610361	0.002121	0.0	0.0	nan	07	03	01	02	1	1	0	0	65535	65535
0.0	22509.0	r02c07f04p01-ch2sk1fk1fl1.tiff	r02c07f04p01-ch1sk1fk1fl1.tiff	26	529	0.00585946	0.00230411	0.0	0.0	nan	07	04	01	02	1	1	0	0	65535	65535
0.0	21688.0	r02c07f05p01-ch2sk1fk1fl1.tiff	r02c07f05p01-ch1sk1fk1fl1.tiff	26	530	0.000579843	0.00205997	0.0	0.0	nan	07	05	01	02	1	1	0	0	65535	65535
198.0	162.0	r02c07f06p01-ch2sk1fk1fl1.tiff	r02c07f06p01-ch1sk1fk1fl1.tiff	26	531	0.171801	0.205478	0.0	0.0	nan	07	06	01	02	0	0	0	0	65535	65535
292.0	240.0	r02c07f07p01-ch2sk1fk1fl1.tiff	r02c07f07p01-ch1sk1fk1fl1.tiff	26	532	0.156451	0.249683	0.0	0.000215418198529	nan	07	07	01	02	0	0	0	0	65535	65535
10.0	7.0	r02c07f08p01-ch2sk1fk1fl1.tiff	r02c07f08p01-ch1sk1fk1fl1.tiff	26	533	0.0967727	0.0840925	0.0	0.0	nan	07	08	01	02	0	0	0	0	65535	65535
0.0	20933.0	r02c07f09p01-ch2sk1fk1fl1.tiff	r02c07f09p01-ch1sk1fk1fl1.tiff	26	534	0.000549325	0.00202945	0.0	0.0	nan	07	09	01	02	1	1	0	0	65535	65535
0.0	19161.0	r02c07f10p01-ch2sk1fk1fl1.tiff	r02c07f10p01-ch1sk1fk1fl1.tiff	26	535	0.000610361	0.00218204	0.0	0.0	nan	07	10	01	02	1	1	0	0	65535	65535
89.0	35.0	r02c07f11p01-ch2sk1fk1fl1.tiff	r02c07f11p01-ch1sk1fk1fl1.tiff	26	536	0.130251	0.095613	0.0	0.0	nan	07	11	01	02	0	0	0	0	65535	65535
405.0	363.0	r02c07f12p01-ch2sk1fk1fl1.tiff	r02c07f12p01-ch1sk1fk1fl1.tiff	26	537	0.157641	0.249699	0.0	0.000215418198529	nan	07	12	01	02	0	0	0	0	65535	65535
0.0	20267.0	r02c07f13p01-ch2sk1fk1fl1.tiff	r02c07f13p01-ch1sk1fk1fl1.tiff	26	538	0.000595102	0.00230411	0.0	0.0	nan	07	13	01	02	1	1	0	0	65535	65535
0.0	21850.0	r02c07f14p01-ch2sk1fk1fl1.tiff	r02c07f14p01-ch1sk1fk1fl1.tiff	26	539	0.00062562	0.00207523	0.0	0.0	nan	07	14	01	02	1	1	0	0	65535	65535
223.0	155.0	r02c07f15p01-ch2sk1fk1fl1.tiff	r02c07f15p01-ch1sk1fk1fl1.tiff	26	540	0.128267	0.146014	0.0	0.0	nan	07	15	01	02	0	0	0	0	65535	65535
253.0	268.0	r02c07f16p01-ch2sk1fk1fl1.tiff	r02c07f16p01-ch1sk1fk1fl1.tiff	26	541	0.118715	0.249653	0.0	0.000143612132353	nan	07	16	01	02	0	0	0	0	65535	65535
15.0	8.0	r02c07f17p01-ch2sk1fk1fl1.tiff	r02c07f17p01-ch1sk1fk1fl1.tiff	26	542	0.0483864	0.0771954	0.0	0.0	nan	07	17	01	02	1	0	0	0	65535	65535
0.0	20625.0	r02c07f18p01-ch2sk1fk1fl1.tiff	r02c07f18p01-ch1sk1fk1fl1.tiff	26	543	0.000549325	0.00196841	0.0	0.0	nan	07	18	01	02	1	1	0	0	65535	65535
0.0	20216.0	r02c07f19p01-ch2sk1fk1fl1.tiff	r02c07f19p01-ch1sk1fk1fl1.tiff	26	544	0.000549325	0.00735485	0.0	0.0	nan	07	19	01	02	1	1	0	0	65535	65535
0.0	22465.0	r02c07f20p01-ch2sk1fk1fl1.tiff	r02c07f20p01-ch1sk1fk1fl1.tiff	26	545	0.000564584	0.00204471	0.0	0.0	nan	07	20	01	02	1	1	0	0	65535	65535
0.0	22400.0	r02c07f21p01-ch2sk1fk1fl1.tiff	r02c07f21p01-ch1sk1fk1fl1.tiff	26	546	0.000640879	0.00209049	0.0	0.0	nan	07	21	01	02	1	1	0	0	65535	65535
259.0	107.0	r03c07f01p01-ch2sk1fk1fl1.tiff	r03c07f01p01-ch1sk1fk1fl1.tiff	27	547	0.213901	0.170321	0.0	0.0	nan	07	01	01	03	0	0	0	0	65535	65535
0.0	20588.0	r03c07f02p01-ch2sk1fk1fl1.tiff	r03c07f02p01-ch1sk1fk1fl1.tiff	27	548	0.000595102	0.00205997	0.0	0.0	nan	07	02	01	03	1	1	0	0	65535	65535
0.0	20726.0	r03c07f03p01-ch2sk1fk1fl1.tiff	r03c07f03p01-ch1sk1fk1fl1.tiff	27	549	0.000610361	0.00230411	0.0	0.0	nan	07	03	01	03	1	1	0	0	65535	65535
0.0	22583.0	r03c07f04p01-ch2sk1fk1fl1.tiff	r03c07f04p01-ch1sk1fk1fl1.tiff	27	550	0.000579843	0.00204471	0.0	0.0	nan	07	04	01	03	1	1	0	0	65535	65535
0.0	21837.0	r03c07f05p01-ch2sk1fk1fl1.tiff	r03c07f05p01-ch1sk1fk1fl1.tiff	27	551	0.000610361	0.00202945	0.0	0.0	nan	07	05	01	03	1	1	0	0	65535	65535
57.0	20.0	r03c07f06p01-ch2sk1fk1fl1.tiff	r03c07f06p01-ch1sk1fk1fl1.tiff	27	552	0.118044	0.078584	0.0	0.0	nan	07	06	01	03	0	0	0	0	65535	65535
22.0	13.0	r03c07f07p01-ch2sk1fk1fl1.tiff	r03c07f07p01-ch1sk1fk1fl1.tiff	27	553	0.0966812	0.0997635	0.0	0.0	nan	07	07	01	03	0	0	0	0	65535	65535
0.0	20135.0	r03c07f08p01-ch2sk1fk1fl1.tiff	r03c07f08p01-ch1sk1fk1fl1.tiff	27	554	0.000656138	0.00199893	0.0	0.0	nan	07	08	01	03	1	1	0	0	65535	65535
0.0	22618.0	r03c07f09p01-ch2sk1fk1fl1.tiff	r03c07f09p01-ch1sk1fk1fl1.tiff	27	555	0.00062562	0.00198367	0.0	0.0	nan	07	09	01	03	1	1	0	0	65535	65535
0.0	19039.0	r03c07f10p01-ch2sk1fk1fl1.tiff	r03c07f10p01-ch1sk1fk1fl1.tiff	27	556	0.00062562	0.00289921	0.0	0.0	nan	07	10	01	03	1	1	0	0	65535	65535
0.0	20378.0	r03c07f11p01-ch2sk1fk1fl1.tiff	r03c07f11p01-ch1sk1fk1fl1.tiff	27	557	0.000549325	0.00199893	0.0	0.0	nan	07	11	01	03	1	1	0	0	65535	65535
404.0	188.0	r03c07f12p01-ch2sk1fk1fl1.tiff	r03c07f12p01-ch1sk1fk1fl1.tiff	27	558	0.143709	0.218479	0.0	0.0	nan	07	12	01	03	0	0	0	0	65535	65535
56.0	32.0	r03c07f13p01-ch2sk1fk1fl1.tiff	r03c07f13p01-ch1sk1fk1fl1.tiff	27	559	0.100893	0.113298	0.0	0.0	nan	07	13	01	03	0	0	0	0	65535	65535
71.0	43.0	r03c07f14p01-ch2sk1fk1fl1.tiff	r03c07f14p01-ch1sk1fk1fl1.tiff	27	560	0.0847639	0.119493	0.0	0.0	nan	07	14	01	03	0	0	0	0	65535	65535
883.0	390.0	r03c07f15p01-ch2sk1fk1fl1.tiff	r03c07f15p01-ch1sk1fk1fl1.tiff	27	561	0.218936	0.200748	0.0	0.0	nan	07	15	01	03	0	0	0	0	65535	65535
306.0	128.0	r03c07f16p01-ch2sk1fk1fl1.tiff	r03c07f16p01-ch1sk1fk1fl1.tiff	27	562	0.24683	0.238758	0.0	0.0	nan	07	16	01	03	0	0	0	0	65535	65535
0.0	22491.0	r03c07f17p01-ch2sk1fk1fl1.tiff	r03c07f17p01-ch1sk1fk1fl1.tiff	27	563	0.000595102	0.00303655	0.0	0.0	nan	07	17	01	03	1	1	0	0	65535	65535
0.0	20460.0	r03c07f18p01-ch2sk1fk1fl1.tiff	r03c07f18p01-ch1sk1fk1fl1.tiff	27	564	0.000579843	0.00204471	0.0	0.0	nan	07	18	01	03	1	1	0	0	65535	65535
0.0	22360.0	r03c07f19p01-ch2sk1fk1fl1.tiff	r03c07f19p01-ch1sk1fk1fl1.tiff	27	565	0.000564584	0.00209049	0.0	0.0	nan	07	19	01	03	1	1	0	0	65535	65535
54.0	49.0	r03c07f20p01-ch2sk1fk1fl1.tiff	r03c07f20p01-ch1sk1fk1fl1.tiff	27	566	0.0952621	0.144594	0.0	0.0	nan	07	20	01	03	0	0	0	0	65535	65535
167.0	83.0	r03c07f21p01-ch2sk1fk1fl1.tiff	r03c07f21p01-ch1sk1fk1fl1.tiff	27	567	0.098085	0.117159	0.0	0.0	nan	07	21	01	03	0	0	0	0	65535	65535
402.0	420.0	r04c07f01p01-ch2sk1fk1fl1.tiff	r04c07f01p01-ch1sk1fk1fl1.tiff	28	568	0.1252	0.249561	0.0	7.18060661765e-05	nan	07	01	01	04	0	0	0	0	65535	65535
0.0	22677.0	r04c07f02p01-ch2sk1fk1fl1.tiff	r04c07f02p01-ch1sk1fk1fl1.tiff	28	569	0.00062562	0.00207523	0.0	0.0	nan	07	02	01	04	1	1	0	0	65535	65535
0.0	22223.0	r04c07f03p01-ch2sk1fk1fl1.tiff	r04c07f03p01-ch1sk1fk1fl1.tiff	28	570	0.000579843	0.00201419	0.0	0.0	nan	07	03	01	04	1	1	0	0	65535	65535
0.0	20721.0	r04c07f04p01-ch2sk1fk1fl1.tiff	r04c07f04p01-ch1sk1fk1fl1.tiff	28	571	0.000610361	0.00270085	0.0	0.0	nan	07	04	01	04	1	1	0	0	65535	65535
0.0	21832.0	r04c07f05p01-ch2sk1fk1fl1.tiff	r04c07f05p01-ch1sk1fk1fl1.tiff	28	572	0.000610361	0.00225834	0.0	0.0	nan	07	05	01	04	1	1	0	0	65535	65535
151.0	93.0	r04c07f06p01-ch2sk1fk1fl1.tiff	r04c07f06p01-ch1sk1fk1fl1.tiff	28	573	0.164645	0.168795	0.0	0.0	nan	07	06	01	04	0	0	0	0	65535	65535
150.0	83.0	r04c07f07p01-ch2sk1fk1fl1.tiff	r04c07f07p01-ch1sk1fk1fl1.tiff	28	574	0.142748	0.125978	0.0	0.0	nan	07	07	01	04	0	0	0	0	65535	65535
0.0	22405.0	r04c07f08p01-ch2sk1fk1fl1.tiff	r04c07f08p01-ch1sk1fk1fl1.tiff	28	575	0.000610361	0.00227359	0.0	0.0	nan	07	08	01	04	1	1	0	0	65535	65535
0.0	20459.0	r04c07f09p01-ch2sk1fk1fl1.tiff	r04c07f09p01-ch1sk1fk1fl1.tiff	28	576	0.000839246	0.00210575	0.0	0.0	nan	07	09	01	04	1	1	0	0	65535	65535
0.0	21246.0	r04c07f10p01-ch2sk1fk1fl1.tiff	r04c07f10p01-ch1sk1fk1fl1.tiff	28	577	0.000564584	0.00213626	0.0	0.0	nan	07	10	01	04	1	1	0	0	65535	65535
12.0	3.0	r04c07f11p01-ch2sk1fk1fl1.tiff	r04c07f11p01-ch1sk1fk1fl1.tiff	28	578	0.0775158	0.0808576	0.0	0.0	nan	07	11	01	04	0	0	0	0	65535	65535
672.0	623.0	r04c07f12p01-ch2sk1fk1fl1.tiff	r04c07f12p01-ch1sk1fk1fl1.tiff	28	579	0.205844	0.196017	0.0	0.0	nan	07	12	01	04	0	0	0	0	65535	65535
42.0	24.0	r04c07f13p01-ch2sk1fk1fl1.tiff	r04c07f13p01-ch1sk1fk1fl1.tiff	28	580	0.0986038	0.0859846	0.0	0.0	nan	07	13	01	04	0	0	0	0	65535	65535
25.0	12.0	r04c07f14p01-ch2sk1fk1fl1.tiff	r04c07f14p01-ch1sk1fk1fl1.tiff	28	581	0.0662394	0.0755779	0.0	0.0	nan	07	14	01	04	0	0	0	0	65535	65535
425.0	383.0	r04c07f15p01-ch2sk1fk1fl1.tiff	r04c07f15p01-ch1sk1fk1fl1.tiff	28	582	0.168643	0.231022	0.0	0.0	nan	07	15	01	04	0	0	0	0	65535	65535
281.0	251.0	r04c07f16p01-ch2sk1fk1fl1.tiff	r04c07f16p01-ch1sk1fk1fl1.tiff	28	583	0.249668	0.204547	0.000143612132353	0.0	nan	07	16	01	04	0	0	0	0	65535	65535
9.0	28774.0	r04c07f17p01-ch2sk1fk1fl1.tiff	r04c07f17p01-ch1sk1fk1fl1.tiff	28	584	0.0509499	0.0429541	0.0	0.0	nan	07	17	01	04	0	1	0	0	65535	65535
0.0	20345.0	r04c07f18p01-ch2sk1fk1fl1.tiff	r04c07f18p01-ch1sk1fk1fl1.tiff	28	585	0.000595102	0.00331121	0.0	0.0	nan	07	18	01	04	1	1	0	0	65535	65535
0.0	22310.0	r04c07f19p01-ch2sk1fk1fl1.tiff	r04c07f19p01-ch1sk1fk1fl1.tiff	28	586	0.000595102	0.00201419	0.0	0.0	nan	07	19	01	04	1	1	0	0	65535	65535
38.0	24.0	r04c07f20p01-ch2sk1fk1fl1.tiff	r04c07f20p01-ch1sk1fk1fl1.tiff	28	587	0.0516213	0.0794232	0.0	0.0	nan	07	20	01	04	0	0	0	0	65535	65535
54.0	31.0	r04c07f21p01-ch2sk1fk1fl1.tiff	r04c07f21p01-ch1sk1fk1fl1.tiff	28	588	0.0907454	0.0844587	0.0	0.0	nan	07	21	01	04	0	0	0	0	65535	65535
538.0	132.0	r05c07f01p01-ch2sk1fk1fl1.tiff	r05c07f01p01-ch1sk1fk1fl1.tiff	29	589	0.130388	0.249668	0.0	0.000287224264706	nan	07	01	01	05	0	0	0	0	65535	65535
0.0	20464.0	r05c07f02p01-ch2sk1fk1fl1.tiff	r05c07f02p01-ch1sk1fk1fl1.tiff	29	590	0.000595102	0.00210575	0.0	0.0	nan	07	02	01	05	1	1	0	0	65535	65535
0.0	22662.0	r05c07f03p01-ch2sk1fk1fl1.tiff	r05c07f03p01-ch1sk1fk1fl1.tiff	29	591	0.000610361	0.00207523	0.0	0.0	nan	07	03	01	05	1	1	0	0	65535	65535
0.0	21941.0	r05c07f04p01-ch2sk1fk1fl1.tiff	r05c07f04p01-ch1sk1fk1fl1.tiff	29	592	0.000610361	0.0021973	0.0	0.0	nan	07	04	01	05	1	1	0	0	65535	65535
5.0	20965.0	r05c07f05p01-ch2sk1fk1fl1.tiff	r05c07f05p01-ch1sk1fk1fl1.tiff	29	593	0.141588	0.00663767	0.0	0.0	nan	07	05	01	05	0	1	0	0	65535	65535
187.0	52.0	r05c07f06p01-ch2sk1fk1fl1.tiff	r05c07f06p01-ch1sk1fk1fl1.tiff	29	594	0.166644	0.146014	0.0	0.0	nan	07	06	01	05	0	0	0	0	65535	65535
101.0	26.0	r05c07f07p01-ch2sk1fk1fl1.tiff	r05c07f07p01-ch1sk1fk1fl1.tiff	29	595	0.086656	0.101167	0.0	0.0	nan	07	07	01	05	0	0	0	0	65535	65535
0.0	22286.0	r05c07f08p01-ch2sk1fk1fl1.tiff	r05c07f08p01-ch1sk1fk1fl1.tiff	29	596	0.00062562	0.00199893	0.0	0.0	nan	07	08	01	05	1	1	0	0	65535	65535
0.0	20402.0	r05c07f09p01-ch2sk1fk1fl1.tiff	r05c07f09p01-ch1sk1fk1fl1.tiff	29	597	0.000564584	0.00215152	0.0	0.0	nan	07	09	01	05	1	1	0	0	65535	65535
0.0	21418.0	r05c07f10p01-ch2sk1fk1fl1.tiff	r05c07f10p01-ch1sk1fk1fl1.tiff	29	598	0.00062562	0.00209049	0.0	0.0	nan	07	10	01	05	1	1	0	0	65535	65535
20.0	5.0	r05c07f11p01-ch2sk1fk1fl1.tiff	r05c07f11p01-ch1sk1fk1fl1.tiff	29	599	0.0703136	0.0671397	0.0	0.0	nan	07	11	01	05	0	0	0	0	65535	65535
791.0	213.0	r05c07f12p01-ch2sk1fk1fl1.tiff	r05c07f12p01-ch1sk1fk1fl1.tiff	29	600	0.139696	0.238834	0.0	0.0	nan	07	12	01	05	0	0	0	0	65535	65535
43.0	16.0	r05c07f13p01-ch2sk1fk1fl1.tiff	r05c07f13p01-ch1sk1fk1fl1.tiff	29	601	0.0562448	0.0905318	0.0	0.0	nan	07	13	01	05	0	0	0	0	65535	65535
35.0	9.0	r05c07f14p01-ch2sk1fk1fl1.tiff	r05c07f14p01-ch1sk1fk1fl1.tiff	29	602	0.134508	0.0565194	0.0	0.0	nan	07	14	01	05	0	0	0	0	65535	65535
421.0	147.0	r05c07f15p01-ch2sk1fk1fl1.tiff	r05c07f15p01-ch1sk1fk1fl1.tiff	29	603	0.155734	0.249683	0.0	0.000143612132353	nan	07	15	01	05	0	0	0	0	65535	65535
396.0	102.0	r05c07f16p01-ch2sk1fk1fl1.tiff	r05c07f16p01-ch1sk1fk1fl1.tiff	29	604	0.121889	0.249744	0.0	0.00107709099265	nan	07	16	01	05	0	0	0	0	65535	65535
4.0	22213.0	r05c07f17p01-ch2sk1fk1fl1.tiff	r05c07f17p01-ch1sk1fk1fl1.tiff	29	605	0.0450294	0.00442512	0.0	0.0	nan	07	17	01	05	1	1	0	0	65535	65535
0.0	20253.0	r05c07f18p01-ch2sk1fk1fl1.tiff	r05c07f18p01-ch1sk1fk1fl1.tiff	29	606	0.000595102	0.00201419	0.0	0.0	nan	07	18	01	05	1	1	0	0	65535	65535
0.0	22292.0	r05c07f19p01-ch2sk1fk1fl1.tiff	r05c07f19p01-ch1sk1fk1fl1.tiff	29	607	0.000610361	0.00202945	0.0	0.0	nan	07	19	01	05	1	1	0	0	65535	65535
45.0	17.0	r05c07f20p01-ch2sk1fk1fl1.tiff	r05c07f20p01-ch1sk1fk1fl1.tiff	29	608	0.0689555	0.0490272	0.0	0.0	nan	07	20	01	05	0	1	0	0	65535	65535
58.0	18.0	r05c07f21p01-ch2sk1fk1fl1.tiff	r05c07f21p01-ch1sk1fk1fl1.tiff	29	609	0.0793317	0.0967727	0.0	0.0	nan	07	21	01	05	0	0	0	0	65535	65535
1115.0	183.0	r06c07f01p01-ch2sk1fk1fl1.tiff	r06c07f01p01-ch1sk1fk1fl1.tiff	30	610	0.15993	0.249714	0.0	0.000359030330882	nan	07	01	01	06	0	0	0	0	65535	65535
1.0	22530.0	r06c07f02p01-ch2sk1fk1fl1.tiff	r06c07f02p01-ch1sk1fk1fl1.tiff	30	611	0.0617685	0.004654	0.0	0.0	nan	07	02	01	06	0	1	0	0	65535	65535
46.0	13.0	r06c07f03p01-ch2sk1fk1fl1.tiff	r06c07f03p01-ch1sk1fk1fl1.tiff	30	612	0.0807202	0.0839246	0.0	0.0	nan	07	03	01	06	0	0	0	0	65535	65535
7.0	6.0	r06c07f04p01-ch2sk1fk1fl1.tiff	r06c07f04p01-ch1sk1fk1fl1.tiff	30	613	0.0796063	0.0738537	0.0	0.0	nan	07	04	01	06	0	0	0	0	65535	65535
0.0	21590.0	r06c07f05p01-ch2sk1fk1fl1.tiff	r06c07f05p01-ch1sk1fk1fl1.tiff	30	614	0.000579843	0.00209049	0.0	0.0	nan	07	05	01	06	1	1	0	0	65535	65535
193.0	35.0	r06c07f06p01-ch2sk1fk1fl1.tiff	r06c07f06p01-ch1sk1fk1fl1.tiff	30	615	0.17641	0.150027	0.0	0.0	nan	07	06	01	06	0	0	0	0	65535	65535
399.0	62.0	r06c07f07p01-ch2sk1fk1fl1.tiff	r06c07f07p01-ch1sk1fk1fl1.tiff	30	616	0.185595	0.196063	0.0	0.0	nan	07	07	01	06	0	0	0	0	65535	65535
77.0	17.0	r06c07f08p01-ch2sk1fk1fl1.tiff	r06c07f08p01-ch1sk1fk1fl1.tiff	30	617	0.0620432	0.0545663	0.0	0.0	nan	07	08	01	06	0	0	0	0	65535	65535
0.0	20484.0	r06c07f09p01-ch2sk1fk1fl1.tiff	r06c07f09p01-ch1sk1fk1fl1.tiff	30	618	0.000579843	0.00196841	0.0	0.0	nan	07	09	01	06	1	1	0	0	65535	65535
0.0	19364.0	r06c07f10p01-ch2sk1fk1fl1.tiff	r06c07f10p01-ch1sk1fk1fl1.tiff	30	619	0.000595102	0.00199893	0.0	0.0	nan	07	10	01	06	1	1	0	0	65535	65535
149.0	27.0	r06c07f11p01-ch2sk1fk1fl1.tiff	r06c07f11p01-ch1sk1fk1fl1.tiff	30	620	0.151644	0.101305	0.0	0.0	nan	07	11	01	06	0	0	0	0	65535	65535
270.0	72.0	r06c07f12p01-ch2sk1fk1fl1.tiff	r06c07f12p01-ch1sk1fk1fl1.tiff	30	621	0.186755	0.248112	0.0	0.0	nan	07	12	01	06	0	0	0	0	65535	65535
0.0	20186.0	r06c07f13p01-ch2sk1fk1fl1.tiff	r06c07f13p01-ch1sk1fk1fl1.tiff	30	622	0.000579843	0.00204471	0.0	0.0	nan	07	13	01	06	1	1	0	0	65535	65535
0.0	21450.0	r06c07f14p01-ch2sk1fk1fl1.tiff	r06c07f14p01-ch1sk1fk1fl1.tiff	30	623	0.000564584	0.00198367	0.0	0.0	nan	07	14	01	06	1	1	0	0	65535	65535
63.0	19.0	r06c07f15p01-ch2sk1fk1fl1.tiff	r06c07f15p01-ch1sk1fk1fl1.tiff	30	624	0.091371	0.0642405	0.0	0.0	nan	07	15	01	06	0	0	0	0	65535	65535
124.0	36.0	r06c07f16p01-ch2sk1fk1fl1.tiff	r06c07f16p01-ch1sk1fk1fl1.tiff	30	625	0.131319	0.122164	0.0	0.0	nan	07	16	01	06	0	0	0	0	65535	65535
26.0	6.0	r06c07f17p01-ch2sk1fk1fl1.tiff	r06c07f17p01-ch1sk1fk1fl1.tiff	30	626	0.0673991	0.0512703	0.0	0.0	nan	07	17	01	06	0	0	0	0	65535	65535
0.0	20503.0	r06c07f18p01-ch2sk1fk1fl1.tiff	r06c07f18p01-ch1sk1fk1fl1.tiff	30	627	0.000564584	0.00349432	0.0	0.0	nan	07	18	01	06	1	1	0	0	65535	65535
0.0	22158.0	r06c07f19p01-ch2sk1fk1fl1.tiff	r06c07f19p01-ch1sk1fk1fl1.tiff	30	628	0.000579843	0.00201419	0.0	0.0	nan	07	19	01	06	1	1	0	0	65535	65535
0.0	22264.0	r06c07f20p01-ch2sk1fk1fl1.tiff	r06c07f20p01-ch1sk1fk1fl1.tiff	30	629	0.000595102	0.00202945	0.0	0.0	nan	07	20	01	06	1	1	0	0	65535	65535
0.0	20003.0	r06c07f21p01-ch2sk1fk1fl1.tiff	r06c07f21p01-ch1sk1fk1fl1.tiff	30	630	0.000610361	0.00207523	0.0	0.0	nan	07	21	01	06	1	1	0	0	65535	65535
415.0	439.0	r02c08f01p01-ch2sk1fk1fl1.tiff	r02c08f01p01-ch1sk1fk1fl1.tiff	31	631	0.150011	0.249714	0.0	0.000215418198529	nan	08	01	01	02	0	0	0	0	65535	65535
0.0	20574.0	r02c08f02p01-ch2sk1fk1fl1.tiff	r02c08f02p01-ch1sk1fk1fl1.tiff	31	632	0.000610361	0.00205997	0.0	0.0	nan	08	02	01	02	1	1	0	0	65535	65535
27.0	8.0	r02c08f03p01-ch2sk1fk1fl1.tiff	r02c08f03p01-ch1sk1fk1fl1.tiff	31	633	0.125887	0.112139	0.0	0.0	nan	08	03	01	02	0	0	0	0	65535	65535
30.0	14.0	r02c08f04p01-ch2sk1fk1fl1.tiff	r02c08f04p01-ch1sk1fk1fl1.tiff	31	634	0.12134	0.120394	0.0	0.0	nan	08	04	01	02	0	0	0	0	65535	65535
37.0	35.0	r02c08f05p01-ch2sk1fk1fl1.tiff	r02c08f05p01-ch1sk1fk1fl1.tiff	31	635	0.104692	0.121233	0.0	0.0	nan	08	05	01	02	0	0	0	0	65535	65535
376.0	339.0	r02c08f06p01-ch2sk1fk1fl1.tiff	r02c08f06p01-ch1sk1fk1fl1.tiff	31	636	0.152193	0.249714	0.0	0.00201056985294	nan	08	06	01	02	0	0	0	0	65535	65535
292.0	257.0	r02c08f07p01-ch2sk1fk1fl1.tiff	r02c08f07p01-ch1sk1fk1fl1.tiff	31	637	0.125933	0.249699	0.0	0.000861672794118	nan	08	07	01	02	0	0	0	0	65535	65535
22.0	16.0	r02c08f08p01-ch2sk1fk1fl1.tiff	r02c08f08p01-ch1sk1fk1fl1.tiff	31	638	0.108507	0.155978	0.0	0.0	nan	08	08	01	02	0	0	0	0	65535	65535
0.0	20881.0	r02c08f09p01-ch2sk1fk1fl1.tiff	r02c08f09p01-ch1sk1fk1fl1.tiff	31	639	0.000564584	0.00207523	0.0	0.0	nan	08	09	01	02	1	1	0	0	65535	65535
0.0	21447.0	r02c08f10p01-ch2sk1fk1fl1.tiff	r02c08f10p01-ch1sk1fk1fl1.tiff	31	640	0.000579843	0.00196841	0.0	0.0	nan	08	10	01	02	1	1	0	0	65535	65535
62.0	44.0	r02c08f11p01-ch2sk1fk1fl1.tiff	r02c08f11p01-ch1sk1fk1fl1.tiff	31	641	0.122621	0.0939193	0.0	0.0	nan	08	11	01	02	0	0	0	0	65535	65535
556.0	636.0	r02c08f12p01-ch2sk1fk1fl1.tiff	r02c08f12p01-ch1sk1fk1fl1.tiff	31	642	0.157198	0.249653	0.0	0.000215418198529	nan	08	12	01	02	0	0	0	0	65535	65535
96.0	59.0	r02c08f13p01-ch2sk1fk1fl1.tiff	r02c08f13p01-ch1sk1fk1fl1.tiff	31	643	0.0986191	0.173693	0.0	0.0	nan	08	13	01	02	0	0	0	0	65535	65535
15.0	12.0	r02c08f14p01-ch2sk1fk1fl1.tiff	r02c08f14p01-ch1sk1fk1fl1.tiff	31	644	0.0693217	0.0902266	0.0	0.0	nan	08	14	01	02	0	0	0	0	65535	65535
235.0	173.0	r02c08f15p01-ch2sk1fk1fl1.tiff	r02c08f15p01-ch1sk1fk1fl1.tiff	31	645	0.153155	0.184375	0.0	0.0	nan	08	15	01	02	0	0	0	0	65535	65535
183.0	130.0	r02c08f16p01-ch2sk1fk1fl1.tiff	r02c08f16p01-ch1sk1fk1fl1.tiff	31	646	0.0940871	0.162524	0.0	0.0	nan	08	16	01	02	0	0	0	0	65535	65535
1.0	2.0	r02c08f17p01-ch2sk1fk1fl1.tiff	r02c08f17p01-ch1sk1fk1fl1.tiff	31	647	0.0362097	0.0386511	0.0	0.0	nan	08	17	01	02	1	1	0	0	65535	65535
0.0	20440.0	r02c08f18p01-ch2sk1fk1fl1.tiff	r02c08f18p01-ch1sk1fk1fl1.tiff	31	648	0.000595102	0.00222782	0.0	0.0	nan	08	18	01	02	1	1	0	0	65535	65535
0.0	22506.0	r02c08f19p01-ch2sk1fk1fl1.tiff	r02c08f19p01-ch1sk1fk1fl1.tiff	31	649	0.000549325	0.00207523	0.0	0.0	nan	08	19	01	02	1	1	0	0	65535	65535
0.0	22131.0	r02c08f20p01-ch2sk1fk1fl1.tiff	r02c08f20p01-ch1sk1fk1fl1.tiff	31	650	0.000610361	0.00205997	0.0	0.0	nan	08	20	01	02	1	1	0	0	65535	65535
0.0	22560.0	r02c08f21p01-ch2sk1fk1fl1.tiff	r02c08f21p01-ch1sk1fk1fl1.tiff	31	651	0.000686656	0.00244144	0.0	0.0	nan	08	21	01	02	1	1	0	0	65535	65535
383.0	150.0	r03c08f01p01-ch2sk1fk1fl1.tiff	r03c08f01p01-ch1sk1fk1fl1.tiff	32	652	0.202029	0.216526	0.0	0.0	nan	08	01	01	03	0	0	0	0	65535	65535
0.0	20607.0	r03c08f02p01-ch2sk1fk1fl1.tiff	r03c08f02p01-ch1sk1fk1fl1.tiff	32	653	0.000595102	0.00199893	0.0	0.0	nan	08	02	01	03	1	1	0	0	65535	65535
0.0	22505.0	r03c08f03p01-ch2sk1fk1fl1.tiff	r03c08f03p01-ch1sk1fk1fl1.tiff	32	654	0.000564584	0.00209049	0.0	0.0	nan	08	03	01	03	1	1	0	0	65535	65535
0.0	20675.0	r03c08f04p01-ch2sk1fk1fl1.tiff	r03c08f04p01-ch1sk1fk1fl1.tiff	32	655	0.000610361	0.00254826	0.0	0.0	nan	08	04	01	03	1	1	0	0	65535	65535
21.0	18.0	r03c08f05p01-ch2sk1fk1fl1.tiff	r03c08f05p01-ch1sk1fk1fl1.tiff	32	656	0.130388	0.132555	0.0	0.0	nan	08	05	01	03	0	0	0	0	65535	65535
239.0	102.0	r03c08f06p01-ch2sk1fk1fl1.tiff	r03c08f06p01-ch1sk1fk1fl1.tiff	32	657	0.137835	0.249607	0.0	7.18060661765e-05	nan	08	06	01	03	0	0	0	0	65535	65535
154.0	69.0	r03c08f07p01-ch2sk1fk1fl1.tiff	r03c08f07p01-ch1sk1fk1fl1.tiff	32	658	0.123964	0.169696	0.0	0.0	nan	08	07	01	03	0	0	0	0	65535	65535
0.0	20403.0	r03c08f08p01-ch2sk1fk1fl1.tiff	r03c08f08p01-ch1sk1fk1fl1.tiff	32	659	0.000595102	0.00355535	0.0	0.0	nan	08	08	01	03	1	1	0	0	65535	65535
0.0	20973.0	r03c08f09p01-ch2sk1fk1fl1.tiff	r03c08f09p01-ch1sk1fk1fl1.tiff	32	660	0.000579843	0.002121	0.0	0.0	nan	08	09	01	03	1	1	0	0	65535	65535
0.0	21838.0	r03c08f10p01-ch2sk1fk1fl1.tiff	r03c08f10p01-ch1sk1fk1fl1.tiff	32	661	0.000640879	0.00205997	0.0	0.0	nan	08	10	01	03	1	1	0	0	65535	65535
0.0	20646.0	r03c08f11p01-ch2sk1fk1fl1.tiff	r03c08f11p01-ch1sk1fk1fl1.tiff	32	662	0.000610361	0.00202945	0.0	0.0	nan	08	11	01	03	1	1	0	0	65535	65535
830.0	381.0	r03c08f12p01-ch2sk1fk1fl1.tiff	r03c08f12p01-ch1sk1fk1fl1.tiff	32	663	0.16286	0.249744	0.0	0.00258501838235	nan	08	12	01	03	0	0	0	0	65535	65535
79.0	56.0	r03c08f13p01-ch2sk1fk1fl1.tiff	r03c08f13p01-ch1sk1fk1fl1.tiff	32	664	0.106706	0.152972	0.0	0.0	nan	08	13	01	03	0	0	0	0	65535	65535
26.0	20.0	r03c08f14p01-ch2sk1fk1fl1.tiff	r03c08f14p01-ch1sk1fk1fl1.tiff	32	665	0.0967422	0.085069	0.0	0.0	nan	08	14	01	03	0	0	0	0	65535	65535
294.0	180.0	r03c08f15p01-ch2sk1fk1fl1.tiff	r03c08f15p01-ch1sk1fk1fl1.tiff	32	666	0.173693	0.24593	0.0	0.0	nan	08	15	01	03	0	0	0	0	65535	65535
151.0	71.0	r03c08f16p01-ch2sk1fk1fl1.tiff	r03c08f16p01-ch1sk1fk1fl1.tiff	32	667	0.0940261	0.121752	0.0	0.0	nan	08	16	01	03	0	0	0	0	65535	65535
0.0	22555.0	r03c08f17p01-ch2sk1fk1fl1.tiff	r03c08f17p01-ch1sk1fk1fl1.tiff	32	668	0.000564584	0.00201419	0.0	0.0	nan	08	17	01	03	1	1	0	0	65535	65535
0.0	20895.0	r03c08f18p01-ch2sk1fk1fl1.tiff	r03c08f18p01-ch1sk1fk1fl1.tiff	32	669	0.000686656	0.00218204	0.0	0.0	nan	08	18	01	03	1	1	0	0	65535	65535
0.0	22867.0	r03c08f19p01-ch2sk1fk1fl1.tiff	r03c08f19p01-ch1sk1fk1fl1.tiff	32	670	0.000579843	0.00202945	0.0	0.0	nan	08	19	01	03	1	1	0	0	65535	65535
0.0	22419.0	r03c08f20p01-ch2sk1fk1fl1.tiff	r03c08f20p01-ch1sk1fk1fl1.tiff	32	671	0.00779736	0.00265507	0.0	0.0	nan	08	20	01	03	1	1	0	0	65535	65535
4.0	31268.0	r03c08f21p01-ch2sk1fk1fl1.tiff	r03c08f21p01-ch1sk1fk1fl1.tiff	32	672	0.0738079	0.0631418	0.0	0.0	nan	08	21	01	03	0	0	0	0	65535	65535
719.0	789.0	r04c08f01p01-ch2sk1fk1fl1.tiff	r04c08f01p01-ch1sk1fk1fl1.tiff	33	673	0.152026	0.249668	0.0	7.18060661765e-05	nan	08	01	01	04	0	0	0	0	65535	65535
0.0	22715.0	r04c08f02p01-ch2sk1fk1fl1.tiff	r04c08f02p01-ch1sk1fk1fl1.tiff	33	674	0.000610361	0.00210575	0.0	0.0	nan	08	02	01	04	1	1	0	0	65535	65535
36.0	31.0	r04c08f03p01-ch2sk1fk1fl1.tiff	r04c08f03p01-ch1sk1fk1fl1.tiff	33	675	0.096437	0.0958267	0.0	0.0	nan	08	03	01	04	0	0	0	0	65535	65535
2.0	3.0	r04c08f04p01-ch2sk1fk1fl1.tiff	r04c08f04p01-ch1sk1fk1fl1.tiff	33	676	0.100633	0.104952	0.0	0.0	nan	08	04	01	04	0	0	0	0	65535	65535
0.0	19632.0	r04c08f05p01-ch2sk1fk1fl1.tiff	r04c08f05p01-ch1sk1fk1fl1.tiff	33	677	0.00062562	0.00201419	0.0	0.0	nan	08	05	01	04	1	1	0	0	65535	65535
151.0	83.0	r04c08f06p01-ch2sk1fk1fl1.tiff	r04c08f06p01-ch1sk1fk1fl1.tiff	33	678	0.121416	0.155779	0.0	0.0	nan	08	06	01	04	0	0	0	0	65535	65535
326.0	294.0	r04c08f07p01-ch2sk1fk1fl1.tiff	r04c08f07p01-ch1sk1fk1fl1.tiff	33	679	0.110704	0.21828	0.0	0.0	nan	08	07	01	04	0	0	0	0	65535	65535
61.0	54.0	r04c08f08p01-ch2sk1fk1fl1.tiff	r04c08f08p01-ch1sk1fk1fl1.tiff	33	680	0.0915999	0.117449	0.0	0.0	nan	08	08	01	04	0	0	0	0	65535	65535
0.0	20926.0	r04c08f09p01-ch2sk1fk1fl1.tiff	r04c08f09p01-ch1sk1fk1fl1.tiff	33	681	0.000595102	0.00201419	0.0	0.0	nan	08	09	01	04	1	1	0	0	65535	65535
0.0	21623.0	r04c08f10p01-ch2sk1fk1fl1.tiff	r04c08f10p01-ch1sk1fk1fl1.tiff	33	682	0.000579843	0.00210575	0.0	0.0	nan	08	10	01	04	1	1	0	0	65535	65535
137.0	86.0	r04c08f11p01-ch2sk1fk1fl1.tiff	r04c08f11p01-ch1sk1fk1fl1.tiff	33	683	0.112688	0.118807	0.0	0.0	nan	08	11	01	04	0	0	0	0	65535	65535
232.0	135.0	r04c08f12p01-ch2sk1fk1fl1.tiff	r04c08f12p01-ch1sk1fk1fl1.tiff	33	684	0.120516	0.182834	0.0	0.0	nan	08	12	01	04	0	0	0	0	65535	65535
0.0	22369.0	r04c08f13p01-ch2sk1fk1fl1.tiff	r04c08f13p01-ch1sk1fk1fl1.tiff	33	685	0.000762951	0.002121	0.0	0.0	nan	08	13	01	04	1	1	0	0	65535	65535
0.0	21603.0	r04c08f14p01-ch2sk1fk1fl1.tiff	r04c08f14p01-ch1sk1fk1fl1.tiff	33	686	0.000564584	0.00201419	0.0	0.0	nan	08	14	01	04	1	1	0	0	65535	65535
124.0	14.0	r04c08f15p01-ch2sk1fk1fl1.tiff	r04c08f15p01-ch1sk1fk1fl1.tiff	33	687	0.0646372	0.245472	0.0	0.0	nan	08	15	01	04	0	0	0	0	65535	65535
393.0	308.0	r04c08f16p01-ch2sk1fk1fl1.tiff	r04c08f16p01-ch1sk1fk1fl1.tiff	33	688	0.173373	0.249653	0.0	0.000215418198529	nan	08	16	01	04	0	0	0	0	65535	65535
96.0	72.0	r04c08f17p01-ch2sk1fk1fl1.tiff	r04c08f17p01-ch1sk1fk1fl1.tiff	33	689	0.111208	0.0930343	0.0	0.0	nan	08	17	01	04	0	0	0	0	65535	65535
0.0	20567.0	r04c08f18p01-ch2sk1fk1fl1.tiff	r04c08f18p01-ch1sk1fk1fl1.tiff	33	690	0.000610361	0.00204471	0.0	0.0	nan	08	18	01	04	1	1	0	0	65535	65535
2.0	2.0	r04c08f19p01-ch2sk1fk1fl1.tiff	r04c08f19p01-ch1sk1fk1fl1.tiff	33	691	0.0532235	0.0471046	0.0	0.0	nan	08	19	01	04	0	1	0	0	65535	65535
76.0	41.0	r04c08f20p01-ch2sk1fk1fl1.tiff	r04c08f20p01-ch1sk1fk1fl1.tiff	33	692	0.0702373	0.06981	0.0	0.0	nan	08	20	01	04	0	0	0	0	65535	65535
4.0	2.0	r04c08f21p01-ch2sk1fk1fl1.tiff	r04c08f21p01-ch1sk1fk1fl1.tiff	33	693	0.0717479	0.0631418	0.0	0.0	nan	08	21	01	04	0	0	0	0	65535	65535
415.0	161.0	r05c08f01p01-ch2sk1fk1fl1.tiff	r05c08f01p01-ch1sk1fk1fl1.tiff	34	694	0.102037	0.249683	0.0	0.000430836397059	nan	08	01	01	05	0	0	0	0	65535	65535
0.0	22615.0	r05c08f02p01-ch2sk1fk1fl1.tiff	r05c08f02p01-ch1sk1fk1fl1.tiff	34	695	0.000640879	0.00204471	0.0	0.0	nan	08	02	01	05	1	1	0	0	65535	65535
0.0	20520.0	r05c08f03p01-ch2sk1fk1fl1.tiff	r05c08f03p01-ch1sk1fk1fl1.tiff	34	696	0.000579843	0.00250248	0.0	0.0	nan	08	03	01	05	1	1	0	0	65535	65535
0.0	20704.0	r05c08f04p01-ch2sk1fk1fl1.tiff	r05c08f04p01-ch1sk1fk1fl1.tiff	34	697	0.000579843	0.00292973	0.0	0.0	nan	08	04	01	05	1	1	0	0	65535	65535
0.0	21843.0	r05c08f05p01-ch2sk1fk1fl1.tiff	r05c08f05p01-ch1sk1fk1fl1.tiff	34	698	0.000610361	0.00205997	0.0	0.0	nan	08	05	01	05	1	1	0	0	65535	65535
101.0	17.0	r05c08f06p01-ch2sk1fk1fl1.tiff	r05c08f06p01-ch1sk1fk1fl1.tiff	34	699	0.104753	0.0608377	0.0	0.0	nan	08	06	01	05	0	0	0	0	65535	65535
118.0	17.0	r05c08f07p01-ch2sk1fk1fl1.tiff	r05c08f07p01-ch1sk1fk1fl1.tiff	34	700	0.0874647	0.0697795	0.0	0.0	nan	08	07	01	05	0	0	0	0	65535	65535
0.0	22334.0	r05c08f08p01-ch2sk1fk1fl1.tiff	r05c08f08p01-ch1sk1fk1fl1.tiff	34	701	0.000579843	0.00202945	0.0	0.0	nan	08	08	01	05	1	1	0	0	65535	65535
0.0	20802.0	r05c08f09p01-ch2sk1fk1fl1.tiff	r05c08f09p01-ch1sk1fk1fl1.tiff	34	702	0.000610361	0.00202945	0.0	0.0	nan	08	09	01	05	1	1	0	0	65535	65535
0.0	21529.0	r05c08f10p01-ch2sk1fk1fl1.tiff	r05c08f10p01-ch1sk1fk1fl1.tiff	34	703	0.000610361	0.00209049	0.0	0.0	nan	08	10	01	05	1	1	0	0	65535	65535
13.0	1.0	r05c08f11p01-ch2sk1fk1fl1.tiff	r05c08f11p01-ch1sk1fk1fl1.tiff	34	704	0.0811475	0.0775769	0.0	0.0	nan	08	11	01	05	0	0	0	0	65535	65535
448.0	107.0	r05c08f12p01-ch2sk1fk1fl1.tiff	r05c08f12p01-ch1sk1fk1fl1.tiff	34	705	0.133455	0.206943	0.0	0.0	nan	08	12	01	05	0	0	0	0	65535	65535
3.0	22566.0	r05c08f13p01-ch2sk1fk1fl1.tiff	r05c08f13p01-ch1sk1fk1fl1.tiff	34	706	0.114458	0.00444038	0.0	0.0	nan	08	13	01	05	0	1	0	0	65535	65535
1.0	21679.0	r05c08f14p01-ch2sk1fk1fl1.tiff	r05c08f14p01-ch1sk1fk1fl1.tiff	34	707	0.084123	0.00334173	0.0	0.0	nan	08	14	01	05	0	1	0	0	65535	65535
330.0	95.0	r05c08f15p01-ch2sk1fk1fl1.tiff	r05c08f15p01-ch1sk1fk1fl1.tiff	34	708	0.152926	0.196353	0.0	0.0	nan	08	15	01	05	0	0	0	0	65535	65535
368.0	111.0	r05c08f16p01-ch2sk1fk1fl1.tiff	r05c08f16p01-ch1sk1fk1fl1.tiff	34	709	0.124483	0.249638	0.0	0.000143612132353	nan	08	16	01	05	0	0	0	0	65535	65535
3.0	29294.0	r05c08f17p01-ch2sk1fk1fl1.tiff	r05c08f17p01-ch1sk1fk1fl1.tiff	34	710	0.0579385	0.0287633	0.0	0.0	nan	08	17	01	05	0	1	0	0	65535	65535
0.0	22616.0	r05c08f18p01-ch2sk1fk1fl1.tiff	r05c08f18p01-ch1sk1fk1fl1.tiff	34	711	0.000549325	0.00196841	0.0	0.0	nan	08	18	01	05	1	1	0	0	65535	65535
0.0	22587.0	r05c08f19p01-ch2sk1fk1fl1.tiff	r05c08f19p01-ch1sk1fk1fl1.tiff	34	712	0.000595102	0.00202945	0.0	0.0	nan	08	19	01	05	1	1	0	0	65535	65535
50.0	13.0	r05c08f20p01-ch2sk1fk1fl1.tiff	r05c08f20p01-ch1sk1fk1fl1.tiff	34	713	0.0601205	0.0571908	0.0	0.0	nan	08	20	01	05	0	0	0	0	65535	65535
52.0	6.0	r05c08f21p01-ch2sk1fk1fl1.tiff	r05c08f21p01-ch1sk1fk1fl1.tiff	34	714	0.0671855	0.0659953	0.0	0.0	nan	08	21	01	05	0	0	0	0	65535	65535
678.0	130.0	r06c08f01p01-ch2sk1fk1fl1.tiff	r06c08f01p01-ch1sk1fk1fl1.tiff	35	715	0.132845	0.249683	0.0	0.000143612132353	nan	08	01	01	06	0	0	0	0	65535	65535
0.0	20759.0	r06c08f02p01-ch2sk1fk1fl1.tiff	r06c08f02p01-ch1sk1fk1fl1.tiff	35	716	0.000564584	0.00314336	0.0	0.0	nan	08	02	01	06	1	1	0	0	65535	65535
62.0	17.0	r06c08f03p01-ch2sk1fk1fl1.tiff	r06c08f03p01-ch1sk1fk1fl1.tiff	35	717	0.098024	0.0793469	0.0	0.0	nan	08	03	01	06	0	0	0	0	65535	65535
30.0	8.0	r06c08f04p01-ch2sk1fk1fl1.tiff	r06c08f04p01-ch1sk1fk1fl1.tiff	35	718	0.110307	0.0878767	0.0	0.0	nan	08	04	01	06	0	0	0	0	65535	65535
2.0	21468.0	r06c08f05p01-ch2sk1fk1fl1.tiff	r06c08f05p01-ch1sk1fk1fl1.tiff	35	719	0.123507	0.00469978	0.0	0.0	nan	08	05	01	06	0	1	0	0	65535	65535
255.0	57.0	r06c08f06p01-ch2sk1fk1fl1.tiff	r06c08f06p01-ch1sk1fk1fl1.tiff	35	720	0.230274	0.249699	0.0	0.001220703125	nan	08	06	01	06	0	0	0	0	65535	65535
492.0	89.0	r06c08f07p01-ch2sk1fk1fl1.tiff	r06c08f07p01-ch1sk1fk1fl1.tiff	35	721	0.142275	0.238376	0.0	0.0	nan	08	07	01	06	0	0	0	0	65535	65535
48.0	8.0	r06c08f08p01-ch2sk1fk1fl1.tiff	r06c08f08p01-ch1sk1fk1fl1.tiff	35	722	0.096849	0.0724804	0.0	0.0	nan	08	08	01	06	0	0	0	0	65535	65535
0.0	22597.0	r06c08f09p01-ch2sk1fk1fl1.tiff	r06c08f09p01-ch1sk1fk1fl1.tiff	35	723	0.000595102	0.00843824	0.0	0.0	nan	08	09	01	06	1	1	0	0	65535	65535
0.0	21765.0	r06c08f10p01-ch2sk1fk1fl1.tiff	r06c08f10p01-ch1sk1fk1fl1.tiff	35	724	0.000564584	0.00210575	0.0	0.0	nan	08	10	01	06	1	1	0	0	65535	65535
43.0	7.0	r06c08f11p01-ch2sk1fk1fl1.tiff	r06c08f11p01-ch1sk1fk1fl1.tiff	35	725	0.10721	0.0560159	0.0	0.0	nan	08	11	01	06	0	0	0	0	65535	65535
550.0	95.0	r06c08f12p01-ch2sk1fk1fl1.tiff	r06c08f12p01-ch1sk1fk1fl1.tiff	35	726	0.201175	0.249699	0.0	0.000933478860294	nan	08	12	01	06	0	0	0	0	65535	65535
15.0	5.0	r06c08f13p01-ch2sk1fk1fl1.tiff	r06c08f13p01-ch1sk1fk1fl1.tiff	35	727	0.091371	0.0697642	0.0	0.0	nan	08	13	01	06	0	0	0	0	65535	65535
0.0	21505.0	r06c08f14p01-ch2sk1fk1fl1.tiff	r06c08f14p01-ch1sk1fk1fl1.tiff	35	728	0.000595102	0.00196841	0.0	0.0	nan	08	14	01	06	1	1	0	0	65535	65535
151.0	17.0	r06c08f15p01-ch2sk1fk1fl1.tiff	r06c08f15p01-ch1sk1fk1fl1.tiff	35	729	0.1299	0.0966506	0.0	0.0	nan	08	15	01	06	0	0	0	0	65535	65535
88.0	37.0	r06c08f16p01-ch2sk1fk1fl1.tiff	r06c08f16p01-ch1sk1fk1fl1.tiff	35	730	0.0817731	0.0819409	0.0	0.0	nan	08	16	01	06	0	0	0	0	65535	65535
2.0	1.0	r06c08f17p01-ch2sk1fk1fl1.tiff	r06c08f17p01-ch1sk1fk1fl1.tiff	35	731	0.0396429	0.0307469	0.0	0.0	nan	08	17	01	06	1	1	0	0	65535	65535
0.0	20907.0	r06c08f18p01-ch2sk1fk1fl1.tiff	r06c08f18p01-ch1sk1fk1fl1.tiff	35	732	0.000656138	0.00199893	0.0	0.0	nan	08	18	01	06	1	1	0	0	65535	65535
0.0	22452.0	r06c08f19p01-ch2sk1fk1fl1.tiff	r06c08f19p01-ch1sk1fk1fl1.tiff	35	733	0.000610361	0.00202945	0.0	0.0	nan	08	19	01	06	1	1	0	0	65535	65535
0.0	20398.0	r06c08f20p01-ch2sk1fk1fl1.tiff	r06c08f20p01-ch1sk1fk1fl1.tiff	35	734	0.000610361	0.00242618	0.0	0.0	nan	08	20	01	06	1	1	0	0	65535	65535
0.0	22351.0	r06c08f21p01-ch2sk1fk1fl1.tiff	r06c08f21p01-ch1sk1fk1fl1.tiff	35	735	0.000579843	0.00205997	0.0	0.0	nan	08	21	01	06	1	1	0	0	65535	65535
600.0	597.0	r02c09f01p01-ch2sk1fk1fl1.tiff	r02c09f01p01-ch1sk1fk1fl1.tiff	36	736	0.207767	0.249683	0.0	0.000502642463235	nan	09	01	01	02	0	0	0	0	65535	65535
0.0	20777.0	r02c09f02p01-ch2sk1fk1fl1.tiff	r02c09f02p01-ch1sk1fk1fl1.tiff	36	737	0.000579843	0.00457771	0.0	0.0	nan	09	02	01	02	1	1	0	0	65535	65535
0.0	22558.0	r02c09f03p01-ch2sk1fk1fl1.tiff	r02c09f03p01-ch1sk1fk1fl1.tiff	36	738	0.000640879	0.00218204	0.0	0.0	nan	09	03	01	02	1	1	0	0	65535	65535
0.0	22491.0	r02c09f04p01-ch2sk1fk1fl1.tiff	r02c09f04p01-ch1sk1fk1fl1.tiff	36	739	0.00062562	0.00202945	0.0	0.0	nan	09	04	01	02	1	1	0	0	65535	65535
0.0	21954.0	r02c09f05p01-ch2sk1fk1fl1.tiff	r02c09f05p01-ch1sk1fk1fl1.tiff	36	740	0.000640879	0.00210575	0.0	0.0	nan	09	05	01	02	1	1	0	0	65535	65535
70.0	38.0	r02c09f06p01-ch2sk1fk1fl1.tiff	r02c09f06p01-ch1sk1fk1fl1.tiff	36	741	0.0878157	0.110155	0.0	0.0	nan	09	06	01	02	0	0	0	0	65535	65535
179.0	108.0	r02c09f07p01-ch2sk1fk1fl1.tiff	r02c09f07p01-ch1sk1fk1fl1.tiff	36	742	0.189319	0.212665	0.0	0.0	nan	09	07	01	02	0	0	0	0	65535	65535
20.0	11.0	r02c09f08p01-ch2sk1fk1fl1.tiff	r02c09f08p01-ch1sk1fk1fl1.tiff	36	743	0.114504	0.110506	0.0	0.0	nan	09	08	01	02	0	0	0	0	65535	65535
0.0	20816.0	r02c09f09p01-ch2sk1fk1fl1.tiff	r02c09f09p01-ch1sk1fk1fl1.tiff	36	744	0.000595102	0.00202945	0.0	0.0	nan	09	09	01	02	1	1	0	0	65535	65535
0.0	21335.0	r02c09f10p01-ch2sk1fk1fl1.tiff	r02c09f10p01-ch1sk1fk1fl1.tiff	36	745	0.000564584	0.00198367	0.0	0.0	nan	09	10	01	02	1	1	0	0	65535	65535
150.0	87.0	r02c09f11p01-ch2sk1fk1fl1.tiff	r02c09f11p01-ch1sk1fk1fl1.tiff	36	746	0.102541	0.133989	0.0	0.0	nan	09	11	01	02	0	0	0	0	65535	65535
213.0	199.0	r02c09f12p01-ch2sk1fk1fl1.tiff	r02c09f12p01-ch1sk1fk1fl1.tiff	36	747	0.13344	0.197925	0.0	0.0	nan	09	12	01	02	0	0	0	0	65535	65535
0.0	20271.0	r02c09f13p01-ch2sk1fk1fl1.tiff	r02c09f13p01-ch1sk1fk1fl1.tiff	36	748	0.000579843	0.00207523	0.0	0.0	nan	09	13	01	02	1	1	0	0	65535	65535
0.0	22014.0	r02c09f14p01-ch2sk1fk1fl1.tiff	r02c09f14p01-ch1sk1fk1fl1.tiff	36	749	0.000595102	0.00207523	0.0	0.0	nan	09	14	01	02	1	1	0	0	65535	65535
203.0	135.0	r02c09f15p01-ch2sk1fk1fl1.tiff	r02c09f15p01-ch1sk1fk1fl1.tiff	36	750	0.140475	0.190753	0.0	0.0	nan	09	15	01	02	0	0	0	0	65535	65535
551.0	622.0	r02c09f16p01-ch2sk1fk1fl1.tiff	r02c09f16p01-ch1sk1fk1fl1.tiff	36	751	0.150286	0.249653	0.0	0.000287224264706	nan	09	16	01	02	0	0	0	0	65535	65535
136.0	105.0	r02c09f17p01-ch2sk1fk1fl1.tiff	r02c09f17p01-ch1sk1fk1fl1.tiff	36	752	0.0918135	0.107683	0.0	0.0	nan	09	17	01	02	0	0	0	0	65535	65535
0.0	20646.0	r02c09f18p01-ch2sk1fk1fl1.tiff	r02c09f18p01-ch1sk1fk1fl1.tiff	36	753	0.00062562	0.002121	0.0	0.0	nan	09	18	01	02	1	1	0	0	65535	65535
37.0	11.0	r02c09f19p01-ch2sk1fk1fl1.tiff	r02c09f19p01-ch1sk1fk1fl1.tiff	36	754	0.0554055	0.0625925	0.0	0.0	nan	09	19	01	02	0	0	0	0	65535	65535
165.0	83.0	r02c09f20p01-ch2sk1fk1fl1.tiff	r02c09f20p01-ch1sk1fk1fl1.tiff	36	755	0.105638	0.0992294	0.0	0.0	nan	09	20	01	02	0	0	0	0	65535	65535
44.0	29.0	r02c09f21p01-ch2sk1fk1fl1.tiff	r02c09f21p01-ch1sk1fk1fl1.tiff	36	756	0.0747082	0.0694743	0.0	0.0	nan	09	21	01	02	0	0	0	0	65535	65535
298.0	202.0	r03c09f01p01-ch2sk1fk1fl1.tiff	r03c09f01p01-ch1sk1fk1fl1.tiff	37	757	0.111727	0.249668	0.0	0.000287224264706	nan	09	01	01	03	0	0	0	0	65535	65535
0.0	22888.0	r03c09f02p01-ch2sk1fk1fl1.tiff	r03c09f02p01-ch1sk1fk1fl1.tiff	37	758	0.00062562	0.00210575	0.0	0.0	nan	09	02	01	03	1	1	0	0	65535	65535
0.0	22378.0	r03c09f03p01-ch2sk1fk1fl1.tiff	r03c09f03p01-ch1sk1fk1fl1.tiff	37	759	0.000595102	0.00205997	0.0	0.0	nan	09	03	01	03	1	1	0	0	65535	65535
0.0	20534.0	r03c09f04p01-ch2sk1fk1fl1.tiff	r03c09f04p01-ch1sk1fk1fl1.tiff	37	760	0.000595102	0.00218204	0.0	0.0	nan	09	04	01	03	1	1	0	0	65535	65535
4.0	21942.0	r03c09f05p01-ch2sk1fk1fl1.tiff	r03c09f05p01-ch1sk1fk1fl1.tiff	37	761	0.129931	0.0047303	0.0	0.0	nan	09	05	01	03	0	1	0	0	65535	65535
173.0	78.0	r03c09f06p01-ch2sk1fk1fl1.tiff	r03c09f06p01-ch1sk1fk1fl1.tiff	37	762	0.120943	0.143664	0.0	0.0	nan	09	06	01	03	0	0	0	0	65535	65535
103.0	49.0	r03c09f07p01-ch2sk1fk1fl1.tiff	r03c09f07p01-ch1sk1fk1fl1.tiff	37	763	0.0921492	0.114946	0.0	0.0	nan	09	07	01	03	0	0	0	0	65535	65535
0.0	22381.0	r03c09f08p01-ch2sk1fk1fl1.tiff	r03c09f08p01-ch1sk1fk1fl1.tiff	37	764	0.000595102	0.00202945	0.0	0.0	nan	09	08	01	03	1	1	0	0	65535	65535
0.0	20917.0	r03c09f09p01-ch2sk1fk1fl1.tiff	r03c09f09p01-ch1sk1fk1fl1.tiff	37	765	0.000579843	0.00202945	0.0	0.0	nan	09	09	01	03	1	1	0	0	65535	65535
0.0	19262.0	r03c09f10p01-ch2sk1fk1fl1.tiff	r03c09f10p01-ch1sk1fk1fl1.tiff	37	766	0.000579843	0.00204471	0.0	0.0	nan	09	10	01	03	1	1	0	0	65535	65535
0.0	20394.0	r03c09f11p01-ch2sk1fk1fl1.tiff	r03c09f11p01-ch1sk1fk1fl1.tiff	37	767	0.000579843	0.00216678	0.0	0.0	nan	09	11	01	03	1	1	0	0	65535	65535
657.0	297.0	r03c09f12p01-ch2sk1fk1fl1.tiff	r03c09f12p01-ch1sk1fk1fl1.tiff	37	768	0.134401	0.235676	0.0	0.0	nan	09	12	01	03	0	0	0	0	65535	65535
51.0	22.0	r03c09f13p01-ch2sk1fk1fl1.tiff	r03c09f13p01-ch1sk1fk1fl1.tiff	37	769	0.111559	0.105837	0.0	0.0	nan	09	13	01	03	0	0	0	0	65535	65535
24.0	3.0	r03c09f14p01-ch2sk1fk1fl1.tiff	r03c09f14p01-ch1sk1fk1fl1.tiff	37	770	0.0957198	0.0700847	0.0	0.0	nan	09	14	01	03	0	0	0	0	65535	65535
361.0	167.0	r03c09f15p01-ch2sk1fk1fl1.tiff	r03c09f15p01-ch1sk1fk1fl1.tiff	37	771	0.226688	0.220233	0.0	0.0	nan	09	15	01	03	0	0	0	0	65535	65535
185.0	200.0	r03c09f16p01-ch2sk1fk1fl1.tiff	r03c09f16p01-ch1sk1fk1fl1.tiff	37	772	0.166583	0.241215	0.0	0.0	nan	09	16	01	03	0	0	0	0	65535	65535
0.0	22529.0	r03c09f17p01-ch2sk1fk1fl1.tiff	r03c09f17p01-ch1sk1fk1fl1.tiff	37	773	0.000579843	0.00199893	0.0	0.0	nan	09	17	01	03	1	1	0	0	65535	65535
0.0	20516.0	r03c09f18p01-ch2sk1fk1fl1.tiff	r03c09f18p01-ch1sk1fk1fl1.tiff	37	774	0.000610361	0.002121	0.0	0.0	nan	09	18	01	03	1	1	0	0	65535	65535
0.0	22254.0	r03c09f19p01-ch2sk1fk1fl1.tiff	r03c09f19p01-ch1sk1fk1fl1.tiff	37	775	0.000701915	0.00201419	0.0	0.0	nan	09	19	01	03	1	1	0	0	65535	65535
20.0	8.0	r03c09f20p01-ch2sk1fk1fl1.tiff	r03c09f20p01-ch1sk1fk1fl1.tiff	37	776	0.0631876	0.0539101	0.0	0.0	nan	09	20	01	03	0	0	0	0	65535	65535
41.0	10.0	r03c09f21p01-ch2sk1fk1fl1.tiff	r03c09f21p01-ch1sk1fk1fl1.tiff	37	777	0.109239	0.0636759	0.0	0.0	nan	09	21	01	03	0	0	0	0	65535	65535
584.0	659.0	r04c09f01p01-ch2sk1fk1fl1.tiff	r04c09f01p01-ch1sk1fk1fl1.tiff	38	778	0.131167	0.224918	0.0	0.0	nan	09	01	01	04	0	0	0	0	65535	65535
0.0	22802.0	r04c09f02p01-ch2sk1fk1fl1.tiff	r04c09f02p01-ch1sk1fk1fl1.tiff	38	779	0.00062562	0.00204471	0.0	0.0	nan	09	02	01	04	1	1	0	0	65535	65535
24.0	15.0	r04c09f03p01-ch2sk1fk1fl1.tiff	r04c09f03p01-ch1sk1fk1fl1.tiff	38	780	0.126406	0.122957	0.0	0.0	nan	09	03	01	04	0	0	0	0	65535	65535
13.0	13.0	r04c09f04p01-ch2sk1fk1fl1.tiff	r04c09f04p01-ch1sk1fk1fl1.tiff	38	781	0.0941939	0.105272	0.0	0.0	nan	09	04	01	04	0	0	0	0	65535	65535
24.0	13.0	r04c09f05p01-ch2sk1fk1fl1.tiff	r04c09f05p01-ch1sk1fk1fl1.tiff	38	782	0.0949569	0.0993362	0.0	0.0	nan	09	05	01	04	0	0	0	0	65535	65535
336.0	198.0	r04c09f06p01-ch2sk1fk1fl1.tiff	r04c09f06p01-ch1sk1fk1fl1.tiff	38	783	0.189532	0.201587	0.0	0.0	nan	09	06	01	04	0	0	0	0	65535	65535
308.0	170.0	r04c09f07p01-ch2sk1fk1fl1.tiff	r04c09f07p01-ch1sk1fk1fl1.tiff	38	784	0.181582	0.219333	0.0	0.0	nan	09	07	01	04	0	0	0	0	65535	65535
30.0	12.0	r04c09f08p01-ch2sk1fk1fl1.tiff	r04c09f08p01-ch1sk1fk1fl1.tiff	38	785	0.0872663	0.0840467	0.0	0.0	nan	09	08	01	04	0	0	0	0	65535	65535
0.0	20933.0	r04c09f09p01-ch2sk1fk1fl1.tiff	r04c09f09p01-ch1sk1fk1fl1.tiff	38	786	0.000595102	0.00198367	0.0	0.0	nan	09	09	01	04	1	1	0	0	65535	65535
0.0	19337.0	r04c09f10p01-ch2sk1fk1fl1.tiff	r04c09f10p01-ch1sk1fk1fl1.tiff	38	787	0.000671397	0.00209049	0.0	0.0	nan	09	10	01	04	1	1	0	0	65535	65535
97.0	57.0	r04c09f11p01-ch2sk1fk1fl1.tiff	r04c09f11p01-ch1sk1fk1fl1.tiff	38	788	0.085069	0.115892	0.0	0.0	nan	09	11	01	04	0	0	0	0	65535	65535
557.0	498.0	r04c09f12p01-ch2sk1fk1fl1.tiff	r04c09f12p01-ch1sk1fk1fl1.tiff	38	789	0.190265	0.205646	0.0	0.0	nan	09	12	01	04	0	0	0	0	65535	65535
60.0	47.0	r04c09f13p01-ch2sk1fk1fl1.tiff	r04c09f13p01-ch1sk1fk1fl1.tiff	38	790	0.0827192	0.110323	0.0	0.0	nan	09	13	01	04	0	0	0	0	65535	65535
5.0	5.0	r04c09f14p01-ch2sk1fk1fl1.tiff	r04c09f14p01-ch1sk1fk1fl1.tiff	38	791	0.0689403	0.0562753	0.0	0.0	nan	09	14	01	04	0	0	0	0	65535	65535
185.0	118.0	r04c09f15p01-ch2sk1fk1fl1.tiff	r04c09f15p01-ch1sk1fk1fl1.tiff	38	792	0.157931	0.124102	0.0	0.0	nan	09	15	01	04	0	0	0	0	65535	65535
204.0	100.0	r04c09f16p01-ch2sk1fk1fl1.tiff	r04c09f16p01-ch1sk1fk1fl1.tiff	38	793	0.152483	0.0962387	0.0	0.0	nan	09	16	01	04	0	0	0	0	65535	65535
21.0	11.0	r04c09f17p01-ch2sk1fk1fl1.tiff	r04c09f17p01-ch1sk1fk1fl1.tiff	38	794	0.0453498	0.051606	0.0	0.0	nan	09	17	01	04	1	0	0	0	65535	65535
0.0	20576.0	r04c09f18p01-ch2sk1fk1fl1.tiff	r04c09f18p01-ch1sk1fk1fl1.tiff	38	795	0.000686656	0.00205997	0.0	0.0	nan	09	18	01	04	1	1	0	0	65535	65535
0.0	22433.0	r04c09f19p01-ch2sk1fk1fl1.tiff	r04c09f19p01-ch1sk1fk1fl1.tiff	38	796	0.00062562	0.00201419	0.0	0.0	nan	09	19	01	04	1	1	0	0	65535	65535
0.0	20292.0	r04c09f20p01-ch2sk1fk1fl1.tiff	r04c09f20p01-ch1sk1fk1fl1.tiff	38	797	0.000579843	0.00202945	0.0	0.0	nan	09	20	01	04	1	1	0	0	65535	65535
0.0	20236.0	r04c09f21p01-ch2sk1fk1fl1.tiff	r04c09f21p01-ch1sk1fk1fl1.tiff	38	798	0.000564584	0.00199893	0.0	0.0	nan	09	21	01	04	1	1	0	0	65535	65535
576.0	173.0	r05c09f01p01-ch2sk1fk1fl1.tiff	r05c09f01p01-ch1sk1fk1fl1.tiff	39	799	0.142123	0.249653	0.0	0.000143612132353	nan	09	01	01	05	0	0	0	0	65535	65535
0.0	22705.0	r05c09f02p01-ch2sk1fk1fl1.tiff	r05c09f02p01-ch1sk1fk1fl1.tiff	39	800	0.000595102	0.00221256	0.0	0.0	nan	09	02	01	05	1	1	0	0	65535	65535
0.0	22456.0	r05c09f03p01-ch2sk1fk1fl1.tiff	r05c09f03p01-ch1sk1fk1fl1.tiff	39	801	0.000579843	0.00366217	0.0	0.0	nan	09	03	01	05	1	1	0	0	65535	65535
0.0	22779.0	r05c09f04p01-ch2sk1fk1fl1.tiff	r05c09f04p01-ch1sk1fk1fl1.tiff	39	802	0.000595102	0.00210575	0.0	0.0	nan	09	04	01	05	1	1	0	0	65535	65535
0.0	19716.0	r05c09f05p01-ch2sk1fk1fl1.tiff	r05c09f05p01-ch1sk1fk1fl1.tiff	39	803	0.000564584	0.00202945	0.0	0.0	nan	09	05	01	05	1	1	0	0	65535	65535
84.0	23.0	r05c09f06p01-ch2sk1fk1fl1.tiff	r05c09f06p01-ch1sk1fk1fl1.tiff	39	804	0.0794537	0.0976577	0.0	0.0	nan	09	06	01	05	0	0	0	0	65535	65535
125.0	41.0	r05c09f07p01-ch2sk1fk1fl1.tiff	r05c09f07p01-ch1sk1fk1fl1.tiff	39	805	0.136843	0.130739	0.0	0.0	nan	09	07	01	05	0	0	0	0	65535	65535
3.0	22220.0	r05c09f08p01-ch2sk1fk1fl1.tiff	r05c09f08p01-ch1sk1fk1fl1.tiff	39	806	0.0797284	0.0125887	0.0	0.0	nan	09	08	01	05	0	1	0	0	65535	65535
0.0	21024.0	r05c09f09p01-ch2sk1fk1fl1.tiff	r05c09f09p01-ch1sk1fk1fl1.tiff	39	807	0.000579843	0.00196841	0.0	0.0	nan	09	09	01	05	1	1	0	0	65535	65535
0.0	19296.0	r05c09f10p01-ch2sk1fk1fl1.tiff	r05c09f10p01-ch1sk1fk1fl1.tiff	39	808	0.000579843	0.00201419	0.0	0.0	nan	09	10	01	05	1	1	0	0	65535	65535
53.0	12.0	r05c09f11p01-ch2sk1fk1fl1.tiff	r05c09f11p01-ch1sk1fk1fl1.tiff	39	809	0.106874	0.0763561	0.0	0.0	nan	09	11	01	05	0	0	0	0	65535	65535
349.0	118.0	r05c09f12p01-ch2sk1fk1fl1.tiff	r05c09f12p01-ch1sk1fk1fl1.tiff	39	810	0.15169	0.186969	0.0	0.0	nan	09	12	01	05	0	0	0	0	65535	65535
2.0	1.0	r05c09f13p01-ch2sk1fk1fl1.tiff	r05c09f13p01-ch1sk1fk1fl1.tiff	39	811	0.0895399	0.0708476	0.0	0.0	nan	09	13	01	05	0	0	0	0	65535	65535
1.0	3.0	r05c09f14p01-ch2sk1fk1fl1.tiff	r05c09f14p01-ch1sk1fk1fl1.tiff	39	812	0.0699321	0.0452735	0.0	0.0	nan	09	14	01	05	0	1	0	0	65535	65535
310.0	95.0	r05c09f15p01-ch2sk1fk1fl1.tiff	r05c09f15p01-ch1sk1fk1fl1.tiff	39	813	0.210071	0.205844	0.0	0.0	nan	09	15	01	05	0	0	0	0	65535	65535
417.0	115.0	r05c09f16p01-ch2sk1fk1fl1.tiff	r05c09f16p01-ch1sk1fk1fl1.tiff	39	814	0.142596	0.249668	0.0	0.000215418198529	nan	09	16	01	05	0	0	0	0	65535	65535
31.0	11.0	r05c09f17p01-ch2sk1fk1fl1.tiff	r05c09f17p01-ch1sk1fk1fl1.tiff	39	815	0.0892348	0.056199	0.0	0.0	nan	09	17	01	05	0	0	0	0	65535	65535
0.0	20514.0	r05c09f18p01-ch2sk1fk1fl1.tiff	r05c09f18p01-ch1sk1fk1fl1.tiff	39	816	0.000549325	0.0021973	0.0	0.0	nan	09	18	01	05	1	1	0	0	65535	65535
0.0	22447.0	r05c09f19p01-ch2sk1fk1fl1.tiff	r05c09f19p01-ch1sk1fk1fl1.tiff	39	817	0.00062562	0.00201419	0.0	0.0	nan	09	19	01	05	1	1	0	0	65535	65535
52.0	10.0	r05c09f20p01-ch2sk1fk1fl1.tiff	r05c09f20p01-ch1sk1fk1fl1.tiff	39	818	0.0671397	0.0480507	0.0	0.0	nan	09	20	01	05	0	1	0	0	65535	65535
47.0	6.0	r05c09f21p01-ch2sk1fk1fl1.tiff	r05c09f21p01-ch1sk1fk1fl1.tiff	39	819	0.0811322	0.0640116	0.0	0.0	nan	09	21	01	05	0	0	0	0	65535	65535
286.0	67.0	r06c09f01p01-ch2sk1fk1fl1.tiff	r06c09f01p01-ch1sk1fk1fl1.tiff	40	820	0.117922	0.249744	0.0	0.0376981847426	nan	09	01	01	06	0	0	0	0	65535	65535
0.0	22522.0	r06c09f02p01-ch2sk1fk1fl1.tiff	r06c09f02p01-ch1sk1fk1fl1.tiff	40	821	0.000564584	0.00209049	0.0	0.0	nan	09	02	01	06	1	1	0	0	65535	65535
47.0	7.0	r06c09f03p01-ch2sk1fk1fl1.tiff	r06c09f03p01-ch1sk1fk1fl1.tiff	40	822	0.139879	0.0894484	0.0	0.0	nan	09	03	01	06	0	0	0	0	65535	65535
71.0	15.0	r06c09f04p01-ch2sk1fk1fl1.tiff	r06c09f04p01-ch1sk1fk1fl1.tiff	40	823	0.0750744	0.0644999	0.0	0.0	nan	09	04	01	06	0	0	0	0	65535	65535
18.0	14.0	r06c09f05p01-ch2sk1fk1fl1.tiff	r06c09f05p01-ch1sk1fk1fl1.tiff	40	824	0.0734722	0.0611276	0.0	0.0	nan	09	05	01	06	0	0	0	0	65535	65535
390.0	144.0	r06c09f06p01-ch2sk1fk1fl1.tiff	r06c09f06p01-ch1sk1fk1fl1.tiff	40	825	0.161807	0.249638	0.0	7.18060661765e-05	nan	09	06	01	06	0	0	0	0	65535	65535
298.0	65.0	r06c09f07p01-ch2sk1fk1fl1.tiff	r06c09f07p01-ch1sk1fk1fl1.tiff	40	826	0.132769	0.218647	0.0	0.0	nan	09	07	01	06	0	0	0	0	65535	65535
5.0	1.0	r06c09f08p01-ch2sk1fk1fl1.tiff	r06c09f08p01-ch1sk1fk1fl1.tiff	40	827	0.0947585	0.0586252	0.0	0.0	nan	09	08	01	06	0	0	0	0	65535	65535
0.0	21011.0	r06c09f09p01-ch2sk1fk1fl1.tiff	r06c09f09p01-ch1sk1fk1fl1.tiff	40	828	0.000579843	0.00213626	0.0	0.0	nan	09	09	01	06	1	1	0	0	65535	65535
0.0	22065.0	r06c09f10p01-ch2sk1fk1fl1.tiff	r06c09f10p01-ch1sk1fk1fl1.tiff	40	829	0.00062562	0.00202945	0.0	0.0	nan	09	10	01	06	1	1	0	0	65535	65535
2.0	22396.0	r06c09f11p01-ch2sk1fk1fl1.tiff	r06c09f11p01-ch1sk1fk1fl1.tiff	40	830	0.0259098	0.00418097	0.0	0.0	nan	09	11	01	06	1	1	0	0	65535	65535
380.0	101.0	r06c09f12p01-ch2sk1fk1fl1.tiff	r06c09f12p01-ch1sk1fk1fl1.tiff	40	831	0.165057	0.224887	0.0	0.0	nan	09	12	01	06	0	0	0	0	65535	65535
28.0	2.0	r06c09f13p01-ch2sk1fk1fl1.tiff	r06c09f13p01-ch1sk1fk1fl1.tiff	40	832	0.0745251	0.0981155	0.0	0.0	nan	09	13	01	06	0	0	0	0	65535	65535
0.0	21519.0	r06c09f14p01-ch2sk1fk1fl1.tiff	r06c09f14p01-ch1sk1fk1fl1.tiff	40	833	0.000610361	0.00198367	0.0	0.0	nan	09	14	01	06	1	1	0	0	65535	65535
58.0	17.0	r06c09f15p01-ch2sk1fk1fl1.tiff	r06c09f15p01-ch1sk1fk1fl1.tiff	40	834	0.0810407	0.0548257	0.0	0.0	nan	09	15	01	06	0	0	0	0	65535	65535
35.0	5.0	r06c09f16p01-ch2sk1fk1fl1.tiff	r06c09f16p01-ch1sk1fk1fl1.tiff	40	835	0.0601816	0.0431983	0.0	0.0	nan	09	16	01	06	0	1	0	0	65535	65535
0.0	20313.0	r06c09f17p01-ch2sk1fk1fl1.tiff	r06c09f17p01-ch1sk1fk1fl1.tiff	40	836	0.000595102	0.00218204	0.0	0.0	nan	09	17	01	06	1	1	0	0	65535	65535
0.0	20891.0	r06c09f18p01-ch2sk1fk1fl1.tiff	r06c09f18p01-ch1sk1fk1fl1.tiff	40	837	0.000595102	0.00207523	0.0	0.0	nan	09	18	01	06	1	1	0	0	65535	65535
0.0	20384.0	r06c09f19p01-ch2sk1fk1fl1.tiff	r06c09f19p01-ch1sk1fk1fl1.tiff	40	838	0.000595102	0.00204471	0.0	0.0	nan	09	19	01	06	1	1	0	0	65535	65535
0.0	20276.0	r06c09f20p01-ch2sk1fk1fl1.tiff	r06c09f20p01-ch1sk1fk1fl1.tiff	40	839	0.000610361	0.00201419	0.0	0.0	nan	09	20	01	06	1	1	0	0	65535	65535
0.0	20139.0	r06c09f21p01-ch2sk1fk1fl1.tiff	r06c09f21p01-ch1sk1fk1fl1.tiff	40	840	0.000640879	0.00204471	0.0	0.0	nan	09	21	01	06	1	1	0	0	65535	65535
465.0	484.0	r02c10f01p01-ch2sk1fk1fl1.tiff	r02c10f01p01-ch1sk1fk1fl1.tiff	41	841	0.147601	0.249683	0.0	0.000359030330882	nan	10	01	01	02	0	0	0	0	65535	65535
0.0	20778.0	r02c10f02p01-ch2sk1fk1fl1.tiff	r02c10f02p01-ch1sk1fk1fl1.tiff	41	842	0.000610361	0.0021973	0.0	0.0	nan	10	02	01	02	1	1	0	0	65535	65535
0.0	20693.0	r02c10f03p01-ch2sk1fk1fl1.tiff	r02c10f03p01-ch1sk1fk1fl1.tiff	41	843	0.000610361	0.00216678	0.0	0.0	nan	10	03	01	02	1	1	0	0	65535	65535
0.0	22723.0	r02c10f04p01-ch2sk1fk1fl1.tiff	r02c10f04p01-ch1sk1fk1fl1.tiff	41	844	0.000579843	0.00209049	0.0	0.0	nan	10	04	01	02	1	1	0	0	65535	65535
0.0	22008.0	r02c10f05p01-ch2sk1fk1fl1.tiff	r02c10f05p01-ch1sk1fk1fl1.tiff	41	845	0.000564584	0.0021973	0.0	0.0	nan	10	05	01	02	1	1	0	0	65535	65535
59.0	36.0	r02c10f06p01-ch2sk1fk1fl1.tiff	r02c10f06p01-ch1sk1fk1fl1.tiff	41	846	0.108171	0.169421	0.0	0.0	nan	10	06	01	02	0	0	0	0	65535	65535
142.0	96.0	r02c10f07p01-ch2sk1fk1fl1.tiff	r02c10f07p01-ch1sk1fk1fl1.tiff	41	847	0.1552	0.117525	0.0	0.0	nan	10	07	01	02	0	0	0	0	65535	65535
10.0	6.0	r02c10f08p01-ch2sk1fk1fl1.tiff	r02c10f08p01-ch1sk1fk1fl1.tiff	41	848	0.11722	0.0983749	0.0	0.0	nan	10	08	01	02	0	0	0	0	65535	65535
0.0	21087.0	r02c10f09p01-ch2sk1fk1fl1.tiff	r02c10f09p01-ch1sk1fk1fl1.tiff	41	849	0.000564584	0.00204471	0.0	0.0	nan	10	09	01	02	1	1	0	0	65535	65535
0.0	19879.0	r02c10f10p01-ch2sk1fk1fl1.tiff	r02c10f10p01-ch1sk1fk1fl1.tiff	41	850	0.000549325	0.00230411	0.0	0.0	nan	10	10	01	02	1	1	0	0	65535	65535
118.0	54.0	r02c10f11p01-ch2sk1fk1fl1.tiff	r02c10f11p01-ch1sk1fk1fl1.tiff	41	851	0.0954757	0.130343	0.0	0.0	nan	10	11	01	02	0	0	0	0	65535	65535
278.0	263.0	r02c10f12p01-ch2sk1fk1fl1.tiff	r02c10f12p01-ch1sk1fk1fl1.tiff	41	852	0.249638	0.249638	0.000143612132353	7.18060661765e-05	nan	10	12	01	02	0	0	0	0	65535	65535
0.0	22654.0	r02c10f13p01-ch2sk1fk1fl1.tiff	r02c10f13p01-ch1sk1fk1fl1.tiff	41	853	0.00062562	0.00204471	0.0	0.0	nan	10	13	01	02	1	1	0	0	65535	65535
0.0	22171.0	r02c10f14p01-ch2sk1fk1fl1.tiff	r02c10f14p01-ch1sk1fk1fl1.tiff	41	854	0.000610361	0.0021973	0.0	0.0	nan	10	14	01	02	1	1	0	0	65535	65535
322.0	367.0	r02c10f15p01-ch2sk1fk1fl1.tiff	r02c10f15p01-ch1sk1fk1fl1.tiff	41	855	0.191257	0.249622	0.0	7.18060661765e-05	nan	10	15	01	02	0	0	0	0	65535	65535
403.0	865.0	r02c10f16p01-ch2sk1fk1fl1.tiff	r02c10f16p01-ch1sk1fk1fl1.tiff	41	856	0.135134	0.24976	0.0	0.112520105699	nan	10	16	01	02	0	0	0	0	65535	65535
94.0	70.0	r02c10f17p01-ch2sk1fk1fl1.tiff	r02c10f17p01-ch1sk1fk1fl1.tiff	41	857	0.117617	0.0870985	0.0	0.0	nan	10	17	01	02	0	0	0	0	65535	65535
0.0	20765.0	r02c10f18p01-ch2sk1fk1fl1.tiff	r02c10f18p01-ch1sk1fk1fl1.tiff	41	858	0.000549325	0.00204471	0.0	0.0	nan	10	18	01	02	1	1	0	0	65535	65535
4.0	29989.0	r02c10f19p01-ch2sk1fk1fl1.tiff	r02c10f19p01-ch1sk1fk1fl1.tiff	41	859	0.0598154	0.0367132	0.0	0.0	nan	10	19	01	02	0	1	0	0	65535	65535
161.0	125.0	r02c10f20p01-ch2sk1fk1fl1.tiff	r02c10f20p01-ch1sk1fk1fl1.tiff	41	860	0.112474	0.108736	0.0	0.0	nan	10	20	01	02	0	0	0	0	65535	65535
109.0	81.0	r02c10f21p01-ch2sk1fk1fl1.tiff	r02c10f21p01-ch1sk1fk1fl1.tiff	41	861	0.0691844	0.134646	0.0	0.0	nan	10	21	01	02	0	0	0	0	65535	65535
408.0	114.0	r03c10f01p01-ch2sk1fk1fl1.tiff	r03c10f01p01-ch1sk1fk1fl1.tiff	42	862	0.15787	0.24976	0.0	0.230066636029	nan	10	01	01	03	0	0	0	0	65535	65535
0.0	22597.0	r03c10f02p01-ch2sk1fk1fl1.tiff	r03c10f02p01-ch1sk1fk1fl1.tiff	42	863	0.000549325	0.00209049	0.0	0.0	nan	10	02	01	03	1	1	0	0	65535	65535
0.0	20494.0	r03c10f03p01-ch2sk1fk1fl1.tiff	r03c10f03p01-ch1sk1fk1fl1.tiff	42	864	0.00062562	0.00213626	0.0	0.0	nan	10	03	01	03	1	1	0	0	65535	65535
0.0	20538.0	r03c10f04p01-ch2sk1fk1fl1.tiff	r03c10f04p01-ch1sk1fk1fl1.tiff	42	865	0.000595102	0.00204471	0.0	0.0	nan	10	04	01	03	1	1	0	0	65535	65535
0.0	20013.0	r03c10f05p01-ch2sk1fk1fl1.tiff	r03c10f05p01-ch1sk1fk1fl1.tiff	42	866	0.000595102	0.00238041	0.0	0.0	nan	10	05	01	03	1	1	0	0	65535	65535
150.0	61.0	r03c10f06p01-ch2sk1fk1fl1.tiff	r03c10f06p01-ch1sk1fk1fl1.tiff	42	867	0.0762493	0.213886	0.0	0.0	nan	10	06	01	03	0	0	0	0	65535	65535
115.0	55.0	r03c10f07p01-ch2sk1fk1fl1.tiff	r03c10f07p01-ch1sk1fk1fl1.tiff	42	868	0.0977951	0.122026	0.0	0.0	nan	10	07	01	03	0	0	0	0	65535	65535
0.0	20468.0	r03c10f08p01-ch2sk1fk1fl1.tiff	r03c10f08p01-ch1sk1fk1fl1.tiff	42	869	0.000595102	0.00216678	0.0	0.0	nan	10	08	01	03	1	1	0	0	65535	65535
0.0	20631.0	r03c10f09p01-ch2sk1fk1fl1.tiff	r03c10f09p01-ch1sk1fk1fl1.tiff	42	870	0.000564584	0.00205997	0.0	0.0	nan	10	09	01	03	1	1	0	0	65535	65535
0.0	19566.0	r03c10f10p01-ch2sk1fk1fl1.tiff	r03c10f10p01-ch1sk1fk1fl1.tiff	42	871	0.000579843	0.00196841	0.0	0.0	nan	10	10	01	03	1	1	0	0	65535	65535
2.0	1.0	r03c10f11p01-ch2sk1fk1fl1.tiff	r03c10f11p01-ch1sk1fk1fl1.tiff	42	872	0.0739147	0.0683604	0.0	0.0	nan	10	11	01	03	0	0	0	0	65535	65535
686.0	251.0	r03c10f12p01-ch2sk1fk1fl1.tiff	r03c10f12p01-ch1sk1fk1fl1.tiff	42	873	0.160922	0.202991	0.0	0.0	nan	10	12	01	03	0	0	0	0	65535	65535
39.0	13.0	r03c10f13p01-ch2sk1fk1fl1.tiff	r03c10f13p01-ch1sk1fk1fl1.tiff	42	874	0.109087	0.114351	0.0	0.0	nan	10	13	01	03	0	0	0	0	65535	65535
18.0	5.0	r03c10f14p01-ch2sk1fk1fl1.tiff	r03c10f14p01-ch1sk1fk1fl1.tiff	42	875	0.101503	0.0789349	0.0	0.0	nan	10	14	01	03	0	0	0	0	65535	65535
322.0	127.0	r03c10f15p01-ch2sk1fk1fl1.tiff	r03c10f15p01-ch1sk1fk1fl1.tiff	42	876	0.206867	0.236805	0.0	0.0	nan	10	15	01	03	0	0	0	0	65535	65535
220.0	133.0	r03c10f16p01-ch2sk1fk1fl1.tiff	r03c10f16p01-ch1sk1fk1fl1.tiff	42	877	0.187121	0.227222	0.0	0.0	nan	10	16	01	03	0	0	0	0	65535	65535
0.0	22505.0	r03c10f17p01-ch2sk1fk1fl1.tiff	r03c10f17p01-ch1sk1fk1fl1.tiff	42	878	0.00537118	0.00505074	0.0	0.0	nan	10	17	01	03	1	1	0	0	65535	65535
0.0	20701.0	r03c10f18p01-ch2sk1fk1fl1.tiff	r03c10f18p01-ch1sk1fk1fl1.tiff	42	879	0.000595102	0.00196841	0.0	0.0	nan	10	18	01	03	1	1	0	0	65535	65535
0.0	22426.0	r03c10f19p01-ch2sk1fk1fl1.tiff	r03c10f19p01-ch1sk1fk1fl1.tiff	42	880	0.000564584	0.00201419	0.0	0.0	nan	10	19	01	03	1	1	0	0	65535	65535
37.0	37.0	r03c10f20p01-ch2sk1fk1fl1.tiff	r03c10f20p01-ch1sk1fk1fl1.tiff	42	881	0.0676585	0.0930495	0.0	0.0	nan	10	20	01	03	0	0	0	0	65535	65535
38.0	9.0	r03c10f21p01-ch2sk1fk1fl1.tiff	r03c10f21p01-ch1sk1fk1fl1.tiff	42	882	0.0763867	0.0810407	0.0	0.0	nan	10	21	01	03	0	0	0	0	65535	65535
634.0	671.0	r04c10f01p01-ch2sk1fk1fl1.tiff	r04c10f01p01-ch1sk1fk1fl1.tiff	43	883	0.225391	0.249699	0.0	0.00215418198529	nan	10	01	01	04	0	0	0	0	65535	65535
0.0	22888.0	r04c10f02p01-ch2sk1fk1fl1.tiff	r04c10f02p01-ch1sk1fk1fl1.tiff	43	884	0.00062562	0.00204471	0.0	0.0	nan	10	02	01	04	1	1	0	0	65535	65535
28.0	4.0	r04c10f03p01-ch2sk1fk1fl1.tiff	r04c10f03p01-ch1sk1fk1fl1.tiff	43	885	0.092546	0.0873274	0.0	0.0	nan	10	03	01	04	0	0	0	0	65535	65535
11.0	3.0	r04c10f04p01-ch2sk1fk1fl1.tiff	r04c10f04p01-ch1sk1fk1fl1.tiff	43	886	0.0996719	0.108644	0.0	0.0	nan	10	04	01	04	0	0	0	0	65535	65535
1.0	25254.0	r04c10f05p01-ch2sk1fk1fl1.tiff	r04c10f05p01-ch1sk1fk1fl1.tiff	43	887	0.124636	0.0130159	0.0	0.0	nan	10	05	01	04	0	1	0	0	65535	65535
267.0	162.0	r04c10f06p01-ch2sk1fk1fl1.tiff	r04c10f06p01-ch1sk1fk1fl1.tiff	43	888	0.163104	0.240726	0.0	0.0	nan	10	06	01	04	0	0	0	0	65535	65535
336.0	189.0	r04c10f07p01-ch2sk1fk1fl1.tiff	r04c10f07p01-ch1sk1fk1fl1.tiff	43	889	0.152148	0.211994	0.0	0.0	nan	10	07	01	04	0	0	0	0	65535	65535
25.0	3.0	r04c10f08p01-ch2sk1fk1fl1.tiff	r04c10f08p01-ch1sk1fk1fl1.tiff	43	890	0.0988174	0.114321	0.0	0.0	nan	10	08	01	04	0	0	0	0	65535	65535
0.0	20922.0	r04c10f09p01-ch2sk1fk1fl1.tiff	r04c10f09p01-ch1sk1fk1fl1.tiff	43	891	0.000610361	0.00205997	0.0	0.0	nan	10	09	01	04	1	1	0	0	65535	65535
0.0	19815.0	r04c10f10p01-ch2sk1fk1fl1.tiff	r04c10f10p01-ch1sk1fk1fl1.tiff	43	892	0.000579843	0.00199893	0.0	0.0	nan	10	10	01	04	1	1	0	0	65535	65535
67.0	20.0	r04c10f11p01-ch2sk1fk1fl1.tiff	r04c10f11p01-ch1sk1fk1fl1.tiff	43	893	0.0879835	0.104738	0.0	0.0	nan	10	11	01	04	0	0	0	0	65535	65535
552.0	437.0	r04c10f12p01-ch2sk1fk1fl1.tiff	r04c10f12p01-ch1sk1fk1fl1.tiff	43	894	0.198352	0.206104	0.0	0.0	nan	10	12	01	04	0	0	0	0	65535	65535
22.0	11.0	r04c10f13p01-ch2sk1fk1fl1.tiff	r04c10f13p01-ch1sk1fk1fl1.tiff	43	895	0.11957	0.110674	0.0	0.0	nan	10	13	01	04	0	0	0	0	65535	65535
0.0	21833.0	r04c10f14p01-ch2sk1fk1fl1.tiff	r04c10f14p01-ch1sk1fk1fl1.tiff	43	896	0.000595102	0.00213626	0.0	0.0	nan	10	14	01	04	1	1	0	0	65535	65535
258.0	131.0	r04c10f15p01-ch2sk1fk1fl1.tiff	r04c10f15p01-ch1sk1fk1fl1.tiff	43	897	0.147753	0.145876	0.0	0.0	nan	10	15	01	04	0	0	0	0	65535	65535
223.0	126.0	r04c10f16p01-ch2sk1fk1fl1.tiff	r04c10f16p01-ch1sk1fk1fl1.tiff	43	898	0.21001	0.161242	0.0	0.0	nan	10	16	01	04	0	0	0	0	65535	65535
6.0	20460.0	r04c10f17p01-ch2sk1fk1fl1.tiff	r04c10f17p01-ch1sk1fk1fl1.tiff	43	899	0.0444495	0.00679026	0.0	0.0	nan	10	17	01	04	1	1	0	0	65535	65535
0.0	20823.0	r04c10f18p01-ch2sk1fk1fl1.tiff	r04c10f18p01-ch1sk1fk1fl1.tiff	43	900	0.000595102	0.00207523	0.0	0.0	nan	10	18	01	04	1	1	0	0	65535	65535
0.0	22531.0	r04c10f19p01-ch2sk1fk1fl1.tiff	r04c10f19p01-ch1sk1fk1fl1.tiff	43	901	0.000579843	0.00207523	0.0	0.0	nan	10	19	01	04	1	1	0	0	65535	65535
0.0	22681.0	r04c10f20p01-ch2sk1fk1fl1.tiff	r04c10f20p01-ch1sk1fk1fl1.tiff	43	902	0.000610361	0.00204471	0.0	0.0	nan	10	20	01	04	1	1	0	0	65535	65535
0.0	20495.0	r04c10f21p01-ch2sk1fk1fl1.tiff	r04c10f21p01-ch1sk1fk1fl1.tiff	43	903	0.000610361	0.00204471	0.0	0.0	nan	10	21	01	04	1	1	0	0	65535	65535
253.0	87.0	r05c10f01p01-ch2sk1fk1fl1.tiff	r05c10f01p01-ch1sk1fk1fl1.tiff	44	904	0.166781	0.249714	0.0	0.000933478860294	nan	10	01	01	05	0	0	0	0	65535	65535
0.0	22744.0	r05c10f02p01-ch2sk1fk1fl1.tiff	r05c10f02p01-ch1sk1fk1fl1.tiff	44	905	0.000595102	0.00898756	0.0	0.0	nan	10	02	01	05	1	1	0	0	65535	65535
0.0	20529.0	r05c10f03p01-ch2sk1fk1fl1.tiff	r05c10f03p01-ch1sk1fk1fl1.tiff	44	906	0.000579843	0.00205997	0.0	0.0	nan	10	03	01	05	1	1	0	0	65535	65535
0.0	22563.0	r05c10f04p01-ch2sk1fk1fl1.tiff	r05c10f04p01-ch1sk1fk1fl1.tiff	44	907	0.00062562	0.00213626	0.0	0.0	nan	10	04	01	05	1	1	0	0	65535	65535
0.0	21711.0	r05c10f05p01-ch2sk1fk1fl1.tiff	r05c10f05p01-ch1sk1fk1fl1.tiff	44	908	0.000595102	0.00215152	0.0	0.0	nan	10	05	01	05	1	1	0	0	65535	65535
22.0	5.0	r05c10f06p01-ch2sk1fk1fl1.tiff	r05c10f06p01-ch1sk1fk1fl1.tiff	44	909	0.124971	0.0758831	0.0	0.0	nan	10	06	01	05	0	0	0	0	65535	65535
20.0	2.0	r05c10f07p01-ch2sk1fk1fl1.tiff	r05c10f07p01-ch1sk1fk1fl1.tiff	44	910	0.0942092	0.0796826	0.0	0.0	nan	10	07	01	05	0	0	0	0	65535	65535
0.0	22419.0	r05c10f08p01-ch2sk1fk1fl1.tiff	r05c10f08p01-ch1sk1fk1fl1.tiff	44	911	0.000564584	0.00207523	0.0	0.0	nan	10	08	01	05	1	1	0	0	65535	65535
0.0	20946.0	r05c10f09p01-ch2sk1fk1fl1.tiff	r05c10f09p01-ch1sk1fk1fl1.tiff	44	912	0.000595102	0.00198367	0.0	0.0	nan	10	09	01	05	1	1	0	0	65535	65535
0.0	21540.0	r05c10f10p01-ch2sk1fk1fl1.tiff	r05c10f10p01-ch1sk1fk1fl1.tiff	44	913	0.000534066	0.00215152	0.0	0.0	nan	10	10	01	05	1	1	0	0	65535	65535
19.0	3.0	r05c10f11p01-ch2sk1fk1fl1.tiff	r05c10f11p01-ch1sk1fk1fl1.tiff	44	914	0.109346	0.081529	0.0	0.0	nan	10	11	01	05	0	0	0	0	65535	65535
243.0	133.0	r05c10f12p01-ch2sk1fk1fl1.tiff	r05c10f12p01-ch1sk1fk1fl1.tiff	44	915	0.205997	0.24976	0.0	0.249885110294	nan	10	12	01	05	0	0	0	0	65535	65535
8.0	24258.0	r05c10f13p01-ch2sk1fk1fl1.tiff	r05c10f13p01-ch1sk1fk1fl1.tiff	44	916	0.118273	0.0187686	0.0	0.0	nan	10	13	01	05	0	1	0	0	65535	65535
22.0	7.0	r05c10f14p01-ch2sk1fk1fl1.tiff	r05c10f14p01-ch1sk1fk1fl1.tiff	44	917	0.0968643	0.0823529	0.0	0.0	nan	10	14	01	05	0	0	0	0	65535	65535
463.0	217.0	r05c10f15p01-ch2sk1fk1fl1.tiff	r05c10f15p01-ch1sk1fk1fl1.tiff	44	918	0.152361	0.249775	0.0	0.192583869485	nan	10	15	01	05	0	0	0	0	65535	65535
591.0	136.0	r05c10f16p01-ch2sk1fk1fl1.tiff	r05c10f16p01-ch1sk1fk1fl1.tiff	44	919	0.116289	0.249638	0.0	7.18060661765e-05	nan	10	16	01	05	0	0	0	0	65535	65535
51.0	20.0	r05c10f17p01-ch2sk1fk1fl1.tiff	r05c10f17p01-ch1sk1fk1fl1.tiff	44	920	0.109392	0.082414	0.0	0.0	nan	10	17	01	05	0	0	0	0	65535	65535
0.0	20758.0	r05c10f18p01-ch2sk1fk1fl1.tiff	r05c10f18p01-ch1sk1fk1fl1.tiff	44	921	0.000564584	0.00207523	0.0	0.0	nan	10	18	01	05	1	1	0	0	65535	65535
2.0	20490.0	r05c10f19p01-ch2sk1fk1fl1.tiff	r05c10f19p01-ch1sk1fk1fl1.tiff	44	922	0.0401465	0.00440986	0.0	0.0	nan	10	19	01	05	1	1	0	0	65535	65535
138.0	32.0	r05c10f20p01-ch2sk1fk1fl1.tiff	r05c10f20p01-ch1sk1fk1fl1.tiff	44	923	0.105806	0.0847334	0.0	0.0	nan	10	20	01	05	0	0	0	0	65535	65535
120.0	70.0	r05c10f21p01-ch2sk1fk1fl1.tiff	r05c10f21p01-ch1sk1fk1fl1.tiff	44	924	0.130388	0.147921	0.0	0.0	nan	10	21	01	05	0	0	0	0	65535	65535
664.0	147.0	r06c10f01p01-ch2sk1fk1fl1.tiff	r06c10f01p01-ch1sk1fk1fl1.tiff	45	925	0.140734	0.16025	0.0	0.0	nan	10	01	01	06	0	0	0	0	65535	65535
0.0	20773.0	r06c10f02p01-ch2sk1fk1fl1.tiff	r06c10f02p01-ch1sk1fk1fl1.tiff	45	926	0.000640879	0.00204471	0.0	0.0	nan	10	02	01	06	1	1	0	0	65535	65535
30.0	5.0	r06c10f03p01-ch2sk1fk1fl1.tiff	r06c10f03p01-ch1sk1fk1fl1.tiff	45	927	0.0992905	0.086305	0.0	0.0	nan	10	03	01	06	0	0	0	0	65535	65535
2.0	21058.0	r06c10f04p01-ch2sk1fk1fl1.tiff	r06c10f04p01-ch1sk1fk1fl1.tiff	45	928	0.100389	0.0104982	0.0	0.0	nan	10	04	01	06	0	1	0	0	65535	65535
0.0	21537.0	r06c10f05p01-ch2sk1fk1fl1.tiff	r06c10f05p01-ch1sk1fk1fl1.tiff	45	929	0.000564584	0.00209049	0.0	0.0	nan	10	05	01	06	1	1	0	0	65535	65535
102.0	41.0	r06c10f06p01-ch2sk1fk1fl1.tiff	r06c10f06p01-ch1sk1fk1fl1.tiff	45	930	0.155886	0.179278	0.0	0.0	nan	10	06	01	06	0	0	0	0	65535	65535
211.0	52.0	r06c10f07p01-ch2sk1fk1fl1.tiff	r06c10f07p01-ch1sk1fk1fl1.tiff	45	931	0.108049	0.234363	0.0	0.0	nan	10	07	01	06	0	0	0	0	65535	65535
41.0	15.0	r06c10f08p01-ch2sk1fk1fl1.tiff	r06c10f08p01-ch1sk1fk1fl1.tiff	45	932	0.079942	0.167559	0.0	0.0	nan	10	08	01	06	0	0	0	0	65535	65535
0.0	20942.0	r06c10f09p01-ch2sk1fk1fl1.tiff	r06c10f09p01-ch1sk1fk1fl1.tiff	45	933	0.000595102	0.00331121	0.0	0.0	nan	10	09	01	06	1	1	0	0	65535	65535
0.0	19691.0	r06c10f10p01-ch2sk1fk1fl1.tiff	r06c10f10p01-ch1sk1fk1fl1.tiff	45	934	0.000595102	0.00201419	0.0	0.0	nan	10	10	01	06	1	1	0	0	65535	65535
80.0	28.0	r06c10f11p01-ch2sk1fk1fl1.tiff	r06c10f11p01-ch1sk1fk1fl1.tiff	45	935	0.115419	0.192096	0.0	0.0	nan	10	11	01	06	0	0	0	0	65535	65535
221.0	63.0	r06c10f12p01-ch2sk1fk1fl1.tiff	r06c10f12p01-ch1sk1fk1fl1.tiff	45	936	0.2038	0.197436	0.0	0.0	nan	10	12	01	06	0	0	0	0	65535	65535
0.0	20764.0	r06c10f13p01-ch2sk1fk1fl1.tiff	r06c10f13p01-ch1sk1fk1fl1.tiff	45	937	0.000610361	0.00207523	0.0	0.0	nan	10	13	01	06	1	1	0	0	65535	65535
0.0	21813.0	r06c10f14p01-ch2sk1fk1fl1.tiff	r06c10f14p01-ch1sk1fk1fl1.tiff	45	938	0.000610361	0.00195315	0.0	0.0	nan	10	14	01	06	1	1	0	0	65535	65535
44.0	15.0	r06c10f15p01-ch2sk1fk1fl1.tiff	r06c10f15p01-ch1sk1fk1fl1.tiff	45	939	0.0958267	0.0483406	0.0	0.0	nan	10	15	01	06	0	1	0	0	65535	65535
115.0	22.0	r06c10f16p01-ch2sk1fk1fl1.tiff	r06c10f16p01-ch1sk1fk1fl1.tiff	45	940	0.152819	0.119448	0.0	0.0	nan	10	16	01	06	0	0	0	0	65535	65535
21.0	6.0	r06c10f17p01-ch2sk1fk1fl1.tiff	r06c10f17p01-ch1sk1fk1fl1.tiff	45	941	0.0638895	0.0714733	0.0	0.0	nan	10	17	01	06	0	0	0	0	65535	65535
0.0	20944.0	r06c10f18p01-ch2sk1fk1fl1.tiff	r06c10f18p01-ch1sk1fk1fl1.tiff	45	942	0.000579843	0.00199893	0.0	0.0	nan	10	18	01	06	1	1	0	0	65535	65535
0.0	22604.0	r06c10f19p01-ch2sk1fk1fl1.tiff	r06c10f19p01-ch1sk1fk1fl1.tiff	45	943	0.000564584	0.00198367	0.0	0.0	nan	10	19	01	06	1	1	0	0	65535	65535
0.0	22431.0	r06c10f20p01-ch2sk1fk1fl1.tiff	r06c10f20p01-ch1sk1fk1fl1.tiff	45	944	0.000579843	0.00201419	0.0	0.0	nan	10	20	01	06	1	1	0	0	65535	65535
0.0	20412.0	r06c10f21p01-ch2sk1fk1fl1.tiff	r06c10f21p01-ch1sk1fk1fl1.tiff	45	945	0.000595102	0.00205997	0.0	0.0	nan	10	21	01	06	1	1	0	0	65535	65535
