# Supplementary material for: Body size-dependent energy storage causes Kleiber’s law scaling of the metabolic rate in planarians
Source: eLife. 2019 Jan 4;8:e38187. doi: 10.7554/eLife.38187 (PMC6320072; doi:10.7554/eLife.38187)
Supplement: Figure 2—source data 3. [file elife-38187-fig2-data3.zip › Figure 2 - source data 3/Experiment 4/Results animals 7-12/MyExpt_Image.txt]

Count_beads_seg	Count_cell_seg	FileName_bead_signal	FileName_cells_signal	Group_Number	ImageNumber	Intensity_MaxIntensity_bead_signal	Intensity_MaxIntensity_cells_signal	Math_percentSaturatedBeads	Math_percentSaturatedCells	Metadata_Channel	Metadata_Column	Metadata_Field	Metadata_Plate	Metadata_Row	Quality Control_no beads flag	Quality Control_no cells flag	Quality Control_saturation beads	Quality Control_saturation cells	Scaling_bead_signal	Scaling_cells_signal
711.0	188.0	r02c02f01p01-ch2sk1fk1fl1.tiff	r02c02f01p01-ch1sk1fk1fl1.tiff	1	1	0.11429	0.217166	0.0	0.0	nan	02	01	01	02	0	0	0	0	65535	65535
0.0	22983.0	r02c02f02p01-ch2sk1fk1fl1.tiff	r02c02f02p01-ch1sk1fk1fl1.tiff	1	2	0.000579843	0.00424201	0.0	0.0	nan	02	02	01	02	1	1	0	0	65535	65535
0.0	31.0	r02c02f03p01-ch2sk1fk1fl1.tiff	r02c02f03p01-ch1sk1fk1fl1.tiff	1	3	0.000595102	0.0595254	0.0	0.0	nan	02	03	01	02	1	0	0	0	65535	65535
0.0	21134.0	r02c02f04p01-ch2sk1fk1fl1.tiff	r02c02f04p01-ch1sk1fk1fl1.tiff	1	4	0.000610361	0.00259403	0.0	0.0	nan	02	04	01	02	1	1	0	0	65535	65535
0.0	22791.0	r02c02f05p01-ch2sk1fk1fl1.tiff	r02c02f05p01-ch1sk1fk1fl1.tiff	1	5	0.000595102	0.00300603	0.0	0.0	nan	02	05	01	02	1	1	0	0	65535	65535
121.0	30.0	r02c02f06p01-ch2sk1fk1fl1.tiff	r02c02f06p01-ch1sk1fk1fl1.tiff	1	6	0.0831769	0.113054	0.0	0.0	nan	02	06	01	02	0	0	0	0	65535	65535
169.0	42.0	r02c02f07p01-ch2sk1fk1fl1.tiff	r02c02f07p01-ch1sk1fk1fl1.tiff	1	7	0.153872	0.184237	0.0	0.0	nan	02	07	01	02	0	0	0	0	65535	65535
15.0	4.0	r02c02f08p01-ch2sk1fk1fl1.tiff	r02c02f08p01-ch1sk1fk1fl1.tiff	1	8	0.160006	0.0982071	0.0	0.0	nan	02	08	01	02	0	0	0	0	65535	65535
0.0	21334.0	r02c02f09p01-ch2sk1fk1fl1.tiff	r02c02f09p01-ch1sk1fk1fl1.tiff	1	9	0.000610361	0.00227359	0.0	0.0	nan	02	09	01	02	1	1	0	0	65535	65535
0.0	19961.0	r02c02f10p01-ch2sk1fk1fl1.tiff	r02c02f10p01-ch1sk1fk1fl1.tiff	1	10	0.000610361	0.00213626	0.0	0.0	nan	02	10	01	02	1	1	0	0	65535	65535
124.0	15.0	r02c02f11p01-ch2sk1fk1fl1.tiff	r02c02f11p01-ch1sk1fk1fl1.tiff	1	11	0.0830396	0.0818341	0.0	0.0	nan	02	11	01	02	0	0	0	0	65535	65535
323.0	85.0	r02c02f12p01-ch2sk1fk1fl1.tiff	r02c02f12p01-ch1sk1fk1fl1.tiff	1	12	0.166522	0.201709	0.0	0.0	nan	02	12	01	02	0	0	0	0	65535	65535
0.0	21215.0	r02c02f13p01-ch2sk1fk1fl1.tiff	r02c02f13p01-ch1sk1fk1fl1.tiff	1	13	0.000595102	0.00187686	0.0	0.0	nan	02	13	01	02	1	1	0	0	65535	65535
0.0	20722.0	r02c02f14p01-ch2sk1fk1fl1.tiff	r02c02f14p01-ch1sk1fk1fl1.tiff	1	14	0.000595102	0.00183108	0.0	0.0	nan	02	14	01	02	1	1	0	0	65535	65535
179.0	36.0	r02c02f15p01-ch2sk1fk1fl1.tiff	r02c02f15p01-ch1sk1fk1fl1.tiff	1	15	0.101366	0.178073	0.0	0.0	nan	02	15	01	02	0	0	0	0	65535	65535
449.0	143.0	r02c02f16p01-ch2sk1fk1fl1.tiff	r02c02f16p01-ch1sk1fk1fl1.tiff	1	16	0.172656	0.247562	0.0	0.0	nan	02	16	01	02	0	0	0	0	65535	65535
125.0	30.0	r02c02f17p01-ch2sk1fk1fl1.tiff	r02c02f17p01-ch1sk1fk1fl1.tiff	1	17	0.073106	0.0876936	0.0	0.0	nan	02	17	01	02	0	0	0	0	65535	65535
0.0	21033.0	r02c02f18p01-ch2sk1fk1fl1.tiff	r02c02f18p01-ch1sk1fk1fl1.tiff	1	18	0.000610361	0.00187686	0.0	0.0	nan	02	18	01	02	1	1	0	0	65535	65535
9.0	20882.0	r02c02f19p01-ch2sk1fk1fl1.tiff	r02c02f19p01-ch1sk1fk1fl1.tiff	1	19	0.0745098	0.00607309	0.0	0.0	nan	02	19	01	02	0	1	0	0	65535	65535
93.0	21.0	r02c02f20p01-ch2sk1fk1fl1.tiff	r02c02f20p01-ch1sk1fk1fl1.tiff	1	20	0.0874495	0.0730602	0.0	0.0	nan	02	20	01	02	0	0	0	0	65535	65535
7.0	7.0	r02c02f21p01-ch2sk1fk1fl1.tiff	r02c02f21p01-ch1sk1fk1fl1.tiff	1	21	0.070161	0.0905165	0.0	0.0	nan	02	21	01	02	0	0	0	0	65535	65535
509.0	286.0	r03c02f01p01-ch2sk1fk1fl1.tiff	r03c02f01p01-ch1sk1fk1fl1.tiff	2	22	0.184726	0.249683	0.0	0.000215418198529	nan	02	01	01	03	0	0	0	0	65535	65535
0.0	21277.0	r03c02f02p01-ch2sk1fk1fl1.tiff	r03c02f02p01-ch1sk1fk1fl1.tiff	2	23	0.000564584	0.00384527	0.0	0.0	nan	02	02	01	03	1	1	0	0	65535	65535
0.0	23007.0	r03c02f03p01-ch2sk1fk1fl1.tiff	r03c02f03p01-ch1sk1fk1fl1.tiff	2	24	0.000671397	0.00233463	0.0	0.0	nan	02	03	01	03	1	1	0	0	65535	65535
0.0	21185.0	r03c02f04p01-ch2sk1fk1fl1.tiff	r03c02f04p01-ch1sk1fk1fl1.tiff	2	25	0.000564584	0.00189212	0.0	0.0	nan	02	04	01	03	1	1	0	0	65535	65535
0.0	20710.0	r03c02f05p01-ch2sk1fk1fl1.tiff	r03c02f05p01-ch1sk1fk1fl1.tiff	2	26	0.000595102	0.00192264	0.0	0.0	nan	02	05	01	03	1	1	0	0	65535	65535
39.0	14.0	r03c02f06p01-ch2sk1fk1fl1.tiff	r03c02f06p01-ch1sk1fk1fl1.tiff	2	27	0.0971695	0.108568	0.0	0.0	nan	02	06	01	03	0	0	0	0	65535	65535
228.0	114.0	r03c02f07p01-ch2sk1fk1fl1.tiff	r03c02f07p01-ch1sk1fk1fl1.tiff	2	28	0.131044	0.174563	0.0	0.0	nan	02	07	01	03	0	0	0	0	65535	65535
71.0	19.0	r03c02f08p01-ch2sk1fk1fl1.tiff	r03c02f08p01-ch1sk1fk1fl1.tiff	2	29	0.0811475	0.110353	0.0	0.0	nan	02	08	01	03	0	0	0	0	65535	65535
0.0	21042.0	r03c02f09p01-ch2sk1fk1fl1.tiff	r03c02f09p01-ch1sk1fk1fl1.tiff	2	30	0.000579843	0.00195315	0.0	0.0	nan	02	09	01	03	1	1	0	0	65535	65535
0.0	19588.0	r03c02f10p01-ch2sk1fk1fl1.tiff	r03c02f10p01-ch1sk1fk1fl1.tiff	2	31	0.000595102	0.00201419	0.0	0.0	nan	02	10	01	03	1	1	0	0	65535	65535
280.0	127.0	r03c02f11p01-ch2sk1fk1fl1.tiff	r03c02f11p01-ch1sk1fk1fl1.tiff	2	32	0.160708	0.214252	0.0	0.0	nan	02	11	01	03	0	0	0	0	65535	65535
91.0	24.0	r03c02f12p01-ch2sk1fk1fl1.tiff	r03c02f12p01-ch1sk1fk1fl1.tiff	2	33	0.0966506	0.0928664	0.0	0.0	nan	02	12	01	03	0	0	0	0	65535	65535
0.0	20901.0	r03c02f13p01-ch2sk1fk1fl1.tiff	r03c02f13p01-ch1sk1fk1fl1.tiff	2	34	0.000579843	0.0037995	0.0	0.0	nan	02	13	01	03	1	1	0	0	65535	65535
0.0	22616.0	r03c02f14p01-ch2sk1fk1fl1.tiff	r03c02f14p01-ch1sk1fk1fl1.tiff	2	35	0.000595102	0.00288396	0.0	0.0	nan	02	14	01	03	1	1	0	0	65535	65535
38.0	17.0	r03c02f15p01-ch2sk1fk1fl1.tiff	r03c02f15p01-ch1sk1fk1fl1.tiff	2	36	0.0798047	0.0931563	0.0	0.0	nan	02	15	01	03	0	0	0	0	65535	65535
396.0	212.0	r03c02f16p01-ch2sk1fk1fl1.tiff	r03c02f16p01-ch1sk1fk1fl1.tiff	2	37	0.184817	0.249638	0.0	7.18060661765e-05	nan	02	16	01	03	0	0	0	0	65535	65535
297.0	170.0	r03c02f17p01-ch2sk1fk1fl1.tiff	r03c02f17p01-ch1sk1fk1fl1.tiff	2	38	0.142428	0.21471	0.0	0.0	nan	02	17	01	03	0	0	0	0	65535	65535
0.0	20963.0	r03c02f18p01-ch2sk1fk1fl1.tiff	r03c02f18p01-ch1sk1fk1fl1.tiff	2	39	0.000564584	0.00195315	0.0	0.0	nan	02	18	01	03	1	1	0	0	65535	65535
57.0	21.0	r03c02f19p01-ch2sk1fk1fl1.tiff	r03c02f19p01-ch1sk1fk1fl1.tiff	2	40	0.0567941	0.101747	0.0	0.0	nan	02	19	01	03	0	0	0	0	65535	65535
96.0	39.0	r03c02f20p01-ch2sk1fk1fl1.tiff	r03c02f20p01-ch1sk1fk1fl1.tiff	2	41	0.0835889	0.0835279	0.0	0.0	nan	02	20	01	03	0	0	0	0	65535	65535
0.0	21014.0	r03c02f21p01-ch2sk1fk1fl1.tiff	r03c02f21p01-ch1sk1fk1fl1.tiff	2	42	0.000610361	0.00192264	0.0	0.0	nan	02	21	01	03	1	1	0	0	65535	65535
336.0	87.0	r04c02f01p01-ch2sk1fk1fl1.tiff	r04c02f01p01-ch1sk1fk1fl1.tiff	3	43	0.115923	0.249653	0.0	7.18060661765e-05	nan	02	01	01	04	0	0	0	0	65535	65535
0.0	21198.0	r04c02f02p01-ch2sk1fk1fl1.tiff	r04c02f02p01-ch1sk1fk1fl1.tiff	3	44	0.0142672	0.0018616	0.0	0.0	nan	02	02	01	04	1	1	0	0	65535	65535
20.0	3.0	r04c02f03p01-ch2sk1fk1fl1.tiff	r04c02f03p01-ch1sk1fk1fl1.tiff	3	45	0.0890822	0.0906844	0.0	0.0	nan	02	03	01	04	0	0	0	0	65535	65535
38.0	20.0	r04c02f04p01-ch2sk1fk1fl1.tiff	r04c02f04p01-ch1sk1fk1fl1.tiff	3	46	0.120867	0.0765087	0.0	0.0	nan	02	04	01	04	0	0	0	0	65535	65535
36.0	9.0	r04c02f05p01-ch2sk1fk1fl1.tiff	r04c02f05p01-ch1sk1fk1fl1.tiff	3	47	0.0787976	0.124315	0.0	0.0	nan	02	05	01	04	0	0	0	0	65535	65535
430.0	129.0	r04c02f06p01-ch2sk1fk1fl1.tiff	r04c02f06p01-ch1sk1fk1fl1.tiff	3	48	0.1299	0.207935	0.0	0.0	nan	02	06	01	04	0	0	0	0	65535	65535
225.0	52.0	r04c02f07p01-ch2sk1fk1fl1.tiff	r04c02f07p01-ch1sk1fk1fl1.tiff	3	49	0.124681	0.183703	0.0	0.0	nan	02	07	01	04	0	0	0	0	65535	65535
0.0	21365.0	r04c02f08p01-ch2sk1fk1fl1.tiff	r04c02f08p01-ch1sk1fk1fl1.tiff	3	50	0.000579843	0.00202945	0.0	0.0	nan	02	08	01	04	1	1	0	0	65535	65535
0.0	21127.0	r04c02f09p01-ch2sk1fk1fl1.tiff	r04c02f09p01-ch1sk1fk1fl1.tiff	3	51	0.000595102	0.00195315	0.0	0.0	nan	02	09	01	04	1	1	0	0	65535	65535
0.0	21776.0	r04c02f10p01-ch2sk1fk1fl1.tiff	r04c02f10p01-ch1sk1fk1fl1.tiff	3	52	0.000564584	0.00241093	0.0	0.0	nan	02	10	01	04	1	1	0	0	65535	65535
0.0	21154.0	r04c02f11p01-ch2sk1fk1fl1.tiff	r04c02f11p01-ch1sk1fk1fl1.tiff	3	53	0.000579843	0.00192264	0.0	0.0	nan	02	11	01	04	1	1	0	0	65535	65535
697.0	244.0	r04c02f12p01-ch2sk1fk1fl1.tiff	r04c02f12p01-ch1sk1fk1fl1.tiff	3	54	0.128115	0.184665	0.0	0.0	nan	02	12	01	04	0	0	0	0	65535	65535
50.0	14.0	r04c02f13p01-ch2sk1fk1fl1.tiff	r04c02f13p01-ch1sk1fk1fl1.tiff	3	55	0.108019	0.165774	0.0	0.0	nan	02	13	01	04	0	0	0	0	65535	65535
4.0	1.0	r04c02f14p01-ch2sk1fk1fl1.tiff	r04c02f14p01-ch1sk1fk1fl1.tiff	3	56	0.0904555	0.0583352	0.0	0.0	nan	02	14	01	04	0	0	0	0	65535	65535
218.0	40.0	r04c02f15p01-ch2sk1fk1fl1.tiff	r04c02f15p01-ch1sk1fk1fl1.tiff	3	57	0.143313	0.1738	0.0	0.0	nan	02	15	01	04	0	0	0	0	65535	65535
86.0	1.0	r04c02f16p01-ch2sk1fk1fl1.tiff	r04c02f16p01-ch1sk1fk1fl1.tiff	3	58	0.0589609	0.198383	0.0	0.0	nan	02	16	01	04	0	0	0	0	65535	65535
0.0	21277.0	r04c02f17p01-ch2sk1fk1fl1.tiff	r04c02f17p01-ch1sk1fk1fl1.tiff	3	59	0.000610361	0.0019379	0.0	0.0	nan	02	17	01	04	1	1	0	0	65535	65535
0.0	21158.0	r04c02f18p01-ch2sk1fk1fl1.tiff	r04c02f18p01-ch1sk1fk1fl1.tiff	3	60	0.000595102	0.0018616	0.0	0.0	nan	02	18	01	04	1	1	0	0	65535	65535
0.0	20995.0	r04c02f19p01-ch2sk1fk1fl1.tiff	r04c02f19p01-ch1sk1fk1fl1.tiff	3	61	0.00062562	0.00195315	0.0	0.0	nan	02	19	01	04	1	1	0	0	65535	65535
0.0	23440.0	r04c02f20p01-ch2sk1fk1fl1.tiff	r04c02f20p01-ch1sk1fk1fl1.tiff	3	62	0.000610361	0.00489815	0.0	0.0	nan	02	20	01	04	1	1	0	0	65535	65535
0.0	21287.0	r04c02f21p01-ch2sk1fk1fl1.tiff	r04c02f21p01-ch1sk1fk1fl1.tiff	3	63	0.000671397	0.00201419	0.0	0.0	nan	02	21	01	04	1	1	0	0	65535	65535
669.0	453.0	r05c02f01p01-ch2sk1fk1fl1.tiff	r05c02f01p01-ch1sk1fk1fl1.tiff	4	64	0.165515	0.249638	0.0	0.000215418198529	nan	02	01	01	05	0	0	0	0	65535	65535
0.0	21132.0	r05c02f02p01-ch2sk1fk1fl1.tiff	r05c02f02p01-ch1sk1fk1fl1.tiff	4	65	0.000579843	0.00215152	0.0	0.0	nan	02	02	01	05	1	1	0	0	65535	65535
36.0	11.0	r05c02f03p01-ch2sk1fk1fl1.tiff	r05c02f03p01-ch1sk1fk1fl1.tiff	4	66	0.087129	0.0889448	0.0	0.0	nan	02	03	01	05	0	0	0	0	65535	65535
9.0	2.0	r05c02f04p01-ch2sk1fk1fl1.tiff	r05c02f04p01-ch1sk1fk1fl1.tiff	4	67	0.113481	0.0835737	0.0	0.0	nan	02	04	01	05	0	0	0	0	65535	65535
0.0	20639.0	r05c02f05p01-ch2sk1fk1fl1.tiff	r05c02f05p01-ch1sk1fk1fl1.tiff	4	68	0.000579843	0.00192264	0.0	0.0	nan	02	05	01	05	1	1	0	0	65535	65535
155.0	56.0	r05c02f06p01-ch2sk1fk1fl1.tiff	r05c02f06p01-ch1sk1fk1fl1.tiff	4	69	0.105516	0.193027	0.0	0.0	nan	02	06	01	05	0	0	0	0	65535	65535
396.0	199.0	r05c02f07p01-ch2sk1fk1fl1.tiff	r05c02f07p01-ch1sk1fk1fl1.tiff	4	70	0.115526	0.244053	0.0	0.0	nan	02	07	01	05	0	0	0	0	65535	65535
42.0	19.0	r05c02f08p01-ch2sk1fk1fl1.tiff	r05c02f08p01-ch1sk1fk1fl1.tiff	4	71	0.082063	0.1122	0.0	0.0	nan	02	08	01	05	0	0	0	0	65535	65535
0.0	21596.0	r05c02f09p01-ch2sk1fk1fl1.tiff	r05c02f09p01-ch1sk1fk1fl1.tiff	4	72	0.000595102	0.00199893	0.0	0.0	nan	02	09	01	05	1	1	0	0	65535	65535
0.0	20138.0	r05c02f10p01-ch2sk1fk1fl1.tiff	r05c02f10p01-ch1sk1fk1fl1.tiff	4	73	0.000595102	0.00271611	0.0	0.0	nan	02	10	01	05	1	1	0	0	65535	65535
64.0	42.0	r05c02f11p01-ch2sk1fk1fl1.tiff	r05c02f11p01-ch1sk1fk1fl1.tiff	4	74	0.114321	0.117922	0.0	0.0	nan	02	11	01	05	0	0	0	0	65535	65535
299.0	125.0	r05c02f12p01-ch2sk1fk1fl1.tiff	r05c02f12p01-ch1sk1fk1fl1.tiff	4	75	0.182193	0.249393	0.0	7.18060661765e-05	nan	02	12	01	05	0	0	0	0	65535	65535
0.0	21210.0	r05c02f13p01-ch2sk1fk1fl1.tiff	r05c02f13p01-ch1sk1fk1fl1.tiff	4	76	0.000549325	0.0019379	0.0	0.0	nan	02	13	01	05	1	1	0	0	65535	65535
0.0	22380.0	r05c02f14p01-ch2sk1fk1fl1.tiff	r05c02f14p01-ch1sk1fk1fl1.tiff	4	77	0.000564584	0.00196841	0.0	0.0	nan	02	14	01	05	1	1	0	0	65535	65535
173.0	45.0	r05c02f15p01-ch2sk1fk1fl1.tiff	r05c02f15p01-ch1sk1fk1fl1.tiff	4	78	0.126909	0.1411	0.0	0.0	nan	02	15	01	05	0	0	0	0	65535	65535
170.0	75.0	r05c02f16p01-ch2sk1fk1fl1.tiff	r05c02f16p01-ch1sk1fk1fl1.tiff	4	79	0.135103	0.121736	0.0	0.0	nan	02	16	01	05	0	0	0	0	65535	65535
11.0	7.0	r05c02f17p01-ch2sk1fk1fl1.tiff	r05c02f17p01-ch1sk1fk1fl1.tiff	4	80	0.0622873	0.0519875	0.0	0.0	nan	02	17	01	05	0	0	0	0	65535	65535
0.0	24843.0	r05c02f18p01-ch2sk1fk1fl1.tiff	r05c02f18p01-ch1sk1fk1fl1.tiff	4	81	0.000579843	0.0150607	0.0	0.0	nan	02	18	01	05	1	1	0	0	65535	65535
0.0	21030.0	r05c02f19p01-ch2sk1fk1fl1.tiff	r05c02f19p01-ch1sk1fk1fl1.tiff	4	82	0.000579843	0.00238041	0.0	0.0	nan	02	19	01	05	1	1	0	0	65535	65535
0.0	21384.0	r05c02f20p01-ch2sk1fk1fl1.tiff	r05c02f20p01-ch1sk1fk1fl1.tiff	4	83	0.000564584	0.0019379	0.0	0.0	nan	02	20	01	05	1	1	0	0	65535	65535
0.0	23159.0	r05c02f21p01-ch2sk1fk1fl1.tiff	r05c02f21p01-ch1sk1fk1fl1.tiff	4	84	0.00062562	0.00190738	0.0	0.0	nan	02	21	01	05	1	1	0	0	65535	65535
951.0	499.0	r06c02f01p01-ch2sk1fk1fl1.tiff	r06c02f01p01-ch1sk1fk1fl1.tiff	5	85	0.141314	0.177234	0.0	0.0	nan	02	01	01	06	0	0	0	0	65535	65535
0.0	21238.0	r06c02f02p01-ch2sk1fk1fl1.tiff	r06c02f02p01-ch1sk1fk1fl1.tiff	5	86	0.000595102	0.00190738	0.0	0.0	nan	02	02	01	06	1	1	0	0	65535	65535
0.0	21317.0	r06c02f03p01-ch2sk1fk1fl1.tiff	r06c02f03p01-ch1sk1fk1fl1.tiff	5	87	0.000579843	0.00210575	0.0	0.0	nan	02	03	01	06	1	1	0	0	65535	65535
0.0	23271.0	r06c02f04p01-ch2sk1fk1fl1.tiff	r06c02f04p01-ch1sk1fk1fl1.tiff	5	88	0.000564584	0.00187686	0.0	0.0	nan	02	04	01	06	1	1	0	0	65535	65535
0.0	20924.0	r06c02f05p01-ch2sk1fk1fl1.tiff	r06c02f05p01-ch1sk1fk1fl1.tiff	5	89	0.000595102	0.00190738	0.0	0.0	nan	02	05	01	06	1	1	0	0	65535	65535
51.0	15.0	r06c02f06p01-ch2sk1fk1fl1.tiff	r06c02f06p01-ch1sk1fk1fl1.tiff	5	90	0.1037	0.115328	0.0	0.0	nan	02	06	01	06	0	0	0	0	65535	65535
168.0	75.0	r06c02f07p01-ch2sk1fk1fl1.tiff	r06c02f07p01-ch1sk1fk1fl1.tiff	5	91	0.112459	0.169497	0.0	0.0	nan	02	07	01	06	0	0	0	0	65535	65535
32.0	12.0	r06c02f08p01-ch2sk1fk1fl1.tiff	r06c02f08p01-ch1sk1fk1fl1.tiff	5	92	0.0799268	0.106859	0.0	0.0	nan	02	08	01	06	0	0	0	0	65535	65535
0.0	21346.0	r06c02f09p01-ch2sk1fk1fl1.tiff	r06c02f09p01-ch1sk1fk1fl1.tiff	5	93	0.000610361	0.00210575	0.0	0.0	nan	02	09	01	06	1	1	0	0	65535	65535
0.0	275.0	r06c02f10p01-ch2sk1fk1fl1.tiff	r06c02f10p01-ch1sk1fk1fl1.tiff	5	94	0.000717174	0.0774395	0.0	0.0	nan	02	10	01	06	1	0	0	0	65535	65535
131.0	49.0	r06c02f11p01-ch2sk1fk1fl1.tiff	r06c02f11p01-ch1sk1fk1fl1.tiff	5	95	0.0852674	0.239017	0.0	0.0	nan	02	11	01	06	0	0	0	0	65535	65535
184.0	41.0	r06c02f12p01-ch2sk1fk1fl1.tiff	r06c02f12p01-ch1sk1fk1fl1.tiff	5	96	0.140032	0.156237	0.0	0.0	nan	02	12	01	06	0	0	0	0	65535	65535
0.0	21098.0	r06c02f13p01-ch2sk1fk1fl1.tiff	r06c02f13p01-ch1sk1fk1fl1.tiff	5	97	0.000595102	0.00230411	0.0	0.0	nan	02	13	01	06	1	1	0	0	65535	65535
0.0	20648.0	r06c02f14p01-ch2sk1fk1fl1.tiff	r06c02f14p01-ch1sk1fk1fl1.tiff	5	98	0.000579843	0.00192264	0.0	0.0	nan	02	14	01	06	1	1	0	0	65535	65535
62.0	48.0	r06c02f15p01-ch2sk1fk1fl1.tiff	r06c02f15p01-ch1sk1fk1fl1.tiff	5	99	0.074464	0.123751	0.0	0.0	nan	02	15	01	06	0	0	0	0	65535	65535
456.0	175.0	r06c02f16p01-ch2sk1fk1fl1.tiff	r06c02f16p01-ch1sk1fk1fl1.tiff	5	100	0.141665	0.191806	0.0	0.0	nan	02	16	01	06	0	0	0	0	65535	65535
75.0	50.0	r06c02f17p01-ch2sk1fk1fl1.tiff	r06c02f17p01-ch1sk1fk1fl1.tiff	5	101	0.0722362	0.0747539	0.0	0.0	nan	02	17	01	06	0	0	0	0	65535	65535
0.0	19058.0	r06c02f18p01-ch2sk1fk1fl1.tiff	r06c02f18p01-ch1sk1fk1fl1.tiff	5	102	0.000595102	0.00189212	0.0	0.0	nan	02	18	01	06	1	1	0	0	65535	65535
1.0	20916.0	r06c02f19p01-ch2sk1fk1fl1.tiff	r06c02f19p01-ch1sk1fk1fl1.tiff	5	103	0.0423133	0.00321965	0.0	0.0	nan	02	19	01	06	1	1	0	0	65535	65535
44.0	13.0	r06c02f20p01-ch2sk1fk1fl1.tiff	r06c02f20p01-ch1sk1fk1fl1.tiff	5	104	0.0569772	0.0647746	0.0	0.0	nan	02	20	01	06	0	0	0	0	65535	65535
1.0	23057.0	r06c02f21p01-ch2sk1fk1fl1.tiff	r06c02f21p01-ch1sk1fk1fl1.tiff	5	105	0.0654765	0.00292973	0.0	0.0	nan	02	21	01	06	0	1	0	0	65535	65535
482.0	158.0	r02c03f01p01-ch2sk1fk1fl1.tiff	r02c03f01p01-ch1sk1fk1fl1.tiff	6	106	0.161166	0.228046	0.0	0.0	nan	03	01	01	02	0	0	0	0	65535	65535
0.0	21301.0	r02c03f02p01-ch2sk1fk1fl1.tiff	r02c03f02p01-ch1sk1fk1fl1.tiff	6	107	0.00062562	0.00207523	0.0	0.0	nan	03	02	01	02	1	1	0	0	65535	65535
0.0	21718.0	r02c03f03p01-ch2sk1fk1fl1.tiff	r02c03f03p01-ch1sk1fk1fl1.tiff	6	108	0.000534066	0.00230411	0.0	0.0	nan	03	03	01	02	1	1	0	0	65535	65535
0.0	21523.0	r02c03f04p01-ch2sk1fk1fl1.tiff	r02c03f04p01-ch1sk1fk1fl1.tiff	6	109	0.000579843	0.00242618	0.0	0.0	nan	03	04	01	02	1	1	0	0	65535	65535
0.0	22799.0	r02c03f05p01-ch2sk1fk1fl1.tiff	r02c03f05p01-ch1sk1fk1fl1.tiff	6	110	0.000564584	0.00192264	0.0	0.0	nan	03	05	01	02	1	1	0	0	65535	65535
49.0	8.0	r02c03f06p01-ch2sk1fk1fl1.tiff	r02c03f06p01-ch1sk1fk1fl1.tiff	6	111	0.113741	0.126467	0.0	0.0	nan	03	06	01	02	0	0	0	0	65535	65535
201.0	45.0	r02c03f07p01-ch2sk1fk1fl1.tiff	r02c03f07p01-ch1sk1fk1fl1.tiff	6	112	0.12079	0.115984	0.0	0.0	nan	03	07	01	02	0	0	0	0	65535	65535
6.0	4.0	r02c03f08p01-ch2sk1fk1fl1.tiff	r02c03f08p01-ch1sk1fk1fl1.tiff	6	113	0.0924392	0.0795453	0.0	0.0	nan	03	08	01	02	0	0	0	0	65535	65535
0.0	19375.0	r02c03f09p01-ch2sk1fk1fl1.tiff	r02c03f09p01-ch1sk1fk1fl1.tiff	6	114	0.000564584	0.00192264	0.0	0.0	nan	03	09	01	02	1	1	0	0	65535	65535
0.0	20029.0	r02c03f10p01-ch2sk1fk1fl1.tiff	r02c03f10p01-ch1sk1fk1fl1.tiff	6	115	0.000579843	0.00198367	0.0	0.0	nan	03	10	01	02	1	1	0	0	65535	65535
99.0	24.0	r02c03f11p01-ch2sk1fk1fl1.tiff	r02c03f11p01-ch1sk1fk1fl1.tiff	6	116	0.121752	0.0872206	0.0	0.0	nan	03	11	01	02	0	0	0	0	65535	65535
174.0	42.0	r02c03f12p01-ch2sk1fk1fl1.tiff	r02c03f12p01-ch1sk1fk1fl1.tiff	6	117	0.120134	0.139223	0.0	0.0	nan	03	12	01	02	0	0	0	0	65535	65535
0.0	21451.0	r02c03f13p01-ch2sk1fk1fl1.tiff	r02c03f13p01-ch1sk1fk1fl1.tiff	6	118	0.000579843	0.00199893	0.0	0.0	nan	03	13	01	02	1	1	0	0	65535	65535
0.0	21048.0	r02c03f14p01-ch2sk1fk1fl1.tiff	r02c03f14p01-ch1sk1fk1fl1.tiff	6	119	0.000595102	0.00189212	0.0	0.0	nan	03	14	01	02	1	1	0	0	65535	65535
135.0	37.0	r02c03f15p01-ch2sk1fk1fl1.tiff	r02c03f15p01-ch1sk1fk1fl1.tiff	6	120	0.104372	0.19704	0.0	0.0	nan	03	15	01	02	0	0	0	0	65535	65535
633.0	192.0	r02c03f16p01-ch2sk1fk1fl1.tiff	r02c03f16p01-ch1sk1fk1fl1.tiff	6	121	0.180896	0.204089	0.0	0.0	nan	03	16	01	02	0	0	0	0	65535	65535
126.0	40.0	r02c03f17p01-ch2sk1fk1fl1.tiff	r02c03f17p01-ch1sk1fk1fl1.tiff	6	122	0.0803845	0.0821851	0.0	0.0	nan	03	17	01	02	0	0	0	0	65535	65535
0.0	21491.0	r02c03f18p01-ch2sk1fk1fl1.tiff	r02c03f18p01-ch1sk1fk1fl1.tiff	6	123	0.000610361	0.00192264	0.0	0.0	nan	03	18	01	02	1	1	0	0	65535	65535
35.0	5.0	r02c03f19p01-ch2sk1fk1fl1.tiff	r02c03f19p01-ch1sk1fk1fl1.tiff	6	124	0.0768292	0.0504311	0.0	0.0	nan	03	19	01	02	0	0	0	0	65535	65535
194.0	41.0	r02c03f20p01-ch2sk1fk1fl1.tiff	r02c03f20p01-ch1sk1fk1fl1.tiff	6	125	0.112657	0.0922408	0.0	0.0	nan	03	20	01	02	0	0	0	0	65535	65535
25.0	3.0	r02c03f21p01-ch2sk1fk1fl1.tiff	r02c03f21p01-ch1sk1fk1fl1.tiff	6	126	0.0809491	0.0727398	0.0	0.0	nan	03	21	01	02	0	0	0	0	65535	65535
271.0	78.0	r03c03f01p01-ch2sk1fk1fl1.tiff	r03c03f01p01-ch1sk1fk1fl1.tiff	7	127	0.166201	0.249775	0.0	0.294979319853	nan	03	01	01	03	0	0	0	0	65535	65535
0.0	21541.0	r03c03f02p01-ch2sk1fk1fl1.tiff	r03c03f02p01-ch1sk1fk1fl1.tiff	7	128	0.000579843	0.00343328	0.0	0.0	nan	03	02	01	03	1	1	0	0	65535	65535
0.0	21672.0	r03c03f03p01-ch2sk1fk1fl1.tiff	r03c03f03p01-ch1sk1fk1fl1.tiff	7	129	0.000579843	0.00192264	0.0	0.0	nan	03	03	01	03	1	1	0	0	65535	65535
0.0	21346.0	r03c03f04p01-ch2sk1fk1fl1.tiff	r03c03f04p01-ch1sk1fk1fl1.tiff	7	130	0.000549325	0.00201419	0.0	0.0	nan	03	04	01	03	1	1	0	0	65535	65535
0.0	21036.0	r03c03f05p01-ch2sk1fk1fl1.tiff	r03c03f05p01-ch1sk1fk1fl1.tiff	7	131	0.000610361	0.00198367	0.0	0.0	nan	03	05	01	03	1	1	0	0	65535	65535
88.0	36.0	r03c03f06p01-ch2sk1fk1fl1.tiff	r03c03f06p01-ch1sk1fk1fl1.tiff	7	132	0.130617	0.133211	0.0	0.0	nan	03	06	01	03	0	0	0	0	65535	65535
59.0	36.0	r03c03f07p01-ch2sk1fk1fl1.tiff	r03c03f07p01-ch1sk1fk1fl1.tiff	7	133	0.0818799	0.109483	0.0	0.0	nan	03	07	01	03	0	0	0	0	65535	65535
0.0	21257.0	r03c03f08p01-ch2sk1fk1fl1.tiff	r03c03f08p01-ch1sk1fk1fl1.tiff	7	134	0.000595102	0.00192264	0.0	0.0	nan	03	08	01	03	1	1	0	0	65535	65535
0.0	21831.0	r03c03f09p01-ch2sk1fk1fl1.tiff	r03c03f09p01-ch1sk1fk1fl1.tiff	7	135	0.000610361	0.00198367	0.0	0.0	nan	03	09	01	03	1	1	0	0	65535	65535
0.0	21982.0	r03c03f10p01-ch2sk1fk1fl1.tiff	r03c03f10p01-ch1sk1fk1fl1.tiff	7	136	0.000579843	0.00196841	0.0	0.0	nan	03	10	01	03	1	1	0	0	65535	65535
0.0	21447.0	r03c03f11p01-ch2sk1fk1fl1.tiff	r03c03f11p01-ch1sk1fk1fl1.tiff	7	137	0.000579843	0.00209049	0.0	0.0	nan	03	11	01	03	1	1	0	0	65535	65535
492.0	254.0	r03c03f12p01-ch2sk1fk1fl1.tiff	r03c03f12p01-ch1sk1fk1fl1.tiff	7	138	0.209155	0.238178	0.0	0.0	nan	03	12	01	03	0	0	0	0	65535	65535
61.0	20.0	r03c03f13p01-ch2sk1fk1fl1.tiff	r03c03f13p01-ch1sk1fk1fl1.tiff	7	139	0.215976	0.150668	0.0	0.0	nan	03	13	01	03	0	0	0	0	65535	65535
89.0	26.0	r03c03f14p01-ch2sk1fk1fl1.tiff	r03c03f14p01-ch1sk1fk1fl1.tiff	7	140	0.0825055	0.115846	0.0	0.0	nan	03	14	01	03	0	0	0	0	65535	65535
728.0	364.0	r03c03f15p01-ch2sk1fk1fl1.tiff	r03c03f15p01-ch1sk1fk1fl1.tiff	7	141	0.140169	0.249653	0.0	0.000143612132353	nan	03	15	01	03	0	0	0	0	65535	65535
221.0	143.0	r03c03f16p01-ch2sk1fk1fl1.tiff	r03c03f16p01-ch1sk1fk1fl1.tiff	7	142	0.119478	0.229175	0.0	0.0	nan	03	16	01	03	0	0	0	0	65535	65535
0.0	23308.0	r03c03f17p01-ch2sk1fk1fl1.tiff	r03c03f17p01-ch1sk1fk1fl1.tiff	7	143	0.000610361	0.00201419	0.0	0.0	nan	03	17	01	03	1	1	0	0	65535	65535
0.0	19257.0	r03c03f18p01-ch2sk1fk1fl1.tiff	r03c03f18p01-ch1sk1fk1fl1.tiff	7	144	0.000610361	0.00192264	0.0	0.0	nan	03	18	01	03	1	1	0	0	65535	65535
0.0	23072.0	r03c03f19p01-ch2sk1fk1fl1.tiff	r03c03f19p01-ch1sk1fk1fl1.tiff	7	145	0.000595102	0.0021973	0.0	0.0	nan	03	19	01	03	1	1	0	0	65535	65535
61.0	38.0	r03c03f20p01-ch2sk1fk1fl1.tiff	r03c03f20p01-ch1sk1fk1fl1.tiff	7	146	0.0505837	0.0683604	0.0	0.0	nan	03	20	01	03	0	0	0	0	65535	65535
124.0	52.0	r03c03f21p01-ch2sk1fk1fl1.tiff	r03c03f21p01-ch1sk1fk1fl1.tiff	7	147	0.081239	0.109987	0.0	0.0	nan	03	21	01	03	0	0	0	0	65535	65535
843.0	277.0	r04c03f01p01-ch2sk1fk1fl1.tiff	r04c03f01p01-ch1sk1fk1fl1.tiff	8	148	0.147127	0.249714	0.0	0.000287224264706	nan	03	01	01	04	0	0	0	0	65535	65535
0.0	21373.0	r04c03f02p01-ch2sk1fk1fl1.tiff	r04c03f02p01-ch1sk1fk1fl1.tiff	8	149	0.000564584	0.00201419	0.0	0.0	nan	03	02	01	04	1	1	0	0	65535	65535
0.0	6.0	r04c03f03p01-ch2sk1fk1fl1.tiff	r04c03f03p01-ch1sk1fk1fl1.tiff	8	150	0.000823987	0.117708	0.0	0.0	nan	03	03	01	04	1	0	0	0	65535	65535
0.0	21605.0	r04c03f04p01-ch2sk1fk1fl1.tiff	r04c03f04p01-ch1sk1fk1fl1.tiff	8	151	0.000579843	0.00329595	0.0	0.0	nan	03	04	01	04	1	1	0	0	65535	65535
0.0	23047.0	r04c03f05p01-ch2sk1fk1fl1.tiff	r04c03f05p01-ch1sk1fk1fl1.tiff	8	152	0.000640879	0.00202945	0.0	0.0	nan	03	05	01	04	1	1	0	0	65535	65535
52.0	11.0	r04c03f06p01-ch2sk1fk1fl1.tiff	r04c03f06p01-ch1sk1fk1fl1.tiff	8	153	0.0784161	0.100206	0.0	0.0	nan	03	06	01	04	0	0	0	0	65535	65535
149.0	34.0	r04c03f07p01-ch2sk1fk1fl1.tiff	r04c03f07p01-ch1sk1fk1fl1.tiff	8	154	0.161227	0.160342	0.0	0.0	nan	03	07	01	04	0	0	0	0	65535	65535
17.0	6.0	r04c03f08p01-ch2sk1fk1fl1.tiff	r04c03f08p01-ch1sk1fk1fl1.tiff	8	155	0.119326	0.0744182	0.0	0.0	nan	03	08	01	04	0	0	0	0	65535	65535
0.0	19275.0	r04c03f09p01-ch2sk1fk1fl1.tiff	r04c03f09p01-ch1sk1fk1fl1.tiff	8	156	0.000579843	0.00209049	0.0	0.0	nan	03	09	01	04	1	1	0	0	65535	65535
0.0	19731.0	r04c03f10p01-ch2sk1fk1fl1.tiff	r04c03f10p01-ch1sk1fk1fl1.tiff	8	157	0.000564584	0.00196841	0.0	0.0	nan	03	10	01	04	1	1	0	0	65535	65535
84.0	19.0	r04c03f11p01-ch2sk1fk1fl1.tiff	r04c03f11p01-ch1sk1fk1fl1.tiff	8	158	0.0608835	0.0809186	0.0	0.0	nan	03	11	01	04	0	0	0	0	65535	65535
338.0	89.0	r04c03f12p01-ch2sk1fk1fl1.tiff	r04c03f12p01-ch1sk1fk1fl1.tiff	8	159	0.172412	0.184329	0.0	0.0	nan	03	12	01	04	0	0	0	0	65535	65535
0.0	21364.0	r04c03f13p01-ch2sk1fk1fl1.tiff	r04c03f13p01-ch1sk1fk1fl1.tiff	8	160	0.000579843	0.0021973	0.0	0.0	nan	03	13	01	04	1	1	0	0	65535	65535
0.0	23196.0	r04c03f14p01-ch2sk1fk1fl1.tiff	r04c03f14p01-ch1sk1fk1fl1.tiff	8	161	0.000595102	0.00201419	0.0	0.0	nan	03	14	01	04	1	1	0	0	65535	65535
277.0	55.0	r04c03f15p01-ch2sk1fk1fl1.tiff	r04c03f15p01-ch1sk1fk1fl1.tiff	8	162	0.123461	0.156207	0.0	0.0	nan	03	15	01	04	0	0	0	0	65535	65535
493.0	114.0	r04c03f16p01-ch2sk1fk1fl1.tiff	r04c03f16p01-ch1sk1fk1fl1.tiff	8	163	0.249592	0.249668	7.18060661765e-05	7.18060661765e-05	nan	03	16	01	04	0	0	0	0	65535	65535
43.0	9.0	r04c03f17p01-ch2sk1fk1fl1.tiff	r04c03f17p01-ch1sk1fk1fl1.tiff	8	164	0.0578775	0.0703593	0.0	0.0	nan	03	17	01	04	0	0	0	0	65535	65535
0.0	21482.0	r04c03f18p01-ch2sk1fk1fl1.tiff	r04c03f18p01-ch1sk1fk1fl1.tiff	8	165	0.000595102	0.00187686	0.0	0.0	nan	03	18	01	04	1	1	0	0	65535	65535
0.0	21090.0	r04c03f19p01-ch2sk1fk1fl1.tiff	r04c03f19p01-ch1sk1fk1fl1.tiff	8	166	0.000579843	0.00192264	0.0	0.0	nan	03	19	01	04	1	1	0	0	65535	65535
40.0	5.0	r04c03f20p01-ch2sk1fk1fl1.tiff	r04c03f20p01-ch1sk1fk1fl1.tiff	8	167	0.0836957	0.0543069	0.0	0.0	nan	03	20	01	04	0	0	0	0	65535	65535
24.0	23555.0	r04c03f21p01-ch2sk1fk1fl1.tiff	r04c03f21p01-ch1sk1fk1fl1.tiff	8	168	0.0647135	0.0142061	0.0	0.0	nan	03	21	01	04	0	1	0	0	65535	65535
831.0	603.0	r05c03f01p01-ch2sk1fk1fl1.tiff	r05c03f01p01-ch1sk1fk1fl1.tiff	9	169	0.180896	0.249653	0.0	7.18060661765e-05	nan	03	01	01	05	0	0	0	0	65535	65535
0.0	23388.0	r05c03f02p01-ch2sk1fk1fl1.tiff	r05c03f02p01-ch1sk1fk1fl1.tiff	9	170	0.000686656	0.00199893	0.0	0.0	nan	03	02	01	05	1	1	0	0	65535	65535
0.0	21552.0	r05c03f03p01-ch2sk1fk1fl1.tiff	r05c03f03p01-ch1sk1fk1fl1.tiff	9	171	0.000579843	0.00265507	0.0	0.0	nan	03	03	01	05	1	1	0	0	65535	65535
0.0	21637.0	r05c03f04p01-ch2sk1fk1fl1.tiff	r05c03f04p01-ch1sk1fk1fl1.tiff	9	172	0.000595102	0.0019379	0.0	0.0	nan	03	04	01	05	1	1	0	0	65535	65535
0.0	20894.0	r05c03f05p01-ch2sk1fk1fl1.tiff	r05c03f05p01-ch1sk1fk1fl1.tiff	9	173	0.00062562	0.00192264	0.0	0.0	nan	03	05	01	05	1	1	0	0	65535	65535
203.0	44.0	r05c03f06p01-ch2sk1fk1fl1.tiff	r05c03f06p01-ch1sk1fk1fl1.tiff	9	174	0.140063	0.1991	0.0	0.0	nan	03	06	01	05	0	0	0	0	65535	65535
319.0	136.0	r05c03f07p01-ch2sk1fk1fl1.tiff	r05c03f07p01-ch1sk1fk1fl1.tiff	9	175	0.108064	0.242786	0.0	0.0	nan	03	07	01	05	0	0	0	0	65535	65535
21.0	2.0	r05c03f08p01-ch2sk1fk1fl1.tiff	r05c03f08p01-ch1sk1fk1fl1.tiff	9	176	0.0915541	0.0863355	0.0	0.0	nan	03	08	01	05	0	0	0	0	65535	65535
0.0	19269.0	r05c03f09p01-ch2sk1fk1fl1.tiff	r05c03f09p01-ch1sk1fk1fl1.tiff	9	177	0.000564584	0.00192264	0.0	0.0	nan	03	09	01	05	1	1	0	0	65535	65535
0.0	22205.0	r05c03f10p01-ch2sk1fk1fl1.tiff	r05c03f10p01-ch1sk1fk1fl1.tiff	9	178	0.000610361	0.00201419	0.0	0.0	nan	03	10	01	05	1	1	0	0	65535	65535
62.0	32.0	r05c03f11p01-ch2sk1fk1fl1.tiff	r05c03f11p01-ch1sk1fk1fl1.tiff	9	179	0.0975662	0.108934	0.0	0.0	nan	03	11	01	05	0	0	0	0	65535	65535
536.0	169.0	r05c03f12p01-ch2sk1fk1fl1.tiff	r05c03f12p01-ch1sk1fk1fl1.tiff	9	180	0.13817	0.185046	0.0	0.0	nan	03	12	01	05	0	0	0	0	65535	65535
0.0	23247.0	r05c03f13p01-ch2sk1fk1fl1.tiff	r05c03f13p01-ch1sk1fk1fl1.tiff	9	181	0.000610361	0.00190738	0.0	0.0	nan	03	13	01	05	1	1	0	0	65535	65535
0.0	20686.0	r05c03f14p01-ch2sk1fk1fl1.tiff	r05c03f14p01-ch1sk1fk1fl1.tiff	9	182	0.000610361	0.0019379	0.0	0.0	nan	03	14	01	05	1	1	0	0	65535	65535
100.0	57.0	r05c03f15p01-ch2sk1fk1fl1.tiff	r05c03f15p01-ch1sk1fk1fl1.tiff	9	183	0.128847	0.131502	0.0	0.0	nan	03	15	01	05	0	0	0	0	65535	65535
183.0	109.0	r05c03f16p01-ch2sk1fk1fl1.tiff	r05c03f16p01-ch1sk1fk1fl1.tiff	9	184	0.125017	0.244434	0.0	0.0	nan	03	16	01	05	0	0	0	0	65535	65535
11.0	5.0	r05c03f17p01-ch2sk1fk1fl1.tiff	r05c03f17p01-ch1sk1fk1fl1.tiff	9	185	0.0454261	0.0552682	0.0	0.0	nan	03	17	01	05	1	0	0	0	65535	65535
0.0	21585.0	r05c03f18p01-ch2sk1fk1fl1.tiff	r05c03f18p01-ch1sk1fk1fl1.tiff	9	186	0.00062562	0.00205997	0.0	0.0	nan	03	18	01	05	1	1	0	0	65535	65535
0.0	23317.0	r05c03f19p01-ch2sk1fk1fl1.tiff	r05c03f19p01-ch1sk1fk1fl1.tiff	9	187	0.00062562	0.0018616	0.0	0.0	nan	03	19	01	05	1	1	0	0	65535	65535
0.0	21339.0	r05c03f20p01-ch2sk1fk1fl1.tiff	r05c03f20p01-ch1sk1fk1fl1.tiff	9	188	0.000656138	0.00204471	0.0	0.0	nan	03	20	01	05	1	1	0	0	65535	65535
0.0	21181.0	r05c03f21p01-ch2sk1fk1fl1.tiff	r05c03f21p01-ch1sk1fk1fl1.tiff	9	189	0.000564584	0.00675975	0.0	0.0	nan	03	21	01	05	1	1	0	0	65535	65535
665.0	351.0	r06c03f01p01-ch2sk1fk1fl1.tiff	r06c03f01p01-ch1sk1fk1fl1.tiff	10	190	0.249699	0.184375	0.000430836397059	0.0	nan	03	01	01	06	0	0	0	0	65535	65535
0.0	21559.0	r06c03f02p01-ch2sk1fk1fl1.tiff	r06c03f02p01-ch1sk1fk1fl1.tiff	10	191	0.000579843	0.00192264	0.0	0.0	nan	03	02	01	06	1	1	0	0	65535	65535
0.0	21519.0	r06c03f03p01-ch2sk1fk1fl1.tiff	r06c03f03p01-ch1sk1fk1fl1.tiff	10	192	0.000579843	0.00192264	0.0	0.0	nan	03	03	01	06	1	1	0	0	65535	65535
0.0	21518.0	r06c03f04p01-ch2sk1fk1fl1.tiff	r06c03f04p01-ch1sk1fk1fl1.tiff	10	193	0.000595102	0.00201419	0.0	0.0	nan	03	04	01	06	1	1	0	0	65535	65535
0.0	20901.0	r06c03f05p01-ch2sk1fk1fl1.tiff	r06c03f05p01-ch1sk1fk1fl1.tiff	10	194	0.000595102	0.00332647	0.0	0.0	nan	03	05	01	06	1	1	0	0	65535	65535
74.0	18.0	r06c03f06p01-ch2sk1fk1fl1.tiff	r06c03f06p01-ch1sk1fk1fl1.tiff	10	195	0.0690623	0.0801099	0.0	0.0	nan	03	06	01	06	0	0	0	0	65535	65535
132.0	33.0	r06c03f07p01-ch2sk1fk1fl1.tiff	r06c03f07p01-ch1sk1fk1fl1.tiff	10	196	0.0983597	0.139422	0.0	0.0	nan	03	07	01	06	0	0	0	0	65535	65535
3.0	23276.0	r06c03f08p01-ch2sk1fk1fl1.tiff	r06c03f08p01-ch1sk1fk1fl1.tiff	10	197	0.113741	0.0146487	0.0	0.0	nan	03	08	01	06	0	1	0	0	65535	65535
0.0	21643.0	r06c03f09p01-ch2sk1fk1fl1.tiff	r06c03f09p01-ch1sk1fk1fl1.tiff	10	198	0.000549325	0.00199893	0.0	0.0	nan	03	09	01	06	1	1	0	0	65535	65535
0.0	22191.0	r06c03f10p01-ch2sk1fk1fl1.tiff	r06c03f10p01-ch1sk1fk1fl1.tiff	10	199	0.000579843	0.00192264	0.0	0.0	nan	03	10	01	06	1	1	0	0	65535	65535
62.0	16.0	r06c03f11p01-ch2sk1fk1fl1.tiff	r06c03f11p01-ch1sk1fk1fl1.tiff	10	200	0.117601	0.0788434	0.0	0.0	nan	03	11	01	06	0	0	0	0	65535	65535
331.0	105.0	r06c03f12p01-ch2sk1fk1fl1.tiff	r06c03f12p01-ch1sk1fk1fl1.tiff	10	201	0.204623	0.190616	0.0	0.0	nan	03	12	01	06	0	0	0	0	65535	65535
0.0	21546.0	r06c03f13p01-ch2sk1fk1fl1.tiff	r06c03f13p01-ch1sk1fk1fl1.tiff	10	202	0.000579843	0.00199893	0.0	0.0	nan	03	13	01	06	1	1	0	0	65535	65535
0.0	20736.0	r06c03f14p01-ch2sk1fk1fl1.tiff	r06c03f14p01-ch1sk1fk1fl1.tiff	10	203	0.000640879	0.00192264	0.0	0.0	nan	03	14	01	06	1	1	0	0	65535	65535
210.0	95.0	r06c03f15p01-ch2sk1fk1fl1.tiff	r06c03f15p01-ch1sk1fk1fl1.tiff	10	204	0.125338	0.174945	0.0	0.0	nan	03	15	01	06	0	0	0	0	65535	65535
594.0	371.0	r06c03f16p01-ch2sk1fk1fl1.tiff	r06c03f16p01-ch1sk1fk1fl1.tiff	10	205	0.135821	0.189425	0.0	0.0	nan	03	16	01	06	0	0	0	0	65535	65535
70.0	45.0	r06c03f17p01-ch2sk1fk1fl1.tiff	r06c03f17p01-ch1sk1fk1fl1.tiff	10	206	0.0707256	0.0786755	0.0	0.0	nan	03	17	01	06	0	0	0	0	65535	65535
0.0	21492.0	r06c03f18p01-ch2sk1fk1fl1.tiff	r06c03f18p01-ch1sk1fk1fl1.tiff	10	207	0.000549325	0.0018616	0.0	0.0	nan	03	18	01	06	1	1	0	0	65535	65535
8.0	6.0	r06c03f19p01-ch2sk1fk1fl1.tiff	r06c03f19p01-ch1sk1fk1fl1.tiff	10	208	0.048127	0.0480049	0.0	0.0	nan	03	19	01	06	1	1	0	0	65535	65535
93.0	54.0	r06c03f20p01-ch2sk1fk1fl1.tiff	r06c03f20p01-ch1sk1fk1fl1.tiff	10	209	0.0853132	0.0869917	0.0	0.0	nan	03	20	01	06	0	0	0	0	65535	65535
16.0	10.0	r06c03f21p01-ch2sk1fk1fl1.tiff	r06c03f21p01-ch1sk1fk1fl1.tiff	10	210	0.0792706	0.0667887	0.0	0.0	nan	03	21	01	06	0	0	0	0	65535	65535
388.0	107.0	r02c04f01p01-ch2sk1fk1fl1.tiff	r02c04f01p01-ch1sk1fk1fl1.tiff	11	211	0.142672	0.249714	0.0	0.000287224264706	nan	04	01	01	02	0	0	0	0	65535	65535
0.0	21425.0	r02c04f02p01-ch2sk1fk1fl1.tiff	r02c04f02p01-ch1sk1fk1fl1.tiff	11	212	0.000564584	0.00381476	0.0	0.0	nan	04	02	01	02	1	1	0	0	65535	65535
0.0	21679.0	r02c04f03p01-ch2sk1fk1fl1.tiff	r02c04f03p01-ch1sk1fk1fl1.tiff	11	213	0.000564584	0.00198367	0.0	0.0	nan	04	03	01	02	1	1	0	0	65535	65535
0.0	21617.0	r02c04f04p01-ch2sk1fk1fl1.tiff	r02c04f04p01-ch1sk1fk1fl1.tiff	11	214	0.00062562	0.002121	0.0	0.0	nan	04	04	01	02	1	1	0	0	65535	65535
0.0	23098.0	r02c04f05p01-ch2sk1fk1fl1.tiff	r02c04f05p01-ch1sk1fk1fl1.tiff	11	215	0.000595102	0.00196841	0.0	0.0	nan	04	05	01	02	1	1	0	0	65535	65535
0.0	23578.0	r02c04f06p01-ch2sk1fk1fl1.tiff	r02c04f06p01-ch1sk1fk1fl1.tiff	11	216	0.000595102	0.00347906	0.0	0.0	nan	04	06	01	02	1	1	0	0	65535	65535
56.0	16.0	r02c04f07p01-ch2sk1fk1fl1.tiff	r02c04f07p01-ch1sk1fk1fl1.tiff	11	217	0.0947127	0.0787518	0.0	0.0	nan	04	07	01	02	0	0	0	0	65535	65535
0.0	21439.0	r02c04f08p01-ch2sk1fk1fl1.tiff	r02c04f08p01-ch1sk1fk1fl1.tiff	11	218	0.000717174	0.00363165	0.0	0.0	nan	04	08	01	02	1	1	0	0	65535	65535
0.0	21714.0	r02c04f09p01-ch2sk1fk1fl1.tiff	r02c04f09p01-ch1sk1fk1fl1.tiff	11	219	0.000564584	0.00195315	0.0	0.0	nan	04	09	01	02	1	1	0	0	65535	65535
0.0	20391.0	r02c04f10p01-ch2sk1fk1fl1.tiff	r02c04f10p01-ch1sk1fk1fl1.tiff	11	220	0.000595102	0.00192264	0.0	0.0	nan	04	10	01	02	1	1	0	0	65535	65535
130.0	32.0	r02c04f11p01-ch2sk1fk1fl1.tiff	r02c04f11p01-ch1sk1fk1fl1.tiff	11	221	0.083772	0.0939193	0.0	0.0	nan	04	11	01	02	0	0	0	0	65535	65535
181.0	41.0	r02c04f12p01-ch2sk1fk1fl1.tiff	r02c04f12p01-ch1sk1fk1fl1.tiff	11	222	0.106004	0.146715	0.0	0.0	nan	04	12	01	02	0	0	0	0	65535	65535
0.0	21761.0	r02c04f13p01-ch2sk1fk1fl1.tiff	r02c04f13p01-ch1sk1fk1fl1.tiff	11	223	0.000564584	0.00202945	0.0	0.0	nan	04	13	01	02	1	1	0	0	65535	65535
0.0	20883.0	r02c04f14p01-ch2sk1fk1fl1.tiff	r02c04f14p01-ch1sk1fk1fl1.tiff	11	224	0.000579843	0.00215152	0.0	0.0	nan	04	14	01	02	1	1	0	0	65535	65535
231.0	63.0	r02c04f15p01-ch2sk1fk1fl1.tiff	r02c04f15p01-ch1sk1fk1fl1.tiff	11	225	0.127352	0.158389	0.0	0.0	nan	04	15	01	02	0	0	0	0	65535	65535
829.0	231.0	r02c04f16p01-ch2sk1fk1fl1.tiff	r02c04f16p01-ch1sk1fk1fl1.tiff	11	226	0.227359	0.238056	0.0	0.0	nan	04	16	01	02	0	0	0	0	65535	65535
122.0	59.0	r02c04f17p01-ch2sk1fk1fl1.tiff	r02c04f17p01-ch1sk1fk1fl1.tiff	11	227	0.114488	0.114763	0.0	0.0	nan	04	17	01	02	0	0	0	0	65535	65535
0.0	21271.0	r02c04f18p01-ch2sk1fk1fl1.tiff	r02c04f18p01-ch1sk1fk1fl1.tiff	11	228	0.000564584	0.00192264	0.0	0.0	nan	04	18	01	02	1	1	0	0	65535	65535
34.0	9.0	r02c04f19p01-ch2sk1fk1fl1.tiff	r02c04f19p01-ch1sk1fk1fl1.tiff	11	229	0.0666209	0.0625162	0.0	0.0	nan	04	19	01	02	0	0	0	0	65535	65535
141.0	33.0	r02c04f20p01-ch2sk1fk1fl1.tiff	r02c04f20p01-ch1sk1fk1fl1.tiff	11	230	0.129015	0.0736553	0.0	0.0	nan	04	20	01	02	0	0	0	0	65535	65535
42.0	6.0	r02c04f21p01-ch2sk1fk1fl1.tiff	r02c04f21p01-ch1sk1fk1fl1.tiff	11	231	0.0831769	0.063447	0.0	0.0	nan	04	21	01	02	0	0	0	0	65535	65535
788.0	550.0	r03c04f01p01-ch2sk1fk1fl1.tiff	r03c04f01p01-ch1sk1fk1fl1.tiff	12	232	0.192477	0.204456	0.0	0.0	nan	04	01	01	03	0	0	0	0	65535	65535
0.0	21604.0	r03c04f02p01-ch2sk1fk1fl1.tiff	r03c04f02p01-ch1sk1fk1fl1.tiff	12	233	0.000579843	0.00196841	0.0	0.0	nan	04	02	01	03	1	1	0	0	65535	65535
0.0	21591.0	r03c04f03p01-ch2sk1fk1fl1.tiff	r03c04f03p01-ch1sk1fk1fl1.tiff	12	234	0.00062562	0.00202945	0.0	0.0	nan	04	03	01	03	1	1	0	0	65535	65535
0.0	21739.0	r03c04f04p01-ch2sk1fk1fl1.tiff	r03c04f04p01-ch1sk1fk1fl1.tiff	12	235	0.000610361	0.00204471	0.0	0.0	nan	04	04	01	03	1	1	0	0	65535	65535
0.0	21070.0	r03c04f05p01-ch2sk1fk1fl1.tiff	r03c04f05p01-ch1sk1fk1fl1.tiff	12	236	0.000549325	0.0019379	0.0	0.0	nan	04	05	01	03	1	1	0	0	65535	65535
43.0	13.0	r03c04f06p01-ch2sk1fk1fl1.tiff	r03c04f06p01-ch1sk1fk1fl1.tiff	12	237	0.0786908	0.102693	0.0	0.0	nan	04	06	01	03	0	0	0	0	65535	65535
247.0	119.0	r03c04f07p01-ch2sk1fk1fl1.tiff	r03c04f07p01-ch1sk1fk1fl1.tiff	12	238	0.132204	0.249729	0.0	0.000215418198529	nan	04	07	01	03	0	0	0	0	65535	65535
124.0	48.0	r03c04f08p01-ch2sk1fk1fl1.tiff	r03c04f08p01-ch1sk1fk1fl1.tiff	12	239	0.0965286	0.213214	0.0	0.0	nan	04	08	01	03	0	0	0	0	65535	65535
0.0	19326.0	r03c04f09p01-ch2sk1fk1fl1.tiff	r03c04f09p01-ch1sk1fk1fl1.tiff	12	240	0.00062562	0.00190738	0.0	0.0	nan	04	09	01	03	1	1	0	0	65535	65535
0.0	20092.0	r03c04f10p01-ch2sk1fk1fl1.tiff	r03c04f10p01-ch1sk1fk1fl1.tiff	12	241	0.000579843	0.00204471	0.0	0.0	nan	04	10	01	03	1	1	0	0	65535	65535
260.0	154.0	r03c04f11p01-ch2sk1fk1fl1.tiff	r03c04f11p01-ch1sk1fk1fl1.tiff	12	242	0.150683	0.249699	0.0	0.000287224264706	nan	04	11	01	03	0	0	0	0	65535	65535
160.0	74.0	r03c04f12p01-ch2sk1fk1fl1.tiff	r03c04f12p01-ch1sk1fk1fl1.tiff	12	243	0.103761	0.182467	0.0	0.0	nan	04	12	01	03	0	0	0	0	65535	65535
0.0	21440.0	r03c04f13p01-ch2sk1fk1fl1.tiff	r03c04f13p01-ch1sk1fk1fl1.tiff	12	244	0.000595102	0.00207523	0.0	0.0	nan	04	13	01	03	1	1	0	0	65535	65535
0.0	20896.0	r03c04f14p01-ch2sk1fk1fl1.tiff	r03c04f14p01-ch1sk1fk1fl1.tiff	12	245	0.00062562	0.00216678	0.0	0.0	nan	04	14	01	03	1	1	0	0	65535	65535
75.0	28.0	r03c04f15p01-ch2sk1fk1fl1.tiff	r03c04f15p01-ch1sk1fk1fl1.tiff	12	246	0.110369	0.0815137	0.0	0.0	nan	04	15	01	03	0	0	0	0	65535	65535
356.0	131.0	r03c04f16p01-ch2sk1fk1fl1.tiff	r03c04f16p01-ch1sk1fk1fl1.tiff	12	247	0.208316	0.234852	0.0	0.0	nan	04	16	01	03	0	0	0	0	65535	65535
181.0	78.0	r03c04f17p01-ch2sk1fk1fl1.tiff	r03c04f17p01-ch1sk1fk1fl1.tiff	12	248	0.118013	0.129931	0.0	0.0	nan	04	17	01	03	0	0	0	0	65535	65535
0.0	19417.0	r03c04f18p01-ch2sk1fk1fl1.tiff	r03c04f18p01-ch1sk1fk1fl1.tiff	12	249	0.000564584	0.00190738	0.0	0.0	nan	04	18	01	03	1	1	0	0	65535	65535
0.0	21378.0	r03c04f19p01-ch2sk1fk1fl1.tiff	r03c04f19p01-ch1sk1fk1fl1.tiff	12	250	0.000595102	0.00282292	0.0	0.0	nan	04	19	01	03	1	1	0	0	65535	65535
0.0	21658.0	r03c04f20p01-ch2sk1fk1fl1.tiff	r03c04f20p01-ch1sk1fk1fl1.tiff	12	251	0.00161746	0.00218204	0.0	0.0	nan	04	20	01	03	1	1	0	0	65535	65535
0.0	21490.0	r03c04f21p01-ch2sk1fk1fl1.tiff	r03c04f21p01-ch1sk1fk1fl1.tiff	12	252	0.000595102	0.00195315	0.0	0.0	nan	04	21	01	03	1	1	0	0	65535	65535
892.0	271.0	r04c04f01p01-ch2sk1fk1fl1.tiff	r04c04f01p01-ch1sk1fk1fl1.tiff	13	253	0.16054	0.214069	0.0	0.0	nan	04	01	01	04	0	0	0	0	65535	65535
0.0	21689.0	r04c04f02p01-ch2sk1fk1fl1.tiff	r04c04f02p01-ch1sk1fk1fl1.tiff	13	254	0.000640879	0.00283818	0.0	0.0	nan	04	02	01	04	1	1	0	0	65535	65535
0.0	21608.0	r04c04f03p01-ch2sk1fk1fl1.tiff	r04c04f03p01-ch1sk1fk1fl1.tiff	13	255	0.00062562	0.00195315	0.0	0.0	nan	04	03	01	04	1	1	0	0	65535	65535
0.0	21820.0	r04c04f04p01-ch2sk1fk1fl1.tiff	r04c04f04p01-ch1sk1fk1fl1.tiff	13	256	0.000640879	0.00202945	0.0	0.0	nan	04	04	01	04	1	1	0	0	65535	65535
0.0	21156.0	r04c04f05p01-ch2sk1fk1fl1.tiff	r04c04f05p01-ch1sk1fk1fl1.tiff	13	257	0.000564584	0.00190738	0.0	0.0	nan	04	05	01	04	1	1	0	0	65535	65535
19.0	4.0	r04c04f06p01-ch2sk1fk1fl1.tiff	r04c04f06p01-ch1sk1fk1fl1.tiff	13	258	0.0708629	0.0658732	0.0	0.0	nan	04	06	01	04	0	0	0	0	65535	65535
82.0	38.0	r04c04f07p01-ch2sk1fk1fl1.tiff	r04c04f07p01-ch1sk1fk1fl1.tiff	13	259	0.0948959	0.15256	0.0	0.0	nan	04	07	01	04	0	0	0	0	65535	65535
14.0	4.0	r04c04f08p01-ch2sk1fk1fl1.tiff	r04c04f08p01-ch1sk1fk1fl1.tiff	13	260	0.105028	0.0733654	0.0	0.0	nan	04	08	01	04	0	0	0	0	65535	65535
0.0	19518.0	r04c04f09p01-ch2sk1fk1fl1.tiff	r04c04f09p01-ch1sk1fk1fl1.tiff	13	261	0.000595102	0.00190738	0.0	0.0	nan	04	09	01	04	1	1	0	0	65535	65535
0.0	20250.0	r04c04f10p01-ch2sk1fk1fl1.tiff	r04c04f10p01-ch1sk1fk1fl1.tiff	13	262	0.000686656	0.00251774	0.0	0.0	nan	04	10	01	04	1	1	0	0	65535	65535
184.0	40.0	r04c04f11p01-ch2sk1fk1fl1.tiff	r04c04f11p01-ch1sk1fk1fl1.tiff	13	263	0.100374	0.12752	0.0	0.0	nan	04	11	01	04	0	0	0	0	65535	65535
247.0	68.0	r04c04f12p01-ch2sk1fk1fl1.tiff	r04c04f12p01-ch1sk1fk1fl1.tiff	13	264	0.146258	0.155505	0.0	0.0	nan	04	12	01	04	0	0	0	0	65535	65535
0.0	19327.0	r04c04f13p01-ch2sk1fk1fl1.tiff	r04c04f13p01-ch1sk1fk1fl1.tiff	13	265	0.000564584	0.00451667	0.0	0.0	nan	04	13	01	04	1	1	0	0	65535	65535
0.0	20888.0	r04c04f14p01-ch2sk1fk1fl1.tiff	r04c04f14p01-ch1sk1fk1fl1.tiff	13	266	0.000564584	0.00192264	0.0	0.0	nan	04	14	01	04	1	1	0	0	65535	65535
119.0	47.0	r04c04f15p01-ch2sk1fk1fl1.tiff	r04c04f15p01-ch1sk1fk1fl1.tiff	13	267	0.124102	0.0941482	0.0	0.0	nan	04	15	01	04	0	0	0	0	65535	65535
600.0	204.0	r04c04f16p01-ch2sk1fk1fl1.tiff	r04c04f16p01-ch1sk1fk1fl1.tiff	13	268	0.128847	0.20914	0.0	0.0	nan	04	16	01	04	0	0	0	0	65535	65535
171.0	38.0	r04c04f17p01-ch2sk1fk1fl1.tiff	r04c04f17p01-ch1sk1fk1fl1.tiff	13	269	0.118257	0.198611	0.0	0.0	nan	04	17	01	04	0	0	0	0	65535	65535
0.0	21581.0	r04c04f18p01-ch2sk1fk1fl1.tiff	r04c04f18p01-ch1sk1fk1fl1.tiff	13	270	0.000579843	0.00239567	0.0	0.0	nan	04	18	01	04	1	1	0	0	65535	65535
14.0	10.0	r04c04f19p01-ch2sk1fk1fl1.tiff	r04c04f19p01-ch1sk1fk1fl1.tiff	13	271	0.0378119	0.0429389	0.0	0.0	nan	04	19	01	04	1	1	0	0	65535	65535
51.0	21.0	r04c04f20p01-ch2sk1fk1fl1.tiff	r04c04f20p01-ch1sk1fk1fl1.tiff	13	272	0.0479591	0.0614939	0.0	0.0	nan	04	20	01	04	1	0	0	0	65535	65535
1.0	29831.0	r04c04f21p01-ch2sk1fk1fl1.tiff	r04c04f21p01-ch1sk1fk1fl1.tiff	13	273	0.0517891	0.036347	0.0	0.0	nan	04	21	01	04	0	1	0	0	65535	65535
921.0	623.0	r05c04f01p01-ch2sk1fk1fl1.tiff	r05c04f01p01-ch1sk1fk1fl1.tiff	14	274	0.165927	0.226749	0.0	0.0	nan	04	01	01	05	0	0	0	0	65535	65535
0.0	21535.0	r05c04f02p01-ch2sk1fk1fl1.tiff	r05c04f02p01-ch1sk1fk1fl1.tiff	14	275	0.000595102	0.00196841	0.0	0.0	nan	04	02	01	05	1	1	0	0	65535	65535
0.0	21668.0	r05c04f03p01-ch2sk1fk1fl1.tiff	r05c04f03p01-ch1sk1fk1fl1.tiff	14	276	0.000579843	0.00204471	0.0	0.0	nan	04	03	01	05	1	1	0	0	65535	65535
0.0	21860.0	r05c04f04p01-ch2sk1fk1fl1.tiff	r05c04f04p01-ch1sk1fk1fl1.tiff	14	277	0.000656138	0.00198367	0.0	0.0	nan	04	04	01	05	1	1	0	0	65535	65535
0.0	22875.0	r05c04f05p01-ch2sk1fk1fl1.tiff	r05c04f05p01-ch1sk1fk1fl1.tiff	14	278	0.000610361	0.00462348	0.0	0.0	nan	04	05	01	05	1	1	0	0	65535	65535
144.0	75.0	r05c04f06p01-ch2sk1fk1fl1.tiff	r05c04f06p01-ch1sk1fk1fl1.tiff	14	279	0.124926	0.16759	0.0	0.0	nan	04	06	01	05	0	0	0	0	65535	65535
365.0	135.0	r05c04f07p01-ch2sk1fk1fl1.tiff	r05c04f07p01-ch1sk1fk1fl1.tiff	14	280	0.139681	0.249577	0.0	7.18060661765e-05	nan	04	07	01	05	0	0	0	0	65535	65535
28.0	11.0	r05c04f08p01-ch2sk1fk1fl1.tiff	r05c04f08p01-ch1sk1fk1fl1.tiff	14	281	0.0902876	0.101793	0.0	0.0	nan	04	08	01	05	0	0	0	0	65535	65535
0.0	19701.0	r05c04f09p01-ch2sk1fk1fl1.tiff	r05c04f09p01-ch1sk1fk1fl1.tiff	14	282	0.000595102	0.00187686	0.0	0.0	nan	04	09	01	05	1	1	0	0	65535	65535
0.0	22176.0	r05c04f10p01-ch2sk1fk1fl1.tiff	r05c04f10p01-ch1sk1fk1fl1.tiff	14	283	0.000671397	0.00250248	0.0	0.0	nan	04	10	01	05	1	1	0	0	65535	65535
98.0	33.0	r05c04f11p01-ch2sk1fk1fl1.tiff	r05c04f11p01-ch1sk1fk1fl1.tiff	14	284	0.08365	0.0901656	0.0	0.0	nan	04	11	01	05	0	0	0	0	65535	65535
273.0	138.0	r05c04f12p01-ch2sk1fk1fl1.tiff	r05c04f12p01-ch1sk1fk1fl1.tiff	14	285	0.143679	0.183886	0.0	0.0	nan	04	12	01	05	0	0	0	0	65535	65535
0.0	21532.0	r05c04f13p01-ch2sk1fk1fl1.tiff	r05c04f13p01-ch1sk1fk1fl1.tiff	14	286	0.000564584	0.00205997	0.0	0.0	nan	04	13	01	05	1	1	0	0	65535	65535
0.0	21064.0	r05c04f14p01-ch2sk1fk1fl1.tiff	r05c04f14p01-ch1sk1fk1fl1.tiff	14	287	0.000595102	0.00192264	0.0	0.0	nan	04	14	01	05	1	1	0	0	65535	65535
58.0	28.0	r05c04f15p01-ch2sk1fk1fl1.tiff	r05c04f15p01-ch1sk1fk1fl1.tiff	14	288	0.0730755	0.0728008	0.0	0.0	nan	04	15	01	05	0	0	0	0	65535	65535
164.0	118.0	r05c04f16p01-ch2sk1fk1fl1.tiff	r05c04f16p01-ch1sk1fk1fl1.tiff	14	289	0.118563	0.176852	0.0	0.0	nan	04	16	01	05	0	0	0	0	65535	65535
33.0	9.0	r05c04f17p01-ch2sk1fk1fl1.tiff	r05c04f17p01-ch1sk1fk1fl1.tiff	14	290	0.0536355	0.0555276	0.0	0.0	nan	04	17	01	05	0	0	0	0	65535	65535
0.0	21511.0	r05c04f18p01-ch2sk1fk1fl1.tiff	r05c04f18p01-ch1sk1fk1fl1.tiff	14	291	0.000549325	0.00202945	0.0	0.0	nan	04	18	01	05	1	1	0	0	65535	65535
0.0	21700.0	r05c04f19p01-ch2sk1fk1fl1.tiff	r05c04f19p01-ch1sk1fk1fl1.tiff	14	292	0.000640879	0.00205997	0.0	0.0	nan	04	19	01	05	1	1	0	0	65535	65535
0.0	19371.0	r05c04f20p01-ch2sk1fk1fl1.tiff	r05c04f20p01-ch1sk1fk1fl1.tiff	14	293	0.000610361	0.00793469	0.0	0.0	nan	04	20	01	05	1	1	0	0	65535	65535
0.0	21662.0	r05c04f21p01-ch2sk1fk1fl1.tiff	r05c04f21p01-ch1sk1fk1fl1.tiff	14	294	0.000564584	0.00198367	0.0	0.0	nan	04	21	01	05	1	1	0	0	65535	65535
296.0	121.0	r06c04f01p01-ch2sk1fk1fl1.tiff	r06c04f01p01-ch1sk1fk1fl1.tiff	15	295	0.134585	0.225727	0.0	0.0	nan	04	01	01	06	0	0	0	0	65535	65535
0.0	22019.0	r06c04f02p01-ch2sk1fk1fl1.tiff	r06c04f02p01-ch1sk1fk1fl1.tiff	15	296	0.000564584	0.00445563	0.0	0.0	nan	04	02	01	06	1	1	0	0	65535	65535
0.0	21910.0	r06c04f03p01-ch2sk1fk1fl1.tiff	r06c04f03p01-ch1sk1fk1fl1.tiff	15	297	0.000579843	0.002121	0.0	0.0	nan	04	03	01	06	1	1	0	0	65535	65535
0.0	19872.0	r06c04f04p01-ch2sk1fk1fl1.tiff	r06c04f04p01-ch1sk1fk1fl1.tiff	15	298	0.000564584	0.00198367	0.0	0.0	nan	04	04	01	06	1	1	0	0	65535	65535
0.0	23145.0	r06c04f05p01-ch2sk1fk1fl1.tiff	r06c04f05p01-ch1sk1fk1fl1.tiff	15	299	0.000564584	0.00228885	0.0	0.0	nan	04	05	01	06	1	1	0	0	65535	65535
78.0	19.0	r06c04f06p01-ch2sk1fk1fl1.tiff	r06c04f06p01-ch1sk1fk1fl1.tiff	15	300	0.0703136	0.106645	0.0	0.0	nan	04	06	01	06	0	0	0	0	65535	65535
41.0	16.0	r06c04f07p01-ch2sk1fk1fl1.tiff	r06c04f07p01-ch1sk1fk1fl1.tiff	15	301	0.0852674	0.0802167	0.0	0.0	nan	04	07	01	06	0	0	0	0	65535	65535
0.0	21736.0	r06c04f08p01-ch2sk1fk1fl1.tiff	r06c04f08p01-ch1sk1fk1fl1.tiff	15	302	0.000640879	0.00363165	0.0	0.0	nan	04	08	01	06	1	1	0	0	65535	65535
0.0	21734.0	r06c04f09p01-ch2sk1fk1fl1.tiff	r06c04f09p01-ch1sk1fk1fl1.tiff	15	303	0.000564584	0.00207523	0.0	0.0	nan	04	09	01	06	1	1	0	0	65535	65535
0.0	20264.0	r06c04f10p01-ch2sk1fk1fl1.tiff	r06c04f10p01-ch1sk1fk1fl1.tiff	15	304	0.000564584	0.00192264	0.0	0.0	nan	04	10	01	06	1	1	0	0	65535	65535
0.0	21652.0	r06c04f11p01-ch2sk1fk1fl1.tiff	r06c04f11p01-ch1sk1fk1fl1.tiff	15	305	0.00062562	0.00209049	0.0	0.0	nan	04	11	01	06	1	1	0	0	65535	65535
535.0	281.0	r06c04f12p01-ch2sk1fk1fl1.tiff	r06c04f12p01-ch1sk1fk1fl1.tiff	15	306	0.175799	0.186481	0.0	0.0	nan	04	12	01	06	0	0	0	0	65535	65535
11.0	5.0	r06c04f13p01-ch2sk1fk1fl1.tiff	r06c04f13p01-ch1sk1fk1fl1.tiff	15	307	0.0961929	0.101472	0.0	0.0	nan	04	13	01	06	0	0	0	0	65535	65535
14.0	10.0	r06c04f14p01-ch2sk1fk1fl1.tiff	r06c04f14p01-ch1sk1fk1fl1.tiff	15	308	0.0663005	0.093019	0.0	0.0	nan	04	14	01	06	0	0	0	0	65535	65535
636.0	360.0	r06c04f15p01-ch2sk1fk1fl1.tiff	r06c04f15p01-ch1sk1fk1fl1.tiff	15	309	0.142412	0.236866	0.0	0.0	nan	04	15	01	06	0	0	0	0	65535	65535
339.0	162.0	r06c04f16p01-ch2sk1fk1fl1.tiff	r06c04f16p01-ch1sk1fk1fl1.tiff	15	310	0.122133	0.23595	0.0	0.0	nan	04	16	01	06	0	0	0	0	65535	65535
0.0	21767.0	r06c04f17p01-ch2sk1fk1fl1.tiff	r06c04f17p01-ch1sk1fk1fl1.tiff	15	311	0.000564584	0.00195315	0.0	0.0	nan	04	17	01	06	1	1	0	0	65535	65535
0.0	19430.0	r06c04f18p01-ch2sk1fk1fl1.tiff	r06c04f18p01-ch1sk1fk1fl1.tiff	15	312	0.000549325	0.00195315	0.0	0.0	nan	04	18	01	06	1	1	0	0	65535	65535
0.0	21652.0	r06c04f19p01-ch2sk1fk1fl1.tiff	r06c04f19p01-ch1sk1fk1fl1.tiff	15	313	0.000595102	0.00198367	0.0	0.0	nan	04	19	01	06	1	1	0	0	65535	65535
44.0	24.0	r06c04f20p01-ch2sk1fk1fl1.tiff	r06c04f20p01-ch1sk1fk1fl1.tiff	15	314	0.0565194	0.0581216	0.0	0.0	nan	04	20	01	06	0	0	0	0	65535	65535
68.0	50.0	r06c04f21p01-ch2sk1fk1fl1.tiff	r06c04f21p01-ch1sk1fk1fl1.tiff	15	315	0.0518044	0.0641031	0.0	0.0	nan	04	21	01	06	0	0	0	0	65535	65535
544.0	145.0	r02c05f01p01-ch2sk1fk1fl1.tiff	r02c05f01p01-ch1sk1fk1fl1.tiff	16	316	0.104555	0.179492	0.0	0.0	nan	05	01	01	02	0	0	0	0	65535	65535
0.0	22065.0	r02c05f02p01-ch2sk1fk1fl1.tiff	r02c05f02p01-ch1sk1fk1fl1.tiff	16	317	0.00062562	0.00689708	0.0	0.0	nan	05	02	01	02	1	1	0	0	65535	65535
0.0	19969.0	r02c05f03p01-ch2sk1fk1fl1.tiff	r02c05f03p01-ch1sk1fk1fl1.tiff	16	318	0.000579843	0.00210575	0.0	0.0	nan	05	03	01	02	1	1	0	0	65535	65535
0.0	21912.0	r02c05f04p01-ch2sk1fk1fl1.tiff	r02c05f04p01-ch1sk1fk1fl1.tiff	16	319	0.000564584	0.00262455	0.0	0.0	nan	05	04	01	02	1	1	0	0	65535	65535
0.0	21722.0	r02c05f05p01-ch2sk1fk1fl1.tiff	r02c05f05p01-ch1sk1fk1fl1.tiff	16	320	0.000579843	0.00207523	0.0	0.0	nan	05	05	01	02	1	1	0	0	65535	65535
0.0	21840.0	r02c05f06p01-ch2sk1fk1fl1.tiff	r02c05f06p01-ch1sk1fk1fl1.tiff	16	321	0.000564584	0.00389105	0.0	0.0	nan	05	06	01	02	1	1	0	0	65535	65535
107.0	21.0	r02c05f07p01-ch2sk1fk1fl1.tiff	r02c05f07p01-ch1sk1fk1fl1.tiff	16	322	0.0835889	0.0879988	0.0	0.0	nan	05	07	01	02	0	0	0	0	65535	65535
33.0	6.0	r02c05f08p01-ch2sk1fk1fl1.tiff	r02c05f08p01-ch1sk1fk1fl1.tiff	16	323	0.110277	0.0972915	0.0	0.0	nan	05	08	01	02	0	0	0	0	65535	65535
0.0	34.0	r02c05f09p01-ch2sk1fk1fl1.tiff	r02c05f09p01-ch1sk1fk1fl1.tiff	16	324	0.000595102	0.147677	0.0	0.0	nan	05	09	01	02	1	0	0	0	65535	65535
0.0	22641.0	r02c05f10p01-ch2sk1fk1fl1.tiff	r02c05f10p01-ch1sk1fk1fl1.tiff	16	325	0.000595102	0.00256352	0.0	0.0	nan	05	10	01	02	1	1	0	0	65535	65535
261.0	83.0	r02c05f11p01-ch2sk1fk1fl1.tiff	r02c05f11p01-ch1sk1fk1fl1.tiff	16	326	0.125383	0.221042	0.0	0.0	nan	05	11	01	02	0	0	0	0	65535	65535
119.0	13.0	r02c05f12p01-ch2sk1fk1fl1.tiff	r02c05f12p01-ch1sk1fk1fl1.tiff	16	327	0.068986	0.0827802	0.0	0.0	nan	05	12	01	02	0	0	0	0	65535	65535
0.0	22043.0	r02c05f13p01-ch2sk1fk1fl1.tiff	r02c05f13p01-ch1sk1fk1fl1.tiff	16	328	0.000549325	0.00216678	0.0	0.0	nan	05	13	01	02	1	1	0	0	65535	65535
0.0	19315.0	r02c05f14p01-ch2sk1fk1fl1.tiff	r02c05f14p01-ch1sk1fk1fl1.tiff	16	329	0.000610361	0.00677501	0.0	0.0	nan	05	14	01	02	1	1	0	0	65535	65535
152.0	19.0	r02c05f15p01-ch2sk1fk1fl1.tiff	r02c05f15p01-ch1sk1fk1fl1.tiff	16	330	0.0895857	0.0972763	0.0	0.0	nan	05	15	01	02	0	0	0	0	65535	65535
673.0	217.0	r02c05f16p01-ch2sk1fk1fl1.tiff	r02c05f16p01-ch1sk1fk1fl1.tiff	16	331	0.121981	0.229953	0.0	0.0	nan	05	16	01	02	0	0	0	0	65535	65535
239.0	67.0	r02c05f17p01-ch2sk1fk1fl1.tiff	r02c05f17p01-ch1sk1fk1fl1.tiff	16	332	0.133059	0.249638	0.0	0.000430836397059	nan	05	17	01	02	0	0	0	0	65535	65535
0.0	22075.0	r02c05f18p01-ch2sk1fk1fl1.tiff	r02c05f18p01-ch1sk1fk1fl1.tiff	16	333	0.000579843	0.00291447	0.0	0.0	nan	05	18	01	02	1	1	0	0	65535	65535
50.0	9.0	r02c05f19p01-ch2sk1fk1fl1.tiff	r02c05f19p01-ch1sk1fk1fl1.tiff	16	334	0.0680247	0.0778973	0.0	0.0	nan	05	19	01	02	0	0	0	0	65535	65535
108.0	40.0	r02c05f20p01-ch2sk1fk1fl1.tiff	r02c05f20p01-ch1sk1fk1fl1.tiff	16	335	0.0589151	0.0777295	0.0	0.0	nan	05	20	01	02	0	0	0	0	65535	65535
7.0	1.0	r02c05f21p01-ch2sk1fk1fl1.tiff	r02c05f21p01-ch1sk1fk1fl1.tiff	16	336	0.0777752	0.0495155	0.0	0.0	nan	05	21	01	02	0	1	0	0	65535	65535
796.0	468.0	r03c05f01p01-ch2sk1fk1fl1.tiff	r03c05f01p01-ch1sk1fk1fl1.tiff	17	337	0.195605	0.249699	0.0	0.000502642463235	nan	05	01	01	03	0	0	0	0	65535	65535
0.0	19825.0	r03c05f02p01-ch2sk1fk1fl1.tiff	r03c05f02p01-ch1sk1fk1fl1.tiff	17	338	0.000595102	0.00196841	0.0	0.0	nan	05	02	01	03	1	1	0	0	65535	65535
0.0	22009.0	r03c05f03p01-ch2sk1fk1fl1.tiff	r03c05f03p01-ch1sk1fk1fl1.tiff	17	339	0.000579843	0.00205997	0.0	0.0	nan	05	03	01	03	1	1	0	0	65535	65535
0.0	22139.0	r03c05f04p01-ch2sk1fk1fl1.tiff	r03c05f04p01-ch1sk1fk1fl1.tiff	17	340	0.000579843	0.0024567	0.0	0.0	nan	05	04	01	03	1	1	0	0	65535	65535
0.0	23137.0	r03c05f05p01-ch2sk1fk1fl1.tiff	r03c05f05p01-ch1sk1fk1fl1.tiff	17	341	0.000595102	0.00204471	0.0	0.0	nan	05	05	01	03	1	1	0	0	65535	65535
68.0	32.0	r03c05f06p01-ch2sk1fk1fl1.tiff	r03c05f06p01-ch1sk1fk1fl1.tiff	17	342	0.100603	0.137438	0.0	0.0	nan	05	06	01	03	0	0	0	0	65535	65535
185.0	95.0	r03c05f07p01-ch2sk1fk1fl1.tiff	r03c05f07p01-ch1sk1fk1fl1.tiff	17	343	0.116014	0.179706	0.0	0.0	nan	05	07	01	03	0	0	0	0	65535	65535
63.0	23.0	r03c05f08p01-ch2sk1fk1fl1.tiff	r03c05f08p01-ch1sk1fk1fl1.tiff	17	344	0.0928817	0.117571	0.0	0.0	nan	05	08	01	03	0	0	0	0	65535	65535
0.0	22215.0	r03c05f09p01-ch2sk1fk1fl1.tiff	r03c05f09p01-ch1sk1fk1fl1.tiff	17	345	0.000640879	0.00195315	0.0	0.0	nan	05	09	01	03	1	1	0	0	65535	65535
0.0	22723.0	r03c05f10p01-ch2sk1fk1fl1.tiff	r03c05f10p01-ch1sk1fk1fl1.tiff	17	346	0.000564584	0.00192264	0.0	0.0	nan	05	10	01	03	1	1	0	0	65535	65535
230.0	112.0	r03c05f11p01-ch2sk1fk1fl1.tiff	r03c05f11p01-ch1sk1fk1fl1.tiff	17	347	0.145205	0.223606	0.0	0.0	nan	05	11	01	03	0	0	0	0	65535	65535
222.0	83.0	r03c05f12p01-ch2sk1fk1fl1.tiff	r03c05f12p01-ch1sk1fk1fl1.tiff	17	348	0.133806	0.249805	0.0	3.32131778493	nan	05	12	01	03	0	0	0	1	65535	65535
0.0	21813.0	r03c05f13p01-ch2sk1fk1fl1.tiff	r03c05f13p01-ch1sk1fk1fl1.tiff	17	349	0.000610361	0.00195315	0.0	0.0	nan	05	13	01	03	1	1	0	0	65535	65535
0.0	20942.0	r03c05f14p01-ch2sk1fk1fl1.tiff	r03c05f14p01-ch1sk1fk1fl1.tiff	17	350	0.000595102	0.00195315	0.0	0.0	nan	05	14	01	03	1	1	0	0	65535	65535
118.0	45.0	r03c05f15p01-ch2sk1fk1fl1.tiff	r03c05f15p01-ch1sk1fk1fl1.tiff	17	351	0.120821	0.0925307	0.0	0.0	nan	05	15	01	03	0	0	0	0	65535	65535
406.0	216.0	r03c05f16p01-ch2sk1fk1fl1.tiff	r03c05f16p01-ch1sk1fk1fl1.tiff	17	352	0.183795	0.215488	0.0	0.0	nan	05	16	01	03	0	0	0	0	65535	65535
132.0	74.0	r03c05f17p01-ch2sk1fk1fl1.tiff	r03c05f17p01-ch1sk1fk1fl1.tiff	17	353	0.0889296	0.121355	0.0	0.0	nan	05	17	01	03	0	0	0	0	65535	65535
0.0	22145.0	r03c05f18p01-ch2sk1fk1fl1.tiff	r03c05f18p01-ch1sk1fk1fl1.tiff	17	354	0.000595102	0.00198367	0.0	0.0	nan	05	18	01	03	1	1	0	0	65535	65535
5.0	1.0	r03c05f19p01-ch2sk1fk1fl1.tiff	r03c05f19p01-ch1sk1fk1fl1.tiff	17	355	0.0442359	0.0472419	0.0	0.0	nan	05	19	01	03	1	1	0	0	65535	65535
44.0	29.0	r03c05f20p01-ch2sk1fk1fl1.tiff	r03c05f20p01-ch1sk1fk1fl1.tiff	17	356	0.0703288	0.0800946	0.0	0.0	nan	05	20	01	03	0	0	0	0	65535	65535
0.0	21984.0	r03c05f21p01-ch2sk1fk1fl1.tiff	r03c05f21p01-ch1sk1fk1fl1.tiff	17	357	0.000595102	0.00215152	0.0	0.0	nan	05	21	01	03	1	1	0	0	65535	65535
566.0	220.0	r04c05f01p01-ch2sk1fk1fl1.tiff	r04c05f01p01-ch1sk1fk1fl1.tiff	18	358	0.128008	0.249653	0.0	0.000287224264706	nan	05	01	01	04	0	0	0	0	65535	65535
0.0	22280.0	r04c05f02p01-ch2sk1fk1fl1.tiff	r04c05f02p01-ch1sk1fk1fl1.tiff	18	359	0.000579843	0.00195315	0.0	0.0	nan	05	02	01	04	1	1	0	0	65535	65535
44.0	8.0	r04c05f03p01-ch2sk1fk1fl1.tiff	r04c05f03p01-ch1sk1fk1fl1.tiff	18	360	0.0968948	0.0629282	0.0	0.0	nan	05	03	01	04	0	0	0	0	65535	65535
37.0	7.0	r04c05f04p01-ch2sk1fk1fl1.tiff	r04c05f04p01-ch1sk1fk1fl1.tiff	18	361	0.0949416	0.0624857	0.0	0.0	nan	05	04	01	04	0	0	0	0	65535	65535
19.0	2.0	r04c05f05p01-ch2sk1fk1fl1.tiff	r04c05f05p01-ch1sk1fk1fl1.tiff	18	362	0.113817	0.0997024	0.0	0.0	nan	05	05	01	04	0	0	0	0	65535	65535
336.0	83.0	r04c05f06p01-ch2sk1fk1fl1.tiff	r04c05f06p01-ch1sk1fk1fl1.tiff	18	363	0.130282	0.176944	0.0	0.0	nan	05	06	01	04	0	0	0	0	65535	65535
408.0	104.0	r04c05f07p01-ch2sk1fk1fl1.tiff	r04c05f07p01-ch1sk1fk1fl1.tiff	18	364	0.171618	0.249622	0.0	7.18060661765e-05	nan	05	07	01	04	0	0	0	0	65535	65535
13.0	7.0	r04c05f08p01-ch2sk1fk1fl1.tiff	r04c05f08p01-ch1sk1fk1fl1.tiff	18	365	0.0856336	0.0719921	0.0	0.0	nan	05	08	01	04	0	0	0	0	65535	65535
0.0	22225.0	r04c05f09p01-ch2sk1fk1fl1.tiff	r04c05f09p01-ch1sk1fk1fl1.tiff	18	366	0.000579843	0.00199893	0.0	0.0	nan	05	09	01	04	1	1	0	0	65535	65535
0.0	20720.0	r04c05f10p01-ch2sk1fk1fl1.tiff	r04c05f10p01-ch1sk1fk1fl1.tiff	18	367	0.000640879	0.00207523	0.0	0.0	nan	05	10	01	04	1	1	0	0	65535	65535
26.0	11.0	r04c05f11p01-ch2sk1fk1fl1.tiff	r04c05f11p01-ch1sk1fk1fl1.tiff	18	368	0.0722057	0.0721904	0.0	0.0	nan	05	11	01	04	0	0	0	0	65535	65535
656.0	207.0	r04c05f12p01-ch2sk1fk1fl1.tiff	r04c05f12p01-ch1sk1fk1fl1.tiff	18	369	0.15581	0.244968	0.0	0.0	nan	05	12	01	04	0	0	0	0	65535	65535
35.0	8.0	r04c05f13p01-ch2sk1fk1fl1.tiff	r04c05f13p01-ch1sk1fk1fl1.tiff	18	370	0.136599	0.0957656	0.0	0.0	nan	05	13	01	04	0	0	0	0	65535	65535
0.0	23169.0	r04c05f14p01-ch2sk1fk1fl1.tiff	r04c05f14p01-ch1sk1fk1fl1.tiff	18	371	0.000595102	0.00296025	0.0	0.0	nan	05	14	01	04	1	1	0	0	65535	65535
104.0	28.0	r04c05f15p01-ch2sk1fk1fl1.tiff	r04c05f15p01-ch1sk1fk1fl1.tiff	18	372	0.107118	0.0875563	0.0	0.0	nan	05	15	01	04	0	0	0	0	65535	65535
87.0	36.0	r04c05f16p01-ch2sk1fk1fl1.tiff	r04c05f16p01-ch1sk1fk1fl1.tiff	18	373	0.0810254	0.0790265	0.0	0.0	nan	05	16	01	04	0	0	0	0	65535	65535
3.0	19639.0	r04c05f17p01-ch2sk1fk1fl1.tiff	r04c05f17p01-ch1sk1fk1fl1.tiff	18	374	0.0271153	0.00384527	0.0	0.0	nan	05	17	01	04	1	1	0	0	65535	65535
0.0	19784.0	r04c05f18p01-ch2sk1fk1fl1.tiff	r04c05f18p01-ch1sk1fk1fl1.tiff	18	375	0.000595102	0.00190738	0.0	0.0	nan	05	18	01	04	1	1	0	0	65535	65535
0.0	21680.0	r04c05f19p01-ch2sk1fk1fl1.tiff	r04c05f19p01-ch1sk1fk1fl1.tiff	18	376	0.000640879	0.00378424	0.0	0.0	nan	05	19	01	04	1	1	0	0	65535	65535
0.0	19472.0	r04c05f20p01-ch2sk1fk1fl1.tiff	r04c05f20p01-ch1sk1fk1fl1.tiff	18	377	0.000579843	0.0047303	0.0	0.0	nan	05	20	01	04	1	1	0	0	65535	65535
0.0	21655.0	r04c05f21p01-ch2sk1fk1fl1.tiff	r04c05f21p01-ch1sk1fk1fl1.tiff	18	378	0.00062562	0.00198367	0.0	0.0	nan	05	21	01	04	1	1	0	0	65535	65535
471.0	436.0	r05c05f01p01-ch2sk1fk1fl1.tiff	r05c05f01p01-ch1sk1fk1fl1.tiff	19	379	0.104723	0.249668	0.0	0.000143612132353	nan	05	01	01	05	0	0	0	0	65535	65535
0.0	21956.0	r05c05f02p01-ch2sk1fk1fl1.tiff	r05c05f02p01-ch1sk1fk1fl1.tiff	19	380	0.000564584	0.00494392	0.0	0.0	nan	05	02	01	05	1	1	0	0	65535	65535
30.0	19.0	r05c05f03p01-ch2sk1fk1fl1.tiff	r05c05f03p01-ch1sk1fk1fl1.tiff	19	381	0.0910506	0.0841535	0.0	0.0	nan	05	03	01	05	0	0	0	0	65535	65535
21.0	14.0	r05c05f04p01-ch2sk1fk1fl1.tiff	r05c05f04p01-ch1sk1fk1fl1.tiff	19	382	0.126513	0.0896468	0.0	0.0	nan	05	04	01	05	0	0	0	0	65535	65535
7.0	1.0	r05c05f05p01-ch2sk1fk1fl1.tiff	r05c05f05p01-ch1sk1fk1fl1.tiff	19	383	0.104967	0.0743877	0.0	0.0	nan	05	05	01	05	0	0	0	0	65535	65535
384.0	142.0	r05c05f06p01-ch2sk1fk1fl1.tiff	r05c05f06p01-ch1sk1fk1fl1.tiff	19	384	0.140871	0.249668	0.0	7.18060661765e-05	nan	05	06	01	05	0	0	0	0	65535	65535
432.0	170.0	r05c05f07p01-ch2sk1fk1fl1.tiff	r05c05f07p01-ch1sk1fk1fl1.tiff	19	385	0.120897	0.223163	0.0	0.0	nan	05	07	01	05	0	0	0	0	65535	65535
10.0	4.0	r05c05f08p01-ch2sk1fk1fl1.tiff	r05c05f08p01-ch1sk1fk1fl1.tiff	19	386	0.0777752	0.0789197	0.0	0.0	nan	05	08	01	05	0	0	0	0	65535	65535
0.0	21834.0	r05c05f09p01-ch2sk1fk1fl1.tiff	r05c05f09p01-ch1sk1fk1fl1.tiff	19	387	0.000564584	0.00202945	0.0	0.0	nan	05	09	01	05	1	1	0	0	65535	65535
0.0	22544.0	r05c05f10p01-ch2sk1fk1fl1.tiff	r05c05f10p01-ch1sk1fk1fl1.tiff	19	388	0.000549325	0.00202945	0.0	0.0	nan	05	10	01	05	1	1	0	0	65535	65535
27.0	20.0	r05c05f11p01-ch2sk1fk1fl1.tiff	r05c05f11p01-ch1sk1fk1fl1.tiff	19	389	0.0742351	0.076051	0.0	0.0	nan	05	11	01	05	0	0	0	0	65535	65535
654.0	316.0	r05c05f12p01-ch2sk1fk1fl1.tiff	r05c05f12p01-ch1sk1fk1fl1.tiff	19	390	0.172229	0.219425	0.0	0.0	nan	05	12	01	05	0	0	0	0	65535	65535
32.0	21.0	r05c05f13p01-ch2sk1fk1fl1.tiff	r05c05f13p01-ch1sk1fk1fl1.tiff	19	391	0.101045	0.0993057	0.0	0.0	nan	05	13	01	05	0	0	0	0	65535	65535
0.0	1.0	r05c05f14p01-ch2sk1fk1fl1.tiff	r05c05f14p01-ch1sk1fk1fl1.tiff	19	392	0.000595102	0.0606241	0.0	0.0	nan	05	14	01	05	1	0	0	0	65535	65535
179.0	76.0	r05c05f15p01-ch2sk1fk1fl1.tiff	r05c05f15p01-ch1sk1fk1fl1.tiff	19	393	0.125185	0.169207	0.0	0.0	nan	05	15	01	05	0	0	0	0	65535	65535
90.0	99.0	r05c05f16p01-ch2sk1fk1fl1.tiff	r05c05f16p01-ch1sk1fk1fl1.tiff	19	394	0.087541	0.14081	0.0	0.0	nan	05	16	01	05	0	0	0	0	65535	65535
0.0	21832.0	r05c05f17p01-ch2sk1fk1fl1.tiff	r05c05f17p01-ch1sk1fk1fl1.tiff	19	395	0.000640879	0.0019379	0.0	0.0	nan	05	17	01	05	1	1	0	0	65535	65535
0.0	19959.0	r05c05f18p01-ch2sk1fk1fl1.tiff	r05c05f18p01-ch1sk1fk1fl1.tiff	19	396	0.000579843	0.00199893	0.0	0.0	nan	05	18	01	05	1	1	0	0	65535	65535
0.0	21689.0	r05c05f19p01-ch2sk1fk1fl1.tiff	r05c05f19p01-ch1sk1fk1fl1.tiff	19	397	0.000595102	0.00198367	0.0	0.0	nan	05	19	01	05	1	1	0	0	65535	65535
0.0	21621.0	r05c05f20p01-ch2sk1fk1fl1.tiff	r05c05f20p01-ch1sk1fk1fl1.tiff	19	398	0.000564584	0.00216678	0.0	0.0	nan	05	20	01	05	1	1	0	0	65535	65535
0.0	23456.0	r05c05f21p01-ch2sk1fk1fl1.tiff	r05c05f21p01-ch1sk1fk1fl1.tiff	19	399	0.000564584	0.00440986	0.0	0.0	nan	05	21	01	05	1	1	0	0	65535	65535
1016.0	560.0	r06c05f01p01-ch2sk1fk1fl1.tiff	r06c05f01p01-ch1sk1fk1fl1.tiff	20	400	0.120668	0.182361	0.0	0.0	nan	05	01	01	06	0	0	0	0	65535	65535
0.0	21639.0	r06c05f02p01-ch2sk1fk1fl1.tiff	r06c05f02p01-ch1sk1fk1fl1.tiff	20	401	0.000549325	0.00201419	0.0	0.0	nan	05	02	01	06	1	1	0	0	65535	65535
0.0	21844.0	r06c05f03p01-ch2sk1fk1fl1.tiff	r06c05f03p01-ch1sk1fk1fl1.tiff	20	402	0.000610361	0.002121	0.0	0.0	nan	05	03	01	06	1	1	0	0	65535	65535
0.0	21859.0	r06c05f04p01-ch2sk1fk1fl1.tiff	r06c05f04p01-ch1sk1fk1fl1.tiff	20	403	0.000610361	0.00213626	0.0	0.0	nan	05	04	01	06	1	1	0	0	65535	65535
0.0	21161.0	r06c05f05p01-ch2sk1fk1fl1.tiff	r06c05f05p01-ch1sk1fk1fl1.tiff	20	404	0.000640879	0.00630198	0.0	0.0	nan	05	05	01	06	1	1	0	0	65535	65535
90.0	25.0	r06c05f06p01-ch2sk1fk1fl1.tiff	r06c05f06p01-ch1sk1fk1fl1.tiff	20	405	0.0732128	0.0947127	0.0	0.0	nan	05	06	01	06	0	0	0	0	65535	65535
289.0	118.0	r06c05f07p01-ch2sk1fk1fl1.tiff	r06c05f07p01-ch1sk1fk1fl1.tiff	20	406	0.115236	0.206516	0.0	0.0	nan	05	07	01	06	0	0	0	0	65535	65535
40.0	19.0	r06c05f08p01-ch2sk1fk1fl1.tiff	r06c05f08p01-ch1sk1fk1fl1.tiff	20	407	0.0746471	0.09337	0.0	0.0	nan	05	08	01	06	0	0	0	0	65535	65535
0.0	19789.0	r06c05f09p01-ch2sk1fk1fl1.tiff	r06c05f09p01-ch1sk1fk1fl1.tiff	20	408	0.000595102	0.0019379	0.0	0.0	nan	05	09	01	06	1	1	0	0	65535	65535
0.0	22437.0	r06c05f10p01-ch2sk1fk1fl1.tiff	r06c05f10p01-ch1sk1fk1fl1.tiff	20	409	0.000579843	0.00199893	0.0	0.0	nan	05	10	01	06	1	1	0	0	65535	65535
140.0	80.0	r06c05f11p01-ch2sk1fk1fl1.tiff	r06c05f11p01-ch1sk1fk1fl1.tiff	20	410	0.112261	0.145403	0.0	0.0	nan	05	11	01	06	0	0	0	0	65535	65535
152.0	47.0	r06c05f12p01-ch2sk1fk1fl1.tiff	r06c05f12p01-ch1sk1fk1fl1.tiff	20	411	0.102037	0.132677	0.0	0.0	nan	05	12	01	06	0	0	0	0	65535	65535
0.0	21603.0	r06c05f13p01-ch2sk1fk1fl1.tiff	r06c05f13p01-ch1sk1fk1fl1.tiff	20	412	0.000564584	0.00202945	0.0	0.0	nan	05	13	01	06	1	1	0	0	65535	65535
0.0	21005.0	r06c05f14p01-ch2sk1fk1fl1.tiff	r06c05f14p01-ch1sk1fk1fl1.tiff	20	413	0.000595102	0.00189212	0.0	0.0	nan	05	14	01	06	1	1	0	0	65535	65535
48.0	29.0	r06c05f15p01-ch2sk1fk1fl1.tiff	r06c05f15p01-ch1sk1fk1fl1.tiff	20	414	0.0832227	0.0852827	0.0	0.0	nan	05	15	01	06	0	0	0	0	65535	65535
389.0	164.0	r06c05f16p01-ch2sk1fk1fl1.tiff	r06c05f16p01-ch1sk1fk1fl1.tiff	20	415	0.139803	0.24181	0.0	0.0	nan	05	16	01	06	0	0	0	0	65535	65535
56.0	46.0	r06c05f17p01-ch2sk1fk1fl1.tiff	r06c05f17p01-ch1sk1fk1fl1.tiff	20	416	0.0619211	0.0758221	0.0	0.0	nan	05	17	01	06	0	0	0	0	65535	65535
0.0	21705.0	r06c05f18p01-ch2sk1fk1fl1.tiff	r06c05f18p01-ch1sk1fk1fl1.tiff	20	417	0.000595102	0.00201419	0.0	0.0	nan	05	18	01	06	1	1	0	0	65535	65535
0.0	21635.0	r06c05f19p01-ch2sk1fk1fl1.tiff	r06c05f19p01-ch1sk1fk1fl1.tiff	20	418	0.000717174	0.0027924	0.0	0.0	nan	05	19	01	06	1	1	0	0	65535	65535
17.0	5.0	r06c05f20p01-ch2sk1fk1fl1.tiff	r06c05f20p01-ch1sk1fk1fl1.tiff	20	419	0.049424	0.0549477	0.0	0.0	nan	05	20	01	06	1	0	0	0	65535	65535
0.0	21779.0	r06c05f21p01-ch2sk1fk1fl1.tiff	r06c05f21p01-ch1sk1fk1fl1.tiff	20	420	0.000595102	0.00202945	0.0	0.0	nan	05	21	01	06	1	1	0	0	65535	65535
290.0	78.0	r02c06f01p01-ch2sk1fk1fl1.tiff	r02c06f01p01-ch1sk1fk1fl1.tiff	21	421	0.166674	0.185473	0.0	0.0	nan	06	01	01	02	0	0	0	0	65535	65535
0.0	21968.0	r02c06f02p01-ch2sk1fk1fl1.tiff	r02c06f02p01-ch1sk1fk1fl1.tiff	21	422	0.000579843	0.00244144	0.0	0.0	nan	06	02	01	02	1	1	0	0	65535	65535
0.0	21957.0	r02c06f03p01-ch2sk1fk1fl1.tiff	r02c06f03p01-ch1sk1fk1fl1.tiff	21	423	0.000610361	0.00241093	0.0	0.0	nan	06	03	01	02	1	1	0	0	65535	65535
0.0	22265.0	r02c06f04p01-ch2sk1fk1fl1.tiff	r02c06f04p01-ch1sk1fk1fl1.tiff	21	424	0.000610361	0.00270085	0.0	0.0	nan	06	04	01	02	1	1	0	0	65535	65535
0.0	21660.0	r02c06f05p01-ch2sk1fk1fl1.tiff	r02c06f05p01-ch1sk1fk1fl1.tiff	21	425	0.000579843	0.00242618	0.0	0.0	nan	06	05	01	02	1	1	0	0	65535	65535
53.0	9.0	r02c06f06p01-ch2sk1fk1fl1.tiff	r02c06f06p01-ch1sk1fk1fl1.tiff	21	426	0.118959	0.179049	0.0	0.0	nan	06	06	01	02	0	0	0	0	65535	65535
19.0	4.0	r02c06f07p01-ch2sk1fk1fl1.tiff	r02c06f07p01-ch1sk1fk1fl1.tiff	21	427	0.102678	0.0750134	0.0	0.0	nan	06	07	01	02	0	0	0	0	65535	65535
0.0	22053.0	r02c06f08p01-ch2sk1fk1fl1.tiff	r02c06f08p01-ch1sk1fk1fl1.tiff	21	428	0.000671397	0.00224308	0.0	0.0	nan	06	08	01	02	1	1	0	0	65535	65535
0.0	20000.0	r02c06f09p01-ch2sk1fk1fl1.tiff	r02c06f09p01-ch1sk1fk1fl1.tiff	21	429	0.000640879	0.00282292	0.0	0.0	nan	06	09	01	02	1	1	0	0	65535	65535
0.0	22754.0	r02c06f10p01-ch2sk1fk1fl1.tiff	r02c06f10p01-ch1sk1fk1fl1.tiff	21	430	0.000610361	0.0021973	0.0	0.0	nan	06	10	01	02	1	1	0	0	65535	65535
0.0	20165.0	r02c06f11p01-ch2sk1fk1fl1.tiff	r02c06f11p01-ch1sk1fk1fl1.tiff	21	431	0.000564584	0.00215152	0.0	0.0	nan	06	11	01	02	1	1	0	0	65535	65535
482.0	120.0	r02c06f12p01-ch2sk1fk1fl1.tiff	r02c06f12p01-ch1sk1fk1fl1.tiff	21	432	0.158892	0.198154	0.0	0.0	nan	06	12	01	02	0	0	0	0	65535	65535
22.0	4.0	r02c06f13p01-ch2sk1fk1fl1.tiff	r02c06f13p01-ch1sk1fk1fl1.tiff	21	433	0.160006	0.0783551	0.0	0.0	nan	06	13	01	02	0	0	0	0	65535	65535
54.0	6.0	r02c06f14p01-ch2sk1fk1fl1.tiff	r02c06f14p01-ch1sk1fk1fl1.tiff	21	434	0.120592	0.0939193	0.0	0.0	nan	06	14	01	02	0	0	0	0	65535	65535
724.0	236.0	r02c06f15p01-ch2sk1fk1fl1.tiff	r02c06f15p01-ch1sk1fk1fl1.tiff	21	435	0.145266	0.173266	0.0	0.0	nan	06	15	01	02	0	0	0	0	65535	65535
245.0	216.0	r02c06f16p01-ch2sk1fk1fl1.tiff	r02c06f16p01-ch1sk1fk1fl1.tiff	21	436	0.138354	0.178668	0.0	0.0	nan	06	16	01	02	0	0	0	0	65535	65535
0.0	19884.0	r02c06f17p01-ch2sk1fk1fl1.tiff	r02c06f17p01-ch1sk1fk1fl1.tiff	21	437	0.000610361	0.00408942	0.0	0.0	nan	06	17	01	02	1	1	0	0	65535	65535
0.0	20049.0	r02c06f18p01-ch2sk1fk1fl1.tiff	r02c06f18p01-ch1sk1fk1fl1.tiff	21	438	0.000610361	0.00227359	0.0	0.0	nan	06	18	01	02	1	1	0	0	65535	65535
0.0	22016.0	r02c06f19p01-ch2sk1fk1fl1.tiff	r02c06f19p01-ch1sk1fk1fl1.tiff	21	439	0.00062562	0.00231937	0.0	0.0	nan	06	19	01	02	1	1	0	0	65535	65535
142.0	31.0	r02c06f20p01-ch2sk1fk1fl1.tiff	r02c06f20p01-ch1sk1fk1fl1.tiff	21	440	0.0732433	0.0956283	0.0	0.0	nan	06	20	01	02	0	0	0	0	65535	65535
161.0	48.0	r02c06f21p01-ch2sk1fk1fl1.tiff	r02c06f21p01-ch1sk1fk1fl1.tiff	21	441	0.121401	0.110735	0.0	0.0	nan	06	21	01	02	0	0	0	0	65535	65535
779.0	551.0	r03c06f01p01-ch2sk1fk1fl1.tiff	r03c06f01p01-ch1sk1fk1fl1.tiff	22	442	0.134768	0.241856	0.0	0.0	nan	06	01	01	03	0	0	0	0	65535	65535
0.0	21.0	r03c06f02p01-ch2sk1fk1fl1.tiff	r03c06f02p01-ch1sk1fk1fl1.tiff	22	443	0.000595102	0.137102	0.0	0.0	nan	06	02	01	03	1	0	0	0	65535	65535
29.0	10.0	r03c06f03p01-ch2sk1fk1fl1.tiff	r03c06f03p01-ch1sk1fk1fl1.tiff	22	444	0.140841	0.0915389	0.0	0.0	nan	06	03	01	03	0	0	0	0	65535	65535
1.0	22089.0	r03c06f04p01-ch2sk1fk1fl1.tiff	r03c06f04p01-ch1sk1fk1fl1.tiff	22	445	0.115526	0.0039826	0.0	0.0	nan	06	04	01	03	0	1	0	0	65535	65535
0.0	23088.0	r03c06f05p01-ch2sk1fk1fl1.tiff	r03c06f05p01-ch1sk1fk1fl1.tiff	22	446	0.000579843	0.00201419	0.0	0.0	nan	06	05	01	03	1	1	0	0	65535	65535
222.0	104.0	r03c06f06p01-ch2sk1fk1fl1.tiff	r03c06f06p01-ch1sk1fk1fl1.tiff	22	447	0.189288	0.203372	0.0	0.0	nan	06	06	01	03	0	0	0	0	65535	65535
355.0	203.0	r03c06f07p01-ch2sk1fk1fl1.tiff	r03c06f07p01-ch1sk1fk1fl1.tiff	22	448	0.154421	0.244434	0.0	0.0	nan	06	07	01	03	0	0	0	0	65535	65535
97.0	19.0	r03c06f08p01-ch2sk1fk1fl1.tiff	r03c06f08p01-ch1sk1fk1fl1.tiff	22	449	0.0777447	0.0814374	0.0	0.0	nan	06	08	01	03	0	0	0	0	65535	65535
0.0	21879.0	r03c06f09p01-ch2sk1fk1fl1.tiff	r03c06f09p01-ch1sk1fk1fl1.tiff	22	450	0.000579843	0.0041352	0.0	0.0	nan	06	09	01	03	1	1	0	0	65535	65535
0.0	20617.0	r03c06f10p01-ch2sk1fk1fl1.tiff	r03c06f10p01-ch1sk1fk1fl1.tiff	22	451	0.000595102	0.00198367	0.0	0.0	nan	06	10	01	03	1	1	0	0	65535	65535
153.0	45.0	r03c06f11p01-ch2sk1fk1fl1.tiff	r03c06f11p01-ch1sk1fk1fl1.tiff	22	452	0.113329	0.102846	0.0	0.0	nan	06	11	01	03	0	0	0	0	65535	65535
358.0	200.0	r03c06f12p01-ch2sk1fk1fl1.tiff	r03c06f12p01-ch1sk1fk1fl1.tiff	22	453	0.182147	0.249683	0.0	0.000789866727941	nan	06	12	01	03	0	0	0	0	65535	65535
0.0	19731.0	r03c06f13p01-ch2sk1fk1fl1.tiff	r03c06f13p01-ch1sk1fk1fl1.tiff	22	454	0.00062562	0.00274662	0.0	0.0	nan	06	13	01	03	1	1	0	0	65535	65535
0.0	21214.0	r03c06f14p01-ch2sk1fk1fl1.tiff	r03c06f14p01-ch1sk1fk1fl1.tiff	22	455	0.000564584	0.00210575	0.0	0.0	nan	06	14	01	03	1	1	0	0	65535	65535
109.0	65.0	r03c06f15p01-ch2sk1fk1fl1.tiff	r03c06f15p01-ch1sk1fk1fl1.tiff	22	456	0.0819104	0.080293	0.0	0.0	nan	06	15	01	03	0	0	0	0	65535	65535
174.0	89.0	r03c06f16p01-ch2sk1fk1fl1.tiff	r03c06f16p01-ch1sk1fk1fl1.tiff	22	457	0.105959	0.159014	0.0	0.0	nan	06	16	01	03	0	0	0	0	65535	65535
28.0	8.0	r03c06f17p01-ch2sk1fk1fl1.tiff	r03c06f17p01-ch1sk1fk1fl1.tiff	22	458	0.0548867	0.0579843	0.0	0.0	nan	06	17	01	03	0	0	0	0	65535	65535
0.0	21840.0	r03c06f18p01-ch2sk1fk1fl1.tiff	r03c06f18p01-ch1sk1fk1fl1.tiff	22	459	0.000579843	0.00196841	0.0	0.0	nan	06	18	01	03	1	1	0	0	65535	65535
0.0	21888.0	r03c06f19p01-ch2sk1fk1fl1.tiff	r03c06f19p01-ch1sk1fk1fl1.tiff	22	460	0.000656138	0.00196841	0.0	0.0	nan	06	19	01	03	1	1	0	0	65535	65535
0.0	21938.0	r03c06f20p01-ch2sk1fk1fl1.tiff	r03c06f20p01-ch1sk1fk1fl1.tiff	22	461	0.000579843	0.00202945	0.0	0.0	nan	06	20	01	03	1	1	0	0	65535	65535
0.0	21590.0	r03c06f21p01-ch2sk1fk1fl1.tiff	r03c06f21p01-ch1sk1fk1fl1.tiff	22	462	0.000610361	0.00205997	0.0	0.0	nan	06	21	01	03	1	1	0	0	65535	65535
512.0	134.0	r04c06f01p01-ch2sk1fk1fl1.tiff	r04c06f01p01-ch1sk1fk1fl1.tiff	23	463	0.118822	0.197208	0.0	0.0	nan	06	01	01	04	0	0	0	0	65535	65535
0.0	21709.0	r04c06f02p01-ch2sk1fk1fl1.tiff	r04c06f02p01-ch1sk1fk1fl1.tiff	23	464	0.000610361	0.00199893	0.0	0.0	nan	06	02	01	04	1	1	0	0	65535	65535
0.0	22013.0	r04c06f03p01-ch2sk1fk1fl1.tiff	r04c06f03p01-ch1sk1fk1fl1.tiff	23	465	0.00062562	0.00209049	0.0	0.0	nan	06	03	01	04	1	1	0	0	65535	65535
0.0	22018.0	r04c06f04p01-ch2sk1fk1fl1.tiff	r04c06f04p01-ch1sk1fk1fl1.tiff	23	466	0.000595102	0.00202945	0.0	0.0	nan	06	04	01	04	1	1	0	0	65535	65535
0.0	23173.0	r04c06f05p01-ch2sk1fk1fl1.tiff	r04c06f05p01-ch1sk1fk1fl1.tiff	23	467	0.00062562	0.00318914	0.0	0.0	nan	06	05	01	04	1	1	0	0	65535	65535
92.0	17.0	r04c06f06p01-ch2sk1fk1fl1.tiff	r04c06f06p01-ch1sk1fk1fl1.tiff	23	468	0.0849165	0.0850843	0.0	0.0	nan	06	06	01	04	0	0	0	0	65535	65535
89.0	22.0	r04c06f07p01-ch2sk1fk1fl1.tiff	r04c06f07p01-ch1sk1fk1fl1.tiff	23	469	0.0873121	0.0889143	0.0	0.0	nan	06	07	01	04	0	0	0	0	65535	65535
0.0	21868.0	r04c06f08p01-ch2sk1fk1fl1.tiff	r04c06f08p01-ch1sk1fk1fl1.tiff	23	470	0.000595102	0.00213626	0.0	0.0	nan	06	08	01	04	1	1	0	0	65535	65535
0.0	22271.0	r04c06f09p01-ch2sk1fk1fl1.tiff	r04c06f09p01-ch1sk1fk1fl1.tiff	23	471	0.000564584	0.00198367	0.0	0.0	nan	06	09	01	04	1	1	0	0	65535	65535
0.0	20584.0	r04c06f10p01-ch2sk1fk1fl1.tiff	r04c06f10p01-ch1sk1fk1fl1.tiff	23	472	0.000579843	0.00199893	0.0	0.0	nan	06	10	01	04	1	1	0	0	65535	65535
39.0	6.0	r04c06f11p01-ch2sk1fk1fl1.tiff	r04c06f11p01-ch1sk1fk1fl1.tiff	23	473	0.0891585	0.072343	0.0	0.0	nan	06	11	01	04	0	0	0	0	65535	65535
278.0	136.0	r04c06f12p01-ch2sk1fk1fl1.tiff	r04c06f12p01-ch1sk1fk1fl1.tiff	23	474	0.208881	0.231327	0.0	0.0	nan	06	12	01	04	0	0	0	0	65535	65535
0.0	21809.0	r04c06f13p01-ch2sk1fk1fl1.tiff	r04c06f13p01-ch1sk1fk1fl1.tiff	23	475	0.000595102	0.00201419	0.0	0.0	nan	06	13	01	04	1	1	0	0	65535	65535
0.0	21164.0	r04c06f14p01-ch2sk1fk1fl1.tiff	r04c06f14p01-ch1sk1fk1fl1.tiff	23	476	0.000579843	0.00192264	0.0	0.0	nan	06	14	01	04	1	1	0	0	65535	65535
274.0	57.0	r04c06f15p01-ch2sk1fk1fl1.tiff	r04c06f15p01-ch1sk1fk1fl1.tiff	23	477	0.132692	0.18912	0.0	0.0	nan	06	15	01	04	0	0	0	0	65535	65535
784.0	259.0	r04c06f16p01-ch2sk1fk1fl1.tiff	r04c06f16p01-ch1sk1fk1fl1.tiff	23	478	0.157733	0.183185	0.0	0.0	nan	06	16	01	04	0	0	0	0	65535	65535
70.0	25.0	r04c06f17p01-ch2sk1fk1fl1.tiff	r04c06f17p01-ch1sk1fk1fl1.tiff	23	479	0.0862745	0.0933852	0.0	0.0	nan	06	17	01	04	0	0	0	0	65535	65535
0.0	19892.0	r04c06f18p01-ch2sk1fk1fl1.tiff	r04c06f18p01-ch1sk1fk1fl1.tiff	23	480	0.000595102	0.00196841	0.0	0.0	nan	06	18	01	04	1	1	0	0	65535	65535
27.0	8.0	r04c06f19p01-ch2sk1fk1fl1.tiff	r04c06f19p01-ch1sk1fk1fl1.tiff	23	481	0.054551	0.0559701	0.0	0.0	nan	06	19	01	04	0	0	0	0	65535	65535
194.0	38.0	r04c06f20p01-ch2sk1fk1fl1.tiff	r04c06f20p01-ch1sk1fk1fl1.tiff	23	482	0.167376	0.109621	0.0	0.0	nan	06	20	01	04	0	0	0	0	65535	65535
71.0	21.0	r04c06f21p01-ch2sk1fk1fl1.tiff	r04c06f21p01-ch1sk1fk1fl1.tiff	23	483	0.0858167	0.0777905	0.0	0.0	nan	06	21	01	04	0	0	0	0	65535	65535
496.0	305.0	r05c06f01p01-ch2sk1fk1fl1.tiff	r05c06f01p01-ch1sk1fk1fl1.tiff	24	484	0.204166	0.249683	0.0	7.18060661765e-05	nan	06	01	01	05	0	0	0	0	65535	65535
0.0	22083.0	r05c06f02p01-ch2sk1fk1fl1.tiff	r05c06f02p01-ch1sk1fk1fl1.tiff	24	485	0.000656138	0.00201419	0.0	0.0	nan	06	02	01	05	1	1	0	0	65535	65535
29.0	16.0	r05c06f03p01-ch2sk1fk1fl1.tiff	r05c06f03p01-ch1sk1fk1fl1.tiff	24	486	0.0873732	0.100389	0.0	0.0	nan	06	03	01	05	0	0	0	0	65535	65535
39.0	18.0	r05c06f04p01-ch2sk1fk1fl1.tiff	r05c06f04p01-ch1sk1fk1fl1.tiff	24	487	0.0754711	0.0938888	0.0	0.0	nan	06	04	01	05	0	0	0	0	65535	65535
39.0	28.0	r05c06f05p01-ch2sk1fk1fl1.tiff	r05c06f05p01-ch1sk1fk1fl1.tiff	24	488	0.0987259	0.102068	0.0	0.0	nan	06	05	01	05	0	0	0	0	65535	65535
451.0	237.0	r05c06f06p01-ch2sk1fk1fl1.tiff	r05c06f06p01-ch1sk1fk1fl1.tiff	24	489	0.162448	0.249714	0.0	0.000502642463235	nan	06	06	01	05	0	0	0	0	65535	65535
279.0	167.0	r05c06f07p01-ch2sk1fk1fl1.tiff	r05c06f07p01-ch1sk1fk1fl1.tiff	24	490	0.149493	0.244404	0.0	0.0	nan	06	07	01	05	0	0	0	0	65535	65535
1.0	21990.0	r05c06f08p01-ch2sk1fk1fl1.tiff	r05c06f08p01-ch1sk1fk1fl1.tiff	24	491	0.0608988	0.00422675	0.0	0.0	nan	06	08	01	05	0	1	0	0	65535	65535
0.0	20012.0	r05c06f09p01-ch2sk1fk1fl1.tiff	r05c06f09p01-ch1sk1fk1fl1.tiff	24	492	0.000579843	0.00196841	0.0	0.0	nan	06	09	01	05	1	1	0	0	65535	65535
0.0	22620.0	r05c06f10p01-ch2sk1fk1fl1.tiff	r05c06f10p01-ch1sk1fk1fl1.tiff	24	493	0.000564584	0.00205997	0.0	0.0	nan	06	10	01	05	1	1	0	0	65535	65535
9.0	4.0	r05c06f11p01-ch2sk1fk1fl1.tiff	r05c06f11p01-ch1sk1fk1fl1.tiff	24	494	0.0555581	0.0516976	0.0	0.0	nan	06	11	01	05	0	0	0	0	65535	65535
791.0	507.0	r05c06f12p01-ch2sk1fk1fl1.tiff	r05c06f12p01-ch1sk1fk1fl1.tiff	24	495	0.15816	0.249699	0.0	0.000359030330882	nan	06	12	01	05	0	0	0	0	65535	65535
64.0	31.0	r05c06f13p01-ch2sk1fk1fl1.tiff	r05c06f13p01-ch1sk1fk1fl1.tiff	24	496	0.0959793	0.123445	0.0	0.0	nan	06	13	01	05	0	0	0	0	65535	65535
12.0	4.0	r05c06f14p01-ch2sk1fk1fl1.tiff	r05c06f14p01-ch1sk1fk1fl1.tiff	24	497	0.0811933	0.0803693	0.0	0.0	nan	06	14	01	05	0	0	0	0	65535	65535
233.0	80.0	r05c06f15p01-ch2sk1fk1fl1.tiff	r05c06f15p01-ch1sk1fk1fl1.tiff	24	498	0.129488	0.1738	0.0	0.0	nan	06	15	01	05	0	0	0	0	65535	65535
104.0	72.0	r05c06f16p01-ch2sk1fk1fl1.tiff	r05c06f16p01-ch1sk1fk1fl1.tiff	24	499	0.127199	0.0704204	0.0	0.0	nan	06	16	01	05	0	0	0	0	65535	65535
0.0	23770.0	r05c06f17p01-ch2sk1fk1fl1.tiff	r05c06f17p01-ch1sk1fk1fl1.tiff	24	500	0.000610361	0.0099031	0.0	0.0	nan	06	17	01	05	1	1	0	0	65535	65535
0.0	20221.0	r05c06f18p01-ch2sk1fk1fl1.tiff	r05c06f18p01-ch1sk1fk1fl1.tiff	24	501	0.000595102	0.00195315	0.0	0.0	nan	06	18	01	05	1	1	0	0	65535	65535
0.0	21872.0	r05c06f19p01-ch2sk1fk1fl1.tiff	r05c06f19p01-ch1sk1fk1fl1.tiff	24	502	0.000595102	0.00225834	0.0	0.0	nan	06	19	01	05	1	1	0	0	65535	65535
0.0	21765.0	r05c06f20p01-ch2sk1fk1fl1.tiff	r05c06f20p01-ch1sk1fk1fl1.tiff	24	503	0.00062562	0.00198367	0.0	0.0	nan	06	20	01	05	1	1	0	0	65535	65535
0.0	21941.0	r05c06f21p01-ch2sk1fk1fl1.tiff	r05c06f21p01-ch1sk1fk1fl1.tiff	24	504	0.000595102	0.00201419	0.0	0.0	nan	06	21	01	05	1	1	0	0	65535	65535
920.0	591.0	r06c06f01p01-ch2sk1fk1fl1.tiff	r06c06f01p01-ch1sk1fk1fl1.tiff	25	505	0.180728	0.190951	0.0	0.0	nan	06	01	01	06	0	0	0	0	65535	65535
0.0	22148.0	r06c06f02p01-ch2sk1fk1fl1.tiff	r06c06f02p01-ch1sk1fk1fl1.tiff	25	506	0.00062562	0.00196841	0.0	0.0	nan	06	02	01	06	1	1	0	0	65535	65535
3.0	1.0	r06c06f03p01-ch2sk1fk1fl1.tiff	r06c06f03p01-ch1sk1fk1fl1.tiff	25	507	0.0598764	0.076524	0.0	0.0	nan	06	03	01	06	0	0	0	0	65535	65535
0.0	21968.0	r06c06f04p01-ch2sk1fk1fl1.tiff	r06c06f04p01-ch1sk1fk1fl1.tiff	25	508	0.000549325	0.00198367	0.0	0.0	nan	06	04	01	06	1	1	0	0	65535	65535
0.0	21621.0	r06c06f05p01-ch2sk1fk1fl1.tiff	r06c06f05p01-ch1sk1fk1fl1.tiff	25	509	0.000549325	0.00205997	0.0	0.0	nan	06	05	01	06	1	1	0	0	65535	65535
107.0	45.0	r06c06f06p01-ch2sk1fk1fl1.tiff	r06c06f06p01-ch1sk1fk1fl1.tiff	25	510	0.132601	0.135561	0.0	0.0	nan	06	06	01	06	0	0	0	0	65535	65535
299.0	117.0	r06c06f07p01-ch2sk1fk1fl1.tiff	r06c06f07p01-ch1sk1fk1fl1.tiff	25	511	0.150988	0.237812	0.0	0.0	nan	06	07	01	06	0	0	0	0	65535	65535
45.0	17.0	r06c06f08p01-ch2sk1fk1fl1.tiff	r06c06f08p01-ch1sk1fk1fl1.tiff	25	512	0.0949722	0.102831	0.0	0.0	nan	06	08	01	06	0	0	0	0	65535	65535
0.0	22278.0	r06c06f09p01-ch2sk1fk1fl1.tiff	r06c06f09p01-ch1sk1fk1fl1.tiff	25	513	0.000610361	0.00195315	0.0	0.0	nan	06	09	01	06	1	1	0	0	65535	65535
0.0	20840.0	r06c06f10p01-ch2sk1fk1fl1.tiff	r06c06f10p01-ch1sk1fk1fl1.tiff	25	514	0.000579843	0.00198367	0.0	0.0	nan	06	10	01	06	1	1	0	0	65535	65535
89.0	57.0	r06c06f11p01-ch2sk1fk1fl1.tiff	r06c06f11p01-ch1sk1fk1fl1.tiff	25	515	0.085893	0.14403	0.0	0.0	nan	06	11	01	06	0	0	0	0	65535	65535
394.0	160.0	r06c06f12p01-ch2sk1fk1fl1.tiff	r06c06f12p01-ch1sk1fk1fl1.tiff	25	516	0.177096	0.249729	0.0	0.006103515625	nan	06	12	01	06	0	0	0	0	65535	65535
0.0	21723.0	r06c06f13p01-ch2sk1fk1fl1.tiff	r06c06f13p01-ch1sk1fk1fl1.tiff	25	517	0.000671397	0.00202945	0.0	0.0	nan	06	13	01	06	1	1	0	0	65535	65535
0.0	21276.0	r06c06f14p01-ch2sk1fk1fl1.tiff	r06c06f14p01-ch1sk1fk1fl1.tiff	25	518	0.000564584	0.00198367	0.0	0.0	nan	06	14	01	06	1	1	0	0	65535	65535
109.0	35.0	r06c06f15p01-ch2sk1fk1fl1.tiff	r06c06f15p01-ch1sk1fk1fl1.tiff	25	519	0.102449	0.133379	0.0	0.0	nan	06	15	01	06	0	0	0	0	65535	65535
293.0	115.0	r06c06f16p01-ch2sk1fk1fl1.tiff	r06c06f16p01-ch1sk1fk1fl1.tiff	25	520	0.182101	0.204623	0.0	0.0	nan	06	16	01	06	0	0	0	0	65535	65535
40.0	19.0	r06c06f17p01-ch2sk1fk1fl1.tiff	r06c06f17p01-ch1sk1fk1fl1.tiff	25	521	0.0621805	0.0679332	0.0	0.0	nan	06	17	01	06	0	0	0	0	65535	65535
0.0	22300.0	r06c06f18p01-ch2sk1fk1fl1.tiff	r06c06f18p01-ch1sk1fk1fl1.tiff	25	522	0.000610361	0.00196841	0.0	0.0	nan	06	18	01	06	1	1	0	0	65535	65535
0.0	21888.0	r06c06f19p01-ch2sk1fk1fl1.tiff	r06c06f19p01-ch1sk1fk1fl1.tiff	25	523	0.000640879	0.00207523	0.0	0.0	nan	06	19	01	06	1	1	0	0	65535	65535
0.0	21692.0	r06c06f20p01-ch2sk1fk1fl1.tiff	r06c06f20p01-ch1sk1fk1fl1.tiff	25	524	0.0244907	0.00276188	0.0	0.0	nan	06	20	01	06	1	1	0	0	65535	65535
0.0	21752.0	r06c06f21p01-ch2sk1fk1fl1.tiff	r06c06f21p01-ch1sk1fk1fl1.tiff	25	525	0.000564584	0.00215152	0.0	0.0	nan	06	21	01	06	1	1	0	0	65535	65535
258.0	51.0	r02c07f01p01-ch2sk1fk1fl1.tiff	r02c07f01p01-ch1sk1fk1fl1.tiff	26	526	0.127596	0.158511	0.0	0.0	nan	07	01	01	02	0	0	0	0	65535	65535
0.0	22265.0	r02c07f02p01-ch2sk1fk1fl1.tiff	r02c07f02p01-ch1sk1fk1fl1.tiff	26	527	0.000564584	0.00207523	0.0	0.0	nan	07	02	01	02	1	1	0	0	65535	65535
0.0	22296.0	r02c07f03p01-ch2sk1fk1fl1.tiff	r02c07f03p01-ch1sk1fk1fl1.tiff	26	528	0.000549325	0.00202945	0.0	0.0	nan	07	03	01	02	1	1	0	0	65535	65535
0.0	20348.0	r02c07f04p01-ch2sk1fk1fl1.tiff	r02c07f04p01-ch1sk1fk1fl1.tiff	26	529	0.000579843	0.00230411	0.0	0.0	nan	07	04	01	02	1	1	0	0	65535	65535
0.0	21741.0	r02c07f05p01-ch2sk1fk1fl1.tiff	r02c07f05p01-ch1sk1fk1fl1.tiff	26	530	0.000549325	0.00207523	0.0	0.0	nan	07	05	01	02	1	1	0	0	65535	65535
57.0	9.0	r02c07f06p01-ch2sk1fk1fl1.tiff	r02c07f06p01-ch1sk1fk1fl1.tiff	26	531	0.126909	0.120912	0.0	0.0	nan	07	06	01	02	0	0	0	0	65535	65535
7.0	2.0	r02c07f07p01-ch2sk1fk1fl1.tiff	r02c07f07p01-ch1sk1fk1fl1.tiff	26	532	0.101274	0.0892805	0.0	0.0	nan	07	07	01	02	0	0	0	0	65535	65535
0.0	21975.0	r02c07f08p01-ch2sk1fk1fl1.tiff	r02c07f08p01-ch1sk1fk1fl1.tiff	26	533	0.00598154	0.00201419	0.0	0.0	nan	07	08	01	02	1	1	0	0	65535	65535
0.0	22280.0	r02c07f09p01-ch2sk1fk1fl1.tiff	r02c07f09p01-ch1sk1fk1fl1.tiff	26	534	0.000671397	0.00199893	0.0	0.0	nan	07	09	01	02	1	1	0	0	65535	65535
0.0	20774.0	r02c07f10p01-ch2sk1fk1fl1.tiff	r02c07f10p01-ch1sk1fk1fl1.tiff	26	535	0.000549325	0.00202945	0.0	0.0	nan	07	10	01	02	1	1	0	0	65535	65535
0.0	20022.0	r02c07f11p01-ch2sk1fk1fl1.tiff	r02c07f11p01-ch1sk1fk1fl1.tiff	26	536	0.000595102	0.0037995	0.0	0.0	nan	07	11	01	02	1	1	0	0	65535	65535
340.0	121.0	r02c07f12p01-ch2sk1fk1fl1.tiff	r02c07f12p01-ch1sk1fk1fl1.tiff	26	537	0.145312	0.226047	0.0	0.0	nan	07	12	01	02	0	0	0	0	65535	65535
45.0	10.0	r02c07f13p01-ch2sk1fk1fl1.tiff	r02c07f13p01-ch1sk1fk1fl1.tiff	26	538	0.143389	0.108995	0.0	0.0	nan	07	13	01	02	0	0	0	0	65535	65535
37.0	3.0	r02c07f14p01-ch2sk1fk1fl1.tiff	r02c07f14p01-ch1sk1fk1fl1.tiff	26	539	0.102525	0.102739	0.0	0.0	nan	07	14	01	02	0	0	0	0	65535	65535
604.0	187.0	r02c07f15p01-ch2sk1fk1fl1.tiff	r02c07f15p01-ch1sk1fk1fl1.tiff	26	540	0.157458	0.249683	0.0	0.000861672794118	nan	07	15	01	02	0	0	0	0	65535	65535
489.0	219.0	r02c07f16p01-ch2sk1fk1fl1.tiff	r02c07f16p01-ch1sk1fk1fl1.tiff	26	541	0.129244	0.230808	0.0	0.0	nan	07	16	01	02	0	0	0	0	65535	65535
57.0	20.0	r02c07f17p01-ch2sk1fk1fl1.tiff	r02c07f17p01-ch1sk1fk1fl1.tiff	26	542	0.10956	0.0926833	0.0	0.0	nan	07	17	01	02	0	0	0	0	65535	65535
0.0	21992.0	r02c07f18p01-ch2sk1fk1fl1.tiff	r02c07f18p01-ch1sk1fk1fl1.tiff	26	543	0.000579843	0.00205997	0.0	0.0	nan	07	18	01	02	1	1	0	0	65535	65535
10.0	22048.0	r02c07f19p01-ch2sk1fk1fl1.tiff	r02c07f19p01-ch1sk1fk1fl1.tiff	26	544	0.0520943	0.00604257	0.0	0.0	nan	07	19	01	02	0	1	0	0	65535	65535
260.0	70.0	r02c07f20p01-ch2sk1fk1fl1.tiff	r02c07f20p01-ch1sk1fk1fl1.tiff	26	545	0.176013	0.135256	0.0	0.0	nan	07	20	01	02	0	0	0	0	65535	65535
179.0	54.0	r02c07f21p01-ch2sk1fk1fl1.tiff	r02c07f21p01-ch1sk1fk1fl1.tiff	26	546	0.155489	0.152895	0.0	0.0	nan	07	21	01	02	0	0	0	0	65535	65535
687.0	403.0	r03c07f01p01-ch2sk1fk1fl1.tiff	r03c07f01p01-ch1sk1fk1fl1.tiff	27	547	0.193347	0.239918	0.0	0.0	nan	07	01	01	03	0	0	0	0	65535	65535
0.0	20219.0	r03c07f02p01-ch2sk1fk1fl1.tiff	r03c07f02p01-ch1sk1fk1fl1.tiff	27	548	0.000579843	0.00199893	0.0	0.0	nan	07	02	01	03	1	1	0	0	65535	65535
0.0	22242.0	r03c07f03p01-ch2sk1fk1fl1.tiff	r03c07f03p01-ch1sk1fk1fl1.tiff	27	549	0.000564584	0.00196841	0.0	0.0	nan	07	03	01	03	1	1	0	0	65535	65535
0.0	20360.0	r03c07f04p01-ch2sk1fk1fl1.tiff	r03c07f04p01-ch1sk1fk1fl1.tiff	27	550	0.000595102	0.00198367	0.0	0.0	nan	07	04	01	03	1	1	0	0	65535	65535
0.0	21657.0	r03c07f05p01-ch2sk1fk1fl1.tiff	r03c07f05p01-ch1sk1fk1fl1.tiff	27	551	0.00062562	0.002121	0.0	0.0	nan	07	05	01	03	1	1	0	0	65535	65535
50.0	18.0	r03c07f06p01-ch2sk1fk1fl1.tiff	r03c07f06p01-ch1sk1fk1fl1.tiff	27	552	0.167636	0.1552	0.0	0.0	nan	07	06	01	03	0	0	0	0	65535	65535
233.0	89.0	r03c07f07p01-ch2sk1fk1fl1.tiff	r03c07f07p01-ch1sk1fk1fl1.tiff	27	553	0.116991	0.202594	0.0	0.0	nan	07	07	01	03	0	0	0	0	65535	65535
35.0	15.0	r03c07f08p01-ch2sk1fk1fl1.tiff	r03c07f08p01-ch1sk1fk1fl1.tiff	27	554	0.144411	0.117632	0.0	0.0	nan	07	08	01	03	0	0	0	0	65535	65535
0.0	22222.0	r03c07f09p01-ch2sk1fk1fl1.tiff	r03c07f09p01-ch1sk1fk1fl1.tiff	27	555	0.000595102	0.00207523	0.0	0.0	nan	07	09	01	03	1	1	0	0	65535	65535
0.0	22798.0	r03c07f10p01-ch2sk1fk1fl1.tiff	r03c07f10p01-ch1sk1fk1fl1.tiff	27	556	0.000610361	0.002121	0.0	0.0	nan	07	10	01	03	1	1	0	0	65535	65535
106.0	84.0	r03c07f11p01-ch2sk1fk1fl1.tiff	r03c07f11p01-ch1sk1fk1fl1.tiff	27	557	0.0578775	0.128023	0.0	0.0	nan	07	11	01	03	0	0	0	0	65535	65535
224.0	80.0	r03c07f12p01-ch2sk1fk1fl1.tiff	r03c07f12p01-ch1sk1fk1fl1.tiff	27	558	0.142123	0.171603	0.0	0.0	nan	07	12	01	03	0	0	0	0	65535	65535
0.0	19974.0	r03c07f13p01-ch2sk1fk1fl1.tiff	r03c07f13p01-ch1sk1fk1fl1.tiff	27	559	0.000579843	0.00199893	0.0	0.0	nan	07	13	01	03	1	1	0	0	65535	65535
0.0	21369.0	r03c07f14p01-ch2sk1fk1fl1.tiff	r03c07f14p01-ch1sk1fk1fl1.tiff	27	560	0.000640879	0.00199893	0.0	0.0	nan	07	14	01	03	1	1	0	0	65535	65535
194.0	100.0	r03c07f15p01-ch2sk1fk1fl1.tiff	r03c07f15p01-ch1sk1fk1fl1.tiff	27	561	0.158846	0.170275	0.0	0.0	nan	07	15	01	03	0	0	0	0	65535	65535
565.0	425.0	r03c07f16p01-ch2sk1fk1fl1.tiff	r03c07f16p01-ch1sk1fk1fl1.tiff	27	562	0.164599	0.214435	0.0	0.0	nan	07	16	01	03	0	0	0	0	65535	65535
116.0	63.0	r03c07f17p01-ch2sk1fk1fl1.tiff	r03c07f17p01-ch1sk1fk1fl1.tiff	27	563	0.0607614	0.0903639	0.0	0.0	nan	07	17	01	03	0	0	0	0	65535	65535
0.0	21992.0	r03c07f18p01-ch2sk1fk1fl1.tiff	r03c07f18p01-ch1sk1fk1fl1.tiff	27	564	0.000579843	0.00196841	0.0	0.0	nan	07	18	01	03	1	1	0	0	65535	65535
22.0	10.0	r03c07f19p01-ch2sk1fk1fl1.tiff	r03c07f19p01-ch1sk1fk1fl1.tiff	27	565	0.0617533	0.0815747	0.0	0.0	nan	07	19	01	03	0	0	0	0	65535	65535
131.0	59.0	r03c07f20p01-ch2sk1fk1fl1.tiff	r03c07f20p01-ch1sk1fk1fl1.tiff	27	566	0.0726787	0.0963302	0.0	0.0	nan	07	20	01	03	0	0	0	0	65535	65535
40.0	17.0	r03c07f21p01-ch2sk1fk1fl1.tiff	r03c07f21p01-ch1sk1fk1fl1.tiff	27	567	0.0877546	0.125322	0.0	0.0	nan	07	21	01	03	0	0	0	0	65535	65535
760.0	295.0	r04c07f01p01-ch2sk1fk1fl1.tiff	r04c07f01p01-ch1sk1fk1fl1.tiff	28	568	0.114549	0.227466	0.0	0.0	nan	07	01	01	04	0	0	0	0	65535	65535
0.0	22054.0	r04c07f02p01-ch2sk1fk1fl1.tiff	r04c07f02p01-ch1sk1fk1fl1.tiff	28	569	0.000610361	0.002121	0.0	0.0	nan	07	02	01	04	1	1	0	0	65535	65535
14.0	14.0	r04c07f03p01-ch2sk1fk1fl1.tiff	r04c07f03p01-ch1sk1fk1fl1.tiff	28	570	0.135485	0.0963607	0.0	0.0	nan	07	03	01	04	0	0	0	0	65535	65535
15.0	3.0	r04c07f04p01-ch2sk1fk1fl1.tiff	r04c07f04p01-ch1sk1fk1fl1.tiff	28	571	0.0863355	0.054551	0.0	0.0	nan	07	04	01	04	0	0	0	0	65535	65535
0.0	19367.0	r04c07f05p01-ch2sk1fk1fl1.tiff	r04c07f05p01-ch1sk1fk1fl1.tiff	28	572	0.045716	0.00694286	0.0	0.0	nan	07	05	01	04	1	1	0	0	65535	65535
276.0	68.0	r04c07f06p01-ch2sk1fk1fl1.tiff	r04c07f06p01-ch1sk1fk1fl1.tiff	28	573	0.153079	0.232944	0.0	0.0	nan	07	06	01	04	0	0	0	0	65535	65535
251.0	87.0	r04c07f07p01-ch2sk1fk1fl1.tiff	r04c07f07p01-ch1sk1fk1fl1.tiff	28	574	0.175647	0.230625	0.0	0.0	nan	07	07	01	04	0	0	0	0	65535	65535
15.0	2.0	r04c07f08p01-ch2sk1fk1fl1.tiff	r04c07f08p01-ch1sk1fk1fl1.tiff	28	575	0.106737	0.0741131	0.0	0.0	nan	07	08	01	04	0	0	0	0	65535	65535
0.0	21921.0	r04c07f09p01-ch2sk1fk1fl1.tiff	r04c07f09p01-ch1sk1fk1fl1.tiff	28	576	0.000579843	0.00199893	0.0	0.0	nan	07	09	01	04	1	1	0	0	65535	65535
0.0	20705.0	r04c07f10p01-ch2sk1fk1fl1.tiff	r04c07f10p01-ch1sk1fk1fl1.tiff	28	577	0.000579843	0.00198367	0.0	0.0	nan	07	10	01	04	1	1	0	0	65535	65535
56.0	16.0	r04c07f11p01-ch2sk1fk1fl1.tiff	r04c07f11p01-ch1sk1fk1fl1.tiff	28	578	0.0793927	0.0821088	0.0	0.0	nan	07	11	01	04	0	0	0	0	65535	65535
498.0	135.0	r04c07f12p01-ch2sk1fk1fl1.tiff	r04c07f12p01-ch1sk1fk1fl1.tiff	28	579	0.162707	0.245228	0.0	0.0	nan	07	12	01	04	0	0	0	0	65535	65535
7.0	22274.0	r04c07f13p01-ch2sk1fk1fl1.tiff	r04c07f13p01-ch1sk1fk1fl1.tiff	28	580	0.0983139	0.00886549	0.0	0.0	nan	07	13	01	04	0	1	0	0	65535	65535
0.0	21673.0	r04c07f14p01-ch2sk1fk1fl1.tiff	r04c07f14p01-ch1sk1fk1fl1.tiff	28	581	0.000595102	0.00218204	0.0	0.0	nan	07	14	01	04	1	1	0	0	65535	65535
183.0	37.0	r04c07f15p01-ch2sk1fk1fl1.tiff	r04c07f15p01-ch1sk1fk1fl1.tiff	28	582	0.130953	0.138125	0.0	0.0	nan	07	15	01	04	0	0	0	0	65535	65535
428.0	113.0	r04c07f16p01-ch2sk1fk1fl1.tiff	r04c07f16p01-ch1sk1fk1fl1.tiff	28	583	0.160632	0.20914	0.0	0.0	nan	07	16	01	04	0	0	0	0	65535	65535
33.0	16.0	r04c07f17p01-ch2sk1fk1fl1.tiff	r04c07f17p01-ch1sk1fk1fl1.tiff	28	584	0.0804608	0.0601053	0.0	0.0	nan	07	17	01	04	0	0	0	0	65535	65535
0.0	19561.0	r04c07f18p01-ch2sk1fk1fl1.tiff	r04c07f18p01-ch1sk1fk1fl1.tiff	28	585	0.000564584	0.00196841	0.0	0.0	nan	07	18	01	04	1	1	0	0	65535	65535
0.0	20071.0	r04c07f19p01-ch2sk1fk1fl1.tiff	r04c07f19p01-ch1sk1fk1fl1.tiff	28	586	0.000671397	0.00198367	0.0	0.0	nan	07	19	01	04	1	1	0	0	65535	65535
43.0	14.0	r04c07f20p01-ch2sk1fk1fl1.tiff	r04c07f20p01-ch1sk1fk1fl1.tiff	28	587	0.08159	0.0500191	0.0	0.0	nan	07	20	01	04	0	0	0	0	65535	65535
11.0	1.0	r04c07f21p01-ch2sk1fk1fl1.tiff	r04c07f21p01-ch1sk1fk1fl1.tiff	28	588	0.0643778	0.0713664	0.0	0.0	nan	07	21	01	04	0	0	0	0	65535	65535
205.0	136.0	r05c07f01p01-ch2sk1fk1fl1.tiff	r05c07f01p01-ch1sk1fk1fl1.tiff	29	589	0.138857	0.182422	0.0	0.0	nan	07	01	01	05	0	0	0	0	65535	65535
0.0	21853.0	r05c07f02p01-ch2sk1fk1fl1.tiff	r05c07f02p01-ch1sk1fk1fl1.tiff	29	590	0.000595102	0.00198367	0.0	0.0	nan	07	02	01	05	1	1	0	0	65535	65535
25.0	12.0	r05c07f03p01-ch2sk1fk1fl1.tiff	r05c07f03p01-ch1sk1fk1fl1.tiff	29	591	0.0944533	0.0874037	0.0	0.0	nan	07	03	01	05	0	0	0	0	65535	65535
87.0	48.0	r05c07f04p01-ch2sk1fk1fl1.tiff	r05c07f04p01-ch1sk1fk1fl1.tiff	29	592	0.0691081	0.0938888	0.0	0.0	nan	07	04	01	05	0	0	0	0	65535	65535
92.0	54.0	r05c07f05p01-ch2sk1fk1fl1.tiff	r05c07f05p01-ch1sk1fk1fl1.tiff	29	593	0.0615244	0.121904	0.0	0.0	nan	07	05	01	05	0	0	0	0	65535	65535
638.0	319.0	r05c07f06p01-ch2sk1fk1fl1.tiff	r05c07f06p01-ch1sk1fk1fl1.tiff	29	594	0.21178	0.175723	0.0	0.0	nan	07	06	01	05	0	0	0	0	65535	65535
179.0	119.0	r05c07f07p01-ch2sk1fk1fl1.tiff	r05c07f07p01-ch1sk1fk1fl1.tiff	29	595	0.129625	0.168856	0.0	0.0	nan	07	07	01	05	0	0	0	0	65535	65535
0.0	21738.0	r05c07f08p01-ch2sk1fk1fl1.tiff	r05c07f08p01-ch1sk1fk1fl1.tiff	29	596	0.000595102	0.00192264	0.0	0.0	nan	07	08	01	05	1	1	0	0	65535	65535
0.0	21972.0	r05c07f09p01-ch2sk1fk1fl1.tiff	r05c07f09p01-ch1sk1fk1fl1.tiff	29	597	0.000579843	0.00192264	0.0	0.0	nan	07	09	01	05	1	1	0	0	65535	65535
0.0	22299.0	r05c07f10p01-ch2sk1fk1fl1.tiff	r05c07f10p01-ch1sk1fk1fl1.tiff	29	598	0.000595102	0.00195315	0.0	0.0	nan	07	10	01	05	1	1	0	0	65535	65535
0.0	21817.0	r05c07f11p01-ch2sk1fk1fl1.tiff	r05c07f11p01-ch1sk1fk1fl1.tiff	29	599	0.000579843	0.00199893	0.0	0.0	nan	07	11	01	05	1	1	0	0	65535	65535
876.0	527.0	r05c07f12p01-ch2sk1fk1fl1.tiff	r05c07f12p01-ch1sk1fk1fl1.tiff	29	600	0.18941	0.228397	0.0	0.0	nan	07	12	01	05	0	0	0	0	65535	65535
142.0	57.0	r05c07f13p01-ch2sk1fk1fl1.tiff	r05c07f13p01-ch1sk1fk1fl1.tiff	29	601	0.127352	0.173404	0.0	0.0	nan	07	13	01	05	0	0	0	0	65535	65535
23.0	9.0	r05c07f14p01-ch2sk1fk1fl1.tiff	r05c07f14p01-ch1sk1fk1fl1.tiff	29	602	0.079942	0.0800793	0.0	0.0	nan	07	14	01	05	0	0	0	0	65535	65535
154.0	102.0	r05c07f15p01-ch2sk1fk1fl1.tiff	r05c07f15p01-ch1sk1fk1fl1.tiff	29	603	0.129427	0.136004	0.0	0.0	nan	07	15	01	05	0	0	0	0	65535	65535
53.0	41.0	r05c07f16p01-ch2sk1fk1fl1.tiff	r05c07f16p01-ch1sk1fk1fl1.tiff	29	604	0.0618906	0.0867475	0.0	0.0	nan	07	16	01	05	0	0	0	0	65535	65535
0.0	21651.0	r05c07f17p01-ch2sk1fk1fl1.tiff	r05c07f17p01-ch1sk1fk1fl1.tiff	29	605	0.000549325	0.00195315	0.0	0.0	nan	07	17	01	05	1	1	0	0	65535	65535
0.0	21710.0	r05c07f18p01-ch2sk1fk1fl1.tiff	r05c07f18p01-ch1sk1fk1fl1.tiff	29	606	0.000564584	0.00204471	0.0	0.0	nan	07	18	01	05	1	1	0	0	65535	65535
0.0	21430.0	r05c07f19p01-ch2sk1fk1fl1.tiff	r05c07f19p01-ch1sk1fk1fl1.tiff	29	607	0.000595102	0.00198367	0.0	0.0	nan	07	19	01	05	1	1	0	0	65535	65535
0.0	21791.0	r05c07f20p01-ch2sk1fk1fl1.tiff	r05c07f20p01-ch1sk1fk1fl1.tiff	29	608	0.00062562	0.00204471	0.0	0.0	nan	07	20	01	05	1	1	0	0	65535	65535
0.0	21990.0	r05c07f21p01-ch2sk1fk1fl1.tiff	r05c07f21p01-ch1sk1fk1fl1.tiff	29	609	0.000549325	0.00202945	0.0	0.0	nan	07	21	01	05	1	1	0	0	65535	65535
826.0	527.0	r06c07f01p01-ch2sk1fk1fl1.tiff	r06c07f01p01-ch1sk1fk1fl1.tiff	30	610	0.168383	0.249638	0.0	0.000143612132353	nan	07	01	01	06	0	0	0	0	65535	65535
0.0	22344.0	r06c07f02p01-ch2sk1fk1fl1.tiff	r06c07f02p01-ch1sk1fk1fl1.tiff	30	611	0.000717174	0.00205997	0.0	0.0	nan	07	02	01	06	1	1	0	0	65535	65535
0.0	22679.0	r06c07f03p01-ch2sk1fk1fl1.tiff	r06c07f03p01-ch1sk1fk1fl1.tiff	30	612	0.000610361	0.00207523	0.0	0.0	nan	07	03	01	06	1	1	0	0	65535	65535
0.0	22391.0	r06c07f04p01-ch2sk1fk1fl1.tiff	r06c07f04p01-ch1sk1fk1fl1.tiff	30	613	0.000671397	0.0037232	0.0	0.0	nan	07	04	01	06	1	1	0	0	65535	65535
0.0	21449.0	r06c07f05p01-ch2sk1fk1fl1.tiff	r06c07f05p01-ch1sk1fk1fl1.tiff	30	614	0.000564584	0.00347906	0.0	0.0	nan	07	05	01	06	1	1	0	0	65535	65535
136.0	55.0	r06c07f06p01-ch2sk1fk1fl1.tiff	r06c07f06p01-ch1sk1fk1fl1.tiff	30	615	0.121599	0.176333	0.0	0.0	nan	07	06	01	06	0	0	0	0	65535	65535
228.0	90.0	r06c07f07p01-ch2sk1fk1fl1.tiff	r06c07f07p01-ch1sk1fk1fl1.tiff	30	616	0.160052	0.196033	0.0	0.0	nan	07	07	01	06	0	0	0	0	65535	65535
26.0	12.0	r06c07f08p01-ch2sk1fk1fl1.tiff	r06c07f08p01-ch1sk1fk1fl1.tiff	30	617	0.0847791	0.0823987	0.0	0.0	nan	07	08	01	06	0	0	0	0	65535	65535
0.0	20341.0	r06c07f09p01-ch2sk1fk1fl1.tiff	r06c07f09p01-ch1sk1fk1fl1.tiff	30	618	0.00248722	0.00209049	0.0	0.0	nan	07	09	01	06	1	1	0	0	65535	65535
0.0	20928.0	r06c07f10p01-ch2sk1fk1fl1.tiff	r06c07f10p01-ch1sk1fk1fl1.tiff	30	619	0.000549325	0.00563058	0.0	0.0	nan	07	10	01	06	1	1	0	0	65535	65535
143.0	39.0	r06c07f11p01-ch2sk1fk1fl1.tiff	r06c07f11p01-ch1sk1fk1fl1.tiff	30	620	0.115206	0.116197	0.0	0.0	nan	07	11	01	06	0	0	0	0	65535	65535
503.0	181.0	r06c07f12p01-ch2sk1fk1fl1.tiff	r06c07f12p01-ch1sk1fk1fl1.tiff	30	621	0.1785	0.203128	0.0	0.0	nan	07	12	01	06	0	0	0	0	65535	65535
22.0	6.0	r06c07f13p01-ch2sk1fk1fl1.tiff	r06c07f13p01-ch1sk1fk1fl1.tiff	30	622	0.0979934	0.110658	0.0	0.0	nan	07	13	01	06	0	0	0	0	65535	65535
0.0	21019.0	r06c07f14p01-ch2sk1fk1fl1.tiff	r06c07f14p01-ch1sk1fk1fl1.tiff	30	623	0.000579843	0.00195315	0.0	0.0	nan	07	14	01	06	1	1	0	0	65535	65535
101.0	57.0	r06c07f15p01-ch2sk1fk1fl1.tiff	r06c07f15p01-ch1sk1fk1fl1.tiff	30	624	0.108186	0.120775	0.0	0.0	nan	07	15	01	06	0	0	0	0	65535	65535
340.0	138.0	r06c07f16p01-ch2sk1fk1fl1.tiff	r06c07f16p01-ch1sk1fk1fl1.tiff	30	625	0.128817	0.202075	0.0	0.0	nan	07	16	01	06	0	0	0	0	65535	65535
56.0	40.0	r06c07f17p01-ch2sk1fk1fl1.tiff	r06c07f17p01-ch1sk1fk1fl1.tiff	30	626	0.0836805	0.214298	0.0	0.0	nan	07	17	01	06	0	0	0	0	65535	65535
0.0	19838.0	r06c07f18p01-ch2sk1fk1fl1.tiff	r06c07f18p01-ch1sk1fk1fl1.tiff	30	627	0.000595102	0.00192264	0.0	0.0	nan	07	18	01	06	1	1	0	0	65535	65535
0.0	19615.0	r06c07f19p01-ch2sk1fk1fl1.tiff	r06c07f19p01-ch1sk1fk1fl1.tiff	30	628	0.000640879	0.00201419	0.0	0.0	nan	07	19	01	06	1	1	0	0	65535	65535
12.0	10.0	r06c07f20p01-ch2sk1fk1fl1.tiff	r06c07f20p01-ch1sk1fk1fl1.tiff	30	629	0.0678111	0.0438849	0.0	0.0	nan	07	20	01	06	0	1	0	0	65535	65535
0.0	19767.0	r06c07f21p01-ch2sk1fk1fl1.tiff	r06c07f21p01-ch1sk1fk1fl1.tiff	30	630	0.000564584	0.00196841	0.0	0.0	nan	07	21	01	06	1	1	0	0	65535	65535
333.0	98.0	r02c08f01p01-ch2sk1fk1fl1.tiff	r02c08f01p01-ch1sk1fk1fl1.tiff	31	631	0.211017	0.23093	0.0	0.0	nan	08	01	01	02	0	0	0	0	65535	65535
0.0	22599.0	r02c08f02p01-ch2sk1fk1fl1.tiff	r02c08f02p01-ch1sk1fk1fl1.tiff	31	632	0.000640879	0.00233463	0.0	0.0	nan	08	02	01	02	1	1	0	0	65535	65535
0.0	22378.0	r02c08f03p01-ch2sk1fk1fl1.tiff	r02c08f03p01-ch1sk1fk1fl1.tiff	31	633	0.000595102	0.00228885	0.0	0.0	nan	08	03	01	02	1	1	0	0	65535	65535
0.0	20316.0	r02c08f04p01-ch2sk1fk1fl1.tiff	r02c08f04p01-ch1sk1fk1fl1.tiff	31	634	0.000564584	0.00205997	0.0	0.0	nan	08	04	01	02	1	1	0	0	65535	65535
10.0	27629.0	r02c08f05p01-ch2sk1fk1fl1.tiff	r02c08f05p01-ch1sk1fk1fl1.tiff	31	635	0.1364	0.0177005	0.0	0.0	nan	08	05	01	02	0	1	0	0	65535	65535
185.0	41.0	r02c08f06p01-ch2sk1fk1fl1.tiff	r02c08f06p01-ch1sk1fk1fl1.tiff	31	636	0.208621	0.136538	0.0	0.0	nan	08	06	01	02	0	0	0	0	65535	65535
95.0	31.0	r02c08f07p01-ch2sk1fk1fl1.tiff	r02c08f07p01-ch1sk1fk1fl1.tiff	31	637	0.0945907	0.0982681	0.0	0.0	nan	08	07	01	02	0	0	0	0	65535	65535
0.0	22455.0	r02c08f08p01-ch2sk1fk1fl1.tiff	r02c08f08p01-ch1sk1fk1fl1.tiff	31	638	0.000549325	0.0021973	0.0	0.0	nan	08	08	01	02	1	1	0	0	65535	65535
0.0	22638.0	r02c08f09p01-ch2sk1fk1fl1.tiff	r02c08f09p01-ch1sk1fk1fl1.tiff	31	639	0.000579843	0.00210575	0.0	0.0	nan	08	09	01	02	1	1	0	0	65535	65535
0.0	19145.0	r02c08f10p01-ch2sk1fk1fl1.tiff	r02c08f10p01-ch1sk1fk1fl1.tiff	31	640	0.000610361	0.0037995	0.0	0.0	nan	08	10	01	02	1	1	0	0	65535	65535
4.0	1.0	r02c08f11p01-ch2sk1fk1fl1.tiff	r02c08f11p01-ch1sk1fk1fl1.tiff	31	641	0.10045	0.0565652	0.0	0.0	nan	08	11	01	02	0	0	0	0	65535	65535
662.0	184.0	r02c08f12p01-ch2sk1fk1fl1.tiff	r02c08f12p01-ch1sk1fk1fl1.tiff	31	642	0.15874	0.22826	0.0	0.0	nan	08	12	01	02	0	0	0	0	65535	65535
71.0	16.0	r02c08f13p01-ch2sk1fk1fl1.tiff	r02c08f13p01-ch1sk1fk1fl1.tiff	31	643	0.12755	0.121187	0.0	0.0	nan	08	13	01	02	0	0	0	0	65535	65535
26.0	9.0	r02c08f14p01-ch2sk1fk1fl1.tiff	r02c08f14p01-ch1sk1fk1fl1.tiff	31	644	0.102983	0.089662	0.0	0.0	nan	08	14	01	02	0	0	0	0	65535	65535
287.0	101.0	r02c08f15p01-ch2sk1fk1fl1.tiff	r02c08f15p01-ch1sk1fk1fl1.tiff	31	645	0.141009	0.196643	0.0	0.0	nan	08	15	01	02	0	0	0	0	65535	65535
243.0	68.0	r02c08f16p01-ch2sk1fk1fl1.tiff	r02c08f16p01-ch1sk1fk1fl1.tiff	31	646	0.180163	0.182879	0.0	0.0	nan	08	16	01	02	0	0	0	0	65535	65535
0.0	22347.0	r02c08f17p01-ch2sk1fk1fl1.tiff	r02c08f17p01-ch1sk1fk1fl1.tiff	31	647	0.0302892	0.00407416	0.0	0.0	nan	08	17	01	02	1	1	0	0	65535	65535
0.0	20255.0	r02c08f18p01-ch2sk1fk1fl1.tiff	r02c08f18p01-ch1sk1fk1fl1.tiff	31	648	0.000579843	0.00231937	0.0	0.0	nan	08	18	01	02	1	1	0	0	65535	65535
0.0	20218.0	r02c08f19p01-ch2sk1fk1fl1.tiff	r02c08f19p01-ch1sk1fk1fl1.tiff	31	649	0.000595102	0.00210575	0.0	0.0	nan	08	19	01	02	1	1	0	0	65535	65535
11.0	2.0	r02c08f20p01-ch2sk1fk1fl1.tiff	r02c08f20p01-ch1sk1fk1fl1.tiff	31	650	0.0470893	0.0400702	0.0	0.0	nan	08	20	01	02	1	1	0	0	65535	65535
16.0	6.0	r02c08f21p01-ch2sk1fk1fl1.tiff	r02c08f21p01-ch1sk1fk1fl1.tiff	31	651	0.0698863	0.0674449	0.0	0.0	nan	08	21	01	02	0	0	0	0	65535	65535
567.0	379.0	r03c08f01p01-ch2sk1fk1fl1.tiff	r03c08f01p01-ch1sk1fk1fl1.tiff	32	652	0.14403	0.249653	0.0	0.000143612132353	nan	08	01	01	03	0	0	0	0	65535	65535
74.0	31.0	r03c08f02p01-ch2sk1fk1fl1.tiff	r03c08f02p01-ch1sk1fk1fl1.tiff	32	653	0.135454	0.122026	0.0	0.0	nan	08	02	01	03	0	0	0	0	65535	65535
102.0	35.0	r03c08f03p01-ch2sk1fk1fl1.tiff	r03c08f03p01-ch1sk1fk1fl1.tiff	32	654	0.127306	0.111131	0.0	0.0	nan	08	03	01	03	0	0	0	0	65535	65535
0.0	20816.0	r03c08f04p01-ch2sk1fk1fl1.tiff	r03c08f04p01-ch1sk1fk1fl1.tiff	32	655	0.000610361	0.00216678	0.0	0.0	nan	08	04	01	03	1	1	0	0	65535	65535
0.0	21650.0	r03c08f05p01-ch2sk1fk1fl1.tiff	r03c08f05p01-ch1sk1fk1fl1.tiff	32	656	0.000595102	0.00271611	0.0	0.0	nan	08	05	01	03	1	1	0	0	65535	65535
56.0	30.0	r03c08f06p01-ch2sk1fk1fl1.tiff	r03c08f06p01-ch1sk1fk1fl1.tiff	32	657	0.0906844	0.0975509	0.0	0.0	nan	08	06	01	03	0	0	0	0	65535	65535
350.0	155.0	r03c08f07p01-ch2sk1fk1fl1.tiff	r03c08f07p01-ch1sk1fk1fl1.tiff	32	658	0.128847	0.236118	0.0	0.0	nan	08	07	01	03	0	0	0	0	65535	65535
197.0	86.0	r03c08f08p01-ch2sk1fk1fl1.tiff	r03c08f08p01-ch1sk1fk1fl1.tiff	32	659	0.127016	0.163577	0.0	0.0	nan	08	08	01	03	0	0	0	0	65535	65535
0.0	22531.0	r03c08f09p01-ch2sk1fk1fl1.tiff	r03c08f09p01-ch1sk1fk1fl1.tiff	32	660	0.000595102	0.00205997	0.0	0.0	nan	08	09	01	03	1	1	0	0	65535	65535
0.0	21163.0	r03c08f10p01-ch2sk1fk1fl1.tiff	r03c08f10p01-ch1sk1fk1fl1.tiff	32	661	0.000595102	0.00227359	0.0	0.0	nan	08	10	01	03	1	1	0	0	65535	65535
105.0	45.0	r03c08f11p01-ch2sk1fk1fl1.tiff	r03c08f11p01-ch1sk1fk1fl1.tiff	32	662	0.0999466	0.096849	0.0	0.0	nan	08	11	01	03	0	0	0	0	65535	65535
228.0	128.0	r03c08f12p01-ch2sk1fk1fl1.tiff	r03c08f12p01-ch1sk1fk1fl1.tiff	32	663	0.218906	0.249653	0.0	0.000215418198529	nan	08	12	01	03	0	0	0	0	65535	65535
0.0	20319.0	r03c08f13p01-ch2sk1fk1fl1.tiff	r03c08f13p01-ch1sk1fk1fl1.tiff	32	664	0.000564584	0.00242618	0.0	0.0	nan	08	13	01	03	1	1	0	0	65535	65535
0.0	21632.0	r03c08f14p01-ch2sk1fk1fl1.tiff	r03c08f14p01-ch1sk1fk1fl1.tiff	32	665	0.000671397	0.00198367	0.0	0.0	nan	08	14	01	03	1	1	0	0	65535	65535
201.0	132.0	r03c08f15p01-ch2sk1fk1fl1.tiff	r03c08f15p01-ch1sk1fk1fl1.tiff	32	666	0.162982	0.207401	0.0	0.0	nan	08	15	01	03	0	0	0	0	65535	65535
368.0	214.0	r03c08f16p01-ch2sk1fk1fl1.tiff	r03c08f16p01-ch1sk1fk1fl1.tiff	32	667	0.144579	0.249622	0.0	0.000143612132353	nan	08	16	01	03	0	0	0	0	65535	65535
53.0	14.0	r03c08f17p01-ch2sk1fk1fl1.tiff	r03c08f17p01-ch1sk1fk1fl1.tiff	32	668	0.102235	0.08336	0.0	0.0	nan	08	17	01	03	0	0	0	0	65535	65535
0.0	22307.0	r03c08f18p01-ch2sk1fk1fl1.tiff	r03c08f18p01-ch1sk1fk1fl1.tiff	32	669	0.000595102	0.00207523	0.0	0.0	nan	08	18	01	03	1	1	0	0	65535	65535
0.0	20126.0	r03c08f19p01-ch2sk1fk1fl1.tiff	r03c08f19p01-ch1sk1fk1fl1.tiff	32	670	0.000656138	0.002121	0.0	0.0	nan	08	19	01	03	1	1	0	0	65535	65535
96.0	46.0	r03c08f20p01-ch2sk1fk1fl1.tiff	r03c08f20p01-ch1sk1fk1fl1.tiff	32	671	0.0610056	0.107042	0.0	0.0	nan	08	20	01	03	0	0	0	0	65535	65535
37.0	18.0	r03c08f21p01-ch2sk1fk1fl1.tiff	r03c08f21p01-ch1sk1fk1fl1.tiff	32	672	0.102144	0.0876478	0.0	0.0	nan	08	21	01	03	0	0	0	0	65535	65535
765.0	316.0	r04c08f01p01-ch2sk1fk1fl1.tiff	r04c08f01p01-ch1sk1fk1fl1.tiff	33	673	0.249653	0.169421	0.000143612132353	0.0	nan	08	01	01	04	0	0	0	0	65535	65535
0.0	20529.0	r04c08f02p01-ch2sk1fk1fl1.tiff	r04c08f02p01-ch1sk1fk1fl1.tiff	33	674	0.000579843	0.002121	0.0	0.0	nan	08	02	01	04	1	1	0	0	65535	65535
0.0	22265.0	r04c08f03p01-ch2sk1fk1fl1.tiff	r04c08f03p01-ch1sk1fk1fl1.tiff	33	675	0.000595102	0.00257877	0.0	0.0	nan	08	03	01	04	1	1	0	0	65535	65535
0.0	2.0	r04c08f04p01-ch2sk1fk1fl1.tiff	r04c08f04p01-ch1sk1fk1fl1.tiff	33	676	0.000595102	0.143603	0.0	0.0	nan	08	04	01	04	1	0	0	0	65535	65535
0.0	19429.0	r04c08f05p01-ch2sk1fk1fl1.tiff	r04c08f05p01-ch1sk1fk1fl1.tiff	33	677	0.000579843	0.00224308	0.0	0.0	nan	08	05	01	04	1	1	0	0	65535	65535
25.0	1.0	r04c08f06p01-ch2sk1fk1fl1.tiff	r04c08f06p01-ch1sk1fk1fl1.tiff	33	678	0.0924392	0.0512551	0.0	0.0	nan	08	06	01	04	0	0	0	0	65535	65535
185.0	37.0	r04c08f07p01-ch2sk1fk1fl1.tiff	r04c08f07p01-ch1sk1fk1fl1.tiff	33	679	0.139666	0.199939	0.0	0.0	nan	08	07	01	04	0	0	0	0	65535	65535
49.0	20.0	r04c08f08p01-ch2sk1fk1fl1.tiff	r04c08f08p01-ch1sk1fk1fl1.tiff	33	680	0.114336	0.116304	0.0	0.0	nan	08	08	01	04	0	0	0	0	65535	65535
0.0	20231.0	r04c08f09p01-ch2sk1fk1fl1.tiff	r04c08f09p01-ch1sk1fk1fl1.tiff	33	681	0.00062562	0.00503548	0.0	0.0	nan	08	09	01	04	1	1	0	0	65535	65535
0.0	20802.0	r04c08f10p01-ch2sk1fk1fl1.tiff	r04c08f10p01-ch1sk1fk1fl1.tiff	33	682	0.000640879	0.00192264	0.0	0.0	nan	08	10	01	04	1	1	0	0	65535	65535
190.0	67.0	r04c08f11p01-ch2sk1fk1fl1.tiff	r04c08f11p01-ch1sk1fk1fl1.tiff	33	683	0.105028	0.226993	0.0	0.0	nan	08	11	01	04	0	0	0	0	65535	65535
147.0	22.0	r04c08f12p01-ch2sk1fk1fl1.tiff	r04c08f12p01-ch1sk1fk1fl1.tiff	33	684	0.0817273	0.131868	0.0	0.0	nan	08	12	01	04	0	0	0	0	65535	65535
0.0	22017.0	r04c08f13p01-ch2sk1fk1fl1.tiff	r04c08f13p01-ch1sk1fk1fl1.tiff	33	685	0.000564584	0.00204471	0.0	0.0	nan	08	13	01	04	1	1	0	0	65535	65535
0.0	21388.0	r04c08f14p01-ch2sk1fk1fl1.tiff	r04c08f14p01-ch1sk1fk1fl1.tiff	33	686	0.000595102	0.00202945	0.0	0.0	nan	08	14	01	04	1	1	0	0	65535	65535
118.0	19.0	r04c08f15p01-ch2sk1fk1fl1.tiff	r04c08f15p01-ch1sk1fk1fl1.tiff	33	687	0.0816663	0.0823529	0.0	0.0	nan	08	15	01	04	0	0	0	0	65535	65535
619.0	185.0	r04c08f16p01-ch2sk1fk1fl1.tiff	r04c08f16p01-ch1sk1fk1fl1.tiff	33	688	0.134966	0.230396	0.0	0.0	nan	08	16	01	04	0	0	0	0	65535	65535
77.0	106.0	r04c08f17p01-ch2sk1fk1fl1.tiff	r04c08f17p01-ch1sk1fk1fl1.tiff	33	689	0.0900893	0.157092	0.0	0.0	nan	08	17	01	04	0	0	0	0	65535	65535
0.0	20169.0	r04c08f18p01-ch2sk1fk1fl1.tiff	r04c08f18p01-ch1sk1fk1fl1.tiff	33	690	0.000579843	0.0120241	0.0	0.0	nan	08	18	01	04	1	1	0	0	65535	65535
6.0	21981.0	r04c08f19p01-ch2sk1fk1fl1.tiff	r04c08f19p01-ch1sk1fk1fl1.tiff	33	691	0.0260014	0.00772107	0.0	0.0	nan	08	19	01	04	1	1	0	0	65535	65535
31.0	16.0	r04c08f20p01-ch2sk1fk1fl1.tiff	r04c08f20p01-ch1sk1fk1fl1.tiff	33	692	0.0731975	0.0728008	0.0	0.0	nan	08	20	01	04	0	0	0	0	65535	65535
1.0	20135.0	r04c08f21p01-ch2sk1fk1fl1.tiff	r04c08f21p01-ch1sk1fk1fl1.tiff	33	693	0.0612192	0.00315862	0.0	0.0	nan	08	21	01	04	0	1	0	0	65535	65535
441.0	291.0	r05c08f01p01-ch2sk1fk1fl1.tiff	r05c08f01p01-ch1sk1fk1fl1.tiff	34	694	0.198032	0.236835	0.0	0.0	nan	08	01	01	05	0	0	0	0	65535	65535
0.0	22673.0	r05c08f02p01-ch2sk1fk1fl1.tiff	r05c08f02p01-ch1sk1fk1fl1.tiff	34	695	0.000610361	0.00205997	0.0	0.0	nan	08	02	01	05	1	1	0	0	65535	65535
20.0	4.0	r05c08f03p01-ch2sk1fk1fl1.tiff	r05c08f03p01-ch1sk1fk1fl1.tiff	34	696	0.0962539	0.0673075	0.0	0.0	nan	08	03	01	05	0	0	0	0	65535	65535
0.0	22442.0	r05c08f04p01-ch2sk1fk1fl1.tiff	r05c08f04p01-ch1sk1fk1fl1.tiff	34	697	0.000656138	0.00222782	0.0	0.0	nan	08	04	01	05	1	1	0	0	65535	65535
0.0	21674.0	r05c08f05p01-ch2sk1fk1fl1.tiff	r05c08f05p01-ch1sk1fk1fl1.tiff	34	698	0.000564584	0.00201419	0.0	0.0	nan	08	05	01	05	1	1	0	0	65535	65535
116.0	61.0	r05c08f06p01-ch2sk1fk1fl1.tiff	r05c08f06p01-ch1sk1fk1fl1.tiff	34	699	0.103456	0.167346	0.0	0.0	nan	08	06	01	05	0	0	0	0	65535	65535
334.0	153.0	r05c08f07p01-ch2sk1fk1fl1.tiff	r05c08f07p01-ch1sk1fk1fl1.tiff	34	700	0.147662	0.216632	0.0	0.0	nan	08	07	01	05	0	0	0	0	65535	65535
44.0	15.0	r05c08f08p01-ch2sk1fk1fl1.tiff	r05c08f08p01-ch1sk1fk1fl1.tiff	34	701	0.13196	0.108568	0.0	0.0	nan	08	08	01	05	0	0	0	0	65535	65535
0.0	20286.0	r05c08f09p01-ch2sk1fk1fl1.tiff	r05c08f09p01-ch1sk1fk1fl1.tiff	34	702	0.00062562	0.00314336	0.0	0.0	nan	08	09	01	05	1	1	0	0	65535	65535
0.0	23166.0	r05c08f10p01-ch2sk1fk1fl1.tiff	r05c08f10p01-ch1sk1fk1fl1.tiff	34	703	0.00062562	0.0040589	0.0	0.0	nan	08	10	01	05	1	1	0	0	65535	65535
44.0	22.0	r05c08f11p01-ch2sk1fk1fl1.tiff	r05c08f11p01-ch1sk1fk1fl1.tiff	34	704	0.0902419	0.0759136	0.0	0.0	nan	08	11	01	05	0	0	0	0	65535	65535
386.0	248.0	r05c08f12p01-ch2sk1fk1fl1.tiff	r05c08f12p01-ch1sk1fk1fl1.tiff	34	705	0.135088	0.249653	0.0	7.18060661765e-05	nan	08	12	01	05	0	0	0	0	65535	65535
25.0	11.0	r05c08f13p01-ch2sk1fk1fl1.tiff	r05c08f13p01-ch1sk1fk1fl1.tiff	34	706	0.123308	0.0999161	0.0	0.0	nan	08	13	01	05	0	0	0	0	65535	65535
19.0	14.0	r05c08f14p01-ch2sk1fk1fl1.tiff	r05c08f14p01-ch1sk1fk1fl1.tiff	34	707	0.0831159	0.11426	0.0	0.0	nan	08	14	01	05	0	0	0	0	65535	65535
307.0	202.0	r05c08f15p01-ch2sk1fk1fl1.tiff	r05c08f15p01-ch1sk1fk1fl1.tiff	34	708	0.185351	0.207233	0.0	0.0	nan	08	15	01	05	0	0	0	0	65535	65535
230.0	96.0	r05c08f16p01-ch2sk1fk1fl1.tiff	r05c08f16p01-ch1sk1fk1fl1.tiff	34	709	0.141649	0.160174	0.0	0.0	nan	08	16	01	05	0	0	0	0	65535	65535
4.0	22126.0	r05c08f17p01-ch2sk1fk1fl1.tiff	r05c08f17p01-ch1sk1fk1fl1.tiff	34	710	0.0396582	0.00450141	0.0	0.0	nan	08	17	01	05	1	1	0	0	65535	65535
0.0	22284.0	r05c08f18p01-ch2sk1fk1fl1.tiff	r05c08f18p01-ch1sk1fk1fl1.tiff	34	711	0.000564584	0.00199893	0.0	0.0	nan	08	18	01	05	1	1	0	0	65535	65535
0.0	22038.0	r05c08f19p01-ch2sk1fk1fl1.tiff	r05c08f19p01-ch1sk1fk1fl1.tiff	34	712	0.000595102	0.00213626	0.0	0.0	nan	08	19	01	05	1	1	0	0	65535	65535
19.0	7.0	r05c08f20p01-ch2sk1fk1fl1.tiff	r05c08f20p01-ch1sk1fk1fl1.tiff	34	713	0.061265	0.0536965	0.0	0.0	nan	08	20	01	05	0	0	0	0	65535	65535
48.0	26.0	r05c08f21p01-ch2sk1fk1fl1.tiff	r05c08f21p01-ch1sk1fk1fl1.tiff	34	714	0.0794842	0.0618753	0.0	0.0	nan	08	21	01	05	0	0	0	0	65535	65535
412.0	264.0	r06c08f01p01-ch2sk1fk1fl1.tiff	r06c08f01p01-ch1sk1fk1fl1.tiff	35	715	0.154147	0.230518	0.0	0.0	nan	08	01	01	06	0	0	0	0	65535	65535
0.0	22200.0	r06c08f02p01-ch2sk1fk1fl1.tiff	r06c08f02p01-ch1sk1fk1fl1.tiff	35	716	0.000640879	0.00244144	0.0	0.0	nan	08	02	01	06	1	1	0	0	65535	65535
63.0	27.0	r06c08f03p01-ch2sk1fk1fl1.tiff	r06c08f03p01-ch1sk1fk1fl1.tiff	35	717	0.0845502	0.102266	0.0	0.0	nan	08	03	01	06	0	0	0	0	65535	65535
75.0	29.0	r06c08f04p01-ch2sk1fk1fl1.tiff	r06c08f04p01-ch1sk1fk1fl1.tiff	35	718	0.0776379	0.13019	0.0	0.0	nan	08	04	01	06	0	0	0	0	65535	65535
29.0	17.0	r06c08f05p01-ch2sk1fk1fl1.tiff	r06c08f05p01-ch1sk1fk1fl1.tiff	35	719	0.0895399	0.112917	0.0	0.0	nan	08	05	01	06	0	0	0	0	65535	65535
548.0	200.0	r06c08f06p01-ch2sk1fk1fl1.tiff	r06c08f06p01-ch1sk1fk1fl1.tiff	35	720	0.167956	0.249699	0.0	0.000143612132353	nan	08	06	01	06	0	0	0	0	65535	65535
434.0	166.0	r06c08f07p01-ch2sk1fk1fl1.tiff	r06c08f07p01-ch1sk1fk1fl1.tiff	35	721	0.165103	0.232959	0.0	0.0	nan	08	07	01	06	0	0	0	0	65535	65535
8.0	7.0	r06c08f08p01-ch2sk1fk1fl1.tiff	r06c08f08p01-ch1sk1fk1fl1.tiff	35	722	0.0786755	0.0943465	0.0	0.0	nan	08	08	01	06	0	0	0	0	65535	65535
0.0	20323.0	r06c08f09p01-ch2sk1fk1fl1.tiff	r06c08f09p01-ch1sk1fk1fl1.tiff	35	723	0.000595102	0.00563058	0.0	0.0	nan	08	09	01	06	1	1	0	0	65535	65535
0.0	21070.0	r06c08f10p01-ch2sk1fk1fl1.tiff	r06c08f10p01-ch1sk1fk1fl1.tiff	35	724	0.000595102	0.00196841	0.0	0.0	nan	08	10	01	06	1	1	0	0	65535	65535
17.0	3.0	r06c08f11p01-ch2sk1fk1fl1.tiff	r06c08f11p01-ch1sk1fk1fl1.tiff	35	725	0.0838178	0.0675822	0.0	0.0	nan	08	11	01	06	0	0	0	0	65535	65535
591.0	313.0	r06c08f12p01-ch2sk1fk1fl1.tiff	r06c08f12p01-ch1sk1fk1fl1.tiff	35	726	0.145129	0.204059	0.0	0.0	nan	08	12	01	06	0	0	0	0	65535	65535
62.0	23.0	r06c08f13p01-ch2sk1fk1fl1.tiff	r06c08f13p01-ch1sk1fk1fl1.tiff	35	727	0.132052	0.112932	0.0	0.0	nan	08	13	01	06	0	0	0	0	65535	65535
2.0	21465.0	r06c08f14p01-ch2sk1fk1fl1.tiff	r06c08f14p01-ch1sk1fk1fl1.tiff	35	728	0.0506905	0.00401312	0.0	0.0	nan	08	14	01	06	0	1	0	0	65535	65535
103.0	51.0	r06c08f15p01-ch2sk1fk1fl1.tiff	r06c08f15p01-ch1sk1fk1fl1.tiff	35	729	0.091249	0.0802472	0.0	0.0	nan	08	15	01	06	0	0	0	0	65535	65535
71.0	45.0	r06c08f16p01-ch2sk1fk1fl1.tiff	r06c08f16p01-ch1sk1fk1fl1.tiff	35	730	0.0643168	0.0787976	0.0	0.0	nan	08	16	01	06	0	0	0	0	65535	65535
0.0	21874.0	r06c08f17p01-ch2sk1fk1fl1.tiff	r06c08f17p01-ch1sk1fk1fl1.tiff	35	731	0.000595102	0.00201419	0.0	0.0	nan	08	17	01	06	1	1	0	0	65535	65535
0.0	22498.0	r06c08f18p01-ch2sk1fk1fl1.tiff	r06c08f18p01-ch1sk1fk1fl1.tiff	35	732	0.000579843	0.00199893	0.0	0.0	nan	08	18	01	06	1	1	0	0	65535	65535
0.0	22228.0	r06c08f19p01-ch2sk1fk1fl1.tiff	r06c08f19p01-ch1sk1fk1fl1.tiff	35	733	0.000564584	0.00207523	0.0	0.0	nan	08	19	01	06	1	1	0	0	65535	65535
0.0	22119.0	r06c08f20p01-ch2sk1fk1fl1.tiff	r06c08f20p01-ch1sk1fk1fl1.tiff	35	734	0.000640879	0.00341802	0.0	0.0	nan	08	20	01	06	1	1	0	0	65535	65535
0.0	19980.0	r06c08f21p01-ch2sk1fk1fl1.tiff	r06c08f21p01-ch1sk1fk1fl1.tiff	35	735	0.000610361	0.00469978	0.0	0.0	nan	08	21	01	06	1	1	0	0	65535	65535
295.0	120.0	r02c09f01p01-ch2sk1fk1fl1.tiff	r02c09f01p01-ch1sk1fk1fl1.tiff	36	736	0.175555	0.21297	0.0	0.0	nan	09	01	01	02	0	0	0	0	65535	65535
0.0	22392.0	r02c09f02p01-ch2sk1fk1fl1.tiff	r02c09f02p01-ch1sk1fk1fl1.tiff	36	737	0.000564584	0.00201419	0.0	0.0	nan	09	02	01	02	1	1	0	0	65535	65535
0.0	22407.0	r02c09f03p01-ch2sk1fk1fl1.tiff	r02c09f03p01-ch1sk1fk1fl1.tiff	36	738	0.00062562	0.00205997	0.0	0.0	nan	09	03	01	02	1	1	0	0	65535	65535
0.0	22543.0	r02c09f04p01-ch2sk1fk1fl1.tiff	r02c09f04p01-ch1sk1fk1fl1.tiff	36	739	0.000671397	0.00205997	0.0	0.0	nan	09	04	01	02	1	1	0	0	65535	65535
0.0	21638.0	r02c09f05p01-ch2sk1fk1fl1.tiff	r02c09f05p01-ch1sk1fk1fl1.tiff	36	740	0.000564584	0.00202945	0.0	0.0	nan	09	05	01	02	1	1	0	0	65535	65535
21.0	2.0	r02c09f06p01-ch2sk1fk1fl1.tiff	r02c09f06p01-ch1sk1fk1fl1.tiff	36	741	0.0919203	0.0728161	0.0	0.0	nan	09	06	01	02	0	0	0	0	65535	65535
18.0	5.0	r02c09f07p01-ch2sk1fk1fl1.tiff	r02c09f07p01-ch1sk1fk1fl1.tiff	36	742	0.198138	0.0768292	0.0	0.0	nan	09	07	01	02	0	0	0	0	65535	65535
0.0	22177.0	r02c09f08p01-ch2sk1fk1fl1.tiff	r02c09f08p01-ch1sk1fk1fl1.tiff	36	743	0.000595102	0.00202945	0.0	0.0	nan	09	08	01	02	1	1	0	0	65535	65535
0.0	22279.0	r02c09f09p01-ch2sk1fk1fl1.tiff	r02c09f09p01-ch1sk1fk1fl1.tiff	36	744	0.000579843	0.00196841	0.0	0.0	nan	09	09	01	02	1	1	0	0	65535	65535
0.0	21173.0	r02c09f10p01-ch2sk1fk1fl1.tiff	r02c09f10p01-ch1sk1fk1fl1.tiff	36	745	0.000549325	0.00227359	0.0	0.0	nan	09	10	01	02	1	1	0	0	65535	65535
25.0	4.0	r02c09f11p01-ch2sk1fk1fl1.tiff	r02c09f11p01-ch1sk1fk1fl1.tiff	36	746	0.106126	0.0783398	0.0	0.0	nan	09	11	01	02	0	0	0	0	65535	65535
314.0	67.0	r02c09f12p01-ch2sk1fk1fl1.tiff	r02c09f12p01-ch1sk1fk1fl1.tiff	36	747	0.193851	0.203677	0.0	0.0	nan	09	12	01	02	0	0	0	0	65535	65535
6.0	1.0	r02c09f13p01-ch2sk1fk1fl1.tiff	r02c09f13p01-ch1sk1fk1fl1.tiff	36	748	0.194659	0.0655375	0.0	0.0	nan	09	13	01	02	0	0	0	0	65535	65535
19.0	2.0	r02c09f14p01-ch2sk1fk1fl1.tiff	r02c09f14p01-ch1sk1fk1fl1.tiff	36	749	0.0858473	0.0846418	0.0	0.0	nan	09	14	01	02	0	0	0	0	65535	65535
456.0	128.0	r02c09f15p01-ch2sk1fk1fl1.tiff	r02c09f15p01-ch1sk1fk1fl1.tiff	36	750	0.249607	0.234821	0.000143612132353	0.0	nan	09	15	01	02	0	0	0	0	65535	65535
518.0	191.0	r02c09f16p01-ch2sk1fk1fl1.tiff	r02c09f16p01-ch1sk1fk1fl1.tiff	36	751	0.130739	0.225635	0.0	0.0	nan	09	16	01	02	0	0	0	0	65535	65535
48.0	17.0	r02c09f17p01-ch2sk1fk1fl1.tiff	r02c09f17p01-ch1sk1fk1fl1.tiff	36	752	0.080415	0.125063	0.0	0.0	nan	09	17	01	02	0	0	0	0	65535	65535
0.0	20111.0	r02c09f18p01-ch2sk1fk1fl1.tiff	r02c09f18p01-ch1sk1fk1fl1.tiff	36	753	0.000640879	0.00198367	0.0	0.0	nan	09	18	01	02	1	1	0	0	65535	65535
2.0	22016.0	r02c09f19p01-ch2sk1fk1fl1.tiff	r02c09f19p01-ch1sk1fk1fl1.tiff	36	754	0.03888	0.00392157	0.0	0.0	nan	09	19	01	02	1	1	0	0	65535	65535
140.0	39.0	r02c09f20p01-ch2sk1fk1fl1.tiff	r02c09f20p01-ch1sk1fk1fl1.tiff	36	755	0.116884	0.0714427	0.0	0.0	nan	09	20	01	02	0	0	0	0	65535	65535
86.0	27.0	r02c09f21p01-ch2sk1fk1fl1.tiff	r02c09f21p01-ch1sk1fk1fl1.tiff	36	756	0.0936751	0.0789654	0.0	0.0	nan	09	21	01	02	0	0	0	0	65535	65535
417.0	216.0	r03c09f01p01-ch2sk1fk1fl1.tiff	r03c09f01p01-ch1sk1fk1fl1.tiff	37	757	0.114549	0.227039	0.0	0.0	nan	09	01	01	03	0	0	0	0	65535	65535
0.0	41.0	r03c09f02p01-ch2sk1fk1fl1.tiff	r03c09f02p01-ch1sk1fk1fl1.tiff	37	758	0.000595102	0.155779	0.0	0.0	nan	09	02	01	03	1	0	0	0	65535	65535
0.0	22266.0	r03c09f03p01-ch2sk1fk1fl1.tiff	r03c09f03p01-ch1sk1fk1fl1.tiff	37	759	0.000595102	0.00216678	0.0	0.0	nan	09	03	01	03	1	1	0	0	65535	65535
0.0	24001.0	r03c09f04p01-ch2sk1fk1fl1.tiff	r03c09f04p01-ch1sk1fk1fl1.tiff	37	760	0.000610361	0.00798047	0.0	0.0	nan	09	04	01	03	1	1	0	0	65535	65535
0.0	21524.0	r03c09f05p01-ch2sk1fk1fl1.tiff	r03c09f05p01-ch1sk1fk1fl1.tiff	37	761	0.000595102	0.00199893	0.0	0.0	nan	09	05	01	03	1	1	0	0	65535	65535
56.0	13.0	r03c09f06p01-ch2sk1fk1fl1.tiff	r03c09f06p01-ch1sk1fk1fl1.tiff	37	762	0.131792	0.117006	0.0	0.0	nan	09	06	01	03	0	0	0	0	65535	65535
119.0	60.0	r03c09f07p01-ch2sk1fk1fl1.tiff	r03c09f07p01-ch1sk1fk1fl1.tiff	37	763	0.0742962	0.109224	0.0	0.0	nan	09	07	01	03	0	0	0	0	65535	65535
0.0	22162.0	r03c09f08p01-ch2sk1fk1fl1.tiff	r03c09f08p01-ch1sk1fk1fl1.tiff	37	764	0.000640879	0.00199893	0.0	0.0	nan	09	08	01	03	1	1	0	0	65535	65535
0.0	20299.0	r03c09f09p01-ch2sk1fk1fl1.tiff	r03c09f09p01-ch1sk1fk1fl1.tiff	37	765	0.000579843	0.00204471	0.0	0.0	nan	09	09	01	03	1	1	0	0	65535	65535
0.0	21500.0	r03c09f10p01-ch2sk1fk1fl1.tiff	r03c09f10p01-ch1sk1fk1fl1.tiff	37	766	0.000610361	0.00205997	0.0	0.0	nan	09	10	01	03	1	1	0	0	65535	65535
52.0	23.0	r03c09f11p01-ch2sk1fk1fl1.tiff	r03c09f11p01-ch1sk1fk1fl1.tiff	37	767	0.0940871	0.123064	0.0	0.0	nan	09	11	01	03	0	0	0	0	65535	65535
217.0	88.0	r03c09f12p01-ch2sk1fk1fl1.tiff	r03c09f12p01-ch1sk1fk1fl1.tiff	37	768	0.148836	0.174716	0.0	0.0	nan	09	12	01	03	0	0	0	0	65535	65535
0.0	22216.0	r03c09f13p01-ch2sk1fk1fl1.tiff	r03c09f13p01-ch1sk1fk1fl1.tiff	37	769	0.000610361	0.00201419	0.0	0.0	nan	09	13	01	03	1	1	0	0	65535	65535
0.0	21357.0	r03c09f14p01-ch2sk1fk1fl1.tiff	r03c09f14p01-ch1sk1fk1fl1.tiff	37	770	0.000579843	0.00531014	0.0	0.0	nan	09	14	01	03	1	1	0	0	65535	65535
234.0	123.0	r03c09f15p01-ch2sk1fk1fl1.tiff	r03c09f15p01-ch1sk1fk1fl1.tiff	37	771	0.155138	0.20824	0.0	0.0	nan	09	15	01	03	0	0	0	0	65535	65535
637.0	433.0	r03c09f16p01-ch2sk1fk1fl1.tiff	r03c09f16p01-ch1sk1fk1fl1.tiff	37	772	0.131151	0.222904	0.0	0.0	nan	09	16	01	03	0	0	0	0	65535	65535
96.0	47.0	r03c09f17p01-ch2sk1fk1fl1.tiff	r03c09f17p01-ch1sk1fk1fl1.tiff	37	773	0.0673228	0.0920729	0.0	0.0	nan	09	17	01	03	0	0	0	0	65535	65535
0.0	20441.0	r03c09f18p01-ch2sk1fk1fl1.tiff	r03c09f18p01-ch1sk1fk1fl1.tiff	37	774	0.000564584	0.00218204	0.0	0.0	nan	09	18	01	03	1	1	0	0	65535	65535
73.0	20.0	r03c09f19p01-ch2sk1fk1fl1.tiff	r03c09f19p01-ch1sk1fk1fl1.tiff	37	775	0.0842451	0.186114	0.0	0.0	nan	09	19	01	03	0	0	0	0	65535	65535
350.0	163.0	r03c09f20p01-ch2sk1fk1fl1.tiff	r03c09f20p01-ch1sk1fk1fl1.tiff	37	776	0.126482	0.207416	0.0	0.0	nan	09	20	01	03	0	0	0	0	65535	65535
132.0	64.0	r03c09f21p01-ch2sk1fk1fl1.tiff	r03c09f21p01-ch1sk1fk1fl1.tiff	37	777	0.104082	0.140215	0.0	0.0	nan	09	21	01	03	0	0	0	0	65535	65535
410.0	114.0	r04c09f01p01-ch2sk1fk1fl1.tiff	r04c09f01p01-ch1sk1fk1fl1.tiff	38	778	0.114412	0.211978	0.0	0.0	nan	09	01	01	04	0	0	0	0	65535	65535
0.0	22378.0	r04c09f02p01-ch2sk1fk1fl1.tiff	r04c09f02p01-ch1sk1fk1fl1.tiff	38	779	0.000564584	0.00205997	0.0	0.0	nan	09	02	01	04	1	1	0	0	65535	65535
0.0	22157.0	r04c09f03p01-ch2sk1fk1fl1.tiff	r04c09f03p01-ch1sk1fk1fl1.tiff	38	780	0.000549325	0.00221256	0.0	0.0	nan	09	03	01	04	1	1	0	0	65535	65535
0.0	20436.0	r04c09f04p01-ch2sk1fk1fl1.tiff	r04c09f04p01-ch1sk1fk1fl1.tiff	38	781	0.000579843	0.00202945	0.0	0.0	nan	09	04	01	04	1	1	0	0	65535	65535
0.0	21409.0	r04c09f05p01-ch2sk1fk1fl1.tiff	r04c09f05p01-ch1sk1fk1fl1.tiff	38	782	0.000610361	0.00196841	0.0	0.0	nan	09	05	01	04	1	1	0	0	65535	65535
0.0	22054.0	r04c09f06p01-ch2sk1fk1fl1.tiff	r04c09f06p01-ch1sk1fk1fl1.tiff	38	783	0.000610361	0.00204471	0.0	0.0	nan	09	06	01	04	1	1	0	0	65535	65535
12.0	4.0	r04c09f07p01-ch2sk1fk1fl1.tiff	r04c09f07p01-ch1sk1fk1fl1.tiff	38	784	0.0721447	0.0736858	0.0	0.0	nan	09	07	01	04	0	0	0	0	65535	65535
0.0	21921.0	r04c09f08p01-ch2sk1fk1fl1.tiff	r04c09f08p01-ch1sk1fk1fl1.tiff	38	785	0.000595102	0.00201419	0.0	0.0	nan	09	08	01	04	1	1	0	0	65535	65535
0.0	20424.0	r04c09f09p01-ch2sk1fk1fl1.tiff	r04c09f09p01-ch1sk1fk1fl1.tiff	38	786	0.000579843	0.00198367	0.0	0.0	nan	09	09	01	04	1	1	0	0	65535	65535
0.0	20851.0	r04c09f10p01-ch2sk1fk1fl1.tiff	r04c09f10p01-ch1sk1fk1fl1.tiff	38	787	0.000640879	0.00221256	0.0	0.0	nan	09	10	01	04	1	1	0	0	65535	65535
84.0	15.0	r04c09f11p01-ch2sk1fk1fl1.tiff	r04c09f11p01-ch1sk1fk1fl1.tiff	38	788	0.0789197	0.0836652	0.0	0.0	nan	09	11	01	04	0	0	0	0	65535	65535
159.0	35.0	r04c09f12p01-ch2sk1fk1fl1.tiff	r04c09f12p01-ch1sk1fk1fl1.tiff	38	789	0.164645	0.146838	0.0	0.0	nan	09	12	01	04	0	0	0	0	65535	65535
0.0	22163.0	r04c09f13p01-ch2sk1fk1fl1.tiff	r04c09f13p01-ch1sk1fk1fl1.tiff	38	790	0.000640879	0.00201419	0.0	0.0	nan	09	13	01	04	1	1	0	0	65535	65535
0.0	21449.0	r04c09f14p01-ch2sk1fk1fl1.tiff	r04c09f14p01-ch1sk1fk1fl1.tiff	38	791	0.000595102	0.00195315	0.0	0.0	nan	09	14	01	04	1	1	0	0	65535	65535
250.0	57.0	r04c09f15p01-ch2sk1fk1fl1.tiff	r04c09f15p01-ch1sk1fk1fl1.tiff	38	792	0.157855	0.193149	0.0	0.0	nan	09	15	01	04	0	0	0	0	65535	65535
1011.0	350.0	r04c09f16p01-ch2sk1fk1fl1.tiff	r04c09f16p01-ch1sk1fk1fl1.tiff	38	793	0.141527	0.186267	0.0	0.0	nan	09	16	01	04	0	0	0	0	65535	65535
91.0	29.0	r04c09f17p01-ch2sk1fk1fl1.tiff	r04c09f17p01-ch1sk1fk1fl1.tiff	38	794	0.0616312	0.0816968	0.0	0.0	nan	09	17	01	04	0	0	0	0	65535	65535
0.0	20269.0	r04c09f18p01-ch2sk1fk1fl1.tiff	r04c09f18p01-ch1sk1fk1fl1.tiff	38	795	0.000595102	0.00201419	0.0	0.0	nan	09	18	01	04	1	1	0	0	65535	65535
50.0	13.0	r04c09f19p01-ch2sk1fk1fl1.tiff	r04c09f19p01-ch1sk1fk1fl1.tiff	38	796	0.0662699	0.0715953	0.0	0.0	nan	09	19	01	04	0	0	0	0	65535	65535
195.0	62.0	r04c09f20p01-ch2sk1fk1fl1.tiff	r04c09f20p01-ch1sk1fk1fl1.tiff	38	797	0.150591	0.154833	0.0	0.0	nan	09	20	01	04	0	0	0	0	65535	65535
78.0	15.0	r04c09f21p01-ch2sk1fk1fl1.tiff	r04c09f21p01-ch1sk1fk1fl1.tiff	38	798	0.0833448	0.0625315	0.0	0.0	nan	09	21	01	04	0	0	0	0	65535	65535
299.0	170.0	r05c09f01p01-ch2sk1fk1fl1.tiff	r05c09f01p01-ch1sk1fk1fl1.tiff	39	799	0.138811	0.217258	0.0	0.0	nan	09	01	01	05	0	0	0	0	65535	65535
0.0	22484.0	r05c09f02p01-ch2sk1fk1fl1.tiff	r05c09f02p01-ch1sk1fk1fl1.tiff	39	800	0.000595102	0.00276188	0.0	0.0	nan	09	02	01	05	1	1	0	0	65535	65535
15.0	8.0	r05c09f03p01-ch2sk1fk1fl1.tiff	r05c09f03p01-ch1sk1fk1fl1.tiff	39	801	0.0963455	0.121263	0.0	0.0	nan	09	03	01	05	0	0	0	0	65535	65535
29.0	16.0	r05c09f04p01-ch2sk1fk1fl1.tiff	r05c09f04p01-ch1sk1fk1fl1.tiff	39	802	0.0873121	0.110628	0.0	0.0	nan	09	04	01	05	0	0	0	0	65535	65535
21.0	18.0	r05c09f05p01-ch2sk1fk1fl1.tiff	r05c09f05p01-ch1sk1fk1fl1.tiff	39	803	0.0683299	0.098497	0.0	0.0	nan	09	05	01	05	0	0	0	0	65535	65535
351.0	251.0	r05c09f06p01-ch2sk1fk1fl1.tiff	r05c09f06p01-ch1sk1fk1fl1.tiff	39	804	0.113344	0.249714	0.0	0.00100528492647	nan	09	06	01	05	0	0	0	0	65535	65535
249.0	103.0	r05c09f07p01-ch2sk1fk1fl1.tiff	r05c09f07p01-ch1sk1fk1fl1.tiff	39	805	0.128923	0.235111	0.0	0.0	nan	09	07	01	05	0	0	0	0	65535	65535
0.0	23886.0	r05c09f08p01-ch2sk1fk1fl1.tiff	r05c09f08p01-ch1sk1fk1fl1.tiff	39	806	0.000610361	0.0053254	0.0	0.0	nan	09	08	01	05	1	1	0	0	65535	65535
0.0	20448.0	r05c09f09p01-ch2sk1fk1fl1.tiff	r05c09f09p01-ch1sk1fk1fl1.tiff	39	807	0.000610361	0.00196841	0.0	0.0	nan	09	09	01	05	1	1	0	0	65535	65535
0.0	21032.0	r05c09f10p01-ch2sk1fk1fl1.tiff	r05c09f10p01-ch1sk1fk1fl1.tiff	39	808	0.000610361	0.00204471	0.0	0.0	nan	09	10	01	05	1	1	0	0	65535	65535
0.0	22172.0	r05c09f11p01-ch2sk1fk1fl1.tiff	r05c09f11p01-ch1sk1fk1fl1.tiff	39	809	0.000579843	0.00205997	0.0	0.0	nan	09	11	01	05	1	1	0	0	65535	65535
712.0	458.0	r05c09f12p01-ch2sk1fk1fl1.tiff	r05c09f12p01-ch1sk1fk1fl1.tiff	39	810	0.167163	0.195926	0.0	0.0	nan	09	12	01	05	0	0	0	0	65535	65535
62.0	43.0	r05c09f13p01-ch2sk1fk1fl1.tiff	r05c09f13p01-ch1sk1fk1fl1.tiff	39	811	0.0994736	0.0943313	0.0	0.0	nan	09	13	01	05	0	0	0	0	65535	65535
11.0	7.0	r05c09f14p01-ch2sk1fk1fl1.tiff	r05c09f14p01-ch1sk1fk1fl1.tiff	39	812	0.0747082	0.0826276	0.0	0.0	nan	09	14	01	05	0	0	0	0	65535	65535
245.0	82.0	r05c09f15p01-ch2sk1fk1fl1.tiff	r05c09f15p01-ch1sk1fk1fl1.tiff	39	813	0.110475	0.151095	0.0	0.0	nan	09	15	01	05	0	0	0	0	65535	65535
157.0	69.0	r05c09f16p01-ch2sk1fk1fl1.tiff	r05c09f16p01-ch1sk1fk1fl1.tiff	39	814	0.107729	0.133623	0.0	0.0	nan	09	16	01	05	0	0	0	0	65535	65535
0.0	21969.0	r05c09f17p01-ch2sk1fk1fl1.tiff	r05c09f17p01-ch1sk1fk1fl1.tiff	39	815	0.000564584	0.00587472	0.0	0.0	nan	09	17	01	05	1	1	0	0	65535	65535
0.0	20238.0	r05c09f18p01-ch2sk1fk1fl1.tiff	r05c09f18p01-ch1sk1fk1fl1.tiff	39	816	0.000610361	0.00202945	0.0	0.0	nan	09	18	01	05	1	1	0	0	65535	65535
0.0	22123.0	r05c09f19p01-ch2sk1fk1fl1.tiff	r05c09f19p01-ch1sk1fk1fl1.tiff	39	817	0.00062562	0.00201419	0.0	0.0	nan	09	19	01	05	1	1	0	0	65535	65535
5.0	20240.0	r05c09f20p01-ch2sk1fk1fl1.tiff	r05c09f20p01-ch1sk1fk1fl1.tiff	39	818	0.0344244	0.00434882	0.0	0.0	nan	09	20	01	05	1	1	0	0	65535	65535
9.0	2.0	r05c09f21p01-ch2sk1fk1fl1.tiff	r05c09f21p01-ch1sk1fk1fl1.tiff	39	819	0.0551308	0.0520333	0.0	0.0	nan	09	21	01	05	0	0	0	0	65535	65535
562.0	253.0	r06c09f01p01-ch2sk1fk1fl1.tiff	r06c09f01p01-ch1sk1fk1fl1.tiff	40	820	0.155016	0.201801	0.0	0.0	nan	09	01	01	06	0	0	0	0	65535	65535
0.0	20135.0	r06c09f02p01-ch2sk1fk1fl1.tiff	r06c09f02p01-ch1sk1fk1fl1.tiff	40	821	0.000671397	0.00283818	0.0	0.0	nan	09	02	01	06	1	1	0	0	65535	65535
0.0	22002.0	r06c09f03p01-ch2sk1fk1fl1.tiff	r06c09f03p01-ch1sk1fk1fl1.tiff	40	822	0.000610361	0.00221256	0.0	0.0	nan	09	03	01	06	1	1	0	0	65535	65535
0.0	22179.0	r06c09f04p01-ch2sk1fk1fl1.tiff	r06c09f04p01-ch1sk1fk1fl1.tiff	40	823	0.000579843	0.00404364	0.0	0.0	nan	09	04	01	06	1	1	0	0	65535	65535
0.0	21848.0	r06c09f05p01-ch2sk1fk1fl1.tiff	r06c09f05p01-ch1sk1fk1fl1.tiff	40	824	0.000595102	0.00216678	0.0	0.0	nan	09	05	01	06	1	1	0	0	65535	65535
64.0	15.0	r06c09f06p01-ch2sk1fk1fl1.tiff	r06c09f06p01-ch1sk1fk1fl1.tiff	40	825	0.0808881	0.122789	0.0	0.0	nan	09	06	01	06	0	0	0	0	65535	65535
55.0	47.0	r06c09f07p01-ch2sk1fk1fl1.tiff	r06c09f07p01-ch1sk1fk1fl1.tiff	40	826	0.0890516	0.0990768	0.0	0.0	nan	09	07	01	06	0	0	0	0	65535	65535
0.0	22457.0	r06c09f08p01-ch2sk1fk1fl1.tiff	r06c09f08p01-ch1sk1fk1fl1.tiff	40	827	0.000549325	0.00209049	0.0	0.0	nan	09	08	01	06	1	1	0	0	65535	65535
0.0	20401.0	r06c09f09p01-ch2sk1fk1fl1.tiff	r06c09f09p01-ch1sk1fk1fl1.tiff	40	828	0.000595102	0.00202945	0.0	0.0	nan	09	09	01	06	1	1	0	0	65535	65535
0.0	21370.0	r06c09f10p01-ch2sk1fk1fl1.tiff	r06c09f10p01-ch1sk1fk1fl1.tiff	40	829	0.000564584	0.00201419	0.0	0.0	nan	09	10	01	06	1	1	0	0	65535	65535
37.0	26.0	r06c09f11p01-ch2sk1fk1fl1.tiff	r06c09f11p01-ch1sk1fk1fl1.tiff	40	830	0.0665293	0.145022	0.0	0.0	nan	09	11	01	06	0	0	0	0	65535	65535
398.0	169.0	r06c09f12p01-ch2sk1fk1fl1.tiff	r06c09f12p01-ch1sk1fk1fl1.tiff	40	831	0.164538	0.189105	0.0	0.0	nan	09	12	01	06	0	0	0	0	65535	65535
0.0	22101.0	r06c09f13p01-ch2sk1fk1fl1.tiff	r06c09f13p01-ch1sk1fk1fl1.tiff	40	832	0.000595102	0.0021973	0.0	0.0	nan	09	13	01	06	1	1	0	0	65535	65535
0.0	19493.0	r06c09f14p01-ch2sk1fk1fl1.tiff	r06c09f14p01-ch1sk1fk1fl1.tiff	40	833	0.000595102	0.00309758	0.0	0.0	nan	09	14	01	06	1	1	0	0	65535	65535
225.0	128.0	r06c09f15p01-ch2sk1fk1fl1.tiff	r06c09f15p01-ch1sk1fk1fl1.tiff	40	834	0.17348	0.210147	0.0	0.0	nan	09	15	01	06	0	0	0	0	65535	65535
571.0	314.0	r06c09f16p01-ch2sk1fk1fl1.tiff	r06c09f16p01-ch1sk1fk1fl1.tiff	40	835	0.121721	0.249729	0.0	0.00107709099265	nan	09	16	01	06	0	0	0	0	65535	65535
51.0	32.0	r06c09f17p01-ch2sk1fk1fl1.tiff	r06c09f17p01-ch1sk1fk1fl1.tiff	40	836	0.0700542	0.0837262	0.0	0.0	nan	09	17	01	06	0	0	0	0	65535	65535
0.0	20431.0	r06c09f18p01-ch2sk1fk1fl1.tiff	r06c09f18p01-ch1sk1fk1fl1.tiff	40	837	0.000579843	0.00355535	0.0	0.0	nan	09	18	01	06	1	1	0	0	65535	65535
1.0	30462.0	r06c09f19p01-ch2sk1fk1fl1.tiff	r06c09f19p01-ch1sk1fk1fl1.tiff	40	838	0.0460822	0.0363928	0.0	0.0	nan	09	19	01	06	1	1	0	0	65535	65535
68.0	33.0	r06c09f20p01-ch2sk1fk1fl1.tiff	r06c09f20p01-ch1sk1fk1fl1.tiff	40	839	0.0576486	0.0455634	0.0	0.0	nan	09	20	01	06	0	1	0	0	65535	65535
20.0	11.0	r06c09f21p01-ch2sk1fk1fl1.tiff	r06c09f21p01-ch1sk1fk1fl1.tiff	40	840	0.0550393	0.0668345	0.0	0.0	nan	09	21	01	06	0	0	0	0	65535	65535
300.0	91.0	r02c10f01p01-ch2sk1fk1fl1.tiff	r02c10f01p01-ch1sk1fk1fl1.tiff	41	841	0.116213	0.24979	0.0	0.499339384191	nan	10	01	01	02	0	0	0	0	65535	65535
0.0	20252.0	r02c10f02p01-ch2sk1fk1fl1.tiff	r02c10f02p01-ch1sk1fk1fl1.tiff	41	842	0.000564584	0.00210575	0.0	0.0	nan	10	02	01	02	1	1	0	0	65535	65535
0.0	22625.0	r02c10f03p01-ch2sk1fk1fl1.tiff	r02c10f03p01-ch1sk1fk1fl1.tiff	41	843	0.000579843	0.00640879	0.0	0.0	nan	10	03	01	02	1	1	0	0	65535	65535
0.0	22414.0	r02c10f04p01-ch2sk1fk1fl1.tiff	r02c10f04p01-ch1sk1fk1fl1.tiff	41	844	0.000564584	0.00210575	0.0	0.0	nan	10	04	01	02	1	1	0	0	65535	65535
0.0	21780.0	r02c10f05p01-ch2sk1fk1fl1.tiff	r02c10f05p01-ch1sk1fk1fl1.tiff	41	845	0.000640879	0.00204471	0.0	0.0	nan	10	05	01	02	1	1	0	0	65535	65535
199.0	43.0	r02c10f06p01-ch2sk1fk1fl1.tiff	r02c10f06p01-ch1sk1fk1fl1.tiff	41	846	0.118959	0.179614	0.0	0.0	nan	10	06	01	02	0	0	0	0	65535	65535
115.0	43.0	r02c10f07p01-ch2sk1fk1fl1.tiff	r02c10f07p01-ch1sk1fk1fl1.tiff	41	847	0.0949416	0.231342	0.0	0.0	nan	10	07	01	02	0	0	0	0	65535	65535
0.0	20166.0	r02c10f08p01-ch2sk1fk1fl1.tiff	r02c10f08p01-ch1sk1fk1fl1.tiff	41	848	0.000610361	0.00204471	0.0	0.0	nan	10	08	01	02	1	1	0	0	65535	65535
0.0	20407.0	r02c10f09p01-ch2sk1fk1fl1.tiff	r02c10f09p01-ch1sk1fk1fl1.tiff	41	849	0.000640879	0.00201419	0.0	0.0	nan	10	09	01	02	1	1	0	0	65535	65535
0.0	21535.0	r02c10f10p01-ch2sk1fk1fl1.tiff	r02c10f10p01-ch1sk1fk1fl1.tiff	41	850	0.000640879	0.00196841	0.0	0.0	nan	10	10	01	02	1	1	0	0	65535	65535
0.0	22201.0	r02c10f11p01-ch2sk1fk1fl1.tiff	r02c10f11p01-ch1sk1fk1fl1.tiff	41	851	0.00062562	0.00202945	0.0	0.0	nan	10	11	01	02	1	1	0	0	65535	65535
667.0	51.0	r02c10f12p01-ch2sk1fk1fl1.tiff	r02c10f12p01-ch1sk1fk1fl1.tiff	41	852	0.203922	0.249775	0.0	0.144689223346	nan	10	12	01	02	0	0	0	0	65535	65535
46.0	10.0	r02c10f13p01-ch2sk1fk1fl1.tiff	r02c10f13p01-ch1sk1fk1fl1.tiff	41	853	0.0893416	0.0882734	0.0	0.0	nan	10	13	01	02	0	0	0	0	65535	65535
27.0	9.0	r02c10f14p01-ch2sk1fk1fl1.tiff	r02c10f14p01-ch1sk1fk1fl1.tiff	41	854	0.104829	0.088365	0.0	0.0	nan	10	14	01	02	0	0	0	0	65535	65535
370.0	88.0	r02c10f15p01-ch2sk1fk1fl1.tiff	r02c10f15p01-ch1sk1fk1fl1.tiff	41	855	0.234195	0.249775	0.0	0.305606617647	nan	10	15	01	02	0	0	0	0	65535	65535
217.0	138.0	r02c10f16p01-ch2sk1fk1fl1.tiff	r02c10f16p01-ch1sk1fk1fl1.tiff	41	856	0.185245	0.179706	0.0	0.0	nan	10	16	01	02	0	0	0	0	65535	65535
0.0	22134.0	r02c10f17p01-ch2sk1fk1fl1.tiff	r02c10f17p01-ch1sk1fk1fl1.tiff	41	857	0.000610361	0.00975052	0.0	0.0	nan	10	17	01	02	1	1	0	0	65535	65535
0.0	22569.0	r02c10f18p01-ch2sk1fk1fl1.tiff	r02c10f18p01-ch1sk1fk1fl1.tiff	41	858	0.000610361	0.00195315	0.0	0.0	nan	10	18	01	02	1	1	0	0	65535	65535
0.0	20272.0	r02c10f19p01-ch2sk1fk1fl1.tiff	r02c10f19p01-ch1sk1fk1fl1.tiff	41	859	0.000549325	0.00236515	0.0	0.0	nan	10	19	01	02	1	1	0	0	65535	65535
47.0	11.0	r02c10f20p01-ch2sk1fk1fl1.tiff	r02c10f20p01-ch1sk1fk1fl1.tiff	41	860	0.0638437	0.0764935	0.0	0.0	nan	10	20	01	02	0	0	0	0	65535	65535
61.0	9.0	r02c10f21p01-ch2sk1fk1fl1.tiff	r02c10f21p01-ch1sk1fk1fl1.tiff	41	861	0.0754101	0.0625162	0.0	0.0	nan	10	21	01	02	0	0	0	0	65535	65535
227.0	104.0	r03c10f01p01-ch2sk1fk1fl1.tiff	r03c10f01p01-ch1sk1fk1fl1.tiff	42	862	0.126986	0.215839	0.0	0.0	nan	10	01	01	03	0	0	0	0	65535	65535
0.0	22574.0	r03c10f02p01-ch2sk1fk1fl1.tiff	r03c10f02p01-ch1sk1fk1fl1.tiff	42	863	0.000564584	0.00204471	0.0	0.0	nan	10	02	01	03	1	1	0	0	65535	65535
0.0	22315.0	r03c10f03p01-ch2sk1fk1fl1.tiff	r03c10f03p01-ch1sk1fk1fl1.tiff	42	864	0.000579843	0.00205997	0.0	0.0	nan	10	03	01	03	1	1	0	0	65535	65535
0.0	22347.0	r03c10f04p01-ch2sk1fk1fl1.tiff	r03c10f04p01-ch1sk1fk1fl1.tiff	42	865	0.00062562	0.0074464	0.0	0.0	nan	10	04	01	03	1	1	0	0	65535	65535
20.0	6.0	r03c10f05p01-ch2sk1fk1fl1.tiff	r03c10f05p01-ch1sk1fk1fl1.tiff	42	866	0.127535	0.102815	0.0	0.0	nan	10	05	01	03	0	0	0	0	65535	65535
189.0	49.0	r03c10f06p01-ch2sk1fk1fl1.tiff	r03c10f06p01-ch1sk1fk1fl1.tiff	42	867	0.238468	0.249744	0.0	0.12300379136	nan	10	06	01	03	0	0	0	0	65535	65535
65.0	27.0	r03c10f07p01-ch2sk1fk1fl1.tiff	r03c10f07p01-ch1sk1fk1fl1.tiff	42	868	0.115694	0.132219	0.0	0.0	nan	10	07	01	03	0	0	0	0	65535	65535
0.0	20022.0	r03c10f08p01-ch2sk1fk1fl1.tiff	r03c10f08p01-ch1sk1fk1fl1.tiff	42	869	0.000640879	0.00276188	0.0	0.0	nan	10	08	01	03	1	1	0	0	65535	65535
0.0	22351.0	r03c10f09p01-ch2sk1fk1fl1.tiff	r03c10f09p01-ch1sk1fk1fl1.tiff	42	870	0.000534066	0.00199893	0.0	0.0	nan	10	09	01	03	1	1	0	0	65535	65535
0.0	21098.0	r03c10f10p01-ch2sk1fk1fl1.tiff	r03c10f10p01-ch1sk1fk1fl1.tiff	42	871	0.00062562	0.00198367	0.0	0.0	nan	10	10	01	03	1	1	0	0	65535	65535
0.0	22222.0	r03c10f11p01-ch2sk1fk1fl1.tiff	r03c10f11p01-ch1sk1fk1fl1.tiff	42	872	0.000656138	0.00201419	0.0	0.0	nan	10	11	01	03	1	1	0	0	65535	65535
563.0	32.0	r03c10f12p01-ch2sk1fk1fl1.tiff	r03c10f12p01-ch1sk1fk1fl1.tiff	42	873	0.1944	0.24976	0.0	0.0865981158088	nan	10	12	01	03	0	0	0	0	65535	65535
112.0	41.0	r03c10f13p01-ch2sk1fk1fl1.tiff	r03c10f13p01-ch1sk1fk1fl1.tiff	42	874	0.0689555	0.111437	0.0	0.0	nan	10	13	01	03	0	0	0	0	65535	65535
85.0	22.0	r03c10f14p01-ch2sk1fk1fl1.tiff	r03c10f14p01-ch1sk1fk1fl1.tiff	42	875	0.0863661	0.11194	0.0	0.0	nan	10	14	01	03	0	0	0	0	65535	65535
337.0	58.0	r03c10f15p01-ch2sk1fk1fl1.tiff	r03c10f15p01-ch1sk1fk1fl1.tiff	42	876	0.140368	0.249775	0.0	0.0830796185662	nan	10	15	01	03	0	0	0	0	65535	65535
153.0	71.0	r03c10f16p01-ch2sk1fk1fl1.tiff	r03c10f16p01-ch1sk1fk1fl1.tiff	42	877	0.129381	0.0974289	0.0	0.0	nan	10	16	01	03	0	0	0	0	65535	65535
0.0	22262.0	r03c10f17p01-ch2sk1fk1fl1.tiff	r03c10f17p01-ch1sk1fk1fl1.tiff	42	878	0.000564584	0.00204471	0.0	0.0	nan	10	17	01	03	1	1	0	0	65535	65535
0.0	22414.0	r03c10f18p01-ch2sk1fk1fl1.tiff	r03c10f18p01-ch1sk1fk1fl1.tiff	42	879	0.000640879	0.00207523	0.0	0.0	nan	10	18	01	03	1	1	0	0	65535	65535
0.0	22185.0	r03c10f19p01-ch2sk1fk1fl1.tiff	r03c10f19p01-ch1sk1fk1fl1.tiff	42	880	0.000549325	0.00198367	0.0	0.0	nan	10	19	01	03	1	1	0	0	65535	65535
8.0	2.0	r03c10f20p01-ch2sk1fk1fl1.tiff	r03c10f20p01-ch1sk1fk1fl1.tiff	42	881	0.0525521	0.0458686	0.0	0.0	nan	10	20	01	03	0	1	0	0	65535	65535
65.0	17.0	r03c10f21p01-ch2sk1fk1fl1.tiff	r03c10f21p01-ch1sk1fk1fl1.tiff	42	882	0.0859083	0.0834669	0.0	0.0	nan	10	21	01	03	0	0	0	0	65535	65535
218.0	38.0	r04c10f01p01-ch2sk1fk1fl1.tiff	r04c10f01p01-ch1sk1fk1fl1.tiff	43	883	0.114092	0.249775	0.0	0.201846852022	nan	10	01	01	04	0	0	0	0	65535	65535
0.0	20636.0	r04c10f02p01-ch2sk1fk1fl1.tiff	r04c10f02p01-ch1sk1fk1fl1.tiff	43	884	0.000610361	0.00204471	0.0	0.0	nan	10	02	01	04	1	1	0	0	65535	65535
0.0	20463.0	r04c10f03p01-ch2sk1fk1fl1.tiff	r04c10f03p01-ch1sk1fk1fl1.tiff	43	885	0.000564584	0.00201419	0.0	0.0	nan	10	03	01	04	1	1	0	0	65535	65535
0.0	22560.0	r04c10f04p01-ch2sk1fk1fl1.tiff	r04c10f04p01-ch1sk1fk1fl1.tiff	43	886	0.000579843	0.00202945	0.0	0.0	nan	10	04	01	04	1	1	0	0	65535	65535
0.0	21586.0	r04c10f05p01-ch2sk1fk1fl1.tiff	r04c10f05p01-ch1sk1fk1fl1.tiff	43	887	0.000564584	0.00209049	0.0	0.0	nan	10	05	01	04	1	1	0	0	65535	65535
48.0	7.0	r04c10f06p01-ch2sk1fk1fl1.tiff	r04c10f06p01-ch1sk1fk1fl1.tiff	43	888	0.107424	0.0909285	0.0	0.0	nan	10	06	01	04	0	0	0	0	65535	65535
28.0	8.0	r04c10f07p01-ch2sk1fk1fl1.tiff	r04c10f07p01-ch1sk1fk1fl1.tiff	43	889	0.0944228	0.0809339	0.0	0.0	nan	10	07	01	04	0	0	0	0	65535	65535
0.0	22223.0	r04c10f08p01-ch2sk1fk1fl1.tiff	r04c10f08p01-ch1sk1fk1fl1.tiff	43	890	0.000610361	0.00195315	0.0	0.0	nan	10	08	01	04	1	1	0	0	65535	65535
0.0	22502.0	r04c10f09p01-ch2sk1fk1fl1.tiff	r04c10f09p01-ch1sk1fk1fl1.tiff	43	891	0.000579843	0.00202945	0.0	0.0	nan	10	09	01	04	1	1	0	0	65535	65535
0.0	21065.0	r04c10f10p01-ch2sk1fk1fl1.tiff	r04c10f10p01-ch1sk1fk1fl1.tiff	43	892	0.000640879	0.00205997	0.0	0.0	nan	10	10	01	04	1	1	0	0	65535	65535
26.0	6.0	r04c10f11p01-ch2sk1fk1fl1.tiff	r04c10f11p01-ch1sk1fk1fl1.tiff	43	893	0.0850843	0.102846	0.0	0.0	nan	10	11	01	04	0	0	0	0	65535	65535
434.0	68.0	r04c10f12p01-ch2sk1fk1fl1.tiff	r04c10f12p01-ch1sk1fk1fl1.tiff	43	894	0.18555	0.249775	0.0	0.361040900735	nan	10	12	01	04	0	0	0	0	65535	65535
1.0	22339.0	r04c10f13p01-ch2sk1fk1fl1.tiff	r04c10f13p01-ch1sk1fk1fl1.tiff	43	895	0.124941	0.00421149	0.0	0.0	nan	10	13	01	04	0	1	0	0	65535	65535
0.0	21391.0	r04c10f14p01-ch2sk1fk1fl1.tiff	r04c10f14p01-ch1sk1fk1fl1.tiff	43	896	0.000579843	0.00216678	0.0	0.0	nan	10	14	01	04	1	1	0	0	65535	65535
448.0	122.0	r04c10f15p01-ch2sk1fk1fl1.tiff	r04c10f15p01-ch1sk1fk1fl1.tiff	43	897	0.180148	0.198535	0.0	0.0	nan	10	15	01	04	0	0	0	0	65535	65535
474.0	159.0	r04c10f16p01-ch2sk1fk1fl1.tiff	r04c10f16p01-ch1sk1fk1fl1.tiff	43	898	0.160678	0.249729	0.0	0.0171616498162	nan	10	16	01	04	0	0	0	0	65535	65535
66.0	16.0	r04c10f17p01-ch2sk1fk1fl1.tiff	r04c10f17p01-ch1sk1fk1fl1.tiff	43	899	0.0991226	0.0805066	0.0	0.0	nan	10	17	01	04	0	0	0	0	65535	65535
0.0	20604.0	r04c10f18p01-ch2sk1fk1fl1.tiff	r04c10f18p01-ch1sk1fk1fl1.tiff	43	900	0.000579843	0.00216678	0.0	0.0	nan	10	18	01	04	1	1	0	0	65535	65535
4.0	22276.0	r04c10f19p01-ch2sk1fk1fl1.tiff	r04c10f19p01-ch1sk1fk1fl1.tiff	43	901	0.0295567	0.00392157	0.0	0.0	nan	10	19	01	04	1	1	0	0	65535	65535
106.0	25.0	r04c10f20p01-ch2sk1fk1fl1.tiff	r04c10f20p01-ch1sk1fk1fl1.tiff	43	902	0.0630655	0.0551461	0.0	0.0	nan	10	20	01	04	0	0	0	0	65535	65535
47.0	15.0	r04c10f21p01-ch2sk1fk1fl1.tiff	r04c10f21p01-ch1sk1fk1fl1.tiff	43	903	0.0719615	0.0818341	0.0	0.0	nan	10	21	01	04	0	0	0	0	65535	65535
473.0	336.0	r05c10f01p01-ch2sk1fk1fl1.tiff	r05c10f01p01-ch1sk1fk1fl1.tiff	44	904	0.153338	0.249683	0.0	0.000215418198529	nan	10	01	01	05	0	0	0	0	65535	65535
0.0	20601.0	r05c10f02p01-ch2sk1fk1fl1.tiff	r05c10f02p01-ch1sk1fk1fl1.tiff	44	905	0.000595102	0.00842298	0.0	0.0	nan	10	02	01	05	1	1	0	0	65535	65535
15.0	3.0	r05c10f03p01-ch2sk1fk1fl1.tiff	r05c10f03p01-ch1sk1fk1fl1.tiff	44	906	0.0924239	0.0948501	0.0	0.0	nan	10	03	01	05	0	0	0	0	65535	65535
8.0	2.0	r05c10f04p01-ch2sk1fk1fl1.tiff	r05c10f04p01-ch1sk1fk1fl1.tiff	44	907	0.0937209	0.100938	0.0	0.0	nan	10	04	01	05	0	0	0	0	65535	65535
7.0	2.0	r05c10f05p01-ch2sk1fk1fl1.tiff	r05c10f05p01-ch1sk1fk1fl1.tiff	44	908	0.148333	0.0887465	0.0	0.0	nan	10	05	01	05	0	0	0	0	65535	65535
223.0	121.0	r05c10f06p01-ch2sk1fk1fl1.tiff	r05c10f06p01-ch1sk1fk1fl1.tiff	44	909	0.193591	0.214206	0.0	0.0	nan	10	06	01	05	0	0	0	0	65535	65535
258.0	147.0	r05c10f07p01-ch2sk1fk1fl1.tiff	r05c10f07p01-ch1sk1fk1fl1.tiff	44	910	0.124727	0.249683	0.0	0.000143612132353	nan	10	07	01	05	0	0	0	0	65535	65535
13.0	2.0	r05c10f08p01-ch2sk1fk1fl1.tiff	r05c10f08p01-ch1sk1fk1fl1.tiff	44	911	0.0833448	0.0825208	0.0	0.0	nan	10	08	01	05	0	0	0	0	65535	65535
0.0	22460.0	r05c10f09p01-ch2sk1fk1fl1.tiff	r05c10f09p01-ch1sk1fk1fl1.tiff	44	912	0.000595102	0.00196841	0.0	0.0	nan	10	09	01	05	1	1	0	0	65535	65535
0.0	21064.0	r05c10f10p01-ch2sk1fk1fl1.tiff	r05c10f10p01-ch1sk1fk1fl1.tiff	44	913	0.000610361	0.00205997	0.0	0.0	nan	10	10	01	05	1	1	0	0	65535	65535
40.0	22.0	r05c10f11p01-ch2sk1fk1fl1.tiff	r05c10f11p01-ch1sk1fk1fl1.tiff	44	914	0.0940871	0.101808	0.0	0.0	nan	10	11	01	05	0	0	0	0	65535	65535
515.0	319.0	r05c10f12p01-ch2sk1fk1fl1.tiff	r05c10f12p01-ch1sk1fk1fl1.tiff	44	915	0.249638	0.249622	0.000143612132353	0.000215418198529	nan	10	12	01	05	0	0	0	0	65535	65535
36.0	18.0	r05c10f13p01-ch2sk1fk1fl1.tiff	r05c10f13p01-ch1sk1fk1fl1.tiff	44	916	0.109316	0.122103	0.0	0.0	nan	10	13	01	05	0	0	0	0	65535	65535
7.0	6.0	r05c10f14p01-ch2sk1fk1fl1.tiff	r05c10f14p01-ch1sk1fk1fl1.tiff	44	917	0.103746	0.0841077	0.0	0.0	nan	10	14	01	05	0	0	0	0	65535	65535
223.0	101.0	r05c10f15p01-ch2sk1fk1fl1.tiff	r05c10f15p01-ch1sk1fk1fl1.tiff	44	918	0.145663	0.249744	0.0	0.0173052619485	nan	10	15	01	05	0	0	0	0	65535	65535
176.0	82.0	r05c10f16p01-ch2sk1fk1fl1.tiff	r05c10f16p01-ch1sk1fk1fl1.tiff	44	919	0.123476	0.24976	0.0	0.172047334559	nan	10	16	01	05	0	0	0	0	65535	65535
5.0	23758.0	r05c10f17p01-ch2sk1fk1fl1.tiff	r05c10f17p01-ch1sk1fk1fl1.tiff	44	920	0.0404059	0.0129091	0.0	0.0	nan	10	17	01	05	1	1	0	0	65535	65535
0.0	19.0	r05c10f18p01-ch2sk1fk1fl1.tiff	r05c10f18p01-ch1sk1fk1fl1.tiff	44	921	0.00062562	0.119097	0.0	0.0	nan	10	18	01	05	1	0	0	0	65535	65535
0.0	30738.0	r05c10f19p01-ch2sk1fk1fl1.tiff	r05c10f19p01-ch1sk1fk1fl1.tiff	44	922	0.000610361	0.0339055	0.0	0.0	nan	10	19	01	05	1	1	0	0	65535	65535
0.0	20220.0	r05c10f20p01-ch2sk1fk1fl1.tiff	r05c10f20p01-ch1sk1fk1fl1.tiff	44	923	0.000579843	0.00228885	0.0	0.0	nan	10	20	01	05	1	1	0	0	65535	65535
0.0	20228.0	r05c10f21p01-ch2sk1fk1fl1.tiff	r05c10f21p01-ch1sk1fk1fl1.tiff	44	924	0.000671397	0.00483711	0.0	0.0	nan	10	21	01	05	1	1	0	0	65535	65535
760.0	390.0	r06c10f01p01-ch2sk1fk1fl1.tiff	r06c10f01p01-ch1sk1fk1fl1.tiff	45	925	0.196307	0.21265	0.0	0.0	nan	10	01	01	06	0	0	0	0	65535	65535
0.0	20414.0	r06c10f02p01-ch2sk1fk1fl1.tiff	r06c10f02p01-ch1sk1fk1fl1.tiff	45	926	0.000610361	0.00325017	0.0	0.0	nan	10	02	01	06	1	1	0	0	65535	65535
0.0	22727.0	r06c10f03p01-ch2sk1fk1fl1.tiff	r06c10f03p01-ch1sk1fk1fl1.tiff	45	927	0.000579843	0.00254826	0.0	0.0	nan	10	03	01	06	1	1	0	0	65535	65535
0.0	18635.0	r06c10f04p01-ch2sk1fk1fl1.tiff	r06c10f04p01-ch1sk1fk1fl1.tiff	45	928	0.000610361	0.00396735	0.0	0.0	nan	10	04	01	06	1	1	0	0	65535	65535
0.0	19744.0	r06c10f05p01-ch2sk1fk1fl1.tiff	r06c10f05p01-ch1sk1fk1fl1.tiff	45	929	0.000595102	0.00215152	0.0	0.0	nan	10	05	01	06	1	1	0	0	65535	65535
82.0	25.0	r06c10f06p01-ch2sk1fk1fl1.tiff	r06c10f06p01-ch1sk1fk1fl1.tiff	45	930	0.0962539	0.102754	0.0	0.0	nan	10	06	01	06	0	0	0	0	65535	65535
233.0	87.0	r06c10f07p01-ch2sk1fk1fl1.tiff	r06c10f07p01-ch1sk1fk1fl1.tiff	45	931	0.145251	0.245197	0.0	0.0	nan	10	07	01	06	0	0	0	0	65535	65535
38.0	13.0	r06c10f08p01-ch2sk1fk1fl1.tiff	r06c10f08p01-ch1sk1fk1fl1.tiff	45	932	0.0960708	0.117388	0.0	0.0	nan	10	08	01	06	0	0	0	0	65535	65535
0.0	20710.0	r06c10f09p01-ch2sk1fk1fl1.tiff	r06c10f09p01-ch1sk1fk1fl1.tiff	45	933	0.000610361	0.00277714	0.0	0.0	nan	10	09	01	06	1	1	0	0	65535	65535
0.0	19373.0	r06c10f10p01-ch2sk1fk1fl1.tiff	r06c10f10p01-ch1sk1fk1fl1.tiff	45	934	0.000732433	0.00198367	0.0	0.0	nan	10	10	01	06	1	1	0	0	65535	65535
95.0	38.0	r06c10f11p01-ch2sk1fk1fl1.tiff	r06c10f11p01-ch1sk1fk1fl1.tiff	45	935	0.152834	0.102785	0.0	0.0	nan	10	11	01	06	0	0	0	0	65535	65535
274.0	133.0	r06c10f12p01-ch2sk1fk1fl1.tiff	r06c10f12p01-ch1sk1fk1fl1.tiff	45	936	0.206165	0.161028	0.0	0.0	nan	10	12	01	06	0	0	0	0	65535	65535
0.0	20339.0	r06c10f13p01-ch2sk1fk1fl1.tiff	r06c10f13p01-ch1sk1fk1fl1.tiff	45	937	0.00062562	0.00373846	0.0	0.0	nan	10	13	01	06	1	1	0	0	65535	65535
0.0	21588.0	r06c10f14p01-ch2sk1fk1fl1.tiff	r06c10f14p01-ch1sk1fk1fl1.tiff	45	938	0.000671397	0.00233463	0.0	0.0	nan	10	14	01	06	1	1	0	0	65535	65535
233.0	94.0	r06c10f15p01-ch2sk1fk1fl1.tiff	r06c10f15p01-ch1sk1fk1fl1.tiff	45	939	0.129686	0.220127	0.0	0.0	nan	10	15	01	06	0	0	0	0	65535	65535
370.0	135.0	r06c10f16p01-ch2sk1fk1fl1.tiff	r06c10f16p01-ch1sk1fk1fl1.tiff	45	940	0.151949	0.241215	0.0	0.0	nan	10	16	01	06	0	0	0	0	65535	65535
44.0	25.0	r06c10f17p01-ch2sk1fk1fl1.tiff	r06c10f17p01-ch1sk1fk1fl1.tiff	45	941	0.106172	0.0996719	0.0	0.0	nan	10	17	01	06	0	0	0	0	65535	65535
0.0	20485.0	r06c10f18p01-ch2sk1fk1fl1.tiff	r06c10f18p01-ch1sk1fk1fl1.tiff	45	942	0.000549325	0.00233463	0.0	0.0	nan	10	18	01	06	1	1	0	0	65535	65535
0.0	22048.0	r06c10f19p01-ch2sk1fk1fl1.tiff	r06c10f19p01-ch1sk1fk1fl1.tiff	45	943	0.000610361	0.00273136	0.0	0.0	nan	10	19	01	06	1	1	0	0	65535	65535
21.0	11.0	r06c10f20p01-ch2sk1fk1fl1.tiff	r06c10f20p01-ch1sk1fk1fl1.tiff	45	944	0.0706493	0.0523995	0.0	0.0	nan	10	20	01	06	0	0	0	0	65535	65535
19.0	10.0	r06c10f21p01-ch2sk1fk1fl1.tiff	r06c10f21p01-ch1sk1fk1fl1.tiff	45	945	0.0733349	0.0737926	0.0	0.0	nan	10	21	01	06	0	0	0	0	65535	65535
359.0	124.0	r02c11f01p01-ch2sk1fk1fl1.tiff	r02c11f01p01-ch1sk1fk1fl1.tiff	46	946	0.177417	0.215152	0.0	0.0	nan	11	01	01	02	0	0	0	0	65535	65535
0.0	22513.0	r02c11f02p01-ch2sk1fk1fl1.tiff	r02c11f02p01-ch1sk1fk1fl1.tiff	46	947	0.00062562	0.00227359	0.0	0.0	nan	11	02	01	02	1	1	0	0	65535	65535
10.0	3.0	r02c11f03p01-ch2sk1fk1fl1.tiff	r02c11f03p01-ch1sk1fk1fl1.tiff	46	948	0.110964	0.0977035	0.0	0.0	nan	11	03	01	02	0	0	0	0	65535	65535
14.0	2.0	r02c11f04p01-ch2sk1fk1fl1.tiff	r02c11f04p01-ch1sk1fk1fl1.tiff	46	949	0.124804	0.0808118	0.0	0.0	nan	11	04	01	02	0	0	0	0	65535	65535
3.0	1.0	r02c11f05p01-ch2sk1fk1fl1.tiff	r02c11f05p01-ch1sk1fk1fl1.tiff	46	950	0.0875563	0.165087	0.0	0.0	nan	11	05	01	02	0	0	0	0	65535	65535
209.0	60.0	r02c11f06p01-ch2sk1fk1fl1.tiff	r02c11f06p01-ch1sk1fk1fl1.tiff	46	951	0.187167	0.183215	0.0	0.0	nan	11	06	01	02	0	0	0	0	65535	65535
235.0	89.0	r02c11f07p01-ch2sk1fk1fl1.tiff	r02c11f07p01-ch1sk1fk1fl1.tiff	46	952	0.147509	0.249638	0.0	0.000143612132353	nan	11	07	01	02	0	0	0	0	65535	65535
2.0	1.0	r02c11f08p01-ch2sk1fk1fl1.tiff	r02c11f08p01-ch1sk1fk1fl1.tiff	46	953	0.135546	0.0944076	0.0	0.0	nan	11	08	01	02	0	0	0	0	65535	65535
0.0	22706.0	r02c11f09p01-ch2sk1fk1fl1.tiff	r02c11f09p01-ch1sk1fk1fl1.tiff	46	954	0.000564584	0.00442512	0.0	0.0	nan	11	09	01	02	1	1	0	0	65535	65535
0.0	19614.0	r02c11f10p01-ch2sk1fk1fl1.tiff	r02c11f10p01-ch1sk1fk1fl1.tiff	46	955	0.000595102	0.00387579	0.0	0.0	nan	11	10	01	02	1	1	0	0	65535	65535
22.0	5.0	r02c11f11p01-ch2sk1fk1fl1.tiff	r02c11f11p01-ch1sk1fk1fl1.tiff	46	956	0.0973068	0.0901808	0.0	0.0	nan	11	11	01	02	0	0	0	0	65535	65535
581.0	156.0	r02c11f12p01-ch2sk1fk1fl1.tiff	r02c11f12p01-ch1sk1fk1fl1.tiff	46	957	0.158511	0.166781	0.0	0.0	nan	11	12	01	02	0	0	0	0	65535	65535
38.0	6.0	r02c11f13p01-ch2sk1fk1fl1.tiff	r02c11f13p01-ch1sk1fk1fl1.tiff	46	958	0.117311	0.141466	0.0	0.0	nan	11	13	01	02	0	0	0	0	65535	65535
16.0	5.0	r02c11f14p01-ch2sk1fk1fl1.tiff	r02c11f14p01-ch1sk1fk1fl1.tiff	46	959	0.112047	0.0767071	0.0	0.0	nan	11	14	01	02	0	0	0	0	65535	65535
188.0	68.0	r02c11f15p01-ch2sk1fk1fl1.tiff	r02c11f15p01-ch1sk1fk1fl1.tiff	46	960	0.158099	0.151232	0.0	0.0	nan	11	15	01	02	0	0	0	0	65535	65535
82.0	27.0	r02c11f16p01-ch2sk1fk1fl1.tiff	r02c11f16p01-ch1sk1fk1fl1.tiff	46	961	0.0496376	0.0517281	0.0	0.0	nan	11	16	01	02	1	0	0	0	65535	65535
0.0	20215.0	r02c11f17p01-ch2sk1fk1fl1.tiff	r02c11f17p01-ch1sk1fk1fl1.tiff	46	962	0.000595102	0.00257877	0.0	0.0	nan	11	17	01	02	1	1	0	0	65535	65535
0.0	20771.0	r02c11f18p01-ch2sk1fk1fl1.tiff	r02c11f18p01-ch1sk1fk1fl1.tiff	46	963	0.000640879	0.0041352	0.0	0.0	nan	11	18	01	02	1	1	0	0	65535	65535
0.0	22512.0	r02c11f19p01-ch2sk1fk1fl1.tiff	r02c11f19p01-ch1sk1fk1fl1.tiff	46	964	0.000671397	0.00250248	0.0	0.0	nan	11	19	01	02	1	1	0	0	65535	65535
0.0	22521.0	r02c11f20p01-ch2sk1fk1fl1.tiff	r02c11f20p01-ch1sk1fk1fl1.tiff	46	965	0.000564584	0.00201419	0.0	0.0	nan	11	20	01	02	1	1	0	0	65535	65535
0.0	20556.0	r02c11f21p01-ch2sk1fk1fl1.tiff	r02c11f21p01-ch1sk1fk1fl1.tiff	46	966	0.000564584	0.00321965	0.0	0.0	nan	11	21	01	02	1	1	0	0	65535	65535
651.0	192.0	r04c11f01p01-ch2sk1fk1fl1.tiff	r04c11f01p01-ch1sk1fk1fl1.tiff	47	967	0.114366	0.22002	0.0	0.0	nan	11	01	01	04	0	0	0	0	65535	65535
0.0	22671.0	r04c11f02p01-ch2sk1fk1fl1.tiff	r04c11f02p01-ch1sk1fk1fl1.tiff	47	968	0.000579843	0.00202945	0.0	0.0	nan	11	02	01	04	1	1	0	0	65535	65535
0.0	22428.0	r04c11f03p01-ch2sk1fk1fl1.tiff	r04c11f03p01-ch1sk1fk1fl1.tiff	47	969	0.000579843	0.00210575	0.0	0.0	nan	11	03	01	04	1	1	0	0	65535	65535
0.0	20667.0	r04c11f04p01-ch2sk1fk1fl1.tiff	r04c11f04p01-ch1sk1fk1fl1.tiff	47	970	0.000640879	0.00205997	0.0	0.0	nan	11	04	01	04	1	1	0	0	65535	65535
0.0	22089.0	r04c11f05p01-ch2sk1fk1fl1.tiff	r04c11f05p01-ch1sk1fk1fl1.tiff	47	971	0.000564584	0.00213626	0.0	0.0	nan	11	05	01	04	1	1	0	0	65535	65535
10.0	1.0	r04c11f06p01-ch2sk1fk1fl1.tiff	r04c11f06p01-ch1sk1fk1fl1.tiff	47	972	0.143587	0.0884718	0.0	0.0	nan	11	06	01	04	0	0	0	0	65535	65535
120.0	13.0	r04c11f07p01-ch2sk1fk1fl1.tiff	r04c11f07p01-ch1sk1fk1fl1.tiff	47	973	0.0610513	0.0552224	0.0	0.0	nan	11	07	01	04	0	0	0	0	65535	65535
7.0	2.0	r04c11f08p01-ch2sk1fk1fl1.tiff	r04c11f08p01-ch1sk1fk1fl1.tiff	47	974	0.0856336	0.101686	0.0	0.0	nan	11	08	01	04	0	0	0	0	65535	65535
0.0	20663.0	r04c11f09p01-ch2sk1fk1fl1.tiff	r04c11f09p01-ch1sk1fk1fl1.tiff	47	975	0.000595102	0.00207523	0.0	0.0	nan	11	09	01	04	1	1	0	0	65535	65535
0.0	21267.0	r04c11f10p01-ch2sk1fk1fl1.tiff	r04c11f10p01-ch1sk1fk1fl1.tiff	47	976	0.000579843	0.00205997	0.0	0.0	nan	11	10	01	04	1	1	0	0	65535	65535
127.0	38.0	r04c11f11p01-ch2sk1fk1fl1.tiff	r04c11f11p01-ch1sk1fk1fl1.tiff	47	977	0.0945144	0.0872053	0.0	0.0	nan	11	11	01	04	0	0	0	0	65535	65535
147.0	20.0	r04c11f12p01-ch2sk1fk1fl1.tiff	r04c11f12p01-ch1sk1fk1fl1.tiff	47	978	0.114137	0.200732	0.0	0.0	nan	11	12	01	04	0	0	0	0	65535	65535
0.0	22457.0	r04c11f13p01-ch2sk1fk1fl1.tiff	r04c11f13p01-ch1sk1fk1fl1.tiff	47	979	0.000595102	0.00199893	0.0	0.0	nan	11	13	01	04	1	1	0	0	65535	65535
0.0	21666.0	r04c11f14p01-ch2sk1fk1fl1.tiff	r04c11f14p01-ch1sk1fk1fl1.tiff	47	980	0.00062562	0.00198367	0.0	0.0	nan	11	14	01	04	1	1	0	0	65535	65535
152.0	77.0	r04c11f15p01-ch2sk1fk1fl1.tiff	r04c11f15p01-ch1sk1fk1fl1.tiff	47	981	0.136126	0.178042	0.0	0.0	nan	11	15	01	04	0	0	0	0	65535	65535
445.0	196.0	r04c11f16p01-ch2sk1fk1fl1.tiff	r04c11f16p01-ch1sk1fk1fl1.tiff	47	982	0.149538	0.218067	0.0	0.0	nan	11	16	01	04	0	0	0	0	65535	65535
87.0	14.0	r04c11f17p01-ch2sk1fk1fl1.tiff	r04c11f17p01-ch1sk1fk1fl1.tiff	47	983	0.0923018	0.0909743	0.0	0.0	nan	11	17	01	04	0	0	0	0	65535	65535
0.0	22373.0	r04c11f18p01-ch2sk1fk1fl1.tiff	r04c11f18p01-ch1sk1fk1fl1.tiff	47	984	0.000671397	0.00213626	0.0	0.0	nan	11	18	01	04	1	1	0	0	65535	65535
0.0	20725.0	r04c11f19p01-ch2sk1fk1fl1.tiff	r04c11f19p01-ch1sk1fk1fl1.tiff	47	985	0.000564584	0.00248722	0.0	0.0	nan	11	19	01	04	1	1	0	0	65535	65535
61.0	41.0	r04c11f20p01-ch2sk1fk1fl1.tiff	r04c11f20p01-ch1sk1fk1fl1.tiff	47	986	0.0726024	0.0754101	0.0	0.0	nan	11	20	01	04	0	0	0	0	65535	65535
14.0	4.0	r04c11f21p01-ch2sk1fk1fl1.tiff	r04c11f21p01-ch1sk1fk1fl1.tiff	47	987	0.0691997	0.0565194	0.0	0.0	nan	11	21	01	04	0	0	0	0	65535	65535
283.0	160.0	r05c11f01p01-ch2sk1fk1fl1.tiff	r05c11f01p01-ch1sk1fk1fl1.tiff	48	988	0.189395	0.248981	0.0	0.0	nan	11	01	01	05	0	0	0	0	65535	65535
0.0	20659.0	r05c11f02p01-ch2sk1fk1fl1.tiff	r05c11f02p01-ch1sk1fk1fl1.tiff	48	989	0.000595102	0.00222782	0.0	0.0	nan	11	02	01	05	1	1	0	0	65535	65535
12.0	4.0	r05c11f03p01-ch2sk1fk1fl1.tiff	r05c11f03p01-ch1sk1fk1fl1.tiff	48	990	0.11519	0.085481	0.0	0.0	nan	11	03	01	05	0	0	0	0	65535	65535
54.0	21.0	r05c11f04p01-ch2sk1fk1fl1.tiff	r05c11f04p01-ch1sk1fk1fl1.tiff	48	991	0.116167	0.105974	0.0	0.0	nan	11	04	01	05	0	0	0	0	65535	65535
43.0	19.0	r05c11f05p01-ch2sk1fk1fl1.tiff	r05c11f05p01-ch1sk1fk1fl1.tiff	48	992	0.0727245	0.128466	0.0	0.0	nan	11	05	01	05	0	0	0	0	65535	65535
314.0	199.0	r05c11f06p01-ch2sk1fk1fl1.tiff	r05c11f06p01-ch1sk1fk1fl1.tiff	48	993	0.147921	0.249714	0.0	0.00107709099265	nan	11	06	01	05	0	0	0	0	65535	65535
297.0	91.0	r05c11f07p01-ch2sk1fk1fl1.tiff	r05c11f07p01-ch1sk1fk1fl1.tiff	48	994	0.205386	0.149294	0.0	0.0	nan	11	07	01	05	0	0	0	0	65535	65535
0.0	22276.0	r05c11f08p01-ch2sk1fk1fl1.tiff	r05c11f08p01-ch1sk1fk1fl1.tiff	48	995	0.000610361	0.00645457	0.0	0.0	nan	11	08	01	05	1	1	0	0	65535	65535
0.0	20706.0	r05c11f09p01-ch2sk1fk1fl1.tiff	r05c11f09p01-ch1sk1fk1fl1.tiff	48	996	0.000595102	0.0056611	0.0	0.0	nan	11	09	01	05	1	1	0	0	65535	65535
0.0	21177.0	r05c11f10p01-ch2sk1fk1fl1.tiff	r05c11f10p01-ch1sk1fk1fl1.tiff	48	997	0.000595102	0.00224308	0.0	0.0	nan	11	10	01	05	1	1	0	0	65535	65535
0.0	20084.0	r05c11f11p01-ch2sk1fk1fl1.tiff	r05c11f11p01-ch1sk1fk1fl1.tiff	48	998	0.000595102	0.00236515	0.0	0.0	nan	11	11	01	05	1	1	0	0	65535	65535
0.0	0.0	r05c11f12p01-ch2sk1fk1fl1.tiff	r05c11f12p01-ch1sk1fk1fl1.tiff	48	999	0.0	0.0	0.0	0.0	nan	11	12	01	05	1	1	0	0	65535	65535
108.0	22.0	r05c11f13p01-ch2sk1fk1fl1.tiff	r05c11f13p01-ch1sk1fk1fl1.tiff	48	1000	0.088777	0.0991989	0.0	0.0	nan	11	13	01	05	0	0	0	0	65535	65535
21.0	8.0	r05c11f14p01-ch2sk1fk1fl1.tiff	r05c11f14p01-ch1sk1fk1fl1.tiff	48	1001	0.086244	0.116945	0.0	0.0	nan	11	14	01	05	0	0	0	0	65535	65535
158.0	102.0	r05c11f15p01-ch2sk1fk1fl1.tiff	r05c11f15p01-ch1sk1fk1fl1.tiff	48	1002	0.131167	0.16083	0.0	0.0	nan	11	15	01	05	0	0	0	0	65535	65535
112.0	80.0	r05c11f16p01-ch2sk1fk1fl1.tiff	r05c11f16p01-ch1sk1fk1fl1.tiff	48	1003	0.0755016	0.0924849	0.0	0.0	nan	11	16	01	05	0	0	0	0	65535	65535
0.0	20443.0	r05c11f17p01-ch2sk1fk1fl1.tiff	r05c11f17p01-ch1sk1fk1fl1.tiff	48	1004	0.000564584	0.00207523	0.0	0.0	nan	11	17	01	05	1	1	0	0	65535	65535
0.0	20604.0	r05c11f18p01-ch2sk1fk1fl1.tiff	r05c11f18p01-ch1sk1fk1fl1.tiff	48	1005	0.000595102	0.0102693	0.0	0.0	nan	11	18	01	05	1	1	0	0	65535	65535
0.0	20281.0	r05c11f19p01-ch2sk1fk1fl1.tiff	r05c11f19p01-ch1sk1fk1fl1.tiff	48	1006	0.000579843	0.00309758	0.0	0.0	nan	11	19	01	05	1	1	0	0	65535	65535
0.0	20501.0	r05c11f20p01-ch2sk1fk1fl1.tiff	r05c11f20p01-ch1sk1fk1fl1.tiff	48	1007	0.00062562	0.00561532	0.0	0.0	nan	11	20	01	05	1	1	0	0	65535	65535
0.0	22335.0	r05c11f21p01-ch2sk1fk1fl1.tiff	r05c11f21p01-ch1sk1fk1fl1.tiff	48	1008	0.000564584	0.00230411	0.0	0.0	nan	11	21	01	05	1	1	0	0	65535	65535
660.0	371.0	r06c11f01p01-ch2sk1fk1fl1.tiff	r06c11f01p01-ch1sk1fk1fl1.tiff	49	1009	0.175906	0.222019	0.0	0.0	nan	11	01	01	06	0	0	0	0	65535	65535
0.0	22683.0	r06c11f02p01-ch2sk1fk1fl1.tiff	r06c11f02p01-ch1sk1fk1fl1.tiff	49	1010	0.000610361	0.00236515	0.0	0.0	nan	11	02	01	06	1	1	0	0	65535	65535
0.0	20655.0	r06c11f03p01-ch2sk1fk1fl1.tiff	r06c11f03p01-ch1sk1fk1fl1.tiff	49	1011	0.000579843	0.00230411	0.0	0.0	nan	11	03	01	06	1	1	0	0	65535	65535
0.0	22494.0	r06c11f04p01-ch2sk1fk1fl1.tiff	r06c11f04p01-ch1sk1fk1fl1.tiff	49	1012	0.000579843	0.0021973	0.0	0.0	nan	11	04	01	06	1	1	0	0	65535	65535
0.0	21907.0	r06c11f05p01-ch2sk1fk1fl1.tiff	r06c11f05p01-ch1sk1fk1fl1.tiff	49	1013	0.000564584	0.00210575	0.0	0.0	nan	11	05	01	06	1	1	0	0	65535	65535
35.0	16.0	r06c11f06p01-ch2sk1fk1fl1.tiff	r06c11f06p01-ch1sk1fk1fl1.tiff	49	1014	0.0679332	0.134722	0.0	0.0	nan	11	06	01	06	0	0	0	0	65535	65535
124.0	31.0	r06c11f07p01-ch2sk1fk1fl1.tiff	r06c11f07p01-ch1sk1fk1fl1.tiff	49	1015	0.0996109	0.103166	0.0	0.0	nan	11	07	01	06	0	0	0	0	65535	65535
3.0	3.0	r06c11f08p01-ch2sk1fk1fl1.tiff	r06c11f08p01-ch1sk1fk1fl1.tiff	49	1016	0.0692302	0.1019	0.0	0.0	nan	11	08	01	06	0	0	0	0	65535	65535
0.0	7406.0	r06c11f09p01-ch2sk1fk1fl1.tiff	r06c11f09p01-ch1sk1fk1fl1.tiff	49	1017	0.000595102	0.0207065	0.0	0.0	nan	11	09	01	06	1	1	0	0	65535	65535
0.0	15505.0	r06c11f10p01-ch2sk1fk1fl1.tiff	r06c11f10p01-ch1sk1fk1fl1.tiff	49	1018	0.000656138	0.0634012	0.0	0.0	nan	11	10	01	06	1	0	0	0	65535	65535
96.0	28.0	r06c11f11p01-ch2sk1fk1fl1.tiff	r06c11f11p01-ch1sk1fk1fl1.tiff	49	1019	0.0780652	0.119097	0.0	0.0	nan	11	11	01	06	0	0	0	0	65535	65535
328.0	72.0	r06c11f12p01-ch2sk1fk1fl1.tiff	r06c11f12p01-ch1sk1fk1fl1.tiff	49	1020	0.188006	0.249668	0.0	0.000646254595588	nan	11	12	01	06	0	0	0	0	65535	65535
0.0	22550.0	r06c11f13p01-ch2sk1fk1fl1.tiff	r06c11f13p01-ch1sk1fk1fl1.tiff	49	1021	0.000595102	0.00202945	0.0	0.0	nan	11	13	01	06	1	1	0	0	65535	65535
0.0	21746.0	r06c11f14p01-ch2sk1fk1fl1.tiff	r06c11f14p01-ch1sk1fk1fl1.tiff	49	1022	0.000595102	0.00230411	0.0	0.0	nan	11	14	01	06	1	1	0	0	65535	65535
223.0	101.0	r06c11f15p01-ch2sk1fk1fl1.tiff	r06c11f15p01-ch1sk1fk1fl1.tiff	49	1023	0.165087	0.219104	0.0	0.0	nan	11	15	01	06	0	0	0	0	65535	65535
586.0	254.0	r06c11f16p01-ch2sk1fk1fl1.tiff	r06c11f16p01-ch1sk1fk1fl1.tiff	49	1024	0.122759	0.249622	0.0	0.000287224264706	nan	11	16	01	06	0	0	0	0	65535	65535
103.0	21.0	r06c11f17p01-ch2sk1fk1fl1.tiff	r06c11f17p01-ch1sk1fk1fl1.tiff	49	1025	0.106432	0.0937362	0.0	0.0	nan	11	17	01	06	0	0	0	0	65535	65535
0.0	21049.0	r06c11f18p01-ch2sk1fk1fl1.tiff	r06c11f18p01-ch1sk1fk1fl1.tiff	49	1026	0.000595102	0.00257877	0.0	0.0	nan	11	18	01	06	1	1	0	0	65535	65535
0.0	20511.0	r06c11f19p01-ch2sk1fk1fl1.tiff	r06c11f19p01-ch1sk1fk1fl1.tiff	49	1027	0.000595102	0.00297551	0.0	0.0	nan	11	19	01	06	1	1	0	0	65535	65535
83.0	15.0	r06c11f20p01-ch2sk1fk1fl1.tiff	r06c11f20p01-ch1sk1fk1fl1.tiff	49	1028	0.0666972	0.0749218	0.0	0.0	nan	11	20	01	06	0	0	0	0	65535	65535
22.0	5.0	r06c11f21p01-ch2sk1fk1fl1.tiff	r06c11f21p01-ch1sk1fk1fl1.tiff	49	1029	0.060914	0.0796979	0.0	0.0	nan	11	21	01	06	0	0	0	0	65535	65535
