# Supplementary material for: Body size-dependent energy storage causes Kleiber’s law scaling of the metabolic rate in planarians
Source: eLife. 2019 Jan 4;8:e38187. doi: 10.7554/eLife.38187 (PMC6320072; doi:10.7554/eLife.38187)
Supplement: Figure 2—source data 3. [file elife-38187-fig2-data3.zip › Figure 2 - source data 3/Experiment 4/Summarized_ResultsTable_exp4.xlsx]

## Sheet: Pivot summary A
	Column Labels
	2		3		4		5		6		7		8		9		10		Total Sum of Count_cell_seg	Total Sum of Count_beads_seg
Row Labels	Sum of Count_cell_seg	Sum of Count_beads_seg	Sum of Count_cell_seg	Sum of Count_beads_seg	Sum of Count_cell_seg	Sum of Count_beads_seg	Sum of Count_cell_seg	Sum of Count_beads_seg	Sum of Count_cell_seg	Sum of Count_beads_seg	Sum of Count_cell_seg	Sum of Count_beads_seg	Sum of Count_cell_seg	Sum of Count_beads_seg	Sum of Count_cell_seg	Sum of Count_beads_seg	Sum of Count_cell_seg	Sum of Count_beads_seg
2	1762	2008	1944	2265	2184	2324	1954	2130	1939	2264	1873	2044	2162	2346	2025	2368	2447	2161	18290	19910
3	1179	1993	1129	2304	1082	2165	1394	2648	1254	2295	1053	2279	32315	2181	1036	1913	806	2035	41248	19813
4	1781	2128	1794	1825	1742	2124	1844	2162	1907	2253	1947	2252	1912	2357	1905	2427	1757	2423	16589	19951
5	664	2171	723	2190	826	2343	710	2416	852	2394	720	2590	528	1895	595	1994	712	1942	6330	19935
6	410	2102	504	2173	598	2293	505	2501	471	2311	476	2469	470	2412	433	1581	379	1485	4246	19327
Grand Total	5796	10402	6094	10757	6432	11249	6407	11857	6423	11517	6069	11634	37387	11191	5994	10283	6101	10046	86703	98936
Ratio cells/beads	0.87749	0.858278	0.939759	0.917371	0.856449	0.916341	0.921569	0.855152	1.13235		0.0861407
	0.59157	0.490017	0.499769	0.526435	0.546405	0.462045	-	0.541558	0.396069		0.0596941
	0.836936	0.983014	0.820151	0.852914	0.846427	0.864565	0.811201	0.78492	0.725134		0.0694542
	0.30585	0.330137	0.352539	0.293874	0.35589	0.277992	0.278628	0.298395	0.366632		0.034288
	0.195052	0.231937	0.260794	0.201919	0.203808	0.192791	0.194859	0.273877	0.255219		0.0324653
	0.557201	0.566515	0.571784	0.540356	0.557697	0.521661	-	0.582904	0.607306		0.0259998
											Average cell number	StDev
	23121.9	22615.6	24762.7	24172.7	22567.4	24145.6	24283.3	22533.3	29837.3		24226.6	2269.81
	15587.9	12912	13168.9	13871.6	14397.8	12174.9	-	14270	10436.4		13352.4	1572.94
	22053.3	25902.4	21611	22474.3	22303.4	22781.3	21375.1	20682.6	19107.3		22032.3	1830.12
	8059.14	8699.11	9289.42	7743.58	9377.69	7325.1	7341.85	7862.71	9660.76		8373.26	903.49
	5139.63	6111.55	6871.91	5320.57	5370.34	5080.03	5134.54	7216.67	6725.02		5885.58	855.46
	14682.2	14927.7	15066.5	14238.4	14695.3	13745.8	-	15359.5	16002.5		14839.7	685.095

## Sheet: Pivot summary B
	Column Labels
	2		3		4		5		6		7		8		9		10		11		Total Sum of Count_cell_seg	Total Sum of Count_beads_seg
Row Labels	Sum of Count_cell_seg	Sum of Count_beads_seg	Sum of Count_cell_seg	Sum of Count_beads_seg	Sum of Count_cell_seg	Sum of Count_beads_seg	Sum of Count_cell_seg	Sum of Count_beads_seg	Sum of Count_cell_seg	Sum of Count_beads_seg	Sum of Count_cell_seg	Sum of Count_beads_seg	Sum of Count_cell_seg	Sum of Count_beads_seg	Sum of Count_cell_seg	Sum of Count_beads_seg	Sum of Count_cell_seg	Sum of Count_beads_seg	Sum of Count_cell_seg	Sum of Count_beads_seg
2	601	2316	599	2159	597	2154	620	2286	752	2192	746	2333	555	1922	603	1946	493	2049	520	1677	6086	21034
3	1043	2102	1047	2194	1195	2234	1177	2264	1294	2304	1363	2403	1313	2434	1250	2383	427	1816			10109	20134
4	600	2140	619	2336	714	2328	721	2331	723	2430	801	2583	789	2206	694	2340	464	1895	598	1821	6723	22410
5	1034	2024	1152	2255	1170	2084	1318	2337	1469	2546	1424	2474	1150	2033	1227	2160	1161	1994	706	1402	11811	21309
6	977	2154	1098	2247	1048	2062	1088	2220	1157	2299	1145	2381	1145	2413	995	1983	961	2169	917	2263	10531	22191
Grand Total	4255	10736	4515	11191	4724	10862	4924	11438	5395	11771	5479	12174	4952	11008	4769	10812	3506	9923	2741	7163	45260	107078
Ratio cells/beads	0.259499	0.277443	0.277159	0.271216	0.343066	0.31976	0.288762	0.309866	0.240605		0.0317933
	0.496194	0.477211	0.534915	0.519876	0.561632	0.567208	0.539441	0.524549	0.235132		0.101589
	0.280374	0.264983	0.306701	0.309309	0.297531	0.310105	0.357661	0.296581	0.244855		0.0318503
	0.51087	0.510865	0.56142	0.563971	0.576984	0.575586	0.565667	0.568056	0.582247		0.0271646
	0.453575	0.488652	0.508244	0.49009	0.503262	0.48089	0.474513	0.501765	0.443061		0.0224127
	0.39633	0.403449	0.434911	0.430495	0.45833	0.450057	0.449855	0.441084	0.353321		0.033842
											Average cell number	StDev
	6837.8	7310.63	7303.13	7146.54	9039.78	8425.68	7608.87	8164.98	6339.95		7575.26	837.754
	13074.7	12574.5	14095	13698.7	14799	14945.9	14214.3	13821.9	6195.73		13046.6	2676.88
	7387.85	6982.3	8081.57	8150.3	7839.94	8171.25	9424.37	7814.91	6451.93		7811.6	839.255
	13461.4	13461.3	14793.4	14860.6	15203.5	15166.7	14905.3	14968.3	15342.2		14684.7	715.788
	11951.7	12876	13392.2	12913.9	13261	12671.5	12503.4	13221.5	11674.7		12718.4	590.575
	10443.3	10630.9	11459.9	11343.5	12077	11859	11853.7	11622.6	9310		11177.8	891.737

## Sheet: Plate A (worms 1 - 6)
Count_beads_seg	Count_cell_seg	FileName_bead_signal	FileName_cells_signal	Group_Number	ImageNumber	Intensity_MaxIntensity_bead_signal	Intensity_MaxIntensity_cells_signal	Math_percentSaturatedBeads	Math_percentSaturatedCells	Metadata_Channel	Metadata_Column	Metadata_Field	Metadata_Plate	Metadata_Row	Quality Control_no beads flag	Quality Control_no cells flag	Quality Control_saturation beads	Quality Control_saturation cells	Scaling_bead_signal	Scaling_cells_signal
417	468	r02c02f01p01-ch2sk1fk1fl1.tiff	r02c02f01p01-ch1sk1fk1fl1.tiff	1	1	0.151995	0.204746	0	0	nan	2	1	1	2	0	0	0	0	65535	65535
141	93	r02c02f07p01-ch2sk1fk1fl1.tiff	r02c02f07p01-ch1sk1fk1fl1.tiff	1	7	0.0985122	0.125811	0	0	nan	2	7	1	2	0	0	0	0	65535	65535
123	103	r02c02f08p01-ch2sk1fk1fl1.tiff	r02c02f08p01-ch1sk1fk1fl1.tiff	1	8	0.0812543	0.11284	0	0	nan	2	8	1	2	0	0	0	0	65535	65535
67	51	r02c02f10p01-ch2sk1fk1fl1.tiff	r02c02f10p01-ch1sk1fk1fl1.tiff	1	10	0.11162	0.117433	0	0	nan	2	10	1	2	0	0	0	0	65535	65535
386	367	r02c02f11p01-ch2sk1fk1fl1.tiff	r02c02f11p01-ch1sk1fk1fl1.tiff	1	11	0.135424	0.249714	0	0.000646255	nan	2	11	1	2	0	0	0	0	65535	65535
60	44	r02c02f12p01-ch2sk1fk1fl1.tiff	r02c02f12p01-ch1sk1fk1fl1.tiff	1	12	0.103441	0.102403	0	0	nan	2	12	1	2	0	0	0	0	65535	65535
30	14	r02c02f15p01-ch2sk1fk1fl1.tiff	r02c02f15p01-ch1sk1fk1fl1.tiff	1	15	0.132036	0.087602	0	0	nan	2	15	1	2	0	0	0	0	65535	65535
333	254	r02c02f16p01-ch2sk1fk1fl1.tiff	r02c02f16p01-ch1sk1fk1fl1.tiff	1	16	0.161563	0.249393	0	7.18061e-05	nan	2	16	1	2	0	0	0	0	65535	65535
323	288	r02c02f17p01-ch2sk1fk1fl1.tiff	r02c02f17p01-ch1sk1fk1fl1.tiff	1	17	0.173297	0.178744	0	0	nan	2	17	1	2	0	0	0	0	65535	65535
28	27	r02c02f18p01-ch2sk1fk1fl1.tiff	r02c02f18p01-ch1sk1fk1fl1.tiff	1	18	0.109789	0.0893568	0	0	nan	2	18	1	2	0	0	0	0	65535	65535
58	33	r02c02f19p01-ch2sk1fk1fl1.tiff	r02c02f19p01-ch1sk1fk1fl1.tiff	1	19	0.0659037	0.0748913	0	0	nan	2	19	1	2	0	0	0	0	65535	65535
42	20	r02c02f20p01-ch2sk1fk1fl1.tiff	r02c02f20p01-ch1sk1fk1fl1.tiff	1	20	0.0915541	0.0679789	0	0	nan	2	20	1	2	0	0	0	0	65535	65535
572	678	r02c03f01p01-ch2sk1fk1fl1.tiff	r02c03f01p01-ch1sk1fk1fl1.tiff	6	106	0.154986	0.241917	0	0	nan	3	1	1	2	0	0	0	0	65535	65535
16	9	r02c03f02p01-ch2sk1fk1fl1.tiff	r02c03f02p01-ch1sk1fk1fl1.tiff	6	107	0.104952	0.0915084	0	0	nan	3	2	1	2	0	0	0	0	65535	65535
132	84	r02c03f03p01-ch2sk1fk1fl1.tiff	r02c03f03p01-ch1sk1fk1fl1.tiff	6	108	0.104356	0.103456	0	0	nan	3	3	1	2	0	0	0	0	65535	65535
16	3	r02c03f04p01-ch2sk1fk1fl1.tiff	r02c03f04p01-ch1sk1fk1fl1.tiff	6	109	0.121126	0.140398	0	0	nan	3	4	1	2	0	0	0	0	65535	65535
199	98	r02c03f06p01-ch2sk1fk1fl1.tiff	r02c03f06p01-ch1sk1fk1fl1.tiff	6	111	0.196094	0.181048	0	0	nan	3	6	1	2	0	0	0	0	65535	65535
432	449	r02c03f07p01-ch2sk1fk1fl1.tiff	r02c03f07p01-ch1sk1fk1fl1.tiff	6	112	0.157397	0.220142	0	0	nan	3	7	1	2	0	0	0	0	65535	65535
157	130	r02c03f08p01-ch2sk1fk1fl1.tiff	r02c03f08p01-ch1sk1fk1fl1.tiff	6	113	0.113588	0.140124	0	0	nan	3	8	1	2	0	0	0	0	65535	65535
212	143	r02c03f11p01-ch2sk1fk1fl1.tiff	r02c03f11p01-ch1sk1fk1fl1.tiff	6	116	0.133013	0.249729	0	0.00725241	nan	3	11	1	2	0	0	0	0	65535	65535
207	130	r02c03f12p01-ch2sk1fk1fl1.tiff	r02c03f12p01-ch1sk1fk1fl1.tiff	6	117	0.120516	0.186633	0	0	nan	3	12	1	2	0	0	0	0	65535	65535
64	36	r02c03f15p01-ch2sk1fk1fl1.tiff	r02c03f15p01-ch1sk1fk1fl1.tiff	6	120	0.116518	0.0932174	0	0	nan	3	15	1	2	0	0	0	0	65535	65535
185	153	r02c03f16p01-ch2sk1fk1fl1.tiff	r02c03f16p01-ch1sk1fk1fl1.tiff	6	121	0.105547	0.103502	0	0	nan	3	16	1	2	0	0	0	0	65535	65535
73	31	r02c03f17p01-ch2sk1fk1fl1.tiff	r02c03f17p01-ch1sk1fk1fl1.tiff	6	122	0.0679026	0.0915694	0	0	nan	3	17	1	2	0	0	0	0	65535	65535
499	598	r02c04f01p01-ch2sk1fk1fl1.tiff	r02c04f01p01-ch1sk1fk1fl1.tiff	11	211	0.119524	0.245212	0	0	nan	4	1	1	2	0	0	0	0	65535	65535
49	34	r02c04f06p01-ch2sk1fk1fl1.tiff	r02c04f06p01-ch1sk1fk1fl1.tiff	11	216	0.105867	0.10454	0	0	nan	4	6	1	2	0	0	0	0	65535	65535
295	243	r02c04f07p01-ch2sk1fk1fl1.tiff	r02c04f07p01-ch1sk1fk1fl1.tiff	11	217	0.143191	0.228016	0	0	nan	4	7	1	2	0	0	0	0	65535	65535
56	45	r02c04f08p01-ch2sk1fk1fl1.tiff	r02c04f08p01-ch1sk1fk1fl1.tiff	11	218	0.104326	0.151736	0	0	nan	4	8	1	2	0	0	0	0	65535	65535
131	60	r02c04f11p01-ch2sk1fk1fl1.tiff	r02c04f11p01-ch1sk1fk1fl1.tiff	11	221	0.100114	0.139239	0	0	nan	4	11	1	2	0	0	0	0	65535	65535
189	139	r02c04f12p01-ch2sk1fk1fl1.tiff	r02c04f12p01-ch1sk1fk1fl1.tiff	11	222	0.133776	0.185138	0	0	nan	4	12	1	2	0	0	0	0	65535	65535
222	266	r02c04f15p01-ch2sk1fk1fl1.tiff	r02c04f15p01-ch1sk1fk1fl1.tiff	11	225	0.18558	0.249653	0	7.18061e-05	nan	4	15	1	2	0	0	0	0	65535	65535
495	573	r02c04f16p01-ch2sk1fk1fl1.tiff	r02c04f16p01-ch1sk1fk1fl1.tiff	11	226	0.146777	0.249638	0	0.000430836	nan	4	16	1	2	0	0	0	0	65535	65535
92	53	r02c04f17p01-ch2sk1fk1fl1.tiff	r02c04f17p01-ch1sk1fk1fl1.tiff	11	227	0.0919814	0.0764782	0	0	nan	4	17	1	2	0	0	0	0	65535	65535
11	11	r02c04f19p01-ch2sk1fk1fl1.tiff	r02c04f19p01-ch1sk1fk1fl1.tiff	11	229	0.0529641	0.0725109	0	0	nan	4	19	1	2	0	0	0	0	65535	65535
199	115	r02c04f20p01-ch2sk1fk1fl1.tiff	r02c04f20p01-ch1sk1fk1fl1.tiff	11	230	0.0992294	0.0923171	0	0	nan	4	20	1	2	0	0	0	0	65535	65535
86	47	r02c04f21p01-ch2sk1fk1fl1.tiff	r02c04f21p01-ch1sk1fk1fl1.tiff	11	231	0.120333	0.109178	0	0	nan	4	21	1	2	0	0	0	0	65535	65535
506	634	r02c05f01p01-ch2sk1fk1fl1.tiff	r02c05f01p01-ch1sk1fk1fl1.tiff	16	316	0.207523	0.249668	0	0.00100528	nan	5	1	1	2	0	0	0	0	65535	65535
44	39	r02c05f06p01-ch2sk1fk1fl1.tiff	r02c05f06p01-ch1sk1fk1fl1.tiff	16	321	0.103136	0.171191	0	0	nan	5	6	1	2	0	0	0	0	65535	65535
204	143	r02c05f07p01-ch2sk1fk1fl1.tiff	r02c05f07p01-ch1sk1fk1fl1.tiff	16	322	0.107103	0.178805	0	0	nan	5	7	1	2	0	0	0	0	65535	65535
41	20	r02c05f08p01-ch2sk1fk1fl1.tiff	r02c05f08p01-ch1sk1fk1fl1.tiff	16	323	0.0865949	0.107546	0	0	nan	5	8	1	2	0	0	0	0	65535	65535
124	83	r02c05f11p01-ch2sk1fk1fl1.tiff	r02c05f11p01-ch1sk1fk1fl1.tiff	16	326	0.0867781	0.0965591	0	0	nan	5	11	1	2	0	0	0	0	65535	65535
273	223	r02c05f12p01-ch2sk1fk1fl1.tiff	r02c05f12p01-ch1sk1fk1fl1.tiff	16	327	0.18143	0.226764	0	0	nan	5	12	1	2	0	0	0	0	65535	65535
275	186	r02c05f15p01-ch2sk1fk1fl1.tiff	r02c05f15p01-ch1sk1fk1fl1.tiff	16	330	0.161761	0.185107	0	0	nan	5	15	1	2	0	0	0	0	65535	65535
425	495	r02c05f16p01-ch2sk1fk1fl1.tiff	r02c05f16p01-ch1sk1fk1fl1.tiff	16	331	0.161532	0.249683	0	0.000646255	nan	5	16	1	2	0	0	0	0	65535	65535
96	55	r02c05f17p01-ch2sk1fk1fl1.tiff	r02c05f17p01-ch1sk1fk1fl1.tiff	16	332	0.0966354	0.13434	0	0	nan	5	17	1	2	0	0	0	0	65535	65535
103	58	r02c05f20p01-ch2sk1fk1fl1.tiff	r02c05f20p01-ch1sk1fk1fl1.tiff	16	335	0.0784314	0.091371	0	0	nan	5	20	1	2	0	0	0	0	65535	65535
39	18	r02c05f21p01-ch2sk1fk1fl1.tiff	r02c05f21p01-ch1sk1fk1fl1.tiff	16	336	0.0725872	0.0888533	0	0	nan	5	21	1	2	0	0	0	0	65535	65535
423	441	r02c06f01p01-ch2sk1fk1fl1.tiff	r02c06f01p01-ch1sk1fk1fl1.tiff	21	421	0.119203	0.249744	0	0.000933479	nan	6	1	1	2	0	0	0	0	65535	65535
166	110	r02c06f06p01-ch2sk1fk1fl1.tiff	r02c06f06p01-ch1sk1fk1fl1.tiff	21	426	0.128588	0.155169	0	0	nan	6	6	1	2	0	0	0	0	65535	65535
153	112	r02c06f07p01-ch2sk1fk1fl1.tiff	r02c06f07p01-ch1sk1fk1fl1.tiff	21	427	0.144991	0.17293	0	0	nan	6	7	1	2	0	0	0	0	65535	65535
53	24	r02c06f11p01-ch2sk1fk1fl1.tiff	r02c06f11p01-ch1sk1fk1fl1.tiff	21	431	0.153262	0.102281	0	0	nan	6	11	1	2	0	0	0	0	65535	65535
452	534	r02c06f12p01-ch2sk1fk1fl1.tiff	r02c06f12p01-ch1sk1fk1fl1.tiff	21	432	0.132143	0.249668	0	0.000287224	nan	6	12	1	2	0	0	0	0	65535	65535
74	31	r02c06f13p01-ch2sk1fk1fl1.tiff	r02c06f13p01-ch1sk1fk1fl1.tiff	21	433	0.187533	0.114443	0	0	nan	6	13	1	2	0	0	0	0	65535	65535
40	13	r02c06f14p01-ch2sk1fk1fl1.tiff	r02c06f14p01-ch1sk1fk1fl1.tiff	21	434	0.10248	0.113252	0	0	nan	6	14	1	2	0	0	0	0	65535	65535
404	329	r02c06f15p01-ch2sk1fk1fl1.tiff	r02c06f15p01-ch1sk1fk1fl1.tiff	21	435	0.240864	0.22562	0	0	nan	6	15	1	2	0	0	0	0	65535	65535
327	273	r02c06f16p01-ch2sk1fk1fl1.tiff	r02c06f16p01-ch1sk1fk1fl1.tiff	21	436	0.170031	0.249638	0	7.18061e-05	nan	6	16	1	2	0	0	0	0	65535	65535
24	9	r02c06f17p01-ch2sk1fk1fl1.tiff	r02c06f17p01-ch1sk1fk1fl1.tiff	21	437	0.0591897	0.0605478	0	0	nan	6	17	1	2	0	0	0	0	65535	65535
69	29	r02c06f20p01-ch2sk1fk1fl1.tiff	r02c06f20p01-ch1sk1fk1fl1.tiff	21	440	0.0895247	0.0792248	0	0	nan	6	20	1	2	0	0	0	0	65535	65535
79	34	r02c06f21p01-ch2sk1fk1fl1.tiff	r02c06f21p01-ch1sk1fk1fl1.tiff	21	441	0.168826	0.0985733	0	0	nan	6	21	1	2	0	0	0	0	65535	65535
574	643	r02c07f01p01-ch2sk1fk1fl1.tiff	r02c07f01p01-ch1sk1fk1fl1.tiff	26	526	0.151125	0.249775	0	0.00488281	nan	7	1	1	2	0	0	0	0	65535	65535
198	162	r02c07f06p01-ch2sk1fk1fl1.tiff	r02c07f06p01-ch1sk1fk1fl1.tiff	26	531	0.171801	0.205478	0	0	nan	7	6	1	2	0	0	0	0	65535	65535
292	240	r02c07f07p01-ch2sk1fk1fl1.tiff	r02c07f07p01-ch1sk1fk1fl1.tiff	26	532	0.156451	0.249683	0	0.000215418	nan	7	7	1	2	0	0	0	0	65535	65535
10	7	r02c07f08p01-ch2sk1fk1fl1.tiff	r02c07f08p01-ch1sk1fk1fl1.tiff	26	533	0.0967727	0.0840925	0	0	nan	7	8	1	2	0	0	0	0	65535	65535
89	35	r02c07f11p01-ch2sk1fk1fl1.tiff	r02c07f11p01-ch1sk1fk1fl1.tiff	26	536	0.130251	0.095613	0	0	nan	7	11	1	2	0	0	0	0	65535	65535
405	363	r02c07f12p01-ch2sk1fk1fl1.tiff	r02c07f12p01-ch1sk1fk1fl1.tiff	26	537	0.157641	0.249699	0	0.000215418	nan	7	12	1	2	0	0	0	0	65535	65535
223	155	r02c07f15p01-ch2sk1fk1fl1.tiff	r02c07f15p01-ch1sk1fk1fl1.tiff	26	540	0.128267	0.146014	0	0	nan	7	15	1	2	0	0	0	0	65535	65535
253	268	r02c07f16p01-ch2sk1fk1fl1.tiff	r02c07f16p01-ch1sk1fk1fl1.tiff	26	541	0.118715	0.249653	0	0.000143612	nan	7	16	1	2	0	0	0	0	65535	65535
415	439	r02c08f01p01-ch2sk1fk1fl1.tiff	r02c08f01p01-ch1sk1fk1fl1.tiff	31	631	0.150011	0.249714	0	0.000215418	nan	8	1	1	2	0	0	0	0	65535	65535
27	8	r02c08f03p01-ch2sk1fk1fl1.tiff	r02c08f03p01-ch1sk1fk1fl1.tiff	31	633	0.125887	0.112139	0	0	nan	8	3	1	2	0	0	0	0	65535	65535
30	14	r02c08f04p01-ch2sk1fk1fl1.tiff	r02c08f04p01-ch1sk1fk1fl1.tiff	31	634	0.12134	0.120394	0	0	nan	8	4	1	2	0	0	0	0	65535	65535
37	35	r02c08f05p01-ch2sk1fk1fl1.tiff	r02c08f05p01-ch1sk1fk1fl1.tiff	31	635	0.104692	0.121233	0	0	nan	8	5	1	2	0	0	0	0	65535	65535
376	339	r02c08f06p01-ch2sk1fk1fl1.tiff	r02c08f06p01-ch1sk1fk1fl1.tiff	31	636	0.152193	0.249714	0	0.00201057	nan	8	6	1	2	0	0	0	0	65535	65535
292	257	r02c08f07p01-ch2sk1fk1fl1.tiff	r02c08f07p01-ch1sk1fk1fl1.tiff	31	637	0.125933	0.249699	0	0.000861673	nan	8	7	1	2	0	0	0	0	65535	65535
22	16	r02c08f08p01-ch2sk1fk1fl1.tiff	r02c08f08p01-ch1sk1fk1fl1.tiff	31	638	0.108507	0.155978	0	0	nan	8	8	1	2	0	0	0	0	65535	65535
62	44	r02c08f11p01-ch2sk1fk1fl1.tiff	r02c08f11p01-ch1sk1fk1fl1.tiff	31	641	0.122621	0.0939193	0	0	nan	8	11	1	2	0	0	0	0	65535	65535
556	636	r02c08f12p01-ch2sk1fk1fl1.tiff	r02c08f12p01-ch1sk1fk1fl1.tiff	31	642	0.157198	0.249653	0	0.000215418	nan	8	12	1	2	0	0	0	0	65535	65535
96	59	r02c08f13p01-ch2sk1fk1fl1.tiff	r02c08f13p01-ch1sk1fk1fl1.tiff	31	643	0.0986191	0.173693	0	0	nan	8	13	1	2	0	0	0	0	65535	65535
15	12	r02c08f14p01-ch2sk1fk1fl1.tiff	r02c08f14p01-ch1sk1fk1fl1.tiff	31	644	0.0693217	0.0902266	0	0	nan	8	14	1	2	0	0	0	0	65535	65535
235	173	r02c08f15p01-ch2sk1fk1fl1.tiff	r02c08f15p01-ch1sk1fk1fl1.tiff	31	645	0.153155	0.184375	0	0	nan	8	15	1	2	0	0	0	0	65535	65535
183	130	r02c08f16p01-ch2sk1fk1fl1.tiff	r02c08f16p01-ch1sk1fk1fl1.tiff	31	646	0.0940871	0.162524	0	0	nan	8	16	1	2	0	0	0	0	65535	65535
600	597	r02c09f01p01-ch2sk1fk1fl1.tiff	r02c09f01p01-ch1sk1fk1fl1.tiff	36	736	0.207767	0.249683	0	0.000502642	nan	9	1	1	2	0	0	0	0	65535	65535
70	38	r02c09f06p01-ch2sk1fk1fl1.tiff	r02c09f06p01-ch1sk1fk1fl1.tiff	36	741	0.0878157	0.110155	0	0	nan	9	6	1	2	0	0	0	0	65535	65535
179	108	r02c09f07p01-ch2sk1fk1fl1.tiff	r02c09f07p01-ch1sk1fk1fl1.tiff	36	742	0.189319	0.212665	0	0	nan	9	7	1	2	0	0	0	0	65535	65535
20	11	r02c09f08p01-ch2sk1fk1fl1.tiff	r02c09f08p01-ch1sk1fk1fl1.tiff	36	743	0.114504	0.110506	0	0	nan	9	8	1	2	0	0	0	0	65535	65535
150	87	r02c09f11p01-ch2sk1fk1fl1.tiff	r02c09f11p01-ch1sk1fk1fl1.tiff	36	746	0.102541	0.133989	0	0	nan	9	11	1	2	0	0	0	0	65535	65535
213	199	r02c09f12p01-ch2sk1fk1fl1.tiff	r02c09f12p01-ch1sk1fk1fl1.tiff	36	747	0.13344	0.197925	0	0	nan	9	12	1	2	0	0	0	0	65535	65535
203	135	r02c09f15p01-ch2sk1fk1fl1.tiff	r02c09f15p01-ch1sk1fk1fl1.tiff	36	750	0.140475	0.190753	0	0	nan	9	15	1	2	0	0	0	0	65535	65535
551	622	r02c09f16p01-ch2sk1fk1fl1.tiff	r02c09f16p01-ch1sk1fk1fl1.tiff	36	751	0.150286	0.249653	0	0.000287224	nan	9	16	1	2	0	0	0	0	65535	65535
136	105	r02c09f17p01-ch2sk1fk1fl1.tiff	r02c09f17p01-ch1sk1fk1fl1.tiff	36	752	0.0918135	0.107683	0	0	nan	9	17	1	2	0	0	0	0	65535	65535
37	11	r02c09f19p01-ch2sk1fk1fl1.tiff	r02c09f19p01-ch1sk1fk1fl1.tiff	36	754	0.0554055	0.0625925	0	0	nan	9	19	1	2	0	0	0	0	65535	65535
165	83	r02c09f20p01-ch2sk1fk1fl1.tiff	r02c09f20p01-ch1sk1fk1fl1.tiff	36	755	0.105638	0.0992294	0	0	nan	9	20	1	2	0	0	0	0	65535	65535
44	29	r02c09f21p01-ch2sk1fk1fl1.tiff	r02c09f21p01-ch1sk1fk1fl1.tiff	36	756	0.0747082	0.0694743	0	0	nan	9	21	1	2	0	0	0	0	65535	65535
465	484	r02c10f01p01-ch2sk1fk1fl1.tiff	r02c10f01p01-ch1sk1fk1fl1.tiff	41	841	0.147601	0.249683	0	0.00035903	nan	10	1	1	2	0	0	0	0	65535	65535
59	36	r02c10f06p01-ch2sk1fk1fl1.tiff	r02c10f06p01-ch1sk1fk1fl1.tiff	41	846	0.108171	0.169421	0	0	nan	10	6	1	2	0	0	0	0	65535	65535
142	96	r02c10f07p01-ch2sk1fk1fl1.tiff	r02c10f07p01-ch1sk1fk1fl1.tiff	41	847	0.1552	0.117525	0	0	nan	10	7	1	2	0	0	0	0	65535	65535
10	6	r02c10f08p01-ch2sk1fk1fl1.tiff	r02c10f08p01-ch1sk1fk1fl1.tiff	41	848	0.11722	0.0983749	0	0	nan	10	8	1	2	0	0	0	0	65535	65535
118	54	r02c10f11p01-ch2sk1fk1fl1.tiff	r02c10f11p01-ch1sk1fk1fl1.tiff	41	851	0.0954757	0.130343	0	0	nan	10	11	1	2	0	0	0	0	65535	65535
278	263	r02c10f12p01-ch2sk1fk1fl1.tiff	r02c10f12p01-ch1sk1fk1fl1.tiff	41	852	0.249638	0.249638	0.000143612	7.18061e-05	nan	10	12	1	2	0	0	0	0	65535	65535
322	367	r02c10f15p01-ch2sk1fk1fl1.tiff	r02c10f15p01-ch1sk1fk1fl1.tiff	41	855	0.191257	0.249622	0	7.18061e-05	nan	10	15	1	2	0	0	0	0	65535	65535
403	865	r02c10f16p01-ch2sk1fk1fl1.tiff	r02c10f16p01-ch1sk1fk1fl1.tiff	41	856	0.135134	0.24976	0	0.11252	nan	10	16	1	2	0	0	0	0	65535	65535
94	70	r02c10f17p01-ch2sk1fk1fl1.tiff	r02c10f17p01-ch1sk1fk1fl1.tiff	41	857	0.117617	0.0870985	0	0	nan	10	17	1	2	0	0	0	0	65535	65535
161	125	r02c10f20p01-ch2sk1fk1fl1.tiff	r02c10f20p01-ch1sk1fk1fl1.tiff	41	860	0.112474	0.108736	0	0	nan	10	20	1	2	0	0	0	0	65535	65535
109	81	r02c10f21p01-ch2sk1fk1fl1.tiff	r02c10f21p01-ch1sk1fk1fl1.tiff	41	861	0.0691844	0.134646	0	0	nan	10	21	1	2	0	0	0	0	65535	65535
446	289	r03c02f01p01-ch2sk1fk1fl1.tiff	r03c02f01p01-ch1sk1fk1fl1.tiff	2	22	0.109056	0.249744	0	0.00452378	nan	2	1	1	3	0	0	0	0	65535	65535
189	136	r03c02f06p01-ch2sk1fk1fl1.tiff	r03c02f06p01-ch1sk1fk1fl1.tiff	2	27	0.219974	0.199924	0	0	nan	2	6	1	3	0	0	0	0	65535	65535
167	111	r03c02f07p01-ch2sk1fk1fl1.tiff	r03c02f07p01-ch1sk1fk1fl1.tiff	2	28	0.192386	0.169543	0	0	nan	2	7	1	3	0	0	0	0	65535	65535
22	3	r03c02f11p01-ch2sk1fk1fl1.tiff	r03c02f11p01-ch1sk1fk1fl1.tiff	2	32	0.0867781	0.0803845	0	0	nan	2	11	1	3	0	0	0	0	65535	65535
549	312	r03c02f12p01-ch2sk1fk1fl1.tiff	r03c02f12p01-ch1sk1fk1fl1.tiff	2	33	0.197513	0.249699	0	0.000143612	nan	2	12	1	3	0	0	0	0	65535	65535
40	19	r03c02f13p01-ch2sk1fk1fl1.tiff	r03c02f13p01-ch1sk1fk1fl1.tiff	2	34	0.124407	0.176028	0	0	nan	2	13	1	3	0	0	0	0	65535	65535
11	5	r03c02f14p01-ch2sk1fk1fl1.tiff	r03c02f14p01-ch1sk1fk1fl1.tiff	2	35	0.0996719	0.192355	0	0	nan	2	14	1	3	0	0	0	0	65535	65535
280	181	r03c02f15p01-ch2sk1fk1fl1.tiff	r03c02f15p01-ch1sk1fk1fl1.tiff	2	36	0.171115	0.215946	0	0	nan	2	15	1	3	0	0	0	0	65535	65535
252	109	r03c02f16p01-ch2sk1fk1fl1.tiff	r03c02f16p01-ch1sk1fk1fl1.tiff	2	37	0.181552	0.135744	0	0	nan	2	16	1	3	0	0	0	0	65535	65535
11	5	r03c02f20p01-ch2sk1fk1fl1.tiff	r03c02f20p01-ch1sk1fk1fl1.tiff	2	41	0.051133	0.0521553	0	0	nan	2	20	1	3	0	0	0	0	65535	65535
26	9	r03c02f21p01-ch2sk1fk1fl1.tiff	r03c02f21p01-ch1sk1fk1fl1.tiff	2	42	0.122515	0.0808881	0	0	nan	2	21	1	3	0	0	0	0	65535	65535
512	289	r03c03f01p01-ch2sk1fk1fl1.tiff	r03c03f01p01-ch1sk1fk1fl1.tiff	7	127	0.236271	0.249699	0	0.00193876	nan	3	1	1	3	0	0	0	0	65535	65535
122	47	r03c03f06p01-ch2sk1fk1fl1.tiff	r03c03f06p01-ch1sk1fk1fl1.tiff	7	132	0.0830396	0.102373	0	0	nan	3	6	1	3	0	0	0	0	65535	65535
124	49	r03c03f07p01-ch2sk1fk1fl1.tiff	r03c03f07p01-ch1sk1fk1fl1.tiff	7	133	0.0758526	0.075227	0	0	nan	3	7	1	3	0	0	0	0	65535	65535
34	11	r03c03f11p01-ch2sk1fk1fl1.tiff	r03c03f11p01-ch1sk1fk1fl1.tiff	7	137	0.0847028	0.0751812	0	0	nan	3	11	1	3	0	0	0	0	65535	65535
486	305	r03c03f12p01-ch2sk1fk1fl1.tiff	r03c03f12p01-ch1sk1fk1fl1.tiff	7	138	0.149783	0.249683	0	0.000143612	nan	3	12	1	3	0	0	0	0	65535	65535
33	20	r03c03f13p01-ch2sk1fk1fl1.tiff	r03c03f13p01-ch1sk1fk1fl1.tiff	7	139	0.106966	0.128222	0	0	nan	3	13	1	3	0	0	0	0	65535	65535
17	4	r03c03f14p01-ch2sk1fk1fl1.tiff	r03c03f14p01-ch1sk1fk1fl1.tiff	7	140	0.0968948	0.0641031	0	0	nan	3	14	1	3	0	0	0	0	65535	65535
472	193	r03c03f15p01-ch2sk1fk1fl1.tiff	r03c03f15p01-ch1sk1fk1fl1.tiff	7	141	0.131411	0.235966	0	0	nan	3	15	1	3	0	0	0	0	65535	65535
372	170	r03c03f16p01-ch2sk1fk1fl1.tiff	r03c03f16p01-ch1sk1fk1fl1.tiff	7	142	0.12546	0.227161	0	0	nan	3	16	1	3	0	0	0	0	65535	65535
17	8	r03c03f17p01-ch2sk1fk1fl1.tiff	r03c03f17p01-ch1sk1fk1fl1.tiff	7	143	0.0505837	0.0567788	0	0	nan	3	17	1	3	0	0	0	0	65535	65535
64	14	r03c03f20p01-ch2sk1fk1fl1.tiff	r03c03f20p01-ch1sk1fk1fl1.tiff	7	146	0.0643015	0.066453	0	0	nan	3	20	1	3	0	0	0	0	65535	65535
51	19	r03c03f21p01-ch2sk1fk1fl1.tiff	r03c03f21p01-ch1sk1fk1fl1.tiff	7	147	0.0993515	0.0612345	0	0	nan	3	21	1	3	0	0	0	0	65535	65535
686	291	r03c04f01p01-ch2sk1fk1fl1.tiff	r03c04f01p01-ch1sk1fk1fl1.tiff	12	232	0.164248	0.249729	0	0.00193876	nan	4	1	1	3	0	0	0	0	65535	65535
46	31	r03c04f06p01-ch2sk1fk1fl1.tiff	r03c04f06p01-ch1sk1fk1fl1.tiff	12	237	0.0923171	0.137133	0	0	nan	4	6	1	3	0	0	0	0	65535	65535
135	52	r03c04f07p01-ch2sk1fk1fl1.tiff	r03c04f07p01-ch1sk1fk1fl1.tiff	12	238	0.101747	0.109331	0	0	nan	4	7	1	3	0	0	0	0	65535	65535
80	53	r03c04f11p01-ch2sk1fk1fl1.tiff	r03c04f11p01-ch1sk1fk1fl1.tiff	12	242	0.109895	0.129702	0	0	nan	4	11	1	3	0	0	0	0	65535	65535
252	136	r03c04f12p01-ch2sk1fk1fl1.tiff	r03c04f12p01-ch1sk1fk1fl1.tiff	12	243	0.163165	0.249668	0	0.000215418	nan	4	12	1	3	0	0	0	0	65535	65535
282	156	r03c04f15p01-ch2sk1fk1fl1.tiff	r03c04f15p01-ch1sk1fk1fl1.tiff	12	246	0.143771	0.225208	0	0	nan	4	15	1	3	0	0	0	0	65535	65535
509	291	r03c04f16p01-ch2sk1fk1fl1.tiff	r03c04f16p01-ch1sk1fk1fl1.tiff	12	247	0.186313	0.24802	0	0	nan	4	16	1	3	0	0	0	0	65535	65535
70	16	r03c04f17p01-ch2sk1fk1fl1.tiff	r03c04f17p01-ch1sk1fk1fl1.tiff	12	248	0.145449	0.0780652	0	0	nan	4	17	1	3	0	0	0	0	65535	65535
84	39	r03c04f20p01-ch2sk1fk1fl1.tiff	r03c04f20p01-ch1sk1fk1fl1.tiff	12	251	0.0737926	0.0632181	0	0	nan	4	20	1	3	0	0	0	0	65535	65535
21	17	r03c04f21p01-ch2sk1fk1fl1.tiff	r03c04f21p01-ch1sk1fk1fl1.tiff	12	252	0.0721752	0.0821546	0	0	nan	4	21	1	3	0	0	0	0	65535	65535
463	228	r03c05f01p01-ch2sk1fk1fl1.tiff	r03c05f01p01-ch1sk1fk1fl1.tiff	17	337	0.122774	0.249729	0	0.00150793	nan	5	1	1	3	0	0	0	0	65535	65535
12	10	r03c05f05p01-ch2sk1fk1fl1.tiff	r03c05f05p01-ch1sk1fk1fl1.tiff	17	341	0.104494	0.0886854	0	0	nan	5	5	1	3	0	0	0	0	65535	65535
241	105	r03c05f06p01-ch2sk1fk1fl1.tiff	r03c05f06p01-ch1sk1fk1fl1.tiff	17	342	0.160662	0.214069	0	0	nan	5	6	1	3	0	0	0	0	65535	65535
171	66	r03c05f07p01-ch2sk1fk1fl1.tiff	r03c05f07p01-ch1sk1fk1fl1.tiff	17	343	0.133577	0.203677	0	0	nan	5	7	1	3	0	0	0	0	65535	65535
19	7	r03c05f11p01-ch2sk1fk1fl1.tiff	r03c05f11p01-ch1sk1fk1fl1.tiff	17	347	0.0977646	0.0824598	0	0	nan	5	11	1	3	0	0	0	0	65535	65535
847	571	r03c05f12p01-ch2sk1fk1fl1.tiff	r03c05f12p01-ch1sk1fk1fl1.tiff	17	348	0.16112	0.249744	0	0.0362621	nan	5	12	1	3	0	0	0	0	65535	65535
88	52	r03c05f13p01-ch2sk1fk1fl1.tiff	r03c05f13p01-ch1sk1fk1fl1.tiff	17	349	0.096788	0.10425	0	0	nan	5	13	1	3	0	0	0	0	65535	65535
49	17	r03c05f14p01-ch2sk1fk1fl1.tiff	r03c05f14p01-ch1sk1fk1fl1.tiff	17	350	0.119966	0.0717479	0	0	nan	5	14	1	3	0	0	0	0	65535	65535
458	203	r03c05f15p01-ch2sk1fk1fl1.tiff	r03c05f15p01-ch1sk1fk1fl1.tiff	17	351	0.182437	0.249622	0	0.000215418	nan	5	15	1	3	0	0	0	0	65535	65535
251	114	r03c05f16p01-ch2sk1fk1fl1.tiff	r03c05f16p01-ch1sk1fk1fl1.tiff	17	352	0.223026	0.199603	0	0	nan	5	16	1	3	0	0	0	0	65535	65535
49	21	r03c05f21p01-ch2sk1fk1fl1.tiff	r03c05f21p01-ch1sk1fk1fl1.tiff	17	357	0.0796674	0.0813764	0	0	nan	5	21	1	3	0	0	0	0	65535	65535
386	170	r03c06f01p01-ch2sk1fk1fl1.tiff	r03c06f01p01-ch1sk1fk1fl1.tiff	22	442	0.118807	0.249302	0	7.18061e-05	nan	6	1	1	3	0	0	0	0	65535	65535
96	51	r03c06f06p01-ch2sk1fk1fl1.tiff	r03c06f06p01-ch1sk1fk1fl1.tiff	22	447	0.09131	0.13872	0	0	nan	6	6	1	3	0	0	0	0	65535	65535
83	35	r03c06f07p01-ch2sk1fk1fl1.tiff	r03c06f07p01-ch1sk1fk1fl1.tiff	22	448	0.0910964	0.0817426	0	0	nan	6	7	1	3	0	0	0	0	65535	65535
615	283	r03c06f12p01-ch2sk1fk1fl1.tiff	r03c06f12p01-ch1sk1fk1fl1.tiff	22	453	0.200717	0.248692	0	0	nan	6	12	1	3	0	0	0	0	65535	65535
37	27	r03c06f13p01-ch2sk1fk1fl1.tiff	r03c06f13p01-ch1sk1fk1fl1.tiff	22	454	0.114336	0.123827	0	0	nan	6	13	1	3	0	0	0	0	65535	65535
43	19	r03c06f14p01-ch2sk1fk1fl1.tiff	r03c06f14p01-ch1sk1fk1fl1.tiff	22	455	0.152712	0.0924392	0	0	nan	6	14	1	3	0	0	0	0	65535	65535
582	368	r03c06f15p01-ch2sk1fk1fl1.tiff	r03c06f15p01-ch1sk1fk1fl1.tiff	22	456	0.174121	0.239353	0	0	nan	6	15	1	3	0	0	0	0	65535	65535
303	192	r03c06f16p01-ch2sk1fk1fl1.tiff	r03c06f16p01-ch1sk1fk1fl1.tiff	22	457	0.140154	0.224247	0	0	nan	6	16	1	3	0	0	0	0	65535	65535
59	51	r03c06f20p01-ch2sk1fk1fl1.tiff	r03c06f20p01-ch1sk1fk1fl1.tiff	22	461	0.0578012	0.12195	0	0	nan	6	20	1	3	0	0	0	0	65535	65535
91	58	r03c06f21p01-ch2sk1fk1fl1.tiff	r03c06f21p01-ch1sk1fk1fl1.tiff	22	462	0.109804	0.117067	0	0	nan	6	21	1	3	0	0	0	0	65535	65535
259	107	r03c07f01p01-ch2sk1fk1fl1.tiff	r03c07f01p01-ch1sk1fk1fl1.tiff	27	547	0.213901	0.170321	0	0	nan	7	1	1	3	0	0	0	0	65535	65535
57	20	r03c07f06p01-ch2sk1fk1fl1.tiff	r03c07f06p01-ch1sk1fk1fl1.tiff	27	552	0.118044	0.078584	0	0	nan	7	6	1	3	0	0	0	0	65535	65535
22	13	r03c07f07p01-ch2sk1fk1fl1.tiff	r03c07f07p01-ch1sk1fk1fl1.tiff	27	553	0.0966812	0.0997635	0	0	nan	7	7	1	3	0	0	0	0	65535	65535
404	188	r03c07f12p01-ch2sk1fk1fl1.tiff	r03c07f12p01-ch1sk1fk1fl1.tiff	27	558	0.143709	0.218479	0	0	nan	7	12	1	3	0	0	0	0	65535	65535
56	32	r03c07f13p01-ch2sk1fk1fl1.tiff	r03c07f13p01-ch1sk1fk1fl1.tiff	27	559	0.100893	0.113298	0	0	nan	7	13	1	3	0	0	0	0	65535	65535
71	43	r03c07f14p01-ch2sk1fk1fl1.tiff	r03c07f14p01-ch1sk1fk1fl1.tiff	27	560	0.0847639	0.119493	0	0	nan	7	14	1	3	0	0	0	0	65535	65535
883	390	r03c07f15p01-ch2sk1fk1fl1.tiff	r03c07f15p01-ch1sk1fk1fl1.tiff	27	561	0.218936	0.200748	0	0	nan	7	15	1	3	0	0	0	0	65535	65535
306	128	r03c07f16p01-ch2sk1fk1fl1.tiff	r03c07f16p01-ch1sk1fk1fl1.tiff	27	562	0.24683	0.238758	0	0	nan	7	16	1	3	0	0	0	0	65535	65535
54	49	r03c07f20p01-ch2sk1fk1fl1.tiff	r03c07f20p01-ch1sk1fk1fl1.tiff	27	566	0.0952621	0.144594	0	0	nan	7	20	1	3	0	0	0	0	65535	65535
167	83	r03c07f21p01-ch2sk1fk1fl1.tiff	r03c07f21p01-ch1sk1fk1fl1.tiff	27	567	0.098085	0.117159	0	0	nan	7	21	1	3	0	0	0	0	65535	65535
383	150	r03c08f01p01-ch2sk1fk1fl1.tiff	r03c08f01p01-ch1sk1fk1fl1.tiff	32	652	0.202029	0.216526	0	0	nan	8	1	1	3	0	0	0	0	65535	65535
21	18	r03c08f05p01-ch2sk1fk1fl1.tiff	r03c08f05p01-ch1sk1fk1fl1.tiff	32	656	0.130388	0.132555	0	0	nan	8	5	1	3	0	0	0	0	65535	65535
239	102	r03c08f06p01-ch2sk1fk1fl1.tiff	r03c08f06p01-ch1sk1fk1fl1.tiff	32	657	0.137835	0.249607	0	7.18061e-05	nan	8	6	1	3	0	0	0	0	65535	65535
154	69	r03c08f07p01-ch2sk1fk1fl1.tiff	r03c08f07p01-ch1sk1fk1fl1.tiff	32	658	0.123964	0.169696	0	0	nan	8	7	1	3	0	0	0	0	65535	65535
830	381	r03c08f12p01-ch2sk1fk1fl1.tiff	r03c08f12p01-ch1sk1fk1fl1.tiff	32	663	0.16286	0.249744	0	0.00258502	nan	8	12	1	3	0	0	0	0	65535	65535
79	56	r03c08f13p01-ch2sk1fk1fl1.tiff	r03c08f13p01-ch1sk1fk1fl1.tiff	32	664	0.106706	0.152972	0	0	nan	8	13	1	3	0	0	0	0	65535	65535
26	20	r03c08f14p01-ch2sk1fk1fl1.tiff	r03c08f14p01-ch1sk1fk1fl1.tiff	32	665	0.0967422	0.085069	0	0	nan	8	14	1	3	0	0	0	0	65535	65535
294	180	r03c08f15p01-ch2sk1fk1fl1.tiff	r03c08f15p01-ch1sk1fk1fl1.tiff	32	666	0.173693	0.24593	0	0	nan	8	15	1	3	0	0	0	0	65535	65535
151	71	r03c08f16p01-ch2sk1fk1fl1.tiff	r03c08f16p01-ch1sk1fk1fl1.tiff	32	667	0.0940261	0.121752	0	0	nan	8	16	1	3	0	0	0	0	65535	65535
4	31268	r03c08f21p01-ch2sk1fk1fl1.tiff	r03c08f21p01-ch1sk1fk1fl1.tiff	32	672	0.0738079	0.0631418	0	0	nan	8	21	1	3	0	0	0	0	65535	65535
298	202	r03c09f01p01-ch2sk1fk1fl1.tiff	r03c09f01p01-ch1sk1fk1fl1.tiff	37	757	0.111727	0.249668	0	0.000287224	nan	9	1	1	3	0	0	0	0	65535	65535
173	78	r03c09f06p01-ch2sk1fk1fl1.tiff	r03c09f06p01-ch1sk1fk1fl1.tiff	37	762	0.120943	0.143664	0	0	nan	9	6	1	3	0	0	0	0	65535	65535
103	49	r03c09f07p01-ch2sk1fk1fl1.tiff	r03c09f07p01-ch1sk1fk1fl1.tiff	37	763	0.0921492	0.114946	0	0	nan	9	7	1	3	0	0	0	0	65535	65535
657	297	r03c09f12p01-ch2sk1fk1fl1.tiff	r03c09f12p01-ch1sk1fk1fl1.tiff	37	768	0.134401	0.235676	0	0	nan	9	12	1	3	0	0	0	0	65535	65535
51	22	r03c09f13p01-ch2sk1fk1fl1.tiff	r03c09f13p01-ch1sk1fk1fl1.tiff	37	769	0.111559	0.105837	0	0	nan	9	13	1	3	0	0	0	0	65535	65535
24	3	r03c09f14p01-ch2sk1fk1fl1.tiff	r03c09f14p01-ch1sk1fk1fl1.tiff	37	770	0.0957198	0.0700847	0	0	nan	9	14	1	3	0	0	0	0	65535	65535
361	167	r03c09f15p01-ch2sk1fk1fl1.tiff	r03c09f15p01-ch1sk1fk1fl1.tiff	37	771	0.226688	0.220233	0	0	nan	9	15	1	3	0	0	0	0	65535	65535
185	200	r03c09f16p01-ch2sk1fk1fl1.tiff	r03c09f16p01-ch1sk1fk1fl1.tiff	37	772	0.166583	0.241215	0	0	nan	9	16	1	3	0	0	0	0	65535	65535
20	8	r03c09f20p01-ch2sk1fk1fl1.tiff	r03c09f20p01-ch1sk1fk1fl1.tiff	37	776	0.0631876	0.0539101	0	0	nan	9	20	1	3	0	0	0	0	65535	65535
41	10	r03c09f21p01-ch2sk1fk1fl1.tiff	r03c09f21p01-ch1sk1fk1fl1.tiff	37	777	0.109239	0.0636759	0	0	nan	9	21	1	3	0	0	0	0	65535	65535
408	114	r03c10f01p01-ch2sk1fk1fl1.tiff	r03c10f01p01-ch1sk1fk1fl1.tiff	42	862	0.15787	0.24976	0	0.230067	nan	10	1	1	3	0	0	0	0	65535	65535
150	61	r03c10f06p01-ch2sk1fk1fl1.tiff	r03c10f06p01-ch1sk1fk1fl1.tiff	42	867	0.0762493	0.213886	0	0	nan	10	6	1	3	0	0	0	0	65535	65535
115	55	r03c10f07p01-ch2sk1fk1fl1.tiff	r03c10f07p01-ch1sk1fk1fl1.tiff	42	868	0.0977951	0.122026	0	0	nan	10	7	1	3	0	0	0	0	65535	65535
2	1	r03c10f11p01-ch2sk1fk1fl1.tiff	r03c10f11p01-ch1sk1fk1fl1.tiff	42	872	0.0739147	0.0683604	0	0	nan	10	11	1	3	0	0	0	0	65535	65535
686	251	r03c10f12p01-ch2sk1fk1fl1.tiff	r03c10f12p01-ch1sk1fk1fl1.tiff	42	873	0.160922	0.202991	0	0	nan	10	12	1	3	0	0	0	0	65535	65535
39	13	r03c10f13p01-ch2sk1fk1fl1.tiff	r03c10f13p01-ch1sk1fk1fl1.tiff	42	874	0.109087	0.114351	0	0	nan	10	13	1	3	0	0	0	0	65535	65535
18	5	r03c10f14p01-ch2sk1fk1fl1.tiff	r03c10f14p01-ch1sk1fk1fl1.tiff	42	875	0.101503	0.0789349	0	0	nan	10	14	1	3	0	0	0	0	65535	65535
322	127	r03c10f15p01-ch2sk1fk1fl1.tiff	r03c10f15p01-ch1sk1fk1fl1.tiff	42	876	0.206867	0.236805	0	0	nan	10	15	1	3	0	0	0	0	65535	65535
220	133	r03c10f16p01-ch2sk1fk1fl1.tiff	r03c10f16p01-ch1sk1fk1fl1.tiff	42	877	0.187121	0.227222	0	0	nan	10	16	1	3	0	0	0	0	65535	65535
37	37	r03c10f20p01-ch2sk1fk1fl1.tiff	r03c10f20p01-ch1sk1fk1fl1.tiff	42	881	0.0676585	0.0930495	0	0	nan	10	20	1	3	0	0	0	0	65535	65535
38	9	r03c10f21p01-ch2sk1fk1fl1.tiff	r03c10f21p01-ch1sk1fk1fl1.tiff	42	882	0.0763867	0.0810407	0	0	nan	10	21	1	3	0	0	0	0	65535	65535
581	619	r04c02f01p01-ch2sk1fk1fl1.tiff	r04c02f01p01-ch1sk1fk1fl1.tiff	3	43	0.197665	0.249683	0	0.00179515	nan	2	1	1	4	0	0	0	0	65535	65535
160	96	r04c02f06p01-ch2sk1fk1fl1.tiff	r04c02f06p01-ch1sk1fk1fl1.tiff	3	48	0.116335	0.118822	0	0	nan	2	6	1	4	0	0	0	0	65535	65535
194	102	r04c02f07p01-ch2sk1fk1fl1.tiff	r04c02f07p01-ch1sk1fk1fl1.tiff	3	49	0.121767	0.144976	0	0	nan	2	7	1	4	0	0	0	0	65535	65535
12	10	r04c02f08p01-ch2sk1fk1fl1.tiff	r04c02f08p01-ch1sk1fk1fl1.tiff	3	50	0.119844	0.15848	0	0	nan	2	8	1	4	0	0	0	0	65535	65535
135	71	r04c02f11p01-ch2sk1fk1fl1.tiff	r04c02f11p01-ch1sk1fk1fl1.tiff	3	53	0.101167	0.0943618	0	0	nan	2	11	1	4	0	0	0	0	65535	65535
405	393	r04c02f12p01-ch2sk1fk1fl1.tiff	r04c02f12p01-ch1sk1fk1fl1.tiff	3	54	0.19913	0.200137	0	0	nan	2	12	1	4	0	0	0	0	65535	65535
55	22	r04c02f13p01-ch2sk1fk1fl1.tiff	r04c02f13p01-ch1sk1fk1fl1.tiff	3	55	0.102342	0.10222	0	0	nan	2	13	1	4	0	0	0	0	65535	65535
11	4	r04c02f14p01-ch2sk1fk1fl1.tiff	r04c02f14p01-ch1sk1fk1fl1.tiff	3	56	0.119554	0.0904707	0	0	nan	2	14	1	4	0	0	0	0	65535	65535
225	191	r04c02f15p01-ch2sk1fk1fl1.tiff	r04c02f15p01-ch1sk1fk1fl1.tiff	3	57	0.15494	0.192599	0	0	nan	2	15	1	4	0	0	0	0	65535	65535
282	249	r04c02f16p01-ch2sk1fk1fl1.tiff	r04c02f16p01-ch1sk1fk1fl1.tiff	3	58	0.145129	0.185489	0	0	nan	2	16	1	4	0	0	0	0	65535	65535
62	21	r04c02f17p01-ch2sk1fk1fl1.tiff	r04c02f17p01-ch1sk1fk1fl1.tiff	3	59	0.0741741	0.084947	0	0	nan	2	17	1	4	0	0	0	0	65535	65535
6	3	r04c02f21p01-ch2sk1fk1fl1.tiff	r04c02f21p01-ch1sk1fk1fl1.tiff	3	63	0.0712749	0.119158	0	0	nan	2	21	1	4	0	0	0	0	65535	65535
313	729	r04c03f01p01-ch2sk1fk1fl1.tiff	r04c03f01p01-ch1sk1fk1fl1.tiff	8	148	0.249729	0.216007	0.0023696	0	nan	3	1	1	4	0	0	0	0	65535	65535
68	44	r04c03f06p01-ch2sk1fk1fl1.tiff	r04c03f06p01-ch1sk1fk1fl1.tiff	8	153	0.0743114	0.11223	0	0	nan	3	6	1	4	0	0	0	0	65535	65535
214	130	r04c03f07p01-ch2sk1fk1fl1.tiff	r04c03f07p01-ch1sk1fk1fl1.tiff	8	154	0.144564	0.239658	0	0	nan	3	7	1	4	0	0	0	0	65535	65535
37	18	r04c03f08p01-ch2sk1fk1fl1.tiff	r04c03f08p01-ch1sk1fk1fl1.tiff	8	155	0.111879	0.10985	0	0	nan	3	8	1	4	0	0	0	0	65535	65535
153	99	r04c03f11p01-ch2sk1fk1fl1.tiff	r04c03f11p01-ch1sk1fk1fl1.tiff	8	158	0.0726482	0.0967117	0	0	nan	3	11	1	4	0	0	0	0	65535	65535
394	278	r04c03f12p01-ch2sk1fk1fl1.tiff	r04c03f12p01-ch1sk1fk1fl1.tiff	8	159	0.141299	0.18793	0	0	nan	3	12	1	4	0	0	0	0	65535	65535
279	167	r04c03f15p01-ch2sk1fk1fl1.tiff	r04c03f15p01-ch1sk1fk1fl1.tiff	8	162	0.152239	0.193713	0	0	nan	3	15	1	4	0	0	0	0	65535	65535
310	304	r04c03f16p01-ch2sk1fk1fl1.tiff	r04c03f16p01-ch1sk1fk1fl1.tiff	8	163	0.11696	0.203204	0	0	nan	3	16	1	4	0	0	0	0	65535	65535
57	25	r04c03f17p01-ch2sk1fk1fl1.tiff	r04c03f17p01-ch1sk1fk1fl1.tiff	8	164	0.0564431	0.070985	0	0	nan	3	17	1	4	0	0	0	0	65535	65535
315	271	r04c04f01p01-ch2sk1fk1fl1.tiff	r04c04f01p01-ch1sk1fk1fl1.tiff	13	253	0.13695	0.239277	0	0	nan	4	1	1	4	0	0	0	0	65535	65535
132	73	r04c04f06p01-ch2sk1fk1fl1.tiff	r04c04f06p01-ch1sk1fk1fl1.tiff	13	258	0.0971542	0.120623	0	0	nan	4	6	1	4	0	0	0	0	65535	65535
73	42	r04c04f07p01-ch2sk1fk1fl1.tiff	r04c04f07p01-ch1sk1fk1fl1.tiff	13	259	0.0897383	0.0809033	0	0	nan	4	7	1	4	0	0	0	0	65535	65535
539	564	r04c04f12p01-ch2sk1fk1fl1.tiff	r04c04f12p01-ch1sk1fk1fl1.tiff	13	264	0.249729	0.249668	0.000287224	0.000143612	nan	4	12	1	4	0	0	0	0	65535	65535
79	33	r04c04f13p01-ch2sk1fk1fl1.tiff	r04c04f13p01-ch1sk1fk1fl1.tiff	13	265	0.121782	0.116838	0	0	nan	4	13	1	4	0	0	0	0	65535	65535
44	25	r04c04f14p01-ch2sk1fk1fl1.tiff	r04c04f14p01-ch1sk1fk1fl1.tiff	13	266	0.0769665	0.0996414	0	0	nan	4	14	1	4	0	0	0	0	65535	65535
488	441	r04c04f15p01-ch2sk1fk1fl1.tiff	r04c04f15p01-ch1sk1fk1fl1.tiff	13	267	0.177371	0.249683	0	0.000143612	nan	4	15	1	4	0	0	0	0	65535	65535
315	241	r04c04f16p01-ch2sk1fk1fl1.tiff	r04c04f16p01-ch1sk1fk1fl1.tiff	13	268	0.156558	0.245823	0	0	nan	4	16	1	4	0	0	0	0	65535	65535
70	29	r04c04f20p01-ch2sk1fk1fl1.tiff	r04c04f20p01-ch1sk1fk1fl1.tiff	13	272	0.0757458	0.0704967	0	0	nan	4	20	1	4	0	0	0	0	65535	65535
69	23	r04c04f21p01-ch2sk1fk1fl1.tiff	r04c04f21p01-ch1sk1fk1fl1.tiff	13	273	0.0708629	0.0735943	0	0	nan	4	21	1	4	0	0	0	0	65535	65535
477	509	r04c05f01p01-ch2sk1fk1fl1.tiff	r04c05f01p01-ch1sk1fk1fl1.tiff	18	358	0.168765	0.249668	0	0.000215418	nan	5	1	1	4	0	0	0	0	65535	65535
165	102	r04c05f06p01-ch2sk1fk1fl1.tiff	r04c05f06p01-ch1sk1fk1fl1.tiff	18	363	0.117189	0.169055	0	0	nan	5	6	1	4	0	0	0	0	65535	65535
185	106	r04c05f07p01-ch2sk1fk1fl1.tiff	r04c05f07p01-ch1sk1fk1fl1.tiff	18	364	0.127459	0.231617	0	0	nan	5	7	1	4	0	0	0	0	65535	65535
20	13	r04c05f11p01-ch2sk1fk1fl1.tiff	r04c05f11p01-ch1sk1fk1fl1.tiff	18	368	0.0859846	0.0771344	0	0	nan	5	11	1	4	0	0	0	0	65535	65535
526	521	r04c05f12p01-ch2sk1fk1fl1.tiff	r04c05f12p01-ch1sk1fk1fl1.tiff	18	369	0.156069	0.198077	0	0	nan	5	12	1	4	0	0	0	0	65535	65535
9	4	r04c05f13p01-ch2sk1fk1fl1.tiff	r04c05f13p01-ch1sk1fk1fl1.tiff	18	370	0.147143	0.0964828	0	0	nan	5	13	1	4	0	0	0	0	65535	65535
367	275	r04c05f15p01-ch2sk1fk1fl1.tiff	r04c05f15p01-ch1sk1fk1fl1.tiff	18	372	0.172427	0.207294	0	0	nan	5	15	1	4	0	0	0	0	65535	65535
361	296	r04c05f16p01-ch2sk1fk1fl1.tiff	r04c05f16p01-ch1sk1fk1fl1.tiff	18	373	0.153552	0.249714	0	7.18061e-05	nan	5	16	1	4	0	0	0	0	65535	65535
52	18	r04c05f21p01-ch2sk1fk1fl1.tiff	r04c05f21p01-ch1sk1fk1fl1.tiff	18	378	0.0780194	0.0905623	0	0	nan	5	21	1	4	0	0	0	0	65535	65535
265	215	r04c06f01p01-ch2sk1fk1fl1.tiff	r04c06f01p01-ch1sk1fk1fl1.tiff	23	463	0.200748	0.248875	0	0	nan	6	1	1	4	0	0	0	0	65535	65535
134	78	r04c06f06p01-ch2sk1fk1fl1.tiff	r04c06f06p01-ch1sk1fk1fl1.tiff	23	468	0.0707866	0.100404	0	0	nan	6	6	1	4	0	0	0	0	65535	65535
58	37	r04c06f07p01-ch2sk1fk1fl1.tiff	r04c06f07p01-ch1sk1fk1fl1.tiff	23	469	0.0787518	0.0738384	0	0	nan	6	7	1	4	0	0	0	0	65535	65535
713	640	r04c06f12p01-ch2sk1fk1fl1.tiff	r04c06f12p01-ch1sk1fk1fl1.tiff	23	474	0.233341	0.198642	0	0	nan	6	12	1	4	0	0	0	0	65535	65535
109	54	r04c06f13p01-ch2sk1fk1fl1.tiff	r04c06f13p01-ch1sk1fk1fl1.tiff	23	475	0.070161	0.11664	0	0	nan	6	13	1	4	0	0	0	0	65535	65535
75	37	r04c06f14p01-ch2sk1fk1fl1.tiff	r04c06f14p01-ch1sk1fk1fl1.tiff	23	476	0.0834669	0.092607	0	0	nan	6	14	1	4	0	0	0	0	65535	65535
550	541	r04c06f15p01-ch2sk1fk1fl1.tiff	r04c06f15p01-ch1sk1fk1fl1.tiff	23	477	0.187655	0.23006	0	0	nan	6	15	1	4	0	0	0	0	65535	65535
229	216	r04c06f16p01-ch2sk1fk1fl1.tiff	r04c06f16p01-ch1sk1fk1fl1.tiff	23	478	0.159014	0.167529	0	0	nan	6	16	1	4	0	0	0	0	65535	65535
35	28	r04c06f20p01-ch2sk1fk1fl1.tiff	r04c06f20p01-ch1sk1fk1fl1.tiff	23	482	0.0520943	0.0593423	0	0	nan	6	20	1	4	0	0	0	0	65535	65535
85	61	r04c06f21p01-ch2sk1fk1fl1.tiff	r04c06f21p01-ch1sk1fk1fl1.tiff	23	483	0.0874342	0.0807965	0	0	nan	6	21	1	4	0	0	0	0	65535	65535
402	420	r04c07f01p01-ch2sk1fk1fl1.tiff	r04c07f01p01-ch1sk1fk1fl1.tiff	28	568	0.1252	0.249561	0	7.18061e-05	nan	7	1	1	4	0	0	0	0	65535	65535
151	93	r04c07f06p01-ch2sk1fk1fl1.tiff	r04c07f06p01-ch1sk1fk1fl1.tiff	28	573	0.164645	0.168795	0	0	nan	7	6	1	4	0	0	0	0	65535	65535
150	83	r04c07f07p01-ch2sk1fk1fl1.tiff	r04c07f07p01-ch1sk1fk1fl1.tiff	28	574	0.142748	0.125978	0	0	nan	7	7	1	4	0	0	0	0	65535	65535
12	3	r04c07f11p01-ch2sk1fk1fl1.tiff	r04c07f11p01-ch1sk1fk1fl1.tiff	28	578	0.0775158	0.0808576	0	0	nan	7	11	1	4	0	0	0	0	65535	65535
672	623	r04c07f12p01-ch2sk1fk1fl1.tiff	r04c07f12p01-ch1sk1fk1fl1.tiff	28	579	0.205844	0.196017	0	0	nan	7	12	1	4	0	0	0	0	65535	65535
42	24	r04c07f13p01-ch2sk1fk1fl1.tiff	r04c07f13p01-ch1sk1fk1fl1.tiff	28	580	0.0986038	0.0859846	0	0	nan	7	13	1	4	0	0	0	0	65535	65535
25	12	r04c07f14p01-ch2sk1fk1fl1.tiff	r04c07f14p01-ch1sk1fk1fl1.tiff	28	581	0.0662394	0.0755779	0	0	nan	7	14	1	4	0	0	0	0	65535	65535
425	383	r04c07f15p01-ch2sk1fk1fl1.tiff	r04c07f15p01-ch1sk1fk1fl1.tiff	28	582	0.168643	0.231022	0	0	nan	7	15	1	4	0	0	0	0	65535	65535
281	251	r04c07f16p01-ch2sk1fk1fl1.tiff	r04c07f16p01-ch1sk1fk1fl1.tiff	28	583	0.249668	0.204547	0.000143612	0	nan	7	16	1	4	0	0	0	0	65535	65535
38	24	r04c07f20p01-ch2sk1fk1fl1.tiff	r04c07f20p01-ch1sk1fk1fl1.tiff	28	587	0.0516213	0.0794232	0	0	nan	7	20	1	4	0	0	0	0	65535	65535
54	31	r04c07f21p01-ch2sk1fk1fl1.tiff	r04c07f21p01-ch1sk1fk1fl1.tiff	28	588	0.0907454	0.0844587	0	0	nan	7	21	1	4	0	0	0	0	65535	65535
719	789	r04c08f01p01-ch2sk1fk1fl1.tiff	r04c08f01p01-ch1sk1fk1fl1.tiff	33	673	0.152026	0.249668	0	7.18061e-05	nan	8	1	1	4	0	0	0	0	65535	65535
36	31	r04c08f03p01-ch2sk1fk1fl1.tiff	r04c08f03p01-ch1sk1fk1fl1.tiff	33	675	0.096437	0.0958267	0	0	nan	8	3	1	4	0	0	0	0	65535	65535
2	3	r04c08f04p01-ch2sk1fk1fl1.tiff	r04c08f04p01-ch1sk1fk1fl1.tiff	33	676	0.100633	0.104952	0	0	nan	8	4	1	4	0	0	0	0	65535	65535
151	83	r04c08f06p01-ch2sk1fk1fl1.tiff	r04c08f06p01-ch1sk1fk1fl1.tiff	33	678	0.121416	0.155779	0	0	nan	8	6	1	4	0	0	0	0	65535	65535
326	294	r04c08f07p01-ch2sk1fk1fl1.tiff	r04c08f07p01-ch1sk1fk1fl1.tiff	33	679	0.110704	0.21828	0	0	nan	8	7	1	4	0	0	0	0	65535	65535
61	54	r04c08f08p01-ch2sk1fk1fl1.tiff	r04c08f08p01-ch1sk1fk1fl1.tiff	33	680	0.0915999	0.117449	0	0	nan	8	8	1	4	0	0	0	0	65535	65535
137	86	r04c08f11p01-ch2sk1fk1fl1.tiff	r04c08f11p01-ch1sk1fk1fl1.tiff	33	683	0.112688	0.118807	0	0	nan	8	11	1	4	0	0	0	0	65535	65535
232	135	r04c08f12p01-ch2sk1fk1fl1.tiff	r04c08f12p01-ch1sk1fk1fl1.tiff	33	684	0.120516	0.182834	0	0	nan	8	12	1	4	0	0	0	0	65535	65535
124	14	r04c08f15p01-ch2sk1fk1fl1.tiff	r04c08f15p01-ch1sk1fk1fl1.tiff	33	687	0.0646372	0.245472	0	0	nan	8	15	1	4	0	0	0	0	65535	65535
393	308	r04c08f16p01-ch2sk1fk1fl1.tiff	r04c08f16p01-ch1sk1fk1fl1.tiff	33	688	0.173373	0.249653	0	0.000215418	nan	8	16	1	4	0	0	0	0	65535	65535
96	72	r04c08f17p01-ch2sk1fk1fl1.tiff	r04c08f17p01-ch1sk1fk1fl1.tiff	33	689	0.111208	0.0930343	0	0	nan	8	17	1	4	0	0	0	0	65535	65535
76	41	r04c08f20p01-ch2sk1fk1fl1.tiff	r04c08f20p01-ch1sk1fk1fl1.tiff	33	692	0.0702373	0.06981	0	0	nan	8	20	1	4	0	0	0	0	65535	65535
4	2	r04c08f21p01-ch2sk1fk1fl1.tiff	r04c08f21p01-ch1sk1fk1fl1.tiff	33	693	0.0717479	0.0631418	0	0	nan	8	21	1	4	0	0	0	0	65535	65535
584	659	r04c09f01p01-ch2sk1fk1fl1.tiff	r04c09f01p01-ch1sk1fk1fl1.tiff	38	778	0.131167	0.224918	0	0	nan	9	1	1	4	0	0	0	0	65535	65535
24	15	r04c09f03p01-ch2sk1fk1fl1.tiff	r04c09f03p01-ch1sk1fk1fl1.tiff	38	780	0.126406	0.122957	0	0	nan	9	3	1	4	0	0	0	0	65535	65535
13	13	r04c09f04p01-ch2sk1fk1fl1.tiff	r04c09f04p01-ch1sk1fk1fl1.tiff	38	781	0.0941939	0.105272	0	0	nan	9	4	1	4	0	0	0	0	65535	65535
24	13	r04c09f05p01-ch2sk1fk1fl1.tiff	r04c09f05p01-ch1sk1fk1fl1.tiff	38	782	0.0949569	0.0993362	0	0	nan	9	5	1	4	0	0	0	0	65535	65535
336	198	r04c09f06p01-ch2sk1fk1fl1.tiff	r04c09f06p01-ch1sk1fk1fl1.tiff	38	783	0.189532	0.201587	0	0	nan	9	6	1	4	0	0	0	0	65535	65535
308	170	r04c09f07p01-ch2sk1fk1fl1.tiff	r04c09f07p01-ch1sk1fk1fl1.tiff	38	784	0.181582	0.219333	0	0	nan	9	7	1	4	0	0	0	0	65535	65535
30	12	r04c09f08p01-ch2sk1fk1fl1.tiff	r04c09f08p01-ch1sk1fk1fl1.tiff	38	785	0.0872663	0.0840467	0	0	nan	9	8	1	4	0	0	0	0	65535	65535
97	57	r04c09f11p01-ch2sk1fk1fl1.tiff	r04c09f11p01-ch1sk1fk1fl1.tiff	38	788	0.085069	0.115892	0	0	nan	9	11	1	4	0	0	0	0	65535	65535
557	498	r04c09f12p01-ch2sk1fk1fl1.tiff	r04c09f12p01-ch1sk1fk1fl1.tiff	38	789	0.190265	0.205646	0	0	nan	9	12	1	4	0	0	0	0	65535	65535
60	47	r04c09f13p01-ch2sk1fk1fl1.tiff	r04c09f13p01-ch1sk1fk1fl1.tiff	38	790	0.0827192	0.110323	0	0	nan	9	13	1	4	0	0	0	0	65535	65535
5	5	r04c09f14p01-ch2sk1fk1fl1.tiff	r04c09f14p01-ch1sk1fk1fl1.tiff	38	791	0.0689403	0.0562753	0	0	nan	9	14	1	4	0	0	0	0	65535	65535
185	118	r04c09f15p01-ch2sk1fk1fl1.tiff	r04c09f15p01-ch1sk1fk1fl1.tiff	38	792	0.157931	0.124102	0	0	nan	9	15	1	4	0	0	0	0	65535	65535
204	100	r04c09f16p01-ch2sk1fk1fl1.tiff	r04c09f16p01-ch1sk1fk1fl1.tiff	38	793	0.152483	0.0962387	0	0	nan	9	16	1	4	0	0	0	0	65535	65535
634	671	r04c10f01p01-ch2sk1fk1fl1.tiff	r04c10f01p01-ch1sk1fk1fl1.tiff	43	883	0.225391	0.249699	0	0.00215418	nan	10	1	1	4	0	0	0	0	65535	65535
28	4	r04c10f03p01-ch2sk1fk1fl1.tiff	r04c10f03p01-ch1sk1fk1fl1.tiff	43	885	0.092546	0.0873274	0	0	nan	10	3	1	4	0	0	0	0	65535	65535
11	3	r04c10f04p01-ch2sk1fk1fl1.tiff	r04c10f04p01-ch1sk1fk1fl1.tiff	43	886	0.0996719	0.108644	0	0	nan	10	4	1	4	0	0	0	0	65535	65535
267	162	r04c10f06p01-ch2sk1fk1fl1.tiff	r04c10f06p01-ch1sk1fk1fl1.tiff	43	888	0.163104	0.240726	0	0	nan	10	6	1	4	0	0	0	0	65535	65535
336	189	r04c10f07p01-ch2sk1fk1fl1.tiff	r04c10f07p01-ch1sk1fk1fl1.tiff	43	889	0.152148	0.211994	0	0	nan	10	7	1	4	0	0	0	0	65535	65535
25	3	r04c10f08p01-ch2sk1fk1fl1.tiff	r04c10f08p01-ch1sk1fk1fl1.tiff	43	890	0.0988174	0.114321	0	0	nan	10	8	1	4	0	0	0	0	65535	65535
67	20	r04c10f11p01-ch2sk1fk1fl1.tiff	r04c10f11p01-ch1sk1fk1fl1.tiff	43	893	0.0879835	0.104738	0	0	nan	10	11	1	4	0	0	0	0	65535	65535
552	437	r04c10f12p01-ch2sk1fk1fl1.tiff	r04c10f12p01-ch1sk1fk1fl1.tiff	43	894	0.198352	0.206104	0	0	nan	10	12	1	4	0	0	0	0	65535	65535
22	11	r04c10f13p01-ch2sk1fk1fl1.tiff	r04c10f13p01-ch1sk1fk1fl1.tiff	43	895	0.11957	0.110674	0	0	nan	10	13	1	4	0	0	0	0	65535	65535
258	131	r04c10f15p01-ch2sk1fk1fl1.tiff	r04c10f15p01-ch1sk1fk1fl1.tiff	43	897	0.147753	0.145876	0	0	nan	10	15	1	4	0	0	0	0	65535	65535
223	126	r04c10f16p01-ch2sk1fk1fl1.tiff	r04c10f16p01-ch1sk1fk1fl1.tiff	43	898	0.21001	0.161242	0	0	nan	10	16	1	4	0	0	0	0	65535	65535
522	133	r05c02f01p01-ch2sk1fk1fl1.tiff	r05c02f01p01-ch1sk1fk1fl1.tiff	4	64	0.130663	0.249653	0	0.000287224	nan	2	1	1	5	0	0	0	0	65535	65535
73	21	r05c02f06p01-ch2sk1fk1fl1.tiff	r05c02f06p01-ch1sk1fk1fl1.tiff	4	69	0.0852979	0.0996872	0	0	nan	2	6	1	5	0	0	0	0	65535	65535
64	21	r05c02f07p01-ch2sk1fk1fl1.tiff	r05c02f07p01-ch1sk1fk1fl1.tiff	4	70	0.0728466	0.115526	0	0	nan	2	7	1	5	0	0	0	0	65535	65535
80	17	r05c02f11p01-ch2sk1fk1fl1.tiff	r05c02f11p01-ch1sk1fk1fl1.tiff	4	74	0.132937	0.0889754	0	0	nan	2	11	1	5	0	0	0	0	65535	65535
440	168	r05c02f12p01-ch2sk1fk1fl1.tiff	r05c02f12p01-ch1sk1fk1fl1.tiff	4	75	0.135027	0.249622	0	0.000143612	nan	2	12	1	5	0	0	0	0	65535	65535
10	7	r05c02f13p01-ch2sk1fk1fl1.tiff	r05c02f13p01-ch1sk1fk1fl1.tiff	4	76	0.117128	0.108248	0	0	nan	2	13	1	5	0	0	0	0	65535	65535
8	4	r05c02f14p01-ch2sk1fk1fl1.tiff	r05c02f14p01-ch1sk1fk1fl1.tiff	4	77	0.091371	0.0779583	0	0	nan	2	14	1	5	0	0	0	0	65535	65535
375	140	r05c02f15p01-ch2sk1fk1fl1.tiff	r05c02f15p01-ch1sk1fk1fl1.tiff	4	78	0.169024	0.226749	0	0	nan	2	15	1	5	0	0	0	0	65535	65535
446	112	r05c02f16p01-ch2sk1fk1fl1.tiff	r05c02f16p01-ch1sk1fk1fl1.tiff	4	79	0.132204	0.195544	0	0	nan	2	16	1	5	0	0	0	0	65535	65535
47	5	r05c02f17p01-ch2sk1fk1fl1.tiff	r05c02f17p01-ch1sk1fk1fl1.tiff	4	80	0.0883192	0.060029	0	0	nan	2	17	1	5	0	0	0	0	65535	65535
48	15	r05c02f20p01-ch2sk1fk1fl1.tiff	r05c02f20p01-ch1sk1fk1fl1.tiff	4	83	0.0572976	0.0675822	0	0	nan	2	20	1	5	0	0	0	0	65535	65535
58	21	r05c02f21p01-ch2sk1fk1fl1.tiff	r05c02f21p01-ch1sk1fk1fl1.tiff	4	84	0.0796216	0.0740215	0	0	nan	2	21	1	5	0	0	0	0	65535	65535
500	149	r05c03f01p01-ch2sk1fk1fl1.tiff	r05c03f01p01-ch1sk1fk1fl1.tiff	9	169	0.103639	0.249699	0	0.00186696	nan	3	1	1	5	0	0	0	0	65535	65535
98	34	r05c03f06p01-ch2sk1fk1fl1.tiff	r05c03f06p01-ch1sk1fk1fl1.tiff	9	174	0.0952926	0.145205	0	0	nan	3	6	1	5	0	0	0	0	65535	65535
89	27	r05c03f07p01-ch2sk1fk1fl1.tiff	r05c03f07p01-ch1sk1fk1fl1.tiff	9	175	0.0695964	0.0891432	0	0	nan	3	7	1	5	0	0	0	0	65535	65535
6	1	r05c03f11p01-ch2sk1fk1fl1.tiff	r05c03f11p01-ch1sk1fk1fl1.tiff	9	179	0.0981308	0.0934615	0	0	nan	3	11	1	5	0	0	0	0	65535	65535
613	225	r05c03f12p01-ch2sk1fk1fl1.tiff	r05c03f12p01-ch1sk1fk1fl1.tiff	9	180	0.129961	0.217624	0	0	nan	3	12	1	5	0	0	0	0	65535	65535
23	9	r05c03f13p01-ch2sk1fk1fl1.tiff	r05c03f13p01-ch1sk1fk1fl1.tiff	9	181	0.142885	0.119814	0	0	nan	3	13	1	5	0	0	0	0	65535	65535
10	2	r05c03f14p01-ch2sk1fk1fl1.tiff	r05c03f14p01-ch1sk1fk1fl1.tiff	9	182	0.0848249	0.0684367	0	0	nan	3	14	1	5	0	0	0	0	65535	65535
382	147	r05c03f15p01-ch2sk1fk1fl1.tiff	r05c03f15p01-ch1sk1fk1fl1.tiff	9	183	0.176883	0.249653	0	0.000143612	nan	3	15	1	5	0	0	0	0	65535	65535
415	114	r05c03f16p01-ch2sk1fk1fl1.tiff	r05c03f16p01-ch1sk1fk1fl1.tiff	9	184	0.172045	0.249607	0	0.000143612	nan	3	16	1	5	0	0	0	0	65535	65535
54	15	r05c03f21p01-ch2sk1fk1fl1.tiff	r05c03f21p01-ch1sk1fk1fl1.tiff	9	189	0.0657206	0.0901198	0	0	nan	3	21	1	5	0	0	0	0	65535	65535
280	62	r05c04f01p01-ch2sk1fk1fl1.tiff	r05c04f01p01-ch1sk1fk1fl1.tiff	14	274	0.140078	0.171115	0	0	nan	4	1	1	5	0	0	0	0	65535	65535
59	18	r05c04f06p01-ch2sk1fk1fl1.tiff	r05c04f06p01-ch1sk1fk1fl1.tiff	14	279	0.0968948	0.0800793	0	0	nan	4	6	1	5	0	0	0	0	65535	65535
33	3	r05c04f07p01-ch2sk1fk1fl1.tiff	r05c04f07p01-ch1sk1fk1fl1.tiff	14	280	0.0885328	0.0615702	0	0	nan	4	7	1	5	0	0	0	0	65535	65535
674	169	r05c04f12p01-ch2sk1fk1fl1.tiff	r05c04f12p01-ch1sk1fk1fl1.tiff	14	285	0.117388	0.221683	0	0	nan	4	12	1	5	0	0	0	0	65535	65535
65	20	r05c04f13p01-ch2sk1fk1fl1.tiff	r05c04f13p01-ch1sk1fk1fl1.tiff	14	286	0.0839246	0.0755932	0	0	nan	4	13	1	5	0	0	0	0	65535	65535
87	16	r05c04f14p01-ch2sk1fk1fl1.tiff	r05c04f14p01-ch1sk1fk1fl1.tiff	14	287	0.0902876	0.0896162	0	0	nan	4	14	1	5	0	0	0	0	65535	65535
754	362	r05c04f15p01-ch2sk1fk1fl1.tiff	r05c04f15p01-ch1sk1fk1fl1.tiff	14	288	0.160555	0.249714	0	0.0047392	nan	4	15	1	5	0	0	0	0	65535	65535
218	98	r05c04f16p01-ch2sk1fk1fl1.tiff	r05c04f16p01-ch1sk1fk1fl1.tiff	14	289	0.174594	0.239277	0	0	nan	4	16	1	5	0	0	0	0	65535	65535
55	21	r05c04f20p01-ch2sk1fk1fl1.tiff	r05c04f20p01-ch1sk1fk1fl1.tiff	14	293	0.0515908	0.0599985	0	0	nan	4	20	1	5	0	0	0	0	65535	65535
118	57	r05c04f21p01-ch2sk1fk1fl1.tiff	r05c04f21p01-ch1sk1fk1fl1.tiff	14	294	0.100069	0.0775616	0	0	nan	4	21	1	5	0	0	0	0	65535	65535
865	230	r05c05f01p01-ch2sk1fk1fl1.tiff	r05c05f01p01-ch1sk1fk1fl1.tiff	19	379	0.132479	0.249668	0	0.000287224	nan	5	1	1	5	0	0	0	0	65535	65535
63	23	r05c05f06p01-ch2sk1fk1fl1.tiff	r05c05f06p01-ch1sk1fk1fl1.tiff	19	384	0.088014	0.0847486	0	0	nan	5	6	1	5	0	0	0	0	65535	65535
137	40	r05c05f07p01-ch2sk1fk1fl1.tiff	r05c05f07p01-ch1sk1fk1fl1.tiff	19	385	0.154086	0.147097	0	0	nan	5	7	1	5	0	0	0	0	65535	65535
13	4	r05c05f08p01-ch2sk1fk1fl1.tiff	r05c05f08p01-ch1sk1fk1fl1.tiff	19	386	0.11754	0.0732738	0	0	nan	5	8	1	5	0	0	0	0	65535	65535
70	23	r05c05f11p01-ch2sk1fk1fl1.tiff	r05c05f11p01-ch1sk1fk1fl1.tiff	19	389	0.0594339	0.0967422	0	0	nan	5	11	1	5	0	0	0	0	65535	65535
319	83	r05c05f12p01-ch2sk1fk1fl1.tiff	r05c05f12p01-ch1sk1fk1fl1.tiff	19	390	0.156558	0.185077	0	0	nan	5	12	1	5	0	0	0	0	65535	65535
253	68	r05c05f15p01-ch2sk1fk1fl1.tiff	r05c05f15p01-ch1sk1fk1fl1.tiff	19	393	0.147311	0.249744	0	0.00107709	nan	5	15	1	5	0	0	0	0	65535	65535
600	200	r05c05f16p01-ch2sk1fk1fl1.tiff	r05c05f16p01-ch1sk1fk1fl1.tiff	19	394	0.178027	0.249699	0	0.000502642	nan	5	16	1	5	0	0	0	0	65535	65535
62	23	r05c05f17p01-ch2sk1fk1fl1.tiff	r05c05f17p01-ch1sk1fk1fl1.tiff	19	395	0.136721	0.0695354	0	0	nan	5	17	1	5	0	0	0	0	65535	65535
34	16	r05c05f21p01-ch2sk1fk1fl1.tiff	r05c05f21p01-ch1sk1fk1fl1.tiff	19	399	0.0696727	0.0518807	0	0	nan	5	21	1	5	0	0	0	0	65535	65535
735	239	r05c06f01p01-ch2sk1fk1fl1.tiff	r05c06f01p01-ch1sk1fk1fl1.tiff	24	484	0.249699	0.238346	0.000215418	0	nan	6	1	1	5	0	0	0	0	65535	65535
105	22	r05c06f06p01-ch2sk1fk1fl1.tiff	r05c06f06p01-ch1sk1fk1fl1.tiff	24	489	0.0841688	0.0807965	0	0	nan	6	6	1	5	0	0	0	0	65535	65535
189	32	r05c06f07p01-ch2sk1fk1fl1.tiff	r05c06f07p01-ch1sk1fk1fl1.tiff	24	490	0.115908	0.137499	0	0	nan	6	7	1	5	0	0	0	0	65535	65535
8	2	r05c06f08p01-ch2sk1fk1fl1.tiff	r05c06f08p01-ch1sk1fk1fl1.tiff	24	491	0.0995499	0.0703746	0	0	nan	6	8	1	5	0	0	0	0	65535	65535
63	25	r05c06f11p01-ch2sk1fk1fl1.tiff	r05c06f11p01-ch1sk1fk1fl1.tiff	24	494	0.0811475	0.0784009	0	0	nan	6	11	1	5	0	0	0	0	65535	65535
384	155	r05c06f12p01-ch2sk1fk1fl1.tiff	r05c06f12p01-ch1sk1fk1fl1.tiff	24	495	0.184054	0.249683	0	7.18061e-05	nan	6	12	1	5	0	0	0	0	65535	65535
267	81	r05c06f15p01-ch2sk1fk1fl1.tiff	r05c06f15p01-ch1sk1fk1fl1.tiff	24	498	0.132601	0.249638	0	0.000143612	nan	6	15	1	5	0	0	0	0	65535	65535
476	227	r05c06f16p01-ch2sk1fk1fl1.tiff	r05c06f16p01-ch1sk1fk1fl1.tiff	24	499	0.149157	0.228275	0	0	nan	6	16	1	5	0	0	0	0	65535	65535
59	38	r05c06f17p01-ch2sk1fk1fl1.tiff	r05c06f17p01-ch1sk1fk1fl1.tiff	24	500	0.0957961	0.239902	0	0	nan	6	17	1	5	0	0	0	0	65535	65535
77	23	r05c06f20p01-ch2sk1fk1fl1.tiff	r05c06f20p01-ch1sk1fk1fl1.tiff	24	503	0.0828717	0.0652781	0	0	nan	6	20	1	5	0	0	0	0	65535	65535
31	8	r05c06f21p01-ch2sk1fk1fl1.tiff	r05c06f21p01-ch1sk1fk1fl1.tiff	24	504	0.0594339	0.0537575	0	0	nan	6	21	1	5	0	0	0	0	65535	65535
538	132	r05c07f01p01-ch2sk1fk1fl1.tiff	r05c07f01p01-ch1sk1fk1fl1.tiff	29	589	0.130388	0.249668	0	0.000287224	nan	7	1	1	5	0	0	0	0	65535	65535
187	52	r05c07f06p01-ch2sk1fk1fl1.tiff	r05c07f06p01-ch1sk1fk1fl1.tiff	29	594	0.166644	0.146014	0	0	nan	7	6	1	5	0	0	0	0	65535	65535
101	26	r05c07f07p01-ch2sk1fk1fl1.tiff	r05c07f07p01-ch1sk1fk1fl1.tiff	29	595	0.086656	0.101167	0	0	nan	7	7	1	5	0	0	0	0	65535	65535
20	5	r05c07f11p01-ch2sk1fk1fl1.tiff	r05c07f11p01-ch1sk1fk1fl1.tiff	29	599	0.0703136	0.0671397	0	0	nan	7	11	1	5	0	0	0	0	65535	65535
791	213	r05c07f12p01-ch2sk1fk1fl1.tiff	r05c07f12p01-ch1sk1fk1fl1.tiff	29	600	0.139696	0.238834	0	0	nan	7	12	1	5	0	0	0	0	65535	65535
43	16	r05c07f13p01-ch2sk1fk1fl1.tiff	r05c07f13p01-ch1sk1fk1fl1.tiff	29	601	0.0562448	0.0905318	0	0	nan	7	13	1	5	0	0	0	0	65535	65535
35	9	r05c07f14p01-ch2sk1fk1fl1.tiff	r05c07f14p01-ch1sk1fk1fl1.tiff	29	602	0.134508	0.0565194	0	0	nan	7	14	1	5	0	0	0	0	65535	65535
421	147	r05c07f15p01-ch2sk1fk1fl1.tiff	r05c07f15p01-ch1sk1fk1fl1.tiff	29	603	0.155734	0.249683	0	0.000143612	nan	7	15	1	5	0	0	0	0	65535	65535
396	102	r05c07f16p01-ch2sk1fk1fl1.tiff	r05c07f16p01-ch1sk1fk1fl1.tiff	29	604	0.121889	0.249744	0	0.00107709	nan	7	16	1	5	0	0	0	0	65535	65535
58	18	r05c07f21p01-ch2sk1fk1fl1.tiff	r05c07f21p01-ch1sk1fk1fl1.tiff	29	609	0.0793317	0.0967727	0	0	nan	7	21	1	5	0	0	0	0	65535	65535
415	161	r05c08f01p01-ch2sk1fk1fl1.tiff	r05c08f01p01-ch1sk1fk1fl1.tiff	34	694	0.102037	0.249683	0	0.000430836	nan	8	1	1	5	0	0	0	0	65535	65535
101	17	r05c08f06p01-ch2sk1fk1fl1.tiff	r05c08f06p01-ch1sk1fk1fl1.tiff	34	699	0.104753	0.0608377	0	0	nan	8	6	1	5	0	0	0	0	65535	65535
118	17	r05c08f07p01-ch2sk1fk1fl1.tiff	r05c08f07p01-ch1sk1fk1fl1.tiff	34	700	0.0874647	0.0697795	0	0	nan	8	7	1	5	0	0	0	0	65535	65535
13	1	r05c08f11p01-ch2sk1fk1fl1.tiff	r05c08f11p01-ch1sk1fk1fl1.tiff	34	704	0.0811475	0.0775769	0	0	nan	8	11	1	5	0	0	0	0	65535	65535
448	107	r05c08f12p01-ch2sk1fk1fl1.tiff	r05c08f12p01-ch1sk1fk1fl1.tiff	34	705	0.133455	0.206943	0	0	nan	8	12	1	5	0	0	0	0	65535	65535
330	95	r05c08f15p01-ch2sk1fk1fl1.tiff	r05c08f15p01-ch1sk1fk1fl1.tiff	34	708	0.152926	0.196353	0	0	nan	8	15	1	5	0	0	0	0	65535	65535
368	111	r05c08f16p01-ch2sk1fk1fl1.tiff	r05c08f16p01-ch1sk1fk1fl1.tiff	34	709	0.124483	0.249638	0	0.000143612	nan	8	16	1	5	0	0	0	0	65535	65535
50	13	r05c08f20p01-ch2sk1fk1fl1.tiff	r05c08f20p01-ch1sk1fk1fl1.tiff	34	713	0.0601205	0.0571908	0	0	nan	8	20	1	5	0	0	0	0	65535	65535
52	6	r05c08f21p01-ch2sk1fk1fl1.tiff	r05c08f21p01-ch1sk1fk1fl1.tiff	34	714	0.0671855	0.0659953	0	0	nan	8	21	1	5	0	0	0	0	65535	65535
576	173	r05c09f01p01-ch2sk1fk1fl1.tiff	r05c09f01p01-ch1sk1fk1fl1.tiff	39	799	0.142123	0.249653	0	0.000143612	nan	9	1	1	5	0	0	0	0	65535	65535
84	23	r05c09f06p01-ch2sk1fk1fl1.tiff	r05c09f06p01-ch1sk1fk1fl1.tiff	39	804	0.0794537	0.0976577	0	0	nan	9	6	1	5	0	0	0	0	65535	65535
125	41	r05c09f07p01-ch2sk1fk1fl1.tiff	r05c09f07p01-ch1sk1fk1fl1.tiff	39	805	0.136843	0.130739	0	0	nan	9	7	1	5	0	0	0	0	65535	65535
53	12	r05c09f11p01-ch2sk1fk1fl1.tiff	r05c09f11p01-ch1sk1fk1fl1.tiff	39	809	0.106874	0.0763561	0	0	nan	9	11	1	5	0	0	0	0	65535	65535
349	118	r05c09f12p01-ch2sk1fk1fl1.tiff	r05c09f12p01-ch1sk1fk1fl1.tiff	39	810	0.15169	0.186969	0	0	nan	9	12	1	5	0	0	0	0	65535	65535
2	1	r05c09f13p01-ch2sk1fk1fl1.tiff	r05c09f13p01-ch1sk1fk1fl1.tiff	39	811	0.0895399	0.0708476	0	0	nan	9	13	1	5	0	0	0	0	65535	65535
310	95	r05c09f15p01-ch2sk1fk1fl1.tiff	r05c09f15p01-ch1sk1fk1fl1.tiff	39	813	0.210071	0.205844	0	0	nan	9	15	1	5	0	0	0	0	65535	65535
417	115	r05c09f16p01-ch2sk1fk1fl1.tiff	r05c09f16p01-ch1sk1fk1fl1.tiff	39	814	0.142596	0.249668	0	0.000215418	nan	9	16	1	5	0	0	0	0	65535	65535
31	11	r05c09f17p01-ch2sk1fk1fl1.tiff	r05c09f17p01-ch1sk1fk1fl1.tiff	39	815	0.0892348	0.056199	0	0	nan	9	17	1	5	0	0	0	0	65535	65535
47	6	r05c09f21p01-ch2sk1fk1fl1.tiff	r05c09f21p01-ch1sk1fk1fl1.tiff	39	819	0.0811322	0.0640116	0	0	nan	9	21	1	5	0	0	0	0	65535	65535
253	87	r05c10f01p01-ch2sk1fk1fl1.tiff	r05c10f01p01-ch1sk1fk1fl1.tiff	44	904	0.166781	0.249714	0	0.000933479	nan	10	1	1	5	0	0	0	0	65535	65535
22	5	r05c10f06p01-ch2sk1fk1fl1.tiff	r05c10f06p01-ch1sk1fk1fl1.tiff	44	909	0.124971	0.0758831	0	0	nan	10	6	1	5	0	0	0	0	65535	65535
20	2	r05c10f07p01-ch2sk1fk1fl1.tiff	r05c10f07p01-ch1sk1fk1fl1.tiff	44	910	0.0942092	0.0796826	0	0	nan	10	7	1	5	0	0	0	0	65535	65535
19	3	r05c10f11p01-ch2sk1fk1fl1.tiff	r05c10f11p01-ch1sk1fk1fl1.tiff	44	914	0.109346	0.081529	0	0	nan	10	11	1	5	0	0	0	0	65535	65535
243	133	r05c10f12p01-ch2sk1fk1fl1.tiff	r05c10f12p01-ch1sk1fk1fl1.tiff	44	915	0.205997	0.24976	0	0.249885	nan	10	12	1	5	0	0	0	0	65535	65535
22	7	r05c10f14p01-ch2sk1fk1fl1.tiff	r05c10f14p01-ch1sk1fk1fl1.tiff	44	917	0.0968643	0.0823529	0	0	nan	10	14	1	5	0	0	0	0	65535	65535
463	217	r05c10f15p01-ch2sk1fk1fl1.tiff	r05c10f15p01-ch1sk1fk1fl1.tiff	44	918	0.152361	0.249775	0	0.192584	nan	10	15	1	5	0	0	0	0	65535	65535
591	136	r05c10f16p01-ch2sk1fk1fl1.tiff	r05c10f16p01-ch1sk1fk1fl1.tiff	44	919	0.116289	0.249638	0	7.18061e-05	nan	10	16	1	5	0	0	0	0	65535	65535
51	20	r05c10f17p01-ch2sk1fk1fl1.tiff	r05c10f17p01-ch1sk1fk1fl1.tiff	44	920	0.109392	0.082414	0	0	nan	10	17	1	5	0	0	0	0	65535	65535
138	32	r05c10f20p01-ch2sk1fk1fl1.tiff	r05c10f20p01-ch1sk1fk1fl1.tiff	44	923	0.105806	0.0847334	0	0	nan	10	20	1	5	0	0	0	0	65535	65535
120	70	r05c10f21p01-ch2sk1fk1fl1.tiff	r05c10f21p01-ch1sk1fk1fl1.tiff	44	924	0.130388	0.147921	0	0	nan	10	21	1	5	0	0	0	0	65535	65535
875	154	r06c02f01p01-ch2sk1fk1fl1.tiff	r06c02f01p01-ch1sk1fk1fl1.tiff	5	85	0.156725	0.236942	0	0	nan	2	1	1	6	0	0	0	0	65535	65535
53	7	r06c02f06p01-ch2sk1fk1fl1.tiff	r06c02f06p01-ch1sk1fk1fl1.tiff	5	90	0.082887	0.0800946	0	0	nan	2	6	1	6	0	0	0	0	65535	65535
158	35	r06c02f07p01-ch2sk1fk1fl1.tiff	r06c02f07p01-ch1sk1fk1fl1.tiff	5	91	0.117525	0.135927	0	0	nan	2	7	1	6	0	0	0	0	65535	65535
14	6	r06c02f08p01-ch2sk1fk1fl1.tiff	r06c02f08p01-ch1sk1fk1fl1.tiff	5	92	0.134371	0.0842603	0	0	nan	2	8	1	6	0	0	0	0	65535	65535
139	23	r06c02f11p01-ch2sk1fk1fl1.tiff	r06c02f11p01-ch1sk1fk1fl1.tiff	5	95	0.120958	0.0971542	0	0	nan	2	11	1	6	0	0	0	0	65535	65535
253	55	r06c02f12p01-ch2sk1fk1fl1.tiff	r06c02f12p01-ch1sk1fk1fl1.tiff	5	96	0.144564	0.141833	0	0	nan	2	12	1	6	0	0	0	0	65535	65535
162	29	r06c02f15p01-ch2sk1fk1fl1.tiff	r06c02f15p01-ch1sk1fk1fl1.tiff	5	99	0.112612	0.142	0	0	nan	2	15	1	6	0	0	0	0	65535	65535
368	77	r06c02f16p01-ch2sk1fk1fl1.tiff	r06c02f16p01-ch1sk1fk1fl1.tiff	5	100	0.174212	0.249668	0	0.00035903	nan	2	16	1	6	0	0	0	0	65535	65535
79	23	r06c02f17p01-ch2sk1fk1fl1.tiff	r06c02f17p01-ch1sk1fk1fl1.tiff	5	101	0.0745403	0.116243	0	0	nan	2	17	1	6	0	0	0	0	65535	65535
1	1	r06c02f21p01-ch2sk1fk1fl1.tiff	r06c02f21p01-ch1sk1fk1fl1.tiff	5	105	0.060441	0.0600595	0	0	nan	2	21	1	6	0	0	0	0	65535	65535
960	235	r06c03f01p01-ch2sk1fk1fl1.tiff	r06c03f01p01-ch1sk1fk1fl1.tiff	10	190	0.156451	0.21799	0	0	nan	3	1	1	6	0	0	0	0	65535	65535
26	2	r06c03f06p01-ch2sk1fk1fl1.tiff	r06c03f06p01-ch1sk1fk1fl1.tiff	10	195	0.0805066	0.0533913	0	0	nan	3	6	1	6	0	0	0	0	65535	65535
115	27	r06c03f07p01-ch2sk1fk1fl1.tiff	r06c03f07p01-ch1sk1fk1fl1.tiff	10	196	0.0771191	0.0714733	0	0	nan	3	7	1	6	0	0	0	0	65535	65535
13	3	r06c03f08p01-ch2sk1fk1fl1.tiff	r06c03f08p01-ch1sk1fk1fl1.tiff	10	197	0.0929274	0.0773938	0	0	nan	3	8	1	6	0	0	0	0	65535	65535
119	27	r06c03f11p01-ch2sk1fk1fl1.tiff	r06c03f11p01-ch1sk1fk1fl1.tiff	10	200	0.077409	0.0908827	0	0	nan	3	11	1	6	0	0	0	0	65535	65535
165	35	r06c03f12p01-ch2sk1fk1fl1.tiff	r06c03f12p01-ch1sk1fk1fl1.tiff	10	201	0.16936	0.169162	0	0	nan	3	12	1	6	0	0	0	0	65535	65535
125	44	r06c03f15p01-ch2sk1fk1fl1.tiff	r06c03f15p01-ch1sk1fk1fl1.tiff	10	204	0.135821	0.1635	0	0	nan	3	15	1	6	0	0	0	0	65535	65535
565	103	r06c03f16p01-ch2sk1fk1fl1.tiff	r06c03f16p01-ch1sk1fk1fl1.tiff	10	205	0.17464	0.173083	0	0	nan	3	16	1	6	0	0	0	0	65535	65535
80	25	r06c03f17p01-ch2sk1fk1fl1.tiff	r06c03f17p01-ch1sk1fk1fl1.tiff	10	206	0.0930495	0.0681773	0	0	nan	3	17	1	6	0	0	0	0	65535	65535
5	3	r06c03f21p01-ch2sk1fk1fl1.tiff	r06c03f21p01-ch1sk1fk1fl1.tiff	10	210	0.0648661	0.0563668	0	0	nan	3	21	1	6	0	0	0	0	65535	65535
514	187	r06c04f01p01-ch2sk1fk1fl1.tiff	r06c04f01p01-ch1sk1fk1fl1.tiff	15	295	0.148791	0.216175	0	0	nan	4	1	1	6	0	0	0	0	65535	65535
8	3	r06c04f03p01-ch2sk1fk1fl1.tiff	r06c04f03p01-ch1sk1fk1fl1.tiff	15	297	0.0991531	0.0783551	0	0	nan	4	3	1	6	0	0	0	0	65535	65535
11	1	r06c04f04p01-ch2sk1fk1fl1.tiff	r06c04f04p01-ch1sk1fk1fl1.tiff	15	298	0.0929885	0.0919814	0	0	nan	4	4	1	6	0	0	0	0	65535	65535
272	76	r06c04f06p01-ch2sk1fk1fl1.tiff	r06c04f06p01-ch1sk1fk1fl1.tiff	15	300	0.131502	0.249546	0	7.18061e-05	nan	4	6	1	6	0	0	0	0	65535	65535
185	84	r06c04f07p01-ch2sk1fk1fl1.tiff	r06c04f07p01-ch1sk1fk1fl1.tiff	15	301	0.120867	0.249607	0	7.18061e-05	nan	4	7	1	6	0	0	0	0	65535	65535
875	153	r06c04f12p01-ch2sk1fk1fl1.tiff	r06c04f12p01-ch1sk1fk1fl1.tiff	15	306	0.153964	0.222004	0	0	nan	4	12	1	6	0	0	0	0	65535	65535
20	5	r06c04f13p01-ch2sk1fk1fl1.tiff	r06c04f13p01-ch1sk1fk1fl1.tiff	15	307	0.106584	0.0627756	0	0	nan	4	13	1	6	0	0	0	0	65535	65535
157	54	r06c04f15p01-ch2sk1fk1fl1.tiff	r06c04f15p01-ch1sk1fk1fl1.tiff	15	309	0.114366	0.108309	0	0	nan	4	15	1	6	0	0	0	0	65535	65535
251	35	r06c04f16p01-ch2sk1fk1fl1.tiff	r06c04f16p01-ch1sk1fk1fl1.tiff	15	310	0.149096	0.11075	0	0	nan	4	16	1	6	0	0	0	0	65535	65535
895	162	r06c05f01p01-ch2sk1fk1fl1.tiff	r06c05f01p01-ch1sk1fk1fl1.tiff	20	400	0.249622	0.249699	0.000215418	7.18061e-05	nan	5	1	1	6	0	0	0	0	65535	65535
161	52	r06c05f06p01-ch2sk1fk1fl1.tiff	r06c05f06p01-ch1sk1fk1fl1.tiff	20	405	0.142992	0.14876	0	0	nan	5	6	1	6	0	0	0	0	65535	65535
159	56	r06c05f07p01-ch2sk1fk1fl1.tiff	r06c05f07p01-ch1sk1fk1fl1.tiff	20	406	0.143496	0.193133	0	0	nan	5	7	1	6	0	0	0	0	65535	65535
5	2	r06c05f08p01-ch2sk1fk1fl1.tiff	r06c05f08p01-ch1sk1fk1fl1.tiff	20	407	0.0669566	0.0602426	0	0	nan	5	8	1	6	0	0	0	0	65535	65535
38	10	r06c05f11p01-ch2sk1fk1fl1.tiff	r06c05f11p01-ch1sk1fk1fl1.tiff	20	410	0.070161	0.0631571	0	0	nan	5	11	1	6	0	0	0	0	65535	65535
700	128	r06c05f12p01-ch2sk1fk1fl1.tiff	r06c05f12p01-ch1sk1fk1fl1.tiff	20	411	0.161608	0.249714	0	0.00517004	nan	5	12	1	6	0	0	0	0	65535	65535
22	4	r06c05f13p01-ch2sk1fk1fl1.tiff	r06c05f13p01-ch1sk1fk1fl1.tiff	20	412	0.0792859	0.0607309	0	0	nan	5	13	1	6	0	0	0	0	65535	65535
233	52	r06c05f15p01-ch2sk1fk1fl1.tiff	r06c05f15p01-ch1sk1fk1fl1.tiff	20	414	0.138293	0.128969	0	0	nan	5	15	1	6	0	0	0	0	65535	65535
274	36	r06c05f16p01-ch2sk1fk1fl1.tiff	r06c05f16p01-ch1sk1fk1fl1.tiff	20	415	0.221347	0.140246	0	0	nan	5	16	1	6	0	0	0	0	65535	65535
14	3	r06c05f17p01-ch2sk1fk1fl1.tiff	r06c05f17p01-ch1sk1fk1fl1.tiff	20	416	0.117815	0.0558633	0	0	nan	5	17	1	6	0	0	0	0	65535	65535
844	185	r06c06f01p01-ch2sk1fk1fl1.tiff	r06c06f01p01-ch1sk1fk1fl1.tiff	25	505	0.16788	0.233829	0	0	nan	6	1	1	6	0	0	0	0	65535	65535
6	1	r06c06f02p01-ch2sk1fk1fl1.tiff	r06c06f02p01-ch1sk1fk1fl1.tiff	25	506	0.0810407	0.0680095	0	0	nan	6	2	1	6	0	0	0	0	65535	65535
83	18	r06c06f03p01-ch2sk1fk1fl1.tiff	r06c06f03p01-ch1sk1fk1fl1.tiff	25	507	0.0639353	0.117922	0	0	nan	6	3	1	6	0	0	0	0	65535	65535
16	7	r06c06f04p01-ch2sk1fk1fl1.tiff	r06c06f04p01-ch1sk1fk1fl1.tiff	25	508	0.0670176	0.0758831	0	0	nan	6	4	1	6	0	0	0	0	65535	65535
135	32	r06c06f06p01-ch2sk1fk1fl1.tiff	r06c06f06p01-ch1sk1fk1fl1.tiff	25	510	0.144854	0.141146	0	0	nan	6	6	1	6	0	0	0	0	65535	65535
684	96	r06c06f07p01-ch2sk1fk1fl1.tiff	r06c06f07p01-ch1sk1fk1fl1.tiff	25	511	0.121721	0.213397	0	0	nan	6	7	1	6	0	0	0	0	65535	65535
104	28	r06c06f08p01-ch2sk1fk1fl1.tiff	r06c06f08p01-ch1sk1fk1fl1.tiff	25	512	0.129915	0.171954	0	0	nan	6	8	1	6	0	0	0	0	65535	65535
92	12	r06c06f11p01-ch2sk1fk1fl1.tiff	r06c06f11p01-ch1sk1fk1fl1.tiff	25	515	0.0697642	0.10634	0	0	nan	6	11	1	6	0	0	0	0	65535	65535
175	47	r06c06f12p01-ch2sk1fk1fl1.tiff	r06c06f12p01-ch1sk1fk1fl1.tiff	25	516	0.173281	0.21912	0	0	nan	6	12	1	6	0	0	0	0	65535	65535
47	15	r06c06f15p01-ch2sk1fk1fl1.tiff	r06c06f15p01-ch1sk1fk1fl1.tiff	25	519	0.0690776	0.0591287	0	0	nan	6	15	1	6	0	0	0	0	65535	65535
125	30	r06c06f16p01-ch2sk1fk1fl1.tiff	r06c06f16p01-ch1sk1fk1fl1.tiff	25	520	0.143023	0.0765545	0	0	nan	6	16	1	6	0	0	0	0	65535	65535
1115	183	r06c07f01p01-ch2sk1fk1fl1.tiff	r06c07f01p01-ch1sk1fk1fl1.tiff	30	610	0.15993	0.249714	0	0.00035903	nan	7	1	1	6	0	0	0	0	65535	65535
46	13	r06c07f03p01-ch2sk1fk1fl1.tiff	r06c07f03p01-ch1sk1fk1fl1.tiff	30	612	0.0807202	0.0839246	0	0	nan	7	3	1	6	0	0	0	0	65535	65535
7	6	r06c07f04p01-ch2sk1fk1fl1.tiff	r06c07f04p01-ch1sk1fk1fl1.tiff	30	613	0.0796063	0.0738537	0	0	nan	7	4	1	6	0	0	0	0	65535	65535
193	35	r06c07f06p01-ch2sk1fk1fl1.tiff	r06c07f06p01-ch1sk1fk1fl1.tiff	30	615	0.17641	0.150027	0	0	nan	7	6	1	6	0	0	0	0	65535	65535
399	62	r06c07f07p01-ch2sk1fk1fl1.tiff	r06c07f07p01-ch1sk1fk1fl1.tiff	30	616	0.185595	0.196063	0	0	nan	7	7	1	6	0	0	0	0	65535	65535
77	17	r06c07f08p01-ch2sk1fk1fl1.tiff	r06c07f08p01-ch1sk1fk1fl1.tiff	30	617	0.0620432	0.0545663	0	0	nan	7	8	1	6	0	0	0	0	65535	65535
149	27	r06c07f11p01-ch2sk1fk1fl1.tiff	r06c07f11p01-ch1sk1fk1fl1.tiff	30	620	0.151644	0.101305	0	0	nan	7	11	1	6	0	0	0	0	65535	65535
270	72	r06c07f12p01-ch2sk1fk1fl1.tiff	r06c07f12p01-ch1sk1fk1fl1.tiff	30	621	0.186755	0.248112	0	0	nan	7	12	1	6	0	0	0	0	65535	65535
63	19	r06c07f15p01-ch2sk1fk1fl1.tiff	r06c07f15p01-ch1sk1fk1fl1.tiff	30	624	0.091371	0.0642405	0	0	nan	7	15	1	6	0	0	0	0	65535	65535
124	36	r06c07f16p01-ch2sk1fk1fl1.tiff	r06c07f16p01-ch1sk1fk1fl1.tiff	30	625	0.131319	0.122164	0	0	nan	7	16	1	6	0	0	0	0	65535	65535
26	6	r06c07f17p01-ch2sk1fk1fl1.tiff	r06c07f17p01-ch1sk1fk1fl1.tiff	30	626	0.0673991	0.0512703	0	0	nan	7	17	1	6	0	0	0	0	65535	65535
678	130	r06c08f01p01-ch2sk1fk1fl1.tiff	r06c08f01p01-ch1sk1fk1fl1.tiff	35	715	0.132845	0.249683	0	0.000143612	nan	8	1	1	6	0	0	0	0	65535	65535
62	17	r06c08f03p01-ch2sk1fk1fl1.tiff	r06c08f03p01-ch1sk1fk1fl1.tiff	35	717	0.098024	0.0793469	0	0	nan	8	3	1	6	0	0	0	0	65535	65535
30	8	r06c08f04p01-ch2sk1fk1fl1.tiff	r06c08f04p01-ch1sk1fk1fl1.tiff	35	718	0.110307	0.0878767	0	0	nan	8	4	1	6	0	0	0	0	65535	65535
255	57	r06c08f06p01-ch2sk1fk1fl1.tiff	r06c08f06p01-ch1sk1fk1fl1.tiff	35	720	0.230274	0.249699	0	0.0012207	nan	8	6	1	6	0	0	0	0	65535	65535
492	89	r06c08f07p01-ch2sk1fk1fl1.tiff	r06c08f07p01-ch1sk1fk1fl1.tiff	35	721	0.142275	0.238376	0	0	nan	8	7	1	6	0	0	0	0	65535	65535
48	8	r06c08f08p01-ch2sk1fk1fl1.tiff	r06c08f08p01-ch1sk1fk1fl1.tiff	35	722	0.096849	0.0724804	0	0	nan	8	8	1	6	0	0	0	0	65535	65535
43	7	r06c08f11p01-ch2sk1fk1fl1.tiff	r06c08f11p01-ch1sk1fk1fl1.tiff	35	725	0.10721	0.0560159	0	0	nan	8	11	1	6	0	0	0	0	65535	65535
550	95	r06c08f12p01-ch2sk1fk1fl1.tiff	r06c08f12p01-ch1sk1fk1fl1.tiff	35	726	0.201175	0.249699	0	0.000933479	nan	8	12	1	6	0	0	0	0	65535	65535
15	5	r06c08f13p01-ch2sk1fk1fl1.tiff	r06c08f13p01-ch1sk1fk1fl1.tiff	35	727	0.091371	0.0697642	0	0	nan	8	13	1	6	0	0	0	0	65535	65535
151	17	r06c08f15p01-ch2sk1fk1fl1.tiff	r06c08f15p01-ch1sk1fk1fl1.tiff	35	729	0.1299	0.0966506	0	0	nan	8	15	1	6	0	0	0	0	65535	65535
88	37	r06c08f16p01-ch2sk1fk1fl1.tiff	r06c08f16p01-ch1sk1fk1fl1.tiff	35	730	0.0817731	0.0819409	0	0	nan	8	16	1	6	0	0	0	0	65535	65535
286	67	r06c09f01p01-ch2sk1fk1fl1.tiff	r06c09f01p01-ch1sk1fk1fl1.tiff	40	820	0.117922	0.249744	0	0.0376982	nan	9	1	1	6	0	0	0	0	65535	65535
47	7	r06c09f03p01-ch2sk1fk1fl1.tiff	r06c09f03p01-ch1sk1fk1fl1.tiff	40	822	0.139879	0.0894484	0	0	nan	9	3	1	6	0	0	0	0	65535	65535
71	15	r06c09f04p01-ch2sk1fk1fl1.tiff	r06c09f04p01-ch1sk1fk1fl1.tiff	40	823	0.0750744	0.0644999	0	0	nan	9	4	1	6	0	0	0	0	65535	65535
18	14	r06c09f05p01-ch2sk1fk1fl1.tiff	r06c09f05p01-ch1sk1fk1fl1.tiff	40	824	0.0734722	0.0611276	0	0	nan	9	5	1	6	0	0	0	0	65535	65535
390	144	r06c09f06p01-ch2sk1fk1fl1.tiff	r06c09f06p01-ch1sk1fk1fl1.tiff	40	825	0.161807	0.249638	0	7.18061e-05	nan	9	6	1	6	0	0	0	0	65535	65535
298	65	r06c09f07p01-ch2sk1fk1fl1.tiff	r06c09f07p01-ch1sk1fk1fl1.tiff	40	826	0.132769	0.218647	0	0	nan	9	7	1	6	0	0	0	0	65535	65535
5	1	r06c09f08p01-ch2sk1fk1fl1.tiff	r06c09f08p01-ch1sk1fk1fl1.tiff	40	827	0.0947585	0.0586252	0	0	nan	9	8	1	6	0	0	0	0	65535	65535
380	101	r06c09f12p01-ch2sk1fk1fl1.tiff	r06c09f12p01-ch1sk1fk1fl1.tiff	40	831	0.165057	0.224887	0	0	nan	9	12	1	6	0	0	0	0	65535	65535
28	2	r06c09f13p01-ch2sk1fk1fl1.tiff	r06c09f13p01-ch1sk1fk1fl1.tiff	40	832	0.0745251	0.0981155	0	0	nan	9	13	1	6	0	0	0	0	65535	65535
58	17	r06c09f15p01-ch2sk1fk1fl1.tiff	r06c09f15p01-ch1sk1fk1fl1.tiff	40	834	0.0810407	0.0548257	0	0	nan	9	15	1	6	0	0	0	0	65535	65535
664	147	r06c10f01p01-ch2sk1fk1fl1.tiff	r06c10f01p01-ch1sk1fk1fl1.tiff	45	925	0.140734	0.16025	0	0	nan	10	1	1	6	0	0	0	0	65535	65535
30	5	r06c10f03p01-ch2sk1fk1fl1.tiff	r06c10f03p01-ch1sk1fk1fl1.tiff	45	927	0.0992905	0.086305	0	0	nan	10	3	1	6	0	0	0	0	65535	65535
102	41	r06c10f06p01-ch2sk1fk1fl1.tiff	r06c10f06p01-ch1sk1fk1fl1.tiff	45	930	0.155886	0.179278	0	0	nan	10	6	1	6	0	0	0	0	65535	65535
211	52	r06c10f07p01-ch2sk1fk1fl1.tiff	r06c10f07p01-ch1sk1fk1fl1.tiff	45	931	0.108049	0.234363	0	0	nan	10	7	1	6	0	0	0	0	65535	65535
41	15	r06c10f08p01-ch2sk1fk1fl1.tiff	r06c10f08p01-ch1sk1fk1fl1.tiff	45	932	0.079942	0.167559	0	0	nan	10	8	1	6	0	0	0	0	65535	65535
80	28	r06c10f11p01-ch2sk1fk1fl1.tiff	r06c10f11p01-ch1sk1fk1fl1.tiff	45	935	0.115419	0.192096	0	0	nan	10	11	1	6	0	0	0	0	65535	65535
221	63	r06c10f12p01-ch2sk1fk1fl1.tiff	r06c10f12p01-ch1sk1fk1fl1.tiff	45	936	0.2038	0.197436	0	0	nan	10	12	1	6	0	0	0	0	65535	65535
115	22	r06c10f16p01-ch2sk1fk1fl1.tiff	r06c10f16p01-ch1sk1fk1fl1.tiff	45	940	0.152819	0.119448	0	0	nan	10	16	1	6	0	0	0	0	65535	65535
21	6	r06c10f17p01-ch2sk1fk1fl1.tiff	r06c10f17p01-ch1sk1fk1fl1.tiff	45	941	0.0638895	0.0714733	0	0	nan	10	17	1	6	0	0	0	0	65535	65535
4	29989	r02c10f19p01-ch2sk1fk1fl1.tiff	r02c10f19p01-ch1sk1fk1fl1.tiff	41	859	0.0598154	0.0367132	0	0	nan	10	19	1	2	0	1	0	0	65535	65535
21	9	r03c05f20p01-ch2sk1fk1fl1.tiff	r03c05f20p01-ch1sk1fk1fl1.tiff	17	356	0.0943465	0.0481575	0	0	nan	5	20	1	3	0	1	0	0	65535	65535
4	21942	r03c09f05p01-ch2sk1fk1fl1.tiff	r03c09f05p01-ch1sk1fk1fl1.tiff	37	761	0.129931	0.0047303	0	0	nan	9	5	1	3	0	1	0	0	65535	65535
2	28571	r04c05f14p01-ch2sk1fk1fl1.tiff	r04c05f14p01-ch1sk1fk1fl1.tiff	18	371	0.0553597	0.0274052	0	0	nan	5	14	1	4	0	1	0	0	65535	65535
11	18917	r04c06f05p01-ch2sk1fk1fl1.tiff	r04c06f05p01-ch1sk1fk1fl1.tiff	23	467	0.108507	0.00901808	0	0	nan	6	5	1	4	0	1	0	0	65535	65535
9	28774	r04c07f17p01-ch2sk1fk1fl1.tiff	r04c07f17p01-ch1sk1fk1fl1.tiff	28	584	0.0509499	0.0429541	0	0	nan	7	17	1	4	0	1	0	0	65535	65535
2	2	r04c08f19p01-ch2sk1fk1fl1.tiff	r04c08f19p01-ch1sk1fk1fl1.tiff	33	691	0.0532235	0.0471046	0	0	nan	8	19	1	4	0	1	0	0	65535	65535
1	25254	r04c10f05p01-ch2sk1fk1fl1.tiff	r04c10f05p01-ch1sk1fk1fl1.tiff	43	887	0.124636	0.0130159	0	0	nan	10	5	1	4	0	1	0	0	65535	65535
73	22	r05c05f20p01-ch2sk1fk1fl1.tiff	r05c05f20p01-ch1sk1fk1fl1.tiff	19	398	0.0681621	0.0483101	0	0	nan	5	20	1	5	0	1	0	0	65535	65535
5	20965	r05c07f05p01-ch2sk1fk1fl1.tiff	r05c07f05p01-ch1sk1fk1fl1.tiff	29	593	0.141588	0.00663767	0	0	nan	7	5	1	5	0	1	0	0	65535	65535
45	17	r05c07f20p01-ch2sk1fk1fl1.tiff	r05c07f20p01-ch1sk1fk1fl1.tiff	29	608	0.0689555	0.0490272	0	0	nan	7	20	1	5	0	1	0	0	65535	65535
3	22566	r05c08f13p01-ch2sk1fk1fl1.tiff	r05c08f13p01-ch1sk1fk1fl1.tiff	34	706	0.114458	0.00444038	0	0	nan	8	13	1	5	0	1	0	0	65535	65535
1	21679	r05c08f14p01-ch2sk1fk1fl1.tiff	r05c08f14p01-ch1sk1fk1fl1.tiff	34	707	0.084123	0.00334173	0	0	nan	8	14	1	5	0	1	0	0	65535	65535
3	29294	r05c08f17p01-ch2sk1fk1fl1.tiff	r05c08f17p01-ch1sk1fk1fl1.tiff	34	710	0.0579385	0.0287633	0	0	nan	8	17	1	5	0	1	0	0	65535	65535
3	22220	r05c09f08p01-ch2sk1fk1fl1.tiff	r05c09f08p01-ch1sk1fk1fl1.tiff	39	806	0.0797284	0.0125887	0	0	nan	9	8	1	5	0	1	0	0	65535	65535
1	3	r05c09f14p01-ch2sk1fk1fl1.tiff	r05c09f14p01-ch1sk1fk1fl1.tiff	39	812	0.0699321	0.0452735	0	0	nan	9	14	1	5	0	1	0	0	65535	65535
52	10	r05c09f20p01-ch2sk1fk1fl1.tiff	r05c09f20p01-ch1sk1fk1fl1.tiff	39	818	0.0671397	0.0480507	0	0	nan	9	20	1	5	0	1	0	0	65535	65535
8	24258	r05c10f13p01-ch2sk1fk1fl1.tiff	r05c10f13p01-ch1sk1fk1fl1.tiff	44	916	0.118273	0.0187686	0	0	nan	10	13	1	5	0	1	0	0	65535	65535
60	18	r06c03f20p01-ch2sk1fk1fl1.tiff	r06c03f20p01-ch1sk1fk1fl1.tiff	10	209	0.0844587	0.0461128	0	0	nan	3	20	1	6	0	1	0	0	65535	65535
7	26228	r06c04f05p01-ch2sk1fk1fl1.tiff	r06c04f05p01-ch1sk1fk1fl1.tiff	15	299	0.117128	0.0302739	0	0	nan	4	5	1	6	0	1	0	0	65535	65535
3	22126	r06c04f08p01-ch2sk1fk1fl1.tiff	r06c04f08p01-ch1sk1fk1fl1.tiff	15	302	0.0665904	0.00567636	0	0	nan	4	8	1	6	0	1	0	0	65535	65535
15	3	r06c04f11p01-ch2sk1fk1fl1.tiff	r06c04f11p01-ch1sk1fk1fl1.tiff	15	305	0.0761578	0.0482185	0	0	nan	4	11	1	6	0	1	0	0	65535	65535
0	23329	r06c05f05p01-ch2sk1fk1fl1.tiff	r06c05f05p01-ch1sk1fk1fl1.tiff	20	404	0.106447	0.004654	0	0	nan	5	5	1	6	0	1	0	0	65535	65535
2	21587	r06c05f14p01-ch2sk1fk1fl1.tiff	r06c05f14p01-ch1sk1fk1fl1.tiff	20	413	0.0531472	0.0039826	0	0	nan	5	14	1	6	0	1	0	0	65535	65535
10	3	r06c05f21p01-ch2sk1fk1fl1.tiff	r06c05f21p01-ch1sk1fk1fl1.tiff	20	420	0.0525063	0.0440833	0	0	nan	5	21	1	6	0	1	0	0	65535	65535
1	22530	r06c07f02p01-ch2sk1fk1fl1.tiff	r06c07f02p01-ch1sk1fk1fl1.tiff	30	611	0.0617685	0.004654	0	0	nan	7	2	1	6	0	1	0	0	65535	65535
2	21468	r06c08f05p01-ch2sk1fk1fl1.tiff	r06c08f05p01-ch1sk1fk1fl1.tiff	35	719	0.123507	0.00469978	0	0	nan	8	5	1	6	0	1	0	0	65535	65535
35	5	r06c09f16p01-ch2sk1fk1fl1.tiff	r06c09f16p01-ch1sk1fk1fl1.tiff	40	835	0.0601816	0.0431983	0	0	nan	9	16	1	6	0	1	0	0	65535	65535
2	21058	r06c10f04p01-ch2sk1fk1fl1.tiff	r06c10f04p01-ch1sk1fk1fl1.tiff	45	928	0.100389	0.0104982	0	0	nan	10	4	1	6	0	1	0	0	65535	65535
44	15	r06c10f15p01-ch2sk1fk1fl1.tiff	r06c10f15p01-ch1sk1fk1fl1.tiff	45	939	0.0958267	0.0483406	0	0	nan	10	15	1	6	0	1	0	0	65535	65535
0	31907	r02c02f06p01-ch2sk1fk1fl1.tiff	r02c02f06p01-ch1sk1fk1fl1.tiff	1	6	0.000595102	0.0563516	0	0	nan	2	6	1	2	1	0	0	0	65535	65535
0	1	r02c06f05p01-ch2sk1fk1fl1.tiff	r02c06f05p01-ch1sk1fk1fl1.tiff	21	425	0.000640879	0.0762493	0	0	nan	6	5	1	2	1	0	0	0	65535	65535
15	8	r02c07f17p01-ch2sk1fk1fl1.tiff	r02c07f17p01-ch1sk1fk1fl1.tiff	26	542	0.0483864	0.0771954	0	0	nan	7	17	1	2	1	0	0	0	65535	65535
26	13	r04c02f20p01-ch2sk1fk1fl1.tiff	r04c02f20p01-ch1sk1fk1fl1.tiff	3	62	0.0486152	0.0554513	0	0	nan	2	20	1	4	1	0	0	0	65535	65535
0	31757	r04c03f21p01-ch2sk1fk1fl1.tiff	r04c03f21p01-ch1sk1fk1fl1.tiff	8	168	0.0343786	0.057969	0	0	nan	3	21	1	4	1	0	0	0	65535	65535
21	11	r04c09f17p01-ch2sk1fk1fl1.tiff	r04c09f17p01-ch1sk1fk1fl1.tiff	38	794	0.0453498	0.051606	0	0	nan	9	17	1	4	1	0	0	0	65535	65535
51	9	r05c03f20p01-ch2sk1fk1fl1.tiff	r05c03f20p01-ch1sk1fk1fl1.tiff	9	188	0.0485237	0.0508278	0	0	nan	3	20	1	5	1	0	0	0	65535	65535
24	5	r06c06f17p01-ch2sk1fk1fl1.tiff	r06c06f17p01-ch1sk1fk1fl1.tiff	25	521	0.0462043	0.0711376	0	0	nan	6	17	1	6	1	0	0	0	65535	65535
0	20875	r02c02f02p01-ch2sk1fk1fl1.tiff	r02c02f02p01-ch1sk1fk1fl1.tiff	1	2	0.00062562	0.002121	0	0	nan	2	2	1	2	1	1	0	0	65535	65535
0	22862	r02c02f03p01-ch2sk1fk1fl1.tiff	r02c02f03p01-ch1sk1fk1fl1.tiff	1	3	0.000549325	0.00209049	0	0	nan	2	3	1	2	1	1	0	0	65535	65535
0	21083	r02c02f04p01-ch2sk1fk1fl1.tiff	r02c02f04p01-ch1sk1fk1fl1.tiff	1	4	0.000579843	0.00215152	0	0	nan	2	4	1	2	1	1	0	0	65535	65535
0	20228	r02c02f05p01-ch2sk1fk1fl1.tiff	r02c02f05p01-ch1sk1fk1fl1.tiff	1	5	0.00062562	0.00216678	0	0	nan	2	5	1	2	1	1	0	0	65535	65535
0	21809	r02c02f09p01-ch2sk1fk1fl1.tiff	r02c02f09p01-ch1sk1fk1fl1.tiff	1	9	0.000564584	0.00190738	0	0	nan	2	9	1	2	1	1	0	0	65535	65535
0	22415	r02c02f13p01-ch2sk1fk1fl1.tiff	r02c02f13p01-ch1sk1fk1fl1.tiff	1	13	0.00062562	0.00210575	0	0	nan	2	13	1	2	1	1	0	0	65535	65535
0	21001	r02c02f14p01-ch2sk1fk1fl1.tiff	r02c02f14p01-ch1sk1fk1fl1.tiff	1	14	0.000595102	0.00230411	0	0	nan	2	14	1	2	1	1	0	0	65535	65535
0	21753	r02c02f21p01-ch2sk1fk1fl1.tiff	r02c02f21p01-ch1sk1fk1fl1.tiff	1	21	0.000595102	0.00196841	0	0	nan	2	21	1	2	1	1	0	0	65535	65535
0	21406	r02c03f05p01-ch2sk1fk1fl1.tiff	r02c03f05p01-ch1sk1fk1fl1.tiff	6	110	0.000595102	0.00202945	0	0	nan	3	5	1	2	1	1	0	0	65535	65535
0	19940	r02c03f09p01-ch2sk1fk1fl1.tiff	r02c03f09p01-ch1sk1fk1fl1.tiff	6	114	0.000595102	0.00210575	0	0	nan	3	9	1	2	1	1	0	0	65535	65535
0	20873	r02c03f10p01-ch2sk1fk1fl1.tiff	r02c03f10p01-ch1sk1fk1fl1.tiff	6	115	0.000534066	0.00196841	0	0	nan	3	10	1	2	1	1	0	0	65535	65535
0	22104	r02c03f13p01-ch2sk1fk1fl1.tiff	r02c03f13p01-ch1sk1fk1fl1.tiff	6	118	0.000595102	0.00209049	0	0	nan	3	13	1	2	1	1	0	0	65535	65535
0	21460	r02c03f14p01-ch2sk1fk1fl1.tiff	r02c03f14p01-ch1sk1fk1fl1.tiff	6	119	0.000717174	0.00201419	0	0	nan	3	14	1	2	1	1	0	0	65535	65535
0	19819	r02c03f18p01-ch2sk1fk1fl1.tiff	r02c03f18p01-ch1sk1fk1fl1.tiff	6	123	0.000579843	0.00189212	0	0	nan	3	18	1	2	1	1	0	0	65535	65535
0	21709	r02c03f19p01-ch2sk1fk1fl1.tiff	r02c03f19p01-ch1sk1fk1fl1.tiff	6	124	0.000564584	0.0129397	0	0	nan	3	19	1	2	1	1	0	0	65535	65535
0	22023	r02c03f20p01-ch2sk1fk1fl1.tiff	r02c03f20p01-ch1sk1fk1fl1.tiff	6	125	0.000564584	0.00210575	0	0	nan	3	20	1	2	1	1	0	0	65535	65535
0	21972	r02c03f21p01-ch2sk1fk1fl1.tiff	r02c03f21p01-ch1sk1fk1fl1.tiff	6	126	0.000671397	0.00201419	0	0	nan	3	21	1	2	1	1	0	0	65535	65535
0	22165	r02c04f02p01-ch2sk1fk1fl1.tiff	r02c04f02p01-ch1sk1fk1fl1.tiff	11	212	0.000579843	0.00209049	0	0	nan	4	2	1	2	1	1	0	0	65535	65535
0	22175	r02c04f03p01-ch2sk1fk1fl1.tiff	r02c04f03p01-ch1sk1fk1fl1.tiff	11	213	0.000579843	0.00209049	0	0	nan	4	3	1	2	1	1	0	0	65535	65535
0	19979	r02c04f04p01-ch2sk1fk1fl1.tiff	r02c04f04p01-ch1sk1fk1fl1.tiff	11	214	0.000595102	0.00201419	0	0	nan	4	4	1	2	1	1	0	0	65535	65535
0	21903	r02c04f05p01-ch2sk1fk1fl1.tiff	r02c04f05p01-ch1sk1fk1fl1.tiff	11	215	0.000579843	0.00202945	0	0	nan	4	5	1	2	1	1	0	0	65535	65535
0	20138	r02c04f09p01-ch2sk1fk1fl1.tiff	r02c04f09p01-ch1sk1fk1fl1.tiff	11	219	0.00062562	0.00190738	0	0	nan	4	9	1	2	1	1	0	0	65535	65535
0	20905	r02c04f10p01-ch2sk1fk1fl1.tiff	r02c04f10p01-ch1sk1fk1fl1.tiff	11	220	0.000610361	0.00196841	0	0	nan	4	10	1	2	1	1	0	0	65535	65535
0	22135	r02c04f13p01-ch2sk1fk1fl1.tiff	r02c04f13p01-ch1sk1fk1fl1.tiff	11	223	0.00062562	0.002121	0	0	nan	4	13	1	2	1	1	0	0	65535	65535
0	23473	r02c04f14p01-ch2sk1fk1fl1.tiff	r02c04f14p01-ch1sk1fk1fl1.tiff	11	224	0.000595102	0.00216678	0	0	nan	4	14	1	2	1	1	0	0	65535	65535
0	19842	r02c04f18p01-ch2sk1fk1fl1.tiff	r02c04f18p01-ch1sk1fk1fl1.tiff	11	228	0.000579843	0.00205997	0	0	nan	4	18	1	2	1	1	0	0	65535	65535
0	20116	r02c05f02p01-ch2sk1fk1fl1.tiff	r02c05f02p01-ch1sk1fk1fl1.tiff	16	317	0.000579843	0.0028687	0	0	nan	5	2	1	2	1	1	0	0	65535	65535
0	22344	r02c05f03p01-ch2sk1fk1fl1.tiff	r02c05f03p01-ch1sk1fk1fl1.tiff	16	318	0.000610361	0.00201419	0	0	nan	5	3	1	2	1	1	0	0	65535	65535
0	20356	r02c05f04p01-ch2sk1fk1fl1.tiff	r02c05f04p01-ch1sk1fk1fl1.tiff	16	319	0.000579843	0.00205997	0	0	nan	5	4	1	2	1	1	0	0	65535	65535
0	21571	r02c05f05p01-ch2sk1fk1fl1.tiff	r02c05f05p01-ch1sk1fk1fl1.tiff	16	320	0.000610361	0.00201419	0	0	nan	5	5	1	2	1	1	0	0	65535	65535
0	20377	r02c05f09p01-ch2sk1fk1fl1.tiff	r02c05f09p01-ch1sk1fk1fl1.tiff	16	324	0.000595102	0.00201419	0	0	nan	5	9	1	2	1	1	0	0	65535	65535
0	20772	r02c05f10p01-ch2sk1fk1fl1.tiff	r02c05f10p01-ch1sk1fk1fl1.tiff	16	325	0.000579843	0.00202945	0	0	nan	5	10	1	2	1	1	0	0	65535	65535
0	20282	r02c05f13p01-ch2sk1fk1fl1.tiff	r02c05f13p01-ch1sk1fk1fl1.tiff	16	328	0.000564584	0.00207523	0	0	nan	5	13	1	2	1	1	0	0	65535	65535
0	21566	r02c05f14p01-ch2sk1fk1fl1.tiff	r02c05f14p01-ch1sk1fk1fl1.tiff	16	329	0.000564584	0.00210575	0	0	nan	5	14	1	2	1	1	0	0	65535	65535
0	22116	r02c05f18p01-ch2sk1fk1fl1.tiff	r02c05f18p01-ch1sk1fk1fl1.tiff	16	333	0.000595102	0.00292973	0	0	nan	5	18	1	2	1	1	0	0	65535	65535
0	22151	r02c05f19p01-ch2sk1fk1fl1.tiff	r02c05f19p01-ch1sk1fk1fl1.tiff	16	334	0.000595102	0.00204471	0	0	nan	5	19	1	2	1	1	0	0	65535	65535
0	20440	r02c06f02p01-ch2sk1fk1fl1.tiff	r02c06f02p01-ch1sk1fk1fl1.tiff	21	422	0.000579843	0.00209049	0	0	nan	6	2	1	2	1	1	0	0	65535	65535
0	22285	r02c06f03p01-ch2sk1fk1fl1.tiff	r02c06f03p01-ch1sk1fk1fl1.tiff	21	423	0.000595102	0.00204471	0	0	nan	6	3	1	2	1	1	0	0	65535	65535
0	22428	r02c06f04p01-ch2sk1fk1fl1.tiff	r02c06f04p01-ch1sk1fk1fl1.tiff	21	424	0.000564584	0.00207523	0	0	nan	6	4	1	2	1	1	0	0	65535	65535
0	22449	r02c06f08p01-ch2sk1fk1fl1.tiff	r02c06f08p01-ch1sk1fk1fl1.tiff	21	428	0.000579843	0.00210575	0	0	nan	6	8	1	2	1	1	0	0	65535	65535
0	22469	r02c06f09p01-ch2sk1fk1fl1.tiff	r02c06f09p01-ch1sk1fk1fl1.tiff	21	429	0.000595102	0.00199893	0	0	nan	6	9	1	2	1	1	0	0	65535	65535
0	21372	r02c06f10p01-ch2sk1fk1fl1.tiff	r02c06f10p01-ch1sk1fk1fl1.tiff	21	430	0.000610361	0.00205997	0	0	nan	6	10	1	2	1	1	0	0	65535	65535
0	20279	r02c06f18p01-ch2sk1fk1fl1.tiff	r02c06f18p01-ch1sk1fk1fl1.tiff	21	438	0.000579843	0.00205997	0	0	nan	6	18	1	2	1	1	0	0	65535	65535
0	22096	r02c06f19p01-ch2sk1fk1fl1.tiff	r02c06f19p01-ch1sk1fk1fl1.tiff	21	439	0.000595102	0.002121	0	0	nan	6	19	1	2	1	1	0	0	65535	65535
0	20568	r02c07f02p01-ch2sk1fk1fl1.tiff	r02c07f02p01-ch1sk1fk1fl1.tiff	26	527	0.00062562	0.00263981	0	0	nan	7	2	1	2	1	1	0	0	65535	65535
0	22595	r02c07f03p01-ch2sk1fk1fl1.tiff	r02c07f03p01-ch1sk1fk1fl1.tiff	26	528	0.000610361	0.002121	0	0	nan	7	3	1	2	1	1	0	0	65535	65535
0	22509	r02c07f04p01-ch2sk1fk1fl1.tiff	r02c07f04p01-ch1sk1fk1fl1.tiff	26	529	0.00585946	0.00230411	0	0	nan	7	4	1	2	1	1	0	0	65535	65535
0	21688	r02c07f05p01-ch2sk1fk1fl1.tiff	r02c07f05p01-ch1sk1fk1fl1.tiff	26	530	0.000579843	0.00205997	0	0	nan	7	5	1	2	1	1	0	0	65535	65535
0	20933	r02c07f09p01-ch2sk1fk1fl1.tiff	r02c07f09p01-ch1sk1fk1fl1.tiff	26	534	0.000549325	0.00202945	0	0	nan	7	9	1	2	1	1	0	0	65535	65535
0	19161	r02c07f10p01-ch2sk1fk1fl1.tiff	r02c07f10p01-ch1sk1fk1fl1.tiff	26	535	0.000610361	0.00218204	0	0	nan	7	10	1	2	1	1	0	0	65535	65535
0	20267	r02c07f13p01-ch2sk1fk1fl1.tiff	r02c07f13p01-ch1sk1fk1fl1.tiff	26	538	0.000595102	0.00230411	0	0	nan	7	13	1	2	1	1	0	0	65535	65535
0	21850	r02c07f14p01-ch2sk1fk1fl1.tiff	r02c07f14p01-ch1sk1fk1fl1.tiff	26	539	0.00062562	0.00207523	0	0	nan	7	14	1	2	1	1	0	0	65535	65535
0	20625	r02c07f18p01-ch2sk1fk1fl1.tiff	r02c07f18p01-ch1sk1fk1fl1.tiff	26	543	0.000549325	0.00196841	0	0	nan	7	18	1	2	1	1	0	0	65535	65535
0	20216	r02c07f19p01-ch2sk1fk1fl1.tiff	r02c07f19p01-ch1sk1fk1fl1.tiff	26	544	0.000549325	0.00735485	0	0	nan	7	19	1	2	1	1	0	0	65535	65535
0	22465	r02c07f20p01-ch2sk1fk1fl1.tiff	r02c07f20p01-ch1sk1fk1fl1.tiff	26	545	0.000564584	0.00204471	0	0	nan	7	20	1	2	1	1	0	0	65535	65535
0	22400	r02c07f21p01-ch2sk1fk1fl1.tiff	r02c07f21p01-ch1sk1fk1fl1.tiff	26	546	0.000640879	0.00209049	0	0	nan	7	21	1	2	1	1	0	0	65535	65535
0	20574	r02c08f02p01-ch2sk1fk1fl1.tiff	r02c08f02p01-ch1sk1fk1fl1.tiff	31	632	0.000610361	0.00205997	0	0	nan	8	2	1	2	1	1	0	0	65535	65535
0	20881	r02c08f09p01-ch2sk1fk1fl1.tiff	r02c08f09p01-ch1sk1fk1fl1.tiff	31	639	0.000564584	0.00207523	0	0	nan	8	9	1	2	1	1	0	0	65535	65535
0	21447	r02c08f10p01-ch2sk1fk1fl1.tiff	r02c08f10p01-ch1sk1fk1fl1.tiff	31	640	0.000579843	0.00196841	0	0	nan	8	10	1	2	1	1	0	0	65535	65535
1	2	r02c08f17p01-ch2sk1fk1fl1.tiff	r02c08f17p01-ch1sk1fk1fl1.tiff	31	647	0.0362097	0.0386511	0	0	nan	8	17	1	2	1	1	0	0	65535	65535
0	20440	r02c08f18p01-ch2sk1fk1fl1.tiff	r02c08f18p01-ch1sk1fk1fl1.tiff	31	648	0.000595102	0.00222782	0	0	nan	8	18	1	2	1	1	0	0	65535	65535
0	22506	r02c08f19p01-ch2sk1fk1fl1.tiff	r02c08f19p01-ch1sk1fk1fl1.tiff	31	649	0.000549325	0.00207523	0	0	nan	8	19	1	2	1	1	0	0	65535	65535
0	22131	r02c08f20p01-ch2sk1fk1fl1.tiff	r02c08f20p01-ch1sk1fk1fl1.tiff	31	650	0.000610361	0.00205997	0	0	nan	8	20	1	2	1	1	0	0	65535	65535
0	22560	r02c08f21p01-ch2sk1fk1fl1.tiff	r02c08f21p01-ch1sk1fk1fl1.tiff	31	651	0.000686656	0.00244144	0	0	nan	8	21	1	2	1	1	0	0	65535	65535
0	20777	r02c09f02p01-ch2sk1fk1fl1.tiff	r02c09f02p01-ch1sk1fk1fl1.tiff	36	737	0.000579843	0.00457771	0	0	nan	9	2	1	2	1	1	0	0	65535	65535
0	22558	r02c09f03p01-ch2sk1fk1fl1.tiff	r02c09f03p01-ch1sk1fk1fl1.tiff	36	738	0.000640879	0.00218204	0	0	nan	9	3	1	2	1	1	0	0	65535	65535
0	22491	r02c09f04p01-ch2sk1fk1fl1.tiff	r02c09f04p01-ch1sk1fk1fl1.tiff	36	739	0.00062562	0.00202945	0	0	nan	9	4	1	2	1	1	0	0	65535	65535
0	21954	r02c09f05p01-ch2sk1fk1fl1.tiff	r02c09f05p01-ch1sk1fk1fl1.tiff	36	740	0.000640879	0.00210575	0	0	nan	9	5	1	2	1	1	0	0	65535	65535
0	20816	r02c09f09p01-ch2sk1fk1fl1.tiff	r02c09f09p01-ch1sk1fk1fl1.tiff	36	744	0.000595102	0.00202945	0	0	nan	9	9	1	2	1	1	0	0	65535	65535
0	21335	r02c09f10p01-ch2sk1fk1fl1.tiff	r02c09f10p01-ch1sk1fk1fl1.tiff	36	745	0.000564584	0.00198367	0	0	nan	9	10	1	2	1	1	0	0	65535	65535
0	20271	r02c09f13p01-ch2sk1fk1fl1.tiff	r02c09f13p01-ch1sk1fk1fl1.tiff	36	748	0.000579843	0.00207523	0	0	nan	9	13	1	2	1	1	0	0	65535	65535
0	22014	r02c09f14p01-ch2sk1fk1fl1.tiff	r02c09f14p01-ch1sk1fk1fl1.tiff	36	749	0.000595102	0.00207523	0	0	nan	9	14	1	2	1	1	0	0	65535	65535
0	20646	r02c09f18p01-ch2sk1fk1fl1.tiff	r02c09f18p01-ch1sk1fk1fl1.tiff	36	753	0.00062562	0.002121	0	0	nan	9	18	1	2	1	1	0	0	65535	65535
0	20778	r02c10f02p01-ch2sk1fk1fl1.tiff	r02c10f02p01-ch1sk1fk1fl1.tiff	41	842	0.000610361	0.0021973	0	0	nan	10	2	1	2	1	1	0	0	65535	65535
0	20693	r02c10f03p01-ch2sk1fk1fl1.tiff	r02c10f03p01-ch1sk1fk1fl1.tiff	41	843	0.000610361	0.00216678	0	0	nan	10	3	1	2	1	1	0	0	65535	65535
0	22723	r02c10f04p01-ch2sk1fk1fl1.tiff	r02c10f04p01-ch1sk1fk1fl1.tiff	41	844	0.000579843	0.00209049	0	0	nan	10	4	1	2	1	1	0	0	65535	65535
0	22008	r02c10f05p01-ch2sk1fk1fl1.tiff	r02c10f05p01-ch1sk1fk1fl1.tiff	41	845	0.000564584	0.0021973	0	0	nan	10	5	1	2	1	1	0	0	65535	65535
0	21087	r02c10f09p01-ch2sk1fk1fl1.tiff	r02c10f09p01-ch1sk1fk1fl1.tiff	41	849	0.000564584	0.00204471	0	0	nan	10	9	1	2	1	1	0	0	65535	65535
0	19879	r02c10f10p01-ch2sk1fk1fl1.tiff	r02c10f10p01-ch1sk1fk1fl1.tiff	41	850	0.000549325	0.00230411	0	0	nan	10	10	1	2	1	1	0	0	65535	65535
0	22654	r02c10f13p01-ch2sk1fk1fl1.tiff	r02c10f13p01-ch1sk1fk1fl1.tiff	41	853	0.00062562	0.00204471	0	0	nan	10	13	1	2	1	1	0	0	65535	65535
0	22171	r02c10f14p01-ch2sk1fk1fl1.tiff	r02c10f14p01-ch1sk1fk1fl1.tiff	41	854	0.000610361	0.0021973	0	0	nan	10	14	1	2	1	1	0	0	65535	65535
0	20765	r02c10f18p01-ch2sk1fk1fl1.tiff	r02c10f18p01-ch1sk1fk1fl1.tiff	41	858	0.000549325	0.00204471	0	0	nan	10	18	1	2	1	1	0	0	65535	65535
0	21925	r03c02f02p01-ch2sk1fk1fl1.tiff	r03c02f02p01-ch1sk1fk1fl1.tiff	2	23	0.000579843	0.00213626	0	0	nan	2	2	1	3	1	1	0	0	65535	65535
0	22052	r03c02f03p01-ch2sk1fk1fl1.tiff	r03c02f03p01-ch1sk1fk1fl1.tiff	2	24	0.000549325	0.00198367	0	0	nan	2	3	1	3	1	1	0	0	65535	65535
0	21884	r03c02f04p01-ch2sk1fk1fl1.tiff	r03c02f04p01-ch1sk1fk1fl1.tiff	2	25	0.000595102	0.00204471	0	0	nan	2	4	1	3	1	1	0	0	65535	65535
0	21430	r03c02f05p01-ch2sk1fk1fl1.tiff	r03c02f05p01-ch1sk1fk1fl1.tiff	2	26	0.000595102	0.00408942	0	0	nan	2	5	1	3	1	1	0	0	65535	65535
0	22147	r03c02f08p01-ch2sk1fk1fl1.tiff	r03c02f08p01-ch1sk1fk1fl1.tiff	2	29	0.000610361	0.00201419	0	0	nan	2	8	1	3	1	1	0	0	65535	65535
0	19532	r03c02f09p01-ch2sk1fk1fl1.tiff	r03c02f09p01-ch1sk1fk1fl1.tiff	2	30	0.000610361	0.0019379	0	0	nan	2	9	1	3	1	1	0	0	65535	65535
0	20210	r03c02f10p01-ch2sk1fk1fl1.tiff	r03c02f10p01-ch1sk1fk1fl1.tiff	2	31	0.000595102	0.00198367	0	0	nan	2	10	1	3	1	1	0	0	65535	65535
0	21813	r03c02f17p01-ch2sk1fk1fl1.tiff	r03c02f17p01-ch1sk1fk1fl1.tiff	2	38	0.00062562	0.0028687	0	0	nan	2	17	1	3	1	1	0	0	65535	65535
0	23747	r03c02f18p01-ch2sk1fk1fl1.tiff	r03c02f18p01-ch1sk1fk1fl1.tiff	2	39	0.00062562	0.0187991	0	0	nan	2	18	1	3	1	1	0	0	65535	65535
0	23443	r03c02f19p01-ch2sk1fk1fl1.tiff	r03c02f19p01-ch1sk1fk1fl1.tiff	2	40	0.000564584	0.00276188	0	0	nan	2	19	1	3	1	1	0	0	65535	65535
0	22302	r03c03f02p01-ch2sk1fk1fl1.tiff	r03c03f02p01-ch1sk1fk1fl1.tiff	7	128	0.000686656	0.00257877	0	0	nan	3	2	1	3	1	1	0	0	65535	65535
0	20159	r03c03f03p01-ch2sk1fk1fl1.tiff	r03c03f03p01-ch1sk1fk1fl1.tiff	7	129	0.000564584	0.00244144	0	0	nan	3	3	1	3	1	1	0	0	65535	65535
0	22157	r03c03f04p01-ch2sk1fk1fl1.tiff	r03c03f04p01-ch1sk1fk1fl1.tiff	7	130	0.000579843	0.00277714	0	0	nan	3	4	1	3	1	1	0	0	65535	65535
0	19541	r03c03f05p01-ch2sk1fk1fl1.tiff	r03c03f05p01-ch1sk1fk1fl1.tiff	7	131	0.000595102	0.00198367	0	0	nan	3	5	1	3	1	1	0	0	65535	65535
0	22085	r03c03f08p01-ch2sk1fk1fl1.tiff	r03c03f08p01-ch1sk1fk1fl1.tiff	7	134	0.000595102	0.00202945	0	0	nan	3	8	1	3	1	1	0	0	65535	65535
0	22222	r03c03f09p01-ch2sk1fk1fl1.tiff	r03c03f09p01-ch1sk1fk1fl1.tiff	7	135	0.000564584	0.00199893	0	0	nan	3	9	1	3	1	1	0	0	65535	65535
0	20686	r03c03f10p01-ch2sk1fk1fl1.tiff	r03c03f10p01-ch1sk1fk1fl1.tiff	7	136	0.000579843	0.00205997	0	0	nan	3	10	1	3	1	1	0	0	65535	65535
0	19994	r03c03f18p01-ch2sk1fk1fl1.tiff	r03c03f18p01-ch1sk1fk1fl1.tiff	7	144	0.00062562	0.00196841	0	0	nan	3	18	1	3	1	1	0	0	65535	65535
0	21780	r03c03f19p01-ch2sk1fk1fl1.tiff	r03c03f19p01-ch1sk1fk1fl1.tiff	7	145	0.000579843	0.00199893	0	0	nan	3	19	1	3	1	1	0	0	65535	65535
0	22237	r03c04f02p01-ch2sk1fk1fl1.tiff	r03c04f02p01-ch1sk1fk1fl1.tiff	12	233	0.000579843	0.00204471	0	0	nan	4	2	1	3	1	1	0	0	65535	65535
0	20116	r03c04f03p01-ch2sk1fk1fl1.tiff	r03c04f03p01-ch1sk1fk1fl1.tiff	12	234	0.000564584	0.00202945	0	0	nan	4	3	1	3	1	1	0	0	65535	65535
0	22353	r03c04f04p01-ch2sk1fk1fl1.tiff	r03c04f04p01-ch1sk1fk1fl1.tiff	12	235	0.000656138	0.00204471	0	0	nan	4	4	1	3	1	1	0	0	65535	65535
0	19524	r03c04f05p01-ch2sk1fk1fl1.tiff	r03c04f05p01-ch1sk1fk1fl1.tiff	12	236	0.000640879	0.00207523	0	0	nan	4	5	1	3	1	1	0	0	65535	65535
0	20196	r03c04f08p01-ch2sk1fk1fl1.tiff	r03c04f08p01-ch1sk1fk1fl1.tiff	12	239	0.000549325	0.00477607	0	0	nan	4	8	1	3	1	1	0	0	65535	65535
0	22393	r03c04f09p01-ch2sk1fk1fl1.tiff	r03c04f09p01-ch1sk1fk1fl1.tiff	12	240	0.000564584	0.00199893	0	0	nan	4	9	1	3	1	1	0	0	65535	65535
0	20922	r03c04f10p01-ch2sk1fk1fl1.tiff	r03c04f10p01-ch1sk1fk1fl1.tiff	12	241	0.000595102	0.00207523	0	0	nan	4	10	1	3	1	1	0	0	65535	65535
0	21949	r03c04f13p01-ch2sk1fk1fl1.tiff	r03c04f13p01-ch1sk1fk1fl1.tiff	12	244	0.000640879	0.00213626	0	0	nan	4	13	1	3	1	1	0	0	65535	65535
0	21322	r03c04f14p01-ch2sk1fk1fl1.tiff	r03c04f14p01-ch1sk1fk1fl1.tiff	12	245	0.000595102	0.00210575	0	0	nan	4	14	1	3	1	1	0	0	65535	65535
0	21929	r03c04f18p01-ch2sk1fk1fl1.tiff	r03c04f18p01-ch1sk1fk1fl1.tiff	12	249	0.000595102	0.00198367	0	0	nan	4	18	1	3	1	1	0	0	65535	65535
0	21835	r03c04f19p01-ch2sk1fk1fl1.tiff	r03c04f19p01-ch1sk1fk1fl1.tiff	12	250	0.00062562	0.00196841	0	0	nan	4	19	1	3	1	1	0	0	65535	65535
0	22416	r03c05f02p01-ch2sk1fk1fl1.tiff	r03c05f02p01-ch1sk1fk1fl1.tiff	17	338	0.000579843	0.00207523	0	0	nan	5	2	1	3	1	1	0	0	65535	65535
0	20349	r03c05f03p01-ch2sk1fk1fl1.tiff	r03c05f03p01-ch1sk1fk1fl1.tiff	17	339	0.000579843	0.00202945	0	0	nan	5	3	1	3	1	1	0	0	65535	65535
0	20243	r03c05f04p01-ch2sk1fk1fl1.tiff	r03c05f04p01-ch1sk1fk1fl1.tiff	17	340	0.000564584	0.00201419	0	0	nan	5	4	1	3	1	1	0	0	65535	65535
0	22296	r03c05f08p01-ch2sk1fk1fl1.tiff	r03c05f08p01-ch1sk1fk1fl1.tiff	17	344	0.000579843	0.00201419	0	0	nan	5	8	1	3	1	1	0	0	65535	65535
0	20456	r03c05f09p01-ch2sk1fk1fl1.tiff	r03c05f09p01-ch1sk1fk1fl1.tiff	17	345	0.000595102	0.00201419	0	0	nan	5	9	1	3	1	1	0	0	65535	65535
0	20995	r03c05f10p01-ch2sk1fk1fl1.tiff	r03c05f10p01-ch1sk1fk1fl1.tiff	17	346	0.000579843	0.00199893	0	0	nan	5	10	1	3	1	1	0	0	65535	65535
1	20285	r03c05f17p01-ch2sk1fk1fl1.tiff	r03c05f17p01-ch1sk1fk1fl1.tiff	17	353	0.0389105	0.00776684	0	0	nan	5	17	1	3	1	1	0	0	65535	65535
0	22448	r03c05f18p01-ch2sk1fk1fl1.tiff	r03c05f18p01-ch1sk1fk1fl1.tiff	17	354	0.000579843	0.00196841	0	0	nan	5	18	1	3	1	1	0	0	65535	65535
0	20125	r03c05f19p01-ch2sk1fk1fl1.tiff	r03c05f19p01-ch1sk1fk1fl1.tiff	17	355	0.000595102	0.002121	0	0	nan	5	19	1	3	1	1	0	0	65535	65535
0	22253	r03c06f02p01-ch2sk1fk1fl1.tiff	r03c06f02p01-ch1sk1fk1fl1.tiff	22	443	0.000610361	0.00202945	0	0	nan	6	2	1	3	1	1	0	0	65535	65535
0	20126	r03c06f03p01-ch2sk1fk1fl1.tiff	r03c06f03p01-ch1sk1fk1fl1.tiff	22	444	0.000610361	0.00207523	0	0	nan	6	3	1	3	1	1	0	0	65535	65535
0	22318	r03c06f04p01-ch2sk1fk1fl1.tiff	r03c06f04p01-ch1sk1fk1fl1.tiff	22	445	0.000579843	0.00210575	0	0	nan	6	4	1	3	1	1	0	0	65535	65535
0	21457	r03c06f05p01-ch2sk1fk1fl1.tiff	r03c06f05p01-ch1sk1fk1fl1.tiff	22	446	0.000595102	0.00204471	0	0	nan	6	5	1	3	1	1	0	0	65535	65535
0	21979	r03c06f08p01-ch2sk1fk1fl1.tiff	r03c06f08p01-ch1sk1fk1fl1.tiff	22	449	0.000534066	0.00201419	0	0	nan	6	8	1	3	1	1	0	0	65535	65535
0	22181	r03c06f09p01-ch2sk1fk1fl1.tiff	r03c06f09p01-ch1sk1fk1fl1.tiff	22	450	0.000610361	0.00209049	0	0	nan	6	9	1	3	1	1	0	0	65535	65535
0	21162	r03c06f10p01-ch2sk1fk1fl1.tiff	r03c06f10p01-ch1sk1fk1fl1.tiff	22	451	0.000610361	0.00447089	0	0	nan	6	10	1	3	1	1	0	0	65535	65535
0	19994	r03c06f11p01-ch2sk1fk1fl1.tiff	r03c06f11p01-ch1sk1fk1fl1.tiff	22	452	0.000564584	0.00204471	0	0	nan	6	11	1	3	1	1	0	0	65535	65535
0	22016	r03c06f17p01-ch2sk1fk1fl1.tiff	r03c06f17p01-ch1sk1fk1fl1.tiff	22	458	0.000610361	0.00202945	0	0	nan	6	17	1	3	1	1	0	0	65535	65535
0	20029	r03c06f18p01-ch2sk1fk1fl1.tiff	r03c06f18p01-ch1sk1fk1fl1.tiff	22	459	0.000549325	0.00201419	0	0	nan	6	18	1	3	1	1	0	0	65535	65535
0	22005	r03c06f19p01-ch2sk1fk1fl1.tiff	r03c06f19p01-ch1sk1fk1fl1.tiff	22	460	0.000564584	0.00210575	0	0	nan	6	19	1	3	1	1	0	0	65535	65535
0	20588	r03c07f02p01-ch2sk1fk1fl1.tiff	r03c07f02p01-ch1sk1fk1fl1.tiff	27	548	0.000595102	0.00205997	0	0	nan	7	2	1	3	1	1	0	0	65535	65535
0	20726	r03c07f03p01-ch2sk1fk1fl1.tiff	r03c07f03p01-ch1sk1fk1fl1.tiff	27	549	0.000610361	0.00230411	0	0	nan	7	3	1	3	1	1	0	0	65535	65535
0	22583	r03c07f04p01-ch2sk1fk1fl1.tiff	r03c07f04p01-ch1sk1fk1fl1.tiff	27	550	0.000579843	0.00204471	0	0	nan	7	4	1	3	1	1	0	0	65535	65535
0	21837	r03c07f05p01-ch2sk1fk1fl1.tiff	r03c07f05p01-ch1sk1fk1fl1.tiff	27	551	0.000610361	0.00202945	0	0	nan	7	5	1	3	1	1	0	0	65535	65535
0	20135	r03c07f08p01-ch2sk1fk1fl1.tiff	r03c07f08p01-ch1sk1fk1fl1.tiff	27	554	0.000656138	0.00199893	0	0	nan	7	8	1	3	1	1	0	0	65535	65535
0	22618	r03c07f09p01-ch2sk1fk1fl1.tiff	r03c07f09p01-ch1sk1fk1fl1.tiff	27	555	0.00062562	0.00198367	0	0	nan	7	9	1	3	1	1	0	0	65535	65535
0	19039	r03c07f10p01-ch2sk1fk1fl1.tiff	r03c07f10p01-ch1sk1fk1fl1.tiff	27	556	0.00062562	0.00289921	0	0	nan	7	10	1	3	1	1	0	0	65535	65535
0	20378	r03c07f11p01-ch2sk1fk1fl1.tiff	r03c07f11p01-ch1sk1fk1fl1.tiff	27	557	0.000549325	0.00199893	0	0	nan	7	11	1	3	1	1	0	0	65535	65535
0	22491	r03c07f17p01-ch2sk1fk1fl1.tiff	r03c07f17p01-ch1sk1fk1fl1.tiff	27	563	0.000595102	0.00303655	0	0	nan	7	17	1	3	1	1	0	0	65535	65535
0	20460	r03c07f18p01-ch2sk1fk1fl1.tiff	r03c07f18p01-ch1sk1fk1fl1.tiff	27	564	0.000579843	0.00204471	0	0	nan	7	18	1	3	1	1	0	0	65535	65535
0	22360	r03c07f19p01-ch2sk1fk1fl1.tiff	r03c07f19p01-ch1sk1fk1fl1.tiff	27	565	0.000564584	0.00209049	0	0	nan	7	19	1	3	1	1	0	0	65535	65535
0	20607	r03c08f02p01-ch2sk1fk1fl1.tiff	r03c08f02p01-ch1sk1fk1fl1.tiff	32	653	0.000595102	0.00199893	0	0	nan	8	2	1	3	1	1	0	0	65535	65535
0	22505	r03c08f03p01-ch2sk1fk1fl1.tiff	r03c08f03p01-ch1sk1fk1fl1.tiff	32	654	0.000564584	0.00209049	0	0	nan	8	3	1	3	1	1	0	0	65535	65535
0	20675	r03c08f04p01-ch2sk1fk1fl1.tiff	r03c08f04p01-ch1sk1fk1fl1.tiff	32	655	0.000610361	0.00254826	0	0	nan	8	4	1	3	1	1	0	0	65535	65535
0	20403	r03c08f08p01-ch2sk1fk1fl1.tiff	r03c08f08p01-ch1sk1fk1fl1.tiff	32	659	0.000595102	0.00355535	0	0	nan	8	8	1	3	1	1	0	0	65535	65535
0	20973	r03c08f09p01-ch2sk1fk1fl1.tiff	r03c08f09p01-ch1sk1fk1fl1.tiff	32	660	0.000579843	0.002121	0	0	nan	8	9	1	3	1	1	0	0	65535	65535
0	21838	r03c08f10p01-ch2sk1fk1fl1.tiff	r03c08f10p01-ch1sk1fk1fl1.tiff	32	661	0.000640879	0.00205997	0	0	nan	8	10	1	3	1	1	0	0	65535	65535
0	20646	r03c08f11p01-ch2sk1fk1fl1.tiff	r03c08f11p01-ch1sk1fk1fl1.tiff	32	662	0.000610361	0.00202945	0	0	nan	8	11	1	3	1	1	0	0	65535	65535
0	22555	r03c08f17p01-ch2sk1fk1fl1.tiff	r03c08f17p01-ch1sk1fk1fl1.tiff	32	668	0.000564584	0.00201419	0	0	nan	8	17	1	3	1	1	0	0	65535	65535
0	20895	r03c08f18p01-ch2sk1fk1fl1.tiff	r03c08f18p01-ch1sk1fk1fl1.tiff	32	669	0.000686656	0.00218204	0	0	nan	8	18	1	3	1	1	0	0	65535	65535
0	22867	r03c08f19p01-ch2sk1fk1fl1.tiff	r03c08f19p01-ch1sk1fk1fl1.tiff	32	670	0.000579843	0.00202945	0	0	nan	8	19	1	3	1	1	0	0	65535	65535
0	22419	r03c08f20p01-ch2sk1fk1fl1.tiff	r03c08f20p01-ch1sk1fk1fl1.tiff	32	671	0.00779736	0.00265507	0	0	nan	8	20	1	3	1	1	0	0	65535	65535
0	22888	r03c09f02p01-ch2sk1fk1fl1.tiff	r03c09f02p01-ch1sk1fk1fl1.tiff	37	758	0.00062562	0.00210575	0	0	nan	9	2	1	3	1	1	0	0	65535	65535
0	22378	r03c09f03p01-ch2sk1fk1fl1.tiff	r03c09f03p01-ch1sk1fk1fl1.tiff	37	759	0.000595102	0.00205997	0	0	nan	9	3	1	3	1	1	0	0	65535	65535
0	20534	r03c09f04p01-ch2sk1fk1fl1.tiff	r03c09f04p01-ch1sk1fk1fl1.tiff	37	760	0.000595102	0.00218204	0	0	nan	9	4	1	3	1	1	0	0	65535	65535
0	22381	r03c09f08p01-ch2sk1fk1fl1.tiff	r03c09f08p01-ch1sk1fk1fl1.tiff	37	764	0.000595102	0.00202945	0	0	nan	9	8	1	3	1	1	0	0	65535	65535
0	20917	r03c09f09p01-ch2sk1fk1fl1.tiff	r03c09f09p01-ch1sk1fk1fl1.tiff	37	765	0.000579843	0.00202945	0	0	nan	9	9	1	3	1	1	0	0	65535	65535
0	19262	r03c09f10p01-ch2sk1fk1fl1.tiff	r03c09f10p01-ch1sk1fk1fl1.tiff	37	766	0.000579843	0.00204471	0	0	nan	9	10	1	3	1	1	0	0	65535	65535
0	20394	r03c09f11p01-ch2sk1fk1fl1.tiff	r03c09f11p01-ch1sk1fk1fl1.tiff	37	767	0.000579843	0.00216678	0	0	nan	9	11	1	3	1	1	0	0	65535	65535
0	22529	r03c09f17p01-ch2sk1fk1fl1.tiff	r03c09f17p01-ch1sk1fk1fl1.tiff	37	773	0.000579843	0.00199893	0	0	nan	9	17	1	3	1	1	0	0	65535	65535
0	20516	r03c09f18p01-ch2sk1fk1fl1.tiff	r03c09f18p01-ch1sk1fk1fl1.tiff	37	774	0.000610361	0.002121	0	0	nan	9	18	1	3	1	1	0	0	65535	65535
0	22254	r03c09f19p01-ch2sk1fk1fl1.tiff	r03c09f19p01-ch1sk1fk1fl1.tiff	37	775	0.000701915	0.00201419	0	0	nan	9	19	1	3	1	1	0	0	65535	65535
0	22597	r03c10f02p01-ch2sk1fk1fl1.tiff	r03c10f02p01-ch1sk1fk1fl1.tiff	42	863	0.000549325	0.00209049	0	0	nan	10	2	1	3	1	1	0	0	65535	65535
0	20494	r03c10f03p01-ch2sk1fk1fl1.tiff	r03c10f03p01-ch1sk1fk1fl1.tiff	42	864	0.00062562	0.00213626	0	0	nan	10	3	1	3	1	1	0	0	65535	65535
0	20538	r03c10f04p01-ch2sk1fk1fl1.tiff	r03c10f04p01-ch1sk1fk1fl1.tiff	42	865	0.000595102	0.00204471	0	0	nan	10	4	1	3	1	1	0	0	65535	65535
0	20013	r03c10f05p01-ch2sk1fk1fl1.tiff	r03c10f05p01-ch1sk1fk1fl1.tiff	42	866	0.000595102	0.00238041	0	0	nan	10	5	1	3	1	1	0	0	65535	65535
0	20468	r03c10f08p01-ch2sk1fk1fl1.tiff	r03c10f08p01-ch1sk1fk1fl1.tiff	42	869	0.000595102	0.00216678	0	0	nan	10	8	1	3	1	1	0	0	65535	65535
0	20631	r03c10f09p01-ch2sk1fk1fl1.tiff	r03c10f09p01-ch1sk1fk1fl1.tiff	42	870	0.000564584	0.00205997	0	0	nan	10	9	1	3	1	1	0	0	65535	65535
0	19566	r03c10f10p01-ch2sk1fk1fl1.tiff	r03c10f10p01-ch1sk1fk1fl1.tiff	42	871	0.000579843	0.00196841	0	0	nan	10	10	1	3	1	1	0	0	65535	65535
0	22505	r03c10f17p01-ch2sk1fk1fl1.tiff	r03c10f17p01-ch1sk1fk1fl1.tiff	42	878	0.00537118	0.00505074	0	0	nan	10	17	1	3	1	1	0	0	65535	65535
0	20701	r03c10f18p01-ch2sk1fk1fl1.tiff	r03c10f18p01-ch1sk1fk1fl1.tiff	42	879	0.000595102	0.00196841	0	0	nan	10	18	1	3	1	1	0	0	65535	65535
0	22426	r03c10f19p01-ch2sk1fk1fl1.tiff	r03c10f19p01-ch1sk1fk1fl1.tiff	42	880	0.000564584	0.00201419	0	0	nan	10	19	1	3	1	1	0	0	65535	65535
0	21717	r04c02f02p01-ch2sk1fk1fl1.tiff	r04c02f02p01-ch1sk1fk1fl1.tiff	3	44	0.000595102	0.00207523	0	0	nan	2	2	1	4	1	1	0	0	65535	65535
0	21928	r04c02f03p01-ch2sk1fk1fl1.tiff	r04c02f03p01-ch1sk1fk1fl1.tiff	3	45	0.000579843	0.00195315	0	0	nan	2	3	1	4	1	1	0	0	65535	65535
0	22001	r04c02f04p01-ch2sk1fk1fl1.tiff	r04c02f04p01-ch1sk1fk1fl1.tiff	3	46	0.000579843	0.00201419	0	0	nan	2	4	1	4	1	1	0	0	65535	65535
0	21552	r04c02f05p01-ch2sk1fk1fl1.tiff	r04c02f05p01-ch1sk1fk1fl1.tiff	3	47	0.000595102	0.00228885	0	0	nan	2	5	1	4	1	1	0	0	65535	65535
0	21660	r04c02f09p01-ch2sk1fk1fl1.tiff	r04c02f09p01-ch1sk1fk1fl1.tiff	3	51	0.000564584	0.00215152	0	0	nan	2	9	1	4	1	1	0	0	65535	65535
0	20697	r04c02f10p01-ch2sk1fk1fl1.tiff	r04c02f10p01-ch1sk1fk1fl1.tiff	3	52	0.000579843	0.00210575	0	0	nan	2	10	1	4	1	1	0	0	65535	65535
0	21777	r04c02f18p01-ch2sk1fk1fl1.tiff	r04c02f18p01-ch1sk1fk1fl1.tiff	3	60	0.000579843	0.00202945	0	0	nan	2	18	1	4	1	1	0	0	65535	65535
0	21772	r04c02f19p01-ch2sk1fk1fl1.tiff	r04c02f19p01-ch1sk1fk1fl1.tiff	3	61	0.000640879	0.00195315	0	0	nan	2	19	1	4	1	1	0	0	65535	65535
0	19985	r04c03f02p01-ch2sk1fk1fl1.tiff	r04c03f02p01-ch1sk1fk1fl1.tiff	8	149	0.000564584	0.00205997	0	0	nan	3	2	1	4	1	1	0	0	65535	65535
0	22082	r04c03f03p01-ch2sk1fk1fl1.tiff	r04c03f03p01-ch1sk1fk1fl1.tiff	8	150	0.000579843	0.00218204	0	0	nan	3	3	1	4	1	1	0	0	65535	65535
0	22249	r04c03f04p01-ch2sk1fk1fl1.tiff	r04c03f04p01-ch1sk1fk1fl1.tiff	8	151	0.00062562	0.0021973	0	0	nan	3	4	1	4	1	1	0	0	65535	65535
0	21653	r04c03f05p01-ch2sk1fk1fl1.tiff	r04c03f05p01-ch1sk1fk1fl1.tiff	8	152	0.000610361	0.00210575	0	0	nan	3	5	1	4	1	1	0	0	65535	65535
0	22293	r04c03f09p01-ch2sk1fk1fl1.tiff	r04c03f09p01-ch1sk1fk1fl1.tiff	8	156	0.000579843	0.00202945	0	0	nan	3	9	1	4	1	1	0	0	65535	65535
0	22663	r04c03f10p01-ch2sk1fk1fl1.tiff	r04c03f10p01-ch1sk1fk1fl1.tiff	8	157	0.000595102	0.00199893	0	0	nan	3	10	1	4	1	1	0	0	65535	65535
0	22213	r04c03f13p01-ch2sk1fk1fl1.tiff	r04c03f13p01-ch1sk1fk1fl1.tiff	8	160	0.000595102	0.00207523	0	0	nan	3	13	1	4	1	1	0	0	65535	65535
0	21454	r04c03f14p01-ch2sk1fk1fl1.tiff	r04c03f14p01-ch1sk1fk1fl1.tiff	8	161	0.000579843	0.00192264	0	0	nan	3	14	1	4	1	1	0	0	65535	65535
0	19934	r04c03f18p01-ch2sk1fk1fl1.tiff	r04c03f18p01-ch1sk1fk1fl1.tiff	8	165	0.000610361	0.00195315	0	0	nan	3	18	1	4	1	1	0	0	65535	65535
0	19873	r04c03f19p01-ch2sk1fk1fl1.tiff	r04c03f19p01-ch1sk1fk1fl1.tiff	8	166	0.000579843	0.00204471	0	0	nan	3	19	1	4	1	1	0	0	65535	65535
5	4	r04c03f20p01-ch2sk1fk1fl1.tiff	r04c03f20p01-ch1sk1fk1fl1.tiff	8	167	0.0449378	0.0484016	0	0	nan	3	20	1	4	1	1	0	0	65535	65535
0	22224	r04c04f02p01-ch2sk1fk1fl1.tiff	r04c04f02p01-ch1sk1fk1fl1.tiff	13	254	0.000595102	0.002121	0	0	nan	4	2	1	4	1	1	0	0	65535	65535
0	22321	r04c04f03p01-ch2sk1fk1fl1.tiff	r04c04f03p01-ch1sk1fk1fl1.tiff	13	255	0.000564584	0.00202945	0	0	nan	4	3	1	4	1	1	0	0	65535	65535
0	22285	r04c04f04p01-ch2sk1fk1fl1.tiff	r04c04f04p01-ch1sk1fk1fl1.tiff	13	256	0.00062562	0.00199893	0	0	nan	4	4	1	4	1	1	0	0	65535	65535
0	21809	r04c04f05p01-ch2sk1fk1fl1.tiff	r04c04f05p01-ch1sk1fk1fl1.tiff	13	257	0.000564584	0.00216678	0	0	nan	4	5	1	4	1	1	0	0	65535	65535
0	22098	r04c04f08p01-ch2sk1fk1fl1.tiff	r04c04f08p01-ch1sk1fk1fl1.tiff	13	260	0.000579843	0.00201419	0	0	nan	4	8	1	4	1	1	0	0	65535	65535
0	20177	r04c04f09p01-ch2sk1fk1fl1.tiff	r04c04f09p01-ch1sk1fk1fl1.tiff	13	261	0.000549325	0.00196841	0	0	nan	4	9	1	4	1	1	0	0	65535	65535
0	20880	r04c04f10p01-ch2sk1fk1fl1.tiff	r04c04f10p01-ch1sk1fk1fl1.tiff	13	262	0.00062562	0.00201419	0	0	nan	4	10	1	4	1	1	0	0	65535	65535
0	20010	r04c04f11p01-ch2sk1fk1fl1.tiff	r04c04f11p01-ch1sk1fk1fl1.tiff	13	263	0.00062562	0.00201419	0	0	nan	4	11	1	4	1	1	0	0	65535	65535
0	20305	r04c04f17p01-ch2sk1fk1fl1.tiff	r04c04f17p01-ch1sk1fk1fl1.tiff	13	269	0.000595102	0.00199893	0	0	nan	4	17	1	4	1	1	0	0	65535	65535
0	21891	r04c04f18p01-ch2sk1fk1fl1.tiff	r04c04f18p01-ch1sk1fk1fl1.tiff	13	270	0.000564584	0.00196841	0	0	nan	4	18	1	4	1	1	0	0	65535	65535
0	21928	r04c04f19p01-ch2sk1fk1fl1.tiff	r04c04f19p01-ch1sk1fk1fl1.tiff	13	271	0.000701915	0.0019379	0	0	nan	4	19	1	4	1	1	0	0	65535	65535
0	20415	r04c05f02p01-ch2sk1fk1fl1.tiff	r04c05f02p01-ch1sk1fk1fl1.tiff	18	359	0.000564584	0.00202945	0	0	nan	5	2	1	4	1	1	0	0	65535	65535
0	22226	r04c05f03p01-ch2sk1fk1fl1.tiff	r04c05f03p01-ch1sk1fk1fl1.tiff	18	360	0.000640879	0.00204471	0	0	nan	5	3	1	4	1	1	0	0	65535	65535
0	22346	r04c05f04p01-ch2sk1fk1fl1.tiff	r04c05f04p01-ch1sk1fk1fl1.tiff	18	361	0.000595102	0.00204471	0	0	nan	5	4	1	4	1	1	0	0	65535	65535
0	21506	r04c05f05p01-ch2sk1fk1fl1.tiff	r04c05f05p01-ch1sk1fk1fl1.tiff	18	362	0.000610361	0.00205997	0	0	nan	5	5	1	4	1	1	0	0	65535	65535
0	20339	r04c05f08p01-ch2sk1fk1fl1.tiff	r04c05f08p01-ch1sk1fk1fl1.tiff	18	365	0.000579843	0.00204471	0	0	nan	5	8	1	4	1	1	0	0	65535	65535
0	22393	r04c05f09p01-ch2sk1fk1fl1.tiff	r04c05f09p01-ch1sk1fk1fl1.tiff	18	366	0.000579843	0.00201419	0	0	nan	5	9	1	4	1	1	0	0	65535	65535
0	21146	r04c05f10p01-ch2sk1fk1fl1.tiff	r04c05f10p01-ch1sk1fk1fl1.tiff	18	367	0.00062562	0.00201419	0	0	nan	5	10	1	4	1	1	0	0	65535	65535
3	6	r04c05f17p01-ch2sk1fk1fl1.tiff	r04c05f17p01-ch1sk1fk1fl1.tiff	18	374	0.0367132	0.0494545	0	0	nan	5	17	1	4	1	1	0	0	65535	65535
0	20499	r04c05f18p01-ch2sk1fk1fl1.tiff	r04c05f18p01-ch1sk1fk1fl1.tiff	18	375	0.000610361	0.00320439	0	0	nan	5	18	1	4	1	1	0	0	65535	65535
0	22155	r04c05f19p01-ch2sk1fk1fl1.tiff	r04c05f19p01-ch1sk1fk1fl1.tiff	18	376	0.000595102	0.00210575	0	0	nan	5	19	1	4	1	1	0	0	65535	65535
53	19	r04c05f20p01-ch2sk1fk1fl1.tiff	r04c05f20p01-ch1sk1fk1fl1.tiff	18	377	0.0397498	0.0458381	0	0	nan	5	20	1	4	1	1	0	0	65535	65535
0	20051	r04c06f02p01-ch2sk1fk1fl1.tiff	r04c06f02p01-ch1sk1fk1fl1.tiff	23	464	0.000564584	0.00196841	0	0	nan	6	2	1	4	1	1	0	0	65535	65535
0	22004	r04c06f03p01-ch2sk1fk1fl1.tiff	r04c06f03p01-ch1sk1fk1fl1.tiff	23	465	0.000564584	0.00201419	0	0	nan	6	3	1	4	1	1	0	0	65535	65535
0	22129	r04c06f04p01-ch2sk1fk1fl1.tiff	r04c06f04p01-ch1sk1fk1fl1.tiff	23	466	0.000839246	0.00198367	0	0	nan	6	4	1	4	1	1	0	0	65535	65535
0	21906	r04c06f08p01-ch2sk1fk1fl1.tiff	r04c06f08p01-ch1sk1fk1fl1.tiff	23	470	0.00062562	0.00199893	0	0	nan	6	8	1	4	1	1	0	0	65535	65535
0	19982	r04c06f09p01-ch2sk1fk1fl1.tiff	r04c06f09p01-ch1sk1fk1fl1.tiff	23	471	0.000595102	0.00215152	0	0	nan	6	9	1	4	1	1	0	0	65535	65535
0	20952	r04c06f10p01-ch2sk1fk1fl1.tiff	r04c06f10p01-ch1sk1fk1fl1.tiff	23	472	0.000595102	0.00202945	0	0	nan	6	10	1	4	1	1	0	0	65535	65535
0	19745	r04c06f11p01-ch2sk1fk1fl1.tiff	r04c06f11p01-ch1sk1fk1fl1.tiff	23	473	0.000564584	0.00198367	0	0	nan	6	11	1	4	1	1	0	0	65535	65535
0	22260	r04c06f17p01-ch2sk1fk1fl1.tiff	r04c06f17p01-ch1sk1fk1fl1.tiff	23	479	0.000579843	0.00202945	0	0	nan	6	17	1	4	1	1	0	0	65535	65535
0	19993	r04c06f18p01-ch2sk1fk1fl1.tiff	r04c06f18p01-ch1sk1fk1fl1.tiff	23	480	0.000579843	0.00204471	0	0	nan	6	18	1	4	1	1	0	0	65535	65535
0	19715	r04c06f19p01-ch2sk1fk1fl1.tiff	r04c06f19p01-ch1sk1fk1fl1.tiff	23	481	0.000595102	0.0019379	0	0	nan	6	19	1	4	1	1	0	0	65535	65535
0	22677	r04c07f02p01-ch2sk1fk1fl1.tiff	r04c07f02p01-ch1sk1fk1fl1.tiff	28	569	0.00062562	0.00207523	0	0	nan	7	2	1	4	1	1	0	0	65535	65535
0	22223	r04c07f03p01-ch2sk1fk1fl1.tiff	r04c07f03p01-ch1sk1fk1fl1.tiff	28	570	0.000579843	0.00201419	0	0	nan	7	3	1	4	1	1	0	0	65535	65535
0	20721	r04c07f04p01-ch2sk1fk1fl1.tiff	r04c07f04p01-ch1sk1fk1fl1.tiff	28	571	0.000610361	0.00270085	0	0	nan	7	4	1	4	1	1	0	0	65535	65535
0	21832	r04c07f05p01-ch2sk1fk1fl1.tiff	r04c07f05p01-ch1sk1fk1fl1.tiff	28	572	0.000610361	0.00225834	0	0	nan	7	5	1	4	1	1	0	0	65535	65535
0	22405	r04c07f08p01-ch2sk1fk1fl1.tiff	r04c07f08p01-ch1sk1fk1fl1.tiff	28	575	0.000610361	0.00227359	0	0	nan	7	8	1	4	1	1	0	0	65535	65535
0	20459	r04c07f09p01-ch2sk1fk1fl1.tiff	r04c07f09p01-ch1sk1fk1fl1.tiff	28	576	0.000839246	0.00210575	0	0	nan	7	9	1	4	1	1	0	0	65535	65535
0	21246	r04c07f10p01-ch2sk1fk1fl1.tiff	r04c07f10p01-ch1sk1fk1fl1.tiff	28	577	0.000564584	0.00213626	0	0	nan	7	10	1	4	1	1	0	0	65535	65535
0	20345	r04c07f18p01-ch2sk1fk1fl1.tiff	r04c07f18p01-ch1sk1fk1fl1.tiff	28	585	0.000595102	0.00331121	0	0	nan	7	18	1	4	1	1	0	0	65535	65535
0	22310	r04c07f19p01-ch2sk1fk1fl1.tiff	r04c07f19p01-ch1sk1fk1fl1.tiff	28	586	0.000595102	0.00201419	0	0	nan	7	19	1	4	1	1	0	0	65535	65535
0	22715	r04c08f02p01-ch2sk1fk1fl1.tiff	r04c08f02p01-ch1sk1fk1fl1.tiff	33	674	0.000610361	0.00210575	0	0	nan	8	2	1	4	1	1	0	0	65535	65535
0	19632	r04c08f05p01-ch2sk1fk1fl1.tiff	r04c08f05p01-ch1sk1fk1fl1.tiff	33	677	0.00062562	0.00201419	0	0	nan	8	5	1	4	1	1	0	0	65535	65535
0	20926	r04c08f09p01-ch2sk1fk1fl1.tiff	r04c08f09p01-ch1sk1fk1fl1.tiff	33	681	0.000595102	0.00201419	0	0	nan	8	9	1	4	1	1	0	0	65535	65535
0	21623	r04c08f10p01-ch2sk1fk1fl1.tiff	r04c08f10p01-ch1sk1fk1fl1.tiff	33	682	0.000579843	0.00210575	0	0	nan	8	10	1	4	1	1	0	0	65535	65535
0	22369	r04c08f13p01-ch2sk1fk1fl1.tiff	r04c08f13p01-ch1sk1fk1fl1.tiff	33	685	0.000762951	0.002121	0	0	nan	8	13	1	4	1	1	0	0	65535	65535
0	21603	r04c08f14p01-ch2sk1fk1fl1.tiff	r04c08f14p01-ch1sk1fk1fl1.tiff	33	686	0.000564584	0.00201419	0	0	nan	8	14	1	4	1	1	0	0	65535	65535
0	20567	r04c08f18p01-ch2sk1fk1fl1.tiff	r04c08f18p01-ch1sk1fk1fl1.tiff	33	690	0.000610361	0.00204471	0	0	nan	8	18	1	4	1	1	0	0	65535	65535
0	22802	r04c09f02p01-ch2sk1fk1fl1.tiff	r04c09f02p01-ch1sk1fk1fl1.tiff	38	779	0.00062562	0.00204471	0	0	nan	9	2	1	4	1	1	0	0	65535	65535
0	20933	r04c09f09p01-ch2sk1fk1fl1.tiff	r04c09f09p01-ch1sk1fk1fl1.tiff	38	786	0.000595102	0.00198367	0	0	nan	9	9	1	4	1	1	0	0	65535	65535
0	19337	r04c09f10p01-ch2sk1fk1fl1.tiff	r04c09f10p01-ch1sk1fk1fl1.tiff	38	787	0.000671397	0.00209049	0	0	nan	9	10	1	4	1	1	0	0	65535	65535
0	20576	r04c09f18p01-ch2sk1fk1fl1.tiff	r04c09f18p01-ch1sk1fk1fl1.tiff	38	795	0.000686656	0.00205997	0	0	nan	9	18	1	4	1	1	0	0	65535	65535
0	22433	r04c09f19p01-ch2sk1fk1fl1.tiff	r04c09f19p01-ch1sk1fk1fl1.tiff	38	796	0.00062562	0.00201419	0	0	nan	9	19	1	4	1	1	0	0	65535	65535
0	20292	r04c09f20p01-ch2sk1fk1fl1.tiff	r04c09f20p01-ch1sk1fk1fl1.tiff	38	797	0.000579843	0.00202945	0	0	nan	9	20	1	4	1	1	0	0	65535	65535
0	20236	r04c09f21p01-ch2sk1fk1fl1.tiff	r04c09f21p01-ch1sk1fk1fl1.tiff	38	798	0.000564584	0.00199893	0	0	nan	9	21	1	4	1	1	0	0	65535	65535
0	22888	r04c10f02p01-ch2sk1fk1fl1.tiff	r04c10f02p01-ch1sk1fk1fl1.tiff	43	884	0.00062562	0.00204471	0	0	nan	10	2	1	4	1	1	0	0	65535	65535
0	20922	r04c10f09p01-ch2sk1fk1fl1.tiff	r04c10f09p01-ch1sk1fk1fl1.tiff	43	891	0.000610361	0.00205997	0	0	nan	10	9	1	4	1	1	0	0	65535	65535
0	19815	r04c10f10p01-ch2sk1fk1fl1.tiff	r04c10f10p01-ch1sk1fk1fl1.tiff	43	892	0.000579843	0.00199893	0	0	nan	10	10	1	4	1	1	0	0	65535	65535
0	21833	r04c10f14p01-ch2sk1fk1fl1.tiff	r04c10f14p01-ch1sk1fk1fl1.tiff	43	896	0.000595102	0.00213626	0	0	nan	10	14	1	4	1	1	0	0	65535	65535
6	20460	r04c10f17p01-ch2sk1fk1fl1.tiff	r04c10f17p01-ch1sk1fk1fl1.tiff	43	899	0.0444495	0.00679026	0	0	nan	10	17	1	4	1	1	0	0	65535	65535
0	20823	r04c10f18p01-ch2sk1fk1fl1.tiff	r04c10f18p01-ch1sk1fk1fl1.tiff	43	900	0.000595102	0.00207523	0	0	nan	10	18	1	4	1	1	0	0	65535	65535
0	22531	r04c10f19p01-ch2sk1fk1fl1.tiff	r04c10f19p01-ch1sk1fk1fl1.tiff	43	901	0.000579843	0.00207523	0	0	nan	10	19	1	4	1	1	0	0	65535	65535
0	22681	r04c10f20p01-ch2sk1fk1fl1.tiff	r04c10f20p01-ch1sk1fk1fl1.tiff	43	902	0.000610361	0.00204471	0	0	nan	10	20	1	4	1	1	0	0	65535	65535
0	20495	r04c10f21p01-ch2sk1fk1fl1.tiff	r04c10f21p01-ch1sk1fk1fl1.tiff	43	903	0.000610361	0.00204471	0	0	nan	10	21	1	4	1	1	0	0	65535	65535
0	21741	r05c02f02p01-ch2sk1fk1fl1.tiff	r05c02f02p01-ch1sk1fk1fl1.tiff	4	65	0.000579843	0.00196841	0	0	nan	2	2	1	5	1	1	0	0	65535	65535
0	21876	r05c02f03p01-ch2sk1fk1fl1.tiff	r05c02f03p01-ch1sk1fk1fl1.tiff	4	66	0.000595102	0.00202945	0	0	nan	2	3	1	5	1	1	0	0	65535	65535
0	21689	r05c02f04p01-ch2sk1fk1fl1.tiff	r05c02f04p01-ch1sk1fk1fl1.tiff	4	67	0.000595102	0.00201419	0	0	nan	2	4	1	5	1	1	0	0	65535	65535
0	23055	r05c02f05p01-ch2sk1fk1fl1.tiff	r05c02f05p01-ch1sk1fk1fl1.tiff	4	68	0.000579843	0.00204471	0	0	nan	2	5	1	5	1	1	0	0	65535	65535
0	21846	r05c02f08p01-ch2sk1fk1fl1.tiff	r05c02f08p01-ch1sk1fk1fl1.tiff	4	71	0.000595102	0.00201419	0	0	nan	2	8	1	5	1	1	0	0	65535	65535
0	19804	r05c02f09p01-ch2sk1fk1fl1.tiff	r05c02f09p01-ch1sk1fk1fl1.tiff	4	72	0.000549325	0.00192264	0	0	nan	2	9	1	5	1	1	0	0	65535	65535
0	22534	r05c02f10p01-ch2sk1fk1fl1.tiff	r05c02f10p01-ch1sk1fk1fl1.tiff	4	73	0.000595102	0.00195315	0	0	nan	2	10	1	5	1	1	0	0	65535	65535
0	21587	r05c02f18p01-ch2sk1fk1fl1.tiff	r05c02f18p01-ch1sk1fk1fl1.tiff	4	81	0.000656138	0.00201419	0	0	nan	2	18	1	5	1	1	0	0	65535	65535
0	21446	r05c02f19p01-ch2sk1fk1fl1.tiff	r05c02f19p01-ch1sk1fk1fl1.tiff	4	82	0.00062562	0.00198367	0	0	nan	2	19	1	5	1	1	0	0	65535	65535
0	19810	r05c03f02p01-ch2sk1fk1fl1.tiff	r05c03f02p01-ch1sk1fk1fl1.tiff	9	170	0.000595102	0.00202945	0	0	nan	3	2	1	5	1	1	0	0	65535	65535
0	22127	r05c03f03p01-ch2sk1fk1fl1.tiff	r05c03f03p01-ch1sk1fk1fl1.tiff	9	171	0.000595102	0.00202945	0	0	nan	3	3	1	5	1	1	0	0	65535	65535
0	22145	r05c03f04p01-ch2sk1fk1fl1.tiff	r05c03f04p01-ch1sk1fk1fl1.tiff	9	172	0.000595102	0.00221256	0	0	nan	3	4	1	5	1	1	0	0	65535	65535
0	21320	r05c03f05p01-ch2sk1fk1fl1.tiff	r05c03f05p01-ch1sk1fk1fl1.tiff	9	173	0.000579843	0.00195315	0	0	nan	3	5	1	5	1	1	0	0	65535	65535
0	22050	r05c03f08p01-ch2sk1fk1fl1.tiff	r05c03f08p01-ch1sk1fk1fl1.tiff	9	176	0.000640879	0.00341802	0	0	nan	3	8	1	5	1	1	0	0	65535	65535
0	22304	r05c03f09p01-ch2sk1fk1fl1.tiff	r05c03f09p01-ch1sk1fk1fl1.tiff	9	177	0.000549325	0.00205997	0	0	nan	3	9	1	5	1	1	0	0	65535	65535
0	22564	r05c03f10p01-ch2sk1fk1fl1.tiff	r05c03f10p01-ch1sk1fk1fl1.tiff	9	178	0.000549325	0.00205997	0	0	nan	3	10	1	5	1	1	0	0	65535	65535
11	27510	r05c03f17p01-ch2sk1fk1fl1.tiff	r05c03f17p01-ch1sk1fk1fl1.tiff	9	185	0.0447242	0.0447242	0	0	nan	3	17	1	5	1	1	0	0	65535	65535
0	19937	r05c03f18p01-ch2sk1fk1fl1.tiff	r05c03f18p01-ch1sk1fk1fl1.tiff	9	186	0.000595102	0.00207523	0	0	nan	3	18	1	5	1	1	0	0	65535	65535
0	21830	r05c03f19p01-ch2sk1fk1fl1.tiff	r05c03f19p01-ch1sk1fk1fl1.tiff	9	187	0.000564584	0.00204471	0	0	nan	3	19	1	5	1	1	0	0	65535	65535
0	22393	r05c04f02p01-ch2sk1fk1fl1.tiff	r05c04f02p01-ch1sk1fk1fl1.tiff	14	275	0.000640879	0.00201419	0	0	nan	4	2	1	5	1	1	0	0	65535	65535
0	22204	r05c04f03p01-ch2sk1fk1fl1.tiff	r05c04f03p01-ch1sk1fk1fl1.tiff	14	276	0.000610361	0.00210575	0	0	nan	4	3	1	5	1	1	0	0	65535	65535
0	20026	r05c04f04p01-ch2sk1fk1fl1.tiff	r05c04f04p01-ch1sk1fk1fl1.tiff	14	277	0.000579843	0.00205997	0	0	nan	4	4	1	5	1	1	0	0	65535	65535
0	21456	r05c04f05p01-ch2sk1fk1fl1.tiff	r05c04f05p01-ch1sk1fk1fl1.tiff	14	278	0.000579843	0.00204471	0	0	nan	4	5	1	5	1	1	0	0	65535	65535
0	22107	r05c04f08p01-ch2sk1fk1fl1.tiff	r05c04f08p01-ch1sk1fk1fl1.tiff	14	281	0.000595102	0.00202945	0	0	nan	4	8	1	5	1	1	0	0	65535	65535
0	20093	r05c04f09p01-ch2sk1fk1fl1.tiff	r05c04f09p01-ch1sk1fk1fl1.tiff	14	282	0.000564584	0.00224308	0	0	nan	4	9	1	5	1	1	0	0	65535	65535
0	20835	r05c04f10p01-ch2sk1fk1fl1.tiff	r05c04f10p01-ch1sk1fk1fl1.tiff	14	283	0.000564584	0.0019379	0	0	nan	4	10	1	5	1	1	0	0	65535	65535
0	19972	r05c04f11p01-ch2sk1fk1fl1.tiff	r05c04f11p01-ch1sk1fk1fl1.tiff	14	284	0.000579843	0.00376898	0	0	nan	4	11	1	5	1	1	0	0	65535	65535
0	22073	r05c04f17p01-ch2sk1fk1fl1.tiff	r05c04f17p01-ch1sk1fk1fl1.tiff	14	290	0.000579843	0.00201419	0	0	nan	4	17	1	5	1	1	0	0	65535	65535
0	19818	r05c04f18p01-ch2sk1fk1fl1.tiff	r05c04f18p01-ch1sk1fk1fl1.tiff	14	291	0.000610361	0.00202945	0	0	nan	4	18	1	5	1	1	0	0	65535	65535
0	22075	r05c04f19p01-ch2sk1fk1fl1.tiff	r05c04f19p01-ch1sk1fk1fl1.tiff	14	292	0.000595102	0.00199893	0	0	nan	4	19	1	5	1	1	0	0	65535	65535
0	22172	r05c05f02p01-ch2sk1fk1fl1.tiff	r05c05f02p01-ch1sk1fk1fl1.tiff	19	380	0.000656138	0.00210575	0	0	nan	5	2	1	5	1	1	0	0	65535	65535
0	22260	r05c05f03p01-ch2sk1fk1fl1.tiff	r05c05f03p01-ch1sk1fk1fl1.tiff	19	381	0.000610361	0.00225834	0	0	nan	5	3	1	5	1	1	0	0	65535	65535
0	22157	r05c05f04p01-ch2sk1fk1fl1.tiff	r05c05f04p01-ch1sk1fk1fl1.tiff	19	382	0.000610361	0.00207523	0	0	nan	5	4	1	5	1	1	0	0	65535	65535
0	21540	r05c05f05p01-ch2sk1fk1fl1.tiff	r05c05f05p01-ch1sk1fk1fl1.tiff	19	383	0.000595102	0.00221256	0	0	nan	5	5	1	5	1	1	0	0	65535	65535
0	22192	r05c05f09p01-ch2sk1fk1fl1.tiff	r05c05f09p01-ch1sk1fk1fl1.tiff	19	387	0.000579843	0.00204471	0	0	nan	5	9	1	5	1	1	0	0	65535	65535
0	20883	r05c05f10p01-ch2sk1fk1fl1.tiff	r05c05f10p01-ch1sk1fk1fl1.tiff	19	388	0.000564584	0.00196841	0	0	nan	5	10	1	5	1	1	0	0	65535	65535
0	22053	r05c05f13p01-ch2sk1fk1fl1.tiff	r05c05f13p01-ch1sk1fk1fl1.tiff	19	391	0.000579843	0.00202945	0	0	nan	5	13	1	5	1	1	0	0	65535	65535
0	23135	r05c05f14p01-ch2sk1fk1fl1.tiff	r05c05f14p01-ch1sk1fk1fl1.tiff	19	392	0.000595102	0.00199893	0	0	nan	5	14	1	5	1	1	0	0	65535	65535
0	20099	r05c05f18p01-ch2sk1fk1fl1.tiff	r05c05f18p01-ch1sk1fk1fl1.tiff	19	396	0.00062562	0.00198367	0	0	nan	5	18	1	5	1	1	0	0	65535	65535
5	30696	r05c05f19p01-ch2sk1fk1fl1.tiff	r05c05f19p01-ch1sk1fk1fl1.tiff	19	397	0.0255589	0.0377203	0	0	nan	5	19	1	5	1	1	0	0	65535	65535
0	22474	r05c06f02p01-ch2sk1fk1fl1.tiff	r05c06f02p01-ch1sk1fk1fl1.tiff	24	485	0.000610361	0.00201419	0	0	nan	6	2	1	5	1	1	0	0	65535	65535
0	22198	r05c06f03p01-ch2sk1fk1fl1.tiff	r05c06f03p01-ch1sk1fk1fl1.tiff	24	486	0.000579843	0.00201419	0	0	nan	6	3	1	5	1	1	0	0	65535	65535
0	20270	r05c06f04p01-ch2sk1fk1fl1.tiff	r05c06f04p01-ch1sk1fk1fl1.tiff	24	487	0.000595102	0.00198367	0	0	nan	6	4	1	5	1	1	0	0	65535	65535
0	21491	r05c06f05p01-ch2sk1fk1fl1.tiff	r05c06f05p01-ch1sk1fk1fl1.tiff	24	488	0.000595102	0.00199893	0	0	nan	6	5	1	5	1	1	0	0	65535	65535
0	22660	r05c06f09p01-ch2sk1fk1fl1.tiff	r05c06f09p01-ch1sk1fk1fl1.tiff	24	492	0.000610361	0.00199893	0	0	nan	6	9	1	5	1	1	0	0	65535	65535
0	21037	r05c06f10p01-ch2sk1fk1fl1.tiff	r05c06f10p01-ch1sk1fk1fl1.tiff	24	493	0.000564584	0.00204471	0	0	nan	6	10	1	5	1	1	0	0	65535	65535
0	22235	r05c06f13p01-ch2sk1fk1fl1.tiff	r05c06f13p01-ch1sk1fk1fl1.tiff	24	496	0.000610361	0.00209049	0	0	nan	6	13	1	5	1	1	0	0	65535	65535
0	21204	r05c06f14p01-ch2sk1fk1fl1.tiff	r05c06f14p01-ch1sk1fk1fl1.tiff	24	497	0.000640879	0.00292973	0	0	nan	6	14	1	5	1	1	0	0	65535	65535
0	20441	r05c06f18p01-ch2sk1fk1fl1.tiff	r05c06f18p01-ch1sk1fk1fl1.tiff	24	501	0.000595102	0.00209049	0	0	nan	6	18	1	5	1	1	0	0	65535	65535
0	22369	r05c06f19p01-ch2sk1fk1fl1.tiff	r05c06f19p01-ch1sk1fk1fl1.tiff	24	502	0.0055848	0.00376898	0	0	nan	6	19	1	5	1	1	0	0	65535	65535
0	20464	r05c07f02p01-ch2sk1fk1fl1.tiff	r05c07f02p01-ch1sk1fk1fl1.tiff	29	590	0.000595102	0.00210575	0	0	nan	7	2	1	5	1	1	0	0	65535	65535
0	22662	r05c07f03p01-ch2sk1fk1fl1.tiff	r05c07f03p01-ch1sk1fk1fl1.tiff	29	591	0.000610361	0.00207523	0	0	nan	7	3	1	5	1	1	0	0	65535	65535
0	21941	r05c07f04p01-ch2sk1fk1fl1.tiff	r05c07f04p01-ch1sk1fk1fl1.tiff	29	592	0.000610361	0.0021973	0	0	nan	7	4	1	5	1	1	0	0	65535	65535
0	22286	r05c07f08p01-ch2sk1fk1fl1.tiff	r05c07f08p01-ch1sk1fk1fl1.tiff	29	596	0.00062562	0.00199893	0	0	nan	7	8	1	5	1	1	0	0	65535	65535
0	20402	r05c07f09p01-ch2sk1fk1fl1.tiff	r05c07f09p01-ch1sk1fk1fl1.tiff	29	597	0.000564584	0.00215152	0	0	nan	7	9	1	5	1	1	0	0	65535	65535
0	21418	r05c07f10p01-ch2sk1fk1fl1.tiff	r05c07f10p01-ch1sk1fk1fl1.tiff	29	598	0.00062562	0.00209049	0	0	nan	7	10	1	5	1	1	0	0	65535	65535
4	22213	r05c07f17p01-ch2sk1fk1fl1.tiff	r05c07f17p01-ch1sk1fk1fl1.tiff	29	605	0.0450294	0.00442512	0	0	nan	7	17	1	5	1	1	0	0	65535	65535
0	20253	r05c07f18p01-ch2sk1fk1fl1.tiff	r05c07f18p01-ch1sk1fk1fl1.tiff	29	606	0.000595102	0.00201419	0	0	nan	7	18	1	5	1	1	0	0	65535	65535
0	22292	r05c07f19p01-ch2sk1fk1fl1.tiff	r05c07f19p01-ch1sk1fk1fl1.tiff	29	607	0.000610361	0.00202945	0	0	nan	7	19	1	5	1	1	0	0	65535	65535
0	22615	r05c08f02p01-ch2sk1fk1fl1.tiff	r05c08f02p01-ch1sk1fk1fl1.tiff	34	695	0.000640879	0.00204471	0	0	nan	8	2	1	5	1	1	0	0	65535	65535
0	20520	r05c08f03p01-ch2sk1fk1fl1.tiff	r05c08f03p01-ch1sk1fk1fl1.tiff	34	696	0.000579843	0.00250248	0	0	nan	8	3	1	5	1	1	0	0	65535	65535
0	20704	r05c08f04p01-ch2sk1fk1fl1.tiff	r05c08f04p01-ch1sk1fk1fl1.tiff	34	697	0.000579843	0.00292973	0	0	nan	8	4	1	5	1	1	0	0	65535	65535
0	21843	r05c08f05p01-ch2sk1fk1fl1.tiff	r05c08f05p01-ch1sk1fk1fl1.tiff	34	698	0.000610361	0.00205997	0	0	nan	8	5	1	5	1	1	0	0	65535	65535
0	22334	r05c08f08p01-ch2sk1fk1fl1.tiff	r05c08f08p01-ch1sk1fk1fl1.tiff	34	701	0.000579843	0.00202945	0	0	nan	8	8	1	5	1	1	0	0	65535	65535
0	20802	r05c08f09p01-ch2sk1fk1fl1.tiff	r05c08f09p01-ch1sk1fk1fl1.tiff	34	702	0.000610361	0.00202945	0	0	nan	8	9	1	5	1	1	0	0	65535	65535
0	21529	r05c08f10p01-ch2sk1fk1fl1.tiff	r05c08f10p01-ch1sk1fk1fl1.tiff	34	703	0.000610361	0.00209049	0	0	nan	8	10	1	5	1	1	0	0	65535	65535
0	22616	r05c08f18p01-ch2sk1fk1fl1.tiff	r05c08f18p01-ch1sk1fk1fl1.tiff	34	711	0.000549325	0.00196841	0	0	nan	8	18	1	5	1	1	0	0	65535	65535
0	22587	r05c08f19p01-ch2sk1fk1fl1.tiff	r05c08f19p01-ch1sk1fk1fl1.tiff	34	712	0.000595102	0.00202945	0	0	nan	8	19	1	5	1	1	0	0	65535	65535
0	22705	r05c09f02p01-ch2sk1fk1fl1.tiff	r05c09f02p01-ch1sk1fk1fl1.tiff	39	800	0.000595102	0.00221256	0	0	nan	9	2	1	5	1	1	0	0	65535	65535
0	22456	r05c09f03p01-ch2sk1fk1fl1.tiff	r05c09f03p01-ch1sk1fk1fl1.tiff	39	801	0.000579843	0.00366217	0	0	nan	9	3	1	5	1	1	0	0	65535	65535
0	22779	r05c09f04p01-ch2sk1fk1fl1.tiff	r05c09f04p01-ch1sk1fk1fl1.tiff	39	802	0.000595102	0.00210575	0	0	nan	9	4	1	5	1	1	0	0	65535	65535
0	19716	r05c09f05p01-ch2sk1fk1fl1.tiff	r05c09f05p01-ch1sk1fk1fl1.tiff	39	803	0.000564584	0.00202945	0	0	nan	9	5	1	5	1	1	0	0	65535	65535
0	21024	r05c09f09p01-ch2sk1fk1fl1.tiff	r05c09f09p01-ch1sk1fk1fl1.tiff	39	807	0.000579843	0.00196841	0	0	nan	9	9	1	5	1	1	0	0	65535	65535
0	19296	r05c09f10p01-ch2sk1fk1fl1.tiff	r05c09f10p01-ch1sk1fk1fl1.tiff	39	808	0.000579843	0.00201419	0	0	nan	9	10	1	5	1	1	0	0	65535	65535
0	20514	r05c09f18p01-ch2sk1fk1fl1.tiff	r05c09f18p01-ch1sk1fk1fl1.tiff	39	816	0.000549325	0.0021973	0	0	nan	9	18	1	5	1	1	0	0	65535	65535
0	22447	r05c09f19p01-ch2sk1fk1fl1.tiff	r05c09f19p01-ch1sk1fk1fl1.tiff	39	817	0.00062562	0.00201419	0	0	nan	9	19	1	5	1	1	0	0	65535	65535
0	22744	r05c10f02p01-ch2sk1fk1fl1.tiff	r05c10f02p01-ch1sk1fk1fl1.tiff	44	905	0.000595102	0.00898756	0	0	nan	10	2	1	5	1	1	0	0	65535	65535
0	20529	r05c10f03p01-ch2sk1fk1fl1.tiff	r05c10f03p01-ch1sk1fk1fl1.tiff	44	906	0.000579843	0.00205997	0	0	nan	10	3	1	5	1	1	0	0	65535	65535
0	22563	r05c10f04p01-ch2sk1fk1fl1.tiff	r05c10f04p01-ch1sk1fk1fl1.tiff	44	907	0.00062562	0.00213626	0	0	nan	10	4	1	5	1	1	0	0	65535	65535
0	21711	r05c10f05p01-ch2sk1fk1fl1.tiff	r05c10f05p01-ch1sk1fk1fl1.tiff	44	908	0.000595102	0.00215152	0	0	nan	10	5	1	5	1	1	0	0	65535	65535
0	22419	r05c10f08p01-ch2sk1fk1fl1.tiff	r05c10f08p01-ch1sk1fk1fl1.tiff	44	911	0.000564584	0.00207523	0	0	nan	10	8	1	5	1	1	0	0	65535	65535
0	20946	r05c10f09p01-ch2sk1fk1fl1.tiff	r05c10f09p01-ch1sk1fk1fl1.tiff	44	912	0.000595102	0.00198367	0	0	nan	10	9	1	5	1	1	0	0	65535	65535
0	21540	r05c10f10p01-ch2sk1fk1fl1.tiff	r05c10f10p01-ch1sk1fk1fl1.tiff	44	913	0.000534066	0.00215152	0	0	nan	10	10	1	5	1	1	0	0	65535	65535
0	20758	r05c10f18p01-ch2sk1fk1fl1.tiff	r05c10f18p01-ch1sk1fk1fl1.tiff	44	921	0.000564584	0.00207523	0	0	nan	10	18	1	5	1	1	0	0	65535	65535
2	20490	r05c10f19p01-ch2sk1fk1fl1.tiff	r05c10f19p01-ch1sk1fk1fl1.tiff	44	922	0.0401465	0.00440986	0	0	nan	10	19	1	5	1	1	0	0	65535	65535
0	22015	r06c02f02p01-ch2sk1fk1fl1.tiff	r06c02f02p01-ch1sk1fk1fl1.tiff	5	86	0.000671397	0.00199893	0	0	nan	2	2	1	6	1	1	0	0	65535	65535
0	21660	r06c02f03p01-ch2sk1fk1fl1.tiff	r06c02f03p01-ch1sk1fk1fl1.tiff	5	87	0.000579843	0.002121	0	0	nan	2	3	1	6	1	1	0	0	65535	65535
0	21929	r06c02f04p01-ch2sk1fk1fl1.tiff	r06c02f04p01-ch1sk1fk1fl1.tiff	5	88	0.00062562	0.00204471	0	0	nan	2	4	1	6	1	1	0	0	65535	65535
0	21078	r06c02f05p01-ch2sk1fk1fl1.tiff	r06c02f05p01-ch1sk1fk1fl1.tiff	5	89	0.000579843	0.00205997	0	0	nan	2	5	1	6	1	1	0	0	65535	65535
0	21767	r06c02f09p01-ch2sk1fk1fl1.tiff	r06c02f09p01-ch1sk1fk1fl1.tiff	5	93	0.000610361	0.00205997	0	0	nan	2	9	1	6	1	1	0	0	65535	65535
0	20757	r06c02f10p01-ch2sk1fk1fl1.tiff	r06c02f10p01-ch1sk1fk1fl1.tiff	5	94	0.000595102	0.0021973	0	0	nan	2	10	1	6	1	1	0	0	65535	65535
0	21782	r06c02f13p01-ch2sk1fk1fl1.tiff	r06c02f13p01-ch1sk1fk1fl1.tiff	5	97	0.000564584	0.00199893	0	0	nan	2	13	1	6	1	1	0	0	65535	65535
0	21020	r06c02f14p01-ch2sk1fk1fl1.tiff	r06c02f14p01-ch1sk1fk1fl1.tiff	5	98	0.000564584	0.00204471	0	0	nan	2	14	1	6	1	1	0	0	65535	65535
0	19368	r06c02f18p01-ch2sk1fk1fl1.tiff	r06c02f18p01-ch1sk1fk1fl1.tiff	5	102	0.000579843	0.00198367	0	0	nan	2	18	1	6	1	1	0	0	65535	65535
0	21583	r06c02f19p01-ch2sk1fk1fl1.tiff	r06c02f19p01-ch1sk1fk1fl1.tiff	5	103	0.000595102	0.00250248	0	0	nan	2	19	1	6	1	1	0	0	65535	65535
38	10	r06c02f20p01-ch2sk1fk1fl1.tiff	r06c02f20p01-ch1sk1fk1fl1.tiff	5	104	0.0496376	0.040528	0	0	nan	2	20	1	6	1	1	0	0	65535	65535
0	20011	r06c03f02p01-ch2sk1fk1fl1.tiff	r06c03f02p01-ch1sk1fk1fl1.tiff	10	191	0.000549325	0.00199893	0	0	nan	3	2	1	6	1	1	0	0	65535	65535
0	21871	r06c03f03p01-ch2sk1fk1fl1.tiff	r06c03f03p01-ch1sk1fk1fl1.tiff	10	192	0.000579843	0.002121	0	0	nan	3	3	1	6	1	1	0	0	65535	65535
0	19759	r06c03f04p01-ch2sk1fk1fl1.tiff	r06c03f04p01-ch1sk1fk1fl1.tiff	10	193	0.000579843	0.00198367	0	0	nan	3	4	1	6	1	1	0	0	65535	65535
0	21266	r06c03f05p01-ch2sk1fk1fl1.tiff	r06c03f05p01-ch1sk1fk1fl1.tiff	10	194	0.000610361	0.00201419	0	0	nan	3	5	1	6	1	1	0	0	65535	65535
0	20176	r06c03f09p01-ch2sk1fk1fl1.tiff	r06c03f09p01-ch1sk1fk1fl1.tiff	10	198	0.000579843	0.002121	0	0	nan	3	9	1	6	1	1	0	0	65535	65535
0	22534	r06c03f10p01-ch2sk1fk1fl1.tiff	r06c03f10p01-ch1sk1fk1fl1.tiff	10	199	0.000579843	0.00218204	0	0	nan	3	10	1	6	1	1	0	0	65535	65535
0	21875	r06c03f13p01-ch2sk1fk1fl1.tiff	r06c03f13p01-ch1sk1fk1fl1.tiff	10	202	0.000610361	0.00199893	0	0	nan	3	13	1	6	1	1	0	0	65535	65535
0	21190	r06c03f14p01-ch2sk1fk1fl1.tiff	r06c03f14p01-ch1sk1fk1fl1.tiff	10	203	0.00062562	0.00265507	0	0	nan	3	14	1	6	1	1	0	0	65535	65535
0	20005	r06c03f18p01-ch2sk1fk1fl1.tiff	r06c03f18p01-ch1sk1fk1fl1.tiff	10	207	0.000579843	0.00205997	0	0	nan	3	18	1	6	1	1	0	0	65535	65535
3	21873	r06c03f19p01-ch2sk1fk1fl1.tiff	r06c03f19p01-ch1sk1fk1fl1.tiff	10	208	0.0441291	0.00515755	0	0	nan	3	19	1	6	1	1	0	0	65535	65535
0	20244	r06c04f02p01-ch2sk1fk1fl1.tiff	r06c04f02p01-ch1sk1fk1fl1.tiff	15	296	0.000610361	0.00198367	0	0	nan	4	2	1	6	1	1	0	0	65535	65535
0	22270	r06c04f09p01-ch2sk1fk1fl1.tiff	r06c04f09p01-ch1sk1fk1fl1.tiff	15	303	0.000595102	0.00198367	0	0	nan	4	9	1	6	1	1	0	0	65535	65535
0	20981	r06c04f10p01-ch2sk1fk1fl1.tiff	r06c04f10p01-ch1sk1fk1fl1.tiff	15	304	0.000595102	0.00204471	0	0	nan	4	10	1	6	1	1	0	0	65535	65535
0	21537	r06c04f14p01-ch2sk1fk1fl1.tiff	r06c04f14p01-ch1sk1fk1fl1.tiff	15	308	0.000579843	0.00311284	0	0	nan	4	14	1	6	1	1	0	0	65535	65535
3	22214	r06c04f17p01-ch2sk1fk1fl1.tiff	r06c04f17p01-ch1sk1fk1fl1.tiff	15	311	0.0375219	0.00404364	0	0	nan	4	17	1	6	1	1	0	0	65535	65535
0	17649	r06c04f18p01-ch2sk1fk1fl1.tiff	r06c04f18p01-ch1sk1fk1fl1.tiff	15	312	0.000579843	0.00494392	0	0	nan	4	18	1	6	1	1	0	0	65535	65535
0	19597	r06c04f19p01-ch2sk1fk1fl1.tiff	r06c04f19p01-ch1sk1fk1fl1.tiff	15	313	0.000595102	0.00201419	0	0	nan	4	19	1	6	1	1	0	0	65535	65535
0	22040	r06c04f20p01-ch2sk1fk1fl1.tiff	r06c04f20p01-ch1sk1fk1fl1.tiff	15	314	0.000579843	0.00202945	0	0	nan	4	20	1	6	1	1	0	0	65535	65535
0	22065	r06c04f21p01-ch2sk1fk1fl1.tiff	r06c04f21p01-ch1sk1fk1fl1.tiff	15	315	0.000564584	0.00201419	0	0	nan	4	21	1	6	1	1	0	0	65535	65535
0	22410	r06c05f02p01-ch2sk1fk1fl1.tiff	r06c05f02p01-ch1sk1fk1fl1.tiff	20	401	0.000595102	0.002121	0	0	nan	5	2	1	6	1	1	0	0	65535	65535
0	20332	r06c05f03p01-ch2sk1fk1fl1.tiff	r06c05f03p01-ch1sk1fk1fl1.tiff	20	402	0.000656138	0.00234989	0	0	nan	5	3	1	6	1	1	0	0	65535	65535
0	22280	r06c05f04p01-ch2sk1fk1fl1.tiff	r06c05f04p01-ch1sk1fk1fl1.tiff	20	403	0.000595102	0.002533	0	0	nan	5	4	1	6	1	1	0	0	65535	65535
0	20166	r06c05f09p01-ch2sk1fk1fl1.tiff	r06c05f09p01-ch1sk1fk1fl1.tiff	20	408	0.000564584	0.00198367	0	0	nan	5	9	1	6	1	1	0	0	65535	65535
0	20636	r06c05f10p01-ch2sk1fk1fl1.tiff	r06c05f10p01-ch1sk1fk1fl1.tiff	20	409	0.000595102	0.00210575	0	0	nan	5	10	1	6	1	1	0	0	65535	65535
0	22176	r06c05f18p01-ch2sk1fk1fl1.tiff	r06c05f18p01-ch1sk1fk1fl1.tiff	20	417	0.000595102	0.00196841	0	0	nan	5	18	1	6	1	1	0	0	65535	65535
0	21967	r06c05f19p01-ch2sk1fk1fl1.tiff	r06c05f19p01-ch1sk1fk1fl1.tiff	20	418	0.000640879	0.002121	0	0	nan	5	19	1	6	1	1	0	0	65535	65535
9	2	r06c05f20p01-ch2sk1fk1fl1.tiff	r06c05f20p01-ch1sk1fk1fl1.tiff	20	419	0.0380713	0.0364691	0	0	nan	5	20	1	6	1	1	0	0	65535	65535
0	21918	r06c06f05p01-ch2sk1fk1fl1.tiff	r06c06f05p01-ch1sk1fk1fl1.tiff	25	509	0.000579843	0.00239567	0	0	nan	6	5	1	6	1	1	0	0	65535	65535
0	20796	r06c06f09p01-ch2sk1fk1fl1.tiff	r06c06f09p01-ch1sk1fk1fl1.tiff	25	513	0.00062562	0.00196841	0	0	nan	6	9	1	6	1	1	0	0	65535	65535
0	21340	r06c06f10p01-ch2sk1fk1fl1.tiff	r06c06f10p01-ch1sk1fk1fl1.tiff	25	514	0.000595102	0.00202945	0	0	nan	6	10	1	6	1	1	0	0	65535	65535
0	22145	r06c06f13p01-ch2sk1fk1fl1.tiff	r06c06f13p01-ch1sk1fk1fl1.tiff	25	517	0.000595102	0.00273136	0	0	nan	6	13	1	6	1	1	0	0	65535	65535
0	21619	r06c06f14p01-ch2sk1fk1fl1.tiff	r06c06f14p01-ch1sk1fk1fl1.tiff	25	518	0.000610361	0.00213626	0	0	nan	6	14	1	6	1	1	0	0	65535	65535
0	22226	r06c06f18p01-ch2sk1fk1fl1.tiff	r06c06f18p01-ch1sk1fk1fl1.tiff	25	522	0.000671397	0.00195315	0	0	nan	6	18	1	6	1	1	0	0	65535	65535
0	22344	r06c06f19p01-ch2sk1fk1fl1.tiff	r06c06f19p01-ch1sk1fk1fl1.tiff	25	523	0.000595102	0.00205997	0	0	nan	6	19	1	6	1	1	0	0	65535	65535
0	20050	r06c06f20p01-ch2sk1fk1fl1.tiff	r06c06f20p01-ch1sk1fk1fl1.tiff	25	524	0.000656138	0.00292973	0	0	nan	6	20	1	6	1	1	0	0	65535	65535
0	22346	r06c06f21p01-ch2sk1fk1fl1.tiff	r06c06f21p01-ch1sk1fk1fl1.tiff	25	525	0.000564584	0.00209049	0	0	nan	6	21	1	6	1	1	0	0	65535	65535
0	21590	r06c07f05p01-ch2sk1fk1fl1.tiff	r06c07f05p01-ch1sk1fk1fl1.tiff	30	614	0.000579843	0.00209049	0	0	nan	7	5	1	6	1	1	0	0	65535	65535
0	20484	r06c07f09p01-ch2sk1fk1fl1.tiff	r06c07f09p01-ch1sk1fk1fl1.tiff	30	618	0.000579843	0.00196841	0	0	nan	7	9	1	6	1	1	0	0	65535	65535
0	19364	r06c07f10p01-ch2sk1fk1fl1.tiff	r06c07f10p01-ch1sk1fk1fl1.tiff	30	619	0.000595102	0.00199893	0	0	nan	7	10	1	6	1	1	0	0	65535	65535
0	20186	r06c07f13p01-ch2sk1fk1fl1.tiff	r06c07f13p01-ch1sk1fk1fl1.tiff	30	622	0.000579843	0.00204471	0	0	nan	7	13	1	6	1	1	0	0	65535	65535
0	21450	r06c07f14p01-ch2sk1fk1fl1.tiff	r06c07f14p01-ch1sk1fk1fl1.tiff	30	623	0.000564584	0.00198367	0	0	nan	7	14	1	6	1	1	0	0	65535	65535
0	20503	r06c07f18p01-ch2sk1fk1fl1.tiff	r06c07f18p01-ch1sk1fk1fl1.tiff	30	627	0.000564584	0.00349432	0	0	nan	7	18	1	6	1	1	0	0	65535	65535
0	22158	r06c07f19p01-ch2sk1fk1fl1.tiff	r06c07f19p01-ch1sk1fk1fl1.tiff	30	628	0.000579843	0.00201419	0	0	nan	7	19	1	6	1	1	0	0	65535	65535
0	22264	r06c07f20p01-ch2sk1fk1fl1.tiff	r06c07f20p01-ch1sk1fk1fl1.tiff	30	629	0.000595102	0.00202945	0	0	nan	7	20	1	6	1	1	0	0	65535	65535
0	20003	r06c07f21p01-ch2sk1fk1fl1.tiff	r06c07f21p01-ch1sk1fk1fl1.tiff	30	630	0.000610361	0.00207523	0	0	nan	7	21	1	6	1	1	0	0	65535	65535
0	20759	r06c08f02p01-ch2sk1fk1fl1.tiff	r06c08f02p01-ch1sk1fk1fl1.tiff	35	716	0.000564584	0.00314336	0	0	nan	8	2	1	6	1	1	0	0	65535	65535
0	22597	r06c08f09p01-ch2sk1fk1fl1.tiff	r06c08f09p01-ch1sk1fk1fl1.tiff	35	723	0.000595102	0.00843824	0	0	nan	8	9	1	6	1	1	0	0	65535	65535
0	21765	r06c08f10p01-ch2sk1fk1fl1.tiff	r06c08f10p01-ch1sk1fk1fl1.tiff	35	724	0.000564584	0.00210575	0	0	nan	8	10	1	6	1	1	0	0	65535	65535
0	21505	r06c08f14p01-ch2sk1fk1fl1.tiff	r06c08f14p01-ch1sk1fk1fl1.tiff	35	728	0.000595102	0.00196841	0	0	nan	8	14	1	6	1	1	0	0	65535	65535
2	1	r06c08f17p01-ch2sk1fk1fl1.tiff	r06c08f17p01-ch1sk1fk1fl1.tiff	35	731	0.0396429	0.0307469	0	0	nan	8	17	1	6	1	1	0	0	65535	65535
0	20907	r06c08f18p01-ch2sk1fk1fl1.tiff	r06c08f18p01-ch1sk1fk1fl1.tiff	35	732	0.000656138	0.00199893	0	0	nan	8	18	1	6	1	1	0	0	65535	65535
0	22452	r06c08f19p01-ch2sk1fk1fl1.tiff	r06c08f19p01-ch1sk1fk1fl1.tiff	35	733	0.000610361	0.00202945	0	0	nan	8	19	1	6	1	1	0	0	65535	65535
0	20398	r06c08f20p01-ch2sk1fk1fl1.tiff	r06c08f20p01-ch1sk1fk1fl1.tiff	35	734	0.000610361	0.00242618	0	0	nan	8	20	1	6	1	1	0	0	65535	65535
0	22351	r06c08f21p01-ch2sk1fk1fl1.tiff	r06c08f21p01-ch1sk1fk1fl1.tiff	35	735	0.000579843	0.00205997	0	0	nan	8	21	1	6	1	1	0	0	65535	65535
0	22522	r06c09f02p01-ch2sk1fk1fl1.tiff	r06c09f02p01-ch1sk1fk1fl1.tiff	40	821	0.000564584	0.00209049	0	0	nan	9	2	1	6	1	1	0	0	65535	65535
0	21011	r06c09f09p01-ch2sk1fk1fl1.tiff	r06c09f09p01-ch1sk1fk1fl1.tiff	40	828	0.000579843	0.00213626	0	0	nan	9	9	1	6	1	1	0	0	65535	65535
0	22065	r06c09f10p01-ch2sk1fk1fl1.tiff	r06c09f10p01-ch1sk1fk1fl1.tiff	40	829	0.00062562	0.00202945	0	0	nan	9	10	1	6	1	1	0	0	65535	65535
2	22396	r06c09f11p01-ch2sk1fk1fl1.tiff	r06c09f11p01-ch1sk1fk1fl1.tiff	40	830	0.0259098	0.00418097	0	0	nan	9	11	1	6	1	1	0	0	65535	65535
0	21519	r06c09f14p01-ch2sk1fk1fl1.tiff	r06c09f14p01-ch1sk1fk1fl1.tiff	40	833	0.000610361	0.00198367	0	0	nan	9	14	1	6	1	1	0	0	65535	65535
0	20313	r06c09f17p01-ch2sk1fk1fl1.tiff	r06c09f17p01-ch1sk1fk1fl1.tiff	40	836	0.000595102	0.00218204	0	0	nan	9	17	1	6	1	1	0	0	65535	65535
0	20891	r06c09f18p01-ch2sk1fk1fl1.tiff	r06c09f18p01-ch1sk1fk1fl1.tiff	40	837	0.000595102	0.00207523	0	0	nan	9	18	1	6	1	1	0	0	65535	65535
0	20384	r06c09f19p01-ch2sk1fk1fl1.tiff	r06c09f19p01-ch1sk1fk1fl1.tiff	40	838	0.000595102	0.00204471	0	0	nan	9	19	1	6	1	1	0	0	65535	65535
0	20276	r06c09f20p01-ch2sk1fk1fl1.tiff	r06c09f20p01-ch1sk1fk1fl1.tiff	40	839	0.000610361	0.00201419	0	0	nan	9	20	1	6	1	1	0	0	65535	65535
0	20139	r06c09f21p01-ch2sk1fk1fl1.tiff	r06c09f21p01-ch1sk1fk1fl1.tiff	40	840	0.000640879	0.00204471	0	0	nan	9	21	1	6	1	1	0	0	65535	65535
0	20773	r06c10f02p01-ch2sk1fk1fl1.tiff	r06c10f02p01-ch1sk1fk1fl1.tiff	45	926	0.000640879	0.00204471	0	0	nan	10	2	1	6	1	1	0	0	65535	65535
0	21537	r06c10f05p01-ch2sk1fk1fl1.tiff	r06c10f05p01-ch1sk1fk1fl1.tiff	45	929	0.000564584	0.00209049	0	0	nan	10	5	1	6	1	1	0	0	65535	65535
0	20942	r06c10f09p01-ch2sk1fk1fl1.tiff	r06c10f09p01-ch1sk1fk1fl1.tiff	45	933	0.000595102	0.00331121	0	0	nan	10	9	1	6	1	1	0	0	65535	65535
0	19691	r06c10f10p01-ch2sk1fk1fl1.tiff	r06c10f10p01-ch1sk1fk1fl1.tiff	45	934	0.000595102	0.00201419	0	0	nan	10	10	1	6	1	1	0	0	65535	65535
0	20764	r06c10f13p01-ch2sk1fk1fl1.tiff	r06c10f13p01-ch1sk1fk1fl1.tiff	45	937	0.000610361	0.00207523	0	0	nan	10	13	1	6	1	1	0	0	65535	65535
0	21813	r06c10f14p01-ch2sk1fk1fl1.tiff	r06c10f14p01-ch1sk1fk1fl1.tiff	45	938	0.000610361	0.00195315	0	0	nan	10	14	1	6	1	1	0	0	65535	65535
0	20944	r06c10f18p01-ch2sk1fk1fl1.tiff	r06c10f18p01-ch1sk1fk1fl1.tiff	45	942	0.000579843	0.00199893	0	0	nan	10	18	1	6	1	1	0	0	65535	65535
0	22604	r06c10f19p01-ch2sk1fk1fl1.tiff	r06c10f19p01-ch1sk1fk1fl1.tiff	45	943	0.000564584	0.00198367	0	0	nan	10	19	1	6	1	1	0	0	65535	65535
0	22431	r06c10f20p01-ch2sk1fk1fl1.tiff	r06c10f20p01-ch1sk1fk1fl1.tiff	45	944	0.000579843	0.00201419	0	0	nan	10	20	1	6	1	1	0	0	65535	65535
0	20412	r06c10f21p01-ch2sk1fk1fl1.tiff	r06c10f21p01-ch1sk1fk1fl1.tiff	45	945	0.000595102	0.00205997	0	0	nan	10	21	1	6	1	1	0	0	65535	65535

## Sheet: Plate B (worms 7 - 12)
Count_beads_seg	Count_cell_seg	FileName_bead_signal	FileName_cells_signal	Group_Number	ImageNumber	Intensity_MaxIntensity_bead_signal	Intensity_MaxIntensity_cells_signal	Math_percentSaturatedBeads	Math_percentSaturatedCells	Metadata_Channel	Metadata_Column	Metadata_Field	Metadata_Plate	Metadata_Row	Quality Control_no beads flag	Quality Control_no cells flag	Quality Control_saturation beads	Quality Control_saturation cells	Scaling_bead_signal	Scaling_cells_signal
711	188	r02c02f01p01-ch2sk1fk1fl1.tiff	r02c02f01p01-ch1sk1fk1fl1.tiff	1	1	0.11429	0.217166	0	0	nan	2	1	1	2	0	0	0	0	65535	65535
121	30	r02c02f06p01-ch2sk1fk1fl1.tiff	r02c02f06p01-ch1sk1fk1fl1.tiff	1	6	0.0831769	0.113054	0	0	nan	2	6	1	2	0	0	0	0	65535	65535
169	42	r02c02f07p01-ch2sk1fk1fl1.tiff	r02c02f07p01-ch1sk1fk1fl1.tiff	1	7	0.153872	0.184237	0	0	nan	2	7	1	2	0	0	0	0	65535	65535
15	4	r02c02f08p01-ch2sk1fk1fl1.tiff	r02c02f08p01-ch1sk1fk1fl1.tiff	1	8	0.160006	0.0982071	0	0	nan	2	8	1	2	0	0	0	0	65535	65535
124	15	r02c02f11p01-ch2sk1fk1fl1.tiff	r02c02f11p01-ch1sk1fk1fl1.tiff	1	11	0.0830396	0.0818341	0	0	nan	2	11	1	2	0	0	0	0	65535	65535
323	85	r02c02f12p01-ch2sk1fk1fl1.tiff	r02c02f12p01-ch1sk1fk1fl1.tiff	1	12	0.166522	0.201709	0	0	nan	2	12	1	2	0	0	0	0	65535	65535
179	36	r02c02f15p01-ch2sk1fk1fl1.tiff	r02c02f15p01-ch1sk1fk1fl1.tiff	1	15	0.101366	0.178073	0	0	nan	2	15	1	2	0	0	0	0	65535	65535
449	143	r02c02f16p01-ch2sk1fk1fl1.tiff	r02c02f16p01-ch1sk1fk1fl1.tiff	1	16	0.172656	0.247562	0	0	nan	2	16	1	2	0	0	0	0	65535	65535
125	30	r02c02f17p01-ch2sk1fk1fl1.tiff	r02c02f17p01-ch1sk1fk1fl1.tiff	1	17	0.073106	0.0876936	0	0	nan	2	17	1	2	0	0	0	0	65535	65535
93	21	r02c02f20p01-ch2sk1fk1fl1.tiff	r02c02f20p01-ch1sk1fk1fl1.tiff	1	20	0.0874495	0.0730602	0	0	nan	2	20	1	2	0	0	0	0	65535	65535
7	7	r02c02f21p01-ch2sk1fk1fl1.tiff	r02c02f21p01-ch1sk1fk1fl1.tiff	1	21	0.070161	0.0905165	0	0	nan	2	21	1	2	0	0	0	0	65535	65535
482	158	r02c03f01p01-ch2sk1fk1fl1.tiff	r02c03f01p01-ch1sk1fk1fl1.tiff	6	106	0.161166	0.228046	0	0	nan	3	1	1	2	0	0	0	0	65535	65535
49	8	r02c03f06p01-ch2sk1fk1fl1.tiff	r02c03f06p01-ch1sk1fk1fl1.tiff	6	111	0.113741	0.126467	0	0	nan	3	6	1	2	0	0	0	0	65535	65535
201	45	r02c03f07p01-ch2sk1fk1fl1.tiff	r02c03f07p01-ch1sk1fk1fl1.tiff	6	112	0.12079	0.115984	0	0	nan	3	7	1	2	0	0	0	0	65535	65535
6	4	r02c03f08p01-ch2sk1fk1fl1.tiff	r02c03f08p01-ch1sk1fk1fl1.tiff	6	113	0.0924392	0.0795453	0	0	nan	3	8	1	2	0	0	0	0	65535	65535
99	24	r02c03f11p01-ch2sk1fk1fl1.tiff	r02c03f11p01-ch1sk1fk1fl1.tiff	6	116	0.121752	0.0872206	0	0	nan	3	11	1	2	0	0	0	0	65535	65535
174	42	r02c03f12p01-ch2sk1fk1fl1.tiff	r02c03f12p01-ch1sk1fk1fl1.tiff	6	117	0.120134	0.139223	0	0	nan	3	12	1	2	0	0	0	0	65535	65535
135	37	r02c03f15p01-ch2sk1fk1fl1.tiff	r02c03f15p01-ch1sk1fk1fl1.tiff	6	120	0.104372	0.19704	0	0	nan	3	15	1	2	0	0	0	0	65535	65535
633	192	r02c03f16p01-ch2sk1fk1fl1.tiff	r02c03f16p01-ch1sk1fk1fl1.tiff	6	121	0.180896	0.204089	0	0	nan	3	16	1	2	0	0	0	0	65535	65535
126	40	r02c03f17p01-ch2sk1fk1fl1.tiff	r02c03f17p01-ch1sk1fk1fl1.tiff	6	122	0.0803845	0.0821851	0	0	nan	3	17	1	2	0	0	0	0	65535	65535
35	5	r02c03f19p01-ch2sk1fk1fl1.tiff	r02c03f19p01-ch1sk1fk1fl1.tiff	6	124	0.0768292	0.0504311	0	0	nan	3	19	1	2	0	0	0	0	65535	65535
194	41	r02c03f20p01-ch2sk1fk1fl1.tiff	r02c03f20p01-ch1sk1fk1fl1.tiff	6	125	0.112657	0.0922408	0	0	nan	3	20	1	2	0	0	0	0	65535	65535
25	3	r02c03f21p01-ch2sk1fk1fl1.tiff	r02c03f21p01-ch1sk1fk1fl1.tiff	6	126	0.0809491	0.0727398	0	0	nan	3	21	1	2	0	0	0	0	65535	65535
388	107	r02c04f01p01-ch2sk1fk1fl1.tiff	r02c04f01p01-ch1sk1fk1fl1.tiff	11	211	0.142672	0.249714	0	0.000287224	nan	4	1	1	2	0	0	0	0	65535	65535
56	16	r02c04f07p01-ch2sk1fk1fl1.tiff	r02c04f07p01-ch1sk1fk1fl1.tiff	11	217	0.0947127	0.0787518	0	0	nan	4	7	1	2	0	0	0	0	65535	65535
130	32	r02c04f11p01-ch2sk1fk1fl1.tiff	r02c04f11p01-ch1sk1fk1fl1.tiff	11	221	0.083772	0.0939193	0	0	nan	4	11	1	2	0	0	0	0	65535	65535
181	41	r02c04f12p01-ch2sk1fk1fl1.tiff	r02c04f12p01-ch1sk1fk1fl1.tiff	11	222	0.106004	0.146715	0	0	nan	4	12	1	2	0	0	0	0	65535	65535
231	63	r02c04f15p01-ch2sk1fk1fl1.tiff	r02c04f15p01-ch1sk1fk1fl1.tiff	11	225	0.127352	0.158389	0	0	nan	4	15	1	2	0	0	0	0	65535	65535
829	231	r02c04f16p01-ch2sk1fk1fl1.tiff	r02c04f16p01-ch1sk1fk1fl1.tiff	11	226	0.227359	0.238056	0	0	nan	4	16	1	2	0	0	0	0	65535	65535
122	59	r02c04f17p01-ch2sk1fk1fl1.tiff	r02c04f17p01-ch1sk1fk1fl1.tiff	11	227	0.114488	0.114763	0	0	nan	4	17	1	2	0	0	0	0	65535	65535
34	9	r02c04f19p01-ch2sk1fk1fl1.tiff	r02c04f19p01-ch1sk1fk1fl1.tiff	11	229	0.0666209	0.0625162	0	0	nan	4	19	1	2	0	0	0	0	65535	65535
141	33	r02c04f20p01-ch2sk1fk1fl1.tiff	r02c04f20p01-ch1sk1fk1fl1.tiff	11	230	0.129015	0.0736553	0	0	nan	4	20	1	2	0	0	0	0	65535	65535
42	6	r02c04f21p01-ch2sk1fk1fl1.tiff	r02c04f21p01-ch1sk1fk1fl1.tiff	11	231	0.0831769	0.063447	0	0	nan	4	21	1	2	0	0	0	0	65535	65535
544	145	r02c05f01p01-ch2sk1fk1fl1.tiff	r02c05f01p01-ch1sk1fk1fl1.tiff	16	316	0.104555	0.179492	0	0	nan	5	1	1	2	0	0	0	0	65535	65535
107	21	r02c05f07p01-ch2sk1fk1fl1.tiff	r02c05f07p01-ch1sk1fk1fl1.tiff	16	322	0.0835889	0.0879988	0	0	nan	5	7	1	2	0	0	0	0	65535	65535
33	6	r02c05f08p01-ch2sk1fk1fl1.tiff	r02c05f08p01-ch1sk1fk1fl1.tiff	16	323	0.110277	0.0972915	0	0	nan	5	8	1	2	0	0	0	0	65535	65535
261	83	r02c05f11p01-ch2sk1fk1fl1.tiff	r02c05f11p01-ch1sk1fk1fl1.tiff	16	326	0.125383	0.221042	0	0	nan	5	11	1	2	0	0	0	0	65535	65535
119	13	r02c05f12p01-ch2sk1fk1fl1.tiff	r02c05f12p01-ch1sk1fk1fl1.tiff	16	327	0.068986	0.0827802	0	0	nan	5	12	1	2	0	0	0	0	65535	65535
152	19	r02c05f15p01-ch2sk1fk1fl1.tiff	r02c05f15p01-ch1sk1fk1fl1.tiff	16	330	0.0895857	0.0972763	0	0	nan	5	15	1	2	0	0	0	0	65535	65535
673	217	r02c05f16p01-ch2sk1fk1fl1.tiff	r02c05f16p01-ch1sk1fk1fl1.tiff	16	331	0.121981	0.229953	0	0	nan	5	16	1	2	0	0	0	0	65535	65535
239	67	r02c05f17p01-ch2sk1fk1fl1.tiff	r02c05f17p01-ch1sk1fk1fl1.tiff	16	332	0.133059	0.249638	0	0.000430836	nan	5	17	1	2	0	0	0	0	65535	65535
50	9	r02c05f19p01-ch2sk1fk1fl1.tiff	r02c05f19p01-ch1sk1fk1fl1.tiff	16	334	0.0680247	0.0778973	0	0	nan	5	19	1	2	0	0	0	0	65535	65535
108	40	r02c05f20p01-ch2sk1fk1fl1.tiff	r02c05f20p01-ch1sk1fk1fl1.tiff	16	335	0.0589151	0.0777295	0	0	nan	5	20	1	2	0	0	0	0	65535	65535
290	78	r02c06f01p01-ch2sk1fk1fl1.tiff	r02c06f01p01-ch1sk1fk1fl1.tiff	21	421	0.166674	0.185473	0	0	nan	6	1	1	2	0	0	0	0	65535	65535
53	9	r02c06f06p01-ch2sk1fk1fl1.tiff	r02c06f06p01-ch1sk1fk1fl1.tiff	21	426	0.118959	0.179049	0	0	nan	6	6	1	2	0	0	0	0	65535	65535
19	4	r02c06f07p01-ch2sk1fk1fl1.tiff	r02c06f07p01-ch1sk1fk1fl1.tiff	21	427	0.102678	0.0750134	0	0	nan	6	7	1	2	0	0	0	0	65535	65535
482	120	r02c06f12p01-ch2sk1fk1fl1.tiff	r02c06f12p01-ch1sk1fk1fl1.tiff	21	432	0.158892	0.198154	0	0	nan	6	12	1	2	0	0	0	0	65535	65535
22	4	r02c06f13p01-ch2sk1fk1fl1.tiff	r02c06f13p01-ch1sk1fk1fl1.tiff	21	433	0.160006	0.0783551	0	0	nan	6	13	1	2	0	0	0	0	65535	65535
54	6	r02c06f14p01-ch2sk1fk1fl1.tiff	r02c06f14p01-ch1sk1fk1fl1.tiff	21	434	0.120592	0.0939193	0	0	nan	6	14	1	2	0	0	0	0	65535	65535
724	236	r02c06f15p01-ch2sk1fk1fl1.tiff	r02c06f15p01-ch1sk1fk1fl1.tiff	21	435	0.145266	0.173266	0	0	nan	6	15	1	2	0	0	0	0	65535	65535
245	216	r02c06f16p01-ch2sk1fk1fl1.tiff	r02c06f16p01-ch1sk1fk1fl1.tiff	21	436	0.138354	0.178668	0	0	nan	6	16	1	2	0	0	0	0	65535	65535
142	31	r02c06f20p01-ch2sk1fk1fl1.tiff	r02c06f20p01-ch1sk1fk1fl1.tiff	21	440	0.0732433	0.0956283	0	0	nan	6	20	1	2	0	0	0	0	65535	65535
161	48	r02c06f21p01-ch2sk1fk1fl1.tiff	r02c06f21p01-ch1sk1fk1fl1.tiff	21	441	0.121401	0.110735	0	0	nan	6	21	1	2	0	0	0	0	65535	65535
258	51	r02c07f01p01-ch2sk1fk1fl1.tiff	r02c07f01p01-ch1sk1fk1fl1.tiff	26	526	0.127596	0.158511	0	0	nan	7	1	1	2	0	0	0	0	65535	65535
57	9	r02c07f06p01-ch2sk1fk1fl1.tiff	r02c07f06p01-ch1sk1fk1fl1.tiff	26	531	0.126909	0.120912	0	0	nan	7	6	1	2	0	0	0	0	65535	65535
7	2	r02c07f07p01-ch2sk1fk1fl1.tiff	r02c07f07p01-ch1sk1fk1fl1.tiff	26	532	0.101274	0.0892805	0	0	nan	7	7	1	2	0	0	0	0	65535	65535
340	121	r02c07f12p01-ch2sk1fk1fl1.tiff	r02c07f12p01-ch1sk1fk1fl1.tiff	26	537	0.145312	0.226047	0	0	nan	7	12	1	2	0	0	0	0	65535	65535
45	10	r02c07f13p01-ch2sk1fk1fl1.tiff	r02c07f13p01-ch1sk1fk1fl1.tiff	26	538	0.143389	0.108995	0	0	nan	7	13	1	2	0	0	0	0	65535	65535
37	3	r02c07f14p01-ch2sk1fk1fl1.tiff	r02c07f14p01-ch1sk1fk1fl1.tiff	26	539	0.102525	0.102739	0	0	nan	7	14	1	2	0	0	0	0	65535	65535
604	187	r02c07f15p01-ch2sk1fk1fl1.tiff	r02c07f15p01-ch1sk1fk1fl1.tiff	26	540	0.157458	0.249683	0	0.000861673	nan	7	15	1	2	0	0	0	0	65535	65535
489	219	r02c07f16p01-ch2sk1fk1fl1.tiff	r02c07f16p01-ch1sk1fk1fl1.tiff	26	541	0.129244	0.230808	0	0	nan	7	16	1	2	0	0	0	0	65535	65535
57	20	r02c07f17p01-ch2sk1fk1fl1.tiff	r02c07f17p01-ch1sk1fk1fl1.tiff	26	542	0.10956	0.0926833	0	0	nan	7	17	1	2	0	0	0	0	65535	65535
260	70	r02c07f20p01-ch2sk1fk1fl1.tiff	r02c07f20p01-ch1sk1fk1fl1.tiff	26	545	0.176013	0.135256	0	0	nan	7	20	1	2	0	0	0	0	65535	65535
179	54	r02c07f21p01-ch2sk1fk1fl1.tiff	r02c07f21p01-ch1sk1fk1fl1.tiff	26	546	0.155489	0.152895	0	0	nan	7	21	1	2	0	0	0	0	65535	65535
333	98	r02c08f01p01-ch2sk1fk1fl1.tiff	r02c08f01p01-ch1sk1fk1fl1.tiff	31	631	0.211017	0.23093	0	0	nan	8	1	1	2	0	0	0	0	65535	65535
185	41	r02c08f06p01-ch2sk1fk1fl1.tiff	r02c08f06p01-ch1sk1fk1fl1.tiff	31	636	0.208621	0.136538	0	0	nan	8	6	1	2	0	0	0	0	65535	65535
95	31	r02c08f07p01-ch2sk1fk1fl1.tiff	r02c08f07p01-ch1sk1fk1fl1.tiff	31	637	0.0945907	0.0982681	0	0	nan	8	7	1	2	0	0	0	0	65535	65535
4	1	r02c08f11p01-ch2sk1fk1fl1.tiff	r02c08f11p01-ch1sk1fk1fl1.tiff	31	641	0.10045	0.0565652	0	0	nan	8	11	1	2	0	0	0	0	65535	65535
662	184	r02c08f12p01-ch2sk1fk1fl1.tiff	r02c08f12p01-ch1sk1fk1fl1.tiff	31	642	0.15874	0.22826	0	0	nan	8	12	1	2	0	0	0	0	65535	65535
71	16	r02c08f13p01-ch2sk1fk1fl1.tiff	r02c08f13p01-ch1sk1fk1fl1.tiff	31	643	0.12755	0.121187	0	0	nan	8	13	1	2	0	0	0	0	65535	65535
26	9	r02c08f14p01-ch2sk1fk1fl1.tiff	r02c08f14p01-ch1sk1fk1fl1.tiff	31	644	0.102983	0.089662	0	0	nan	8	14	1	2	0	0	0	0	65535	65535
287	101	r02c08f15p01-ch2sk1fk1fl1.tiff	r02c08f15p01-ch1sk1fk1fl1.tiff	31	645	0.141009	0.196643	0	0	nan	8	15	1	2	0	0	0	0	65535	65535
243	68	r02c08f16p01-ch2sk1fk1fl1.tiff	r02c08f16p01-ch1sk1fk1fl1.tiff	31	646	0.180163	0.182879	0	0	nan	8	16	1	2	0	0	0	0	65535	65535
16	6	r02c08f21p01-ch2sk1fk1fl1.tiff	r02c08f21p01-ch1sk1fk1fl1.tiff	31	651	0.0698863	0.0674449	0	0	nan	8	21	1	2	0	0	0	0	65535	65535
295	120	r02c09f01p01-ch2sk1fk1fl1.tiff	r02c09f01p01-ch1sk1fk1fl1.tiff	36	736	0.175555	0.21297	0	0	nan	9	1	1	2	0	0	0	0	65535	65535
21	2	r02c09f06p01-ch2sk1fk1fl1.tiff	r02c09f06p01-ch1sk1fk1fl1.tiff	36	741	0.0919203	0.0728161	0	0	nan	9	6	1	2	0	0	0	0	65535	65535
18	5	r02c09f07p01-ch2sk1fk1fl1.tiff	r02c09f07p01-ch1sk1fk1fl1.tiff	36	742	0.198138	0.0768292	0	0	nan	9	7	1	2	0	0	0	0	65535	65535
25	4	r02c09f11p01-ch2sk1fk1fl1.tiff	r02c09f11p01-ch1sk1fk1fl1.tiff	36	746	0.106126	0.0783398	0	0	nan	9	11	1	2	0	0	0	0	65535	65535
314	67	r02c09f12p01-ch2sk1fk1fl1.tiff	r02c09f12p01-ch1sk1fk1fl1.tiff	36	747	0.193851	0.203677	0	0	nan	9	12	1	2	0	0	0	0	65535	65535
6	1	r02c09f13p01-ch2sk1fk1fl1.tiff	r02c09f13p01-ch1sk1fk1fl1.tiff	36	748	0.194659	0.0655375	0	0	nan	9	13	1	2	0	0	0	0	65535	65535
19	2	r02c09f14p01-ch2sk1fk1fl1.tiff	r02c09f14p01-ch1sk1fk1fl1.tiff	36	749	0.0858473	0.0846418	0	0	nan	9	14	1	2	0	0	0	0	65535	65535
456	128	r02c09f15p01-ch2sk1fk1fl1.tiff	r02c09f15p01-ch1sk1fk1fl1.tiff	36	750	0.249607	0.234821	0.000143612	0	nan	9	15	1	2	0	0	0	0	65535	65535
518	191	r02c09f16p01-ch2sk1fk1fl1.tiff	r02c09f16p01-ch1sk1fk1fl1.tiff	36	751	0.130739	0.225635	0	0	nan	9	16	1	2	0	0	0	0	65535	65535
48	17	r02c09f17p01-ch2sk1fk1fl1.tiff	r02c09f17p01-ch1sk1fk1fl1.tiff	36	752	0.080415	0.125063	0	0	nan	9	17	1	2	0	0	0	0	65535	65535
140	39	r02c09f20p01-ch2sk1fk1fl1.tiff	r02c09f20p01-ch1sk1fk1fl1.tiff	36	755	0.116884	0.0714427	0	0	nan	9	20	1	2	0	0	0	0	65535	65535
86	27	r02c09f21p01-ch2sk1fk1fl1.tiff	r02c09f21p01-ch1sk1fk1fl1.tiff	36	756	0.0936751	0.0789654	0	0	nan	9	21	1	2	0	0	0	0	65535	65535
300	91	r02c10f01p01-ch2sk1fk1fl1.tiff	r02c10f01p01-ch1sk1fk1fl1.tiff	41	841	0.116213	0.24979	0	0.499339	nan	10	1	1	2	0	0	0	0	65535	65535
199	43	r02c10f06p01-ch2sk1fk1fl1.tiff	r02c10f06p01-ch1sk1fk1fl1.tiff	41	846	0.118959	0.179614	0	0	nan	10	6	1	2	0	0	0	0	65535	65535
115	43	r02c10f07p01-ch2sk1fk1fl1.tiff	r02c10f07p01-ch1sk1fk1fl1.tiff	41	847	0.0949416	0.231342	0	0	nan	10	7	1	2	0	0	0	0	65535	65535
667	51	r02c10f12p01-ch2sk1fk1fl1.tiff	r02c10f12p01-ch1sk1fk1fl1.tiff	41	852	0.203922	0.249775	0	0.144689	nan	10	12	1	2	0	0	0	0	65535	65535
46	10	r02c10f13p01-ch2sk1fk1fl1.tiff	r02c10f13p01-ch1sk1fk1fl1.tiff	41	853	0.0893416	0.0882734	0	0	nan	10	13	1	2	0	0	0	0	65535	65535
27	9	r02c10f14p01-ch2sk1fk1fl1.tiff	r02c10f14p01-ch1sk1fk1fl1.tiff	41	854	0.104829	0.088365	0	0	nan	10	14	1	2	0	0	0	0	65535	65535
370	88	r02c10f15p01-ch2sk1fk1fl1.tiff	r02c10f15p01-ch1sk1fk1fl1.tiff	41	855	0.234195	0.249775	0	0.305607	nan	10	15	1	2	0	0	0	0	65535	65535
217	138	r02c10f16p01-ch2sk1fk1fl1.tiff	r02c10f16p01-ch1sk1fk1fl1.tiff	41	856	0.185245	0.179706	0	0	nan	10	16	1	2	0	0	0	0	65535	65535
47	11	r02c10f20p01-ch2sk1fk1fl1.tiff	r02c10f20p01-ch1sk1fk1fl1.tiff	41	860	0.0638437	0.0764935	0	0	nan	10	20	1	2	0	0	0	0	65535	65535
61	9	r02c10f21p01-ch2sk1fk1fl1.tiff	r02c10f21p01-ch1sk1fk1fl1.tiff	41	861	0.0754101	0.0625162	0	0	nan	10	21	1	2	0	0	0	0	65535	65535
359	124	r02c11f01p01-ch2sk1fk1fl1.tiff	r02c11f01p01-ch1sk1fk1fl1.tiff	46	946	0.177417	0.215152	0	0	nan	11	1	1	2	0	0	0	0	65535	65535
10	3	r02c11f03p01-ch2sk1fk1fl1.tiff	r02c11f03p01-ch1sk1fk1fl1.tiff	46	948	0.110964	0.0977035	0	0	nan	11	3	1	2	0	0	0	0	65535	65535
14	2	r02c11f04p01-ch2sk1fk1fl1.tiff	r02c11f04p01-ch1sk1fk1fl1.tiff	46	949	0.124804	0.0808118	0	0	nan	11	4	1	2	0	0	0	0	65535	65535
3	1	r02c11f05p01-ch2sk1fk1fl1.tiff	r02c11f05p01-ch1sk1fk1fl1.tiff	46	950	0.0875563	0.165087	0	0	nan	11	5	1	2	0	0	0	0	65535	65535
209	60	r02c11f06p01-ch2sk1fk1fl1.tiff	r02c11f06p01-ch1sk1fk1fl1.tiff	46	951	0.187167	0.183215	0	0	nan	11	6	1	2	0	0	0	0	65535	65535
235	89	r02c11f07p01-ch2sk1fk1fl1.tiff	r02c11f07p01-ch1sk1fk1fl1.tiff	46	952	0.147509	0.249638	0	0.000143612	nan	11	7	1	2	0	0	0	0	65535	65535
2	1	r02c11f08p01-ch2sk1fk1fl1.tiff	r02c11f08p01-ch1sk1fk1fl1.tiff	46	953	0.135546	0.0944076	0	0	nan	11	8	1	2	0	0	0	0	65535	65535
22	5	r02c11f11p01-ch2sk1fk1fl1.tiff	r02c11f11p01-ch1sk1fk1fl1.tiff	46	956	0.0973068	0.0901808	0	0	nan	11	11	1	2	0	0	0	0	65535	65535
581	156	r02c11f12p01-ch2sk1fk1fl1.tiff	r02c11f12p01-ch1sk1fk1fl1.tiff	46	957	0.158511	0.166781	0	0	nan	11	12	1	2	0	0	0	0	65535	65535
38	6	r02c11f13p01-ch2sk1fk1fl1.tiff	r02c11f13p01-ch1sk1fk1fl1.tiff	46	958	0.117311	0.141466	0	0	nan	11	13	1	2	0	0	0	0	65535	65535
16	5	r02c11f14p01-ch2sk1fk1fl1.tiff	r02c11f14p01-ch1sk1fk1fl1.tiff	46	959	0.112047	0.0767071	0	0	nan	11	14	1	2	0	0	0	0	65535	65535
188	68	r02c11f15p01-ch2sk1fk1fl1.tiff	r02c11f15p01-ch1sk1fk1fl1.tiff	46	960	0.158099	0.151232	0	0	nan	11	15	1	2	0	0	0	0	65535	65535
509	286	r03c02f01p01-ch2sk1fk1fl1.tiff	r03c02f01p01-ch1sk1fk1fl1.tiff	2	22	0.184726	0.249683	0	0.000215418	nan	2	1	1	3	0	0	0	0	65535	65535
39	14	r03c02f06p01-ch2sk1fk1fl1.tiff	r03c02f06p01-ch1sk1fk1fl1.tiff	2	27	0.0971695	0.108568	0	0	nan	2	6	1	3	0	0	0	0	65535	65535
228	114	r03c02f07p01-ch2sk1fk1fl1.tiff	r03c02f07p01-ch1sk1fk1fl1.tiff	2	28	0.131044	0.174563	0	0	nan	2	7	1	3	0	0	0	0	65535	65535
71	19	r03c02f08p01-ch2sk1fk1fl1.tiff	r03c02f08p01-ch1sk1fk1fl1.tiff	2	29	0.0811475	0.110353	0	0	nan	2	8	1	3	0	0	0	0	65535	65535
280	127	r03c02f11p01-ch2sk1fk1fl1.tiff	r03c02f11p01-ch1sk1fk1fl1.tiff	2	32	0.160708	0.214252	0	0	nan	2	11	1	3	0	0	0	0	65535	65535
91	24	r03c02f12p01-ch2sk1fk1fl1.tiff	r03c02f12p01-ch1sk1fk1fl1.tiff	2	33	0.0966506	0.0928664	0	0	nan	2	12	1	3	0	0	0	0	65535	65535
38	17	r03c02f15p01-ch2sk1fk1fl1.tiff	r03c02f15p01-ch1sk1fk1fl1.tiff	2	36	0.0798047	0.0931563	0	0	nan	2	15	1	3	0	0	0	0	65535	65535
396	212	r03c02f16p01-ch2sk1fk1fl1.tiff	r03c02f16p01-ch1sk1fk1fl1.tiff	2	37	0.184817	0.249638	0	7.18061e-05	nan	2	16	1	3	0	0	0	0	65535	65535
297	170	r03c02f17p01-ch2sk1fk1fl1.tiff	r03c02f17p01-ch1sk1fk1fl1.tiff	2	38	0.142428	0.21471	0	0	nan	2	17	1	3	0	0	0	0	65535	65535
57	21	r03c02f19p01-ch2sk1fk1fl1.tiff	r03c02f19p01-ch1sk1fk1fl1.tiff	2	40	0.0567941	0.101747	0	0	nan	2	19	1	3	0	0	0	0	65535	65535
96	39	r03c02f20p01-ch2sk1fk1fl1.tiff	r03c02f20p01-ch1sk1fk1fl1.tiff	2	41	0.0835889	0.0835279	0	0	nan	2	20	1	3	0	0	0	0	65535	65535
271	78	r03c03f01p01-ch2sk1fk1fl1.tiff	r03c03f01p01-ch1sk1fk1fl1.tiff	7	127	0.166201	0.249775	0	0.294979	nan	3	1	1	3	0	0	0	0	65535	65535
88	36	r03c03f06p01-ch2sk1fk1fl1.tiff	r03c03f06p01-ch1sk1fk1fl1.tiff	7	132	0.130617	0.133211	0	0	nan	3	6	1	3	0	0	0	0	65535	65535
59	36	r03c03f07p01-ch2sk1fk1fl1.tiff	r03c03f07p01-ch1sk1fk1fl1.tiff	7	133	0.0818799	0.109483	0	0	nan	3	7	1	3	0	0	0	0	65535	65535
492	254	r03c03f12p01-ch2sk1fk1fl1.tiff	r03c03f12p01-ch1sk1fk1fl1.tiff	7	138	0.209155	0.238178	0	0	nan	3	12	1	3	0	0	0	0	65535	65535
61	20	r03c03f13p01-ch2sk1fk1fl1.tiff	r03c03f13p01-ch1sk1fk1fl1.tiff	7	139	0.215976	0.150668	0	0	nan	3	13	1	3	0	0	0	0	65535	65535
89	26	r03c03f14p01-ch2sk1fk1fl1.tiff	r03c03f14p01-ch1sk1fk1fl1.tiff	7	140	0.0825055	0.115846	0	0	nan	3	14	1	3	0	0	0	0	65535	65535
728	364	r03c03f15p01-ch2sk1fk1fl1.tiff	r03c03f15p01-ch1sk1fk1fl1.tiff	7	141	0.140169	0.249653	0	0.000143612	nan	3	15	1	3	0	0	0	0	65535	65535
221	143	r03c03f16p01-ch2sk1fk1fl1.tiff	r03c03f16p01-ch1sk1fk1fl1.tiff	7	142	0.119478	0.229175	0	0	nan	3	16	1	3	0	0	0	0	65535	65535
61	38	r03c03f20p01-ch2sk1fk1fl1.tiff	r03c03f20p01-ch1sk1fk1fl1.tiff	7	146	0.0505837	0.0683604	0	0	nan	3	20	1	3	0	0	0	0	65535	65535
124	52	r03c03f21p01-ch2sk1fk1fl1.tiff	r03c03f21p01-ch1sk1fk1fl1.tiff	7	147	0.081239	0.109987	0	0	nan	3	21	1	3	0	0	0	0	65535	65535
788	550	r03c04f01p01-ch2sk1fk1fl1.tiff	r03c04f01p01-ch1sk1fk1fl1.tiff	12	232	0.192477	0.204456	0	0	nan	4	1	1	3	0	0	0	0	65535	65535
43	13	r03c04f06p01-ch2sk1fk1fl1.tiff	r03c04f06p01-ch1sk1fk1fl1.tiff	12	237	0.0786908	0.102693	0	0	nan	4	6	1	3	0	0	0	0	65535	65535
247	119	r03c04f07p01-ch2sk1fk1fl1.tiff	r03c04f07p01-ch1sk1fk1fl1.tiff	12	238	0.132204	0.249729	0	0.000215418	nan	4	7	1	3	0	0	0	0	65535	65535
124	48	r03c04f08p01-ch2sk1fk1fl1.tiff	r03c04f08p01-ch1sk1fk1fl1.tiff	12	239	0.0965286	0.213214	0	0	nan	4	8	1	3	0	0	0	0	65535	65535
260	154	r03c04f11p01-ch2sk1fk1fl1.tiff	r03c04f11p01-ch1sk1fk1fl1.tiff	12	242	0.150683	0.249699	0	0.000287224	nan	4	11	1	3	0	0	0	0	65535	65535
160	74	r03c04f12p01-ch2sk1fk1fl1.tiff	r03c04f12p01-ch1sk1fk1fl1.tiff	12	243	0.103761	0.182467	0	0	nan	4	12	1	3	0	0	0	0	65535	65535
75	28	r03c04f15p01-ch2sk1fk1fl1.tiff	r03c04f15p01-ch1sk1fk1fl1.tiff	12	246	0.110369	0.0815137	0	0	nan	4	15	1	3	0	0	0	0	65535	65535
356	131	r03c04f16p01-ch2sk1fk1fl1.tiff	r03c04f16p01-ch1sk1fk1fl1.tiff	12	247	0.208316	0.234852	0	0	nan	4	16	1	3	0	0	0	0	65535	65535
181	78	r03c04f17p01-ch2sk1fk1fl1.tiff	r03c04f17p01-ch1sk1fk1fl1.tiff	12	248	0.118013	0.129931	0	0	nan	4	17	1	3	0	0	0	0	65535	65535
796	468	r03c05f01p01-ch2sk1fk1fl1.tiff	r03c05f01p01-ch1sk1fk1fl1.tiff	17	337	0.195605	0.249699	0	0.000502642	nan	5	1	1	3	0	0	0	0	65535	65535
68	32	r03c05f06p01-ch2sk1fk1fl1.tiff	r03c05f06p01-ch1sk1fk1fl1.tiff	17	342	0.100603	0.137438	0	0	nan	5	6	1	3	0	0	0	0	65535	65535
185	95	r03c05f07p01-ch2sk1fk1fl1.tiff	r03c05f07p01-ch1sk1fk1fl1.tiff	17	343	0.116014	0.179706	0	0	nan	5	7	1	3	0	0	0	0	65535	65535
63	23	r03c05f08p01-ch2sk1fk1fl1.tiff	r03c05f08p01-ch1sk1fk1fl1.tiff	17	344	0.0928817	0.117571	0	0	nan	5	8	1	3	0	0	0	0	65535	65535
230	112	r03c05f11p01-ch2sk1fk1fl1.tiff	r03c05f11p01-ch1sk1fk1fl1.tiff	17	347	0.145205	0.223606	0	0	nan	5	11	1	3	0	0	0	0	65535	65535
222	83	r03c05f12p01-ch2sk1fk1fl1.tiff	r03c05f12p01-ch1sk1fk1fl1.tiff	17	348	0.133806	0.249805	0	3.32132	nan	5	12	1	3	0	0	0	1	65535	65535
118	45	r03c05f15p01-ch2sk1fk1fl1.tiff	r03c05f15p01-ch1sk1fk1fl1.tiff	17	351	0.120821	0.0925307	0	0	nan	5	15	1	3	0	0	0	0	65535	65535
406	216	r03c05f16p01-ch2sk1fk1fl1.tiff	r03c05f16p01-ch1sk1fk1fl1.tiff	17	352	0.183795	0.215488	0	0	nan	5	16	1	3	0	0	0	0	65535	65535
132	74	r03c05f17p01-ch2sk1fk1fl1.tiff	r03c05f17p01-ch1sk1fk1fl1.tiff	17	353	0.0889296	0.121355	0	0	nan	5	17	1	3	0	0	0	0	65535	65535
44	29	r03c05f20p01-ch2sk1fk1fl1.tiff	r03c05f20p01-ch1sk1fk1fl1.tiff	17	356	0.0703288	0.0800946	0	0	nan	5	20	1	3	0	0	0	0	65535	65535
779	551	r03c06f01p01-ch2sk1fk1fl1.tiff	r03c06f01p01-ch1sk1fk1fl1.tiff	22	442	0.134768	0.241856	0	0	nan	6	1	1	3	0	0	0	0	65535	65535
29	10	r03c06f03p01-ch2sk1fk1fl1.tiff	r03c06f03p01-ch1sk1fk1fl1.tiff	22	444	0.140841	0.0915389	0	0	nan	6	3	1	3	0	0	0	0	65535	65535
222	104	r03c06f06p01-ch2sk1fk1fl1.tiff	r03c06f06p01-ch1sk1fk1fl1.tiff	22	447	0.189288	0.203372	0	0	nan	6	6	1	3	0	0	0	0	65535	65535
355	203	r03c06f07p01-ch2sk1fk1fl1.tiff	r03c06f07p01-ch1sk1fk1fl1.tiff	22	448	0.154421	0.244434	0	0	nan	6	7	1	3	0	0	0	0	65535	65535
97	19	r03c06f08p01-ch2sk1fk1fl1.tiff	r03c06f08p01-ch1sk1fk1fl1.tiff	22	449	0.0777447	0.0814374	0	0	nan	6	8	1	3	0	0	0	0	65535	65535
153	45	r03c06f11p01-ch2sk1fk1fl1.tiff	r03c06f11p01-ch1sk1fk1fl1.tiff	22	452	0.113329	0.102846	0	0	nan	6	11	1	3	0	0	0	0	65535	65535
358	200	r03c06f12p01-ch2sk1fk1fl1.tiff	r03c06f12p01-ch1sk1fk1fl1.tiff	22	453	0.182147	0.249683	0	0.000789867	nan	6	12	1	3	0	0	0	0	65535	65535
109	65	r03c06f15p01-ch2sk1fk1fl1.tiff	r03c06f15p01-ch1sk1fk1fl1.tiff	22	456	0.0819104	0.080293	0	0	nan	6	15	1	3	0	0	0	0	65535	65535
174	89	r03c06f16p01-ch2sk1fk1fl1.tiff	r03c06f16p01-ch1sk1fk1fl1.tiff	22	457	0.105959	0.159014	0	0	nan	6	16	1	3	0	0	0	0	65535	65535
28	8	r03c06f17p01-ch2sk1fk1fl1.tiff	r03c06f17p01-ch1sk1fk1fl1.tiff	22	458	0.0548867	0.0579843	0	0	nan	6	17	1	3	0	0	0	0	65535	65535
687	403	r03c07f01p01-ch2sk1fk1fl1.tiff	r03c07f01p01-ch1sk1fk1fl1.tiff	27	547	0.193347	0.239918	0	0	nan	7	1	1	3	0	0	0	0	65535	65535
50	18	r03c07f06p01-ch2sk1fk1fl1.tiff	r03c07f06p01-ch1sk1fk1fl1.tiff	27	552	0.167636	0.1552	0	0	nan	7	6	1	3	0	0	0	0	65535	65535
233	89	r03c07f07p01-ch2sk1fk1fl1.tiff	r03c07f07p01-ch1sk1fk1fl1.tiff	27	553	0.116991	0.202594	0	0	nan	7	7	1	3	0	0	0	0	65535	65535
35	15	r03c07f08p01-ch2sk1fk1fl1.tiff	r03c07f08p01-ch1sk1fk1fl1.tiff	27	554	0.144411	0.117632	0	0	nan	7	8	1	3	0	0	0	0	65535	65535
106	84	r03c07f11p01-ch2sk1fk1fl1.tiff	r03c07f11p01-ch1sk1fk1fl1.tiff	27	557	0.0578775	0.128023	0	0	nan	7	11	1	3	0	0	0	0	65535	65535
224	80	r03c07f12p01-ch2sk1fk1fl1.tiff	r03c07f12p01-ch1sk1fk1fl1.tiff	27	558	0.142123	0.171603	0	0	nan	7	12	1	3	0	0	0	0	65535	65535
194	100	r03c07f15p01-ch2sk1fk1fl1.tiff	r03c07f15p01-ch1sk1fk1fl1.tiff	27	561	0.158846	0.170275	0	0	nan	7	15	1	3	0	0	0	0	65535	65535
565	425	r03c07f16p01-ch2sk1fk1fl1.tiff	r03c07f16p01-ch1sk1fk1fl1.tiff	27	562	0.164599	0.214435	0	0	nan	7	16	1	3	0	0	0	0	65535	65535
116	63	r03c07f17p01-ch2sk1fk1fl1.tiff	r03c07f17p01-ch1sk1fk1fl1.tiff	27	563	0.0607614	0.0903639	0	0	nan	7	17	1	3	0	0	0	0	65535	65535
22	10	r03c07f19p01-ch2sk1fk1fl1.tiff	r03c07f19p01-ch1sk1fk1fl1.tiff	27	565	0.0617533	0.0815747	0	0	nan	7	19	1	3	0	0	0	0	65535	65535
131	59	r03c07f20p01-ch2sk1fk1fl1.tiff	r03c07f20p01-ch1sk1fk1fl1.tiff	27	566	0.0726787	0.0963302	0	0	nan	7	20	1	3	0	0	0	0	65535	65535
40	17	r03c07f21p01-ch2sk1fk1fl1.tiff	r03c07f21p01-ch1sk1fk1fl1.tiff	27	567	0.0877546	0.125322	0	0	nan	7	21	1	3	0	0	0	0	65535	65535
567	379	r03c08f01p01-ch2sk1fk1fl1.tiff	r03c08f01p01-ch1sk1fk1fl1.tiff	32	652	0.14403	0.249653	0	0.000143612	nan	8	1	1	3	0	0	0	0	65535	65535
74	31	r03c08f02p01-ch2sk1fk1fl1.tiff	r03c08f02p01-ch1sk1fk1fl1.tiff	32	653	0.135454	0.122026	0	0	nan	8	2	1	3	0	0	0	0	65535	65535
102	35	r03c08f03p01-ch2sk1fk1fl1.tiff	r03c08f03p01-ch1sk1fk1fl1.tiff	32	654	0.127306	0.111131	0	0	nan	8	3	1	3	0	0	0	0	65535	65535
56	30	r03c08f06p01-ch2sk1fk1fl1.tiff	r03c08f06p01-ch1sk1fk1fl1.tiff	32	657	0.0906844	0.0975509	0	0	nan	8	6	1	3	0	0	0	0	65535	65535
350	155	r03c08f07p01-ch2sk1fk1fl1.tiff	r03c08f07p01-ch1sk1fk1fl1.tiff	32	658	0.128847	0.236118	0	0	nan	8	7	1	3	0	0	0	0	65535	65535
197	86	r03c08f08p01-ch2sk1fk1fl1.tiff	r03c08f08p01-ch1sk1fk1fl1.tiff	32	659	0.127016	0.163577	0	0	nan	8	8	1	3	0	0	0	0	65535	65535
105	45	r03c08f11p01-ch2sk1fk1fl1.tiff	r03c08f11p01-ch1sk1fk1fl1.tiff	32	662	0.0999466	0.096849	0	0	nan	8	11	1	3	0	0	0	0	65535	65535
228	128	r03c08f12p01-ch2sk1fk1fl1.tiff	r03c08f12p01-ch1sk1fk1fl1.tiff	32	663	0.218906	0.249653	0	0.000215418	nan	8	12	1	3	0	0	0	0	65535	65535
201	132	r03c08f15p01-ch2sk1fk1fl1.tiff	r03c08f15p01-ch1sk1fk1fl1.tiff	32	666	0.162982	0.207401	0	0	nan	8	15	1	3	0	0	0	0	65535	65535
368	214	r03c08f16p01-ch2sk1fk1fl1.tiff	r03c08f16p01-ch1sk1fk1fl1.tiff	32	667	0.144579	0.249622	0	0.000143612	nan	8	16	1	3	0	0	0	0	65535	65535
53	14	r03c08f17p01-ch2sk1fk1fl1.tiff	r03c08f17p01-ch1sk1fk1fl1.tiff	32	668	0.102235	0.08336	0	0	nan	8	17	1	3	0	0	0	0	65535	65535
96	46	r03c08f20p01-ch2sk1fk1fl1.tiff	r03c08f20p01-ch1sk1fk1fl1.tiff	32	671	0.0610056	0.107042	0	0	nan	8	20	1	3	0	0	0	0	65535	65535
37	18	r03c08f21p01-ch2sk1fk1fl1.tiff	r03c08f21p01-ch1sk1fk1fl1.tiff	32	672	0.102144	0.0876478	0	0	nan	8	21	1	3	0	0	0	0	65535	65535
417	216	r03c09f01p01-ch2sk1fk1fl1.tiff	r03c09f01p01-ch1sk1fk1fl1.tiff	37	757	0.114549	0.227039	0	0	nan	9	1	1	3	0	0	0	0	65535	65535
56	13	r03c09f06p01-ch2sk1fk1fl1.tiff	r03c09f06p01-ch1sk1fk1fl1.tiff	37	762	0.131792	0.117006	0	0	nan	9	6	1	3	0	0	0	0	65535	65535
119	60	r03c09f07p01-ch2sk1fk1fl1.tiff	r03c09f07p01-ch1sk1fk1fl1.tiff	37	763	0.0742962	0.109224	0	0	nan	9	7	1	3	0	0	0	0	65535	65535
52	23	r03c09f11p01-ch2sk1fk1fl1.tiff	r03c09f11p01-ch1sk1fk1fl1.tiff	37	767	0.0940871	0.123064	0	0	nan	9	11	1	3	0	0	0	0	65535	65535
217	88	r03c09f12p01-ch2sk1fk1fl1.tiff	r03c09f12p01-ch1sk1fk1fl1.tiff	37	768	0.148836	0.174716	0	0	nan	9	12	1	3	0	0	0	0	65535	65535
234	123	r03c09f15p01-ch2sk1fk1fl1.tiff	r03c09f15p01-ch1sk1fk1fl1.tiff	37	771	0.155138	0.20824	0	0	nan	9	15	1	3	0	0	0	0	65535	65535
637	433	r03c09f16p01-ch2sk1fk1fl1.tiff	r03c09f16p01-ch1sk1fk1fl1.tiff	37	772	0.131151	0.222904	0	0	nan	9	16	1	3	0	0	0	0	65535	65535
96	47	r03c09f17p01-ch2sk1fk1fl1.tiff	r03c09f17p01-ch1sk1fk1fl1.tiff	37	773	0.0673228	0.0920729	0	0	nan	9	17	1	3	0	0	0	0	65535	65535
73	20	r03c09f19p01-ch2sk1fk1fl1.tiff	r03c09f19p01-ch1sk1fk1fl1.tiff	37	775	0.0842451	0.186114	0	0	nan	9	19	1	3	0	0	0	0	65535	65535
350	163	r03c09f20p01-ch2sk1fk1fl1.tiff	r03c09f20p01-ch1sk1fk1fl1.tiff	37	776	0.126482	0.207416	0	0	nan	9	20	1	3	0	0	0	0	65535	65535
132	64	r03c09f21p01-ch2sk1fk1fl1.tiff	r03c09f21p01-ch1sk1fk1fl1.tiff	37	777	0.104082	0.140215	0	0	nan	9	21	1	3	0	0	0	0	65535	65535
227	104	r03c10f01p01-ch2sk1fk1fl1.tiff	r03c10f01p01-ch1sk1fk1fl1.tiff	42	862	0.126986	0.215839	0	0	nan	10	1	1	3	0	0	0	0	65535	65535
20	6	r03c10f05p01-ch2sk1fk1fl1.tiff	r03c10f05p01-ch1sk1fk1fl1.tiff	42	866	0.127535	0.102815	0	0	nan	10	5	1	3	0	0	0	0	65535	65535
189	49	r03c10f06p01-ch2sk1fk1fl1.tiff	r03c10f06p01-ch1sk1fk1fl1.tiff	42	867	0.238468	0.249744	0	0.123004	nan	10	6	1	3	0	0	0	0	65535	65535
65	27	r03c10f07p01-ch2sk1fk1fl1.tiff	r03c10f07p01-ch1sk1fk1fl1.tiff	42	868	0.115694	0.132219	0	0	nan	10	7	1	3	0	0	0	0	65535	65535
563	32	r03c10f12p01-ch2sk1fk1fl1.tiff	r03c10f12p01-ch1sk1fk1fl1.tiff	42	873	0.1944	0.24976	0	0.0865981	nan	10	12	1	3	0	0	0	0	65535	65535
112	41	r03c10f13p01-ch2sk1fk1fl1.tiff	r03c10f13p01-ch1sk1fk1fl1.tiff	42	874	0.0689555	0.111437	0	0	nan	10	13	1	3	0	0	0	0	65535	65535
85	22	r03c10f14p01-ch2sk1fk1fl1.tiff	r03c10f14p01-ch1sk1fk1fl1.tiff	42	875	0.0863661	0.11194	0	0	nan	10	14	1	3	0	0	0	0	65535	65535
337	58	r03c10f15p01-ch2sk1fk1fl1.tiff	r03c10f15p01-ch1sk1fk1fl1.tiff	42	876	0.140368	0.249775	0	0.0830796	nan	10	15	1	3	0	0	0	0	65535	65535
153	71	r03c10f16p01-ch2sk1fk1fl1.tiff	r03c10f16p01-ch1sk1fk1fl1.tiff	42	877	0.129381	0.0974289	0	0	nan	10	16	1	3	0	0	0	0	65535	65535
65	17	r03c10f21p01-ch2sk1fk1fl1.tiff	r03c10f21p01-ch1sk1fk1fl1.tiff	42	882	0.0859083	0.0834669	0	0	nan	10	21	1	3	0	0	0	0	65535	65535
336	87	r04c02f01p01-ch2sk1fk1fl1.tiff	r04c02f01p01-ch1sk1fk1fl1.tiff	3	43	0.115923	0.249653	0	7.18061e-05	nan	2	1	1	4	0	0	0	0	65535	65535
20	3	r04c02f03p01-ch2sk1fk1fl1.tiff	r04c02f03p01-ch1sk1fk1fl1.tiff	3	45	0.0890822	0.0906844	0	0	nan	2	3	1	4	0	0	0	0	65535	65535
38	20	r04c02f04p01-ch2sk1fk1fl1.tiff	r04c02f04p01-ch1sk1fk1fl1.tiff	3	46	0.120867	0.0765087	0	0	nan	2	4	1	4	0	0	0	0	65535	65535
36	9	r04c02f05p01-ch2sk1fk1fl1.tiff	r04c02f05p01-ch1sk1fk1fl1.tiff	3	47	0.0787976	0.124315	0	0	nan	2	5	1	4	0	0	0	0	65535	65535
430	129	r04c02f06p01-ch2sk1fk1fl1.tiff	r04c02f06p01-ch1sk1fk1fl1.tiff	3	48	0.1299	0.207935	0	0	nan	2	6	1	4	0	0	0	0	65535	65535
225	52	r04c02f07p01-ch2sk1fk1fl1.tiff	r04c02f07p01-ch1sk1fk1fl1.tiff	3	49	0.124681	0.183703	0	0	nan	2	7	1	4	0	0	0	0	65535	65535
697	244	r04c02f12p01-ch2sk1fk1fl1.tiff	r04c02f12p01-ch1sk1fk1fl1.tiff	3	54	0.128115	0.184665	0	0	nan	2	12	1	4	0	0	0	0	65535	65535
50	14	r04c02f13p01-ch2sk1fk1fl1.tiff	r04c02f13p01-ch1sk1fk1fl1.tiff	3	55	0.108019	0.165774	0	0	nan	2	13	1	4	0	0	0	0	65535	65535
4	1	r04c02f14p01-ch2sk1fk1fl1.tiff	r04c02f14p01-ch1sk1fk1fl1.tiff	3	56	0.0904555	0.0583352	0	0	nan	2	14	1	4	0	0	0	0	65535	65535
218	40	r04c02f15p01-ch2sk1fk1fl1.tiff	r04c02f15p01-ch1sk1fk1fl1.tiff	3	57	0.143313	0.1738	0	0	nan	2	15	1	4	0	0	0	0	65535	65535
86	1	r04c02f16p01-ch2sk1fk1fl1.tiff	r04c02f16p01-ch1sk1fk1fl1.tiff	3	58	0.0589609	0.198383	0	0	nan	2	16	1	4	0	0	0	0	65535	65535
843	277	r04c03f01p01-ch2sk1fk1fl1.tiff	r04c03f01p01-ch1sk1fk1fl1.tiff	8	148	0.147127	0.249714	0	0.000287224	nan	3	1	1	4	0	0	0	0	65535	65535
52	11	r04c03f06p01-ch2sk1fk1fl1.tiff	r04c03f06p01-ch1sk1fk1fl1.tiff	8	153	0.0784161	0.100206	0	0	nan	3	6	1	4	0	0	0	0	65535	65535
149	34	r04c03f07p01-ch2sk1fk1fl1.tiff	r04c03f07p01-ch1sk1fk1fl1.tiff	8	154	0.161227	0.160342	0	0	nan	3	7	1	4	0	0	0	0	65535	65535
17	6	r04c03f08p01-ch2sk1fk1fl1.tiff	r04c03f08p01-ch1sk1fk1fl1.tiff	8	155	0.119326	0.0744182	0	0	nan	3	8	1	4	0	0	0	0	65535	65535
84	19	r04c03f11p01-ch2sk1fk1fl1.tiff	r04c03f11p01-ch1sk1fk1fl1.tiff	8	158	0.0608835	0.0809186	0	0	nan	3	11	1	4	0	0	0	0	65535	65535
338	89	r04c03f12p01-ch2sk1fk1fl1.tiff	r04c03f12p01-ch1sk1fk1fl1.tiff	8	159	0.172412	0.184329	0	0	nan	3	12	1	4	0	0	0	0	65535	65535
277	55	r04c03f15p01-ch2sk1fk1fl1.tiff	r04c03f15p01-ch1sk1fk1fl1.tiff	8	162	0.123461	0.156207	0	0	nan	3	15	1	4	0	0	0	0	65535	65535
493	114	r04c03f16p01-ch2sk1fk1fl1.tiff	r04c03f16p01-ch1sk1fk1fl1.tiff	8	163	0.249592	0.249668	7.18061e-05	7.18061e-05	nan	3	16	1	4	0	0	0	0	65535	65535
43	9	r04c03f17p01-ch2sk1fk1fl1.tiff	r04c03f17p01-ch1sk1fk1fl1.tiff	8	164	0.0578775	0.0703593	0	0	nan	3	17	1	4	0	0	0	0	65535	65535
40	5	r04c03f20p01-ch2sk1fk1fl1.tiff	r04c03f20p01-ch1sk1fk1fl1.tiff	8	167	0.0836957	0.0543069	0	0	nan	3	20	1	4	0	0	0	0	65535	65535
892	271	r04c04f01p01-ch2sk1fk1fl1.tiff	r04c04f01p01-ch1sk1fk1fl1.tiff	13	253	0.16054	0.214069	0	0	nan	4	1	1	4	0	0	0	0	65535	65535
19	4	r04c04f06p01-ch2sk1fk1fl1.tiff	r04c04f06p01-ch1sk1fk1fl1.tiff	13	258	0.0708629	0.0658732	0	0	nan	4	6	1	4	0	0	0	0	65535	65535
82	38	r04c04f07p01-ch2sk1fk1fl1.tiff	r04c04f07p01-ch1sk1fk1fl1.tiff	13	259	0.0948959	0.15256	0	0	nan	4	7	1	4	0	0	0	0	65535	65535
14	4	r04c04f08p01-ch2sk1fk1fl1.tiff	r04c04f08p01-ch1sk1fk1fl1.tiff	13	260	0.105028	0.0733654	0	0	nan	4	8	1	4	0	0	0	0	65535	65535
184	40	r04c04f11p01-ch2sk1fk1fl1.tiff	r04c04f11p01-ch1sk1fk1fl1.tiff	13	263	0.100374	0.12752	0	0	nan	4	11	1	4	0	0	0	0	65535	65535
247	68	r04c04f12p01-ch2sk1fk1fl1.tiff	r04c04f12p01-ch1sk1fk1fl1.tiff	13	264	0.146258	0.155505	0	0	nan	4	12	1	4	0	0	0	0	65535	65535
119	47	r04c04f15p01-ch2sk1fk1fl1.tiff	r04c04f15p01-ch1sk1fk1fl1.tiff	13	267	0.124102	0.0941482	0	0	nan	4	15	1	4	0	0	0	0	65535	65535
600	204	r04c04f16p01-ch2sk1fk1fl1.tiff	r04c04f16p01-ch1sk1fk1fl1.tiff	13	268	0.128847	0.20914	0	0	nan	4	16	1	4	0	0	0	0	65535	65535
171	38	r04c04f17p01-ch2sk1fk1fl1.tiff	r04c04f17p01-ch1sk1fk1fl1.tiff	13	269	0.118257	0.198611	0	0	nan	4	17	1	4	0	0	0	0	65535	65535
566	220	r04c05f01p01-ch2sk1fk1fl1.tiff	r04c05f01p01-ch1sk1fk1fl1.tiff	18	358	0.128008	0.249653	0	0.000287224	nan	5	1	1	4	0	0	0	0	65535	65535
44	8	r04c05f03p01-ch2sk1fk1fl1.tiff	r04c05f03p01-ch1sk1fk1fl1.tiff	18	360	0.0968948	0.0629282	0	0	nan	5	3	1	4	0	0	0	0	65535	65535
37	7	r04c05f04p01-ch2sk1fk1fl1.tiff	r04c05f04p01-ch1sk1fk1fl1.tiff	18	361	0.0949416	0.0624857	0	0	nan	5	4	1	4	0	0	0	0	65535	65535
19	2	r04c05f05p01-ch2sk1fk1fl1.tiff	r04c05f05p01-ch1sk1fk1fl1.tiff	18	362	0.113817	0.0997024	0	0	nan	5	5	1	4	0	0	0	0	65535	65535
336	83	r04c05f06p01-ch2sk1fk1fl1.tiff	r04c05f06p01-ch1sk1fk1fl1.tiff	18	363	0.130282	0.176944	0	0	nan	5	6	1	4	0	0	0	0	65535	65535
408	104	r04c05f07p01-ch2sk1fk1fl1.tiff	r04c05f07p01-ch1sk1fk1fl1.tiff	18	364	0.171618	0.249622	0	7.18061e-05	nan	5	7	1	4	0	0	0	0	65535	65535
13	7	r04c05f08p01-ch2sk1fk1fl1.tiff	r04c05f08p01-ch1sk1fk1fl1.tiff	18	365	0.0856336	0.0719921	0	0	nan	5	8	1	4	0	0	0	0	65535	65535
26	11	r04c05f11p01-ch2sk1fk1fl1.tiff	r04c05f11p01-ch1sk1fk1fl1.tiff	18	368	0.0722057	0.0721904	0	0	nan	5	11	1	4	0	0	0	0	65535	65535
656	207	r04c05f12p01-ch2sk1fk1fl1.tiff	r04c05f12p01-ch1sk1fk1fl1.tiff	18	369	0.15581	0.244968	0	0	nan	5	12	1	4	0	0	0	0	65535	65535
35	8	r04c05f13p01-ch2sk1fk1fl1.tiff	r04c05f13p01-ch1sk1fk1fl1.tiff	18	370	0.136599	0.0957656	0	0	nan	5	13	1	4	0	0	0	0	65535	65535
104	28	r04c05f15p01-ch2sk1fk1fl1.tiff	r04c05f15p01-ch1sk1fk1fl1.tiff	18	372	0.107118	0.0875563	0	0	nan	5	15	1	4	0	0	0	0	65535	65535
87	36	r04c05f16p01-ch2sk1fk1fl1.tiff	r04c05f16p01-ch1sk1fk1fl1.tiff	18	373	0.0810254	0.0790265	0	0	nan	5	16	1	4	0	0	0	0	65535	65535
512	134	r04c06f01p01-ch2sk1fk1fl1.tiff	r04c06f01p01-ch1sk1fk1fl1.tiff	23	463	0.118822	0.197208	0	0	nan	6	1	1	4	0	0	0	0	65535	65535
92	17	r04c06f06p01-ch2sk1fk1fl1.tiff	r04c06f06p01-ch1sk1fk1fl1.tiff	23	468	0.0849165	0.0850843	0	0	nan	6	6	1	4	0	0	0	0	65535	65535
89	22	r04c06f07p01-ch2sk1fk1fl1.tiff	r04c06f07p01-ch1sk1fk1fl1.tiff	23	469	0.0873121	0.0889143	0	0	nan	6	7	1	4	0	0	0	0	65535	65535
39	6	r04c06f11p01-ch2sk1fk1fl1.tiff	r04c06f11p01-ch1sk1fk1fl1.tiff	23	473	0.0891585	0.072343	0	0	nan	6	11	1	4	0	0	0	0	65535	65535
278	136	r04c06f12p01-ch2sk1fk1fl1.tiff	r04c06f12p01-ch1sk1fk1fl1.tiff	23	474	0.208881	0.231327	0	0	nan	6	12	1	4	0	0	0	0	65535	65535
274	57	r04c06f15p01-ch2sk1fk1fl1.tiff	r04c06f15p01-ch1sk1fk1fl1.tiff	23	477	0.132692	0.18912	0	0	nan	6	15	1	4	0	0	0	0	65535	65535
784	259	r04c06f16p01-ch2sk1fk1fl1.tiff	r04c06f16p01-ch1sk1fk1fl1.tiff	23	478	0.157733	0.183185	0	0	nan	6	16	1	4	0	0	0	0	65535	65535
70	25	r04c06f17p01-ch2sk1fk1fl1.tiff	r04c06f17p01-ch1sk1fk1fl1.tiff	23	479	0.0862745	0.0933852	0	0	nan	6	17	1	4	0	0	0	0	65535	65535
27	8	r04c06f19p01-ch2sk1fk1fl1.tiff	r04c06f19p01-ch1sk1fk1fl1.tiff	23	481	0.054551	0.0559701	0	0	nan	6	19	1	4	0	0	0	0	65535	65535
194	38	r04c06f20p01-ch2sk1fk1fl1.tiff	r04c06f20p01-ch1sk1fk1fl1.tiff	23	482	0.167376	0.109621	0	0	nan	6	20	1	4	0	0	0	0	65535	65535
71	21	r04c06f21p01-ch2sk1fk1fl1.tiff	r04c06f21p01-ch1sk1fk1fl1.tiff	23	483	0.0858167	0.0777905	0	0	nan	6	21	1	4	0	0	0	0	65535	65535
760	295	r04c07f01p01-ch2sk1fk1fl1.tiff	r04c07f01p01-ch1sk1fk1fl1.tiff	28	568	0.114549	0.227466	0	0	nan	7	1	1	4	0	0	0	0	65535	65535
14	14	r04c07f03p01-ch2sk1fk1fl1.tiff	r04c07f03p01-ch1sk1fk1fl1.tiff	28	570	0.135485	0.0963607	0	0	nan	7	3	1	4	0	0	0	0	65535	65535
15	3	r04c07f04p01-ch2sk1fk1fl1.tiff	r04c07f04p01-ch1sk1fk1fl1.tiff	28	571	0.0863355	0.054551	0	0	nan	7	4	1	4	0	0	0	0	65535	65535
276	68	r04c07f06p01-ch2sk1fk1fl1.tiff	r04c07f06p01-ch1sk1fk1fl1.tiff	28	573	0.153079	0.232944	0	0	nan	7	6	1	4	0	0	0	0	65535	65535
251	87	r04c07f07p01-ch2sk1fk1fl1.tiff	r04c07f07p01-ch1sk1fk1fl1.tiff	28	574	0.175647	0.230625	0	0	nan	7	7	1	4	0	0	0	0	65535	65535
15	2	r04c07f08p01-ch2sk1fk1fl1.tiff	r04c07f08p01-ch1sk1fk1fl1.tiff	28	575	0.106737	0.0741131	0	0	nan	7	8	1	4	0	0	0	0	65535	65535
56	16	r04c07f11p01-ch2sk1fk1fl1.tiff	r04c07f11p01-ch1sk1fk1fl1.tiff	28	578	0.0793927	0.0821088	0	0	nan	7	11	1	4	0	0	0	0	65535	65535
498	135	r04c07f12p01-ch2sk1fk1fl1.tiff	r04c07f12p01-ch1sk1fk1fl1.tiff	28	579	0.162707	0.245228	0	0	nan	7	12	1	4	0	0	0	0	65535	65535
183	37	r04c07f15p01-ch2sk1fk1fl1.tiff	r04c07f15p01-ch1sk1fk1fl1.tiff	28	582	0.130953	0.138125	0	0	nan	7	15	1	4	0	0	0	0	65535	65535
428	113	r04c07f16p01-ch2sk1fk1fl1.tiff	r04c07f16p01-ch1sk1fk1fl1.tiff	28	583	0.160632	0.20914	0	0	nan	7	16	1	4	0	0	0	0	65535	65535
33	16	r04c07f17p01-ch2sk1fk1fl1.tiff	r04c07f17p01-ch1sk1fk1fl1.tiff	28	584	0.0804608	0.0601053	0	0	nan	7	17	1	4	0	0	0	0	65535	65535
43	14	r04c07f20p01-ch2sk1fk1fl1.tiff	r04c07f20p01-ch1sk1fk1fl1.tiff	28	587	0.08159	0.0500191	0	0	nan	7	20	1	4	0	0	0	0	65535	65535
11	1	r04c07f21p01-ch2sk1fk1fl1.tiff	r04c07f21p01-ch1sk1fk1fl1.tiff	28	588	0.0643778	0.0713664	0	0	nan	7	21	1	4	0	0	0	0	65535	65535
765	316	r04c08f01p01-ch2sk1fk1fl1.tiff	r04c08f01p01-ch1sk1fk1fl1.tiff	33	673	0.249653	0.169421	0.000143612	0	nan	8	1	1	4	0	0	0	0	65535	65535
25	1	r04c08f06p01-ch2sk1fk1fl1.tiff	r04c08f06p01-ch1sk1fk1fl1.tiff	33	678	0.0924392	0.0512551	0	0	nan	8	6	1	4	0	0	0	0	65535	65535
185	37	r04c08f07p01-ch2sk1fk1fl1.tiff	r04c08f07p01-ch1sk1fk1fl1.tiff	33	679	0.139666	0.199939	0	0	nan	8	7	1	4	0	0	0	0	65535	65535
49	20	r04c08f08p01-ch2sk1fk1fl1.tiff	r04c08f08p01-ch1sk1fk1fl1.tiff	33	680	0.114336	0.116304	0	0	nan	8	8	1	4	0	0	0	0	65535	65535
190	67	r04c08f11p01-ch2sk1fk1fl1.tiff	r04c08f11p01-ch1sk1fk1fl1.tiff	33	683	0.105028	0.226993	0	0	nan	8	11	1	4	0	0	0	0	65535	65535
147	22	r04c08f12p01-ch2sk1fk1fl1.tiff	r04c08f12p01-ch1sk1fk1fl1.tiff	33	684	0.0817273	0.131868	0	0	nan	8	12	1	4	0	0	0	0	65535	65535
118	19	r04c08f15p01-ch2sk1fk1fl1.tiff	r04c08f15p01-ch1sk1fk1fl1.tiff	33	687	0.0816663	0.0823529	0	0	nan	8	15	1	4	0	0	0	0	65535	65535
619	185	r04c08f16p01-ch2sk1fk1fl1.tiff	r04c08f16p01-ch1sk1fk1fl1.tiff	33	688	0.134966	0.230396	0	0	nan	8	16	1	4	0	0	0	0	65535	65535
77	106	r04c08f17p01-ch2sk1fk1fl1.tiff	r04c08f17p01-ch1sk1fk1fl1.tiff	33	689	0.0900893	0.157092	0	0	nan	8	17	1	4	0	0	0	0	65535	65535
31	16	r04c08f20p01-ch2sk1fk1fl1.tiff	r04c08f20p01-ch1sk1fk1fl1.tiff	33	692	0.0731975	0.0728008	0	0	nan	8	20	1	4	0	0	0	0	65535	65535
410	114	r04c09f01p01-ch2sk1fk1fl1.tiff	r04c09f01p01-ch1sk1fk1fl1.tiff	38	778	0.114412	0.211978	0	0	nan	9	1	1	4	0	0	0	0	65535	65535
12	4	r04c09f07p01-ch2sk1fk1fl1.tiff	r04c09f07p01-ch1sk1fk1fl1.tiff	38	784	0.0721447	0.0736858	0	0	nan	9	7	1	4	0	0	0	0	65535	65535
84	15	r04c09f11p01-ch2sk1fk1fl1.tiff	r04c09f11p01-ch1sk1fk1fl1.tiff	38	788	0.0789197	0.0836652	0	0	nan	9	11	1	4	0	0	0	0	65535	65535
159	35	r04c09f12p01-ch2sk1fk1fl1.tiff	r04c09f12p01-ch1sk1fk1fl1.tiff	38	789	0.164645	0.146838	0	0	nan	9	12	1	4	0	0	0	0	65535	65535
250	57	r04c09f15p01-ch2sk1fk1fl1.tiff	r04c09f15p01-ch1sk1fk1fl1.tiff	38	792	0.157855	0.193149	0	0	nan	9	15	1	4	0	0	0	0	65535	65535
1011	350	r04c09f16p01-ch2sk1fk1fl1.tiff	r04c09f16p01-ch1sk1fk1fl1.tiff	38	793	0.141527	0.186267	0	0	nan	9	16	1	4	0	0	0	0	65535	65535
91	29	r04c09f17p01-ch2sk1fk1fl1.tiff	r04c09f17p01-ch1sk1fk1fl1.tiff	38	794	0.0616312	0.0816968	0	0	nan	9	17	1	4	0	0	0	0	65535	65535
50	13	r04c09f19p01-ch2sk1fk1fl1.tiff	r04c09f19p01-ch1sk1fk1fl1.tiff	38	796	0.0662699	0.0715953	0	0	nan	9	19	1	4	0	0	0	0	65535	65535
195	62	r04c09f20p01-ch2sk1fk1fl1.tiff	r04c09f20p01-ch1sk1fk1fl1.tiff	38	797	0.150591	0.154833	0	0	nan	9	20	1	4	0	0	0	0	65535	65535
78	15	r04c09f21p01-ch2sk1fk1fl1.tiff	r04c09f21p01-ch1sk1fk1fl1.tiff	38	798	0.0833448	0.0625315	0	0	nan	9	21	1	4	0	0	0	0	65535	65535
218	38	r04c10f01p01-ch2sk1fk1fl1.tiff	r04c10f01p01-ch1sk1fk1fl1.tiff	43	883	0.114092	0.249775	0	0.201847	nan	10	1	1	4	0	0	0	0	65535	65535
48	7	r04c10f06p01-ch2sk1fk1fl1.tiff	r04c10f06p01-ch1sk1fk1fl1.tiff	43	888	0.107424	0.0909285	0	0	nan	10	6	1	4	0	0	0	0	65535	65535
28	8	r04c10f07p01-ch2sk1fk1fl1.tiff	r04c10f07p01-ch1sk1fk1fl1.tiff	43	889	0.0944228	0.0809339	0	0	nan	10	7	1	4	0	0	0	0	65535	65535
26	6	r04c10f11p01-ch2sk1fk1fl1.tiff	r04c10f11p01-ch1sk1fk1fl1.tiff	43	893	0.0850843	0.102846	0	0	nan	10	11	1	4	0	0	0	0	65535	65535
434	68	r04c10f12p01-ch2sk1fk1fl1.tiff	r04c10f12p01-ch1sk1fk1fl1.tiff	43	894	0.18555	0.249775	0	0.361041	nan	10	12	1	4	0	0	0	0	65535	65535
448	122	r04c10f15p01-ch2sk1fk1fl1.tiff	r04c10f15p01-ch1sk1fk1fl1.tiff	43	897	0.180148	0.198535	0	0	nan	10	15	1	4	0	0	0	0	65535	65535
474	159	r04c10f16p01-ch2sk1fk1fl1.tiff	r04c10f16p01-ch1sk1fk1fl1.tiff	43	898	0.160678	0.249729	0	0.0171616	nan	10	16	1	4	0	0	0	0	65535	65535
66	16	r04c10f17p01-ch2sk1fk1fl1.tiff	r04c10f17p01-ch1sk1fk1fl1.tiff	43	899	0.0991226	0.0805066	0	0	nan	10	17	1	4	0	0	0	0	65535	65535
106	25	r04c10f20p01-ch2sk1fk1fl1.tiff	r04c10f20p01-ch1sk1fk1fl1.tiff	43	902	0.0630655	0.0551461	0	0	nan	10	20	1	4	0	0	0	0	65535	65535
47	15	r04c10f21p01-ch2sk1fk1fl1.tiff	r04c10f21p01-ch1sk1fk1fl1.tiff	43	903	0.0719615	0.0818341	0	0	nan	10	21	1	4	0	0	0	0	65535	65535
651	192	r04c11f01p01-ch2sk1fk1fl1.tiff	r04c11f01p01-ch1sk1fk1fl1.tiff	47	967	0.114366	0.22002	0	0	nan	11	1	1	4	0	0	0	0	65535	65535
10	1	r04c11f06p01-ch2sk1fk1fl1.tiff	r04c11f06p01-ch1sk1fk1fl1.tiff	47	972	0.143587	0.0884718	0	0	nan	11	6	1	4	0	0	0	0	65535	65535
120	13	r04c11f07p01-ch2sk1fk1fl1.tiff	r04c11f07p01-ch1sk1fk1fl1.tiff	47	973	0.0610513	0.0552224	0	0	nan	11	7	1	4	0	0	0	0	65535	65535
7	2	r04c11f08p01-ch2sk1fk1fl1.tiff	r04c11f08p01-ch1sk1fk1fl1.tiff	47	974	0.0856336	0.101686	0	0	nan	11	8	1	4	0	0	0	0	65535	65535
127	38	r04c11f11p01-ch2sk1fk1fl1.tiff	r04c11f11p01-ch1sk1fk1fl1.tiff	47	977	0.0945144	0.0872053	0	0	nan	11	11	1	4	0	0	0	0	65535	65535
147	20	r04c11f12p01-ch2sk1fk1fl1.tiff	r04c11f12p01-ch1sk1fk1fl1.tiff	47	978	0.114137	0.200732	0	0	nan	11	12	1	4	0	0	0	0	65535	65535
152	77	r04c11f15p01-ch2sk1fk1fl1.tiff	r04c11f15p01-ch1sk1fk1fl1.tiff	47	981	0.136126	0.178042	0	0	nan	11	15	1	4	0	0	0	0	65535	65535
445	196	r04c11f16p01-ch2sk1fk1fl1.tiff	r04c11f16p01-ch1sk1fk1fl1.tiff	47	982	0.149538	0.218067	0	0	nan	11	16	1	4	0	0	0	0	65535	65535
87	14	r04c11f17p01-ch2sk1fk1fl1.tiff	r04c11f17p01-ch1sk1fk1fl1.tiff	47	983	0.0923018	0.0909743	0	0	nan	11	17	1	4	0	0	0	0	65535	65535
61	41	r04c11f20p01-ch2sk1fk1fl1.tiff	r04c11f20p01-ch1sk1fk1fl1.tiff	47	986	0.0726024	0.0754101	0	0	nan	11	20	1	4	0	0	0	0	65535	65535
14	4	r04c11f21p01-ch2sk1fk1fl1.tiff	r04c11f21p01-ch1sk1fk1fl1.tiff	47	987	0.0691997	0.0565194	0	0	nan	11	21	1	4	0	0	0	0	65535	65535
669	453	r05c02f01p01-ch2sk1fk1fl1.tiff	r05c02f01p01-ch1sk1fk1fl1.tiff	4	64	0.165515	0.249638	0	0.000215418	nan	2	1	1	5	0	0	0	0	65535	65535
36	11	r05c02f03p01-ch2sk1fk1fl1.tiff	r05c02f03p01-ch1sk1fk1fl1.tiff	4	66	0.087129	0.0889448	0	0	nan	2	3	1	5	0	0	0	0	65535	65535
9	2	r05c02f04p01-ch2sk1fk1fl1.tiff	r05c02f04p01-ch1sk1fk1fl1.tiff	4	67	0.113481	0.0835737	0	0	nan	2	4	1	5	0	0	0	0	65535	65535
155	56	r05c02f06p01-ch2sk1fk1fl1.tiff	r05c02f06p01-ch1sk1fk1fl1.tiff	4	69	0.105516	0.193027	0	0	nan	2	6	1	5	0	0	0	0	65535	65535
396	199	r05c02f07p01-ch2sk1fk1fl1.tiff	r05c02f07p01-ch1sk1fk1fl1.tiff	4	70	0.115526	0.244053	0	0	nan	2	7	1	5	0	0	0	0	65535	65535
42	19	r05c02f08p01-ch2sk1fk1fl1.tiff	r05c02f08p01-ch1sk1fk1fl1.tiff	4	71	0.082063	0.1122	0	0	nan	2	8	1	5	0	0	0	0	65535	65535
64	42	r05c02f11p01-ch2sk1fk1fl1.tiff	r05c02f11p01-ch1sk1fk1fl1.tiff	4	74	0.114321	0.117922	0	0	nan	2	11	1	5	0	0	0	0	65535	65535
299	125	r05c02f12p01-ch2sk1fk1fl1.tiff	r05c02f12p01-ch1sk1fk1fl1.tiff	4	75	0.182193	0.249393	0	7.18061e-05	nan	2	12	1	5	0	0	0	0	65535	65535
173	45	r05c02f15p01-ch2sk1fk1fl1.tiff	r05c02f15p01-ch1sk1fk1fl1.tiff	4	78	0.126909	0.1411	0	0	nan	2	15	1	5	0	0	0	0	65535	65535
170	75	r05c02f16p01-ch2sk1fk1fl1.tiff	r05c02f16p01-ch1sk1fk1fl1.tiff	4	79	0.135103	0.121736	0	0	nan	2	16	1	5	0	0	0	0	65535	65535
11	7	r05c02f17p01-ch2sk1fk1fl1.tiff	r05c02f17p01-ch1sk1fk1fl1.tiff	4	80	0.0622873	0.0519875	0	0	nan	2	17	1	5	0	0	0	0	65535	65535
831	603	r05c03f01p01-ch2sk1fk1fl1.tiff	r05c03f01p01-ch1sk1fk1fl1.tiff	9	169	0.180896	0.249653	0	7.18061e-05	nan	3	1	1	5	0	0	0	0	65535	65535
203	44	r05c03f06p01-ch2sk1fk1fl1.tiff	r05c03f06p01-ch1sk1fk1fl1.tiff	9	174	0.140063	0.1991	0	0	nan	3	6	1	5	0	0	0	0	65535	65535
319	136	r05c03f07p01-ch2sk1fk1fl1.tiff	r05c03f07p01-ch1sk1fk1fl1.tiff	9	175	0.108064	0.242786	0	0	nan	3	7	1	5	0	0	0	0	65535	65535
21	2	r05c03f08p01-ch2sk1fk1fl1.tiff	r05c03f08p01-ch1sk1fk1fl1.tiff	9	176	0.0915541	0.0863355	0	0	nan	3	8	1	5	0	0	0	0	65535	65535
62	32	r05c03f11p01-ch2sk1fk1fl1.tiff	r05c03f11p01-ch1sk1fk1fl1.tiff	9	179	0.0975662	0.108934	0	0	nan	3	11	1	5	0	0	0	0	65535	65535
536	169	r05c03f12p01-ch2sk1fk1fl1.tiff	r05c03f12p01-ch1sk1fk1fl1.tiff	9	180	0.13817	0.185046	0	0	nan	3	12	1	5	0	0	0	0	65535	65535
100	57	r05c03f15p01-ch2sk1fk1fl1.tiff	r05c03f15p01-ch1sk1fk1fl1.tiff	9	183	0.128847	0.131502	0	0	nan	3	15	1	5	0	0	0	0	65535	65535
183	109	r05c03f16p01-ch2sk1fk1fl1.tiff	r05c03f16p01-ch1sk1fk1fl1.tiff	9	184	0.125017	0.244434	0	0	nan	3	16	1	5	0	0	0	0	65535	65535
921	623	r05c04f01p01-ch2sk1fk1fl1.tiff	r05c04f01p01-ch1sk1fk1fl1.tiff	14	274	0.165927	0.226749	0	0	nan	4	1	1	5	0	0	0	0	65535	65535
144	75	r05c04f06p01-ch2sk1fk1fl1.tiff	r05c04f06p01-ch1sk1fk1fl1.tiff	14	279	0.124926	0.16759	0	0	nan	4	6	1	5	0	0	0	0	65535	65535
365	135	r05c04f07p01-ch2sk1fk1fl1.tiff	r05c04f07p01-ch1sk1fk1fl1.tiff	14	280	0.139681	0.249577	0	7.18061e-05	nan	4	7	1	5	0	0	0	0	65535	65535
28	11	r05c04f08p01-ch2sk1fk1fl1.tiff	r05c04f08p01-ch1sk1fk1fl1.tiff	14	281	0.0902876	0.101793	0	0	nan	4	8	1	5	0	0	0	0	65535	65535
98	33	r05c04f11p01-ch2sk1fk1fl1.tiff	r05c04f11p01-ch1sk1fk1fl1.tiff	14	284	0.08365	0.0901656	0	0	nan	4	11	1	5	0	0	0	0	65535	65535
273	138	r05c04f12p01-ch2sk1fk1fl1.tiff	r05c04f12p01-ch1sk1fk1fl1.tiff	14	285	0.143679	0.183886	0	0	nan	4	12	1	5	0	0	0	0	65535	65535
58	28	r05c04f15p01-ch2sk1fk1fl1.tiff	r05c04f15p01-ch1sk1fk1fl1.tiff	14	288	0.0730755	0.0728008	0	0	nan	4	15	1	5	0	0	0	0	65535	65535
164	118	r05c04f16p01-ch2sk1fk1fl1.tiff	r05c04f16p01-ch1sk1fk1fl1.tiff	14	289	0.118563	0.176852	0	0	nan	4	16	1	5	0	0	0	0	65535	65535
33	9	r05c04f17p01-ch2sk1fk1fl1.tiff	r05c04f17p01-ch1sk1fk1fl1.tiff	14	290	0.0536355	0.0555276	0	0	nan	4	17	1	5	0	0	0	0	65535	65535
471	436	r05c05f01p01-ch2sk1fk1fl1.tiff	r05c05f01p01-ch1sk1fk1fl1.tiff	19	379	0.104723	0.249668	0	0.000143612	nan	5	1	1	5	0	0	0	0	65535	65535
30	19	r05c05f03p01-ch2sk1fk1fl1.tiff	r05c05f03p01-ch1sk1fk1fl1.tiff	19	381	0.0910506	0.0841535	0	0	nan	5	3	1	5	0	0	0	0	65535	65535
21	14	r05c05f04p01-ch2sk1fk1fl1.tiff	r05c05f04p01-ch1sk1fk1fl1.tiff	19	382	0.126513	0.0896468	0	0	nan	5	4	1	5	0	0	0	0	65535	65535
7	1	r05c05f05p01-ch2sk1fk1fl1.tiff	r05c05f05p01-ch1sk1fk1fl1.tiff	19	383	0.104967	0.0743877	0	0	nan	5	5	1	5	0	0	0	0	65535	65535
384	142	r05c05f06p01-ch2sk1fk1fl1.tiff	r05c05f06p01-ch1sk1fk1fl1.tiff	19	384	0.140871	0.249668	0	7.18061e-05	nan	5	6	1	5	0	0	0	0	65535	65535
432	170	r05c05f07p01-ch2sk1fk1fl1.tiff	r05c05f07p01-ch1sk1fk1fl1.tiff	19	385	0.120897	0.223163	0	0	nan	5	7	1	5	0	0	0	0	65535	65535
10	4	r05c05f08p01-ch2sk1fk1fl1.tiff	r05c05f08p01-ch1sk1fk1fl1.tiff	19	386	0.0777752	0.0789197	0	0	nan	5	8	1	5	0	0	0	0	65535	65535
27	20	r05c05f11p01-ch2sk1fk1fl1.tiff	r05c05f11p01-ch1sk1fk1fl1.tiff	19	389	0.0742351	0.076051	0	0	nan	5	11	1	5	0	0	0	0	65535	65535
654	316	r05c05f12p01-ch2sk1fk1fl1.tiff	r05c05f12p01-ch1sk1fk1fl1.tiff	19	390	0.172229	0.219425	0	0	nan	5	12	1	5	0	0	0	0	65535	65535
32	21	r05c05f13p01-ch2sk1fk1fl1.tiff	r05c05f13p01-ch1sk1fk1fl1.tiff	19	391	0.101045	0.0993057	0	0	nan	5	13	1	5	0	0	0	0	65535	65535
179	76	r05c05f15p01-ch2sk1fk1fl1.tiff	r05c05f15p01-ch1sk1fk1fl1.tiff	19	393	0.125185	0.169207	0	0	nan	5	15	1	5	0	0	0	0	65535	65535
90	99	r05c05f16p01-ch2sk1fk1fl1.tiff	r05c05f16p01-ch1sk1fk1fl1.tiff	19	394	0.087541	0.14081	0	0	nan	5	16	1	5	0	0	0	0	65535	65535
496	305	r05c06f01p01-ch2sk1fk1fl1.tiff	r05c06f01p01-ch1sk1fk1fl1.tiff	24	484	0.204166	0.249683	0	7.18061e-05	nan	6	1	1	5	0	0	0	0	65535	65535
29	16	r05c06f03p01-ch2sk1fk1fl1.tiff	r05c06f03p01-ch1sk1fk1fl1.tiff	24	486	0.0873732	0.100389	0	0	nan	6	3	1	5	0	0	0	0	65535	65535
39	18	r05c06f04p01-ch2sk1fk1fl1.tiff	r05c06f04p01-ch1sk1fk1fl1.tiff	24	487	0.0754711	0.0938888	0	0	nan	6	4	1	5	0	0	0	0	65535	65535
39	28	r05c06f05p01-ch2sk1fk1fl1.tiff	r05c06f05p01-ch1sk1fk1fl1.tiff	24	488	0.0987259	0.102068	0	0	nan	6	5	1	5	0	0	0	0	65535	65535
451	237	r05c06f06p01-ch2sk1fk1fl1.tiff	r05c06f06p01-ch1sk1fk1fl1.tiff	24	489	0.162448	0.249714	0	0.000502642	nan	6	6	1	5	0	0	0	0	65535	65535
279	167	r05c06f07p01-ch2sk1fk1fl1.tiff	r05c06f07p01-ch1sk1fk1fl1.tiff	24	490	0.149493	0.244404	0	0	nan	6	7	1	5	0	0	0	0	65535	65535
9	4	r05c06f11p01-ch2sk1fk1fl1.tiff	r05c06f11p01-ch1sk1fk1fl1.tiff	24	494	0.0555581	0.0516976	0	0	nan	6	11	1	5	0	0	0	0	65535	65535
791	507	r05c06f12p01-ch2sk1fk1fl1.tiff	r05c06f12p01-ch1sk1fk1fl1.tiff	24	495	0.15816	0.249699	0	0.00035903	nan	6	12	1	5	0	0	0	0	65535	65535
64	31	r05c06f13p01-ch2sk1fk1fl1.tiff	r05c06f13p01-ch1sk1fk1fl1.tiff	24	496	0.0959793	0.123445	0	0	nan	6	13	1	5	0	0	0	0	65535	65535
12	4	r05c06f14p01-ch2sk1fk1fl1.tiff	r05c06f14p01-ch1sk1fk1fl1.tiff	24	497	0.0811933	0.0803693	0	0	nan	6	14	1	5	0	0	0	0	65535	65535
233	80	r05c06f15p01-ch2sk1fk1fl1.tiff	r05c06f15p01-ch1sk1fk1fl1.tiff	24	498	0.129488	0.1738	0	0	nan	6	15	1	5	0	0	0	0	65535	65535
104	72	r05c06f16p01-ch2sk1fk1fl1.tiff	r05c06f16p01-ch1sk1fk1fl1.tiff	24	499	0.127199	0.0704204	0	0	nan	6	16	1	5	0	0	0	0	65535	65535
205	136	r05c07f01p01-ch2sk1fk1fl1.tiff	r05c07f01p01-ch1sk1fk1fl1.tiff	29	589	0.138857	0.182422	0	0	nan	7	1	1	5	0	0	0	0	65535	65535
25	12	r05c07f03p01-ch2sk1fk1fl1.tiff	r05c07f03p01-ch1sk1fk1fl1.tiff	29	591	0.0944533	0.0874037	0	0	nan	7	3	1	5	0	0	0	0	65535	65535
87	48	r05c07f04p01-ch2sk1fk1fl1.tiff	r05c07f04p01-ch1sk1fk1fl1.tiff	29	592	0.0691081	0.0938888	0	0	nan	7	4	1	5	0	0	0	0	65535	65535
92	54	r05c07f05p01-ch2sk1fk1fl1.tiff	r05c07f05p01-ch1sk1fk1fl1.tiff	29	593	0.0615244	0.121904	0	0	nan	7	5	1	5	0	0	0	0	65535	65535
638	319	r05c07f06p01-ch2sk1fk1fl1.tiff	r05c07f06p01-ch1sk1fk1fl1.tiff	29	594	0.21178	0.175723	0	0	nan	7	6	1	5	0	0	0	0	65535	65535
179	119	r05c07f07p01-ch2sk1fk1fl1.tiff	r05c07f07p01-ch1sk1fk1fl1.tiff	29	595	0.129625	0.168856	0	0	nan	7	7	1	5	0	0	0	0	65535	65535
876	527	r05c07f12p01-ch2sk1fk1fl1.tiff	r05c07f12p01-ch1sk1fk1fl1.tiff	29	600	0.18941	0.228397	0	0	nan	7	12	1	5	0	0	0	0	65535	65535
142	57	r05c07f13p01-ch2sk1fk1fl1.tiff	r05c07f13p01-ch1sk1fk1fl1.tiff	29	601	0.127352	0.173404	0	0	nan	7	13	1	5	0	0	0	0	65535	65535
23	9	r05c07f14p01-ch2sk1fk1fl1.tiff	r05c07f14p01-ch1sk1fk1fl1.tiff	29	602	0.079942	0.0800793	0	0	nan	7	14	1	5	0	0	0	0	65535	65535
154	102	r05c07f15p01-ch2sk1fk1fl1.tiff	r05c07f15p01-ch1sk1fk1fl1.tiff	29	603	0.129427	0.136004	0	0	nan	7	15	1	5	0	0	0	0	65535	65535
53	41	r05c07f16p01-ch2sk1fk1fl1.tiff	r05c07f16p01-ch1sk1fk1fl1.tiff	29	604	0.0618906	0.0867475	0	0	nan	7	16	1	5	0	0	0	0	65535	65535
441	291	r05c08f01p01-ch2sk1fk1fl1.tiff	r05c08f01p01-ch1sk1fk1fl1.tiff	34	694	0.198032	0.236835	0	0	nan	8	1	1	5	0	0	0	0	65535	65535
20	4	r05c08f03p01-ch2sk1fk1fl1.tiff	r05c08f03p01-ch1sk1fk1fl1.tiff	34	696	0.0962539	0.0673075	0	0	nan	8	3	1	5	0	0	0	0	65535	65535
116	61	r05c08f06p01-ch2sk1fk1fl1.tiff	r05c08f06p01-ch1sk1fk1fl1.tiff	34	699	0.103456	0.167346	0	0	nan	8	6	1	5	0	0	0	0	65535	65535
334	153	r05c08f07p01-ch2sk1fk1fl1.tiff	r05c08f07p01-ch1sk1fk1fl1.tiff	34	700	0.147662	0.216632	0	0	nan	8	7	1	5	0	0	0	0	65535	65535
44	15	r05c08f08p01-ch2sk1fk1fl1.tiff	r05c08f08p01-ch1sk1fk1fl1.tiff	34	701	0.13196	0.108568	0	0	nan	8	8	1	5	0	0	0	0	65535	65535
44	22	r05c08f11p01-ch2sk1fk1fl1.tiff	r05c08f11p01-ch1sk1fk1fl1.tiff	34	704	0.0902419	0.0759136	0	0	nan	8	11	1	5	0	0	0	0	65535	65535
386	248	r05c08f12p01-ch2sk1fk1fl1.tiff	r05c08f12p01-ch1sk1fk1fl1.tiff	34	705	0.135088	0.249653	0	7.18061e-05	nan	8	12	1	5	0	0	0	0	65535	65535
25	11	r05c08f13p01-ch2sk1fk1fl1.tiff	r05c08f13p01-ch1sk1fk1fl1.tiff	34	706	0.123308	0.0999161	0	0	nan	8	13	1	5	0	0	0	0	65535	65535
19	14	r05c08f14p01-ch2sk1fk1fl1.tiff	r05c08f14p01-ch1sk1fk1fl1.tiff	34	707	0.0831159	0.11426	0	0	nan	8	14	1	5	0	0	0	0	65535	65535
307	202	r05c08f15p01-ch2sk1fk1fl1.tiff	r05c08f15p01-ch1sk1fk1fl1.tiff	34	708	0.185351	0.207233	0	0	nan	8	15	1	5	0	0	0	0	65535	65535
230	96	r05c08f16p01-ch2sk1fk1fl1.tiff	r05c08f16p01-ch1sk1fk1fl1.tiff	34	709	0.141649	0.160174	0	0	nan	8	16	1	5	0	0	0	0	65535	65535
19	7	r05c08f20p01-ch2sk1fk1fl1.tiff	r05c08f20p01-ch1sk1fk1fl1.tiff	34	713	0.061265	0.0536965	0	0	nan	8	20	1	5	0	0	0	0	65535	65535
48	26	r05c08f21p01-ch2sk1fk1fl1.tiff	r05c08f21p01-ch1sk1fk1fl1.tiff	34	714	0.0794842	0.0618753	0	0	nan	8	21	1	5	0	0	0	0	65535	65535
299	170	r05c09f01p01-ch2sk1fk1fl1.tiff	r05c09f01p01-ch1sk1fk1fl1.tiff	39	799	0.138811	0.217258	0	0	nan	9	1	1	5	0	0	0	0	65535	65535
15	8	r05c09f03p01-ch2sk1fk1fl1.tiff	r05c09f03p01-ch1sk1fk1fl1.tiff	39	801	0.0963455	0.121263	0	0	nan	9	3	1	5	0	0	0	0	65535	65535
29	16	r05c09f04p01-ch2sk1fk1fl1.tiff	r05c09f04p01-ch1sk1fk1fl1.tiff	39	802	0.0873121	0.110628	0	0	nan	9	4	1	5	0	0	0	0	65535	65535
21	18	r05c09f05p01-ch2sk1fk1fl1.tiff	r05c09f05p01-ch1sk1fk1fl1.tiff	39	803	0.0683299	0.098497	0	0	nan	9	5	1	5	0	0	0	0	65535	65535
351	251	r05c09f06p01-ch2sk1fk1fl1.tiff	r05c09f06p01-ch1sk1fk1fl1.tiff	39	804	0.113344	0.249714	0	0.00100528	nan	9	6	1	5	0	0	0	0	65535	65535
249	103	r05c09f07p01-ch2sk1fk1fl1.tiff	r05c09f07p01-ch1sk1fk1fl1.tiff	39	805	0.128923	0.235111	0	0	nan	9	7	1	5	0	0	0	0	65535	65535
712	458	r05c09f12p01-ch2sk1fk1fl1.tiff	r05c09f12p01-ch1sk1fk1fl1.tiff	39	810	0.167163	0.195926	0	0	nan	9	12	1	5	0	0	0	0	65535	65535
62	43	r05c09f13p01-ch2sk1fk1fl1.tiff	r05c09f13p01-ch1sk1fk1fl1.tiff	39	811	0.0994736	0.0943313	0	0	nan	9	13	1	5	0	0	0	0	65535	65535
11	7	r05c09f14p01-ch2sk1fk1fl1.tiff	r05c09f14p01-ch1sk1fk1fl1.tiff	39	812	0.0747082	0.0826276	0	0	nan	9	14	1	5	0	0	0	0	65535	65535
245	82	r05c09f15p01-ch2sk1fk1fl1.tiff	r05c09f15p01-ch1sk1fk1fl1.tiff	39	813	0.110475	0.151095	0	0	nan	9	15	1	5	0	0	0	0	65535	65535
157	69	r05c09f16p01-ch2sk1fk1fl1.tiff	r05c09f16p01-ch1sk1fk1fl1.tiff	39	814	0.107729	0.133623	0	0	nan	9	16	1	5	0	0	0	0	65535	65535
9	2	r05c09f21p01-ch2sk1fk1fl1.tiff	r05c09f21p01-ch1sk1fk1fl1.tiff	39	819	0.0551308	0.0520333	0	0	nan	9	21	1	5	0	0	0	0	65535	65535
473	336	r05c10f01p01-ch2sk1fk1fl1.tiff	r05c10f01p01-ch1sk1fk1fl1.tiff	44	904	0.153338	0.249683	0	0.000215418	nan	10	1	1	5	0	0	0	0	65535	65535
15	3	r05c10f03p01-ch2sk1fk1fl1.tiff	r05c10f03p01-ch1sk1fk1fl1.tiff	44	906	0.0924239	0.0948501	0	0	nan	10	3	1	5	0	0	0	0	65535	65535
8	2	r05c10f04p01-ch2sk1fk1fl1.tiff	r05c10f04p01-ch1sk1fk1fl1.tiff	44	907	0.0937209	0.100938	0	0	nan	10	4	1	5	0	0	0	0	65535	65535
7	2	r05c10f05p01-ch2sk1fk1fl1.tiff	r05c10f05p01-ch1sk1fk1fl1.tiff	44	908	0.148333	0.0887465	0	0	nan	10	5	1	5	0	0	0	0	65535	65535
223	121	r05c10f06p01-ch2sk1fk1fl1.tiff	r05c10f06p01-ch1sk1fk1fl1.tiff	44	909	0.193591	0.214206	0	0	nan	10	6	1	5	0	0	0	0	65535	65535
258	147	r05c10f07p01-ch2sk1fk1fl1.tiff	r05c10f07p01-ch1sk1fk1fl1.tiff	44	910	0.124727	0.249683	0	0.000143612	nan	10	7	1	5	0	0	0	0	65535	65535
13	2	r05c10f08p01-ch2sk1fk1fl1.tiff	r05c10f08p01-ch1sk1fk1fl1.tiff	44	911	0.0833448	0.0825208	0	0	nan	10	8	1	5	0	0	0	0	65535	65535
40	22	r05c10f11p01-ch2sk1fk1fl1.tiff	r05c10f11p01-ch1sk1fk1fl1.tiff	44	914	0.0940871	0.101808	0	0	nan	10	11	1	5	0	0	0	0	65535	65535
515	319	r05c10f12p01-ch2sk1fk1fl1.tiff	r05c10f12p01-ch1sk1fk1fl1.tiff	44	915	0.249638	0.249622	0.000143612	0.000215418	nan	10	12	1	5	0	0	0	0	65535	65535
36	18	r05c10f13p01-ch2sk1fk1fl1.tiff	r05c10f13p01-ch1sk1fk1fl1.tiff	44	916	0.109316	0.122103	0	0	nan	10	13	1	5	0	0	0	0	65535	65535
7	6	r05c10f14p01-ch2sk1fk1fl1.tiff	r05c10f14p01-ch1sk1fk1fl1.tiff	44	917	0.103746	0.0841077	0	0	nan	10	14	1	5	0	0	0	0	65535	65535
223	101	r05c10f15p01-ch2sk1fk1fl1.tiff	r05c10f15p01-ch1sk1fk1fl1.tiff	44	918	0.145663	0.249744	0	0.0173053	nan	10	15	1	5	0	0	0	0	65535	65535
176	82	r05c10f16p01-ch2sk1fk1fl1.tiff	r05c10f16p01-ch1sk1fk1fl1.tiff	44	919	0.123476	0.24976	0	0.172047	nan	10	16	1	5	0	0	0	0	65535	65535
283	160	r05c11f01p01-ch2sk1fk1fl1.tiff	r05c11f01p01-ch1sk1fk1fl1.tiff	48	988	0.189395	0.248981	0	0	nan	11	1	1	5	0	0	0	0	65535	65535
12	4	r05c11f03p01-ch2sk1fk1fl1.tiff	r05c11f03p01-ch1sk1fk1fl1.tiff	48	990	0.11519	0.085481	0	0	nan	11	3	1	5	0	0	0	0	65535	65535
54	21	r05c11f04p01-ch2sk1fk1fl1.tiff	r05c11f04p01-ch1sk1fk1fl1.tiff	48	991	0.116167	0.105974	0	0	nan	11	4	1	5	0	0	0	0	65535	65535
43	19	r05c11f05p01-ch2sk1fk1fl1.tiff	r05c11f05p01-ch1sk1fk1fl1.tiff	48	992	0.0727245	0.128466	0	0	nan	11	5	1	5	0	0	0	0	65535	65535
314	199	r05c11f06p01-ch2sk1fk1fl1.tiff	r05c11f06p01-ch1sk1fk1fl1.tiff	48	993	0.147921	0.249714	0	0.00107709	nan	11	6	1	5	0	0	0	0	65535	65535
297	91	r05c11f07p01-ch2sk1fk1fl1.tiff	r05c11f07p01-ch1sk1fk1fl1.tiff	48	994	0.205386	0.149294	0	0	nan	11	7	1	5	0	0	0	0	65535	65535
108	22	r05c11f13p01-ch2sk1fk1fl1.tiff	r05c11f13p01-ch1sk1fk1fl1.tiff	48	1000	0.088777	0.0991989	0	0	nan	11	13	1	5	0	0	0	0	65535	65535
21	8	r05c11f14p01-ch2sk1fk1fl1.tiff	r05c11f14p01-ch1sk1fk1fl1.tiff	48	1001	0.086244	0.116945	0	0	nan	11	14	1	5	0	0	0	0	65535	65535
158	102	r05c11f15p01-ch2sk1fk1fl1.tiff	r05c11f15p01-ch1sk1fk1fl1.tiff	48	1002	0.131167	0.16083	0	0	nan	11	15	1	5	0	0	0	0	65535	65535
112	80	r05c11f16p01-ch2sk1fk1fl1.tiff	r05c11f16p01-ch1sk1fk1fl1.tiff	48	1003	0.0755016	0.0924849	0	0	nan	11	16	1	5	0	0	0	0	65535	65535
951	499	r06c02f01p01-ch2sk1fk1fl1.tiff	r06c02f01p01-ch1sk1fk1fl1.tiff	5	85	0.141314	0.177234	0	0	nan	2	1	1	6	0	0	0	0	65535	65535
51	15	r06c02f06p01-ch2sk1fk1fl1.tiff	r06c02f06p01-ch1sk1fk1fl1.tiff	5	90	0.1037	0.115328	0	0	nan	2	6	1	6	0	0	0	0	65535	65535
168	75	r06c02f07p01-ch2sk1fk1fl1.tiff	r06c02f07p01-ch1sk1fk1fl1.tiff	5	91	0.112459	0.169497	0	0	nan	2	7	1	6	0	0	0	0	65535	65535
32	12	r06c02f08p01-ch2sk1fk1fl1.tiff	r06c02f08p01-ch1sk1fk1fl1.tiff	5	92	0.0799268	0.106859	0	0	nan	2	8	1	6	0	0	0	0	65535	65535
131	49	r06c02f11p01-ch2sk1fk1fl1.tiff	r06c02f11p01-ch1sk1fk1fl1.tiff	5	95	0.0852674	0.239017	0	0	nan	2	11	1	6	0	0	0	0	65535	65535
184	41	r06c02f12p01-ch2sk1fk1fl1.tiff	r06c02f12p01-ch1sk1fk1fl1.tiff	5	96	0.140032	0.156237	0	0	nan	2	12	1	6	0	0	0	0	65535	65535
62	48	r06c02f15p01-ch2sk1fk1fl1.tiff	r06c02f15p01-ch1sk1fk1fl1.tiff	5	99	0.074464	0.123751	0	0	nan	2	15	1	6	0	0	0	0	65535	65535
456	175	r06c02f16p01-ch2sk1fk1fl1.tiff	r06c02f16p01-ch1sk1fk1fl1.tiff	5	100	0.141665	0.191806	0	0	nan	2	16	1	6	0	0	0	0	65535	65535
75	50	r06c02f17p01-ch2sk1fk1fl1.tiff	r06c02f17p01-ch1sk1fk1fl1.tiff	5	101	0.0722362	0.0747539	0	0	nan	2	17	1	6	0	0	0	0	65535	65535
44	13	r06c02f20p01-ch2sk1fk1fl1.tiff	r06c02f20p01-ch1sk1fk1fl1.tiff	5	104	0.0569772	0.0647746	0	0	nan	2	20	1	6	0	0	0	0	65535	65535
665	351	r06c03f01p01-ch2sk1fk1fl1.tiff	r06c03f01p01-ch1sk1fk1fl1.tiff	10	190	0.249699	0.184375	0.000430836	0	nan	3	1	1	6	0	0	0	0	65535	65535
74	18	r06c03f06p01-ch2sk1fk1fl1.tiff	r06c03f06p01-ch1sk1fk1fl1.tiff	10	195	0.0690623	0.0801099	0	0	nan	3	6	1	6	0	0	0	0	65535	65535
132	33	r06c03f07p01-ch2sk1fk1fl1.tiff	r06c03f07p01-ch1sk1fk1fl1.tiff	10	196	0.0983597	0.139422	0	0	nan	3	7	1	6	0	0	0	0	65535	65535
62	16	r06c03f11p01-ch2sk1fk1fl1.tiff	r06c03f11p01-ch1sk1fk1fl1.tiff	10	200	0.117601	0.0788434	0	0	nan	3	11	1	6	0	0	0	0	65535	65535
331	105	r06c03f12p01-ch2sk1fk1fl1.tiff	r06c03f12p01-ch1sk1fk1fl1.tiff	10	201	0.204623	0.190616	0	0	nan	3	12	1	6	0	0	0	0	65535	65535
210	95	r06c03f15p01-ch2sk1fk1fl1.tiff	r06c03f15p01-ch1sk1fk1fl1.tiff	10	204	0.125338	0.174945	0	0	nan	3	15	1	6	0	0	0	0	65535	65535
594	371	r06c03f16p01-ch2sk1fk1fl1.tiff	r06c03f16p01-ch1sk1fk1fl1.tiff	10	205	0.135821	0.189425	0	0	nan	3	16	1	6	0	0	0	0	65535	65535
70	45	r06c03f17p01-ch2sk1fk1fl1.tiff	r06c03f17p01-ch1sk1fk1fl1.tiff	10	206	0.0707256	0.0786755	0	0	nan	3	17	1	6	0	0	0	0	65535	65535
93	54	r06c03f20p01-ch2sk1fk1fl1.tiff	r06c03f20p01-ch1sk1fk1fl1.tiff	10	209	0.0853132	0.0869917	0	0	nan	3	20	1	6	0	0	0	0	65535	65535
16	10	r06c03f21p01-ch2sk1fk1fl1.tiff	r06c03f21p01-ch1sk1fk1fl1.tiff	10	210	0.0792706	0.0667887	0	0	nan	3	21	1	6	0	0	0	0	65535	65535
296	121	r06c04f01p01-ch2sk1fk1fl1.tiff	r06c04f01p01-ch1sk1fk1fl1.tiff	15	295	0.134585	0.225727	0	0	nan	4	1	1	6	0	0	0	0	65535	65535
78	19	r06c04f06p01-ch2sk1fk1fl1.tiff	r06c04f06p01-ch1sk1fk1fl1.tiff	15	300	0.0703136	0.106645	0	0	nan	4	6	1	6	0	0	0	0	65535	65535
41	16	r06c04f07p01-ch2sk1fk1fl1.tiff	r06c04f07p01-ch1sk1fk1fl1.tiff	15	301	0.0852674	0.0802167	0	0	nan	4	7	1	6	0	0	0	0	65535	65535
535	281	r06c04f12p01-ch2sk1fk1fl1.tiff	r06c04f12p01-ch1sk1fk1fl1.tiff	15	306	0.175799	0.186481	0	0	nan	4	12	1	6	0	0	0	0	65535	65535
11	5	r06c04f13p01-ch2sk1fk1fl1.tiff	r06c04f13p01-ch1sk1fk1fl1.tiff	15	307	0.0961929	0.101472	0	0	nan	4	13	1	6	0	0	0	0	65535	65535
14	10	r06c04f14p01-ch2sk1fk1fl1.tiff	r06c04f14p01-ch1sk1fk1fl1.tiff	15	308	0.0663005	0.093019	0	0	nan	4	14	1	6	0	0	0	0	65535	65535
636	360	r06c04f15p01-ch2sk1fk1fl1.tiff	r06c04f15p01-ch1sk1fk1fl1.tiff	15	309	0.142412	0.236866	0	0	nan	4	15	1	6	0	0	0	0	65535	65535
339	162	r06c04f16p01-ch2sk1fk1fl1.tiff	r06c04f16p01-ch1sk1fk1fl1.tiff	15	310	0.122133	0.23595	0	0	nan	4	16	1	6	0	0	0	0	65535	65535
44	24	r06c04f20p01-ch2sk1fk1fl1.tiff	r06c04f20p01-ch1sk1fk1fl1.tiff	15	314	0.0565194	0.0581216	0	0	nan	4	20	1	6	0	0	0	0	65535	65535
68	50	r06c04f21p01-ch2sk1fk1fl1.tiff	r06c04f21p01-ch1sk1fk1fl1.tiff	15	315	0.0518044	0.0641031	0	0	nan	4	21	1	6	0	0	0	0	65535	65535
1016	560	r06c05f01p01-ch2sk1fk1fl1.tiff	r06c05f01p01-ch1sk1fk1fl1.tiff	20	400	0.120668	0.182361	0	0	nan	5	1	1	6	0	0	0	0	65535	65535
90	25	r06c05f06p01-ch2sk1fk1fl1.tiff	r06c05f06p01-ch1sk1fk1fl1.tiff	20	405	0.0732128	0.0947127	0	0	nan	5	6	1	6	0	0	0	0	65535	65535
289	118	r06c05f07p01-ch2sk1fk1fl1.tiff	r06c05f07p01-ch1sk1fk1fl1.tiff	20	406	0.115236	0.206516	0	0	nan	5	7	1	6	0	0	0	0	65535	65535
40	19	r06c05f08p01-ch2sk1fk1fl1.tiff	r06c05f08p01-ch1sk1fk1fl1.tiff	20	407	0.0746471	0.09337	0	0	nan	5	8	1	6	0	0	0	0	65535	65535
140	80	r06c05f11p01-ch2sk1fk1fl1.tiff	r06c05f11p01-ch1sk1fk1fl1.tiff	20	410	0.112261	0.145403	0	0	nan	5	11	1	6	0	0	0	0	65535	65535
152	47	r06c05f12p01-ch2sk1fk1fl1.tiff	r06c05f12p01-ch1sk1fk1fl1.tiff	20	411	0.102037	0.132677	0	0	nan	5	12	1	6	0	0	0	0	65535	65535
48	29	r06c05f15p01-ch2sk1fk1fl1.tiff	r06c05f15p01-ch1sk1fk1fl1.tiff	20	414	0.0832227	0.0852827	0	0	nan	5	15	1	6	0	0	0	0	65535	65535
389	164	r06c05f16p01-ch2sk1fk1fl1.tiff	r06c05f16p01-ch1sk1fk1fl1.tiff	20	415	0.139803	0.24181	0	0	nan	5	16	1	6	0	0	0	0	65535	65535
56	46	r06c05f17p01-ch2sk1fk1fl1.tiff	r06c05f17p01-ch1sk1fk1fl1.tiff	20	416	0.0619211	0.0758221	0	0	nan	5	17	1	6	0	0	0	0	65535	65535
920	591	r06c06f01p01-ch2sk1fk1fl1.tiff	r06c06f01p01-ch1sk1fk1fl1.tiff	25	505	0.180728	0.190951	0	0	nan	6	1	1	6	0	0	0	0	65535	65535
3	1	r06c06f03p01-ch2sk1fk1fl1.tiff	r06c06f03p01-ch1sk1fk1fl1.tiff	25	507	0.0598764	0.076524	0	0	nan	6	3	1	6	0	0	0	0	65535	65535
107	45	r06c06f06p01-ch2sk1fk1fl1.tiff	r06c06f06p01-ch1sk1fk1fl1.tiff	25	510	0.132601	0.135561	0	0	nan	6	6	1	6	0	0	0	0	65535	65535
299	117	r06c06f07p01-ch2sk1fk1fl1.tiff	r06c06f07p01-ch1sk1fk1fl1.tiff	25	511	0.150988	0.237812	0	0	nan	6	7	1	6	0	0	0	0	65535	65535
45	17	r06c06f08p01-ch2sk1fk1fl1.tiff	r06c06f08p01-ch1sk1fk1fl1.tiff	25	512	0.0949722	0.102831	0	0	nan	6	8	1	6	0	0	0	0	65535	65535
89	57	r06c06f11p01-ch2sk1fk1fl1.tiff	r06c06f11p01-ch1sk1fk1fl1.tiff	25	515	0.085893	0.14403	0	0	nan	6	11	1	6	0	0	0	0	65535	65535
394	160	r06c06f12p01-ch2sk1fk1fl1.tiff	r06c06f12p01-ch1sk1fk1fl1.tiff	25	516	0.177096	0.249729	0	0.00610352	nan	6	12	1	6	0	0	0	0	65535	65535
109	35	r06c06f15p01-ch2sk1fk1fl1.tiff	r06c06f15p01-ch1sk1fk1fl1.tiff	25	519	0.102449	0.133379	0	0	nan	6	15	1	6	0	0	0	0	65535	65535
293	115	r06c06f16p01-ch2sk1fk1fl1.tiff	r06c06f16p01-ch1sk1fk1fl1.tiff	25	520	0.182101	0.204623	0	0	nan	6	16	1	6	0	0	0	0	65535	65535
40	19	r06c06f17p01-ch2sk1fk1fl1.tiff	r06c06f17p01-ch1sk1fk1fl1.tiff	25	521	0.0621805	0.0679332	0	0	nan	6	17	1	6	0	0	0	0	65535	65535
826	527	r06c07f01p01-ch2sk1fk1fl1.tiff	r06c07f01p01-ch1sk1fk1fl1.tiff	30	610	0.168383	0.249638	0	0.000143612	nan	7	1	1	6	0	0	0	0	65535	65535
136	55	r06c07f06p01-ch2sk1fk1fl1.tiff	r06c07f06p01-ch1sk1fk1fl1.tiff	30	615	0.121599	0.176333	0	0	nan	7	6	1	6	0	0	0	0	65535	65535
228	90	r06c07f07p01-ch2sk1fk1fl1.tiff	r06c07f07p01-ch1sk1fk1fl1.tiff	30	616	0.160052	0.196033	0	0	nan	7	7	1	6	0	0	0	0	65535	65535
26	12	r06c07f08p01-ch2sk1fk1fl1.tiff	r06c07f08p01-ch1sk1fk1fl1.tiff	30	617	0.0847791	0.0823987	0	0	nan	7	8	1	6	0	0	0	0	65535	65535
143	39	r06c07f11p01-ch2sk1fk1fl1.tiff	r06c07f11p01-ch1sk1fk1fl1.tiff	30	620	0.115206	0.116197	0	0	nan	7	11	1	6	0	0	0	0	65535	65535
503	181	r06c07f12p01-ch2sk1fk1fl1.tiff	r06c07f12p01-ch1sk1fk1fl1.tiff	30	621	0.1785	0.203128	0	0	nan	7	12	1	6	0	0	0	0	65535	65535
22	6	r06c07f13p01-ch2sk1fk1fl1.tiff	r06c07f13p01-ch1sk1fk1fl1.tiff	30	622	0.0979934	0.110658	0	0	nan	7	13	1	6	0	0	0	0	65535	65535
101	57	r06c07f15p01-ch2sk1fk1fl1.tiff	r06c07f15p01-ch1sk1fk1fl1.tiff	30	624	0.108186	0.120775	0	0	nan	7	15	1	6	0	0	0	0	65535	65535
340	138	r06c07f16p01-ch2sk1fk1fl1.tiff	r06c07f16p01-ch1sk1fk1fl1.tiff	30	625	0.128817	0.202075	0	0	nan	7	16	1	6	0	0	0	0	65535	65535
56	40	r06c07f17p01-ch2sk1fk1fl1.tiff	r06c07f17p01-ch1sk1fk1fl1.tiff	30	626	0.0836805	0.214298	0	0	nan	7	17	1	6	0	0	0	0	65535	65535
412	264	r06c08f01p01-ch2sk1fk1fl1.tiff	r06c08f01p01-ch1sk1fk1fl1.tiff	35	715	0.154147	0.230518	0	0	nan	8	1	1	6	0	0	0	0	65535	65535
63	27	r06c08f03p01-ch2sk1fk1fl1.tiff	r06c08f03p01-ch1sk1fk1fl1.tiff	35	717	0.0845502	0.102266	0	0	nan	8	3	1	6	0	0	0	0	65535	65535
75	29	r06c08f04p01-ch2sk1fk1fl1.tiff	r06c08f04p01-ch1sk1fk1fl1.tiff	35	718	0.0776379	0.13019	0	0	nan	8	4	1	6	0	0	0	0	65535	65535
29	17	r06c08f05p01-ch2sk1fk1fl1.tiff	r06c08f05p01-ch1sk1fk1fl1.tiff	35	719	0.0895399	0.112917	0	0	nan	8	5	1	6	0	0	0	0	65535	65535
548	200	r06c08f06p01-ch2sk1fk1fl1.tiff	r06c08f06p01-ch1sk1fk1fl1.tiff	35	720	0.167956	0.249699	0	0.000143612	nan	8	6	1	6	0	0	0	0	65535	65535
434	166	r06c08f07p01-ch2sk1fk1fl1.tiff	r06c08f07p01-ch1sk1fk1fl1.tiff	35	721	0.165103	0.232959	0	0	nan	8	7	1	6	0	0	0	0	65535	65535
8	7	r06c08f08p01-ch2sk1fk1fl1.tiff	r06c08f08p01-ch1sk1fk1fl1.tiff	35	722	0.0786755	0.0943465	0	0	nan	8	8	1	6	0	0	0	0	65535	65535
17	3	r06c08f11p01-ch2sk1fk1fl1.tiff	r06c08f11p01-ch1sk1fk1fl1.tiff	35	725	0.0838178	0.0675822	0	0	nan	8	11	1	6	0	0	0	0	65535	65535
591	313	r06c08f12p01-ch2sk1fk1fl1.tiff	r06c08f12p01-ch1sk1fk1fl1.tiff	35	726	0.145129	0.204059	0	0	nan	8	12	1	6	0	0	0	0	65535	65535
62	23	r06c08f13p01-ch2sk1fk1fl1.tiff	r06c08f13p01-ch1sk1fk1fl1.tiff	35	727	0.132052	0.112932	0	0	nan	8	13	1	6	0	0	0	0	65535	65535
103	51	r06c08f15p01-ch2sk1fk1fl1.tiff	r06c08f15p01-ch1sk1fk1fl1.tiff	35	729	0.091249	0.0802472	0	0	nan	8	15	1	6	0	0	0	0	65535	65535
71	45	r06c08f16p01-ch2sk1fk1fl1.tiff	r06c08f16p01-ch1sk1fk1fl1.tiff	35	730	0.0643168	0.0787976	0	0	nan	8	16	1	6	0	0	0	0	65535	65535
562	253	r06c09f01p01-ch2sk1fk1fl1.tiff	r06c09f01p01-ch1sk1fk1fl1.tiff	40	820	0.155016	0.201801	0	0	nan	9	1	1	6	0	0	0	0	65535	65535
64	15	r06c09f06p01-ch2sk1fk1fl1.tiff	r06c09f06p01-ch1sk1fk1fl1.tiff	40	825	0.0808881	0.122789	0	0	nan	9	6	1	6	0	0	0	0	65535	65535
55	47	r06c09f07p01-ch2sk1fk1fl1.tiff	r06c09f07p01-ch1sk1fk1fl1.tiff	40	826	0.0890516	0.0990768	0	0	nan	9	7	1	6	0	0	0	0	65535	65535
37	26	r06c09f11p01-ch2sk1fk1fl1.tiff	r06c09f11p01-ch1sk1fk1fl1.tiff	40	830	0.0665293	0.145022	0	0	nan	9	11	1	6	0	0	0	0	65535	65535
398	169	r06c09f12p01-ch2sk1fk1fl1.tiff	r06c09f12p01-ch1sk1fk1fl1.tiff	40	831	0.164538	0.189105	0	0	nan	9	12	1	6	0	0	0	0	65535	65535
225	128	r06c09f15p01-ch2sk1fk1fl1.tiff	r06c09f15p01-ch1sk1fk1fl1.tiff	40	834	0.17348	0.210147	0	0	nan	9	15	1	6	0	0	0	0	65535	65535
571	314	r06c09f16p01-ch2sk1fk1fl1.tiff	r06c09f16p01-ch1sk1fk1fl1.tiff	40	835	0.121721	0.249729	0	0.00107709	nan	9	16	1	6	0	0	0	0	65535	65535
51	32	r06c09f17p01-ch2sk1fk1fl1.tiff	r06c09f17p01-ch1sk1fk1fl1.tiff	40	836	0.0700542	0.0837262	0	0	nan	9	17	1	6	0	0	0	0	65535	65535
20	11	r06c09f21p01-ch2sk1fk1fl1.tiff	r06c09f21p01-ch1sk1fk1fl1.tiff	40	840	0.0550393	0.0668345	0	0	nan	9	21	1	6	0	0	0	0	65535	65535
760	390	r06c10f01p01-ch2sk1fk1fl1.tiff	r06c10f01p01-ch1sk1fk1fl1.tiff	45	925	0.196307	0.21265	0	0	nan	10	1	1	6	0	0	0	0	65535	65535
82	25	r06c10f06p01-ch2sk1fk1fl1.tiff	r06c10f06p01-ch1sk1fk1fl1.tiff	45	930	0.0962539	0.102754	0	0	nan	10	6	1	6	0	0	0	0	65535	65535
233	87	r06c10f07p01-ch2sk1fk1fl1.tiff	r06c10f07p01-ch1sk1fk1fl1.tiff	45	931	0.145251	0.245197	0	0	nan	10	7	1	6	0	0	0	0	65535	65535
38	13	r06c10f08p01-ch2sk1fk1fl1.tiff	r06c10f08p01-ch1sk1fk1fl1.tiff	45	932	0.0960708	0.117388	0	0	nan	10	8	1	6	0	0	0	0	65535	65535
95	38	r06c10f11p01-ch2sk1fk1fl1.tiff	r06c10f11p01-ch1sk1fk1fl1.tiff	45	935	0.152834	0.102785	0	0	nan	10	11	1	6	0	0	0	0	65535	65535
274	133	r06c10f12p01-ch2sk1fk1fl1.tiff	r06c10f12p01-ch1sk1fk1fl1.tiff	45	936	0.206165	0.161028	0	0	nan	10	12	1	6	0	0	0	0	65535	65535
233	94	r06c10f15p01-ch2sk1fk1fl1.tiff	r06c10f15p01-ch1sk1fk1fl1.tiff	45	939	0.129686	0.220127	0	0	nan	10	15	1	6	0	0	0	0	65535	65535
370	135	r06c10f16p01-ch2sk1fk1fl1.tiff	r06c10f16p01-ch1sk1fk1fl1.tiff	45	940	0.151949	0.241215	0	0	nan	10	16	1	6	0	0	0	0	65535	65535
44	25	r06c10f17p01-ch2sk1fk1fl1.tiff	r06c10f17p01-ch1sk1fk1fl1.tiff	45	941	0.106172	0.0996719	0	0	nan	10	17	1	6	0	0	0	0	65535	65535
21	11	r06c10f20p01-ch2sk1fk1fl1.tiff	r06c10f20p01-ch1sk1fk1fl1.tiff	45	944	0.0706493	0.0523995	0	0	nan	10	20	1	6	0	0	0	0	65535	65535
19	10	r06c10f21p01-ch2sk1fk1fl1.tiff	r06c10f21p01-ch1sk1fk1fl1.tiff	45	945	0.0733349	0.0737926	0	0	nan	10	21	1	6	0	0	0	0	65535	65535
660	371	r06c11f01p01-ch2sk1fk1fl1.tiff	r06c11f01p01-ch1sk1fk1fl1.tiff	49	1009	0.175906	0.222019	0	0	nan	11	1	1	6	0	0	0	0	65535	65535
35	16	r06c11f06p01-ch2sk1fk1fl1.tiff	r06c11f06p01-ch1sk1fk1fl1.tiff	49	1014	0.0679332	0.134722	0	0	nan	11	6	1	6	0	0	0	0	65535	65535
124	31	r06c11f07p01-ch2sk1fk1fl1.tiff	r06c11f07p01-ch1sk1fk1fl1.tiff	49	1015	0.0996109	0.103166	0	0	nan	11	7	1	6	0	0	0	0	65535	65535
3	3	r06c11f08p01-ch2sk1fk1fl1.tiff	r06c11f08p01-ch1sk1fk1fl1.tiff	49	1016	0.0692302	0.1019	0	0	nan	11	8	1	6	0	0	0	0	65535	65535
96	28	r06c11f11p01-ch2sk1fk1fl1.tiff	r06c11f11p01-ch1sk1fk1fl1.tiff	49	1019	0.0780652	0.119097	0	0	nan	11	11	1	6	0	0	0	0	65535	65535
328	72	r06c11f12p01-ch2sk1fk1fl1.tiff	r06c11f12p01-ch1sk1fk1fl1.tiff	49	1020	0.188006	0.249668	0	0.000646255	nan	11	12	1	6	0	0	0	0	65535	65535
223	101	r06c11f15p01-ch2sk1fk1fl1.tiff	r06c11f15p01-ch1sk1fk1fl1.tiff	49	1023	0.165087	0.219104	0	0	nan	11	15	1	6	0	0	0	0	65535	65535
586	254	r06c11f16p01-ch2sk1fk1fl1.tiff	r06c11f16p01-ch1sk1fk1fl1.tiff	49	1024	0.122759	0.249622	0	0.000287224	nan	11	16	1	6	0	0	0	0	65535	65535
103	21	r06c11f17p01-ch2sk1fk1fl1.tiff	r06c11f17p01-ch1sk1fk1fl1.tiff	49	1025	0.106432	0.0937362	0	0	nan	11	17	1	6	0	0	0	0	65535	65535
83	15	r06c11f20p01-ch2sk1fk1fl1.tiff	r06c11f20p01-ch1sk1fk1fl1.tiff	49	1028	0.0666972	0.0749218	0	0	nan	11	20	1	6	0	0	0	0	65535	65535
22	5	r06c11f21p01-ch2sk1fk1fl1.tiff	r06c11f21p01-ch1sk1fk1fl1.tiff	49	1029	0.060914	0.0796979	0	0	nan	11	21	1	6	0	0	0	0	65535	65535
9	20882	r02c02f19p01-ch2sk1fk1fl1.tiff	r02c02f19p01-ch1sk1fk1fl1.tiff	1	19	0.0745098	0.00607309	0	0	nan	2	19	1	2	0	1	0	0	65535	65535
7	1	r02c05f21p01-ch2sk1fk1fl1.tiff	r02c05f21p01-ch1sk1fk1fl1.tiff	16	336	0.0777752	0.0495155	0	0	nan	5	21	1	2	0	1	0	0	65535	65535
10	22048	r02c07f19p01-ch2sk1fk1fl1.tiff	r02c07f19p01-ch1sk1fk1fl1.tiff	26	544	0.0520943	0.00604257	0	0	nan	7	19	1	2	0	1	0	0	65535	65535
10	27629	r02c08f05p01-ch2sk1fk1fl1.tiff	r02c08f05p01-ch1sk1fk1fl1.tiff	31	635	0.1364	0.0177005	0	0	nan	8	5	1	2	0	1	0	0	65535	65535
1	22089	r03c06f04p01-ch2sk1fk1fl1.tiff	r03c06f04p01-ch1sk1fk1fl1.tiff	22	445	0.115526	0.0039826	0	0	nan	6	4	1	3	0	1	0	0	65535	65535
8	2	r03c10f20p01-ch2sk1fk1fl1.tiff	r03c10f20p01-ch1sk1fk1fl1.tiff	42	881	0.0525521	0.0458686	0	0	nan	10	20	1	3	0	1	0	0	65535	65535
24	23555	r04c03f21p01-ch2sk1fk1fl1.tiff	r04c03f21p01-ch1sk1fk1fl1.tiff	8	168	0.0647135	0.0142061	0	0	nan	3	21	1	4	0	1	0	0	65535	65535
1	29831	r04c04f21p01-ch2sk1fk1fl1.tiff	r04c04f21p01-ch1sk1fk1fl1.tiff	13	273	0.0517891	0.036347	0	0	nan	4	21	1	4	0	1	0	0	65535	65535
7	22274	r04c07f13p01-ch2sk1fk1fl1.tiff	r04c07f13p01-ch1sk1fk1fl1.tiff	28	580	0.0983139	0.00886549	0	0	nan	7	13	1	4	0	1	0	0	65535	65535
1	20135	r04c08f21p01-ch2sk1fk1fl1.tiff	r04c08f21p01-ch1sk1fk1fl1.tiff	33	693	0.0612192	0.00315862	0	0	nan	8	21	1	4	0	1	0	0	65535	65535
1	22339	r04c10f13p01-ch2sk1fk1fl1.tiff	r04c10f13p01-ch1sk1fk1fl1.tiff	43	895	0.124941	0.00421149	0	0	nan	10	13	1	4	0	1	0	0	65535	65535
1	21990	r05c06f08p01-ch2sk1fk1fl1.tiff	r05c06f08p01-ch1sk1fk1fl1.tiff	24	491	0.0608988	0.00422675	0	0	nan	6	8	1	5	0	1	0	0	65535	65535
1	23057	r06c02f21p01-ch2sk1fk1fl1.tiff	r06c02f21p01-ch1sk1fk1fl1.tiff	5	105	0.0654765	0.00292973	0	0	nan	2	21	1	6	0	1	0	0	65535	65535
3	23276	r06c03f08p01-ch2sk1fk1fl1.tiff	r06c03f08p01-ch1sk1fk1fl1.tiff	10	197	0.113741	0.0146487	0	0	nan	3	8	1	6	0	1	0	0	65535	65535
12	10	r06c07f20p01-ch2sk1fk1fl1.tiff	r06c07f20p01-ch1sk1fk1fl1.tiff	30	629	0.0678111	0.0438849	0	0	nan	7	20	1	6	0	1	0	0	65535	65535
2	21465	r06c08f14p01-ch2sk1fk1fl1.tiff	r06c08f14p01-ch1sk1fk1fl1.tiff	35	728	0.0506905	0.00401312	0	0	nan	8	14	1	6	0	1	0	0	65535	65535
68	33	r06c09f20p01-ch2sk1fk1fl1.tiff	r06c09f20p01-ch1sk1fk1fl1.tiff	40	839	0.0576486	0.0455634	0	0	nan	9	20	1	6	0	1	0	0	65535	65535
0	31	r02c02f03p01-ch2sk1fk1fl1.tiff	r02c02f03p01-ch1sk1fk1fl1.tiff	1	3	0.000595102	0.0595254	0	0	nan	2	3	1	2	1	0	0	0	65535	65535
0	34	r02c05f09p01-ch2sk1fk1fl1.tiff	r02c05f09p01-ch1sk1fk1fl1.tiff	16	324	0.000595102	0.147677	0	0	nan	5	9	1	2	1	0	0	0	65535	65535
82	27	r02c11f16p01-ch2sk1fk1fl1.tiff	r02c11f16p01-ch1sk1fk1fl1.tiff	46	961	0.0496376	0.0517281	0	0	nan	11	16	1	2	1	0	0	0	65535	65535
0	21	r03c06f02p01-ch2sk1fk1fl1.tiff	r03c06f02p01-ch1sk1fk1fl1.tiff	22	443	0.000595102	0.137102	0	0	nan	6	2	1	3	1	0	0	0	65535	65535
0	41	r03c09f02p01-ch2sk1fk1fl1.tiff	r03c09f02p01-ch1sk1fk1fl1.tiff	37	758	0.000595102	0.155779	0	0	nan	9	2	1	3	1	0	0	0	65535	65535
0	6	r04c03f03p01-ch2sk1fk1fl1.tiff	r04c03f03p01-ch1sk1fk1fl1.tiff	8	150	0.000823987	0.117708	0	0	nan	3	3	1	4	1	0	0	0	65535	65535
51	21	r04c04f20p01-ch2sk1fk1fl1.tiff	r04c04f20p01-ch1sk1fk1fl1.tiff	13	272	0.0479591	0.0614939	0	0	nan	4	20	1	4	1	0	0	0	65535	65535
0	2	r04c08f04p01-ch2sk1fk1fl1.tiff	r04c08f04p01-ch1sk1fk1fl1.tiff	33	676	0.000595102	0.143603	0	0	nan	8	4	1	4	1	0	0	0	65535	65535
11	5	r05c03f17p01-ch2sk1fk1fl1.tiff	r05c03f17p01-ch1sk1fk1fl1.tiff	9	185	0.0454261	0.0552682	0	0	nan	3	17	1	5	1	0	0	0	65535	65535
0	1	r05c05f14p01-ch2sk1fk1fl1.tiff	r05c05f14p01-ch1sk1fk1fl1.tiff	19	392	0.000595102	0.0606241	0	0	nan	5	14	1	5	1	0	0	0	65535	65535
0	19	r05c10f18p01-ch2sk1fk1fl1.tiff	r05c10f18p01-ch1sk1fk1fl1.tiff	44	921	0.00062562	0.119097	0	0	nan	10	18	1	5	1	0	0	0	65535	65535
0	275	r06c02f10p01-ch2sk1fk1fl1.tiff	r06c02f10p01-ch1sk1fk1fl1.tiff	5	94	0.000717174	0.0774395	0	0	nan	2	10	1	6	1	0	0	0	65535	65535
17	5	r06c05f20p01-ch2sk1fk1fl1.tiff	r06c05f20p01-ch1sk1fk1fl1.tiff	20	419	0.049424	0.0549477	0	0	nan	5	20	1	6	1	0	0	0	65535	65535
0	15505	r06c11f10p01-ch2sk1fk1fl1.tiff	r06c11f10p01-ch1sk1fk1fl1.tiff	49	1018	0.000656138	0.0634012	0	0	nan	11	10	1	6	1	0	0	0	65535	65535
0	22983	r02c02f02p01-ch2sk1fk1fl1.tiff	r02c02f02p01-ch1sk1fk1fl1.tiff	1	2	0.000579843	0.00424201	0	0	nan	2	2	1	2	1	1	0	0	65535	65535
0	21134	r02c02f04p01-ch2sk1fk1fl1.tiff	r02c02f04p01-ch1sk1fk1fl1.tiff	1	4	0.000610361	0.00259403	0	0	nan	2	4	1	2	1	1	0	0	65535	65535
0	22791	r02c02f05p01-ch2sk1fk1fl1.tiff	r02c02f05p01-ch1sk1fk1fl1.tiff	1	5	0.000595102	0.00300603	0	0	nan	2	5	1	2	1	1	0	0	65535	65535
0	21334	r02c02f09p01-ch2sk1fk1fl1.tiff	r02c02f09p01-ch1sk1fk1fl1.tiff	1	9	0.000610361	0.00227359	0	0	nan	2	9	1	2	1	1	0	0	65535	65535
0	19961	r02c02f10p01-ch2sk1fk1fl1.tiff	r02c02f10p01-ch1sk1fk1fl1.tiff	1	10	0.000610361	0.00213626	0	0	nan	2	10	1	2	1	1	0	0	65535	65535
0	21215	r02c02f13p01-ch2sk1fk1fl1.tiff	r02c02f13p01-ch1sk1fk1fl1.tiff	1	13	0.000595102	0.00187686	0	0	nan	2	13	1	2	1	1	0	0	65535	65535
0	20722	r02c02f14p01-ch2sk1fk1fl1.tiff	r02c02f14p01-ch1sk1fk1fl1.tiff	1	14	0.000595102	0.00183108	0	0	nan	2	14	1	2	1	1	0	0	65535	65535
0	21033	r02c02f18p01-ch2sk1fk1fl1.tiff	r02c02f18p01-ch1sk1fk1fl1.tiff	1	18	0.000610361	0.00187686	0	0	nan	2	18	1	2	1	1	0	0	65535	65535
0	21301	r02c03f02p01-ch2sk1fk1fl1.tiff	r02c03f02p01-ch1sk1fk1fl1.tiff	6	107	0.00062562	0.00207523	0	0	nan	3	2	1	2	1	1	0	0	65535	65535
0	21718	r02c03f03p01-ch2sk1fk1fl1.tiff	r02c03f03p01-ch1sk1fk1fl1.tiff	6	108	0.000534066	0.00230411	0	0	nan	3	3	1	2	1	1	0	0	65535	65535
0	21523	r02c03f04p01-ch2sk1fk1fl1.tiff	r02c03f04p01-ch1sk1fk1fl1.tiff	6	109	0.000579843	0.00242618	0	0	nan	3	4	1	2	1	1	0	0	65535	65535
0	22799	r02c03f05p01-ch2sk1fk1fl1.tiff	r02c03f05p01-ch1sk1fk1fl1.tiff	6	110	0.000564584	0.00192264	0	0	nan	3	5	1	2	1	1	0	0	65535	65535
0	19375	r02c03f09p01-ch2sk1fk1fl1.tiff	r02c03f09p01-ch1sk1fk1fl1.tiff	6	114	0.000564584	0.00192264	0	0	nan	3	9	1	2	1	1	0	0	65535	65535
0	20029	r02c03f10p01-ch2sk1fk1fl1.tiff	r02c03f10p01-ch1sk1fk1fl1.tiff	6	115	0.000579843	0.00198367	0	0	nan	3	10	1	2	1	1	0	0	65535	65535
0	21451	r02c03f13p01-ch2sk1fk1fl1.tiff	r02c03f13p01-ch1sk1fk1fl1.tiff	6	118	0.000579843	0.00199893	0	0	nan	3	13	1	2	1	1	0	0	65535	65535
0	21048	r02c03f14p01-ch2sk1fk1fl1.tiff	r02c03f14p01-ch1sk1fk1fl1.tiff	6	119	0.000595102	0.00189212	0	0	nan	3	14	1	2	1	1	0	0	65535	65535
0	21491	r02c03f18p01-ch2sk1fk1fl1.tiff	r02c03f18p01-ch1sk1fk1fl1.tiff	6	123	0.000610361	0.00192264	0	0	nan	3	18	1	2	1	1	0	0	65535	65535
0	21425	r02c04f02p01-ch2sk1fk1fl1.tiff	r02c04f02p01-ch1sk1fk1fl1.tiff	11	212	0.000564584	0.00381476	0	0	nan	4	2	1	2	1	1	0	0	65535	65535
0	21679	r02c04f03p01-ch2sk1fk1fl1.tiff	r02c04f03p01-ch1sk1fk1fl1.tiff	11	213	0.000564584	0.00198367	0	0	nan	4	3	1	2	1	1	0	0	65535	65535
0	21617	r02c04f04p01-ch2sk1fk1fl1.tiff	r02c04f04p01-ch1sk1fk1fl1.tiff	11	214	0.00062562	0.002121	0	0	nan	4	4	1	2	1	1	0	0	65535	65535
0	23098	r02c04f05p01-ch2sk1fk1fl1.tiff	r02c04f05p01-ch1sk1fk1fl1.tiff	11	215	0.000595102	0.00196841	0	0	nan	4	5	1	2	1	1	0	0	65535	65535
0	23578	r02c04f06p01-ch2sk1fk1fl1.tiff	r02c04f06p01-ch1sk1fk1fl1.tiff	11	216	0.000595102	0.00347906	0	0	nan	4	6	1	2	1	1	0	0	65535	65535
0	21439	r02c04f08p01-ch2sk1fk1fl1.tiff	r02c04f08p01-ch1sk1fk1fl1.tiff	11	218	0.000717174	0.00363165	0	0	nan	4	8	1	2	1	1	0	0	65535	65535
0	21714	r02c04f09p01-ch2sk1fk1fl1.tiff	r02c04f09p01-ch1sk1fk1fl1.tiff	11	219	0.000564584	0.00195315	0	0	nan	4	9	1	2	1	1	0	0	65535	65535
0	20391	r02c04f10p01-ch2sk1fk1fl1.tiff	r02c04f10p01-ch1sk1fk1fl1.tiff	11	220	0.000595102	0.00192264	0	0	nan	4	10	1	2	1	1	0	0	65535	65535
0	21761	r02c04f13p01-ch2sk1fk1fl1.tiff	r02c04f13p01-ch1sk1fk1fl1.tiff	11	223	0.000564584	0.00202945	0	0	nan	4	13	1	2	1	1	0	0	65535	65535
0	20883	r02c04f14p01-ch2sk1fk1fl1.tiff	r02c04f14p01-ch1sk1fk1fl1.tiff	11	224	0.000579843	0.00215152	0	0	nan	4	14	1	2	1	1	0	0	65535	65535
0	21271	r02c04f18p01-ch2sk1fk1fl1.tiff	r02c04f18p01-ch1sk1fk1fl1.tiff	11	228	0.000564584	0.00192264	0	0	nan	4	18	1	2	1	1	0	0	65535	65535
0	22065	r02c05f02p01-ch2sk1fk1fl1.tiff	r02c05f02p01-ch1sk1fk1fl1.tiff	16	317	0.00062562	0.00689708	0	0	nan	5	2	1	2	1	1	0	0	65535	65535
0	19969	r02c05f03p01-ch2sk1fk1fl1.tiff	r02c05f03p01-ch1sk1fk1fl1.tiff	16	318	0.000579843	0.00210575	0	0	nan	5	3	1	2	1	1	0	0	65535	65535
0	21912	r02c05f04p01-ch2sk1fk1fl1.tiff	r02c05f04p01-ch1sk1fk1fl1.tiff	16	319	0.000564584	0.00262455	0	0	nan	5	4	1	2	1	1	0	0	65535	65535
0	21722	r02c05f05p01-ch2sk1fk1fl1.tiff	r02c05f05p01-ch1sk1fk1fl1.tiff	16	320	0.000579843	0.00207523	0	0	nan	5	5	1	2	1	1	0	0	65535	65535
0	21840	r02c05f06p01-ch2sk1fk1fl1.tiff	r02c05f06p01-ch1sk1fk1fl1.tiff	16	321	0.000564584	0.00389105	0	0	nan	5	6	1	2	1	1	0	0	65535	65535
0	22641	r02c05f10p01-ch2sk1fk1fl1.tiff	r02c05f10p01-ch1sk1fk1fl1.tiff	16	325	0.000595102	0.00256352	0	0	nan	5	10	1	2	1	1	0	0	65535	65535
0	22043	r02c05f13p01-ch2sk1fk1fl1.tiff	r02c05f13p01-ch1sk1fk1fl1.tiff	16	328	0.000549325	0.00216678	0	0	nan	5	13	1	2	1	1	0	0	65535	65535
0	19315	r02c05f14p01-ch2sk1fk1fl1.tiff	r02c05f14p01-ch1sk1fk1fl1.tiff	16	329	0.000610361	0.00677501	0	0	nan	5	14	1	2	1	1	0	0	65535	65535
0	22075	r02c05f18p01-ch2sk1fk1fl1.tiff	r02c05f18p01-ch1sk1fk1fl1.tiff	16	333	0.000579843	0.00291447	0	0	nan	5	18	1	2	1	1	0	0	65535	65535
0	21968	r02c06f02p01-ch2sk1fk1fl1.tiff	r02c06f02p01-ch1sk1fk1fl1.tiff	21	422	0.000579843	0.00244144	0	0	nan	6	2	1	2	1	1	0	0	65535	65535
0	21957	r02c06f03p01-ch2sk1fk1fl1.tiff	r02c06f03p01-ch1sk1fk1fl1.tiff	21	423	0.000610361	0.00241093	0	0	nan	6	3	1	2	1	1	0	0	65535	65535
0	22265	r02c06f04p01-ch2sk1fk1fl1.tiff	r02c06f04p01-ch1sk1fk1fl1.tiff	21	424	0.000610361	0.00270085	0	0	nan	6	4	1	2	1	1	0	0	65535	65535
0	21660	r02c06f05p01-ch2sk1fk1fl1.tiff	r02c06f05p01-ch1sk1fk1fl1.tiff	21	425	0.000579843	0.00242618	0	0	nan	6	5	1	2	1	1	0	0	65535	65535
0	22053	r02c06f08p01-ch2sk1fk1fl1.tiff	r02c06f08p01-ch1sk1fk1fl1.tiff	21	428	0.000671397	0.00224308	0	0	nan	6	8	1	2	1	1	0	0	65535	65535
0	20000	r02c06f09p01-ch2sk1fk1fl1.tiff	r02c06f09p01-ch1sk1fk1fl1.tiff	21	429	0.000640879	0.00282292	0	0	nan	6	9	1	2	1	1	0	0	65535	65535
0	22754	r02c06f10p01-ch2sk1fk1fl1.tiff	r02c06f10p01-ch1sk1fk1fl1.tiff	21	430	0.000610361	0.0021973	0	0	nan	6	10	1	2	1	1	0	0	65535	65535
0	20165	r02c06f11p01-ch2sk1fk1fl1.tiff	r02c06f11p01-ch1sk1fk1fl1.tiff	21	431	0.000564584	0.00215152	0	0	nan	6	11	1	2	1	1	0	0	65535	65535
0	19884	r02c06f17p01-ch2sk1fk1fl1.tiff	r02c06f17p01-ch1sk1fk1fl1.tiff	21	437	0.000610361	0.00408942	0	0	nan	6	17	1	2	1	1	0	0	65535	65535
0	20049	r02c06f18p01-ch2sk1fk1fl1.tiff	r02c06f18p01-ch1sk1fk1fl1.tiff	21	438	0.000610361	0.00227359	0	0	nan	6	18	1	2	1	1	0	0	65535	65535
0	22016	r02c06f19p01-ch2sk1fk1fl1.tiff	r02c06f19p01-ch1sk1fk1fl1.tiff	21	439	0.00062562	0.00231937	0	0	nan	6	19	1	2	1	1	0	0	65535	65535
0	22265	r02c07f02p01-ch2sk1fk1fl1.tiff	r02c07f02p01-ch1sk1fk1fl1.tiff	26	527	0.000564584	0.00207523	0	0	nan	7	2	1	2	1	1	0	0	65535	65535
0	22296	r02c07f03p01-ch2sk1fk1fl1.tiff	r02c07f03p01-ch1sk1fk1fl1.tiff	26	528	0.000549325	0.00202945	0	0	nan	7	3	1	2	1	1	0	0	65535	65535
0	20348	r02c07f04p01-ch2sk1fk1fl1.tiff	r02c07f04p01-ch1sk1fk1fl1.tiff	26	529	0.000579843	0.00230411	0	0	nan	7	4	1	2	1	1	0	0	65535	65535
0	21741	r02c07f05p01-ch2sk1fk1fl1.tiff	r02c07f05p01-ch1sk1fk1fl1.tiff	26	530	0.000549325	0.00207523	0	0	nan	7	5	1	2	1	1	0	0	65535	65535
0	21975	r02c07f08p01-ch2sk1fk1fl1.tiff	r02c07f08p01-ch1sk1fk1fl1.tiff	26	533	0.00598154	0.00201419	0	0	nan	7	8	1	2	1	1	0	0	65535	65535
0	22280	r02c07f09p01-ch2sk1fk1fl1.tiff	r02c07f09p01-ch1sk1fk1fl1.tiff	26	534	0.000671397	0.00199893	0	0	nan	7	9	1	2	1	1	0	0	65535	65535
0	20774	r02c07f10p01-ch2sk1fk1fl1.tiff	r02c07f10p01-ch1sk1fk1fl1.tiff	26	535	0.000549325	0.00202945	0	0	nan	7	10	1	2	1	1	0	0	65535	65535
0	20022	r02c07f11p01-ch2sk1fk1fl1.tiff	r02c07f11p01-ch1sk1fk1fl1.tiff	26	536	0.000595102	0.0037995	0	0	nan	7	11	1	2	1	1	0	0	65535	65535
0	21992	r02c07f18p01-ch2sk1fk1fl1.tiff	r02c07f18p01-ch1sk1fk1fl1.tiff	26	543	0.000579843	0.00205997	0	0	nan	7	18	1	2	1	1	0	0	65535	65535
0	22599	r02c08f02p01-ch2sk1fk1fl1.tiff	r02c08f02p01-ch1sk1fk1fl1.tiff	31	632	0.000640879	0.00233463	0	0	nan	8	2	1	2	1	1	0	0	65535	65535
0	22378	r02c08f03p01-ch2sk1fk1fl1.tiff	r02c08f03p01-ch1sk1fk1fl1.tiff	31	633	0.000595102	0.00228885	0	0	nan	8	3	1	2	1	1	0	0	65535	65535
0	20316	r02c08f04p01-ch2sk1fk1fl1.tiff	r02c08f04p01-ch1sk1fk1fl1.tiff	31	634	0.000564584	0.00205997	0	0	nan	8	4	1	2	1	1	0	0	65535	65535
0	22455	r02c08f08p01-ch2sk1fk1fl1.tiff	r02c08f08p01-ch1sk1fk1fl1.tiff	31	638	0.000549325	0.0021973	0	0	nan	8	8	1	2	1	1	0	0	65535	65535
0	22638	r02c08f09p01-ch2sk1fk1fl1.tiff	r02c08f09p01-ch1sk1fk1fl1.tiff	31	639	0.000579843	0.00210575	0	0	nan	8	9	1	2	1	1	0	0	65535	65535
0	19145	r02c08f10p01-ch2sk1fk1fl1.tiff	r02c08f10p01-ch1sk1fk1fl1.tiff	31	640	0.000610361	0.0037995	0	0	nan	8	10	1	2	1	1	0	0	65535	65535
0	22347	r02c08f17p01-ch2sk1fk1fl1.tiff	r02c08f17p01-ch1sk1fk1fl1.tiff	31	647	0.0302892	0.00407416	0	0	nan	8	17	1	2	1	1	0	0	65535	65535
0	20255	r02c08f18p01-ch2sk1fk1fl1.tiff	r02c08f18p01-ch1sk1fk1fl1.tiff	31	648	0.000579843	0.00231937	0	0	nan	8	18	1	2	1	1	0	0	65535	65535
0	20218	r02c08f19p01-ch2sk1fk1fl1.tiff	r02c08f19p01-ch1sk1fk1fl1.tiff	31	649	0.000595102	0.00210575	0	0	nan	8	19	1	2	1	1	0	0	65535	65535
11	2	r02c08f20p01-ch2sk1fk1fl1.tiff	r02c08f20p01-ch1sk1fk1fl1.tiff	31	650	0.0470893	0.0400702	0	0	nan	8	20	1	2	1	1	0	0	65535	65535
0	22392	r02c09f02p01-ch2sk1fk1fl1.tiff	r02c09f02p01-ch1sk1fk1fl1.tiff	36	737	0.000564584	0.00201419	0	0	nan	9	2	1	2	1	1	0	0	65535	65535
0	22407	r02c09f03p01-ch2sk1fk1fl1.tiff	r02c09f03p01-ch1sk1fk1fl1.tiff	36	738	0.00062562	0.00205997	0	0	nan	9	3	1	2	1	1	0	0	65535	65535
0	22543	r02c09f04p01-ch2sk1fk1fl1.tiff	r02c09f04p01-ch1sk1fk1fl1.tiff	36	739	0.000671397	0.00205997	0	0	nan	9	4	1	2	1	1	0	0	65535	65535
0	21638	r02c09f05p01-ch2sk1fk1fl1.tiff	r02c09f05p01-ch1sk1fk1fl1.tiff	36	740	0.000564584	0.00202945	0	0	nan	9	5	1	2	1	1	0	0	65535	65535
0	22177	r02c09f08p01-ch2sk1fk1fl1.tiff	r02c09f08p01-ch1sk1fk1fl1.tiff	36	743	0.000595102	0.00202945	0	0	nan	9	8	1	2	1	1	0	0	65535	65535
0	22279	r02c09f09p01-ch2sk1fk1fl1.tiff	r02c09f09p01-ch1sk1fk1fl1.tiff	36	744	0.000579843	0.00196841	0	0	nan	9	9	1	2	1	1	0	0	65535	65535
0	21173	r02c09f10p01-ch2sk1fk1fl1.tiff	r02c09f10p01-ch1sk1fk1fl1.tiff	36	745	0.000549325	0.00227359	0	0	nan	9	10	1	2	1	1	0	0	65535	65535
0	20111	r02c09f18p01-ch2sk1fk1fl1.tiff	r02c09f18p01-ch1sk1fk1fl1.tiff	36	753	0.000640879	0.00198367	0	0	nan	9	18	1	2	1	1	0	0	65535	65535
2	22016	r02c09f19p01-ch2sk1fk1fl1.tiff	r02c09f19p01-ch1sk1fk1fl1.tiff	36	754	0.03888	0.00392157	0	0	nan	9	19	1	2	1	1	0	0	65535	65535
0	20252	r02c10f02p01-ch2sk1fk1fl1.tiff	r02c10f02p01-ch1sk1fk1fl1.tiff	41	842	0.000564584	0.00210575	0	0	nan	10	2	1	2	1	1	0	0	65535	65535
0	22625	r02c10f03p01-ch2sk1fk1fl1.tiff	r02c10f03p01-ch1sk1fk1fl1.tiff	41	843	0.000579843	0.00640879	0	0	nan	10	3	1	2	1	1	0	0	65535	65535
0	22414	r02c10f04p01-ch2sk1fk1fl1.tiff	r02c10f04p01-ch1sk1fk1fl1.tiff	41	844	0.000564584	0.00210575	0	0	nan	10	4	1	2	1	1	0	0	65535	65535
0	21780	r02c10f05p01-ch2sk1fk1fl1.tiff	r02c10f05p01-ch1sk1fk1fl1.tiff	41	845	0.000640879	0.00204471	0	0	nan	10	5	1	2	1	1	0	0	65535	65535
0	20166	r02c10f08p01-ch2sk1fk1fl1.tiff	r02c10f08p01-ch1sk1fk1fl1.tiff	41	848	0.000610361	0.00204471	0	0	nan	10	8	1	2	1	1	0	0	65535	65535
0	20407	r02c10f09p01-ch2sk1fk1fl1.tiff	r02c10f09p01-ch1sk1fk1fl1.tiff	41	849	0.000640879	0.00201419	0	0	nan	10	9	1	2	1	1	0	0	65535	65535
0	21535	r02c10f10p01-ch2sk1fk1fl1.tiff	r02c10f10p01-ch1sk1fk1fl1.tiff	41	850	0.000640879	0.00196841	0	0	nan	10	10	1	2	1	1	0	0	65535	65535
0	22201	r02c10f11p01-ch2sk1fk1fl1.tiff	r02c10f11p01-ch1sk1fk1fl1.tiff	41	851	0.00062562	0.00202945	0	0	nan	10	11	1	2	1	1	0	0	65535	65535
0	22134	r02c10f17p01-ch2sk1fk1fl1.tiff	r02c10f17p01-ch1sk1fk1fl1.tiff	41	857	0.000610361	0.00975052	0	0	nan	10	17	1	2	1	1	0	0	65535	65535
0	22569	r02c10f18p01-ch2sk1fk1fl1.tiff	r02c10f18p01-ch1sk1fk1fl1.tiff	41	858	0.000610361	0.00195315	0	0	nan	10	18	1	2	1	1	0	0	65535	65535
0	20272	r02c10f19p01-ch2sk1fk1fl1.tiff	r02c10f19p01-ch1sk1fk1fl1.tiff	41	859	0.000549325	0.00236515	0	0	nan	10	19	1	2	1	1	0	0	65535	65535
0	22513	r02c11f02p01-ch2sk1fk1fl1.tiff	r02c11f02p01-ch1sk1fk1fl1.tiff	46	947	0.00062562	0.00227359	0	0	nan	11	2	1	2	1	1	0	0	65535	65535
0	22706	r02c11f09p01-ch2sk1fk1fl1.tiff	r02c11f09p01-ch1sk1fk1fl1.tiff	46	954	0.000564584	0.00442512	0	0	nan	11	9	1	2	1	1	0	0	65535	65535
0	19614	r02c11f10p01-ch2sk1fk1fl1.tiff	r02c11f10p01-ch1sk1fk1fl1.tiff	46	955	0.000595102	0.00387579	0	0	nan	11	10	1	2	1	1	0	0	65535	65535
0	20215	r02c11f17p01-ch2sk1fk1fl1.tiff	r02c11f17p01-ch1sk1fk1fl1.tiff	46	962	0.000595102	0.00257877	0	0	nan	11	17	1	2	1	1	0	0	65535	65535
0	20771	r02c11f18p01-ch2sk1fk1fl1.tiff	r02c11f18p01-ch1sk1fk1fl1.tiff	46	963	0.000640879	0.0041352	0	0	nan	11	18	1	2	1	1	0	0	65535	65535
0	22512	r02c11f19p01-ch2sk1fk1fl1.tiff	r02c11f19p01-ch1sk1fk1fl1.tiff	46	964	0.000671397	0.00250248	0	0	nan	11	19	1	2	1	1	0	0	65535	65535
0	22521	r02c11f20p01-ch2sk1fk1fl1.tiff	r02c11f20p01-ch1sk1fk1fl1.tiff	46	965	0.000564584	0.00201419	0	0	nan	11	20	1	2	1	1	0	0	65535	65535
0	20556	r02c11f21p01-ch2sk1fk1fl1.tiff	r02c11f21p01-ch1sk1fk1fl1.tiff	46	966	0.000564584	0.00321965	0	0	nan	11	21	1	2	1	1	0	0	65535	65535
0	21277	r03c02f02p01-ch2sk1fk1fl1.tiff	r03c02f02p01-ch1sk1fk1fl1.tiff	2	23	0.000564584	0.00384527	0	0	nan	2	2	1	3	1	1	0	0	65535	65535
0	23007	r03c02f03p01-ch2sk1fk1fl1.tiff	r03c02f03p01-ch1sk1fk1fl1.tiff	2	24	0.000671397	0.00233463	0	0	nan	2	3	1	3	1	1	0	0	65535	65535
0	21185	r03c02f04p01-ch2sk1fk1fl1.tiff	r03c02f04p01-ch1sk1fk1fl1.tiff	2	25	0.000564584	0.00189212	0	0	nan	2	4	1	3	1	1	0	0	65535	65535
0	20710	r03c02f05p01-ch2sk1fk1fl1.tiff	r03c02f05p01-ch1sk1fk1fl1.tiff	2	26	0.000595102	0.00192264	0	0	nan	2	5	1	3	1	1	0	0	65535	65535
0	21042	r03c02f09p01-ch2sk1fk1fl1.tiff	r03c02f09p01-ch1sk1fk1fl1.tiff	2	30	0.000579843	0.00195315	0	0	nan	2	9	1	3	1	1	0	0	65535	65535
0	19588	r03c02f10p01-ch2sk1fk1fl1.tiff	r03c02f10p01-ch1sk1fk1fl1.tiff	2	31	0.000595102	0.00201419	0	0	nan	2	10	1	3	1	1	0	0	65535	65535
0	20901	r03c02f13p01-ch2sk1fk1fl1.tiff	r03c02f13p01-ch1sk1fk1fl1.tiff	2	34	0.000579843	0.0037995	0	0	nan	2	13	1	3	1	1	0	0	65535	65535
0	22616	r03c02f14p01-ch2sk1fk1fl1.tiff	r03c02f14p01-ch1sk1fk1fl1.tiff	2	35	0.000595102	0.00288396	0	0	nan	2	14	1	3	1	1	0	0	65535	65535
0	20963	r03c02f18p01-ch2sk1fk1fl1.tiff	r03c02f18p01-ch1sk1fk1fl1.tiff	2	39	0.000564584	0.00195315	0	0	nan	2	18	1	3	1	1	0	0	65535	65535
0	21014	r03c02f21p01-ch2sk1fk1fl1.tiff	r03c02f21p01-ch1sk1fk1fl1.tiff	2	42	0.000610361	0.00192264	0	0	nan	2	21	1	3	1	1	0	0	65535	65535
0	21541	r03c03f02p01-ch2sk1fk1fl1.tiff	r03c03f02p01-ch1sk1fk1fl1.tiff	7	128	0.000579843	0.00343328	0	0	nan	3	2	1	3	1	1	0	0	65535	65535
0	21672	r03c03f03p01-ch2sk1fk1fl1.tiff	r03c03f03p01-ch1sk1fk1fl1.tiff	7	129	0.000579843	0.00192264	0	0	nan	3	3	1	3	1	1	0	0	65535	65535
0	21346	r03c03f04p01-ch2sk1fk1fl1.tiff	r03c03f04p01-ch1sk1fk1fl1.tiff	7	130	0.000549325	0.00201419	0	0	nan	3	4	1	3	1	1	0	0	65535	65535
0	21036	r03c03f05p01-ch2sk1fk1fl1.tiff	r03c03f05p01-ch1sk1fk1fl1.tiff	7	131	0.000610361	0.00198367	0	0	nan	3	5	1	3	1	1	0	0	65535	65535
0	21257	r03c03f08p01-ch2sk1fk1fl1.tiff	r03c03f08p01-ch1sk1fk1fl1.tiff	7	134	0.000595102	0.00192264	0	0	nan	3	8	1	3	1	1	0	0	65535	65535
0	21831	r03c03f09p01-ch2sk1fk1fl1.tiff	r03c03f09p01-ch1sk1fk1fl1.tiff	7	135	0.000610361	0.00198367	0	0	nan	3	9	1	3	1	1	0	0	65535	65535
0	21982	r03c03f10p01-ch2sk1fk1fl1.tiff	r03c03f10p01-ch1sk1fk1fl1.tiff	7	136	0.000579843	0.00196841	0	0	nan	3	10	1	3	1	1	0	0	65535	65535
0	21447	r03c03f11p01-ch2sk1fk1fl1.tiff	r03c03f11p01-ch1sk1fk1fl1.tiff	7	137	0.000579843	0.00209049	0	0	nan	3	11	1	3	1	1	0	0	65535	65535
0	23308	r03c03f17p01-ch2sk1fk1fl1.tiff	r03c03f17p01-ch1sk1fk1fl1.tiff	7	143	0.000610361	0.00201419	0	0	nan	3	17	1	3	1	1	0	0	65535	65535
0	19257	r03c03f18p01-ch2sk1fk1fl1.tiff	r03c03f18p01-ch1sk1fk1fl1.tiff	7	144	0.000610361	0.00192264	0	0	nan	3	18	1	3	1	1	0	0	65535	65535
0	23072	r03c03f19p01-ch2sk1fk1fl1.tiff	r03c03f19p01-ch1sk1fk1fl1.tiff	7	145	0.000595102	0.0021973	0	0	nan	3	19	1	3	1	1	0	0	65535	65535
0	21604	r03c04f02p01-ch2sk1fk1fl1.tiff	r03c04f02p01-ch1sk1fk1fl1.tiff	12	233	0.000579843	0.00196841	0	0	nan	4	2	1	3	1	1	0	0	65535	65535
0	21591	r03c04f03p01-ch2sk1fk1fl1.tiff	r03c04f03p01-ch1sk1fk1fl1.tiff	12	234	0.00062562	0.00202945	0	0	nan	4	3	1	3	1	1	0	0	65535	65535
0	21739	r03c04f04p01-ch2sk1fk1fl1.tiff	r03c04f04p01-ch1sk1fk1fl1.tiff	12	235	0.000610361	0.00204471	0	0	nan	4	4	1	3	1	1	0	0	65535	65535
0	21070	r03c04f05p01-ch2sk1fk1fl1.tiff	r03c04f05p01-ch1sk1fk1fl1.tiff	12	236	0.000549325	0.0019379	0	0	nan	4	5	1	3	1	1	0	0	65535	65535
0	19326	r03c04f09p01-ch2sk1fk1fl1.tiff	r03c04f09p01-ch1sk1fk1fl1.tiff	12	240	0.00062562	0.00190738	0	0	nan	4	9	1	3	1	1	0	0	65535	65535
0	20092	r03c04f10p01-ch2sk1fk1fl1.tiff	r03c04f10p01-ch1sk1fk1fl1.tiff	12	241	0.000579843	0.00204471	0	0	nan	4	10	1	3	1	1	0	0	65535	65535
0	21440	r03c04f13p01-ch2sk1fk1fl1.tiff	r03c04f13p01-ch1sk1fk1fl1.tiff	12	244	0.000595102	0.00207523	0	0	nan	4	13	1	3	1	1	0	0	65535	65535
0	20896	r03c04f14p01-ch2sk1fk1fl1.tiff	r03c04f14p01-ch1sk1fk1fl1.tiff	12	245	0.00062562	0.00216678	0	0	nan	4	14	1	3	1	1	0	0	65535	65535
0	19417	r03c04f18p01-ch2sk1fk1fl1.tiff	r03c04f18p01-ch1sk1fk1fl1.tiff	12	249	0.000564584	0.00190738	0	0	nan	4	18	1	3	1	1	0	0	65535	65535
0	21378	r03c04f19p01-ch2sk1fk1fl1.tiff	r03c04f19p01-ch1sk1fk1fl1.tiff	12	250	0.000595102	0.00282292	0	0	nan	4	19	1	3	1	1	0	0	65535	65535
0	21658	r03c04f20p01-ch2sk1fk1fl1.tiff	r03c04f20p01-ch1sk1fk1fl1.tiff	12	251	0.00161746	0.00218204	0	0	nan	4	20	1	3	1	1	0	0	65535	65535
0	21490	r03c04f21p01-ch2sk1fk1fl1.tiff	r03c04f21p01-ch1sk1fk1fl1.tiff	12	252	0.000595102	0.00195315	0	0	nan	4	21	1	3	1	1	0	0	65535	65535
0	19825	r03c05f02p01-ch2sk1fk1fl1.tiff	r03c05f02p01-ch1sk1fk1fl1.tiff	17	338	0.000595102	0.00196841	0	0	nan	5	2	1	3	1	1	0	0	65535	65535
0	22009	r03c05f03p01-ch2sk1fk1fl1.tiff	r03c05f03p01-ch1sk1fk1fl1.tiff	17	339	0.000579843	0.00205997	0	0	nan	5	3	1	3	1	1	0	0	65535	65535
0	22139	r03c05f04p01-ch2sk1fk1fl1.tiff	r03c05f04p01-ch1sk1fk1fl1.tiff	17	340	0.000579843	0.0024567	0	0	nan	5	4	1	3	1	1	0	0	65535	65535
0	23137	r03c05f05p01-ch2sk1fk1fl1.tiff	r03c05f05p01-ch1sk1fk1fl1.tiff	17	341	0.000595102	0.00204471	0	0	nan	5	5	1	3	1	1	0	0	65535	65535
0	22215	r03c05f09p01-ch2sk1fk1fl1.tiff	r03c05f09p01-ch1sk1fk1fl1.tiff	17	345	0.000640879	0.00195315	0	0	nan	5	9	1	3	1	1	0	0	65535	65535
0	22723	r03c05f10p01-ch2sk1fk1fl1.tiff	r03c05f10p01-ch1sk1fk1fl1.tiff	17	346	0.000564584	0.00192264	0	0	nan	5	10	1	3	1	1	0	0	65535	65535
0	21813	r03c05f13p01-ch2sk1fk1fl1.tiff	r03c05f13p01-ch1sk1fk1fl1.tiff	17	349	0.000610361	0.00195315	0	0	nan	5	13	1	3	1	1	0	0	65535	65535
0	20942	r03c05f14p01-ch2sk1fk1fl1.tiff	r03c05f14p01-ch1sk1fk1fl1.tiff	17	350	0.000595102	0.00195315	0	0	nan	5	14	1	3	1	1	0	0	65535	65535
0	22145	r03c05f18p01-ch2sk1fk1fl1.tiff	r03c05f18p01-ch1sk1fk1fl1.tiff	17	354	0.000595102	0.00198367	0	0	nan	5	18	1	3	1	1	0	0	65535	65535
5	1	r03c05f19p01-ch2sk1fk1fl1.tiff	r03c05f19p01-ch1sk1fk1fl1.tiff	17	355	0.0442359	0.0472419	0	0	nan	5	19	1	3	1	1	0	0	65535	65535
0	21984	r03c05f21p01-ch2sk1fk1fl1.tiff	r03c05f21p01-ch1sk1fk1fl1.tiff	17	357	0.000595102	0.00215152	0	0	nan	5	21	1	3	1	1	0	0	65535	65535
0	23088	r03c06f05p01-ch2sk1fk1fl1.tiff	r03c06f05p01-ch1sk1fk1fl1.tiff	22	446	0.000579843	0.00201419	0	0	nan	6	5	1	3	1	1	0	0	65535	65535
0	21879	r03c06f09p01-ch2sk1fk1fl1.tiff	r03c06f09p01-ch1sk1fk1fl1.tiff	22	450	0.000579843	0.0041352	0	0	nan	6	9	1	3	1	1	0	0	65535	65535
0	20617	r03c06f10p01-ch2sk1fk1fl1.tiff	r03c06f10p01-ch1sk1fk1fl1.tiff	22	451	0.000595102	0.00198367	0	0	nan	6	10	1	3	1	1	0	0	65535	65535
0	19731	r03c06f13p01-ch2sk1fk1fl1.tiff	r03c06f13p01-ch1sk1fk1fl1.tiff	22	454	0.00062562	0.00274662	0	0	nan	6	13	1	3	1	1	0	0	65535	65535
0	21214	r03c06f14p01-ch2sk1fk1fl1.tiff	r03c06f14p01-ch1sk1fk1fl1.tiff	22	455	0.000564584	0.00210575	0	0	nan	6	14	1	3	1	1	0	0	65535	65535
0	21840	r03c06f18p01-ch2sk1fk1fl1.tiff	r03c06f18p01-ch1sk1fk1fl1.tiff	22	459	0.000579843	0.00196841	0	0	nan	6	18	1	3	1	1	0	0	65535	65535
0	21888	r03c06f19p01-ch2sk1fk1fl1.tiff	r03c06f19p01-ch1sk1fk1fl1.tiff	22	460	0.000656138	0.00196841	0	0	nan	6	19	1	3	1	1	0	0	65535	65535
0	21938	r03c06f20p01-ch2sk1fk1fl1.tiff	r03c06f20p01-ch1sk1fk1fl1.tiff	22	461	0.000579843	0.00202945	0	0	nan	6	20	1	3	1	1	0	0	65535	65535
0	21590	r03c06f21p01-ch2sk1fk1fl1.tiff	r03c06f21p01-ch1sk1fk1fl1.tiff	22	462	0.000610361	0.00205997	0	0	nan	6	21	1	3	1	1	0	0	65535	65535
0	20219	r03c07f02p01-ch2sk1fk1fl1.tiff	r03c07f02p01-ch1sk1fk1fl1.tiff	27	548	0.000579843	0.00199893	0	0	nan	7	2	1	3	1	1	0	0	65535	65535
0	22242	r03c07f03p01-ch2sk1fk1fl1.tiff	r03c07f03p01-ch1sk1fk1fl1.tiff	27	549	0.000564584	0.00196841	0	0	nan	7	3	1	3	1	1	0	0	65535	65535
0	20360	r03c07f04p01-ch2sk1fk1fl1.tiff	r03c07f04p01-ch1sk1fk1fl1.tiff	27	550	0.000595102	0.00198367	0	0	nan	7	4	1	3	1	1	0	0	65535	65535
0	21657	r03c07f05p01-ch2sk1fk1fl1.tiff	r03c07f05p01-ch1sk1fk1fl1.tiff	27	551	0.00062562	0.002121	0	0	nan	7	5	1	3	1	1	0	0	65535	65535
0	22222	r03c07f09p01-ch2sk1fk1fl1.tiff	r03c07f09p01-ch1sk1fk1fl1.tiff	27	555	0.000595102	0.00207523	0	0	nan	7	9	1	3	1	1	0	0	65535	65535
0	22798	r03c07f10p01-ch2sk1fk1fl1.tiff	r03c07f10p01-ch1sk1fk1fl1.tiff	27	556	0.000610361	0.002121	0	0	nan	7	10	1	3	1	1	0	0	65535	65535
0	19974	r03c07f13p01-ch2sk1fk1fl1.tiff	r03c07f13p01-ch1sk1fk1fl1.tiff	27	559	0.000579843	0.00199893	0	0	nan	7	13	1	3	1	1	0	0	65535	65535
0	21369	r03c07f14p01-ch2sk1fk1fl1.tiff	r03c07f14p01-ch1sk1fk1fl1.tiff	27	560	0.000640879	0.00199893	0	0	nan	7	14	1	3	1	1	0	0	65535	65535
0	21992	r03c07f18p01-ch2sk1fk1fl1.tiff	r03c07f18p01-ch1sk1fk1fl1.tiff	27	564	0.000579843	0.00196841	0	0	nan	7	18	1	3	1	1	0	0	65535	65535
0	20816	r03c08f04p01-ch2sk1fk1fl1.tiff	r03c08f04p01-ch1sk1fk1fl1.tiff	32	655	0.000610361	0.00216678	0	0	nan	8	4	1	3	1	1	0	0	65535	65535
0	21650	r03c08f05p01-ch2sk1fk1fl1.tiff	r03c08f05p01-ch1sk1fk1fl1.tiff	32	656	0.000595102	0.00271611	0	0	nan	8	5	1	3	1	1	0	0	65535	65535
0	22531	r03c08f09p01-ch2sk1fk1fl1.tiff	r03c08f09p01-ch1sk1fk1fl1.tiff	32	660	0.000595102	0.00205997	0	0	nan	8	9	1	3	1	1	0	0	65535	65535
0	21163	r03c08f10p01-ch2sk1fk1fl1.tiff	r03c08f10p01-ch1sk1fk1fl1.tiff	32	661	0.000595102	0.00227359	0	0	nan	8	10	1	3	1	1	0	0	65535	65535
0	20319	r03c08f13p01-ch2sk1fk1fl1.tiff	r03c08f13p01-ch1sk1fk1fl1.tiff	32	664	0.000564584	0.00242618	0	0	nan	8	13	1	3	1	1	0	0	65535	65535
0	21632	r03c08f14p01-ch2sk1fk1fl1.tiff	r03c08f14p01-ch1sk1fk1fl1.tiff	32	665	0.000671397	0.00198367	0	0	nan	8	14	1	3	1	1	0	0	65535	65535
0	22307	r03c08f18p01-ch2sk1fk1fl1.tiff	r03c08f18p01-ch1sk1fk1fl1.tiff	32	669	0.000595102	0.00207523	0	0	nan	8	18	1	3	1	1	0	0	65535	65535
0	20126	r03c08f19p01-ch2sk1fk1fl1.tiff	r03c08f19p01-ch1sk1fk1fl1.tiff	32	670	0.000656138	0.002121	0	0	nan	8	19	1	3	1	1	0	0	65535	65535
0	22266	r03c09f03p01-ch2sk1fk1fl1.tiff	r03c09f03p01-ch1sk1fk1fl1.tiff	37	759	0.000595102	0.00216678	0	0	nan	9	3	1	3	1	1	0	0	65535	65535
0	24001	r03c09f04p01-ch2sk1fk1fl1.tiff	r03c09f04p01-ch1sk1fk1fl1.tiff	37	760	0.000610361	0.00798047	0	0	nan	9	4	1	3	1	1	0	0	65535	65535
0	21524	r03c09f05p01-ch2sk1fk1fl1.tiff	r03c09f05p01-ch1sk1fk1fl1.tiff	37	761	0.000595102	0.00199893	0	0	nan	9	5	1	3	1	1	0	0	65535	65535
0	22162	r03c09f08p01-ch2sk1fk1fl1.tiff	r03c09f08p01-ch1sk1fk1fl1.tiff	37	764	0.000640879	0.00199893	0	0	nan	9	8	1	3	1	1	0	0	65535	65535
0	20299	r03c09f09p01-ch2sk1fk1fl1.tiff	r03c09f09p01-ch1sk1fk1fl1.tiff	37	765	0.000579843	0.00204471	0	0	nan	9	9	1	3	1	1	0	0	65535	65535
0	21500	r03c09f10p01-ch2sk1fk1fl1.tiff	r03c09f10p01-ch1sk1fk1fl1.tiff	37	766	0.000610361	0.00205997	0	0	nan	9	10	1	3	1	1	0	0	65535	65535
0	22216	r03c09f13p01-ch2sk1fk1fl1.tiff	r03c09f13p01-ch1sk1fk1fl1.tiff	37	769	0.000610361	0.00201419	0	0	nan	9	13	1	3	1	1	0	0	65535	65535
0	21357	r03c09f14p01-ch2sk1fk1fl1.tiff	r03c09f14p01-ch1sk1fk1fl1.tiff	37	770	0.000579843	0.00531014	0	0	nan	9	14	1	3	1	1	0	0	65535	65535
0	20441	r03c09f18p01-ch2sk1fk1fl1.tiff	r03c09f18p01-ch1sk1fk1fl1.tiff	37	774	0.000564584	0.00218204	0	0	nan	9	18	1	3	1	1	0	0	65535	65535
0	22574	r03c10f02p01-ch2sk1fk1fl1.tiff	r03c10f02p01-ch1sk1fk1fl1.tiff	42	863	0.000564584	0.00204471	0	0	nan	10	2	1	3	1	1	0	0	65535	65535
0	22315	r03c10f03p01-ch2sk1fk1fl1.tiff	r03c10f03p01-ch1sk1fk1fl1.tiff	42	864	0.000579843	0.00205997	0	0	nan	10	3	1	3	1	1	0	0	65535	65535
0	22347	r03c10f04p01-ch2sk1fk1fl1.tiff	r03c10f04p01-ch1sk1fk1fl1.tiff	42	865	0.00062562	0.0074464	0	0	nan	10	4	1	3	1	1	0	0	65535	65535
0	20022	r03c10f08p01-ch2sk1fk1fl1.tiff	r03c10f08p01-ch1sk1fk1fl1.tiff	42	869	0.000640879	0.00276188	0	0	nan	10	8	1	3	1	1	0	0	65535	65535
0	22351	r03c10f09p01-ch2sk1fk1fl1.tiff	r03c10f09p01-ch1sk1fk1fl1.tiff	42	870	0.000534066	0.00199893	0	0	nan	10	9	1	3	1	1	0	0	65535	65535
0	21098	r03c10f10p01-ch2sk1fk1fl1.tiff	r03c10f10p01-ch1sk1fk1fl1.tiff	42	871	0.00062562	0.00198367	0	0	nan	10	10	1	3	1	1	0	0	65535	65535
0	22222	r03c10f11p01-ch2sk1fk1fl1.tiff	r03c10f11p01-ch1sk1fk1fl1.tiff	42	872	0.000656138	0.00201419	0	0	nan	10	11	1	3	1	1	0	0	65535	65535
0	22262	r03c10f17p01-ch2sk1fk1fl1.tiff	r03c10f17p01-ch1sk1fk1fl1.tiff	42	878	0.000564584	0.00204471	0	0	nan	10	17	1	3	1	1	0	0	65535	65535
0	22414	r03c10f18p01-ch2sk1fk1fl1.tiff	r03c10f18p01-ch1sk1fk1fl1.tiff	42	879	0.000640879	0.00207523	0	0	nan	10	18	1	3	1	1	0	0	65535	65535
0	22185	r03c10f19p01-ch2sk1fk1fl1.tiff	r03c10f19p01-ch1sk1fk1fl1.tiff	42	880	0.000549325	0.00198367	0	0	nan	10	19	1	3	1	1	0	0	65535	65535
0	21198	r04c02f02p01-ch2sk1fk1fl1.tiff	r04c02f02p01-ch1sk1fk1fl1.tiff	3	44	0.0142672	0.0018616	0	0	nan	2	2	1	4	1	1	0	0	65535	65535
0	21365	r04c02f08p01-ch2sk1fk1fl1.tiff	r04c02f08p01-ch1sk1fk1fl1.tiff	3	50	0.000579843	0.00202945	0	0	nan	2	8	1	4	1	1	0	0	65535	65535
0	21127	r04c02f09p01-ch2sk1fk1fl1.tiff	r04c02f09p01-ch1sk1fk1fl1.tiff	3	51	0.000595102	0.00195315	0	0	nan	2	9	1	4	1	1	0	0	65535	65535
0	21776	r04c02f10p01-ch2sk1fk1fl1.tiff	r04c02f10p01-ch1sk1fk1fl1.tiff	3	52	0.000564584	0.00241093	0	0	nan	2	10	1	4	1	1	0	0	65535	65535
0	21154	r04c02f11p01-ch2sk1fk1fl1.tiff	r04c02f11p01-ch1sk1fk1fl1.tiff	3	53	0.000579843	0.00192264	0	0	nan	2	11	1	4	1	1	0	0	65535	65535
0	21277	r04c02f17p01-ch2sk1fk1fl1.tiff	r04c02f17p01-ch1sk1fk1fl1.tiff	3	59	0.000610361	0.0019379	0	0	nan	2	17	1	4	1	1	0	0	65535	65535
0	21158	r04c02f18p01-ch2sk1fk1fl1.tiff	r04c02f18p01-ch1sk1fk1fl1.tiff	3	60	0.000595102	0.0018616	0	0	nan	2	18	1	4	1	1	0	0	65535	65535
0	20995	r04c02f19p01-ch2sk1fk1fl1.tiff	r04c02f19p01-ch1sk1fk1fl1.tiff	3	61	0.00062562	0.00195315	0	0	nan	2	19	1	4	1	1	0	0	65535	65535
0	23440	r04c02f20p01-ch2sk1fk1fl1.tiff	r04c02f20p01-ch1sk1fk1fl1.tiff	3	62	0.000610361	0.00489815	0	0	nan	2	20	1	4	1	1	0	0	65535	65535
0	21287	r04c02f21p01-ch2sk1fk1fl1.tiff	r04c02f21p01-ch1sk1fk1fl1.tiff	3	63	0.000671397	0.00201419	0	0	nan	2	21	1	4	1	1	0	0	65535	65535
0	21373	r04c03f02p01-ch2sk1fk1fl1.tiff	r04c03f02p01-ch1sk1fk1fl1.tiff	8	149	0.000564584	0.00201419	0	0	nan	3	2	1	4	1	1	0	0	65535	65535
0	21605	r04c03f04p01-ch2sk1fk1fl1.tiff	r04c03f04p01-ch1sk1fk1fl1.tiff	8	151	0.000579843	0.00329595	0	0	nan	3	4	1	4	1	1	0	0	65535	65535
0	23047	r04c03f05p01-ch2sk1fk1fl1.tiff	r04c03f05p01-ch1sk1fk1fl1.tiff	8	152	0.000640879	0.00202945	0	0	nan	3	5	1	4	1	1	0	0	65535	65535
0	19275	r04c03f09p01-ch2sk1fk1fl1.tiff	r04c03f09p01-ch1sk1fk1fl1.tiff	8	156	0.000579843	0.00209049	0	0	nan	3	9	1	4	1	1	0	0	65535	65535
0	19731	r04c03f10p01-ch2sk1fk1fl1.tiff	r04c03f10p01-ch1sk1fk1fl1.tiff	8	157	0.000564584	0.00196841	0	0	nan	3	10	1	4	1	1	0	0	65535	65535
0	21364	r04c03f13p01-ch2sk1fk1fl1.tiff	r04c03f13p01-ch1sk1fk1fl1.tiff	8	160	0.000579843	0.0021973	0	0	nan	3	13	1	4	1	1	0	0	65535	65535
0	23196	r04c03f14p01-ch2sk1fk1fl1.tiff	r04c03f14p01-ch1sk1fk1fl1.tiff	8	161	0.000595102	0.00201419	0	0	nan	3	14	1	4	1	1	0	0	65535	65535
0	21482	r04c03f18p01-ch2sk1fk1fl1.tiff	r04c03f18p01-ch1sk1fk1fl1.tiff	8	165	0.000595102	0.00187686	0	0	nan	3	18	1	4	1	1	0	0	65535	65535
0	21090	r04c03f19p01-ch2sk1fk1fl1.tiff	r04c03f19p01-ch1sk1fk1fl1.tiff	8	166	0.000579843	0.00192264	0	0	nan	3	19	1	4	1	1	0	0	65535	65535
0	21689	r04c04f02p01-ch2sk1fk1fl1.tiff	r04c04f02p01-ch1sk1fk1fl1.tiff	13	254	0.000640879	0.00283818	0	0	nan	4	2	1	4	1	1	0	0	65535	65535
0	21608	r04c04f03p01-ch2sk1fk1fl1.tiff	r04c04f03p01-ch1sk1fk1fl1.tiff	13	255	0.00062562	0.00195315	0	0	nan	4	3	1	4	1	1	0	0	65535	65535
0	21820	r04c04f04p01-ch2sk1fk1fl1.tiff	r04c04f04p01-ch1sk1fk1fl1.tiff	13	256	0.000640879	0.00202945	0	0	nan	4	4	1	4	1	1	0	0	65535	65535
0	21156	r04c04f05p01-ch2sk1fk1fl1.tiff	r04c04f05p01-ch1sk1fk1fl1.tiff	13	257	0.000564584	0.00190738	0	0	nan	4	5	1	4	1	1	0	0	65535	65535
0	19518	r04c04f09p01-ch2sk1fk1fl1.tiff	r04c04f09p01-ch1sk1fk1fl1.tiff	13	261	0.000595102	0.00190738	0	0	nan	4	9	1	4	1	1	0	0	65535	65535
0	20250	r04c04f10p01-ch2sk1fk1fl1.tiff	r04c04f10p01-ch1sk1fk1fl1.tiff	13	262	0.000686656	0.00251774	0	0	nan	4	10	1	4	1	1	0	0	65535	65535
0	19327	r04c04f13p01-ch2sk1fk1fl1.tiff	r04c04f13p01-ch1sk1fk1fl1.tiff	13	265	0.000564584	0.00451667	0	0	nan	4	13	1	4	1	1	0	0	65535	65535
0	20888	r04c04f14p01-ch2sk1fk1fl1.tiff	r04c04f14p01-ch1sk1fk1fl1.tiff	13	266	0.000564584	0.00192264	0	0	nan	4	14	1	4	1	1	0	0	65535	65535
0	21581	r04c04f18p01-ch2sk1fk1fl1.tiff	r04c04f18p01-ch1sk1fk1fl1.tiff	13	270	0.000579843	0.00239567	0	0	nan	4	18	1	4	1	1	0	0	65535	65535
14	10	r04c04f19p01-ch2sk1fk1fl1.tiff	r04c04f19p01-ch1sk1fk1fl1.tiff	13	271	0.0378119	0.0429389	0	0	nan	4	19	1	4	1	1	0	0	65535	65535
0	22280	r04c05f02p01-ch2sk1fk1fl1.tiff	r04c05f02p01-ch1sk1fk1fl1.tiff	18	359	0.000579843	0.00195315	0	0	nan	5	2	1	4	1	1	0	0	65535	65535
0	22225	r04c05f09p01-ch2sk1fk1fl1.tiff	r04c05f09p01-ch1sk1fk1fl1.tiff	18	366	0.000579843	0.00199893	0	0	nan	5	9	1	4	1	1	0	0	65535	65535
0	20720	r04c05f10p01-ch2sk1fk1fl1.tiff	r04c05f10p01-ch1sk1fk1fl1.tiff	18	367	0.000640879	0.00207523	0	0	nan	5	10	1	4	1	1	0	0	65535	65535
0	23169	r04c05f14p01-ch2sk1fk1fl1.tiff	r04c05f14p01-ch1sk1fk1fl1.tiff	18	371	0.000595102	0.00296025	0	0	nan	5	14	1	4	1	1	0	0	65535	65535
3	19639	r04c05f17p01-ch2sk1fk1fl1.tiff	r04c05f17p01-ch1sk1fk1fl1.tiff	18	374	0.0271153	0.00384527	0	0	nan	5	17	1	4	1	1	0	0	65535	65535
0	19784	r04c05f18p01-ch2sk1fk1fl1.tiff	r04c05f18p01-ch1sk1fk1fl1.tiff	18	375	0.000595102	0.00190738	0	0	nan	5	18	1	4	1	1	0	0	65535	65535
0	21680	r04c05f19p01-ch2sk1fk1fl1.tiff	r04c05f19p01-ch1sk1fk1fl1.tiff	18	376	0.000640879	0.00378424	0	0	nan	5	19	1	4	1	1	0	0	65535	65535
0	19472	r04c05f20p01-ch2sk1fk1fl1.tiff	r04c05f20p01-ch1sk1fk1fl1.tiff	18	377	0.000579843	0.0047303	0	0	nan	5	20	1	4	1	1	0	0	65535	65535
0	21655	r04c05f21p01-ch2sk1fk1fl1.tiff	r04c05f21p01-ch1sk1fk1fl1.tiff	18	378	0.00062562	0.00198367	0	0	nan	5	21	1	4	1	1	0	0	65535	65535
0	21709	r04c06f02p01-ch2sk1fk1fl1.tiff	r04c06f02p01-ch1sk1fk1fl1.tiff	23	464	0.000610361	0.00199893	0	0	nan	6	2	1	4	1	1	0	0	65535	65535
0	22013	r04c06f03p01-ch2sk1fk1fl1.tiff	r04c06f03p01-ch1sk1fk1fl1.tiff	23	465	0.00062562	0.00209049	0	0	nan	6	3	1	4	1	1	0	0	65535	65535
0	22018	r04c06f04p01-ch2sk1fk1fl1.tiff	r04c06f04p01-ch1sk1fk1fl1.tiff	23	466	0.000595102	0.00202945	0	0	nan	6	4	1	4	1	1	0	0	65535	65535
0	23173	r04c06f05p01-ch2sk1fk1fl1.tiff	r04c06f05p01-ch1sk1fk1fl1.tiff	23	467	0.00062562	0.00318914	0	0	nan	6	5	1	4	1	1	0	0	65535	65535
0	21868	r04c06f08p01-ch2sk1fk1fl1.tiff	r04c06f08p01-ch1sk1fk1fl1.tiff	23	470	0.000595102	0.00213626	0	0	nan	6	8	1	4	1	1	0	0	65535	65535
0	22271	r04c06f09p01-ch2sk1fk1fl1.tiff	r04c06f09p01-ch1sk1fk1fl1.tiff	23	471	0.000564584	0.00198367	0	0	nan	6	9	1	4	1	1	0	0	65535	65535
0	20584	r04c06f10p01-ch2sk1fk1fl1.tiff	r04c06f10p01-ch1sk1fk1fl1.tiff	23	472	0.000579843	0.00199893	0	0	nan	6	10	1	4	1	1	0	0	65535	65535
0	21809	r04c06f13p01-ch2sk1fk1fl1.tiff	r04c06f13p01-ch1sk1fk1fl1.tiff	23	475	0.000595102	0.00201419	0	0	nan	6	13	1	4	1	1	0	0	65535	65535
0	21164	r04c06f14p01-ch2sk1fk1fl1.tiff	r04c06f14p01-ch1sk1fk1fl1.tiff	23	476	0.000579843	0.00192264	0	0	nan	6	14	1	4	1	1	0	0	65535	65535
0	19892	r04c06f18p01-ch2sk1fk1fl1.tiff	r04c06f18p01-ch1sk1fk1fl1.tiff	23	480	0.000595102	0.00196841	0	0	nan	6	18	1	4	1	1	0	0	65535	65535
0	22054	r04c07f02p01-ch2sk1fk1fl1.tiff	r04c07f02p01-ch1sk1fk1fl1.tiff	28	569	0.000610361	0.002121	0	0	nan	7	2	1	4	1	1	0	0	65535	65535
0	19367	r04c07f05p01-ch2sk1fk1fl1.tiff	r04c07f05p01-ch1sk1fk1fl1.tiff	28	572	0.045716	0.00694286	0	0	nan	7	5	1	4	1	1	0	0	65535	65535
0	21921	r04c07f09p01-ch2sk1fk1fl1.tiff	r04c07f09p01-ch1sk1fk1fl1.tiff	28	576	0.000579843	0.00199893	0	0	nan	7	9	1	4	1	1	0	0	65535	65535
0	20705	r04c07f10p01-ch2sk1fk1fl1.tiff	r04c07f10p01-ch1sk1fk1fl1.tiff	28	577	0.000579843	0.00198367	0	0	nan	7	10	1	4	1	1	0	0	65535	65535
0	21673	r04c07f14p01-ch2sk1fk1fl1.tiff	r04c07f14p01-ch1sk1fk1fl1.tiff	28	581	0.000595102	0.00218204	0	0	nan	7	14	1	4	1	1	0	0	65535	65535
0	19561	r04c07f18p01-ch2sk1fk1fl1.tiff	r04c07f18p01-ch1sk1fk1fl1.tiff	28	585	0.000564584	0.00196841	0	0	nan	7	18	1	4	1	1	0	0	65535	65535
0	20071	r04c07f19p01-ch2sk1fk1fl1.tiff	r04c07f19p01-ch1sk1fk1fl1.tiff	28	586	0.000671397	0.00198367	0	0	nan	7	19	1	4	1	1	0	0	65535	65535
0	20529	r04c08f02p01-ch2sk1fk1fl1.tiff	r04c08f02p01-ch1sk1fk1fl1.tiff	33	674	0.000579843	0.002121	0	0	nan	8	2	1	4	1	1	0	0	65535	65535
0	22265	r04c08f03p01-ch2sk1fk1fl1.tiff	r04c08f03p01-ch1sk1fk1fl1.tiff	33	675	0.000595102	0.00257877	0	0	nan	8	3	1	4	1	1	0	0	65535	65535
0	19429	r04c08f05p01-ch2sk1fk1fl1.tiff	r04c08f05p01-ch1sk1fk1fl1.tiff	33	677	0.000579843	0.00224308	0	0	nan	8	5	1	4	1	1	0	0	65535	65535
0	20231	r04c08f09p01-ch2sk1fk1fl1.tiff	r04c08f09p01-ch1sk1fk1fl1.tiff	33	681	0.00062562	0.00503548	0	0	nan	8	9	1	4	1	1	0	0	65535	65535
0	20802	r04c08f10p01-ch2sk1fk1fl1.tiff	r04c08f10p01-ch1sk1fk1fl1.tiff	33	682	0.000640879	0.00192264	0	0	nan	8	10	1	4	1	1	0	0	65535	65535
0	22017	r04c08f13p01-ch2sk1fk1fl1.tiff	r04c08f13p01-ch1sk1fk1fl1.tiff	33	685	0.000564584	0.00204471	0	0	nan	8	13	1	4	1	1	0	0	65535	65535
0	21388	r04c08f14p01-ch2sk1fk1fl1.tiff	r04c08f14p01-ch1sk1fk1fl1.tiff	33	686	0.000595102	0.00202945	0	0	nan	8	14	1	4	1	1	0	0	65535	65535
0	20169	r04c08f18p01-ch2sk1fk1fl1.tiff	r04c08f18p01-ch1sk1fk1fl1.tiff	33	690	0.000579843	0.0120241	0	0	nan	8	18	1	4	1	1	0	0	65535	65535
6	21981	r04c08f19p01-ch2sk1fk1fl1.tiff	r04c08f19p01-ch1sk1fk1fl1.tiff	33	691	0.0260014	0.00772107	0	0	nan	8	19	1	4	1	1	0	0	65535	65535
0	22378	r04c09f02p01-ch2sk1fk1fl1.tiff	r04c09f02p01-ch1sk1fk1fl1.tiff	38	779	0.000564584	0.00205997	0	0	nan	9	2	1	4	1	1	0	0	65535	65535
0	22157	r04c09f03p01-ch2sk1fk1fl1.tiff	r04c09f03p01-ch1sk1fk1fl1.tiff	38	780	0.000549325	0.00221256	0	0	nan	9	3	1	4	1	1	0	0	65535	65535
0	20436	r04c09f04p01-ch2sk1fk1fl1.tiff	r04c09f04p01-ch1sk1fk1fl1.tiff	38	781	0.000579843	0.00202945	0	0	nan	9	4	1	4	1	1	0	0	65535	65535
0	21409	r04c09f05p01-ch2sk1fk1fl1.tiff	r04c09f05p01-ch1sk1fk1fl1.tiff	38	782	0.000610361	0.00196841	0	0	nan	9	5	1	4	1	1	0	0	65535	65535
0	22054	r04c09f06p01-ch2sk1fk1fl1.tiff	r04c09f06p01-ch1sk1fk1fl1.tiff	38	783	0.000610361	0.00204471	0	0	nan	9	6	1	4	1	1	0	0	65535	65535
0	21921	r04c09f08p01-ch2sk1fk1fl1.tiff	r04c09f08p01-ch1sk1fk1fl1.tiff	38	785	0.000595102	0.00201419	0	0	nan	9	8	1	4	1	1	0	0	65535	65535
0	20424	r04c09f09p01-ch2sk1fk1fl1.tiff	r04c09f09p01-ch1sk1fk1fl1.tiff	38	786	0.000579843	0.00198367	0	0	nan	9	9	1	4	1	1	0	0	65535	65535
0	20851	r04c09f10p01-ch2sk1fk1fl1.tiff	r04c09f10p01-ch1sk1fk1fl1.tiff	38	787	0.000640879	0.00221256	0	0	nan	9	10	1	4	1	1	0	0	65535	65535
0	22163	r04c09f13p01-ch2sk1fk1fl1.tiff	r04c09f13p01-ch1sk1fk1fl1.tiff	38	790	0.000640879	0.00201419	0	0	nan	9	13	1	4	1	1	0	0	65535	65535
0	21449	r04c09f14p01-ch2sk1fk1fl1.tiff	r04c09f14p01-ch1sk1fk1fl1.tiff	38	791	0.000595102	0.00195315	0	0	nan	9	14	1	4	1	1	0	0	65535	65535
0	20269	r04c09f18p01-ch2sk1fk1fl1.tiff	r04c09f18p01-ch1sk1fk1fl1.tiff	38	795	0.000595102	0.00201419	0	0	nan	9	18	1	4	1	1	0	0	65535	65535
0	20636	r04c10f02p01-ch2sk1fk1fl1.tiff	r04c10f02p01-ch1sk1fk1fl1.tiff	43	884	0.000610361	0.00204471	0	0	nan	10	2	1	4	1	1	0	0	65535	65535
0	20463	r04c10f03p01-ch2sk1fk1fl1.tiff	r04c10f03p01-ch1sk1fk1fl1.tiff	43	885	0.000564584	0.00201419	0	0	nan	10	3	1	4	1	1	0	0	65535	65535
0	22560	r04c10f04p01-ch2sk1fk1fl1.tiff	r04c10f04p01-ch1sk1fk1fl1.tiff	43	886	0.000579843	0.00202945	0	0	nan	10	4	1	4	1	1	0	0	65535	65535
0	21586	r04c10f05p01-ch2sk1fk1fl1.tiff	r04c10f05p01-ch1sk1fk1fl1.tiff	43	887	0.000564584	0.00209049	0	0	nan	10	5	1	4	1	1	0	0	65535	65535
0	22223	r04c10f08p01-ch2sk1fk1fl1.tiff	r04c10f08p01-ch1sk1fk1fl1.tiff	43	890	0.000610361	0.00195315	0	0	nan	10	8	1	4	1	1	0	0	65535	65535
0	22502	r04c10f09p01-ch2sk1fk1fl1.tiff	r04c10f09p01-ch1sk1fk1fl1.tiff	43	891	0.000579843	0.00202945	0	0	nan	10	9	1	4	1	1	0	0	65535	65535
0	21065	r04c10f10p01-ch2sk1fk1fl1.tiff	r04c10f10p01-ch1sk1fk1fl1.tiff	43	892	0.000640879	0.00205997	0	0	nan	10	10	1	4	1	1	0	0	65535	65535
0	21391	r04c10f14p01-ch2sk1fk1fl1.tiff	r04c10f14p01-ch1sk1fk1fl1.tiff	43	896	0.000579843	0.00216678	0	0	nan	10	14	1	4	1	1	0	0	65535	65535
0	20604	r04c10f18p01-ch2sk1fk1fl1.tiff	r04c10f18p01-ch1sk1fk1fl1.tiff	43	900	0.000579843	0.00216678	0	0	nan	10	18	1	4	1	1	0	0	65535	65535
4	22276	r04c10f19p01-ch2sk1fk1fl1.tiff	r04c10f19p01-ch1sk1fk1fl1.tiff	43	901	0.0295567	0.00392157	0	0	nan	10	19	1	4	1	1	0	0	65535	65535
0	22671	r04c11f02p01-ch2sk1fk1fl1.tiff	r04c11f02p01-ch1sk1fk1fl1.tiff	47	968	0.000579843	0.00202945	0	0	nan	11	2	1	4	1	1	0	0	65535	65535
0	22428	r04c11f03p01-ch2sk1fk1fl1.tiff	r04c11f03p01-ch1sk1fk1fl1.tiff	47	969	0.000579843	0.00210575	0	0	nan	11	3	1	4	1	1	0	0	65535	65535
0	20667	r04c11f04p01-ch2sk1fk1fl1.tiff	r04c11f04p01-ch1sk1fk1fl1.tiff	47	970	0.000640879	0.00205997	0	0	nan	11	4	1	4	1	1	0	0	65535	65535
0	22089	r04c11f05p01-ch2sk1fk1fl1.tiff	r04c11f05p01-ch1sk1fk1fl1.tiff	47	971	0.000564584	0.00213626	0	0	nan	11	5	1	4	1	1	0	0	65535	65535
0	20663	r04c11f09p01-ch2sk1fk1fl1.tiff	r04c11f09p01-ch1sk1fk1fl1.tiff	47	975	0.000595102	0.00207523	0	0	nan	11	9	1	4	1	1	0	0	65535	65535
0	21267	r04c11f10p01-ch2sk1fk1fl1.tiff	r04c11f10p01-ch1sk1fk1fl1.tiff	47	976	0.000579843	0.00205997	0	0	nan	11	10	1	4	1	1	0	0	65535	65535
0	22457	r04c11f13p01-ch2sk1fk1fl1.tiff	r04c11f13p01-ch1sk1fk1fl1.tiff	47	979	0.000595102	0.00199893	0	0	nan	11	13	1	4	1	1	0	0	65535	65535
0	21666	r04c11f14p01-ch2sk1fk1fl1.tiff	r04c11f14p01-ch1sk1fk1fl1.tiff	47	980	0.00062562	0.00198367	0	0	nan	11	14	1	4	1	1	0	0	65535	65535
0	22373	r04c11f18p01-ch2sk1fk1fl1.tiff	r04c11f18p01-ch1sk1fk1fl1.tiff	47	984	0.000671397	0.00213626	0	0	nan	11	18	1	4	1	1	0	0	65535	65535
0	20725	r04c11f19p01-ch2sk1fk1fl1.tiff	r04c11f19p01-ch1sk1fk1fl1.tiff	47	985	0.000564584	0.00248722	0	0	nan	11	19	1	4	1	1	0	0	65535	65535
0	21132	r05c02f02p01-ch2sk1fk1fl1.tiff	r05c02f02p01-ch1sk1fk1fl1.tiff	4	65	0.000579843	0.00215152	0	0	nan	2	2	1	5	1	1	0	0	65535	65535
0	20639	r05c02f05p01-ch2sk1fk1fl1.tiff	r05c02f05p01-ch1sk1fk1fl1.tiff	4	68	0.000579843	0.00192264	0	0	nan	2	5	1	5	1	1	0	0	65535	65535
0	21596	r05c02f09p01-ch2sk1fk1fl1.tiff	r05c02f09p01-ch1sk1fk1fl1.tiff	4	72	0.000595102	0.00199893	0	0	nan	2	9	1	5	1	1	0	0	65535	65535
0	20138	r05c02f10p01-ch2sk1fk1fl1.tiff	r05c02f10p01-ch1sk1fk1fl1.tiff	4	73	0.000595102	0.00271611	0	0	nan	2	10	1	5	1	1	0	0	65535	65535
0	21210	r05c02f13p01-ch2sk1fk1fl1.tiff	r05c02f13p01-ch1sk1fk1fl1.tiff	4	76	0.000549325	0.0019379	0	0	nan	2	13	1	5	1	1	0	0	65535	65535
0	22380	r05c02f14p01-ch2sk1fk1fl1.tiff	r05c02f14p01-ch1sk1fk1fl1.tiff	4	77	0.000564584	0.00196841	0	0	nan	2	14	1	5	1	1	0	0	65535	65535
0	24843	r05c02f18p01-ch2sk1fk1fl1.tiff	r05c02f18p01-ch1sk1fk1fl1.tiff	4	81	0.000579843	0.0150607	0	0	nan	2	18	1	5	1	1	0	0	65535	65535
0	21030	r05c02f19p01-ch2sk1fk1fl1.tiff	r05c02f19p01-ch1sk1fk1fl1.tiff	4	82	0.000579843	0.00238041	0	0	nan	2	19	1	5	1	1	0	0	65535	65535
0	21384	r05c02f20p01-ch2sk1fk1fl1.tiff	r05c02f20p01-ch1sk1fk1fl1.tiff	4	83	0.000564584	0.0019379	0	0	nan	2	20	1	5	1	1	0	0	65535	65535
0	23159	r05c02f21p01-ch2sk1fk1fl1.tiff	r05c02f21p01-ch1sk1fk1fl1.tiff	4	84	0.00062562	0.00190738	0	0	nan	2	21	1	5	1	1	0	0	65535	65535
0	23388	r05c03f02p01-ch2sk1fk1fl1.tiff	r05c03f02p01-ch1sk1fk1fl1.tiff	9	170	0.000686656	0.00199893	0	0	nan	3	2	1	5	1	1	0	0	65535	65535
0	21552	r05c03f03p01-ch2sk1fk1fl1.tiff	r05c03f03p01-ch1sk1fk1fl1.tiff	9	171	0.000579843	0.00265507	0	0	nan	3	3	1	5	1	1	0	0	65535	65535
0	21637	r05c03f04p01-ch2sk1fk1fl1.tiff	r05c03f04p01-ch1sk1fk1fl1.tiff	9	172	0.000595102	0.0019379	0	0	nan	3	4	1	5	1	1	0	0	65535	65535
0	20894	r05c03f05p01-ch2sk1fk1fl1.tiff	r05c03f05p01-ch1sk1fk1fl1.tiff	9	173	0.00062562	0.00192264	0	0	nan	3	5	1	5	1	1	0	0	65535	65535
0	19269	r05c03f09p01-ch2sk1fk1fl1.tiff	r05c03f09p01-ch1sk1fk1fl1.tiff	9	177	0.000564584	0.00192264	0	0	nan	3	9	1	5	1	1	0	0	65535	65535
0	22205	r05c03f10p01-ch2sk1fk1fl1.tiff	r05c03f10p01-ch1sk1fk1fl1.tiff	9	178	0.000610361	0.00201419	0	0	nan	3	10	1	5	1	1	0	0	65535	65535
0	23247	r05c03f13p01-ch2sk1fk1fl1.tiff	r05c03f13p01-ch1sk1fk1fl1.tiff	9	181	0.000610361	0.00190738	0	0	nan	3	13	1	5	1	1	0	0	65535	65535
0	20686	r05c03f14p01-ch2sk1fk1fl1.tiff	r05c03f14p01-ch1sk1fk1fl1.tiff	9	182	0.000610361	0.0019379	0	0	nan	3	14	1	5	1	1	0	0	65535	65535
0	21585	r05c03f18p01-ch2sk1fk1fl1.tiff	r05c03f18p01-ch1sk1fk1fl1.tiff	9	186	0.00062562	0.00205997	0	0	nan	3	18	1	5	1	1	0	0	65535	65535
0	23317	r05c03f19p01-ch2sk1fk1fl1.tiff	r05c03f19p01-ch1sk1fk1fl1.tiff	9	187	0.00062562	0.0018616	0	0	nan	3	19	1	5	1	1	0	0	65535	65535
0	21339	r05c03f20p01-ch2sk1fk1fl1.tiff	r05c03f20p01-ch1sk1fk1fl1.tiff	9	188	0.000656138	0.00204471	0	0	nan	3	20	1	5	1	1	0	0	65535	65535
0	21181	r05c03f21p01-ch2sk1fk1fl1.tiff	r05c03f21p01-ch1sk1fk1fl1.tiff	9	189	0.000564584	0.00675975	0	0	nan	3	21	1	5	1	1	0	0	65535	65535
0	21535	r05c04f02p01-ch2sk1fk1fl1.tiff	r05c04f02p01-ch1sk1fk1fl1.tiff	14	275	0.000595102	0.00196841	0	0	nan	4	2	1	5	1	1	0	0	65535	65535
0	21668	r05c04f03p01-ch2sk1fk1fl1.tiff	r05c04f03p01-ch1sk1fk1fl1.tiff	14	276	0.000579843	0.00204471	0	0	nan	4	3	1	5	1	1	0	0	65535	65535
0	21860	r05c04f04p01-ch2sk1fk1fl1.tiff	r05c04f04p01-ch1sk1fk1fl1.tiff	14	277	0.000656138	0.00198367	0	0	nan	4	4	1	5	1	1	0	0	65535	65535
0	22875	r05c04f05p01-ch2sk1fk1fl1.tiff	r05c04f05p01-ch1sk1fk1fl1.tiff	14	278	0.000610361	0.00462348	0	0	nan	4	5	1	5	1	1	0	0	65535	65535
0	19701	r05c04f09p01-ch2sk1fk1fl1.tiff	r05c04f09p01-ch1sk1fk1fl1.tiff	14	282	0.000595102	0.00187686	0	0	nan	4	9	1	5	1	1	0	0	65535	65535
0	22176	r05c04f10p01-ch2sk1fk1fl1.tiff	r05c04f10p01-ch1sk1fk1fl1.tiff	14	283	0.000671397	0.00250248	0	0	nan	4	10	1	5	1	1	0	0	65535	65535
0	21532	r05c04f13p01-ch2sk1fk1fl1.tiff	r05c04f13p01-ch1sk1fk1fl1.tiff	14	286	0.000564584	0.00205997	0	0	nan	4	13	1	5	1	1	0	0	65535	65535
0	21064	r05c04f14p01-ch2sk1fk1fl1.tiff	r05c04f14p01-ch1sk1fk1fl1.tiff	14	287	0.000595102	0.00192264	0	0	nan	4	14	1	5	1	1	0	0	65535	65535
0	21511	r05c04f18p01-ch2sk1fk1fl1.tiff	r05c04f18p01-ch1sk1fk1fl1.tiff	14	291	0.000549325	0.00202945	0	0	nan	4	18	1	5	1	1	0	0	65535	65535
0	21700	r05c04f19p01-ch2sk1fk1fl1.tiff	r05c04f19p01-ch1sk1fk1fl1.tiff	14	292	0.000640879	0.00205997	0	0	nan	4	19	1	5	1	1	0	0	65535	65535
0	19371	r05c04f20p01-ch2sk1fk1fl1.tiff	r05c04f20p01-ch1sk1fk1fl1.tiff	14	293	0.000610361	0.00793469	0	0	nan	4	20	1	5	1	1	0	0	65535	65535
0	21662	r05c04f21p01-ch2sk1fk1fl1.tiff	r05c04f21p01-ch1sk1fk1fl1.tiff	14	294	0.000564584	0.00198367	0	0	nan	4	21	1	5	1	1	0	0	65535	65535
0	21956	r05c05f02p01-ch2sk1fk1fl1.tiff	r05c05f02p01-ch1sk1fk1fl1.tiff	19	380	0.000564584	0.00494392	0	0	nan	5	2	1	5	1	1	0	0	65535	65535
0	21834	r05c05f09p01-ch2sk1fk1fl1.tiff	r05c05f09p01-ch1sk1fk1fl1.tiff	19	387	0.000564584	0.00202945	0	0	nan	5	9	1	5	1	1	0	0	65535	65535
0	22544	r05c05f10p01-ch2sk1fk1fl1.tiff	r05c05f10p01-ch1sk1fk1fl1.tiff	19	388	0.000549325	0.00202945	0	0	nan	5	10	1	5	1	1	0	0	65535	65535
0	21832	r05c05f17p01-ch2sk1fk1fl1.tiff	r05c05f17p01-ch1sk1fk1fl1.tiff	19	395	0.000640879	0.0019379	0	0	nan	5	17	1	5	1	1	0	0	65535	65535
0	19959	r05c05f18p01-ch2sk1fk1fl1.tiff	r05c05f18p01-ch1sk1fk1fl1.tiff	19	396	0.000579843	0.00199893	0	0	nan	5	18	1	5	1	1	0	0	65535	65535
0	21689	r05c05f19p01-ch2sk1fk1fl1.tiff	r05c05f19p01-ch1sk1fk1fl1.tiff	19	397	0.000595102	0.00198367	0	0	nan	5	19	1	5	1	1	0	0	65535	65535
0	21621	r05c05f20p01-ch2sk1fk1fl1.tiff	r05c05f20p01-ch1sk1fk1fl1.tiff	19	398	0.000564584	0.00216678	0	0	nan	5	20	1	5	1	1	0	0	65535	65535
0	23456	r05c05f21p01-ch2sk1fk1fl1.tiff	r05c05f21p01-ch1sk1fk1fl1.tiff	19	399	0.000564584	0.00440986	0	0	nan	5	21	1	5	1	1	0	0	65535	65535
0	22083	r05c06f02p01-ch2sk1fk1fl1.tiff	r05c06f02p01-ch1sk1fk1fl1.tiff	24	485	0.000656138	0.00201419	0	0	nan	6	2	1	5	1	1	0	0	65535	65535
0	20012	r05c06f09p01-ch2sk1fk1fl1.tiff	r05c06f09p01-ch1sk1fk1fl1.tiff	24	492	0.000579843	0.00196841	0	0	nan	6	9	1	5	1	1	0	0	65535	65535
0	22620	r05c06f10p01-ch2sk1fk1fl1.tiff	r05c06f10p01-ch1sk1fk1fl1.tiff	24	493	0.000564584	0.00205997	0	0	nan	6	10	1	5	1	1	0	0	65535	65535
0	23770	r05c06f17p01-ch2sk1fk1fl1.tiff	r05c06f17p01-ch1sk1fk1fl1.tiff	24	500	0.000610361	0.0099031	0	0	nan	6	17	1	5	1	1	0	0	65535	65535
0	20221	r05c06f18p01-ch2sk1fk1fl1.tiff	r05c06f18p01-ch1sk1fk1fl1.tiff	24	501	0.000595102	0.00195315	0	0	nan	6	18	1	5	1	1	0	0	65535	65535
0	21872	r05c06f19p01-ch2sk1fk1fl1.tiff	r05c06f19p01-ch1sk1fk1fl1.tiff	24	502	0.000595102	0.00225834	0	0	nan	6	19	1	5	1	1	0	0	65535	65535
0	21765	r05c06f20p01-ch2sk1fk1fl1.tiff	r05c06f20p01-ch1sk1fk1fl1.tiff	24	503	0.00062562	0.00198367	0	0	nan	6	20	1	5	1	1	0	0	65535	65535
0	21941	r05c06f21p01-ch2sk1fk1fl1.tiff	r05c06f21p01-ch1sk1fk1fl1.tiff	24	504	0.000595102	0.00201419	0	0	nan	6	21	1	5	1	1	0	0	65535	65535
0	21853	r05c07f02p01-ch2sk1fk1fl1.tiff	r05c07f02p01-ch1sk1fk1fl1.tiff	29	590	0.000595102	0.00198367	0	0	nan	7	2	1	5	1	1	0	0	65535	65535
0	21738	r05c07f08p01-ch2sk1fk1fl1.tiff	r05c07f08p01-ch1sk1fk1fl1.tiff	29	596	0.000595102	0.00192264	0	0	nan	7	8	1	5	1	1	0	0	65535	65535
0	21972	r05c07f09p01-ch2sk1fk1fl1.tiff	r05c07f09p01-ch1sk1fk1fl1.tiff	29	597	0.000579843	0.00192264	0	0	nan	7	9	1	5	1	1	0	0	65535	65535
0	22299	r05c07f10p01-ch2sk1fk1fl1.tiff	r05c07f10p01-ch1sk1fk1fl1.tiff	29	598	0.000595102	0.00195315	0	0	nan	7	10	1	5	1	1	0	0	65535	65535
0	21817	r05c07f11p01-ch2sk1fk1fl1.tiff	r05c07f11p01-ch1sk1fk1fl1.tiff	29	599	0.000579843	0.00199893	0	0	nan	7	11	1	5	1	1	0	0	65535	65535
0	21651	r05c07f17p01-ch2sk1fk1fl1.tiff	r05c07f17p01-ch1sk1fk1fl1.tiff	29	605	0.000549325	0.00195315	0	0	nan	7	17	1	5	1	1	0	0	65535	65535
0	21710	r05c07f18p01-ch2sk1fk1fl1.tiff	r05c07f18p01-ch1sk1fk1fl1.tiff	29	606	0.000564584	0.00204471	0	0	nan	7	18	1	5	1	1	0	0	65535	65535
0	21430	r05c07f19p01-ch2sk1fk1fl1.tiff	r05c07f19p01-ch1sk1fk1fl1.tiff	29	607	0.000595102	0.00198367	0	0	nan	7	19	1	5	1	1	0	0	65535	65535
0	21791	r05c07f20p01-ch2sk1fk1fl1.tiff	r05c07f20p01-ch1sk1fk1fl1.tiff	29	608	0.00062562	0.00204471	0	0	nan	7	20	1	5	1	1	0	0	65535	65535
0	21990	r05c07f21p01-ch2sk1fk1fl1.tiff	r05c07f21p01-ch1sk1fk1fl1.tiff	29	609	0.000549325	0.00202945	0	0	nan	7	21	1	5	1	1	0	0	65535	65535
0	22673	r05c08f02p01-ch2sk1fk1fl1.tiff	r05c08f02p01-ch1sk1fk1fl1.tiff	34	695	0.000610361	0.00205997	0	0	nan	8	2	1	5	1	1	0	0	65535	65535
0	22442	r05c08f04p01-ch2sk1fk1fl1.tiff	r05c08f04p01-ch1sk1fk1fl1.tiff	34	697	0.000656138	0.00222782	0	0	nan	8	4	1	5	1	1	0	0	65535	65535
0	21674	r05c08f05p01-ch2sk1fk1fl1.tiff	r05c08f05p01-ch1sk1fk1fl1.tiff	34	698	0.000564584	0.00201419	0	0	nan	8	5	1	5	1	1	0	0	65535	65535
0	20286	r05c08f09p01-ch2sk1fk1fl1.tiff	r05c08f09p01-ch1sk1fk1fl1.tiff	34	702	0.00062562	0.00314336	0	0	nan	8	9	1	5	1	1	0	0	65535	65535
0	23166	r05c08f10p01-ch2sk1fk1fl1.tiff	r05c08f10p01-ch1sk1fk1fl1.tiff	34	703	0.00062562	0.0040589	0	0	nan	8	10	1	5	1	1	0	0	65535	65535
4	22126	r05c08f17p01-ch2sk1fk1fl1.tiff	r05c08f17p01-ch1sk1fk1fl1.tiff	34	710	0.0396582	0.00450141	0	0	nan	8	17	1	5	1	1	0	0	65535	65535
0	22284	r05c08f18p01-ch2sk1fk1fl1.tiff	r05c08f18p01-ch1sk1fk1fl1.tiff	34	711	0.000564584	0.00199893	0	0	nan	8	18	1	5	1	1	0	0	65535	65535
0	22038	r05c08f19p01-ch2sk1fk1fl1.tiff	r05c08f19p01-ch1sk1fk1fl1.tiff	34	712	0.000595102	0.00213626	0	0	nan	8	19	1	5	1	1	0	0	65535	65535
0	22484	r05c09f02p01-ch2sk1fk1fl1.tiff	r05c09f02p01-ch1sk1fk1fl1.tiff	39	800	0.000595102	0.00276188	0	0	nan	9	2	1	5	1	1	0	0	65535	65535
0	23886	r05c09f08p01-ch2sk1fk1fl1.tiff	r05c09f08p01-ch1sk1fk1fl1.tiff	39	806	0.000610361	0.0053254	0	0	nan	9	8	1	5	1	1	0	0	65535	65535
0	20448	r05c09f09p01-ch2sk1fk1fl1.tiff	r05c09f09p01-ch1sk1fk1fl1.tiff	39	807	0.000610361	0.00196841	0	0	nan	9	9	1	5	1	1	0	0	65535	65535
0	21032	r05c09f10p01-ch2sk1fk1fl1.tiff	r05c09f10p01-ch1sk1fk1fl1.tiff	39	808	0.000610361	0.00204471	0	0	nan	9	10	1	5	1	1	0	0	65535	65535
0	22172	r05c09f11p01-ch2sk1fk1fl1.tiff	r05c09f11p01-ch1sk1fk1fl1.tiff	39	809	0.000579843	0.00205997	0	0	nan	9	11	1	5	1	1	0	0	65535	65535
0	21969	r05c09f17p01-ch2sk1fk1fl1.tiff	r05c09f17p01-ch1sk1fk1fl1.tiff	39	815	0.000564584	0.00587472	0	0	nan	9	17	1	5	1	1	0	0	65535	65535
0	20238	r05c09f18p01-ch2sk1fk1fl1.tiff	r05c09f18p01-ch1sk1fk1fl1.tiff	39	816	0.000610361	0.00202945	0	0	nan	9	18	1	5	1	1	0	0	65535	65535
0	22123	r05c09f19p01-ch2sk1fk1fl1.tiff	r05c09f19p01-ch1sk1fk1fl1.tiff	39	817	0.00062562	0.00201419	0	0	nan	9	19	1	5	1	1	0	0	65535	65535
5	20240	r05c09f20p01-ch2sk1fk1fl1.tiff	r05c09f20p01-ch1sk1fk1fl1.tiff	39	818	0.0344244	0.00434882	0	0	nan	9	20	1	5	1	1	0	0	65535	65535
0	20601	r05c10f02p01-ch2sk1fk1fl1.tiff	r05c10f02p01-ch1sk1fk1fl1.tiff	44	905	0.000595102	0.00842298	0	0	nan	10	2	1	5	1	1	0	0	65535	65535
0	22460	r05c10f09p01-ch2sk1fk1fl1.tiff	r05c10f09p01-ch1sk1fk1fl1.tiff	44	912	0.000595102	0.00196841	0	0	nan	10	9	1	5	1	1	0	0	65535	65535
0	21064	r05c10f10p01-ch2sk1fk1fl1.tiff	r05c10f10p01-ch1sk1fk1fl1.tiff	44	913	0.000610361	0.00205997	0	0	nan	10	10	1	5	1	1	0	0	65535	65535
5	23758	r05c10f17p01-ch2sk1fk1fl1.tiff	r05c10f17p01-ch1sk1fk1fl1.tiff	44	920	0.0404059	0.0129091	0	0	nan	10	17	1	5	1	1	0	0	65535	65535
0	30738	r05c10f19p01-ch2sk1fk1fl1.tiff	r05c10f19p01-ch1sk1fk1fl1.tiff	44	922	0.000610361	0.0339055	0	0	nan	10	19	1	5	1	1	0	0	65535	65535
0	20220	r05c10f20p01-ch2sk1fk1fl1.tiff	r05c10f20p01-ch1sk1fk1fl1.tiff	44	923	0.000579843	0.00228885	0	0	nan	10	20	1	5	1	1	0	0	65535	65535
0	20228	r05c10f21p01-ch2sk1fk1fl1.tiff	r05c10f21p01-ch1sk1fk1fl1.tiff	44	924	0.000671397	0.00483711	0	0	nan	10	21	1	5	1	1	0	0	65535	65535
0	20659	r05c11f02p01-ch2sk1fk1fl1.tiff	r05c11f02p01-ch1sk1fk1fl1.tiff	48	989	0.000595102	0.00222782	0	0	nan	11	2	1	5	1	1	0	0	65535	65535
0	22276	r05c11f08p01-ch2sk1fk1fl1.tiff	r05c11f08p01-ch1sk1fk1fl1.tiff	48	995	0.000610361	0.00645457	0	0	nan	11	8	1	5	1	1	0	0	65535	65535
0	20706	r05c11f09p01-ch2sk1fk1fl1.tiff	r05c11f09p01-ch1sk1fk1fl1.tiff	48	996	0.000595102	0.0056611	0	0	nan	11	9	1	5	1	1	0	0	65535	65535
0	21177	r05c11f10p01-ch2sk1fk1fl1.tiff	r05c11f10p01-ch1sk1fk1fl1.tiff	48	997	0.000595102	0.00224308	0	0	nan	11	10	1	5	1	1	0	0	65535	65535
0	20084	r05c11f11p01-ch2sk1fk1fl1.tiff	r05c11f11p01-ch1sk1fk1fl1.tiff	48	998	0.000595102	0.00236515	0	0	nan	11	11	1	5	1	1	0	0	65535	65535
0	0	r05c11f12p01-ch2sk1fk1fl1.tiff	r05c11f12p01-ch1sk1fk1fl1.tiff	48	999	0	0	0	0	nan	11	12	1	5	1	1	0	0	65535	65535
0	20443	r05c11f17p01-ch2sk1fk1fl1.tiff	r05c11f17p01-ch1sk1fk1fl1.tiff	48	1004	0.000564584	0.00207523	0	0	nan	11	17	1	5	1	1	0	0	65535	65535
0	20604	r05c11f18p01-ch2sk1fk1fl1.tiff	r05c11f18p01-ch1sk1fk1fl1.tiff	48	1005	0.000595102	0.0102693	0	0	nan	11	18	1	5	1	1	0	0	65535	65535
0	20281	r05c11f19p01-ch2sk1fk1fl1.tiff	r05c11f19p01-ch1sk1fk1fl1.tiff	48	1006	0.000579843	0.00309758	0	0	nan	11	19	1	5	1	1	0	0	65535	65535
0	20501	r05c11f20p01-ch2sk1fk1fl1.tiff	r05c11f20p01-ch1sk1fk1fl1.tiff	48	1007	0.00062562	0.00561532	0	0	nan	11	20	1	5	1	1	0	0	65535	65535
0	22335	r05c11f21p01-ch2sk1fk1fl1.tiff	r05c11f21p01-ch1sk1fk1fl1.tiff	48	1008	0.000564584	0.00230411	0	0	nan	11	21	1	5	1	1	0	0	65535	65535
0	21238	r06c02f02p01-ch2sk1fk1fl1.tiff	r06c02f02p01-ch1sk1fk1fl1.tiff	5	86	0.000595102	0.00190738	0	0	nan	2	2	1	6	1	1	0	0	65535	65535
0	21317	r06c02f03p01-ch2sk1fk1fl1.tiff	r06c02f03p01-ch1sk1fk1fl1.tiff	5	87	0.000579843	0.00210575	0	0	nan	2	3	1	6	1	1	0	0	65535	65535
0	23271	r06c02f04p01-ch2sk1fk1fl1.tiff	r06c02f04p01-ch1sk1fk1fl1.tiff	5	88	0.000564584	0.00187686	0	0	nan	2	4	1	6	1	1	0	0	65535	65535
0	20924	r06c02f05p01-ch2sk1fk1fl1.tiff	r06c02f05p01-ch1sk1fk1fl1.tiff	5	89	0.000595102	0.00190738	0	0	nan	2	5	1	6	1	1	0	0	65535	65535
0	21346	r06c02f09p01-ch2sk1fk1fl1.tiff	r06c02f09p01-ch1sk1fk1fl1.tiff	5	93	0.000610361	0.00210575	0	0	nan	2	9	1	6	1	1	0	0	65535	65535
0	21098	r06c02f13p01-ch2sk1fk1fl1.tiff	r06c02f13p01-ch1sk1fk1fl1.tiff	5	97	0.000595102	0.00230411	0	0	nan	2	13	1	6	1	1	0	0	65535	65535
0	20648	r06c02f14p01-ch2sk1fk1fl1.tiff	r06c02f14p01-ch1sk1fk1fl1.tiff	5	98	0.000579843	0.00192264	0	0	nan	2	14	1	6	1	1	0	0	65535	65535
0	19058	r06c02f18p01-ch2sk1fk1fl1.tiff	r06c02f18p01-ch1sk1fk1fl1.tiff	5	102	0.000595102	0.00189212	0	0	nan	2	18	1	6	1	1	0	0	65535	65535
1	20916	r06c02f19p01-ch2sk1fk1fl1.tiff	r06c02f19p01-ch1sk1fk1fl1.tiff	5	103	0.0423133	0.00321965	0	0	nan	2	19	1	6	1	1	0	0	65535	65535
0	21559	r06c03f02p01-ch2sk1fk1fl1.tiff	r06c03f02p01-ch1sk1fk1fl1.tiff	10	191	0.000579843	0.00192264	0	0	nan	3	2	1	6	1	1	0	0	65535	65535
0	21519	r06c03f03p01-ch2sk1fk1fl1.tiff	r06c03f03p01-ch1sk1fk1fl1.tiff	10	192	0.000579843	0.00192264	0	0	nan	3	3	1	6	1	1	0	0	65535	65535
0	21518	r06c03f04p01-ch2sk1fk1fl1.tiff	r06c03f04p01-ch1sk1fk1fl1.tiff	10	193	0.000595102	0.00201419	0	0	nan	3	4	1	6	1	1	0	0	65535	65535
0	20901	r06c03f05p01-ch2sk1fk1fl1.tiff	r06c03f05p01-ch1sk1fk1fl1.tiff	10	194	0.000595102	0.00332647	0	0	nan	3	5	1	6	1	1	0	0	65535	65535
0	21643	r06c03f09p01-ch2sk1fk1fl1.tiff	r06c03f09p01-ch1sk1fk1fl1.tiff	10	198	0.000549325	0.00199893	0	0	nan	3	9	1	6	1	1	0	0	65535	65535
0	22191	r06c03f10p01-ch2sk1fk1fl1.tiff	r06c03f10p01-ch1sk1fk1fl1.tiff	10	199	0.000579843	0.00192264	0	0	nan	3	10	1	6	1	1	0	0	65535	65535
0	21546	r06c03f13p01-ch2sk1fk1fl1.tiff	r06c03f13p01-ch1sk1fk1fl1.tiff	10	202	0.000579843	0.00199893	0	0	nan	3	13	1	6	1	1	0	0	65535	65535
0	20736	r06c03f14p01-ch2sk1fk1fl1.tiff	r06c03f14p01-ch1sk1fk1fl1.tiff	10	203	0.000640879	0.00192264	0	0	nan	3	14	1	6	1	1	0	0	65535	65535
0	21492	r06c03f18p01-ch2sk1fk1fl1.tiff	r06c03f18p01-ch1sk1fk1fl1.tiff	10	207	0.000549325	0.0018616	0	0	nan	3	18	1	6	1	1	0	0	65535	65535
8	6	r06c03f19p01-ch2sk1fk1fl1.tiff	r06c03f19p01-ch1sk1fk1fl1.tiff	10	208	0.048127	0.0480049	0	0	nan	3	19	1	6	1	1	0	0	65535	65535
0	22019	r06c04f02p01-ch2sk1fk1fl1.tiff	r06c04f02p01-ch1sk1fk1fl1.tiff	15	296	0.000564584	0.00445563	0	0	nan	4	2	1	6	1	1	0	0	65535	65535
0	21910	r06c04f03p01-ch2sk1fk1fl1.tiff	r06c04f03p01-ch1sk1fk1fl1.tiff	15	297	0.000579843	0.002121	0	0	nan	4	3	1	6	1	1	0	0	65535	65535
0	19872	r06c04f04p01-ch2sk1fk1fl1.tiff	r06c04f04p01-ch1sk1fk1fl1.tiff	15	298	0.000564584	0.00198367	0	0	nan	4	4	1	6	1	1	0	0	65535	65535
0	23145	r06c04f05p01-ch2sk1fk1fl1.tiff	r06c04f05p01-ch1sk1fk1fl1.tiff	15	299	0.000564584	0.00228885	0	0	nan	4	5	1	6	1	1	0	0	65535	65535
0	21736	r06c04f08p01-ch2sk1fk1fl1.tiff	r06c04f08p01-ch1sk1fk1fl1.tiff	15	302	0.000640879	0.00363165	0	0	nan	4	8	1	6	1	1	0	0	65535	65535
0	21734	r06c04f09p01-ch2sk1fk1fl1.tiff	r06c04f09p01-ch1sk1fk1fl1.tiff	15	303	0.000564584	0.00207523	0	0	nan	4	9	1	6	1	1	0	0	65535	65535
0	20264	r06c04f10p01-ch2sk1fk1fl1.tiff	r06c04f10p01-ch1sk1fk1fl1.tiff	15	304	0.000564584	0.00192264	0	0	nan	4	10	1	6	1	1	0	0	65535	65535
0	21652	r06c04f11p01-ch2sk1fk1fl1.tiff	r06c04f11p01-ch1sk1fk1fl1.tiff	15	305	0.00062562	0.00209049	0	0	nan	4	11	1	6	1	1	0	0	65535	65535
0	21767	r06c04f17p01-ch2sk1fk1fl1.tiff	r06c04f17p01-ch1sk1fk1fl1.tiff	15	311	0.000564584	0.00195315	0	0	nan	4	17	1	6	1	1	0	0	65535	65535
0	19430	r06c04f18p01-ch2sk1fk1fl1.tiff	r06c04f18p01-ch1sk1fk1fl1.tiff	15	312	0.000549325	0.00195315	0	0	nan	4	18	1	6	1	1	0	0	65535	65535
0	21652	r06c04f19p01-ch2sk1fk1fl1.tiff	r06c04f19p01-ch1sk1fk1fl1.tiff	15	313	0.000595102	0.00198367	0	0	nan	4	19	1	6	1	1	0	0	65535	65535
0	21639	r06c05f02p01-ch2sk1fk1fl1.tiff	r06c05f02p01-ch1sk1fk1fl1.tiff	20	401	0.000549325	0.00201419	0	0	nan	5	2	1	6	1	1	0	0	65535	65535
0	21844	r06c05f03p01-ch2sk1fk1fl1.tiff	r06c05f03p01-ch1sk1fk1fl1.tiff	20	402	0.000610361	0.002121	0	0	nan	5	3	1	6	1	1	0	0	65535	65535
0	21859	r06c05f04p01-ch2sk1fk1fl1.tiff	r06c05f04p01-ch1sk1fk1fl1.tiff	20	403	0.000610361	0.00213626	0	0	nan	5	4	1	6	1	1	0	0	65535	65535
0	21161	r06c05f05p01-ch2sk1fk1fl1.tiff	r06c05f05p01-ch1sk1fk1fl1.tiff	20	404	0.000640879	0.00630198	0	0	nan	5	5	1	6	1	1	0	0	65535	65535
0	19789	r06c05f09p01-ch2sk1fk1fl1.tiff	r06c05f09p01-ch1sk1fk1fl1.tiff	20	408	0.000595102	0.0019379	0	0	nan	5	9	1	6	1	1	0	0	65535	65535
0	22437	r06c05f10p01-ch2sk1fk1fl1.tiff	r06c05f10p01-ch1sk1fk1fl1.tiff	20	409	0.000579843	0.00199893	0	0	nan	5	10	1	6	1	1	0	0	65535	65535
0	21603	r06c05f13p01-ch2sk1fk1fl1.tiff	r06c05f13p01-ch1sk1fk1fl1.tiff	20	412	0.000564584	0.00202945	0	0	nan	5	13	1	6	1	1	0	0	65535	65535
0	21005	r06c05f14p01-ch2sk1fk1fl1.tiff	r06c05f14p01-ch1sk1fk1fl1.tiff	20	413	0.000595102	0.00189212	0	0	nan	5	14	1	6	1	1	0	0	65535	65535
0	21705	r06c05f18p01-ch2sk1fk1fl1.tiff	r06c05f18p01-ch1sk1fk1fl1.tiff	20	417	0.000595102	0.00201419	0	0	nan	5	18	1	6	1	1	0	0	65535	65535
0	21635	r06c05f19p01-ch2sk1fk1fl1.tiff	r06c05f19p01-ch1sk1fk1fl1.tiff	20	418	0.000717174	0.0027924	0	0	nan	5	19	1	6	1	1	0	0	65535	65535
0	21779	r06c05f21p01-ch2sk1fk1fl1.tiff	r06c05f21p01-ch1sk1fk1fl1.tiff	20	420	0.000595102	0.00202945	0	0	nan	5	21	1	6	1	1	0	0	65535	65535
0	22148	r06c06f02p01-ch2sk1fk1fl1.tiff	r06c06f02p01-ch1sk1fk1fl1.tiff	25	506	0.00062562	0.00196841	0	0	nan	6	2	1	6	1	1	0	0	65535	65535
0	21968	r06c06f04p01-ch2sk1fk1fl1.tiff	r06c06f04p01-ch1sk1fk1fl1.tiff	25	508	0.000549325	0.00198367	0	0	nan	6	4	1	6	1	1	0	0	65535	65535
0	21621	r06c06f05p01-ch2sk1fk1fl1.tiff	r06c06f05p01-ch1sk1fk1fl1.tiff	25	509	0.000549325	0.00205997	0	0	nan	6	5	1	6	1	1	0	0	65535	65535
0	22278	r06c06f09p01-ch2sk1fk1fl1.tiff	r06c06f09p01-ch1sk1fk1fl1.tiff	25	513	0.000610361	0.00195315	0	0	nan	6	9	1	6	1	1	0	0	65535	65535
0	20840	r06c06f10p01-ch2sk1fk1fl1.tiff	r06c06f10p01-ch1sk1fk1fl1.tiff	25	514	0.000579843	0.00198367	0	0	nan	6	10	1	6	1	1	0	0	65535	65535
0	21723	r06c06f13p01-ch2sk1fk1fl1.tiff	r06c06f13p01-ch1sk1fk1fl1.tiff	25	517	0.000671397	0.00202945	0	0	nan	6	13	1	6	1	1	0	0	65535	65535
0	21276	r06c06f14p01-ch2sk1fk1fl1.tiff	r06c06f14p01-ch1sk1fk1fl1.tiff	25	518	0.000564584	0.00198367	0	0	nan	6	14	1	6	1	1	0	0	65535	65535
0	22300	r06c06f18p01-ch2sk1fk1fl1.tiff	r06c06f18p01-ch1sk1fk1fl1.tiff	25	522	0.000610361	0.00196841	0	0	nan	6	18	1	6	1	1	0	0	65535	65535
0	21888	r06c06f19p01-ch2sk1fk1fl1.tiff	r06c06f19p01-ch1sk1fk1fl1.tiff	25	523	0.000640879	0.00207523	0	0	nan	6	19	1	6	1	1	0	0	65535	65535
0	21692	r06c06f20p01-ch2sk1fk1fl1.tiff	r06c06f20p01-ch1sk1fk1fl1.tiff	25	524	0.0244907	0.00276188	0	0	nan	6	20	1	6	1	1	0	0	65535	65535
0	21752	r06c06f21p01-ch2sk1fk1fl1.tiff	r06c06f21p01-ch1sk1fk1fl1.tiff	25	525	0.000564584	0.00215152	0	0	nan	6	21	1	6	1	1	0	0	65535	65535
0	22344	r06c07f02p01-ch2sk1fk1fl1.tiff	r06c07f02p01-ch1sk1fk1fl1.tiff	30	611	0.000717174	0.00205997	0	0	nan	7	2	1	6	1	1	0	0	65535	65535
0	22679	r06c07f03p01-ch2sk1fk1fl1.tiff	r06c07f03p01-ch1sk1fk1fl1.tiff	30	612	0.000610361	0.00207523	0	0	nan	7	3	1	6	1	1	0	0	65535	65535
0	22391	r06c07f04p01-ch2sk1fk1fl1.tiff	r06c07f04p01-ch1sk1fk1fl1.tiff	30	613	0.000671397	0.0037232	0	0	nan	7	4	1	6	1	1	0	0	65535	65535
0	21449	r06c07f05p01-ch2sk1fk1fl1.tiff	r06c07f05p01-ch1sk1fk1fl1.tiff	30	614	0.000564584	0.00347906	0	0	nan	7	5	1	6	1	1	0	0	65535	65535
0	20341	r06c07f09p01-ch2sk1fk1fl1.tiff	r06c07f09p01-ch1sk1fk1fl1.tiff	30	618	0.00248722	0.00209049	0	0	nan	7	9	1	6	1	1	0	0	65535	65535
0	20928	r06c07f10p01-ch2sk1fk1fl1.tiff	r06c07f10p01-ch1sk1fk1fl1.tiff	30	619	0.000549325	0.00563058	0	0	nan	7	10	1	6	1	1	0	0	65535	65535
0	21019	r06c07f14p01-ch2sk1fk1fl1.tiff	r06c07f14p01-ch1sk1fk1fl1.tiff	30	623	0.000579843	0.00195315	0	0	nan	7	14	1	6	1	1	0	0	65535	65535
0	19838	r06c07f18p01-ch2sk1fk1fl1.tiff	r06c07f18p01-ch1sk1fk1fl1.tiff	30	627	0.000595102	0.00192264	0	0	nan	7	18	1	6	1	1	0	0	65535	65535
0	19615	r06c07f19p01-ch2sk1fk1fl1.tiff	r06c07f19p01-ch1sk1fk1fl1.tiff	30	628	0.000640879	0.00201419	0	0	nan	7	19	1	6	1	1	0	0	65535	65535
0	19767	r06c07f21p01-ch2sk1fk1fl1.tiff	r06c07f21p01-ch1sk1fk1fl1.tiff	30	630	0.000564584	0.00196841	0	0	nan	7	21	1	6	1	1	0	0	65535	65535
0	22200	r06c08f02p01-ch2sk1fk1fl1.tiff	r06c08f02p01-ch1sk1fk1fl1.tiff	35	716	0.000640879	0.00244144	0	0	nan	8	2	1	6	1	1	0	0	65535	65535
0	20323	r06c08f09p01-ch2sk1fk1fl1.tiff	r06c08f09p01-ch1sk1fk1fl1.tiff	35	723	0.000595102	0.00563058	0	0	nan	8	9	1	6	1	1	0	0	65535	65535
0	21070	r06c08f10p01-ch2sk1fk1fl1.tiff	r06c08f10p01-ch1sk1fk1fl1.tiff	35	724	0.000595102	0.00196841	0	0	nan	8	10	1	6	1	1	0	0	65535	65535
0	21874	r06c08f17p01-ch2sk1fk1fl1.tiff	r06c08f17p01-ch1sk1fk1fl1.tiff	35	731	0.000595102	0.00201419	0	0	nan	8	17	1	6	1	1	0	0	65535	65535
0	22498	r06c08f18p01-ch2sk1fk1fl1.tiff	r06c08f18p01-ch1sk1fk1fl1.tiff	35	732	0.000579843	0.00199893	0	0	nan	8	18	1	6	1	1	0	0	65535	65535
0	22228	r06c08f19p01-ch2sk1fk1fl1.tiff	r06c08f19p01-ch1sk1fk1fl1.tiff	35	733	0.000564584	0.00207523	0	0	nan	8	19	1	6	1	1	0	0	65535	65535
0	22119	r06c08f20p01-ch2sk1fk1fl1.tiff	r06c08f20p01-ch1sk1fk1fl1.tiff	35	734	0.000640879	0.00341802	0	0	nan	8	20	1	6	1	1	0	0	65535	65535
0	19980	r06c08f21p01-ch2sk1fk1fl1.tiff	r06c08f21p01-ch1sk1fk1fl1.tiff	35	735	0.000610361	0.00469978	0	0	nan	8	21	1	6	1	1	0	0	65535	65535
0	20135	r06c09f02p01-ch2sk1fk1fl1.tiff	r06c09f02p01-ch1sk1fk1fl1.tiff	40	821	0.000671397	0.00283818	0	0	nan	9	2	1	6	1	1	0	0	65535	65535
0	22002	r06c09f03p01-ch2sk1fk1fl1.tiff	r06c09f03p01-ch1sk1fk1fl1.tiff	40	822	0.000610361	0.00221256	0	0	nan	9	3	1	6	1	1	0	0	65535	65535
0	22179	r06c09f04p01-ch2sk1fk1fl1.tiff	r06c09f04p01-ch1sk1fk1fl1.tiff	40	823	0.000579843	0.00404364	0	0	nan	9	4	1	6	1	1	0	0	65535	65535
0	21848	r06c09f05p01-ch2sk1fk1fl1.tiff	r06c09f05p01-ch1sk1fk1fl1.tiff	40	824	0.000595102	0.00216678	0	0	nan	9	5	1	6	1	1	0	0	65535	65535
0	22457	r06c09f08p01-ch2sk1fk1fl1.tiff	r06c09f08p01-ch1sk1fk1fl1.tiff	40	827	0.000549325	0.00209049	0	0	nan	9	8	1	6	1	1	0	0	65535	65535
0	20401	r06c09f09p01-ch2sk1fk1fl1.tiff	r06c09f09p01-ch1sk1fk1fl1.tiff	40	828	0.000595102	0.00202945	0	0	nan	9	9	1	6	1	1	0	0	65535	65535
0	21370	r06c09f10p01-ch2sk1fk1fl1.tiff	r06c09f10p01-ch1sk1fk1fl1.tiff	40	829	0.000564584	0.00201419	0	0	nan	9	10	1	6	1	1	0	0	65535	65535
0	22101	r06c09f13p01-ch2sk1fk1fl1.tiff	r06c09f13p01-ch1sk1fk1fl1.tiff	40	832	0.000595102	0.0021973	0	0	nan	9	13	1	6	1	1	0	0	65535	65535
0	19493	r06c09f14p01-ch2sk1fk1fl1.tiff	r06c09f14p01-ch1sk1fk1fl1.tiff	40	833	0.000595102	0.00309758	0	0	nan	9	14	1	6	1	1	0	0	65535	65535
0	20431	r06c09f18p01-ch2sk1fk1fl1.tiff	r06c09f18p01-ch1sk1fk1fl1.tiff	40	837	0.000579843	0.00355535	0	0	nan	9	18	1	6	1	1	0	0	65535	65535
1	30462	r06c09f19p01-ch2sk1fk1fl1.tiff	r06c09f19p01-ch1sk1fk1fl1.tiff	40	838	0.0460822	0.0363928	0	0	nan	9	19	1	6	1	1	0	0	65535	65535
0	20414	r06c10f02p01-ch2sk1fk1fl1.tiff	r06c10f02p01-ch1sk1fk1fl1.tiff	45	926	0.000610361	0.00325017	0	0	nan	10	2	1	6	1	1	0	0	65535	65535
0	22727	r06c10f03p01-ch2sk1fk1fl1.tiff	r06c10f03p01-ch1sk1fk1fl1.tiff	45	927	0.000579843	0.00254826	0	0	nan	10	3	1	6	1	1	0	0	65535	65535
0	18635	r06c10f04p01-ch2sk1fk1fl1.tiff	r06c10f04p01-ch1sk1fk1fl1.tiff	45	928	0.000610361	0.00396735	0	0	nan	10	4	1	6	1	1	0	0	65535	65535
0	19744	r06c10f05p01-ch2sk1fk1fl1.tiff	r06c10f05p01-ch1sk1fk1fl1.tiff	45	929	0.000595102	0.00215152	0	0	nan	10	5	1	6	1	1	0	0	65535	65535
0	20710	r06c10f09p01-ch2sk1fk1fl1.tiff	r06c10f09p01-ch1sk1fk1fl1.tiff	45	933	0.000610361	0.00277714	0	0	nan	10	9	1	6	1	1	0	0	65535	65535
0	19373	r06c10f10p01-ch2sk1fk1fl1.tiff	r06c10f10p01-ch1sk1fk1fl1.tiff	45	934	0.000732433	0.00198367	0	0	nan	10	10	1	6	1	1	0	0	65535	65535
0	20339	r06c10f13p01-ch2sk1fk1fl1.tiff	r06c10f13p01-ch1sk1fk1fl1.tiff	45	937	0.00062562	0.00373846	0	0	nan	10	13	1	6	1	1	0	0	65535	65535
0	21588	r06c10f14p01-ch2sk1fk1fl1.tiff	r06c10f14p01-ch1sk1fk1fl1.tiff	45	938	0.000671397	0.00233463	0	0	nan	10	14	1	6	1	1	0	0	65535	65535
0	20485	r06c10f18p01-ch2sk1fk1fl1.tiff	r06c10f18p01-ch1sk1fk1fl1.tiff	45	942	0.000549325	0.00233463	0	0	nan	10	18	1	6	1	1	0	0	65535	65535
0	22048	r06c10f19p01-ch2sk1fk1fl1.tiff	r06c10f19p01-ch1sk1fk1fl1.tiff	45	943	0.000610361	0.00273136	0	0	nan	10	19	1	6	1	1	0	0	65535	65535
0	22683	r06c11f02p01-ch2sk1fk1fl1.tiff	r06c11f02p01-ch1sk1fk1fl1.tiff	49	1010	0.000610361	0.00236515	0	0	nan	11	2	1	6	1	1	0	0	65535	65535
0	20655	r06c11f03p01-ch2sk1fk1fl1.tiff	r06c11f03p01-ch1sk1fk1fl1.tiff	49	1011	0.000579843	0.00230411	0	0	nan	11	3	1	6	1	1	0	0	65535	65535
0	22494	r06c11f04p01-ch2sk1fk1fl1.tiff	r06c11f04p01-ch1sk1fk1fl1.tiff	49	1012	0.000579843	0.0021973	0	0	nan	11	4	1	6	1	1	0	0	65535	65535
0	21907	r06c11f05p01-ch2sk1fk1fl1.tiff	r06c11f05p01-ch1sk1fk1fl1.tiff	49	1013	0.000564584	0.00210575	0	0	nan	11	5	1	6	1	1	0	0	65535	65535
0	7406	r06c11f09p01-ch2sk1fk1fl1.tiff	r06c11f09p01-ch1sk1fk1fl1.tiff	49	1017	0.000595102	0.0207065	0	0	nan	11	9	1	6	1	1	0	0	65535	65535
0	22550	r06c11f13p01-ch2sk1fk1fl1.tiff	r06c11f13p01-ch1sk1fk1fl1.tiff	49	1021	0.000595102	0.00202945	0	0	nan	11	13	1	6	1	1	0	0	65535	65535
0	21746	r06c11f14p01-ch2sk1fk1fl1.tiff	r06c11f14p01-ch1sk1fk1fl1.tiff	49	1022	0.000595102	0.00230411	0	0	nan	11	14	1	6	1	1	0	0	65535	65535
0	21049	r06c11f18p01-ch2sk1fk1fl1.tiff	r06c11f18p01-ch1sk1fk1fl1.tiff	49	1026	0.000595102	0.00257877	0	0	nan	11	18	1	6	1	1	0	0	65535	65535
0	20511	r06c11f19p01-ch2sk1fk1fl1.tiff	r06c11f19p01-ch1sk1fk1fl1.tiff	49	1027	0.000595102	0.00297551	0	0	nan	11	19	1	6	1	1	0	0	65535	65535
