# Supplementary material for: Body size-dependent energy storage causes Kleiber’s law scaling of the metabolic rate in planarians
Source: eLife. 2019 Jan 4;8:e38187. doi: 10.7554/eLife.38187 (PMC6320072; doi:10.7554/eLife.38187)
Supplement: Figure 2—source data 4. [file elife-38187-fig2-data4.zip]

Archive with 58 entries (43 files):
- Figure 2 - source data 4/
- Figure 2 - source data 4/Functions/
- Figure 2 - source data 4/Functions/intenscorrect.m
- __MACOSX/
- __MACOSX/Figure 2 - source data 4/
- __MACOSX/Figure 2 - source data 4/Functions/
- __MACOSX/Figure 2 - source data 4/Functions/._intenscorrect.m
- Figure 2 - source data 4/Functions/intersections/
- Figure 2 - source data 4/Functions/intersections/intersections.m
- __MACOSX/Figure 2 - source data 4/Functions/intersections/
- __MACOSX/Figure 2 - source data 4/Functions/intersections/._intersections.m
- Figure 2 - source data 4/Functions/intersections/license.txt
- __MACOSX/Figure 2 - source data 4/Functions/intersections/._license.txt
- __MACOSX/Figure 2 - source data 4/Functions/._intersections
- Figure 2 - source data 4/Functions/myginput.m
- __MACOSX/Figure 2 - source data 4/Functions/._myginput.m
- Figure 2 - source data 4/Functions/myinterpolfunction.m
- __MACOSX/Figure 2 - source data 4/Functions/._myinterpolfunction.m
- Figure 2 - source data 4/Functions/poly_stuff/
- Figure 2 - source data 4/Functions/poly_stuff/inpoly.m
- __MACOSX/Figure 2 - source data 4/Functions/poly_stuff/
- __MACOSX/Figure 2 - source data 4/Functions/poly_stuff/._inpoly.m
- Figure 2 - source data 4/Functions/poly_stuff/lake.m
- __MACOSX/Figure 2 - source data 4/Functions/poly_stuff/._lake.m
- Figure 2 - source data 4/Functions/poly_stuff/polydemo.m
- __MACOSX/Figure 2 - source data 4/Functions/poly_stuff/._polydemo.m
- __MACOSX/Figure 2 - source data 4/Functions/._poly_stuff
- Figure 2 - source data 4/Functions/savitzkyGolay/
- Figure 2 - source data 4/Functions/savitzkyGolay/license.txt
- __MACOSX/Figure 2 - source data 4/Functions/savitzkyGolay/
- __MACOSX/Figure 2 - source data 4/Functions/savitzkyGolay/._license.txt
- Figure 2 - source data 4/Functions/savitzkyGolay/savitzkyGolay.m
- __MACOSX/Figure 2 - source data 4/Functions/savitzkyGolay/._savitzkyGolay.m
- Figure 2 - source data 4/Functions/savitzkyGolay/savitzkyGolayFilt.m
- __MACOSX/Figure 2 - source data 4/Functions/savitzkyGolay/._savitzkyGolayFilt.m
- __MACOSX/Figure 2 - source data 4/Functions/._savitzkyGolay
- Figure 2 - source data 4/Functions/sortingskeleton.m
- __MACOSX/Figure 2 - source data 4/Functions/._sortingskeleton.m
- __MACOSX/Figure 2 - source data 4/._Functions
- Figure 2 - source data 4/InputOutputFolder/
- Figure 2 - source data 4/InputOutputFolder/TestMovie/
- Figure 2 - source data 4/InputOutputFolder/TestMovie/A014b001.mp4
- __MACOSX/Figure 2 - source data 4/InputOutputFolder/
- __MACOSX/Figure 2 - source data 4/InputOutputFolder/TestMovie/
- __MACOSX/Figure 2 - source data 4/InputOutputFolder/TestMovie/._A014b001.mp4
- Figure 2 - source data 4/InputOutputFolder/TestMovie/A014c001.mp4
- __MACOSX/Figure 2 - source data 4/InputOutputFolder/TestMovie/._A014c001.mp4
- __MACOSX/Figure 2 - source data 4/InputOutputFolder/._TestMovie
- __MACOSX/Figure 2 - source data 4/._InputOutputFolder
- Figure 2 - source data 4/LoadandFilterData2.m
- __MACOSX/Figure 2 - source data 4/._LoadandFilterData2.m
- Figure 2 - source data 4/README.txt
- __MACOSX/Figure 2 - source data 4/._README.txt
- Figure 2 - source data 4/Shape2Parameters.m
- __MACOSX/Figure 2 - source data 4/._Shape2Parameters.m
- Figure 2 - source data 4/WormMovies2Shapes.m
- __MACOSX/Figure 2 - source data 4/._WormMovies2Shapes.m
- __MACOSX/._Figure 2 - source data 4
