# Supplementary material for: Body size-dependent energy storage causes Kleiber’s law scaling of the metabolic rate in planarians
Source: eLife. 2019 Jan 4;8:e38187. doi: 10.7554/eLife.38187 (PMC6320072; doi:10.7554/eLife.38187)
Supplement: Figure 2—source data 4. [file elife-38187-fig2-data4.zip › Figure 2 - source data 4/Functions/intenscorrect.m]

% intensity profile perpendicular to the midline of the worm
% - needs: grayscale picture with worm, coordinates of the midline
%   (skeleton), coordinates of both sides, length of the worm, head and
%   tail curvature
% - returns: corrected boundary coordinates, 4 points that define head
%   and tail region
%%%%%%%%%%%%%%%%%%%%%%%%%%%%%%%%%%%%%%%%%%%%%%%%%%%%%%%%%%%%%%%%%%%%%%%%%%%


function [xtrue ytrue strange] = intenscorrect(I, skeleton, side1, side0)

    rwl = round(sum(sqrt(sum(diff(skeleton).^2,2)))); rwlmin=round(rwl/10);
    skel = myinterpolfunction(skeleton(:,1), skeleton(:,2), rwl,'pchip');
    skel = skel(rwlmin:end-rwlmin+1,:); %distance to stay away from end points

    %compute a point on the normal axis for each skeleton point by rotading
    %the two adjacent skeleton points by pi around it and averaging the two
    %rotated positions
    skelvec = diff(skel);
    skelrot=[-skelvec(:,2),skelvec(:,1)];
    ribvec=(skelrot(1:end-1,:)+ skelrot(2:end,:))/2;
    ribpoints=ribvec+skel(2:end-1,:);
    
    %compute the distance from all the points of each side (side1, side0)
    %to the normal axis of each skeleton point
    ribdist1=zeros(length(ribpoints),length(side1));
    ribdist0=zeros(length(ribpoints),length(side0));
    for j=1:length(side1)
    ribdist1(:,j) = bsxfun(@rdivide,abs(bsxfun(@times,ribvec(:,1),ribpoints(:,2)-side1(j,2))...
        -bsxfun(@times,ribvec(:,2),ribpoints(:,1)-side1(j,1))),sqrt(sum(ribvec.^2,2)));
    end
    for j=1:length(side0)
    ribdist0(:,j) = bsxfun(@rdivide,abs(bsxfun(@times,ribvec(:,1),ribpoints(:,2)-side0(j,2))...
        -bsxfun(@times,ribvec(:,2),ribpoints(:,1)-side0(j,1))),sqrt(sum(ribvec.^2,2)));
    end
    
    %find the minimal distance of the boundary points to the ribs
    [~, rb1i]=min(ribdist1,[],2);
    [~, rb0i]=min(ribdist0,[],2);
    
    %find identical indices
    rb1idiff = diff([0; diff(rb1i)==0; 0]);
    rb0idiff = diff([0; diff(rb0i)==0; 0]);
    rb1is=find(rb1idiff==1); rb1ie=find(rb1idiff==-1);
    rb1idiff(floor((rb1ie-rb1is)/2)+rb1is)=0;
    rb0is=find(rb0idiff==1); rb0ie=find(rb0idiff==-1);
    rb0idiff(floor((rb0ie-rb0is)/2)+rb0is)=0;
    
    %correction of skel and rb1i/rb0i avoiding identical indices
    skelc = skel(2:end-1,:); corr1i = rb1idiff==0; corr0i = rb0idiff==0;
    skel1 = skelc(corr1i,:); skel0 = skelc(corr0i,:);
    rb1ic = rb1i(corr1i); rb0ic = rb0i(corr0i); 

    %coordinates of all skeleton points that build up ribs
    s01 = skel0(1,:)'; s0e = skel0(end,:)';
    s11 = skel1(1,:)'; s1e = skel1(end,:)'; 
    r0=[s01(:,ones(rb0ic(1),1))'; skel0(2:end-1,:);...
        s0e(:,ones(size(side0(rb0ic(end):end,:),1),1))'];
    r1=[s11(:,ones(rb1ic(1),1))'; skel1(2:end-1,:);...
        s1e(:,ones(size(side1(rb1ic(end):end,:),1),1))'];
    %distance vector und distances between boundary and skeleton points
    disvec0 = [side0(1:rb0ic(1),:) - s01(:,ones(rb0ic(1),1))'; ...
        side0(rb0ic(2:end-1),:) - skel0(2:end-1,:); ...
        side0(rb0ic(end):end,:) - s0e(:,...
        ones(size(side0(rb0ic(end):end,:),1),1))'];
    dis0 = sqrt(sum(disvec0.^2,2));
    disvec1 = [side1(1:rb1ic(1),:) - s11(:,ones(rb1ic(1),1))'; ...
        side1(rb1ic(2:end-1),:) - skel1(2:end-1,:); ...
        side1(rb1ic(end):end,:) - s1e(:,...
        ones(size(side1(rb1ic(end):end,:),1),1))'];
    dis1 = sqrt(sum(disvec1.^2,2));
    %angles for vector between boundary and skeleton points
    %(note that the coordinate system is upside down)
    angle0=mod(2*pi-atan2(disvec0(:,1), disvec0(:,2)),2*pi);
    angle1=mod(2*pi-atan2(disvec1(:,1), disvec1(:,2)),2*pi);
    %look at intensity profile +-5 pixels from boundary
    ledis1 = length(dis1); ledis0 = length(dis0);
    xtrue=zeros(ledis0+ledis1,1); ytrue=xtrue;
    for k=1:ledis1
        xrange = r1(k,2)+(dis1(k)+[-5; 5]).*cos(angle1(k));
        yrange = r1(k,1)-(dis1(k)+[-5; 5]).*sin(angle1(k));
        lsc=improfile(I,xrange,yrange,51,'bicubic');
        [~, lscmpos]=min(savitzkyGolayFilt(diff(lsc),2,0,11));
        corrshift = (lscmpos-0.5)*1/5-5;
        xtrue(k) = r1(k,2)+(dis1(k)+corrshift).*cos(angle1(k));
        ytrue(k) = r1(k,1)-(dis1(k)+corrshift).*sin(angle1(k));
%         figure(10), clf, plot(lsc), hold on,
%             plot(savitzkyGolayFilt(diff(lsc),2,0,11),'r'),
%             plot([lscmpos lscmpos],[-10 100],'k'),
%         figure(11), clf, imshow(I,'InitialMagnification','fit'), hold on,
%             plot(xrange, yrange,'r'), plot(xtrue(k), ytrue(k),'Og')
%         pause
    end
    for k=1:ledis0
        xrange = r0(k,2)+(dis0(k)+[-5; 5]).*cos(angle0(k));
        yrange = r0(k,1)-(dis0(k)+[-5; 5]).*sin(angle0(k));
        lsc=improfile(I,xrange,yrange,51,'bicubic');
        [~, lscmpos]=min(savitzkyGolayFilt(diff(lsc),2,0,11));
        corrshift = (lscmpos-0.5)*1/5-5;
        xtrue(end-k+1) = r0(k,2)+(dis0(k)+corrshift).*cos(angle0(k));
        ytrue(end-k+1) = r0(k,1)-(dis0(k)+corrshift).*sin(angle0(k));
    end
    
    %save positions that mark head and tail regions
    strange = [rb1ic(1),length(rb1ic)-1+rb1ic(1);...
        ledis1+ledis0-rb0ic(1)-length(rb0ic)+2,ledis1+ledis0-rb0ic(1)+1];
    

    
