# Supplementary material for: Body size-dependent energy storage causes Kleiber’s law scaling of the metabolic rate in planarians
Source: eLife. 2019 Jan 4;8:e38187. doi: 10.7554/eLife.38187 (PMC6320072; doi:10.7554/eLife.38187)
Supplement: Figure 2—source data 4. [file elife-38187-fig2-data4.zip › Figure 2 - source data 4/Functions/myinterpolfunction.m]

%interpolation with n points

function out = myinterpolfunction(yvalue, xvalue, n, method)

Dx = diff(xvalue);                 
Dy = diff(yvalue);                 
s = sqrt(Dx.^2 + Dy.^2);     
s = [0; cumsum(s)];
s = s./s(end);
doublepos = find(diff(s)==0);
scorr=s; scorr(doublepos)=[];
xvaluecorr=xvalue; xvaluecorr(doublepos)=[];
yvaluecorr=yvalue; yvaluecorr(doublepos)=[];
xvalue = interp1(scorr,xvaluecorr,0:1/n:1,method);
yvalue = interp1(scorr,yvaluecorr,0:1/n:1,method);
out = [yvalue' xvalue'];

end
