# Supplementary material for: Body size-dependent energy storage causes Kleiber’s law scaling of the metabolic rate in planarians
Source: eLife. 2019 Jan 4;8:e38187. doi: 10.7554/eLife.38187 (PMC6320072; doi:10.7554/eLife.38187)
Supplement: Figure 2—source data 4. [file elife-38187-fig2-data4.zip › Figure 2 - source data 4/Functions/poly_stuff/lake.m]

function lake

tmp = [
 89.56990 48.00135 89.57415 48.00607 89.57917 48.00956 89.57967 48.01228       1
 89.56786 48.01329 89.55032 48.01438 89.53854 48.01703 89.55247 48.01764       2
 89.55863 48.01863 89.54611 48.02321 89.52331 48.02602 89.50828 48.02899       3
 89.51620 48.03353 89.51804 48.03979 89.50889 48.04732 89.49457 48.04727       4
 89.49149 48.04074 89.49387 48.03825 89.46895 48.03944 89.45834 48.03986       5
 89.45592 48.04127 89.45731 48.04618 89.46709 48.04494 89.47668 48.05054       6
 89.48186 48.05896 89.46341 48.05786 89.43619 48.06374 89.41656 48.06429       7
 89.41179 48.06874 89.40652 48.07045 89.42089 48.07189 89.43159 48.07366       8
 89.44454 48.06909 89.45753 48.06589 89.46857 48.06546 89.46502 48.06961       9
 89.44642 48.07673 89.43507 48.08045 89.44537 48.08221 89.44306 48.08690      10
 89.42881 48.08930 89.42225 48.08912 89.42417 48.08499 89.40218 48.08859      11
 89.38013 48.09082 89.36977 48.09973 89.35748 48.09962 89.35127 48.09752      12
 89.33856 48.11056 89.35571 48.10868 89.35844 48.11795 89.34841 48.12493      13
 89.33459 48.12868 89.32674 48.12632 89.31149 48.13693 89.32664 48.15042      14
 89.31617 48.15685 89.31429 48.16290 89.28930 48.17747 89.30014 48.18362      15
 89.31918 48.18939 89.31309 48.20536 89.29503 48.20532 89.30570 48.19150      16
 89.28889 48.19171 89.27186 48.19851 89.27448 48.20395 89.27986 48.20579      17
 89.27158 48.23163 89.27238 48.24531 89.26145 48.26516 89.24981 48.27463      18
 89.24088 48.29335 89.24095 48.31033 89.22563 48.30642 89.21773 48.30323      19
 89.21200 48.30413 89.21595 48.31311 89.20396 48.31079 89.21077 48.31920      20
 89.21190 48.33013 89.20532 48.33049 89.21840 48.34209 89.22067 48.35001      21
 89.23113 48.35617 89.23702 48.36075 89.25055 48.37344 89.24077 48.39137      22
 89.22035 48.39765 89.22695 48.41261 89.22482 48.42469 89.21739 48.43929      23
 89.19704 48.44858 89.17511 48.46090 89.16966 48.47301 89.14066 48.48349      24
 89.11646 48.48843 89.08385 48.48771 89.06451 48.49012 89.03468 48.50140      25
 88.99245 48.51308 88.98454 48.50988 88.95697 48.51373 88.95959 48.52027      26
 88.93127 48.52713 88.92617 48.52062 88.92085 48.52259 88.92435 48.53159      27
 88.91058 48.54350 88.87840 48.54490 88.87498 48.54001 88.86636 48.54201      28
 88.86282 48.55080 88.83910 48.56170 88.81314 48.56522 88.80538 48.56968      29
 88.77366 48.57461 88.75567 48.56272 88.75182 48.55564 88.75825 48.54627      30
 88.76631 48.53608 88.78162 48.51596 88.81562 48.48280 88.83782 48.45906      31
 88.82536 48.45452 88.85024 48.42199 88.86021 48.40575 88.84732 48.40012      32
 88.86787 48.37857 88.86523 48.37038 88.86305 48.36465 88.87621 48.36370      33
 88.89063 48.36465 88.90199 48.35743 88.91827 48.33044 88.93303 48.31003      34
 88.93580 48.30507 88.91432 48.31898 88.90704 48.32453 88.88671 48.31624      35
 88.87701 48.32373 88.84091 48.32817 88.83285 48.33619 88.80323 48.33591      36
 88.78588 48.33196 88.76846 48.34607 88.75009 48.35363 88.74811 48.35720      37
 88.73985 48.35618 88.73891 48.37179 88.72387 48.38204 88.70840 48.41502      38
 88.69574 48.44414 88.69692 48.44112 88.69151 48.46115 88.69295 48.47318      39
 88.70543 48.47911 88.69700 48.49204 88.67606 48.49796 88.66557 48.48736      40
 88.64895 48.50501 88.63912 48.50946 88.65047 48.52170 88.64204 48.53572      41
 88.64394 48.55104 88.63799 48.56587 88.63130 48.58617 88.63532 48.60449      42
 88.62068 48.61938 88.58595 48.61963 88.55303 48.63081 88.54457 48.64592      43
 88.55670 48.65460 88.55309 48.66202 88.56329 48.67946 88.54366 48.69630      44
 88.52047 48.69618 88.53528 48.71770 88.54650 48.72010 88.54913 48.72911      45
 88.55955 48.73315 88.55438 48.74796 88.54732 48.77484 88.52881 48.78536      46
 88.51329 48.80326 88.49114 48.82229 88.49043 48.83051 88.49833 48.83101      47
 88.45909 48.84712 88.41830 48.84106 88.39661 48.83270 88.34702 48.81681      48
 88.33273 48.80045 88.33880 48.78646 88.34577 48.77931 88.31158 48.76196      49
 88.31018 48.74691 88.33488 48.69260 88.36516 48.65931 88.43949 48.61456      50
 88.51641 48.55714 88.54010 48.53865 88.54913 48.53502 88.55657 48.53607      51
 88.55457 48.53964 88.56423 48.52370 88.57018 48.50751 88.57947 48.49456      52
 88.59131 48.48682 88.59903 48.47937 88.58624 48.47919 88.58169 48.47813      53
 88.57148 48.48477 88.56963 48.47110 88.57484 48.46148 88.57175 48.44836      54
 88.56744 48.43580 88.55866 48.42765 88.56098 48.41778 88.56501 48.41172      55
 88.56374 48.40927 88.55147 48.41484 88.54502 48.42446 88.54015 48.42997      56
 88.53432 48.42562 88.53343 48.42098 88.52536 48.43253 88.52750 48.43800      57
 88.53327 48.43850 88.52397 48.45088 88.52813 48.45304 88.52171 48.46568      58
 88.49820 48.46501 88.48952 48.46315 88.48793 48.46754 88.48978 48.48230      59
 88.49679 48.48198 88.50111 48.49647 88.49144 48.51295 88.48289 48.52204      60
 88.47826 48.51550 88.47571 48.50922 88.45574 48.52878 88.45503 48.53754      61
 88.43348 48.56422 88.42940 48.56808 88.41908 48.56841 88.42587 48.54949      62
 88.42415 48.54429 88.41788 48.53776 88.40350 48.54468 88.39606 48.54390      63
 88.40371 48.52743 88.38529 48.54068 88.39012 48.52997 88.36809 48.55282      64
 88.33776 48.57459 88.32803 48.55384 88.31995 48.57113 88.31835 48.57579      65
 88.31414 48.56814 88.30466 48.56956 88.30271 48.58216 88.31147 48.58950      66
 88.32013 48.58810 88.33463 48.59131 88.33868 48.62167 88.34219 48.64108      67
 88.33400 48.64825 88.31441 48.63411 88.29810 48.61612 88.29505 48.60136      68
 88.28838 48.59536 88.27644 48.59980 88.26127 48.61355 88.24194 48.62458      69
 88.25169 48.60619 88.25198 48.59196 88.26221 48.58151 88.24736 48.58377      70
 88.22512 48.59344 88.20783 48.60199 88.19743 48.59300 88.20417 48.60857      71
 88.19351 48.62066 88.18197 48.62454 88.18240 48.62810 88.16962 48.63279      72
 88.16306 48.64158 88.15364 48.65420 88.14211 48.66272 88.13020 48.67563      73
 88.11581 48.69264 88.10143 48.71075 88.11236 48.80024 88.13106 48.80347      74
 88.15230 48.81435 88.16856 48.82442 88.19022 48.83310 88.22060 48.84010      75
 88.24199 48.86356 88.24759 48.88570 88.23901 48.90244 88.23122 48.91589      76
 88.23466 48.92819 88.25059 48.94127 88.26194 48.95326 88.26797 48.97403      77
 88.27306 48.98469 88.26436 48.98938 88.26199 49.00253 88.26004 49.01759      78
 88.25349 48.98587 88.23997 48.96430 88.22205 48.96136 88.19505 48.96940      79
 88.17623 48.95880 88.16956 48.95800 88.16138 48.97637 88.13769 48.98384      80
 88.13276 48.99398 88.11030 48.99980 88.08442 48.99084 88.07356 48.98567      81
 88.05911 49.01035 88.04374 49.01887 88.02995 49.01343 88.02739 48.99865      82
 88.03149 48.98577 88.00933 48.96721 87.99019 48.96807 87.94889 48.94378      83
 87.93387 48.93176 87.89852 48.93920 87.88022 48.94195 87.85939 48.92910      84
 87.83775 48.92146 87.82942 48.91352 87.81196 48.92174 87.80322 48.92667      85
 87.78034 48.92723 87.76620 48.91491 87.77619 48.90232 87.76621 48.89548      86
 87.74791 48.90807 87.72961 48.91217 87.69135 48.90394 87.66476 48.89927      87
 87.65731 48.88366 87.65321 48.86449 87.63202 48.86256 87.60125 48.86936      88
 87.58417 48.88001 87.56213 48.88079 87.54720 48.87474 87.54856 48.84984      89
 87.54905 48.83478 87.53123 48.82845 87.50002 48.83851 87.46346 48.84089      90
 87.43150 48.83861 87.39999 48.83140 87.38731 48.80809 87.34421 48.80027      91
 87.32763 48.79802 87.32180 48.79964 87.29156 48.79377 87.30088 48.77383      92
 87.27527 48.76387 87.26244 48.76163 87.26155 48.76682 87.23013 48.75792      93
 87.19942 48.76079 87.18110 48.76645 87.17596 48.78038 87.16968 48.78500      94
 87.15565 48.77809 87.14047 48.76542 87.11298 48.77402 87.08060 48.77575      95
 87.05688 48.78109 87.03559 48.78999 87.02530 48.78472 87.01797 48.77592      96
 87.00885 48.77530 87.00050 48.77827 87.00066 48.79497 87.00175 48.80482      97
 87.00374 48.81085 86.98884 48.80775 86.97220 48.81037 86.95717 48.81547      98
 86.96616 48.79856 86.96838 48.78954 86.95113 48.77901 86.93838 48.77236      99
 86.91265 48.77299 86.89858 48.77098 86.89582 48.76329 86.87698 48.74973     100
 86.84249 48.75412 86.80404 48.76968 86.79430 48.78027 86.77431 48.78366     101
 86.76246 48.77481 86.74060 48.78857 86.72557 48.79309 86.72629 48.79857     102
 86.70667 48.80387 86.70036 48.80737 86.69056 48.80016 86.68658 48.79246     103
 86.65472 48.78806 86.63611 48.78569 86.62012 48.77732 86.61937 48.75568     104
 86.63203 48.74568 86.63645 48.73367 86.63652 48.73094 86.60546 48.72954     105
 86.56783 48.72615 86.55765 48.71865 86.55625 48.72493 86.54133 48.72532     106
 86.54388 48.73931 86.53855 48.75376 86.52372 48.75004 86.49300 48.76778     107
 86.47367 48.76127 86.45357 48.76871 86.43998 48.76499 86.42797 48.76431     108
 86.41822 48.75681 86.42705 48.75224 86.42803 48.74651 86.44941 48.73772     109
 86.43583 48.73401 86.42188 48.74397 86.41590 48.75048 86.40692 48.74517     110
 86.40226 48.74895 86.39534 48.74421 86.38368 48.73093 86.38936 48.72060     111
 86.40632 48.72162 86.40490 48.71285 86.38364 48.70220 86.35939 48.66604     112
 86.34653 48.65247 86.35326 48.64845 86.33059 48.64543 86.31149 48.64793     113
 86.30919 48.64133 86.32677 48.63442 86.32944 48.62763 86.31423 48.62442     114
 86.33418 48.62138 86.32812 48.61583 86.33696 48.61075 86.31793 48.61077     115
 86.29585 48.60257 86.29988 48.59166 86.28925 48.58797 86.27502 48.59354     116
 86.28523 48.58381 86.29276 48.58062 86.26300 48.58079 86.24943 48.57869     117
 86.27426 48.57737 86.27606 48.57247 86.26878 48.56718 86.26917 48.55404     118
 86.26572 48.54496 86.25024 48.51027 86.23846 48.47672 86.22852 48.45086     119
 86.21653 48.42524 86.23099 48.42406 86.22069 48.41051 86.18533 48.39526     120
 86.18103 48.38781 86.19167 48.37645 86.18214 48.35196 86.17629 48.32861     121
 86.15810 48.30563 86.14533 48.28056 86.13437 48.25084 86.12124 48.22492     122
 86.09901 48.18901 86.07465 48.15663 86.03165 48.10699 85.99262 48.08669     123
 86.01756 48.08789 85.98550 48.06797 85.96217 48.05639 85.93806 48.04369     124
 85.92919 48.04026 85.93262 48.03593 85.93948 48.03823 85.94166 48.03471     125
 85.93509 48.02393 85.92368 48.02265 85.91212 48.02575 85.89520 48.00769     126
 85.86266 47.98115 85.82330 47.96298 85.78990 47.94982 85.74206 47.94106     127
 85.69025 47.92973 85.63081 47.92619 85.58321 47.92228 85.51753 47.92156     128
 85.51673 47.92127 85.49380 47.92302 85.47178 47.92258 85.44960 47.92570     129
 85.43515 47.92925 85.42384 47.92655 85.40461 47.92753 85.37823 47.93300     130
 85.34368 47.94733 85.31290 47.95901 85.27508 47.95573 85.23141 47.95478     131
 85.18330 47.96138 85.14013 47.95877 85.09837 47.96055 85.04899 47.95967     132
 84.99829 47.96038 84.96900 47.95803 84.95026 47.96469 84.92730 47.95866     133
 84.91125 47.94594 84.90614 47.94965 84.91657 47.95319 84.91296 47.95940     134
 84.89836 47.96478 84.88084 47.95669 84.85755 47.95665 84.84564 47.94321     135
 84.84525 47.92842 84.83647 47.91751 84.85754 47.90573 84.88867 47.88160     136
 84.91226 47.85317 84.93414 47.84824 84.94661 47.82116 84.93760 47.82203     137
 84.94325 47.80794 84.93324 47.81973 84.92516 47.81105 84.93192 47.80656     138
 84.92420 47.79870 84.91803 47.79992 84.91717 47.79333 84.89588 47.79527     139
 84.89769 47.78464 84.92110 47.77345 84.94173 47.74576 84.94930 47.73363     140
 84.96207 47.73065 84.97823 47.73268 84.99534 47.71694 85.00964 47.70798     141
 84.99143 47.69851 84.97877 47.68451 84.97668 47.67023 84.98895 47.66095     142
 85.01244 47.64701 85.01709 47.62795 85.01089 47.61466 85.02017 47.60777     143
 85.03806 47.60709 85.03854 47.59780 85.02019 47.58423 85.01620 47.59070     144
 84.97891 47.57475 84.96725 47.56516 84.96952 47.56822 84.95033 47.55572     145
 84.95695 47.54547 84.96088 47.54010 84.95480 47.53255 84.93764 47.52775     146
 84.89496 47.50781 84.89052 47.50003 84.88638 47.50185 84.88137 47.50446     147
 84.87460 47.49498 84.84787 47.48774 84.83180 47.47802 84.80809 47.47495     148
 84.78738 47.46895 84.78140 47.46003 84.74899 47.43948 84.73132 47.43025     149
 84.72113 47.41739 84.70834 47.40090 84.70772 47.39048 84.70692 47.38335     150
 84.70625 47.37402 84.69756 47.36366 84.68225 47.35586 84.67910 47.35441     151
 84.67860 47.35604 84.66291 47.36191 84.65521 47.36226 84.63790 47.34755     152
 84.61747 47.33112 84.60861 47.31034 84.60223 47.30223 84.59011 47.30243     153
 84.59283 47.29074 84.59102 47.28057 84.61575 47.26482 84.63129 47.25430     154
 84.63720 47.24981 84.65189 47.23980 84.66149 47.22035 84.67255 47.21024     155
 84.68429 47.20234 84.69434 47.19577 84.71603 47.18266 84.71075 47.17622     156
 84.69749 47.17586 84.69634 47.16789 84.70995 47.15512 84.72890 47.14742     157
 84.74200 47.14337 84.74196 47.13708 84.72974 47.13265 84.72680 47.11368     158
 84.71568 47.11120 84.71507 47.10078 84.74232 47.08097 84.74609 47.07093     159
 84.77505 47.04870 84.78362 47.03195 84.77928 47.02335 84.77283 47.01661     160
 84.78111 47.01218 84.78900 47.01456 84.78757 46.98962 84.77199 46.97416     161
 84.74252 46.95615 84.74133 46.95585 84.72524 46.94967 84.71262 46.96029     162
 84.69145 46.96574 84.66762 46.96182 84.65811 46.95281 84.65675 46.92074     163
 84.63136 46.90281 84.61845 46.89068 84.60923 46.89754 84.59599 46.90485     164
 84.60792 46.91312 84.60983 46.92823 84.60006 46.93097 84.58113 46.94604     165
 84.54620 46.94015 84.53141 46.93290 84.52267 46.92498 84.51555 46.92341     166
 84.49516 46.93569 84.47427 46.93648 84.45642 46.93350 84.44232 46.92817     167
 84.42732 46.91788 84.39306 46.90839 84.38256 46.89687 84.36338 46.88972     168
 84.36094 46.87132 84.37775 46.84580 84.39564 46.82853 84.39935 46.82042     169
 84.41975 46.82021 84.42762 46.82892 84.43850 46.83416 84.44913 46.84351     170
 84.47591 46.84399 84.49146 46.83842 84.50137 46.82666 84.51125 46.82201     171
 84.53210 46.82779 84.54897 46.82662 84.55899 46.81951 84.55783 46.81209     172
 84.54415 46.80678 84.54726 46.78798 84.55434 46.76984 84.56403 46.76135     173
 84.55003 46.74810 84.54848 46.74066 84.56566 46.74059 84.57252 46.73941     174
 84.57312 46.70877 84.56632 46.68859 84.55133 46.68571 84.52705 46.69817     175
 84.50246 46.73553 84.48183 46.75958 84.45049 46.75594 84.45049 46.75594     176
 84.43304 46.73436 84.44270 46.71356 84.42574 46.69719 84.42680 46.68655     177
 84.45292 46.67033 84.48969 46.66262 84.50239 46.64355 84.52875 46.62267     178
 84.55676 46.60046 84.58726 46.57612 84.59421 46.55249 84.59330 46.53386     179
 84.56297 46.52179 84.54176 46.51052 84.52527 46.49337 84.52491 46.47255     180
 84.49077 46.46529 84.46841 46.46712 84.46003 46.48083 84.47167 46.49212     181
 84.44968 46.50079 84.43188 46.50575 84.41612 46.51625 84.41031 46.50732     182
 84.39572 46.50525 84.37969 46.51353 84.37829 46.52335 84.35170 46.52230     183
 84.36196 46.49482 84.37816 46.49980 84.37696 46.49347 84.40063 46.49006     184
 84.42850 46.48293 84.45179 46.47239 84.45794 46.44300 84.47729 46.43151     185
 84.48828 46.43374 84.49875 46.44471 84.50478 46.44351 84.50638 46.43671     186
 84.52221 46.43087 84.54433 46.41944 84.56648 46.41404 84.59461 46.41509     187
 84.60389 46.42629 84.60042 46.43824 84.59737 46.44281 84.58485 46.43289     188
 84.58259 46.43064 84.57322 46.42791 84.58819 46.44366 84.60689 46.45704     189
 84.62156 46.47824 84.64397 46.48241 84.67760 46.48524 84.70684 46.47425     190
 84.74265 46.45905 84.78465 46.44646 84.81783 46.44265 84.84487 46.44936     191
 84.84882 46.46479 84.86141 46.46703 84.88653 46.46547 84.91888 46.46983     192
 84.93436 46.48553 84.94208 46.49011 84.94815 46.48013 84.98612 46.47586     193
 85.02353 46.48278 85.05395 46.51059 85.05161 46.53354 85.03172 46.54155     194
 85.02698 46.54882 85.03415 46.57254 85.04060 46.61868 85.03349 46.66505     195
 85.02912 46.69642 84.99715 46.73644 84.96767 46.75845 84.95713 46.76914     196
 85.00016 46.77155 85.03984 46.76100 85.07591 46.75856 85.12363 46.76295     197
 85.16756 46.76313 85.24375 46.75661 85.29505 46.74404 85.33871 46.72306     198
 85.38509 46.71226 85.44098 46.69288 85.50062 46.67846 85.55454 46.67622     199
 85.60756 46.67668 85.65715 46.68307 85.69508 46.68185 85.76780 46.67793     200
 85.82928 46.68692 85.87982 46.68995 85.92714 46.68250 85.95324 46.67688     201
 85.95579 46.67227 85.98262 46.66858 85.97961 46.67511 86.03656 46.66475     202
 86.08992 46.65350 86.10829 46.65212 86.13224 46.66423 86.14327 46.66850     203
 86.16056 46.66353 86.19974 46.64573 86.20013 46.64574 86.26101 46.62026     204
 86.31750 46.59252 86.37350 46.56665 86.41647 46.55048 86.44849 46.54235     205
 86.46390 46.54636 86.47180 46.54864 86.49090 46.53134 86.50150 46.51995     206
 86.52649 46.50489 86.55226 46.48985 86.57404 46.47501 86.58744 46.46146     207
 86.59681 46.45033 86.60669 46.45235 86.61304 46.43380 86.63284 46.41676     208
 86.64252 46.40891 86.66109 46.41264 86.66376 46.41814 86.65708 46.43423     209
 86.66212 46.44058 86.67841 46.43963 86.67760 46.44017 86.69240 46.43456     210
 86.70816 46.44045 86.72099 46.45480 86.73388 46.46559 86.73453 46.47354     211
 86.75826 46.47868 86.78574 46.47480 86.79806 46.47409 86.81434 46.45177     212
 86.82411 46.43762 86.85718 46.43022 86.88683 46.43702 86.89616 46.44886     213
 86.90273 46.46041 86.91378 46.46459 86.93009 46.46252 86.95222 46.46954     214
 86.95655 46.47256 86.95369 46.47775 86.96722 46.50330 86.98592 46.52834     215
 87.00184 46.52762 87.01289 46.53316 87.02839 46.53354 87.03165 46.52809     216
 87.05352 46.52713 87.05916 46.52169 87.09140 46.51805 87.09383 46.51423     217
 87.10462 46.50937 87.11429 46.49902 87.13699 46.49367 87.15401 46.50005     218
 87.16743 46.50779 87.17461 46.50591 87.18861 46.49749 87.23717 46.48841     219
 87.28204 46.48997 87.32886 46.49701 87.36769 46.51028 87.39061 46.52897     220
 87.38614 46.54210 87.37537 46.54781 87.38006 46.55822 87.39147 46.57551     221
 87.38387 46.58151 87.37827 46.58450 87.37782 46.59162 87.39458 46.58565     222
 87.40649 46.58952 87.42201 46.58956 87.43591 46.59508 87.44897 46.60661     223
 87.46325 46.61596 87.46637 46.62801 87.46075 46.63483 87.49297 46.64423     224
 87.51953 46.66946 87.52348 46.67877 87.51944 46.68945 87.55286 46.70731     225
 87.58148 46.73172 87.58976 46.75938 87.59091 46.77170 87.59129 46.77881     226
 87.62118 46.79856 87.63313 46.81007 87.66389 46.81475 87.67226 46.82380     227
 87.67903 46.83886 87.68663 46.83858 87.68864 46.82791 87.70783 46.82327     228
 87.72342 46.82656 87.73780 46.83368 87.73619 46.84627 87.74018 46.86106     229
 87.74818 46.86515 87.76098 46.86160 87.77457 46.86324 87.78337 46.87145     230
 87.78378 46.87830 87.80298 46.88185 87.81618 46.89033 87.83539 46.88484     231
 87.85139 46.88264 87.87502 46.89111 87.90266 46.90586 87.93908 46.90444     232
 87.98790 46.90188 88.00111 46.90186 88.01995 46.90921 88.05400 46.91323     233
 88.08166 46.92001 88.11883 46.90921 88.14923 46.90610 88.16522 46.90331     234
 88.19004 46.90294 88.21156 46.89137 88.21507 46.87931 88.23178 46.86857     235
 88.24802 46.84988 88.26227 46.83285 88.27658 46.82402 88.28774 46.82124     236
 88.26125 46.85311 88.24509 46.88219 88.22446 46.90390 88.19933 46.91413     237
 88.17381 46.92847 88.14751 46.94799 88.14596 46.95483 88.13197 46.96091     238
 88.14723 46.96551 88.17642 46.95776 88.23951 46.93177 88.27174 46.90917     239
 88.30401 46.89234 88.33181 46.87085 88.35287 46.85842 88.36925 46.85587     240
 88.37451 46.86160 88.37379 46.86954 88.38895 46.86589 88.39766 46.85763     241
 88.40397 46.84966 88.40393 46.84610 88.39400 46.85162 88.38797 46.84947     242
 88.38110 46.84239 88.38460 46.83361 88.41351 46.80963 88.44231 46.77936     243
 88.45802 46.75791 88.47630 46.75150 88.49832 46.75711 88.49646 46.76698     244
 88.48340 46.77637 88.47752 46.78434 88.46951 46.78329 88.46734 46.80083     245
 88.48574 46.83384 88.48055 46.86509 88.47092 46.89497 88.45301 46.93533     246
 88.44646 46.95589 88.44665 46.97150 88.43312 46.98006 88.41466 46.97772     247
 88.40035 46.98902 88.37347 47.02393 88.35621 47.06042 88.34519 47.08156     248
 88.30518 47.09654 88.29166 47.11111 88.29021 47.12836 88.27707 47.14157     249
 88.25656 47.14110 88.24647 47.13649 88.23366 47.14257 88.24660 47.15182     250
 88.24563 47.17893 88.23452 47.19759 88.21126 47.20782 88.17751 47.21698     251
 88.15022 47.22994 88.12979 47.24561 88.12057 47.25412 88.10571 47.26074     252
 88.07605 47.28984 88.05756 47.30001 88.02734 47.30529 88.00562 47.31684     253
 87.98428 47.32920 87.96534 47.33498 87.94801 47.33857 87.94682 47.34706     254
 87.96503 47.36016 87.97515 47.37082 87.96188 47.38453 87.92999 47.39034     255
 87.90051 47.39257 87.86497 47.39398 87.83709 47.38798 87.82416 47.38497     256
 87.80074 47.39346 87.78175 47.39128 87.77045 47.39567 87.76196 47.40250     257
 87.75428 47.40415 87.72803 47.40278 87.71793 47.40305 87.71911 47.42550     258
 87.72192 47.43864 87.72879 47.44384 87.77083 47.46301 87.80926 47.47175     259
 87.84041 47.47338 87.86347 47.47664 87.85375 47.46926 87.88004 47.46924     260
 87.90837 47.47304 87.88815 47.47443 87.98889 47.47893 88.04510 47.47525     261
 88.03740 47.47033 88.07581 47.46668 88.10250 47.46687 88.11743 47.46025     262
 88.13280 47.46021 88.15180 47.46015 88.14651 47.45579 88.16756 47.45845     263
 88.21764 47.44868 88.21602 47.44868 88.22078 47.43826 88.24133 47.43052     264
 88.27482 47.42353 88.29781 47.41822 88.31909 47.40525 88.35576 47.39605     265
 88.38315 47.38877 88.41808 47.37160 88.44132 47.35723 88.46289 47.33876     266
 88.48040 47.32005 88.50590 47.29634 88.54466 47.27227 88.58901 47.24623     267
 88.61909 47.23806 88.62910 47.23416 88.63223 47.22783 88.65601 47.22956     268
 88.67765 47.22310 88.71391 47.20091 88.74411 47.17930 88.75955 47.16520     269
 88.76905 47.15690 88.77580 47.15247 88.79428 47.15121 88.81982 47.14140     270
 88.84000 47.12450 88.85468 47.11478 88.88145 47.10714 88.90998 47.08796     271
 88.91615 47.07613 88.91670 47.06380 88.94718 47.02490 88.97485 47.00654     272
 88.99636 46.99974 89.01035 46.99739 89.02885 47.00021 89.04054 47.00282     273
 89.07639 46.99200 89.10958 46.98861 89.13301 46.99572 89.15508 46.98012     274
 89.18149 46.96311 89.20441 46.93544 89.25916 46.90134 89.28687 46.88974     275
 89.32178 46.87915 89.36488 46.86131 89.42194 46.84325 89.47490 46.83590     276
 89.57301 46.82809 89.62700 46.81683 89.65666 46.83084 89.70229 46.83200     277
 89.74330 46.82747 89.78141 46.81996 89.82132 46.80748 89.85744 46.79039     278
 89.88461 46.76963 89.91975 46.73885 90.00957 46.68977 90.05173 46.66785     279
 90.11815 46.65473 90.20626 46.63700 90.28959 46.61194 90.33409 46.60959     280
 90.36054 46.59609 90.41295 46.56781 90.44305 46.56492 90.50603 46.59081     281
 90.51519 46.59086 90.52693 46.58674 90.53716 46.58431 90.54885 46.58701     282
 90.63397 46.62354 90.69012 46.66045 90.73672 46.68909 90.70840 46.66682     283
 90.74987 46.67396 90.77032 46.66877 90.76998 46.66248 90.75808 46.66362     284
 90.75668 46.65982 90.73878 46.66084 90.73891 46.65563 90.77506 46.63881     285
 90.82421 46.61943 90.86363 46.60469 90.89253 46.59459 90.91554 46.58602     286
 90.93990 46.58699 90.95397 46.58933 90.95622 46.60077 90.93018 46.63271     287
 90.91564 46.66431 90.89211 46.67126 90.87097 46.68552 90.85796 46.70230     288
 90.87833 46.73077 90.88576 46.75604 90.86613 46.76917 90.86633 46.78695     289
 90.84543 46.79189 90.83128 46.79638 90.83563 46.79544 90.81356 46.81547     290
 90.79552 46.83621 90.79109 46.85029 90.78724 46.86025 90.77965 46.87496     291
 90.77576 46.88438 90.75793 46.88785 90.75596 46.89557 90.76608 46.90488     292
 90.77428 46.90823 90.78404 46.91098 90.78965 46.92534 90.79910 46.93687     293
 90.81151 46.93654 90.82166 46.93161 90.83192 46.93599 90.82854 46.94731     294
 90.83373 46.95402 90.83370 46.95347 90.83623 46.95559 90.85000 46.95796     295
 90.86019 46.96097 90.85981 46.96126 90.87730 46.95859 90.88670 46.94766     296
 90.90247 46.94312 90.91485 46.93538 90.92732 46.92930 90.94708 46.93833     297
 90.96367 46.94088 90.97227 46.94392 90.97100 46.94287 90.97527 46.94056     298
 90.98438 46.92498 91.01755 46.91007 91.03949 46.90177 91.03936 46.89302     299
 91.05093 46.88557 91.07170 46.87813 91.07958 46.88255 91.09679 46.88233     300
 91.09869 46.86777 91.10286 46.85723 91.12360 46.85609 91.13943 46.85973     301
 91.14021 46.87230 91.14732 46.87072 91.14904 46.85971 91.15363 46.85630     302
 91.16588 46.85374 91.16634 46.84826 91.17361 46.84284 91.19364 46.84963     303
 91.20431 46.85369 91.20435 46.86081 91.19752 46.86676 91.19472 46.87315     304
 91.18279 46.88090 91.18649 46.88873 91.19508 46.87888 91.20655 46.87033     305
 91.21981 46.86473 91.23380 46.85801 91.24540 46.84533 91.26534 46.83186     306
 91.30890 46.82477 91.34370 46.81246 91.36544 46.79645 91.37897 46.78944     307
 91.37285 46.78745 91.38904 46.78448 91.40313 46.79197 91.40955 46.79232     308
 91.42683 46.78164 91.46428 46.76784 91.48097 46.76648 91.49387 46.76797     309
 91.51305 46.75639 91.54839 46.75305 91.58467 46.75759 91.62906 46.74104     310
 91.70470 46.72067 91.77362 46.70185 91.80968 46.69264 91.84302 46.69009     311
 91.87128 46.69429 91.92628 46.68244 91.95485 46.68031 91.98360 46.68555     312
 92.01424 46.70496 92.02216 46.70412 91.99774 46.69298 91.98666 46.68380     313
 92.00486 46.68175 92.02510 46.69059 92.04442 46.70274 92.05833 46.71208     314
 92.07240 46.72332 92.07671 46.73247 92.07698 46.73082 92.08295 46.73552     315
 92.09015 46.74072 92.09910 46.74778 92.10327 46.75502 92.10039 46.75896     316
 92.10928 46.76519 92.11119 46.77415 92.10194 46.78354 92.09277 46.78388     317
 92.08994 46.79359 92.05769 46.81094 92.02878 46.82490 92.01478 46.83527     318
 91.98774 46.84805 91.95309 46.86602 91.91132 46.88561 91.87972 46.90756     319
 91.84555 46.92219 91.83318 46.92839 91.82213 46.92521 91.80958 46.93442     320
 91.78009 46.94230 91.77627 46.95037 91.76039 46.96352 91.73582 46.98410     321
 91.70888 47.00557 91.69106 47.00891 91.68027 47.01530 91.67455 47.01934     322
 91.66714 47.01685 91.66191 47.02797 91.65411 47.03125 91.64240 47.03028     323
 91.63857 47.03288 91.64223 47.03932 91.62670 47.05244 91.60904 47.06399     324
 91.59857 47.06379 91.59003 47.07366 91.58511 47.07793 91.57907 47.08936     325
 91.56078 47.09790 91.55575 47.09505 91.54620 47.10222 91.53475 47.10533     326
 91.50705 47.11773 91.47639 47.12804 91.45466 47.14572 91.42316 47.16809     327
 91.40607 47.18314 91.37101 47.20095 91.33637 47.23160 91.29582 47.25859     328
 91.27132 47.27879 91.24258 47.30211 91.21527 47.32320 91.18054 47.35490     329
 91.15735 47.37777 91.12929 47.40077 91.09946 47.41534 91.06969 47.44412     330
 91.04744 47.45736 91.01588 47.47085 90.98537 47.48869 90.94981 47.51022     331
 90.92513 47.52459 90.89826 47.54312 90.85230 47.56845 90.81097 47.59037     332
 90.77796 47.60931 90.73398 47.62853 90.69221 47.64411 90.65274 47.65770     333
 90.60770 47.67388 90.56385 47.68974 90.54994 47.69583 90.53175 47.70558     334
 90.48241 47.71852 90.44931 47.72341 90.44413 47.72544 90.44493 47.73337     335
 90.39291 47.74252 90.35489 47.74693 90.33713 47.74980 90.30793 47.76031     336
 90.27979 47.76748 90.24489 47.77838 90.21119 47.78020 90.19327 47.78001     337
 90.18523 47.79115 90.14650 47.79908 90.11275 47.80031 90.08894 47.80518     338
 90.07584 47.81284 90.01844 47.82329 89.97578 47.83561 89.95370 47.84370     339
 89.93338 47.85504 89.92444 47.86561 89.90693 47.86621 89.89433 47.86727     340
 89.84666 47.87826 89.78333 47.89664 89.72807 47.92416 89.69154 47.94120     341
 89.68346 47.94324 89.68365 47.94845 89.68389 47.95528 89.67191 47.96261     342
 89.65721 47.96285 89.65007 47.95721 89.63974 47.95383 89.64433 47.96826     343
 89.64351 47.97950 89.62467 47.98993 89.61008 47.99318 89.60464 47.98944     344
 89.61530 47.97914 89.58720 47.98151 89.56660 47.98867 89.56068 47.99451     345
 89.52933 47.99801 89.50371 48.00196 89.48911 48.00546 89.49127 48.00900     346
 89.52950 48.00321 89.55112 48.00206 89.56987 48.00039 89.56990 48.00135     347];

n1 = makeNode(tmp);
c1 = [(1:size(n1,1)-1)', (2:size(n1,1))'; size(n1,1),1];


tmp = [
 85.74356 47.79790 85.76104 47.79876 85.77797 47.79249 85.81339 47.79254     349
 85.84389 47.79332 85.86474 47.79094 85.88751 47.78036 85.91396 47.76929     350
 85.93142 47.75862 85.94064 47.75083 85.95754 47.74452 85.96318 47.73420     351
 85.95876 47.72100 85.92118 47.71466 85.87980 47.71235 85.85983 47.71366     352
 85.84843 47.70307 85.81946 47.70642 85.82333 47.71168 85.79868 47.71839     353
 85.77097 47.72009 85.77159 47.71464 85.78866 47.71465 85.79773 47.71125     354
 85.79876 47.70551 85.77348 47.70782 85.76271 47.71284 85.75597 47.70834     355
 85.73083 47.70708 85.72604 47.70453 85.72516 47.70643 85.70304 47.71070     356
 85.68616 47.71614 85.67235 47.72602 85.64335 47.72931 85.61636 47.73292     357
 85.60559 47.73765 85.59919 47.74493 85.59890 47.75176 85.59990 47.75725     358
 85.61642 47.76085 85.63081 47.76741 85.64491 47.77095 85.66686 47.77135     359
 85.68706 47.77528 85.70592 47.78191 85.72277 47.78824 85.73471 47.79529     360
 85.74231 47.79871 85.74356 47.79790  0.00000  0.00000  0.00000  0.00000     361];

n2 = makeNode(tmp);
c2 = [(1:size(n2,1)-1)', (2:size(n2,1))'; size(n2,1),1];


tmp = [
 85.81400 47.38414 85.82244 47.37415 85.82921 47.36578 85.83041 47.35485     362
 85.82494 47.35010 85.82007 47.35085 85.81077 47.34028 85.80231 47.33959     363
 85.79681 47.35730 85.80747 47.37472 85.81043 47.38216 85.81274 47.38521     364
 85.81400 47.38414  0.00000  0.00000  0.00000  0.00000  0.00000  0.00000     365];

n3 = makeNode(tmp);
c3 = [(1:size(n3,1)-1)', (2:size(n3,1))'; size(n3,1),1];


tmp = [
 84.93312 47.46851 84.94344 47.45727 84.94698 47.44395 84.94363 47.43839     366
 84.93912 47.43965 84.93679 47.43768 84.92548 47.44506 84.91542 47.45904     367
 84.91958 47.46434 84.92757 47.46619 84.92951 47.46788 84.93312 47.46851     368];

n4 = makeNode(tmp);
c4 = [(1:size(n4,1)-1)', (2:size(n4,1))'; size(n4,1),1];


tmp = [
 84.72696 47.32283 84.74868 47.32422 84.76163 47.32373 84.75685 47.30828     370
 84.75775 47.29955 84.74052 47.29746 84.72726 47.30341 84.72395 47.31208     371
 84.71830 47.31904 84.72493 47.32305 84.72696 47.32283  0.00000  0.00000     372];

n5 = makeNode(tmp);
c5 = [(1:size(n5,1)-1)', (2:size(n5,1))'; size(n5,1),1];


tmp = [
 84.51696 46.91333 84.53750 46.90487 84.54765 46.88900 84.55063 46.87266     373
 84.52068 46.86470 84.51128 46.87457 84.48479 46.88230 84.46412 46.88636     374
 84.45824 46.87770 84.44207 46.87368 84.43115 46.88842 84.44454 46.89210     375
 84.45055 46.89857 84.46027 46.89692 84.46428 46.89021 84.48594 46.88973     376
 84.50342 46.89871 84.50917 46.90954 84.51776 46.91335 84.51696 46.91333     377];

n6 = makeNode(tmp);
c6 = [(1:size(n6,1)-1)', (2:size(n6,1))'; size(n6,1),1];


tmp = [
 86.67697 46.45193 86.67018 46.45406 86.66077 46.46793 86.64082 46.47240     379
 86.64858 46.46180 86.63921 46.45404 86.62563 46.45801 86.60942 46.47345     380
 86.60992 46.48714 86.61301 46.49155 86.62599 46.47854 86.63834 46.47702     381
 86.64482 46.48995 86.64018 46.50305 86.63325 46.51174 86.63035 46.53635     382
 86.65448 46.56149 86.67046 46.55809 86.68791 46.56098 86.70885 46.54776     383
 86.70452 46.52528 86.69895 46.50525 86.68843 46.49475 86.68848 46.47230     384
 86.68843 46.45477 86.67699 46.45112 86.67697 46.45193  0.00000  0.00000     385];

n7 = makeNode(tmp);
c7 = [(1:size(n7,1)-1)', (2:size(n7,1))'; size(n7,1),1];


tmp = [
 88.59762 48.04878 88.58102 48.06012 88.57549 48.07331 88.58534 48.07488     386
 88.59518 48.07645 88.58257 48.08119 88.58141 48.08531 88.58635 48.08747     387
 88.61074 48.07661 88.62045 48.06997 88.63012 48.06059 88.64402 48.05994     388
 88.64490 48.06376 88.62994 48.07510 88.58971 48.09319 88.54987 48.11153     389
 88.52061 48.12734 88.49380 48.14420 88.46816 48.15723 88.45719 48.16441     390
 88.48530 48.15138 88.50970 48.13809 88.52399 48.13525 88.49881 48.15075     391
 88.46583 48.16682 88.44138 48.17874 88.43365 48.18290 88.42716 48.18923     392
 88.42351 48.19254 88.46919 48.17337 88.50060 48.16195 88.51572 48.15830     393
 88.53854 48.14912 88.55038 48.14630 88.56264 48.14429 88.56311 48.14840     394
 88.60760 48.13686 88.63039 48.12793 88.64338 48.12071 88.65649 48.12115     395
 88.61666 48.14008 88.64600 48.13082 88.62000 48.14361 88.66236 48.12877     396
 88.65129 48.12831 88.65859 48.12415 88.67364 48.11747 88.68135 48.11357     397
 88.67309 48.10954 88.69016 48.10173 88.70586 48.08709 88.69071 48.11049     398
 88.76271 48.08470 88.77227 48.07093 88.79782 48.05920 88.81826 48.05820     399
 88.82553 48.05375 88.83599 48.04516 88.85481 48.04553 88.86510 48.04873     400
 88.84768 48.05656 88.89839 48.03690 88.89577 48.02899 88.92061 48.02409     401
 88.96246 48.01271 89.01883 47.99404 89.09261 47.97048 89.13790 47.95325     402
 89.17413 47.93393 89.20311 47.91879 89.21996 47.90818 89.21877 47.89423     403
 89.18278 47.90590 89.17316 47.91259 89.16347 47.91626 89.16043 47.90918     404
 89.17563 47.89777 89.19911 47.89145 89.21690 47.88549 89.20096 47.88432     405
 89.22017 47.87121 89.22758 47.85907 89.23556 47.85268 89.20002 47.84957     406
 89.19454 47.84279 89.19679 47.83565 89.17423 47.82962 89.14088 47.83139     407
 89.10764 47.83782 89.05834 47.85453 89.03273 47.85728 88.94932 47.88144     408
 88.91084 47.89305 88.90688 47.89885 88.90289 47.90272 88.94392 47.89546     409
 88.96384 47.89307 88.99603 47.89163 89.00877 47.89587 89.00253 47.90826     410
 88.96622 47.92588 88.93704 47.93522 88.92572 47.93999 88.94812 47.93785     411
 88.91247 47.95025 88.89302 47.95702 88.88726 47.95488 88.87679 47.96211     412
 88.85490 47.96998 88.83801 47.98246 88.80254 47.98634 88.75153 47.98898     413
 88.70681 48.00167 88.66823 48.01567 88.62768 48.03570 88.59555 48.04716     414
 88.59762 48.04878  0.00000  0.00000  0.00000  0.00000  0.00000  0.00000     415];

n8 = makeNode(tmp);
c8 = [(1:size(n8,1)-1)', (2:size(n8,1))'; size(n8,1),1];


tmp = [
 90.79458 46.78313 90.78578 46.76857 90.79005 46.75915 90.78928 46.75233     416
 90.75811 46.75944 90.73460 46.77538 90.69553 46.78433 90.66346 46.79007     417
 90.65438 46.79222 90.65280 46.80020 90.66760 46.80038 90.67475 46.80703     418
 90.66903 46.81978 90.64140 46.82677 90.61431 46.83647 90.58810 46.84015     419
 90.57309 46.84380 90.56934 46.84882 90.57090 46.84796 90.58848 46.85519     420
 90.59953 46.86779 90.61377 46.87209 90.63310 46.86668 90.64403 46.85378     421
 90.66724 46.83871 90.68758 46.83025 90.70916 46.82232 90.72514 46.81451     422
 90.73251 46.80308 90.74610 46.79562 90.76815 46.78957 90.78504 46.78419     423
 90.79373 46.78232 90.79458 46.78313  0.00000  0.00000  0.00000  0.00000     424];

n9 = makeNode(tmp);
c9 = [(1:size(n9,1)-1)', (2:size(n9,1))'; size(n9,1),1];


tmp = [
 90.51350 46.87589 90.50052 46.87266 90.48643 46.87107 90.47583 46.87516     425
 90.46897 46.88217 90.45769 46.88873 90.44854 46.89825 90.45064 46.90012     426
 90.45057 46.89875 90.46678 46.89454 90.48962 46.88688 90.50301 46.88243     427
 90.51665 46.87501 90.51350 46.87589  0.00000  0.00000  0.00000  0.00000     428];

n10 = makeNode(tmp);
c10 = [(1:size(n10,1)-1)', (2:size(n10,1))'; size(n10,1),1];


tmp = [
 90.54751 46.91505 90.54880 46.92461 90.54370 46.93459 90.53084 46.93381     429
 90.52660 46.94513 90.51237 46.95697 90.51629 46.96317 90.52570 46.96705     430
 90.52448 46.96654 90.54924 46.96457 90.58334 46.95716 90.61295 46.94849     431
 90.63396 46.94414 90.64725 46.93011 90.65465 46.91843 90.64238 46.90614     432
 90.61546 46.91229 90.61068 46.92035 90.60465 46.91996 90.59567 46.91688     433
 90.57248 46.92540 90.56109 46.92212 90.55499 46.91238 90.55319 46.90862     434
 90.54408 46.91049 90.54515 46.91593 90.54751 46.91505  0.00000  0.00000     435];

n11 = makeNode(tmp);
c11 = [(1:size(n11,1)-1)', (2:size(n11,1))'; size(n11,1),1];


tmp = [
 90.46691 46.99419 90.45584 46.99744 90.42519 47.01050 90.40755 47.01939     436
 90.39728 47.05575 90.39386 47.06815 90.40056 47.07376 90.41688 47.07886     437
 90.43683 47.07591 90.45174 47.06872 90.45695 47.05246 90.45770 47.03491     438
 90.45493 47.03579 90.45661 47.02127 90.46162 47.00882 90.46658 46.99554     439
 90.46691 46.99419  0.00000  0.00000  0.00000  0.00000  0.00000  0.00000     440];

n12 = makeNode(tmp);
c12 = [(1:size(n12,1)-1)', (2:size(n12,1))'; size(n12,1),1];


tmp = [
 90.54601 47.01913 90.55389 47.02411 90.56380 47.02964 90.56696 47.03642     441
 90.56443 47.04168 90.56805 47.04186 90.56760 47.04078 90.57234 47.03162     442
 90.56955 47.01636 90.56705 47.00684 90.56622 46.99865 90.55082 47.00341     443
 90.54476 47.01040 90.54515 47.01805 90.54601 47.01913  0.00000  0.00000     444];

n13 = makeNode(tmp);
c13 = [(1:size(n13,1)-1)', (2:size(n13,1))'; size(n13,1),1];


tmp = [
 90.58725 47.06357 90.58488 47.07211 90.58753 47.07670 90.59328 47.07135     445
 90.59375 47.06506 90.59042 47.06267 90.59037 47.06185 90.58445 47.06391     446
 90.58725 47.06357  0.00000  0.00000  0.00000  0.00000  0.00000  0.00000     447];

n14 = makeNode(tmp);
c14 = [(1:size(n14,1)-1)', (2:size(n14,1))'; size(n14,1),1];


tmp = [
 90.64121 47.02828 90.63881 47.03601 90.64507 47.04049 90.65115 47.03405     448
 90.65120 47.03487 90.65125 47.02829 90.64114 47.02691 90.64121 47.02828     449];

n15 = makeNode(tmp);
c15 = [(1:size(n15,1)-1)', (2:size(n15,1))'; size(n15,1),1];


tmp = [
 90.67590 47.03123 90.67190 47.03901 90.65469 47.04765 90.65057 47.05323     451
 90.65694 47.05225 90.66502 47.04548 90.68820 47.04351 90.69321 47.03216     452
 90.69337 47.02778 90.69212 47.02672 90.68411 47.01980 90.67489 47.02743     453
 90.67588 47.03096 90.67590 47.03123  0.00000  0.00000  0.00000  0.00000     454];

n16 = makeNode(tmp);
c16 = [(1:size(n16,1)-1)', (2:size(n16,1))'; size(n16,1),1];


node  = [n1; n2; n3; n4; n5; n6; n7; n8; n9; n10; n11; n12];
cnect = [
        c1
        c2+size(n1,1)
        c3+size(n1,1)+size(n2,1)
        c4+size(n1,1)+size(n2,1)+size(n3,1)
        c5+size(n1,1)+size(n2,1)+size(n3,1)+size(n4,1)
        c6+size(n1,1)+size(n2,1)+size(n3,1)+size(n4,1)+size(n5,1)
        c7+size(n1,1)+size(n2,1)+size(n3,1)+size(n4,1)+size(n5,1)+size(n6,1)
        c8+size(n1,1)+size(n2,1)+size(n3,1)+size(n4,1)+size(n5,1)+size(n6,1)+size(n7,1)
        c9+size(n1,1)+size(n2,1)+size(n3,1)+size(n4,1)+size(n5,1)+size(n6,1)+size(n7,1)+size(n8,1)
        c10+size(n1,1)+size(n2,1)+size(n3,1)+size(n4,1)+size(n5,1)+size(n6,1)+size(n7,1)+size(n8,1)+size(n9,1)
        c11+size(n1,1)+size(n2,1)+size(n3,1)+size(n4,1)+size(n5,1)+size(n6,1)+size(n7,1)+size(n8,1)+size(n9,1)+size(n10,1)
        c12+size(n1,1)+size(n2,1)+size(n3,1)+size(n4,1)+size(n5,1)+size(n6,1)+size(n7,1)+size(n8,1)+size(n9,1)+size(n10,1)+size(n11,1)
        ];
cnect = [
        cnect
        c13+size(node,1)
        c14+size(node,1)+size(n13,1)
        c15+size(node,1)+size(n13,1)+size(n14,1)
        c16+size(node,1)+size(n13,1)+size(n14,1)+size(n15,1)
        ];
node  = [node; n13; n14; n15; n16];

n     = 1000;
x     = linspace(min(node(:,1)),max(node(:,1)),n);
y     = linspace(min(node(:,2)),max(node(:,2)),n);
[x,y] = meshgrid(x,y);
p     = [x(:),y(:)];

num_points = size(p,1)
num_edges  = size(cnect,1)

tic, in = inpoly(p,node,cnect); inpoly_time = toc

figure, plot(p(in,1),p(in,2),'r.',p(~in,1),p(~in,2),'b.')


%%%%%%%%%%%%%%%%%%%%%%%%%%%%%%%%%%%%%%%%%%%%%%%%%%%%%%%%%%%%%%%%%%%%%%%%%%%%%%%%%%%%%%%%%%%%
function node = makeNode(tmp)

next  = 1;
lastx = inf;
lasty = inf;
for i = 1:size(tmp,1)
    for j = 1:4
        % Current xy
        x = tmp(i,2*j-1);
        y = tmp(i,2*j);
        % Check for zero
        if (x~=0)||(y~=0)
            % Add if not a duplicate
            if (x~=lastx)&&(y~=lasty)
                % Add to list
                node(next,1) = x; lastx = x;
                node(next,2) = y; lasty = y;
                % Counter
                next = next+1;
            end
        end
    end
end
node(:,1) = -node(:,1);

if (node(end,1)==node(1,1))&&(node(end,2)==node(1,2))
    node = node(1:end-1,:);
end
