# Supplementary material for: Body size-dependent energy storage causes Kleiber’s law scaling of the metabolic rate in planarians
Source: eLife. 2019 Jan 4;8:e38187. doi: 10.7554/eLife.38187 (PMC6320072; doi:10.7554/eLife.38187)
Supplement: Figure 2—source data 4. [file elife-38187-fig2-data4.zip › Figure 2 - source data 4/Functions/savitzkyGolay/savitzkyGolay.m]

function [fc, df] = savitzkyGolay(x,n,dn,x0,W,flag)
% Function:
%       Savitzky-Golay Smoothing and Differentiation Filter
%       The Savitzky-Golay smoothing/differentiation filter (i.e., the
%       polynomial smoothing/differentiation filter, or  the least-squares
%       smoothing/differentiation filters) optimally fit a set of data
%       points to polynomials of different degrees. 
%       See for details in Matlab Documents (help sgolay). The sgolay
%       function in Matlab can deal with only symmetrical and uniformly
%       spaced data of even number.
%       This function presented here is a general implement of the sgolay
%       function in Matlab. The Savitzky-Golay filter coefficients for even
%       number, nonsymmetrical and nonuniformly spaced data can be
%       obtained. And the filter coefficients for the initial point or the
%       end point can be obtained too. In addition, either numerical
%       results or symbolical results can be obtained. Lastly, this
%       function is faster than MATLAB's sgolay.
%
% Usage:
%       [fc,df] = savitzkyGolay(x,n,dn,x0,flag)
%   input:
%       x    = the original data point, e.g., -5:5 
%       n    = polynomial order
%       dn   = differentation order (0=smoothing),  default=0
%       x0   = estimation point, can be a vector    default=0
%       W    = weight vector, can be empty          
%              must have same length as x0          default=identity
%       flag = numerical(0) or symbolical(1),       default=0
%
%   output:
%       fc   = filter coefficients obtained (B output of sgolay).
%       df   = differentiation filters (G output of sgolay).
% Notes:
% 1.    x can be arbitrary, e.g., odd number or even number, symmetrical or
%       nonsymmetrical, uniformly spaced or nonuniformly spaced, etc.       
% 2.    x0 can be arbitrary, e.g., the initial point, the end point, etc.
% 3.    Either numerical results or symbolical results can be obtained.
% Example:
%       sgsdf([-3:3],2,0,0,[],0)
%       sgsdf([-3:3],2,0,0,[],1)
%       sgsdf([-3:3],2,0,-3,[],1)
%       sgsdf([-3:3],2,1,2,[],1)
%       sgsdf([-2:3],2,1,1/2,[],1)
%       sgsdf([-5:2:5],2,1,0,[],1)     
%       sgsdf([-1:1 2:2:8],2,0,0,[],1)
% Author:
%       Diederick C. Niehorster <dcniehorster@hku.hk> 2011-02-05
%       Department of Psychology, The University of Hong Kong
%
%       Originally based on
%       http://www.mathworks.in/matlabcentral/fileexchange/4038-savitzky-golay-smoothing-and-differentiation-filter
%       Allthough I have replaced almost all the code (partially based on
%       the comments on the FEX submission), increasing its compatibility
%       with MATLABs sgolay (now supports a weight matrix), its numerical
%       stability and it speed. Now, the help is pretty much all that
%       remains.
%       Jianwen Luo <luojw@bme.tsinghua.edu.cn, luojw@ieee.org> 2003-10-05
%       Department of Biomedical Engineering, Department of Electrical Engineering
%       Tsinghua University, Beijing 100084, P. R. China  
% Reference
%[1]A. Savitzky and M. J. E. Golay, "Smoothing and Differentiation of Data
%   by Simplified Least Squares Procedures," Analytical Chemistry, vol. 36,
%   pp. 1627-1639, 1964.
%[2]J. Steinier, Y. Termonia, and J. Deltour, "Comments on Smoothing and
%   Differentiation of Data by Simplified Least Square Procedures,"
%   Analytical Chemistry, vol. 44, pp. 1906-1909, 1972.
%[3]H. H. Madden, "Comments on Savitzky-Golay Convolution Method for
%   Least-Squares Fit Smoothing and Differentiation of Digital Data,"
%   Analytical Chemistry, vol. 50, pp. 1383-1386, 1978.
%[4]R. A. Leach, C. A. Carter, and J. M. Harris, "Least-Squares Polynomial
%   Filters for Initial Point and Slope Estimation," Analytical Chemistry,
%   vol. 56, pp. 2304-2307, 1984.
%[5]P. A. Baedecker, "Comments on Least-Square Polynomial Filters for
%   Initial Point and Slope Estimation," Analytical Chemistry, vol. 57, pp.
%   1477-1479, 1985.
%[6]P. A. Gorry, "General Least-Squares Smoothing and Differentiation by
%   the Convolution (Savitzky-Golay) Method," Analytical Chemistry, vol.
%   62, pp. 570-573, 1990.
%[7]Luo J W, Ying K, He P, Bai J. Properties of Savitzky-Golay Digital
%   Differentiators, Digital Signal Processing, 2005, 15(2): 122-136.
%
%See also:
%       sgolay, savitzkyGolayFilt

% Check if the input arguments are valid and apply defaults
error(nargchk(2,6,nargin,'struct'));

if round(n) ~= n, error(generatemsgid('MustBeInteger'),'Polynomial order (n) must be an integer.'), end
if round(dn) ~= dn, error(generatemsgid('MustBeInteger'),'Differentiation order (dn) must be an integer.'), end
if n > length(x)-1, error(generatemsgid('InvalidRange'),'The Polynomial Order must be less than the frame length.'), end
if dn > n, error(generatemsgid('InvalidRange'),'The Differentiation order must be less than or equal to the Polynomial order.'), end

% set defaults if needed
if nargin<6
    flag=false;
end
if nargin < 5 || isempty(W)
   % No weighting matrix, make W an identity
   W = eye(length(x0));
else
   % Check W is real.
   if ~isreal(W), error(generatemsgid('NotReal'),'The weight vector must be real.'),end
   % Check for right length of W
   if length(W) ~= length(x0), error(generatemsgid('InvalidDimensions'),'The weight vector must be of the same length as the frame length.'),end
   % Check to see if all elements are positive
   if min(W) <= 0, error(generatemsgid('InvalidRange'),'All the elements of the weight vector must be greater than zero.'), end
   % Diagonalize the vector to form the weighting matrix
   W = diag(W);
end
if nargin<4
    x0=0;
end
if nargin<3
    dn=0;
end

% prepare for symbolic output
if flag
    x=sym(x);
    x0=sym(x0);
end

Nx  = length(x);
x=x(:);
Nx0 = length(x0);
x0=x0(:);

if flag
    A=ones(length(x),1);
    for k=1:n
        A=[A x.^k];
    end
    df = inv(A'*A)*A';                          % backslash operator doesn't work as expected with symbolic inputs, but the "slowness and inaccuracy" of this method doesn't matter when doing the symbolic version
else
    df = cumprod([ones(Nx,1) x*ones(1,n)],2) \ eye(Nx);
end
df = df.';

hx = [(zeros(Nx0,dn)) ones(Nx0,1)*prod(1:dn)];  % order=0:dn-1,& dn,respectively
for k=1:n-dn                                    % order=dn+1:n=dn+k
    hx = [hx x0.^k*prod(dn+k:-1:k+1)];
end

% filter coeffs
fc = df*hx'*W;
