# Supplementary material for: Body size-dependent energy storage causes Kleiber’s law scaling of the metabolic rate in planarians
Source: eLife. 2019 Jan 4;8:e38187. doi: 10.7554/eLife.38187 (PMC6320072; doi:10.7554/eLife.38187)
Supplement: Figure 2—source data 4. [file elife-38187-fig2-data4.zip › Figure 2 - source data 4/Functions/savitzkyGolay/savitzkyGolayFilt.m]

function y=savitzkyGolayFilt(x,N,DN,F,W,DIM)
%savitzkyGolayFilt Savitzky-Golay Filtering.
%   savitzkyGolayFilt(X,N,DN,F) filters the signal X using a Savitzky-Golay 
%   (polynomial) filter.  The polynomial order, N, must be less than the
%   frame size, F, and F must be odd.  DN specifies the differentiation
%   order (DN=0 is smoothing). For a DN higher than zero, you'll have to
%   scale the output by 1/T^DN to acquire the DNth smoothed derivative of
%   input X, where T is the sampling interval. The length of the input X
%   must be >= F.  If X is a matrix, the filtering is done on the columns
%   of X.
%
%   Note that if the polynomial order N equals F-1, no smoothing
%   will occur.
%
%   savitzkyGolayFilt(X,N,DN,F,W) specifies a weighting vector W with
%   length F containing real, positive valued weights employed during the
%   least-squares minimization. If not specified, or if specified as
%   empty, W defaults to an identity matrix.
%
%   savitzkyGolayFilt(X,N,DN,F,[],DIM) or savitzkyGolayFilt(X,N,DN,F,W,DIM)
%   operates along the dimension DIM.
%
%   See also savitzkyGolay, FILTER, sgolayfilt

%   References:
%     [1] Sophocles J. Orfanidis, INTRODUCTION TO SIGNAL PROCESSING,
%              Prentice-Hall, 1995, Chapter 8.

%   Author(s): R. Losada
%   Copyright 1988-2004 The MathWorks, Inc.
%   $Revision: 1.11.4.4 $  $Date: 2009/08/11 15:47:54 $

error(nargchk(4,6,nargin,'struct'));

% Check if the input arguments are valid
if round(F) ~= F, error(generatemsgid('MustBeInteger'),'Frame length must be an integer.'), end
if rem(F,2) ~= 1, error(generatemsgid('SignalErr'),'Frame length must be odd.'), end
if round(N) ~= N, error(generatemsgid('MustBeInteger'),'Polynomial order must be an integer.'), end
if N > F-1, error(generatemsgid('InvalidRange'),'The Polynomial order must be less than the frame length.'), end
if DN > N, error(generatemsgid('InvalidRange'),'The Differentiation order must be less than or equal to the Polynomial order.'), end

if nargin < 5 || isempty(W)
   % No weighting matrix, make W an identity
   W = ones(F,1);
else
   % Check for right length of W
   if length(W) ~= F, error(generatemsgid('InvalidDimensions'),'The weight vector must be of the same length as the frame length.'),end
   % Check to see if all elements are positive
   if min(W) <= 0, error(generatemsgid('InvalidRange'),'All the elements of the weight vector must be greater than zero.'), end
end

if nargin < 6, DIM = []; end

% Compute the projection matrix B
pp = fix(-F./2):fix(F./2);
B = savitzkyGolay(pp,N,DN,pp,W);

if ~isempty(DIM) && DIM > ndims(x)
	error(generatemsgid('InvalidDimensions'),'Dimension specified exceeds the dimensions of X.')
end

% Reshape X into the right dimension.
if isempty(DIM)
	% Work along the first non-singleton dimension
	[x, nshifts] = shiftdim(x);
else
	% Put DIM in the first dimension (this matches the order 
	% that the built-in filter function uses)
	perm = [DIM,1:DIM-1,DIM+1:ndims(x)];
	x = permute(x,perm);
end

if size(x,1) < F, error(generatemsgid('InvalidDimensions'),'The length of the input must be >= frame length.'), end

% Preallocate output
y = zeros(size(x));

% Compute the transient on (note, this is different than in sgolayfilt,
% they had an optimization leaving out some transposes that is only valid
% for DN==0)
y(1:(F+1)/2-1,:) = fliplr(B(:,(F-1)/2+2:end)).'*flipud(x(1:F,:));

% Compute the steady state output
ytemp = filter(B(:,(F-1)./2+1),1,x);
y((F+1)/2:end-(F+1)/2+1,:) = ytemp(F:end,:);

% Compute the transient off
y(end-(F+1)/2+2:end,:) = fliplr(B(:,1:(F-1)/2)).'*flipud(x(end-(F-1):end,:));

% Convert Y to the original shape of X
if isempty(DIM)
	y = shiftdim(y, -nshifts);
else
	y = ipermute(y,perm);
end
