# Supplementary material for: Body size-dependent energy storage causes Kleiber’s law scaling of the metabolic rate in planarians
Source: eLife. 2019 Jan 4;8:e38187. doi: 10.7554/eLife.38187 (PMC6320072; doi:10.7554/eLife.38187)
Supplement: Figure 2—source data 4. [file elife-38187-fig2-data4.zip › Figure 2 - source data 4/LoadandFilterData2.m]

% This routine loads the data of the size measurements, assigns
% the requested quantities to the respective variable names
% and removes bad data points according to the criterion:
% - all frames with worms close to the boundary
% - skeleton crosses boundary line
% - boundary line is longer than three times the Skeleton
% - negative area values
% - area deviates by more than 30% from median
% It also allows to fill in NaNs for missing data sets and to combine extra
% measurements. Finally, it saves the quantities of choice.
%
%
% By: SW
% Date: 05.03.2017
%
%%%%%%%%%%%%%%%%%%%%%%%%%%%%%%%%%%%%%%%%%%%%%%%%%%%%%%%%%%%%%%%%%%%%%%%%%%%

clear variables

%% --- USER INPUT ---------------------------------------------------------
% > Choose the variables to save in the end:
%1-boundary points, 2-area, 3-length, 4-aspect ratio, 5-boundary curvature,
%6-center of mass, 7-head position, 8-skeleton points, 9-skeleton cuvrature
%10-mean area and std, 11-max area, 12-mean of the 10 largest area values,
%13-mean length and std, 14-median area, 15-median length
myvariables=[14,15];
% > Set path to data
folderpath = 'InputOutputFolder'; 
movfolder = 'Testmovie';
% > Specify missing movies and extra movies
correctwormnumber={}; %if the same number of movies for each measurement
numofworms=1; %number of distinct worms (measurements)
maxnum=2; %maximum number of movies per worm (measurements)
% another example: if we have 5 measurements (worms) with the following
% numbers of movies for each measurement: 3,2,2,1,4. We would like to
% combine these measurements in one file such that it looks like 3 movies
% for each measurement. Thus, we fill in NaNs for the second, third and
% fourth measurement and combine two movies for the fifth (because maybe
% the worm quickly leaves the field of view). We specify that one movie is
% missing for measurement 2,3, two movies are missing for the fourth, and
% one movie has to be removed for fifth:
% correctwormnumber={{1;[2,3]};{2;4};{-1;5}};
% numofworms=5; %number of distinct worms (measurements)
% maxnum=3; %maximum number of movies per worm (measurements)
%% ------------------------------------------------------------------------


%% --- Load data and extend user input ------------------------------------
% Set filepath
folder = [folderpath filesep 'out' movfolder];
% Variables to be loaded
varlist={...
    'BordX'; 'BordY';...
    'Area'; ...
    'Length';...
    'Aspect'; ...
    'BCurv'; ...
    'CmX'; 'CmY';
    'Hpos'; ...
    'SkelX'; 'SkelY'; ...
    'SCurv';...
    };
varlistlength = size(varlist,1);
fileid = 'Param';
fr = 45;    %number of frames per movie
movw = 1280; movh = 960; % Size of image
pxl = 44; %number of pixels per micron

%% Load data
for i=1:varlistlength;
    d.(varlist{i}) = load([folder filesep fileid varlist{i} '.txt']);
end
tn=size(d.Area,1); %total number of individual measurements
wo=tn/fr; %total number of worm movies

%% Compile vectors to correct data 
%Make list of existing movie files and a list of additions and removals
goodworms=ones(maxnum,numofworms);
correctionlist=zeros(1,numofworms);
for i=1:size(correctwormnumber,1)
    if correctwormnumber{i}{1}>0
        goodworms(1:correctwormnumber{i}{1},correctwormnumber{i}{2})=0;
    end
    numofcorrections=correctwormnumber{i}{1};
    correctionlist(correctwormnumber{i}{2})=numofcorrections;
end
goodworms=goodworms(end:-1:1,:);
goodworms=reshape(goodworms,[],1)';
%Check whether input is okay
if wo+sum(correctionlist)~=numofworms*maxnum
    error('The specified worm numbers do not add up.')
end
%Find indices of extra worms
extraworms=[];
for i=find(correctionlist<0)
    extrawormpos=maxnum*i-sum(correctionlist(1:i-1));
    extraworms=[extraworms,extrawormpos*fr+(1:abs(correctionlist(i))*fr)];
end
extrawormsrs=reshape(extraworms,fr,[]);
%% ------------------------------------------------------------------------


%% --- Remove bad data points ---------------------------------------------
% Create vector for data selection
GD = ones(tn,1);

% Worm touches the boundary
bounddist = 10;
GDp = (min(d.BordX,[],2)>bounddist).*(max(d.BordX,[],2)<movw-bounddist)...
    .*(min(d.BordY,[],2)>bounddist).*(max(d.BordY,[],2)<movh-bounddist);
GD = GD.*GDp;

% Boundaries cross the midline
GDp = ones(tn,1);
for i=1:tn
    if ~isnan(d.Hpos(i))
        [a, b] = intersections(d.BordX(i,:),d.BordY(i,:), ...
            d.SkelX(i,5:end-5),d.SkelY(i,5:end-5));
        GDp(i) = isempty(a);
    end
end
GD = GD.*GDp;

% Compare perimeter and mid line length
PerimL = sum(sqrt((d.BordX(:,2:end)-d.BordX(:,1:end-1)).^2 + ...
    (d.BordY(:,2:end)-d.BordY(:,1:end-1)).^2),2);
% d.Length=sum(sqrt((d.SkelX(:,2:end)-d.SkelX(:,1:end-1)).^2 + ...
%     (d.SkelY(:,2:end)-d.SkelY(:,1:end-1)).^2),2);
GDp = PerimL<3*d.Length;
GD = GD.*GDp;

% Negative Area
GD(d.Area<0)=0;

% Strong changes in area (more than 30% of median)
GDp = ones(fr,wo);
areafr=reshape(d.Area,fr,wo);
areafrsort=sort(areafr,1);
nanvec=sum(isnan(areafr),1);
for i=1:wo
    entrynum=fr-nanvec(i);
    if entrynum>2; %there should be at least 2 time points
        if floor(entrynum/2)==entrynum/2
            med=(areafrsort(entrynum/2+1,i)+areafrsort(entrynum/2,i))/2;
        else med=areafrsort((entrynum+1)/2,i);
        end
        GDp((0.7*med>areafr(:,i)),i)=0;
    else GDp(:,i)=zeros(fr,1);
    end
end
GD = GD.*reshape(GDp,tn,1);

% Generate matrix to delete bad data
GD = logical(GD);
%% ------------------------------------------------------------------------


%% --- Correct data -------------------------------------------------------
takeworms=zeros(2*fr,size(extrawormsrs,2)); %template how to combine data
for i=1:varlistlength;
    %Delete bad data
    d.(varlist{i})(~GD,:)=nan(1);
    
    %Combine data
    for j=1:size(extrawormsrs,2)
        combdata=[d.(varlist{i})(extrawormsrs(:,j)-maxnum*fr,:);...
            d.(varlist{i})(extrawormsrs(:,j),:)];
        if i==1;
            dataentriesind=find(~isnan(combdata(:,1)),fr);
            takeworms(dataentriesind,j)=1;
        end
        d.(varlist{i})(extrawormsrs(:,j)-maxnum*fr,:)=nan;
        d.(varlist{i})(extrawormsrs(1:sum(takeworms(:,j)),j)-maxnum*fr,:)=...
            combdata(logical(takeworms(:,j)),:);
    end
    d.(varlist{i})(extraworms,:)=[];
    
    %Create matrix of corrected data with blanks
    correcteddata=nan(fr*numofworms*maxnum,size(d.(varlist{i}),2));
    correcteddata(logical(reshape(goodworms(ones(1,fr),:),[],1)),:)=d.(varlist{i});
    d.(varlist{i})=correcteddata;
end


%% --- Save data to file --------------------------------------------------
%1-boundary points, 2-area, 3-length, 4-aspect ratio, 5-boundary curvature,
%6-center of mass, 7-head position, 8-skeleton points, 9-skeleton curvature
%10-mean area and std, 11-max area, 12-mean of the 10 largest area values,
%13-mean length and std, 14-median area, 15-median length

outfilename = 'ParamCorr';
for i=1:size(myvariables,2)
    if myvariables(i)==1
        outfile = [folder filesep outfilename varlist{1} '.txt'];
        dlmwrite(outfile, d.(varlist{1}), 'delimiter', '\t', 'precision', '%6.6f')
        outfile = [folder filesep outfilename varlist{2} '.txt'];
        dlmwrite(outfile, d.(varlist{2}), 'delimiter', '\t', 'precision', '%6.6f')
    elseif myvariables(i)==2
        outfile = [folder filesep outfilename varlist{myvariables(i)+1} '.txt'];
        dlmwrite(outfile, d.(varlist{myvariables(i)+1})/pxl/pxl, 'delimiter', '\t', 'precision', '%6.6f')
    elseif myvariables(i)==3
        outfile = [folder filesep outfilename varlist{myvariables(i)+1} '.txt'];
        dlmwrite(outfile, d.(varlist{myvariables(i)+1})/pxl, 'delimiter', '\t', 'precision', '%6.6f')
    elseif myvariables(i)<6
        outfile = [folder filesep outfilename varlist{myvariables(i)+1} '.txt'];
        dlmwrite(outfile, d.(varlist{myvariables(i)+1}), 'delimiter', '\t', 'precision', '%6.6f')
    elseif myvariables(i)==6
        outfile = [folder filesep outfilename varlist{7} '.txt'];
        dlmwrite(outfile, d.(varlist{7}), 'delimiter', '\t', 'precision', '%6.6f')
        outfile = [folder filesep outfilename varlist{8} '.txt'];
        dlmwrite(outfile, d.(varlist{8}), 'delimiter', '\t', 'precision', '%6.6f')
    elseif myvariables(i)==7
        outfile = [folder filesep outfilename varlist{9} '.txt'];
        dlmwrite(outfile, d.(varlist{9}), 'delimiter', '\t', 'precision', '%6.6f')
    elseif myvariables(i)==8
        outfile = [folder filesep outfilename varlist{10} '.txt'];
        dlmwrite(outfile, d.(varlist{10}), 'delimiter', '\t', 'precision', '%6.6f')
        outfile = [folder filesep outfilename varlist{11} '.txt'];
        dlmwrite(outfile, d.(varlist{11}), 'delimiter', '\t', 'precision', '%6.6f')
    elseif myvariables(i)==9
        outfile = [folder filesep outfilename varlist{12} '.txt'];
        dlmwrite(outfile, d.(varlist{12}), 'delimiter', '\t', 'precision', '%6.6f')
    elseif myvariables(i)==10
        varrs=reshape(d.Area,fr*maxnum,numofworms);
        varmean = nanmean(varrs,1)/pxl/pxl; varstd=nanstd(varrs,[],1)/pxl/pxl;
        outfile = [folder filesep outfilename 'MeanArea.txt'];
        dlmwrite(outfile, [varmean', varstd'], 'delimiter', '\t', 'precision', '%6.6f')
    elseif myvariables(i)==11
        varrs=reshape(d.Area,fr*maxnum,numofworms);
        varmax = max(varrs,[],1)/pxl/pxl;
        outfile = [folder filesep outfilename 'MaxArea.txt'];
        dlmwrite(outfile, varmax', 'delimiter', '\t', 'precision', '%6.6f')
    elseif myvariables(i)==12
        varrs=reshape(d.Area,fr*maxnum,numofworms); varrs(isnan(varrs))=-Inf;
        varsort = sort(varrs,1); varsort(varsort==-Inf)=NaN;
        varmax10=nanmean(varsort(end-9:end,:),1)/pxl/pxl;
        outfile = [folder filesep outfilename 'Max10Area.txt'];
        dlmwrite(outfile, varmax10', 'delimiter', '\t', 'precision', '%6.6f')
    elseif myvariables(i)==13
        varrs=reshape(d.Length,fr*maxnum,numofworms);
        varmean = nanmean(varrs,1)/pxl; varstd=nanstd(varrs,[],1)/pxl;
        outfile = [folder filesep outfilename 'MeanLength.txt'];
        dlmwrite(outfile, [varmean', varstd'], 'delimiter', '\t', 'precision', '%6.6f')
    elseif myvariables(i)==14
        varrs=reshape(d.Area,fr*maxnum,numofworms);
        varmedian = nanmedian(varrs,1)/pxl/pxl;
        outfile = [folder filesep outfilename 'MedianArea.txt'];
        dlmwrite(outfile, varmedian', 'delimiter', '\t', 'precision', '%6.6f')
    elseif myvariables(i)==15
        varrs=reshape(d.Length,fr*maxnum,numofworms);
        varmedianL = nanmedian(varrs,1)/pxl;
        outfile = [folder filesep outfilename 'MedianLength.txt'];
        dlmwrite(outfile, varmedianL', 'delimiter', '\t', 'precision', '%6.6f')
    else error('Output choice does not exist.')
    end
end
