# Supplementary material for: Body size-dependent energy storage causes Kleiber’s law scaling of the metabolic rate in planarians
Source: eLife. 2019 Jan 4;8:e38187. doi: 10.7554/eLife.38187 (PMC6320072; doi:10.7554/eLife.38187)
Supplement: Figure 2—source data 4. [file elife-38187-fig2-data4.zip › Figure 2 - source data 4/README.txt]

Pipeline to extract worm area and length for the article
“Body size-dependent energy storage causes Kleiber’s law scaling of the metabolic rate in planarians”
- Script tested with MATLAB version R2014b
- Script is not optimised with respect to speed or elegance. It is rather a quick and dirty approach to analyse worm movies in the lab.

This package contains:
- 3 Matlab scripts: “WormMovies2Shapes.m”, “Shape2Parameters.m” and “LoadandFilterData.m”
- “Functions” folder with supporting functions (4 of them are written by other people)
- InputOutputFolder with 2 example movies of the same worm to test the pipeline

For extracting worm area and length: 
1. Run WormMovies2Shapes: this analyzes worm movies and returns the x and y coordinates of the worm outline. The user is asked to identify the worm in the first frames of each movie (see below section about user input).
2. Run Shapes2Parameters: this computes a list of useful parameters such as area and length of the worm, all values are given in units of pixels
3. Run LoadandFilterData: this deletes wrong data points, combines measurements and saves the corrected parameters of choice, these derived parameters (like mean area) are given in micron.

User interface:
- the user has to identify the worm in the first frame of each movie
- the script identifies all movies (*.mp4) in the specified folder
- the script also finds all large objects, which potentially can be worms
- click close to the number of the respective worm object
- you can also jump to the next frame in the movie (“next”) or go back to first frame either with or without background subtraction
- next the script ask the user whether is has successfully identified head and tail
- click okay if the vector points approximately from tail to head
- click switch if it points from head to tail
- you can also go back to the worm identification interface
- after the user identified the worms in all movies, the script proceeds by itself

Output:
- imdump*: folder with all movie frames, indicating the worm outline
- out*: folder with perimeter coordinates of all worms (Boundpoints) and derived parameters (curvature along the perimeter (BCurv), sorted perimeter coordinates starting from tail (Bord), head position (Hpos), area, length, center of mass coordinates (Cm), midline coordinates (Skel), curvature along the midline (SCurv), aspect ratio (Aspect)) as well as further derived parameters (ParamCorr*)
- WoLu*: file with movie specific parameters (worm number, start frame, end frame, center of worm mass in start frame, factor to rescale movie, background subtraction choice, tail-head vector)
- WoLuLog*: log file for error messages and warnings
