# Supplementary material for: Body size-dependent energy storage causes Kleiber’s law scaling of the metabolic rate in planarians
Source: eLife. 2019 Jan 4;8:e38187. doi: 10.7554/eLife.38187 (PMC6320072; doi:10.7554/eLife.38187)
Supplement: Figure 2—source data 4. [file elife-38187-fig2-data4.zip › Figure 2 - source data 4/Shape2Parameters.m]

% Calculating various parameter for the worm
% Input: boundary points
%
% Needs:
% - poly_stuff by Darren Engwirda
% - savitzkyGolay function by Diederick
% - myinterpolfunction
% - sortingskeleton
%
% calculates: boundary curvature, ordered boundary, head position, area,
% length, center of mass position, body midline, midline curvature, aspect ratio
%
% Date: 24.05.2018
% By: SW
%
%%%%%%%%%%%%%%%%%%%%%%%%%%%%%%%%%%%%%%%%%%%%%%%%%%%%%%%%%%%%%%%%%%%%%%%%%%%


%% -- USER INPUT ----------------------------------------------------------
movpath = 'InputOutputFolder';
movfolder = 'Testmovie';
%% ------------------------------------------------------------------------


% Set parameters
folder = [movpath filesep 'out' movfolder]; % movfolder
fr = 45;    %number of frames per movie
usamp = 10; %undersampling rate for the calculation of the curvature
thresholdskel = 0.5;    %parameter to find the skeleton
delta = 0.05;           %parameter to adjust the skeleton position
skelusamp = 4;          %undersampling rate for curvature of skeleton
%%%%%%%%%%%%%%%%%%%%%%%%%%%%%%%%%%%%%%%%%%%%%%%%%%%%%%%%%%%%%%%%%%%%%%%%%%%


% Load data
Bpxload = load([folder filesep 'Boundpointx.txt']);
Bpyload = load([folder filesep 'Boundpointy.txt']);
WoLuinput = load([movpath filesep 'WoLu' movfolder '.txt']);

wo = size(Bpxload,1)/fr;    %number of worm movies
dp = size(Bpxload,2);       %data points
%%%%%%%%%%%%%%%%%%%%%%%%%%%%%%%%%%%%%%%%%%%%%%%%%%%%%%%%%%%%%%%%%%%%%%%%%%%


% Computing the curvature
Bpy2 = [Bpyload(:,end-2*usamp:end-1), Bpyload, Bpyload(:,2:2*usamp)];
Bpx2 = [Bpxload(:,end-2*usamp:end-1), Bpxload, Bpxload(:,2:2*usamp)];
curv = zeros(fr*wo,dp-1);
for j = 2*usamp+1:dp+2*usamp-1;
    yp = Bpy2(:,j+usamp) - Bpy2(:,j-usamp);
    ypp = Bpy2(:,j+2*usamp) - 2*Bpy2(:,j) + Bpy2(:,j-2*usamp);
    xpp = Bpx2(:,j+2*usamp) - 2*Bpx2(:,j) + Bpx2(:,j-2*usamp);
    xp = Bpx2(:,j+usamp) - Bpx2(:,j-usamp);
    curv(:,j-2*usamp) = -((yp.*xpp-xp.*ypp)./(sqrt(yp.^2+xp.^2)).^3);
end

% Smooth out curvature to calculate head and tail position
filtersize = round(dp/5)-1+mod(round(dp/5),2);
curvgolay = savitzkyGolayFilt([curv(:,end-filtersize+1:end)';...
                curv'; curv(:,1:filtersize)'],3,0,filtersize);
curvth = curvgolay(filtersize+1:end-filtersize,:)';

% Tail position is position of largest curvature
[tail, tpos] = max(curvth,[],2);
% Calculate head position and correct tail position if necessary
head = nan(size(tpos)); hpos = head;
curvord = nan(size(curv)); curvthord = nan(size(curv));
Bpyord = nan(size(Bpyload)); Bpxord = Bpyord;
for p = 0:wo-1;
    %determine reference vector by user input
    xold  = WoLuinput(p+1,8);
    yold  = WoLuinput(p+1,9);
    for q = 1:fr;
        pos=fr*p+q;
        if ~isnan(tail(pos));
            %sort from tail on
            %(note that for the boundary points first and last value is
            %identical while for the curvature it is not)
            curvthord(pos,:)=[curvth(pos,tpos(pos):end),...
                curvth(pos,1:tpos(pos)-1)];
            curvord(pos,:)=[curv(pos,tpos(pos):end),...
                curv(pos,1:tpos(pos)-1)];
            Bpyord(pos,:)=[Bpyload(pos,tpos(pos):end),...
                Bpyload(pos,2:tpos(pos))];
            Bpxord(pos,:)=[Bpxload(pos,tpos(pos):end),...
                Bpxload(pos,2:tpos(pos))];
            %set the curvature values around tpos to be zero
            curvt = curvthord(pos,:);
            curvt(1:round(dp/5)) = 0;
            curvt(end-round(dp/5):end) = 0;
            
            %find the head position by looking for the max curvature
            [~, hpos(pos)] = max(curvt);
            %vector from tail to head
            ynew = Bpyord(pos,hpos(pos))-Bpyord(pos,1);
            xnew = Bpxord(pos,hpos(pos))-Bpxord(pos,1);
            %angle between reference vector and new vector
            angle = acos((ynew*yold + xnew*xold)/sqrt(ynew^2+xnew^2)/...
                sqrt(yold^2+xold^2));
            if angle > pi/2;
                curvord(pos,:) = [curvord(pos,hpos(pos):end),...
                    curvord(pos,1:hpos(pos)-1)];
                Bpyord(pos,:) = [Bpyord(pos,hpos(pos):end),...
                    Bpyord(pos,2:hpos(pos))];
                Bpxord(pos,:) = [Bpxord(pos,hpos(pos):end),...
                    Bpxord(pos,2:hpos(pos))];
                hpos(pos)=length(Bpxord(pos,:))-hpos(pos)+1;
                yold = -ynew; xold = -xnew;
            else yold = ynew; xold = xnew;
            end
            tail(pos) = curvord(pos,1);
            head(pos) = curvord(pos,hpos(pos));
        end
    end
 
end
%%%%%%%%%%%%%%%%%%%%%%%%%%%%%%%%%%%%%%%%%%%%%%%%%%%%%%%%%%%%%%%%%%%%%%%%%%%


% Worm area by integrating over the boundary
Area = squeeze(sum(Bpxord(:,1:end-1).*Bpyord(:,2:end)...
    - Bpxord(:,2:end).*Bpyord(:,1:end-1),2)/2);
% Center of mass by integrating over the boundary
cmx = squeeze(sum((Bpxord(:,1:end-1)+Bpxord(:,2:end))...
    .*(Bpxord(:,1:end-1).*Bpyord(:,2:end)...
    - Bpxord(:,2:end).*Bpyord(:,1:end-1)),2))/6./Area;
cmy = squeeze(sum((Bpyord(:,1:end-1)+Bpyord(:,2:end))...
    .*(Bpxord(:,1:end-1).*Bpyord(:,2:end)...
    - Bpxord(:,2:end).*Bpyord(:,1:end-1)),2))/6./Area;
%%%%%%%%%%%%%%%%%%%%%%%%%%%%%%%%%%%%%%%%%%%%%%%%%%%%%%%%%%%%%%%%%%%%%%%%%%%


% Find the midline of the body
biymin = min(Bpyord,[],2); biymax = max(Bpyord,[],2);
bixmin = min(Bpxord,[],2); bixmax = max(Bpxord,[],2);
skeletonx = nan(wo*fr, round(dp/4)); skeletony = skeletonx;
for p = 1:wo*fr;
    if ~isnan(tail(p));
        %create 2 vectors for the 2 sides
        side1 = [Bpyord(p,2:hpos(p)-1)', Bpxord(p,2:hpos(p)-1)'];
        side0 = [Bpyord(p,end-1:-1:hpos(p)+1)', Bpxord(p,end-1:-1:hpos(p)+1)'];
        
        % search for points inside the worm that have the distance
        % 'thresholdskel' to the boundaries
        xrstep=2; if bixmax(p)-bixmin(p)<100; xrstep=1; end
        yrstep=2; if biymax(p)-biymin(p)<100; yrstep=1; end
        xinrange = (ceil(bixmin(p)):xrstep:floor(bixmax(p)))';
        yinrange = (ceil(biymin(p)):yrstep:floor(biymax(p)))';
        xinsearch = xinrange(:,ones(size(yinrange,1),1));
        xinsearch = xinsearch(:);
        yinsearch = yinrange(:,ones(size(xinrange,1),1))';
        yinsearch = yinsearch(:);
        in = inpoly([xinsearch,yinsearch],[Bpxord(p,:)',Bpyord(p,:)']);
        ro = yinsearch(in);
        co = xinsearch(in);
        skelpoints = zeros(size(ro,1),2);  skelcounter=1;
        for j = 1:size(ro,1)
            %find out minimum distance from side 1
            diff1y = ro(j) - side1(:,1);
            diff1x = co(j) - side1(:,2);
            diff1 = sqrt(diff1x.^2 + diff1y.^2);
            [min1v, min1pos]= min(diff1);
            %find out minimum distance from side 0
            diff0y = ro(j) - side0(:,1);
            diff0x = co(j) - side0(:,2);
            diff0 = sqrt(diff0x.^2 + diff0y.^2);
            [min0v, min0pos]= min(diff0);
            %find straight distance between the two boundary points
            dist12 = sqrt((side1(min1pos,1)-side0(min0pos,1))^2 + ...
                (side1(min1pos,2)-side0(min0pos,2))^2);

            % Compare the distances to both sides:
            % if they are approximately equal (difference below
            % thresholdskel) and the straight distance is not so
            % much different from the sum of those and if they are
            % larger than 4 pixel, move the skeleton point and
            % search for most accurate position
            if abs(min1v - min0v)<thresholdskel...
                    && abs(min1v + min0v - dist12)<2*thresholdskel...
                    && min1v>4 && min0v>4
                tr = ro(j);
                tc = co(j);
                tminv = abs(min1v - min0v);
                tdiff01 = zeros(9,1); ty = zeros(9,1); tx = zeros(9,1);
                while tminv > delta*2
                      counter = 0;
                      for l = -1:1
                      for m = -1:1
                          counter = counter+1;
                          ty(counter) = tr+(l*delta);
                          tx(counter) = tc+(m*delta);
                          %find out minimum distance from side 1
                          tdiff1y = ty(counter) - side1(min1pos,1);
                          tdiff1x = tx(counter) - side1(min1pos,2);
                          tdiff1 = sqrt(tdiff1x.^2 + tdiff1y.^2);
                          %find out minimum distance from side 0
                          tdiff0y = ty(counter) - side0(min0pos,1);
                          tdiff0x = tx(counter) - side0(min0pos,2);
                          tdiff0 = sqrt(tdiff0x.^2 + tdiff0y.^2);
                          tdiff01(counter) = abs(tdiff0 - tdiff1);
                      end
                      end
                      [tminv, tminpos]= min(tdiff01);  
                      tr = ty(tminpos);
                      tc = tx(tminpos);
                end
                skelpoints(skelcounter,:) = [tr tc];
                skelcounter = skelcounter+1;
            end
        end
        if skelcounter>5; %has to find at least 6 skeleton points
            skelpoints(skelcounter:end,:) = [];
            % Sort the skeleton elements by starting from the tail and
            % finding the nearest neighbor, delete dublicated positions
            skelsorted = sortingskeleton(skelpoints,...
                [Bpyord(p,1), Bpxord(p,1)],...
                [Bpyord(p,hpos(p)), Bpxord(p,hpos(p))]);
            % Interpolate the skeleton
            skeletoninterpol = myinterpolfunction(skelsorted(:,1),...
                skelsorted(:,2), round(dp/4)-1,'pchip');
            % Smooth out skeleton
            skeleton = savitzkyGolayFilt(skeletoninterpol,3,0,...
                        round(dp/8)-1+mod(round(dp/8),2));
            skeletonx(p,:) = skeleton(:,2)';
            skeletony(p,:) = skeleton(:,1)';
        end
    end
end
%%%%%%%%%%%%%%%%%%%%%%%%%%%%%%%%%%%%%%%%%%%%%%%%%%%%%%%%%%%%%%%%%%%%%%%%%%%


% Compute worm length
SkelL = sum(sqrt((skeletonx(:,2:end)-skeletonx(:,1:end-1)).^2 + ...
    (skeletony(:,2:end)-skeletony(:,1:end-1)).^2),2);
%%%%%%%%%%%%%%%%%%%%%%%%%%%%%%%%%%%%%%%%%%%%%%%%%%%%%%%%%%%%%%%%%%%%%%%%%%%


% Compute the curvature of the skeleton
skelcurv = nan(size(skeletonx,1),size(skeletonx,2)-4*skelusamp);
for j = 2*skelusamp+1:size(skeletonx,2)-2*skelusamp;
    yp = skeletony(:,j+skelusamp) - skeletony(:,j-skelusamp);
    ypp = skeletony(:,j+2*skelusamp) - 2*skeletony(:,j)...
        + skeletony(:,j-2*skelusamp);
    xpp = skeletonx(:,j+2*skelusamp) - 2*skeletonx(:,j)...
        + skeletonx(:,j-2*skelusamp);
    xp = skeletonx(:,j+skelusamp) - skeletonx(:,j-skelusamp);
    skelcurv(:,j-2*skelusamp) = -((yp.*xpp-xp.*ypp)./(sqrt(yp.^2+xp.^2)).^3);
end
%%%%%%%%%%%%%%%%%%%%%%%%%%%%%%%%%%%%%%%%%%%%%%%%%%%%%%%%%%%%%%%%%%%%%%%%%%%


% Calculate distances between center of mass and boundary points, rotate
% the system afterwards such that the first vector to the boundary is
% horizontal. Afterwards the angles between the vectors to the boundary can
% be calculated
nnani = ~isnan(Bpyord(:,1));
boundvecy = Bpyord(nnani,:)-cmy(nnani,ones(dp,1));
boundvecx = Bpxord(nnani,:)-cmx(nnani,ones(dp,1));
boundlength = sqrt(boundvecy.*boundvecy + boundvecx.*boundvecx);
bvx1 = boundvecx(:,1); bvy1 = boundvecy(:,1);
angle = mod(atan2(boundvecy.*bvx1(:,ones(dp,1))...
    - boundvecx.*bvy1(:,ones(dp,1)),...
    boundvecy.*bvy1(:,ones(dp,1)) + boundvecx.*bvx1(:,ones(dp,1))),2*pi);

% Determine area and width/length ratio by computing the principle axis
% corrangle=mod(atan2(-bvy1,bvx1),2*pi);
% angle2=mod(-angle+corrangle(:,ones(dp,1)),2*pi);
angle2=angle; %if the principle axes are not important
dphi=diff([angle(:,1:end-1), ones(size(angle,1),1)*2*pi],[],2);
dphi=(dphi(:,[end,1:end-1])+dphi)/2;
%0th area moment (=area)
M0=0.5*sum(boundlength(:,1:end-1).^2.*dphi,2); %identical Area above
%first area moment
M1x=sum(boundlength(:,1:end-1).^3.*sin(angle2(:,1:end-1)).*dphi,2)/3; % x-component
M1y=sum(boundlength(:,1:end-1).^3.*cos(angle2(:,1:end-1)).*dphi,2)/3; % y-component
%second area moment
%(with correction according to parallel axis theorem)
M2xx=sum(boundlength(:,1:end-1).^4.*sin(angle2(:,1:end-1)).^2.*dphi,2)/4-M1x.*M1x./M0;
M2xy=sum(boundlength(:,1:end-1).^4.*sin(2*angle2(:,1:end-1)) .*dphi,2)/8-M1x.*M1y./M0;
M2yy=sum(boundlength(:,1:end-1).^4.*cos(angle2(:,1:end-1)).^2.*dphi,2)/4-M1y.*M1y./M0;
%transform tensor to principal axes and determine aspect ratio
ar = nan(size(M2xx,1),1);
for i=1:size(M2xx,1)
    M2=[M2xx(i) M2xy(i); M2xy(i) M2yy(i)]; %2nd area moment rank-2 tensor
    [eigvec1, M2p]=eig(M2);
    if M2p(1,1)>0 && M2p(2,2)>0
        if M2p(1,1)<M2p(2,2);
            ar(i) = sqrt(M2p(1,1)/M2p(2,2));
        else ar(i) = sqrt(M2p(2,2)/M2p(1,1));
        end
    end
end
aspectrat = nan(size(Bpxord,1),1);
aspectrat(nnani) = ar;
%%%%%%%%%%%%%%%%%%%%%%%%%%%%%%%%%%%%%%%%%%%%%%%%%%%%%%%%%%%%%%%%%%%%%%%%%%%


% Save data to file:
% curvature along the perimeter, sorted perimeter coordinates, head
% position, area, length, center of mass coordinates, midline coordinates,
% curvature along the midline, aspect ratio
disp('Writing to file...')
outfilename = 'Param';
outfile = [folder filesep outfilename 'BCurv.txt'];
dlmwrite(outfile, curvord, 'delimiter', '\t', 'precision', '%6.6f', '-append')
outfile = [folder filesep outfilename 'BordX.txt'];
dlmwrite(outfile, Bpxord, 'delimiter', '\t', 'precision', '%6.4f', '-append')
outfile = [folder filesep outfilename 'BordY.txt'];
dlmwrite(outfile, Bpyord, 'delimiter', '\t', 'precision', '%6.4f', '-append')
outfile = [folder filesep outfilename 'Hpos.txt'];
dlmwrite(outfile, hpos, 'delimiter', '\t', 'precision', '%d', '-append')
outfile = [folder filesep outfilename 'Area.txt'];
dlmwrite(outfile, Area, 'delimiter', '\t', 'precision', '%6.4f', '-append')
outfile = [folder filesep outfilename 'Length.txt'];
dlmwrite(outfile, SkelL, 'delimiter', '\t', 'precision', '%6.4f', '-append')
outfile = [folder filesep outfilename 'CmX.txt'];
dlmwrite(outfile, cmx, 'delimiter', '\t', 'precision', '%6.4f', '-append')
outfile = [folder filesep outfilename 'CmY.txt'];
dlmwrite(outfile, cmy, 'delimiter', '\t', 'precision', '%6.4f', '-append')
outfile = [folder filesep outfilename 'SkelX.txt'];
dlmwrite(outfile, skeletonx, 'delimiter', '\t', 'precision', '%6.4f', '-append')
outfile = [folder filesep outfilename 'SkelY.txt'];
dlmwrite(outfile, skeletony, 'delimiter', '\t', 'precision', '%6.4f', '-append')
outfile = [folder filesep outfilename 'SCurv.txt'];
dlmwrite(outfile, skelcurv, 'delimiter', '\t', 'precision', '%6.6f', '-append')
outfile = [folder filesep outfilename 'Aspect.txt'];
dlmwrite(outfile, aspectrat, 'delimiter', '\t', 'precision', '%6.4f', '-append')
%%%%%%%%%%%%%%%%%%%%%%%%%%%%%%%%%%%%%%%%%%%%%%%%%%%%%%%%%%%%%%%%%%%%%%%%%%%
