# Supplementary material for: Body size-dependent energy storage causes Kleiber’s law scaling of the metabolic rate in planarians
Source: eLife. 2019 Jan 4;8:e38187. doi: 10.7554/eLife.38187 (PMC6320072; doi:10.7554/eLife.38187)
Supplement: Figure 2—source data 4. [file elife-38187-fig2-data4.zip › Figure 2 - source data 4/WormMovies2Shapes.m]

% This script analyzes worm movies and extracts the shape of the worms
% Date: 24.05.2018
% by: SW
%
% Needs:
% - myginput by F. Moisy
% - myinterpolfunction
% - sortingskeleton
% - savitzkiGolay function by Diederick
% - intenscorrect
%
% What the user has to do:
% - Specify parameters and input / output folders in user section.
% - Identify worm in first frame of each movie
% - Identify tail head vector in user interface
%
% Comment:
% - for very small or very large worms (in particular if results are not
% optimal) try run without background subtraction
% - if Matlab crashes due to edge detection uncomment the alternative
% definition of "wf". This is a Matlab bug related to a particular row
% or column number in the image.
%- the code is optimized for S.mediterranea, applying it to other species
% might require adjustment.
%
%%%%%%%%%%%%%%%%%%%%%%%%%%%%%%%%%%%%%%%%%%%%%%%%%%%%%%%%%%%%%%%%%%%%%%%%%%%


clear all;


%% User section %%%%%%%%%%%%%%%%%%%%%%%%%%%%%%%%%%%%%%%%%%%%%%%%%%%%%%%%%%%

% --- SPECIFY LOCATION HERE -----------------------------------------------
movpath = 'InputOutputFolder';
movfolder = 'Testmovie'; %name of folder containing movie file
wormnumberlookup = 0;  %set 1 if worms have already been identified: 0,1
% -------------------------------------------------------------------------

imdump = ['imdump', movfolder];    %program dumps images there
outfolder = ['out', movfolder];    %folder for outputfiles

% Set parameter
num = 200;      %number of points along the perimeter
usamp = 10;     %undersampling rate for the calculation of the curvature
thresholdskel = 0.5;    %parameter to find the skeleton
delta = 0.01;           %adjustment of skeleton skeleton points
cannysig = 1.5;   %standard variation for canny edge detection routine

movheightref = [];  %reference frame height: [],960
movwidthref = [];  %reference frame height: [],1280
fileendref = 45; %reference frame number: [],45

rangeofmovfiles = []; %range of movie files: all [], range n1:n2,
                       %starting from n1:100000000
                       
%%%%%%%%%%%%%%%%%%%%%%%%%%%%%%%%%%%%%%%%%%%%%%%%%%%%%%%%%%%%%%%%%%%%%%%%%%%


%% Searching for movie files in folder %%%%%%%%%%%%%%%%%%%%%%%%%%%%%%%%%%%%

% Create list of all mp4 files in the specified folder
dirName = [movpath filesep movfolder filesep '*.mp4'];
dirData = dir(dirName);
fileNameList = {dirData.name}';
% Check if movie files exist
if isempty(fileNameList);
    error('There are not such files in the input folder.')
end
if ~isempty(rangeofmovfiles) && (size(fileNameList,1)<rangeofmovfiles(1));
    error('The files you have specified do not exist.')
end
if ~isempty(rangeofmovfiles) && (size(fileNameList,1)<rangeofmovfiles(end));
    rangeofmovfiles=rangeofmovfiles(1):size(fileNameList,1);
end
% Create list of specified movie files
if isempty(rangeofmovfiles);
    fileNameList=fileNameList(1:end);
elseif length(rangeofmovfiles)==1;
    fileNameList=fileNameList(rangeofmovfiles);
else fileNameList=fileNameList(rangeofmovfiles);
end
% Prepend path to files
if ~isempty(fileNameList)
    fileList = cellfun(@(x) fullfile([movpath filesep movfolder],x),... %add pwd
                       fileNameList,'UniformOutput',false);
end

% Create output folders
warning('off','MATLAB:MKDIR:DirectoryExists'), mkdir([movpath filesep imdump])
warning('off','MATLAB:MKDIR:DirectoryExists'), mkdir([movpath filesep outfolder])
%%%%%%%%%%%%%%%%%%%%%%%%%%%%%%%%%%%%%%%%%%%%%%%%%%%%%%%%%%%%%%%%%%%%%%%%%%%


%% Asking user to identify worms %%%%%%%%%%%%%%%%%%%%%%%%%%%%%%%%%%%%%%%%%%

fid = fopen([movpath filesep 'WoLuLog' movfolder '.txt'],'a+');
warning('off', 'all')


if wormnumberlookup == 0;

% Initialize parameters
% id of worm, first good frame, center of mass coordinates, scaling factor
% for different pixel number, background subtraction, tail-head-vector
wormnumbers = zeros(length(fileList),1); fframes = wormnumbers;
cmxrefs = wormnumbers; cmyrefs = wormnumbers; resizefac = wormnumbers;
backgroundflags = wormnumbers; thvecxs = wormnumbers; thvecys = wormnumbers; 

% Identify worms in all movies
for f = 1:length(fileList);

% Load movie
mov = VideoReader(fileList{f});
fileend = get(mov, 'numberOfFrames');   %total number of frames in movie
movH = mov.Height; movW = mov.Width;    %height and width of frames

% Check if reference height and width was specified otherwise do it
if f==1
    if isempty(movheightref); movheightref = movH; end
    if isempty(movwidthref); movwidthref = movW; end
    if isempty(fileendref); fileendref = fileend; end
    lframes = ones(length(fileList),1)*fileendref;
end

% Check if file number exceeds or falls below the reference number
if fileend > fileendref;
    fprintf(fid,'%s\n',...
        warning('WormMovies2Shapes:NumFrames',['Number of frames changes in '...
        fileList{f} '\n Last ' num2str(fileend - fileendref) ' frames skipped.'])...
        );
    lframes(f) = fileendref;
elseif fileend < fileendref;
    fprintf(fid,'%s\n',...
        warning('WormMovies2Shapes:NumFrames',[num2str(fileendref - fileend) ...
            ' frames missing in ' fileList{f}])...
            );
    lframes(f) = fileend;
end

% Background subtraction by comparison of first and last image
if movH == movheightref && movW == movwidthref;
    in1 = rgb2gray(read(mov,1));
    in2 = rgb2gray(read(mov,lframes(f)));
    resizefac(f) = 1;
elseif movH/movheightref==movW/movwidthref; %if image is of wrong size
    resizefac(f) = movheightref/movH;
    in1 = rgb2gray(imresize(read(mov,1),resizefac(f)));
    in2 = rgb2gray(imresize(read(mov,lframes(f)),resizefac(f)));
else fprintf(fid,'%s\n',...
        warning('WormMovies2Shapes:ImSize',['Wrong aspect ratio in movie ',...
        num2str(f), '!'])...
        );
    wormnumbers(f) = -1; %means wrong, 0 would mean "not determined yet"
end
sbg = strel('square',3);
bg = imdilate(in1-(in1-in2),sbg)*4; %global background


framenumber = 0; backgroundflag = 0;
while (wormnumbers(f) == 0 && framenumber<lframes(f))
    framenumber = framenumber + 1;

    % Read image, adjust background
    % (transform to bw image with a very weak threshold, fill all holes that
    % are potentially at the position of the worm body, subtract those fillings
    % from the background, finally subtract true background from image)
    if resizefac(f)==1;
        in = read(mov, framenumber);
    else in = imresize(read(mov, framenumber),resizefac(f));
    end
    
    % Check if image is completely black
    if sum(in(:))==0; error('Image is completely black.'); end
    
    % Correct background for points that are part of the worm body
    ingray = rgb2gray(in);
    graythreshvalue = graythresh(ingray-bg);
    bgbw = im2bw(ingray-bg, graythreshvalue*0.1);
    bgcorrection = imfill(bgbw,'holes');    %background correction
    truebg = bg-uint8(255*bgcorrection);    %true background
    if backgroundflag == 0;
        Igray = ingray-truebg;              %grayscale image
    else Igray = ingray;
    end

    % Extract single worms from image without background
    Iedge = edge(Igray,'canny',[],cannysig); %detect edges
    se90 = strel('line', 3, 90);
    se0 = strel('line', 3, 0);
    Idilate = imdilate(bwareaopen(Iedge,20), [se90 se0]); %smear out the edges
    Icb = imclearborder(Idilate, 4);    %remove worms that touch the border
    Iao = bwareaopen(Icb,200);          %remove small clusters of pixel
    Ifill = imfill(bwmorph(Iao,'close'),'holes'); %fill shapes
    [Ilabel, nlabel]=bwlabel(Ifill);        %label each worm


    % Find center of mass points for each worm / object
    Isingle=Ifill;
    xpos=1:size(Isingle,2);
    ypos=1:size(Isingle,1);
    cmx=zeros(nlabel,1); cmy=zeros(nlabel,1);
    massmat=nan(1,nlabel);
    for i=1:nlabel;
        Isingle(:)=0;
        Isingle(Ilabel==i)=1;
        massmat(i)=sum(sum(Isingle));
        cmx(i)=sum(sum(Isingle,1).*xpos)/massmat(i);
        cmy(i)=sum(sum(Isingle,2).*ypos')/massmat(i);
    end
    [~,maxmassind]=max(massmat);

    movinfo = [fileList{f},', frame ', num2str(framenumber)];
    
    % Create first test image to identify worm
    Ioutline = bwperim(Ifill); Ishow=in; Ishow(Ioutline)=255;
    
    figure(2), clf,
    imshow(Ishow,'InitialMagnification','fit')
    hold all
    for i=1:length(cmx);
        if i==maxmassind
            text(cmx(i),cmy(i),num2str(i),'Color','g','FontWeight', 'bold');
        else text(cmx(i),cmy(i),num2str(i),'Color','r','FontWeight', 'bold');
        end
    end
    buttonspace=floor(movheightref/3);
    xzoom = [1,movwidthref+buttonspace];
    yzoom = [1,movheightref+100];
    axis([xzoom, yzoom])
    
    % plot buttons ------------------------------------------------
    patch(xzoom(2)+buttonspace*[-1 -1 0 0],...
        yzoom(1)+buttonspace*[0 1 1 0],[.8 .8 .8]);
    text(xzoom(2)-round(buttonspace/2),yzoom(1)+buttonspace/2,...
        'Next','HorizontalAlignment','center','FontSize',12,...
        'FontWeight','bold','VerticalAlignment','Middle')
    patch(xzoom(2)+buttonspace*[-1 -1 0 0],...
        yzoom(1)+buttonspace+buttonspace*[0 1 1 0],[.8 .8 .8]);
    text(xzoom(2)-round(buttonspace/2),yzoom(1)+round(3*buttonspace/2),...
        'Back subt bg','HorizontalAlignment','center','FontSize',12,...
        'FontWeight','bold','VerticalAlignment','Middle')
    patch(xzoom(2)+buttonspace*[-1 -1 0 0],...
        yzoom(1)+2*buttonspace+buttonspace*[0 1 1 0],[.8 .8 .8]);
    text(xzoom(2)-round(buttonspace/2),yzoom(1)+round(5*buttonspace/2),...
        'Back incl bg','HorizontalAlignment','center','FontSize',12,...
        'FontWeight','bold','VerticalAlignment','Middle')
    patch([xzoom(1),xzoom(1),xzoom(2),xzoom(2)],...
        yzoom(2)+101*[0 -1 -1 0],[.8 .8 .8]);
    text(xzoom(1)+10,yzoom(2)-50,movinfo,...
        'HorizontalAlignment','left','FontSize',12,'FontWeight',...
        'bold','VerticalAlignment','Middle')

    
    [xuser,yuser,keyuser] = myginput(1,'arrow');
    ibutton = 0;
    
        
    if ~isempty(keyuser);
        % any button clicked ? ----------------------------------------
        for j=1:3
            if (abs(xuser-xzoom(2)+buttonspace/2)<buttonspace/2) && ...
               (abs(yuser-yzoom(1)-(j-1+0.5)*buttonspace)<buttonspace/2)
               ibutton=j;
            end
        end
        % any key pressed ? -------------------------------------------          
        if char(keyuser)=='n'; ibutton=1;
        elseif char(keyuser)=='s'; ibutton=2;
        elseif char(keyuser)=='i'; ibutton=3;
        end;
    %if enter, thus isempty(keyuser), choose biggest object as worm
    else xuser=cmx(maxmassind); yuser=cmy(maxmassind);
    end
    
    
    %Respond to input
    if ibutton == 2;    %back with backgound subtraction
        framenumber = 0;
        backgroundflag = 0;
    elseif ibutton == 3;    %back without background subtraction
        framenumber = 0;
        backgroundflag = 1;
    elseif ibutton == 0;    %worm choosen
        clickdist = sqrt((cmx-xuser).^2+(cmy-yuser).^2);
        [minclickdist,clickedworm] = min(clickdist);
        
        if minclickdist<200;    %if click is reasonable close to worm
            
            wormnumbers(f)=clickedworm; %worm identified
            cmxrefs(f)=cmx(wormnumbers(f)); cmyrefs(f)=cmy(wormnumbers(f));
            fframes(f)=framenumber; backgroundflags(f)=backgroundflag;
            
            % Find boundary and determine head-tail vector by curvature
            Isingle(:)=0;
            Isingle(Ilabel==clickedworm)=1;
            boundmat=bwboundaries(Isingle);
            bound=boundmat{1};
            if(~(bound(1,1)==bound(end,1))||~(bound(1,2)==bound(end,2)))
                bound1=[bound;bound(1,:)];
            else bound1=bound;
            end
            
            bound1=myinterpolfunction(bound1(:,1),bound1(:,2),num,'pchip');
            
            bound2=[bound1(end-2*usamp:end-1,:);bound1;bound1(2:2*usamp,:)];
            curv = zeros(1,length(bound1)-1);
            for j = 2*usamp+1:length(bound1)+2*usamp-1;
                yp = bound2(j+usamp,1) - bound2(j-usamp,1);
                ypp = bound2(j+2*usamp,1)-2*bound2(j,1)+bound2(j-2*usamp,1);
                xpp = bound2(j+2*usamp,2)-2*bound2(j,2)+bound2(j-2*usamp,2);
                xp = bound2(j+usamp,2) - bound2(j-usamp,2);
                curv(j-2*usamp) = -((yp*xpp-xp*ypp)/(sqrt(yp^2+xp^2))^3);
            end
            filtersize = round(num/10)-1+mod(round(num/10),2);
            curvgolay = savitzkyGolayFilt([curv(end-filtersize+1:end)';...
                curv'; curv(1:filtersize)'],3,0,filtersize);
            curv = curvgolay(filtersize+1:end-filtersize,:)';

            %Tail position is position of largest curvature
            [~, tpos] = max(curv);
            curvord=[curv(tpos:end) curv(1:tpos-1)]; %sort from tail on
            
            % Sort boundary starting from the tail
            boundord=[bound1(tpos:end-1,:); bound1(1:tpos-1,:)];

            %set the curvature values around tpos to be zero
            curvt = curvord;
            curvt(1:round(num/5)) = 0;
            curvt(end-round(num/5):end) = 0;
            %find the head position by finding the max curv of the rest
            [~, hpos] = max(curvt);

            
            % Check head-tail vector
            ibutton=0;
            while ibutton==0;

                figure(2), clf,
                imshow(in,'InitialMagnification','fit')
                hold all
                quiver(boundord(1,2),boundord(1,1),...
                    -boundord(1,2)+boundord(hpos,2),...
                    -boundord(1,1)+boundord(hpos,1),'b','Linewidth',0.5)
                xzoom = [round(min(boundord(:,2)))-10,...
                    round(max(boundord(:,2)))+10];
                xzoom(xzoom<1)=1; xzoom(xzoom>movW)=movW;
                yzoom = [round(min(boundord(:,1)))-10,...
                    round(max(boundord(:,1)))+10];
                yzoom(yzoom<1)=1; yzoom(yzoom>movH)=movH;
                buttonspace=floor((yzoom(2)-yzoom(1))/3);
                xzoom(2)=xzoom(2)+buttonspace;
                yzoom(2)=yzoom(2)+20;
                axis([xzoom, yzoom])

                % plot buttons --------------------------------------------
                patch(xzoom(2)+buttonspace*[-1 -1 0 0],...
                    yzoom(1)+buttonspace*[0 1 1 0],[.8 .8 .8]);
                text(xzoom(2)-round(buttonspace/2),yzoom(1)+buttonspace/2,...
                    'Back','HorizontalAlignment','center','FontSize',12,...
                    'FontWeight','bold','VerticalAlignment','Middle')
                patch(xzoom(2)+buttonspace*[-1 -1 0 0],...
                    yzoom(1)+buttonspace+buttonspace*[0 1 1 0],[.8 .8 .8]);
                text(xzoom(2)-round(buttonspace/2),yzoom(1)+round(3*buttonspace/2),...
                    'Switch','HorizontalAlignment','center','FontSize',12,...
                    'FontWeight','bold','VerticalAlignment','Middle')
                patch(xzoom(2)+buttonspace*[-1 -1 0 0],...
                    yzoom(1)+2*buttonspace+buttonspace*[0 1 1 0],[.8 .8 .8]);
                text(xzoom(2)-round(buttonspace/2),yzoom(1)+round(5*buttonspace/2),...
                    'Ok','HorizontalAlignment','center','FontSize',12,...
                    'FontWeight','bold','VerticalAlignment','Middle')
                patch([xzoom(1),xzoom(1),xzoom(2),xzoom(2)],...
                    yzoom(2)+21*[0 -1 -1 0],[.8 .8 .8]);
                text(xzoom(1)+2,yzoom(2)-10,'Check head tail vector',...
                    'HorizontalAlignment','left','FontSize',12,'FontWeight',...
                    'bold','VerticalAlignment','Middle')

                [xuser,yuser,keyuser] = myginput(1,'arrow');

                % any button clicked ? ------------------------------------
                if ~isempty(keyuser);
                    for j=1:3
                        if (abs(xuser-xzoom(2)+buttonspace/2)<buttonspace/2) && ...
                           (abs(yuser-yzoom(1)-(j-1+0.5)*buttonspace)<buttonspace/2)
                           ibutton=j;
                        end
                    end
                end
                % any key pressed ? ---------------------------------------
                if char(keyuser)=='b'; ibutton=1;
                elseif char(keyuser)=='s'; ibutton=2;
                elseif isempty(keyuser) || char(keyuser)=='o'; ibutton=3;
                end;
                
                if ibutton==1;  %back
                    framenumber = framenumber-1;
                    wormnumbers(f)=0;
                elseif ibutton==2;  %switch
                    thvecx = boundord(1,2)-boundord(hpos,2);
                    thvecy = boundord(1,1)-boundord(hpos,1);
                    boundord = [boundord(hpos:end,:); boundord(1:hpos-1,:)];
                    hpos = size(boundord,1)-hpos+2;
                elseif ibutton==3;
                    thvecx = -boundord(1,2)+boundord(hpos,2);
                    thvecy = -boundord(1,1)+boundord(hpos,1);
                end

            end %end of head-tail vector selection
             
        else framenumber = framenumber-1;  %hit no worm, show frame again
        end
    end %else next frame

end

% save user input
thvecxs(f) = thvecx; thvecys(f) = thvecy; 

end

% Save number of worm, first frame, center of mass coordinates and factor
% to rescale movie frames (normally 1) in file, tail-head vector
outfile = [movpath filesep 'WoLu' movfolder '.txt'];
dlmwrite(outfile, [wormnumbers fframes lframes cmxrefs cmyrefs resizefac ...
    backgroundflags thvecxs thvecys],'delimiter', '\t', 'precision', '%6.4f');

else input = load([movpath filesep 'WoLu' movfolder '.txt']);
    wormnumbers = input(:,1); fframes = input(:,2); lframes = input(:,3);
    cmxrefs = input(:,4); cmyrefs = input(:,5); resizefac = input(:,6);
    backgroundflags = input(:,7); thvecxs  = input(:,8); thvecys  = input(:,9);
end

warning('on', 'all');
fclose(fid);

disp('Running ..')

%%%%%%%%%%%%%%%%%%%%%%%%%%%%%%%%%%%%%%%%%%%%%%%%%%%%%%%%%%%%%%%%%%%%%%%%%%%


%% Process all movies %%%%%%%%%%%%%%%%%%%%%%%%%%%%%%%%%%%%%%%%%%%%%%%%%%%%%

tic;
diary([movpath filesep 'WoLuLog' movfolder '.txt'])

% Check if reference movie length is specified otherwise do it
if isempty(fileendref); fileendref = lframes(1); end

for f = 1:length(fileList);

if wormnumbers(f)>0;    

% Load movie
mov = VideoReader(fileList{f});

% Initilize parameters
cmxref=cmxrefs(f); cmyref=cmyrefs(f);   %last center of mass
fframe=fframes(f);                      %first and last frame

boundpointx=zeros(num+1,fileendref);    %coordinates along the worm perimeter
boundpointy=zeros(num+1,fileendref);

% Load images for background subtraction
if resizefac(f)==1;
    in1 = rgb2gray(read(mov,1));
    in2 = rgb2gray(read(mov,lframes(f)));
else in1 = rgb2gray(imresize(read(mov,1),resizefac(f)));
    in2 = rgb2gray(imresize(read(mov,lframes(f)),resizefac(f)));
end

% Background subtraction by comparison of first and last image
sbg = strel('square',3);
bg = imdilate(in1-(in1-in2),sbg)*4; %global background

% Determine size of the images to restric area of search for worm
He = size(in1,1);                       %image height
Wi = size(in1,2);                       %image width
if He>Wi; Le = He; else Le = Wi; end    %image length


% Process movie frame by frame
for framenumber = fframe:lframes(f);
    % Read image, adjust background
    % (transform to bw image with a very weak threshold, fill all holes that
    % are potentially at the position of the worm body, subtract those
    % fillings from background, finally subtract true background from image)
    if resizefac(f)==1;
        in = read(mov, framenumber);
    else in = imresize(read(mov, framenumber),resizefac(f));
    end
    ingray = rgb2gray(in);
    graythreshvalue = graythresh(ingray-bg);
    bgbw = im2bw(ingray-bg, graythreshvalue*0.1);
    bgcorrection = imfill(bgbw,'holes');    %background correction
    truebg = bg-uint8(255*bgcorrection);    %true background
    if backgroundflags(f) == 0;
        Igray = ingray-truebg;              %grayscale image
    else Igray = ingray;
    end

    % Restrict area of search around the worm
    % (in particular for worms at the boundary)
    % Yet, as the edge detection crashes Matlab for certain sizes of the
    % image, this has been commented out.
%     imfract=2;
%     if ~isempty(cmyref);
%         wf = [round(cmyref-Le/imfract) round(cmyref+Le/imfract);...
%             round(cmxref-Le/imfract) round(cmxref+Le/imfract)];
%         if wf(1,1)<1; wf(1,1)=1; end
%         if wf(2,1)<1; wf(2,1)=1; end
%         if wf(1,2)>He; wf(1,2)=He; end
%         if wf(2,2)>Wi; wf(2,2)=Wi; end
%     end
    wf(1,1)=1; wf(2,1)=1; wf(1,2)=He; wf(2,2)=Wi; %no search area restriction
    
    % Extract single worms from image without background using edge detection
    Iedge = edge(Igray(wf(1,1):wf(1,2),wf(2,1):wf(2,2)),'canny',[],cannysig);
    se90 = strel('line', 3, 90);
    se0 = strel('line', 3, 0);
    Idilate = imdilate(bwareaopen(Iedge,20), [se90 se0]);  %smear out the edges
    Icb = imclearborder(Idilate, 4);    %remove worms that touch the border
    Iao = bwareaopen(Icb,200);          %remove small clusters of pixel
    Ifipa = bwmorph(imfill(bwmorph(Iao,'close'),'holes'),'erode'); %fill shapes
    Ifill = zeros(He,Wi); Ifill(wf(1,1):wf(1,2),wf(2,1):wf(2,2))=Ifipa;
    [Ilabel, nlabel]=bwlabel(Ifill);        %label each worm

    % Find center of mass points for each remaining object
    Isingle=Ifill;
    xpos=1:size(Isingle,2);
    ypos=1:size(Isingle,1);
    cmx=zeros(nlabel,1); cmy=zeros(nlabel,1);
    for i=1:nlabel;
        Isingle(:)=0;
        Isingle(Ilabel==i)=1;
        mass=sum(sum(Isingle));
        cmx(i)=sum(sum(Isingle,1).*xpos)/mass;
        cmy(i)=sum(sum(Isingle,2).*ypos')/mass;
    end
    
    % Identify worm by center of mass, track center of mass position
    cmcomp=sqrt((cmx-cmxref).^2+(cmy-cmyref).^2);
    [cmminv, wormnumber]=min(cmcomp);
    if isempty(cmminv); cmminv=Le;
    else cmxref=cmx(wormnumber); cmyref=cmy(wormnumber);
    end
    
    
    if cmminv<Le; %if worm can be identified by center of mass position

        % Create image with a single worm
        Isingle(:)=0;
        Isingle(Ilabel==wormnumber)=1;
        
        % Find boundaries of single worm
        boundmat=bwboundaries(Isingle);
        bound=boundmat{1};
        if(~(bound(1,1)==bound(end,1))||~(bound(1,2)==bound(end,2)))
            bound1=[bound;bound(1,:)];
        else bound1=bound;
        end

        % Extract single worms from image with background
        Iedgebg = edge(ingray(wf(1,1):wf(1,2),wf(2,1):wf(2,2)),...
            'canny',[],cannysig);                   %detect edges
        se90 = strel('line', 3, 90);
        se0 = strel('line', 3, 0);
        Idilate = imdilate(Iedgebg, [se90 se0]);    %smear out the edges
        Icb = imclearborder(Idilate, 4); %remove worms that touch the border
        Iao = bwareaopen(Icb,200);       %remove small clusters of pixel
        Ifipabg = bwmorph(imfill(bwmorph(Iao,'close'),'holes'),'erode');
        Ifillbg = zeros(He,Wi); Ifillbg(wf(1,1):wf(1,2),wf(2,1):wf(2,2))=Ifipabg;
        [Ilabelbg, nlabelbg]=bwlabel(Ifillbg);  %label each worm

        % Find center of mass points for each object with background
        Isinglebg=Ifillbg;
        xposbg=1:size(Isinglebg,2);
        yposbg=1:size(Isinglebg,1);
        cmxbg=zeros(nlabelbg,1); cmybg=zeros(nlabelbg,1);
        for i=1:nlabelbg;
            Isinglebg(:)=0;
            Isinglebg(Ilabelbg==i)=1;
            massbg=sum(Isinglebg(:));
            cmxbg(i)=sum(sum(Isinglebg,1).*xposbg)/massbg;
            cmybg(i)=sum(sum(Isinglebg,2).*yposbg')/massbg;
        end

        % Identify worm from background picture by center of mass
        cmcompbg=sqrt((cmxbg-cmx(wormnumber)).^2+(cmybg-cmy(wormnumber)).^2);
        [cmminvbg, wormnumberbg]=min(cmcompbg);
        
        % If worm can be identified, compare results with and without bg
        % This is done in order to find the exact perimeter even in cases
        % where the worm touches a background particle
        if ~isempty(cmminvbg);
            Isinglebg(:)=0; Isinglebg(Ilabelbg==wormnumberbg)=1;

            % Find perimeter of single worm with background and compare it
            % to the perimeter that has been found without background, use
            % only those pieces of the perimeter that are identical
            boundmatbg=bwboundaries(Isinglebg);
            boundbg=boundmatbg{1};
            boundbgim=logical(Ifillbg*0);
            boundbgind = sub2ind(size(Ifillbg),round(boundbg(:,1)),...
                round(boundbg(:,2)));
            boundbgim(boundbgind)=1;
            bound1ind = sub2ind(size(Ifillbg),round(bound1(:,1)),...
                round(bound1(:,2)));
            bound1trueind=find(boundbgim(bound1ind)==1);
        else bound1trueind=[];
        end
        
        if ~(size(bound1trueind,1)<10 || isempty(bound1))
            
            % interpolate pieces of the worm perimeter
            % (we have to add first position because last value could have
            % been deleted, myinterpolfunction will delete double values)
            boundint=myinterpolfunction(...
                [bound1(bound1trueind,1); bound1(bound1trueind(1),1)],...
                [bound1(bound1trueind,2); bound1(bound1trueind(1),2)],num,'pchip');

            
%% Correction of the boundary %%%%%%%%%%%%%%%%%%%%%%%%%%%%%%%%%%%%%%%%%%%%%
% In the best case, this generates a sub-pixel accuracy but it also makes
% the program very slow. It computes the midline of the body and makes
% radial scans across the boundary to determine the perimeter.
            
            % Computing the curvature along the boundary
            bound2=[boundint(end-2*usamp:end-1,:);...
                boundint;boundint(2:2*usamp,:)];
            curv = zeros(1,length(boundint)-1);
            for j = 2*usamp+1:length(boundint)+2*usamp-1;
                yp = bound2(j+usamp,1) - bound2(j-usamp,1);
                ypp = bound2(j+2*usamp,1)-2*bound2(j,1)+bound2(j-2*usamp,1);
                xpp = bound2(j+2*usamp,2)-2*bound2(j,2)+bound2(j-2*usamp,2);
                xp = bound2(j+usamp,2) - bound2(j-usamp,2);
                curv(j-2*usamp) = -((yp*xpp-xp*ypp)/(sqrt(yp^2+xp^2))^3);
            end
            filtersize = round(num/10)-1+mod(round(num/10),2);
            curvgolay = savitzkyGolayFilt([curv(end-filtersize+1:end)';...
                curv'; curv(1:filtersize)'],3,0,filtersize);
            curv = curvgolay(filtersize+1:end-filtersize,:)';
 
            % Tail position is position of largest curvature
            [~, tpos] = max(curv);
            curvord=[curv(tpos:end) curv(1:tpos-1)]; %sort from tail on

            % Sort boundary starting from the tail
            boundord=[boundint(tpos:end-1,:); boundint(1:tpos-1,:)];

            %set the curvature values around tpos to be zero
            curvt = curvord;
            curvt(1:round(num/5)) = 0;
            curvt(end-round(num/5):end) = 0;
            %find the head position by finding the max curv of the rest
            [~, hpos] = max(curvt);

            %create 2 vectors for the 2 sides
            side1 = boundord(1:hpos,:);
            side0 = boundord(end:-1:hpos+1,:);
                            
            % Find the body midline:
            % Searching for points inside the worm that have the
            % distance 'thresholdskel' to the boundaries
            [row, col] = find(Ilabel==wormnumber);
            pointsinside = [row col]; %points inside the worm
            skelpoints = zeros(length(pointsinside),2);  skelcounter=1;
            for j = 1:length(pointsinside)
                ro = pointsinside(j,1);
                co = pointsinside(j,2);
                %find out minimum distance from side 1
                diff1y = ro - side1(:,1);
                diff1x = co - side1(:,2);
                diff1 = sqrt(diff1x.^2 + diff1y.^2);
                [min1v, min1pos]= min(diff1);
                %find out minimum distance from side 0
                diff0y = ro - side0(:,1);
                diff0x = co - side0(:,2);
                diff0 = sqrt(diff0x.^2 + diff0y.^2);
                [min0v, min0pos]= min(diff0);
                %find straight distance between the two boundary points
                dist12 = sqrt((side1(min1pos,1)-side0(min0pos,1))^2+...
                    (side1(min1pos,2)-side0(min0pos,2))^2);

                % Compare the distances to both sides:
                % if they are approximately equal (difference below
                % thresholdskel) and the straight distance is not so
                % much different from the sum of those and if they are
                % larger than 4 pixel, move the skeleton point and
                % search for most accurate position
                if abs(min1v - min0v)<thresholdskel...
                        && abs(min1v + min0v - dist12)<2*thresholdskel...
                        && min1v>4 && min0v>4
                    tr = ro;
                    tc = co;
                    tminv = abs(min1v - min0v);
                    tdiff01 = zeros(9,1); ty = zeros(9,1); tx = zeros(9,1);
                    while tminv > delta*2
                          counter = 0;
                          for l = -1:1
                          for m = -1:1
                              counter = counter+1;
                              ty(counter) = tr+(l*delta);
                              tx(counter) = tc+(m*delta);
                              %find out minimum distance from side 1
                              tdiff1y = ty(counter) - side1(min1pos,1);                  
                              tdiff1x = tx(counter) - side1(min1pos,2);
                              tdiff1 = sqrt(tdiff1x.^2 + tdiff1y.^2);
                              %find out minimum distance from side 0
                              tdiff0y = ty(counter) - side0(min0pos,1);
                              tdiff0x = tx(counter) - side0(min0pos,2);
                              tdiff0 = sqrt(tdiff0x.^2 + tdiff0y.^2);
                              tdiff01(counter) = abs(tdiff0 - tdiff1);
                          end
                          end
                          [tminv, tminpos]= min(tdiff01);  
                          tr = ty(tminpos);
                          tc = tx(tminpos);
                    end
                    skelpoints(skelcounter,:) = [tr tc];
                    skelcounter = skelcounter+1;
                end
            end
            
            if skelcounter>5; %has to find at least 6 skeleton points
            skelpoints(skelcounter:end,:) = [];
            % Sort the skeleton elements by starting from the tail and
            % finding the nearest neighbor, delete dublicated positions
            skeleton = sortingskeleton(skelpoints, boundord(1,:),...
                        boundord(hpos,:));
            
            % Interpolate the skeleton
            skeleton = myinterpolfunction(skeleton(:,1), skeleton(:,2),...
                round(num/2),'pchip');
            skeleton = savitzkyGolayFilt(skeleton,3,0,...
                round(num/8)-1+mod(round(num/8),2));
                
            % Find perimeter more accurately
            [xtrue, ytrue, strange] = intenscorrect(ingray, skeleton, ...
                side1, side0);
            boundtrue = [ytrue, xtrue];
            
            %Smooth out straight part (larger window)
            nums = 17;
            boundstr1 = savitzkyGolayFilt(boundtrue(strange(1,1):...
                strange(1,2),:),3,0,nums);
            boundstr2 = savitzkyGolayFilt(boundtrue(strange(2,1):...
                strange(2,2),:),3,0,nums);
            boundtrue = [boundtrue(1:strange(1,1)-1,:); boundstr1;...
                boundtrue(strange(1,2)+1:strange(2,1)-1,:);...
                boundstr2; boundtrue(strange(2,2)+1:end,:)];
            %Smooth out full animal (smaller window)
            nums = 9;
            boundgolay2 = savitzkyGolayFilt([boundtrue(end-nums+1:end,:);...
                boundtrue; boundtrue(1:nums,:)],3,0,nums);
            boundtrue = boundgolay2(nums+1:end-nums,:);
%             boundold = boundint; %in case something goes wrong
            boundint=myinterpolfunction([boundtrue(:,1); ....
                boundtrue(1,1)], [boundtrue(:,2); boundtrue(1,2)],num,'pchip');

            
%% Write data in matrix and  save control plot %%%%%%%%%%%%%%%%%%%%%%%%%%%%
            boundpointx(:,framenumber) = boundint(:,2);
            boundpointy(:,framenumber) = boundint(:,1);
            wole = sum(sqrt(sum(diff(skeleton).^2,2)));
            
            %Calculate section to display
            xzoom = [round(cmx(wormnumber)-wole/2)-10,...
                round(cmx(wormnumber)+wole/2)+10];
            xzoom(xzoom<1)=1; xzoom(xzoom>Wi)=Wi;
            yzoom = [round(cmy(wormnumber)-wole/2)-10,...
                round(cmy(wormnumber)+wole/2)+10];
            yzoom(yzoom<1)=1; yzoom(yzoom>He)=He;

            %Plot figure to file
            hfig=figure(2);
            imshow(in,'InitialMagnification','fit')
            hold all
            plot(boundint(:,2),boundint(:,1),'r','Linewidth',0.5)
            plot(skeleton(:,2),skeleton(:,1),'r','Linewidth',0.5)
            axis([xzoom, yzoom])
            set(gca,'YDir','reverse')
            set(gcf, 'Visible', 'off')
            finara=strfind(fileNameList{f},'.');
            figurename = [movpath filesep imdump filesep fileNameList{f}(1:finara(1)-1)...
                '_' sprintf('%04d',framenumber) '.png'];
            %change finara(1) if more points in file name
            print(gcf,'-dpng',figurename,'-r600');
            close all

            
            else boundpointx(:,framenumber) = NaN(num+1,1);
                boundpointy(:,framenumber) = NaN(num+1,1);
                warning('Shape04:IdSkel',['Skeleton can not be found '...
                    'in movie ' num2str(f) ', frame ' num2str(framenumber) '.'])
            end
            
        else boundpointx(:,framenumber) = NaN(num+1,1);
            boundpointy(:,framenumber) = NaN(num+1,1);
            warning('Shape04:IdBound',['Worm boundary can not be found '...
                'in movie ' num2str(f) ', frame ' num2str(framenumber) '.'])
        end
                         
    else boundpointx(:,framenumber) = NaN(num+1,1);
        boundpointy(:,framenumber) = NaN(num+1,1);
        warning('Shape04:IdWorm',['Worm can not be identified '...
            'in movie ' num2str(f) ', frame ' num2str(framenumber) '.'])
    end

end

if lframes(f)<fileendref;
    boundpointx(:,lframes(f)+1:end) = NaN(num+1,fileendref-lframes(f));
    boundpointy(:,lframes(f)+1:end) = NaN(num+1,fileendref-lframes(f));
end

else boundpointx = NaN(num+1,fileendref);
    boundpointy = NaN(num+1,fileendref);
end

%% Save result to file %%%%%%%%%%%%%%%%%%%%%%%%%%%%%%%%%%%%%%%%%%%%%%%%%%%%
outfile = [movpath filesep outfolder filesep 'Boundpointx.txt'];
dlmwrite(outfile, boundpointx', 'delimiter', '\t', 'precision', '%6.2f', '-append')
outfile = [movpath filesep outfolder filesep 'Boundpointy.txt'];
dlmwrite(outfile, boundpointy', 'delimiter', '\t', 'precision', '%6.2f', '-append')

end
diary off

toc;
disp('Done!')
