# Supplementary material for: Body size-dependent energy storage causes Kleiber’s law scaling of the metabolic rate in planarians
Source: eLife. 2019 Jan 4;8:e38187. doi: 10.7554/eLife.38187 (PMC6320072; doi:10.7554/eLife.38187)
Supplement: Figure 2—source data 5. [file elife-38187-fig2-data5.xlsx]

## Sheet: Starvation1
66 Worms had an initial feeding a week before the measurement and starved afterwards
Measurements were taken at day:
1	3	5	22	24	26	43	45	47	64	66	68
Median area for individual worms over several movies
1.8022	2.8395	2.7145	2.0114	2.0353	1.862	1.235	1.2936	1.1425	NaN	NaN	NaN
3.6202	3.6997	3.5955	2.4863	2.5505	2.4887	1.6458	1.659	1.4178	1.1792	1.1451	0.9032
1.5464	1.6427	1.8563	1.1595	0.9945	1.0385	0.6817	0.6602	0.6101	0.324	0.3241	0.3525
1.9831	2.0407	2.0484	1.4582	1.489	1.319	0.8574	0.8156	0.7362	0.4184	0.4022	0.4005
4.4705	4.5507	4.8554	3.6075	3.7364	3.4706	2.866	2.6735	2.3359	1.7454	1.6992	1.5883
3.5291	4.0182	3.7486	2.9391	2.7818	2.8865	1.9948	1.9507	1.6585	1.0378	1.3162	1.1263
2.6392	2.7998	2.8263	1.7807	1.9006	1.6863	1.2816	1.2065	1.1161	NaN	NaN	NaN
0.7823	0.8488	0.8575	0.5275	0.5345	0.4314	NaN	NaN	NaN	NaN	NaN	NaN
1.9452	1.9869	2.0898	1.4502	1.4402	1.3201	0.8851	0.9328	0.7921	0.5783	0.5571	0.5235
3.0451	3.069	3.0434	2.2858	2.2726	2.2067	1.5479	1.5779	1.4394	0.8652	0.8539	0.9182
1.5208	1.5482	1.5495	1.0519	1.0263	0.9827	0.63	0.6124	0.557	0.2966	0.2975	0.3463
3.4337	3.6599	3.6149	2.4927	2.6092	2.438	1.776	1.6337	1.4385	0.8073	0.9549	0.7904
1.0674	1.0919	1.0914	0.6508	0.6724	0.5983	0.393	0.3146	0.3065	NaN	NaN	NaN
0.7781	0.8499	0.7895	0.5374	0.4208	0.4384	NaN	NaN	NaN	NaN	NaN	NaN
3.8141	4.4752	4.9514	3.8806	3.7218	3.7266	2.8408	2.7666	2.5214	1.6328	1.6169	1.6453
6.6358	6.7578	6.706	5.413	5.4406	5.5681	NaN	NaN	NaN	NaN	NaN	NaN
1.7664	1.7882	1.7803	1.0997	1.0227	1.015	0.6885	0.6523	0.5088	0.3345	0.2889	0.2628
2.7347	2.9928	2.9969	2.2119	2.3437	2.244	1.5395	1.414	1.2125	0.8691	0.8532	0.7136
1.2791	1.26	1.2039	0.8486	0.7041	0.7262	0.4476	0.3979	0.3638	NaN	NaN	NaN
4.9925	5.1228	4.8144	4.3445	4.1146	4.582	3.8297	3.7053	3.2897	2.45	2.2629	2.1897
1.9986	2.2217	2.108	1.4463	1.3066	1.2958	0.9604	0.904	0.812	0.5266	0.5246	0.4699
3.1346	3.1677	3.2162	2.2964	2.1386	2.0286	1.433	1.3193	1.2711	0.8689	0.8869	0.8418
1.6928	1.7668	1.8786	1.1977	1.1399	1.1072	0.7003	0.681	0.6019	0.4193	0.4083	0.3323
3.1099	2.993	3.0038	2.466	2.2726	2.2077	1.4953	1.3348	1.2216	0.797	0.8099	0.7834
1.9293	2.0455	2.034	1.2412	1.2937	1.2584	0.8684	0.8182	0.7731	0.5077	0.4951	0.4545
5.3069	5.4304	5.3339	4.6676	4.3998	4.4149	3.577	3.4488	3.3363	2.1789	2.0286	2.0499
2.3882	2.8008	2.7508	1.6596	1.705	1.6653	1.2047	1.1759	1.0446	0.5318	0.5746	0.5488
2.832	2.8385	2.9064	2.1456	1.9462	1.8524	1.4058	1.3105	1.1032	0.8048	0.8021	0.8014
1.3487	1.3187	1.2878	0.715	0.8271	0.8191	NaN	NaN	NaN	NaN	NaN	NaN
5.6468	5.5437	5.4082	4.6981	5.0169	4.732	3.278	3.1269	2.9953	2.0412	2.0455	1.9296
3.4589	3.3677	3.2243	2.5199	2.5459	2.5125	1.8748	1.8094	1.6828	NaN	NaN	NaN
5.1379	4.8567	4.7401	4.0825	3.7687	3.8655	NaN	NaN	NaN	NaN	NaN	NaN
2.1947	2.3347	2.1393	1.4598	1.439	1.5172	0.9495	0.7767	0.8163	0.5088	0.4798	0.4886
2.5448	2.4418	2.4446	1.7124	1.7654	1.5765	1.0176	1.0061	0.8323	0.4637	0.4777	0.3913
5.2831	5.3826	5.2851	4.6541	4.5502	4.2521	3.3712	3.1046	3.0047	2.2376	2.2126	2.2671
2.1994	2.1039	2.0172	1.4889	1.3874	1.3353	0.878	0.8265	0.8161	0.5784	0.4677	0.5115
3.7174	4.0704	3.7847	3.2824	3.3749	3.324	2.3596	2.1958	2.2144	1.4292	1.4409	1.3614
4.0488	2.4899	2.4587	1.6977	1.7077	1.6229	1.0318	1.0133	1.0174	0.6594	0.9044	1.0522
0.8532	0.791	0.7746	0.4394	0.4443	0.4264	0.2523	0.2487	0.2387	NaN	NaN	NaN
1.6342	1.6281	1.6458	1.1663	1.0272	0.9864	0.717	0.6861	0.6597	NaN	NaN	NaN
2.5582	2.4062	2.5313	1.6044	1.8721	1.6683	0.9929	0.8963	0.8276	0.6218	0.5923	0.5079
2.1417	2.1967	2.1164	1.4959	1.5209	1.2732	0.8494	0.8137	0.7452	0.4969	0.4823	0.4327
1.2858	1.2273	1.1375	0.8398	0.7771	0.7951	0.4542	0.3862	0.4192	0.2494	0.2678	0.2782
1.1449	1.1271	1.0637	0.6974	0.6246	0.6151	0.3285	0.2925	0.3292	0.1894	0.1667	0.1612
1.8689	1.8921	1.8246	1.1487	1.1564	1.0812	0.6563	0.5666	0.502	0.3549	0.3449	0.2917
1.9209	1.947	1.7786	1.3791	1.3011	1.2132	0.6724	0.6651	0.5973	NaN	NaN	NaN
4.421	4.6116	4.4484	3.7056	4.0004	3.4362	2.4231	2.3758	2.4448	1.7274	1.6154	1.5635
1.0384	0.5575	0.9849	0.6575	0.5898	0.5464	0.3236	0.3059	0.265	0.1733	0.1514	0.1618
2.0415	1.8539	1.8401	1.2875	1.3662	1.1934	0.8357	0.7601	0.7943	NaN	NaN	NaN
2.3555	2.3697	2.2111	1.543	1.5802	1.5206	0.7558	0.8085	0.7971	NaN	NaN	NaN
2.5232	2.4649	2.5771	1.8039	1.9022	1.9074	1.1814	1.1928	1.1101	0.7062	0.755	0.6399
0.9682	0.8891	0.8402	0.4653	0.4078	0.4221	NaN	NaN	NaN	NaN	NaN	NaN
9.878	10.2169	8.8655	8.1248	8.3575	7.7531	NaN	NaN	NaN	NaN	NaN	NaN
9.403	9.1258	9.4997	8.3643	7.9603	9.1797	NaN	NaN	NaN	NaN	NaN	NaN
8.5208	8.2004	8.5085	7.2944	7.1549	7.1582	5.8115	5.8171	5.5035	NaN	NaN	NaN
8.2007	8.3897	8.2366	7.358	6.8891	7.7436	NaN	NaN	NaN	NaN	NaN	NaN
6.3724	6.3524	5.9724	5.1642	5.3435	5.628	4.252	4.185	4.0684	NaN	NaN	NaN
6.2367	6.5623	6.6511	5.7734	5.9409	6.0449	4.7467	4.5078	4.4521	3.5811	3.3198	3.3805
14.158	14.7906	13.4438	11.7391	11.569	NaN	NaN	NaN	NaN	NaN	NaN	NaN
11.7126	9.5592	10.3911	8.719	8.5386	NaN	NaN	NaN	NaN	NaN	NaN	NaN
15.2697	15.0178	14.2329	10.5939	10.4746	NaN	NaN	NaN	NaN	NaN	NaN	NaN
8.708	8.0933	8.3412	6.1959	6.5076	NaN	NaN	NaN	NaN	NaN	NaN	NaN
13.4814	13.2996	12.0703	10.5198	10.0596	NaN	NaN	NaN	NaN	NaN	NaN	NaN
11.0631	11.2132	11.6075	9.0826	9.2923	NaN	NaN	NaN	NaN	NaN	NaN	NaN
14.8118	14.2193	14.349	10.0052	10.0341	NaN	NaN	NaN	NaN	NaN	NaN	NaN
18.9925	15.706	16.4069	13.5069	13.0576	NaN	NaN	NaN	NaN	NaN	NaN	NaN

## Sheet: Starvation2
16 Worms had an initial feeding a week before the measurement and starved afterwards
Measurements were taken at day:
1	8	15	22	29
Median area for individual worms over several movies
0.3932	0.4448	0.3253	0.2829	0.2568
0.4872	0.3847	0.303	0.2181	0.2145
22.607	20.9745	23.207	21.009	20.3175
21.439	21.535	19.7975	20.994	19.2015
20.2505	18.612	17.1875	18.2885	17.1105
21.286	20.938	19.851	19.809	17.677
32.989	34.2865	31.619	31.064	29.963
19.4335	19.48	18.61	19.87	16.2995
0.6269	0.6019	0.5267	0.419	0.5034
20.501	20.9035	21.7085	17.562	21.166
28.732	28.21	26.7295	25.317	23.9655
29.5755	29.497	26.8555	27.6505	25.735

## Sheet: EveryWeek1
48 Worms were fed once a week at time points: 4d, 11d, 18d, 25d, 32d, 39d, 46d, 53d, 57d (all worms also had an initial feeding a week before the start of the experiment)
Measurements were taken at day:
1	8	15	22	29	36	43	50	57
Median area for individual worms over several movies
1.6995	2.2005	3.2725	4.6757	5.3264	7.01	9.246	NaN	NaN
1.5574	1.9424	3.1216	4.4201	5.7574	7.2929	8.6468	10.4494	NaN
1.2079	1.711	2.661	3.7431	3.8929	4.6023	6.3776	8.1727	10.2882
2.2197	3.3169	3.9694	5.2151	6.0731	8.1841	10.7047	13.4333	NaN
2.0558	2.4619	3.6068	NaN	4.0427	5.3152	8.0285	7.9512	10.2244
2.1952	3.4635	5.1405	7.1442	8.9924	NaN	14.7133	17.0684	24.3438
2.2112	3.6422	5.297	8.3891	9.6694	11.4634	13.6522	19.2419	24.257
2.0303	2.3464	3.3176	4.48	5.0876	5.9921	8.2778	10.0549	NaN
4.1897	4.6655	6.3229	7.4347	8.4233	10.1428	13.3283	16.4521	NaN
3.0023	4.513	5.3922	6.6136	NaN	NaN	NaN	NaN	NaN
3.5279	4.7621	6.436	9.576	11.3914	14.9559	NaN	NaN	NaN
5.995	7.0664	9.4548	12.2675	14.6247	NaN	NaN	NaN	NaN
4.291	5.165	8.0836	10.4301	12.3997	15.8659	22.9271	25.6967	34.2285
6.4282	5.4043	9.7187	12.7628	14.7161	NaN	NaN	NaN	NaN
2.1426	2.8317	3.8684	5.191	6.4022	NaN	NaN	NaN	NaN
4.9045	4.9171	6.2699	8.4224	9.8904	12.4624	16.2807	NaN	NaN
5.8216	5.9186	6.2789	7.7331	NaN	NaN	NaN	NaN	NaN
8.1504	9.3686	12.6741	18.1573	17.402	19.5539	NaN	NaN	NaN
6.223	7.6434	10.4628	14.633	19.1148	NaN	NaN	NaN	NaN
7.1146	8.9781	11.7751	15.957	19.3925	NaN	NaN	NaN	NaN
12.2191	13.5834	11.5554	13.712	NaN	NaN	NaN	NaN	NaN
16.2363	13.5623	17.7236	21.6915	26.6527	24.2677	32.9194	31.9431	38.468
0.8703	0.9869	1.5394	1.984	2.7055	3.1221	3.9806	5.7258	NaN
2.4638	2.782	4.0074	5.2252	7.0631	8.9619	11.4443	14.8658	NaN
0.4886	0.4626	0.4839	0.5056	0.6572	0.8814	1.1987	1.9584	NaN
0.9525	0.8821	1.0535	1.6004	2.6301	2.7899	3.7509	5.0719	7.7767
1.8948	2.4484	2.8344	3.7529	5.5898	7.0701	4.3963	7.519	10.6623
2.3257	2.5752	3.5957	4.3401	6.2814	7.1253	8.216	10.9142	15.3307
1.2683	1.6526	2.2038	3.0958	4.2086	5.4295	6.8094	9.2502	NaN
4.4471	4.2293	5.2795	7.1446	9.2741	10.1956	11.897	NaN	NaN
2.922	3.5156	4.8716	5.5256	7.2468	8.6136	9.3255	NaN	NaN
2.3196	3.262	4.2348	5.3541	6.1752	6.8441	8.0147	11.217	16.4379
2.7013	2.9126	3.6768	5.6242	7.0458	NaN	NaN	NaN	NaN
4.7755	5.7027	7.9283	10.672	NaN	10.1748	11.2326	NaN	NaN
7.1476	7.745	9.2599	10.3092	NaN	NaN	NaN	NaN	NaN
3.522	4.6544	5.942	7.106	10.0945	NaN	NaN	NaN	NaN
6.2416	7.3275	8.8723	9.3228	NaN	NaN	NaN	NaN	NaN
4.9691	5.782	8.2521	9.7591	11.8063	14.857	19.6825	23.8629	NaN
3.7804	3.4817	4.7427	6.293	7.9459	9.8863	10.5457	NaN	NaN
4.3765	6.5028	7.6294	10.0543	NaN	NaN	NaN	NaN	NaN
4.9604	5.7735	6.1428	7.6674	9.0369	NaN	13.4121	NaN	NaN
6.4888	7.093	10.6702	14.56	NaN	NaN	NaN	NaN	NaN
6.2884	8.0955	7.6542	10.2183	15.2767	NaN	NaN	NaN	NaN
13.759	11.8331	14.3902	18.478	24.0809	31.0114	34.1004	41.3995	35.0056
20.4312	25.0267	24.6569	22.3079	NaN	NaN	NaN	NaN	NaN
22.6427	19.6685	19.357	18.2834	NaN	NaN	NaN	NaN	NaN
11.4461	11.3057	10.2978	9.2655	NaN	NaN	NaN	NaN	NaN
18.27	21.842	21.7823	20.092	NaN	NaN	NaN	NaN	NaN

## Sheet: EveryWeek2
48 Worms were fed once a week at time points (just after the measurement): 1d, 8d, 15d, 22d, 29d (all worms also had an initial feeding a week before the start of the experiment)
Measurements were taken at day:
1	8	15	22	29
Median area for individual worms over several movies
3.1604	4.2144	6.1993	7.2731	10.327
1.305	2.0351	2.0443	2.6296	3.7201
2.06	2.4037	2.6934	3.7352	5.5252
3.6045	4.6951	5.1136	6.6809	8.5748
0.9628	1.1835	1.3883	1.7076	NaN
26.0187	28.8512	31.8665	34.4202	36.7982
19.2557	24.755	25.8331	28.0344	NaN
12.0337	13.7974	15.5464	19.1936	NaN
8.1816	9.7891	11.699	14.3779	17.8372
12.3172	17.4873	18.5752	32.9661	NaN
16.6171	17.5866	19.3292	17.4079	20.0985
31.3777	31.9182	38.1929	36.8095	NaN
40.0194	48.6731	50.6297	48.4802	53.4288
2.1425	3.1112	3.8502	6.6547	9.5413

## Sheet: EverySecondWeek
41 Worms were fed every second week at time points: 11d, 25d, 39d (all worms also had an initial feeding a week before the start of the experiment)
Measurements were taken at day:
1	8	15	22	29	36	43	50
Median area for individual worms over several movies
4.9062	4.4489	5.3591	4.6498	5.4252	4.1431	4.5559	4.1205
2.7793	2.4684	3.5225	3.2381	4.7984	4.2027	5.6901	4.9282
4.274	3.8152	4.955	4.7031	6.1838	5.1117	7.0192	6.1974
2.3105	2.2139	2.9484	2.6067	3.0185	2.6159	3.1314	2.9664
2.51	2.4169	3.2039	2.7454	3.0501	2.778	3.4581	3.3876
1.826	1.8525	2.2955	2.0372	2.6956	2.3155	3.0172	2.7263
5.0634	4.9489	6.1522	4.5031	4.7971	3.772	NaN	NaN
4.0509	4.3668	5.0632	4.5131	4.6569	4.2218	5.0822	4.4863
5.4195	5.1468	6.7368	5.8641	6.2447	5.1433	5.7954	5.4344
2.8468	2.754	3.4476	2.8564	3.549	3.21	3.5528	3.3133
3.8799	3.5937	4.184	3.7753	3.9919	3.8029	4.8591	4.5069
4.2303	4.1721	5.1925	4.6446	5.2994	4.9173	6.0682	5.9879
3.277	3.3382	4.043	3.6996	4.4652	4.0328	5.1524	5.1495
4.8692	4.9613	5.668	5.0777	5.4097	4.3357	4.8661	4.6513
3.5304	3.3613	4.3906	3.7772	4.5855	4.0161	4.9843	4.8886
2.8072	2.7779	3.3284	3.012	3.5977	3.3151	4.1642	3.7338
4.0235	4.1505	5.473	4.4082	5.1072	4.9693	6.5303	6.3963
4.4785	4.4752	5.0483	4.2905	5.4657	5.1669	6.6917	NaN
3.3759	3.3697	4.2461	3.6193	3.8549	3.5723	4.5099	4.4019
NaN	4.5899	5.5918	5.2326	5.864	5.6838	7.0685	5.9807
NaN	4.1868	5.4352	4.8121	5.2256	4.558	6.4232	5.1505
NaN	2.6553	3.5562	3.0989	3.0488	2.6733	3.2728	2.8021
NaN	2.3236	2.6117	2.2351	2.4312	1.8977	2.608	2.0425
NaN	3.2844	3.9306	3.515	4.3243	3.8254	5.0205	4.5732
NaN	2.3281	2.6972	2.343	2.5046	1.9939	2.2466	2.0145
NaN	3.37	3.9592	3.1965	3.5142	2.7049	3.3248	2.927
NaN	3.0554	3.7648	3.3636	3.8052	3.4136	4.647	3.923
NaN	3.6681	4.5682	4.0527	4.8696	4.2729	5.6421	4.5292
NaN	2.9183	3.6349	3.1257	3.3039	2.912	3.8839	3.5011
NaN	6.0893	6.8306	6.6546	7.526	6.6667	7.9911	7.5655
NaN	2.7576	3.3734	3.0705	3.6833	3.3807	4.2032	3.8605
NaN	1.7854	2.2165	2.0593	2.2968	2.0335	2.7452	2.4453
NaN	1.5033	1.771	1.5683	1.5692	1.3277	1.8541	1.5311
2.7597	2.4398	3.0834	2.8437	3.7928	3.5897	4.2203	NaN
2.248	1.8883	2.286	2.1332	2.6871	2.3423	2.8298	NaN
3.1627	2.8475	3.1351	2.6769	3.4474	2.9926	4.0837	NaN
7.2668	6.8433	8.5435	7.9178	9.8184	9.8707	10.5064	NaN
5.4137	5.0312	6.661	5.8546	7.4314	6.4242	7.5817	NaN
3.4482	3.33	4.2531	3.9205	5.0185	4.3552	4.9734	NaN
5.3504	5.039	6.5244	5.5556	6.5951	5.8292	NaN	NaN
6.1324	5.5404	7.5908	6.6837	7.8239	7.062	NaN	NaN
