# Supplementary material for: Body size-dependent energy storage causes Kleiber’s law scaling of the metabolic rate in planarians
Source: eLife. 2019 Jan 4;8:e38187. doi: 10.7554/eLife.38187 (PMC6320072; doi:10.7554/eLife.38187)
Supplement: Figure 2—figure supplement 1—source data 1. [file elife-38187-fig2-figsupp1-data1.xlsx]

## Sheet: D-LengthArea
Median Area (mm^2)	Median Length (mm)	(obtained from degrowth, direct cell counting and H3 measurements)
1.8022	3.1733
2.8395	4.1976
2.7145	4.367
2.0114	3.9504
2.0353	4.0446
1.862	3.783
1.235	2.9454
1.2936	3.2099
1.1425	2.9096
3.6202	4.8184
3.6997	4.9619
3.5955	4.5969
2.4863	4.4107
2.5505	4.3164
2.4887	4.2812
1.6458	3.4802
1.659	3.5272
1.4178	3.2853
1.1792	2.8406
1.1451	2.8651
0.9032	2.2306
1.5464	3.3364
1.6427	3.1503
1.8563	3.3243
1.1595	2.9745
0.9945	2.5956
1.0385	2.7282
0.6817	2.0307
0.6602	2.0814
0.6101	2.0321
0.324	1.2615
0.3241	1.3705
0.3525	1.483
1.9831	3.4518
2.0407	3.7615
2.0484	3.7627
1.4582	3.3374
1.489	3.3259
1.319	3.2157
0.8574	2.4113
0.8156	2.3324
0.7362	2.1908
0.4184	1.4031
0.4022	1.4512
0.4005	1.412
7.5133	7.3284
7.4508	7.7325
7.185	8.0588
4.4705	5.6275
4.5507	5.8567
4.8554	5.8164
3.6075	5.7843
3.7364	5.92
3.4706	5.6068
2.866	5.001
2.6735	4.7188
2.3359	4.4592
1.7454	3.3351
1.6992	3.4698
1.5883	3.1816
3.5291	5.1086
4.0182	5.4273
3.7486	4.8445
2.9391	4.6618
2.7818	4.519
2.8865	4.65
1.9948	3.9218
1.9507	3.9011
1.6585	3.6348
1.0378	2.4692
1.3162	3.1829
1.1263	2.7115
2.6392	4.4481
2.7998	4.3957
2.8263	4.5029
1.7807	3.6481
1.9006	3.7295
1.6863	3.506
1.2816	2.8498
1.2065	2.955
1.1161	2.7832
0.7823	2.2055
0.8488	2.098
0.8575	2.1101
0.5275	1.8018
0.5345	1.744
0.4314	1.6495
1.9452	3.1437
1.9869	3.2853
2.0898	3.4345
1.4502	3.1126
1.4402	3.0644
1.3201	2.9565
0.8851	2.4441
0.9328	2.4679
0.7921	2.2735
0.5783	1.943
0.5571	1.8127
0.5235	1.7837
3.0451	4.3163
3.069	4.5933
3.0434	4.4826
2.2858	3.9465
2.2726	4.0105
2.2067	3.9396
1.5479	3.4485
1.5779	3.3742
1.4394	3.3315
0.8652	2.2563
0.8539	2.1662
0.9182	2.4541
1.5208	3.0054
1.5482	3.1403
1.5495	2.8435
1.0519	2.6959
1.0263	2.4899
0.9827	2.62
0.63	2.0297
0.6124	2.0676
0.557	1.8553
0.2966	1.3117
0.2975	1.2148
0.3463	1.2472
3.4337	4.8357
3.6599	5.2177
3.6149	5.0977
2.4927	4.3363
2.6092	4.5584
2.438	4.4114
1.776	3.8343
1.6337	3.6131
1.4385	3.2988
0.8073	2.3881
0.9549	2.5806
0.7904	2.185
1.0674	2.5845
1.0919	2.6999
1.0914	2.5137
0.6508	2.052
0.6724	2.1427
0.5983	2.0954
0.393	1.6073
0.3146	1.483
0.3065	1.3417
8.2945	7.7671
9.3707	7.9581
9.4884	8.5386
0.7781	2.4131
0.8499	2.3003
0.7895	2.229
0.5374	1.9417
0.4208	1.6183
0.4384	1.7481
3.8141	5.3272
4.4752	5.6383
4.9514	6.0187
3.8806	6.0584
3.7218	5.758
3.7266	5.564
2.8408	5.1738
2.7666	4.92
2.5214	4.6231
1.6328	3.2557
1.6169	3.6814
1.6453	3.6045
6.6358	6.4925
6.7578	7.9161
6.706	7.5947
5.413	7.0303
5.4406	7.2252
5.5681	7.2832
1.7664	3.4042
1.7882	3.2618
1.7803	3.285
1.0997	2.6704
1.0227	2.5585
1.015	2.6801
0.6885	2.1741
0.6523	2.1269
0.5088	1.7538
0.3345	1.3584
0.2889	1.2149
0.2628	1.2431
2.7347	4.2223
2.9928	4.7675
2.9969	4.3996
2.2119	4.0937
2.3437	4.3714
2.244	4.3533
1.5395	3.5357
1.414	3.462
1.2125	3.1136
0.8691	2.5361
0.8532	2.4498
0.7136	2.1879
1.2791	2.6395
1.26	2.747
1.2039	2.5583
0.8486	2.4011
0.7041	2.1218
0.7262	2.2241
0.4476	1.6462
0.3979	1.5703
0.3638	1.3805
4.9925	5.0927
5.1228	5.7411
4.8144	5.6723
4.3445	5.7865
4.1146	5.7146
4.582	6.0456
3.8297	5.7986
3.7053	5.7029
3.2897	5.5516
2.45	4.2787
2.2629	4.4802
2.1897	3.9952
1.9986	4.0062
2.2217	4.0566
2.108	3.5863
1.4463	3.4172
1.3066	3.098
1.2958	3.2816
0.9604	2.7577
0.904	2.6292
0.812	2.5197
0.5266	1.8653
0.5246	1.8628
0.4699	1.7255
7.0121	6.924
6.7693	6.9909
7.0702	7.311
3.1346	4.4834
3.1677	4.5587
3.2162	4.4043
2.2964	4.0075
2.1386	3.8581
2.0286	3.7335
1.433	3.2332
1.3193	3.2228
1.2711	3.0539
0.8689	2.4555
0.8869	2.4307
0.8418	2.3891
1.6928	3.4948
1.7668	3.3186
1.8786	3.4358
1.1977	2.9004
1.1399	2.8022
1.1072	2.7941
0.7003	2.2065
0.681	2.2114
0.6019	2.0666
0.4193	1.5594
0.4083	1.5458
0.3323	1.4097
3.1099	4.5126
2.993	4.8074
3.0038	4.4751
2.466	4.3973
2.2726	4.4152
2.2077	4.2913
1.4953	3.4962
1.3348	3.2821
1.2216	3.0753
0.797	2.3021
0.8099	2.317
0.7834	2.308
1.9293	3.3894
2.0455	3.6501
2.034	3.2191
1.2412	2.9287
1.2937	3.1757
1.2584	3.021
0.8684	2.4691
0.8182	2.453
0.7731	2.3418
0.5077	1.8291
0.4951	1.6879
0.4545	1.6497
5.3069	6.1162
5.4304	6.8965
5.3339	6.5006
4.6676	6.6119
4.3998	6.4671
4.4149	6.4173
3.577	5.781
3.4488	5.4032
3.3363	5.4671
2.1789	4.2053
2.0286	4.0519
2.0499	3.9711
2.3882	3.7561
2.8008	4.0322
2.7508	3.8246
1.6596	3.3392
1.705	3.2696
1.6653	3.4014
1.2047	2.8886
1.1759	2.9927
1.0446	2.6763
0.5318	1.5746
0.5746	1.7532
0.5488	1.7805
2.832	4.3083
2.8385	4.3347
2.9064	4.2058
2.1456	3.965
1.9462	3.9792
1.8524	3.7507
1.4058	3.1831
1.3105	3.2089
1.1032	2.7163
0.8048	2.5212
0.8021	2.3954
0.8014	2.4178
1.3487	2.9048
1.3187	2.9622
1.2878	3.0477
0.715	2.2968
0.8271	2.5014
0.8191	2.2993
5.6468	7.0854
5.5437	6.6234
5.4082	6.6476
4.6981	6.6378
5.0169	6.7008
4.732	6.3427
3.278	5.1633
3.1269	5.1041
2.9953	4.9225
2.0412	4.0042
2.0455	4.0069
1.9296	3.5244
3.4589	4.8811
3.3677	5.0522
3.2243	5.161
2.5199	4.5613
2.5459	4.7591
2.5125	4.4318
1.8748	3.8953
1.8094	3.8907
1.6828	3.599
5.1379	6.5826
4.8567	6.1597
4.7401	6.2403
4.0825	6.2958
3.7687	5.5779
3.8655	5.8102
2.1947	3.8554
2.3347	4.0688
2.1393	3.7384
1.4598	3.2862
1.439	3.4572
1.5172	3.3082
0.9495	2.6226
0.7767	2.3377
0.8163	2.154
0.5088	1.6903
0.4798	1.6934
0.4886	1.6082
2.5448	4.3676
2.4418	4.1478
2.4446	4.4061
1.7124	3.7132
1.7654	3.6898
1.5765	3.2487
1.0176	2.6491
1.0061	2.5925
0.8323	2.0393
0.4637	1.5428
0.4777	1.5929
0.3913	1.4941
5.2831	6.9279
5.3826	6.7135
5.2851	6.9438
4.6541	6.7134
4.5502	6.6928
4.2521	6.5019
3.3712	5.4973
3.1046	5.2793
3.0047	5.1091
2.2376	4.6184
2.2126	4.0414
2.2671	4.0864
2.1994	3.9279
2.1039	3.6153
2.0172	3.7711
1.4889	3.3454
1.3874	3.2157
1.3353	3.1306
0.878	2.6196
0.8265	2.2657
0.8161	2.2275
0.5784	2.0073
0.4677	1.7712
0.5115	1.8334
3.7174	5.1171
4.0704	5.6636
3.7847	5.716
3.2824	5.4239
3.3749	5.2618
3.324	5.4976
2.3596	4.729
2.1958	4.1056
2.2144	4.1902
1.4292	3.2257
1.4409	3.3148
1.3614	3.1681
4.0488	5.6749
2.4899	4.2561
2.4587	4.4897
1.6977	3.8711
1.7077	3.805
1.6229	3.5476
1.0318	2.8371
1.0133	2.6605
1.0174	2.6983
0.6594	2.0808
0.9044	2.3583
1.0522	2.7996
0.8532	2.437
0.791	2.3868
0.7746	2.292
0.4394	1.7996
0.4443	1.6543
0.4264	1.6056
0.2523	1.141
0.2487	1.1116
0.2387	1.0517
1.6342	3.5724
1.6281	3.6443
1.6458	3.6783
1.1663	3.0113
1.0272	2.6988
0.9864	2.6769
0.717	2.1619
0.6861	2.1101
0.6597	1.9093
4.0979	5.4576
5.2044	6.949
5.6224	7.117
2.5582	4.5367
2.4062	4.5693
2.5313	4.6819
1.6044	3.7325
1.8721	4.0756
1.6683	3.7932
0.9929	2.641
0.8963	2.4941
0.8276	2.3793
0.6218	2.1329
0.5923	2.0754
0.5079	1.6883
2.1417	3.9997
2.1967	4.1736
2.1164	4.1816
1.4959	3.4136
1.5209	3.4754
1.2732	3.1883
0.8494	2.4908
0.8137	2.4344
0.7452	2.2043
0.4969	1.8049
0.4823	1.7369
0.4327	1.5868
1.2858	2.7139
1.2273	2.6231
1.1375	2.5846
0.8398	2.3197
0.7771	2.2561
0.7951	2.2916
0.4542	1.6087
0.3862	1.4348
0.4192	1.5147
0.2494	1.1724
0.2678	1.1233
0.2782	1.1163
1.1449	2.7853
1.1271	2.8503
1.0637	2.6862
0.6974	2.2217
0.6246	1.9973
0.6151	1.9668
0.3285	1.4066
0.2925	1.2218
0.3292	1.2235
0.1894	0.9118
0.1667	0.8705
0.1612	0.9198
1.8689	3.5453
1.8921	3.5743
1.8246	3.4716
1.1487	2.9183
1.1564	2.9243
1.0812	2.6915
0.6563	2.139
0.5666	1.9471
0.502	1.7104
0.3549	1.3801
0.3449	1.1959
0.2917	1.4062
1.9209	3.5574
1.947	3.8312
1.7786	3.8064
1.3791	3.1831
1.3011	3.1203
1.2132	2.9745
0.6724	2.0404
0.6651	1.9698
0.5973	1.83
4.421	5.936
4.6116	6.0627
4.4484	6.1025
3.7056	5.5785
4.0004	5.9807
3.4362	4.5711
2.4231	4.5076
2.3758	4.3962
2.4448	4.7004
1.7274	3.5786
1.6154	3.5229
1.5635	3.5649
0.1246	0.6757
1.0384	2.5652
0.5575	1.951
0.9849	2.6221
0.6575	2.2013
0.5898	2.0696
0.5464	1.9359
0.3236	1.4595
0.3059	1.3195
0.265	1.0881
0.1733	0.8754
0.1514	0.8135
0.1618	0.8265
2.0415	3.7924
1.8539	3.7954
1.8401	3.788
1.2875	3.192
1.3662	3.3644
1.1934	3.1045
0.8357	2.5714
0.7601	2.3323
0.7943	2.4403
2.3555	4.237
2.3697	4.2102
2.2111	4.2042
1.543	3.4504
1.5802	3.4903
1.5206	3.3553
0.7558	2.0344
0.8085	2.2952
0.7971	2.4356
2.5232	4.2466
2.4649	3.9273
2.5771	4.363
1.8039	3.9134
1.9022	3.821
1.9074	4.0081
1.1814	3.2364
1.1928	2.8864
1.1101	2.8899
0.7062	2.3701
0.755	2.3459
0.6399	2.1149
0.9682	2.4156
0.8891	2.3403
0.8402	2.2622
0.4653	1.7741
0.4078	1.6374
0.4221	1.6334
11.7776	9.8142
11.2729	9.7516
10.6488	8.508
9.878	8.2466
10.2169	8.999
8.8655	8.3133
8.1248	8.9967
8.3575	8.2021
7.7531	8.0398
11.9298	10.1362
12.1067	10.9592
11.3392	10.4266
10.7954	9.1678
11.5397	11.0607
11.6957	11.0336
9.403	8.1941
9.1258	8.7739
9.4997	8.952
8.3643	8.8762
7.9603	7.9411
9.1797	9.1086
12.6257	10.3405
12.2414	10.9149
11.8742	10.265
9.8601	8.4692
9.4447	9.0847
10.6558	9.8775
8.237	8.5306
8.3884	8.421
8.2016	8.61
15.9012	12.2217
16.1385	12.0205
15.811	11.8146
8.6346	7.5484
8.1655	7.8287
8.3051	8.1073
10.2697	8.7469
10.3273	9.3807
10.176	9.3209
9.5591	8.5768
9.824	8.2577
9.7604	9.0238
6.2948	6.5871
5.5609	5.9729
5.9896	6.4799
11.6982	10.8015
10.3519	10.7962
11.9359	11.4995
7.8421	7.0432
7.5661	6.8863
8.3211	7.9727
8.5208	8.4427
8.2004	7.9425
8.5085	7.7086
7.2944	8.1385
7.1549	7.6616
7.1582	6.8479
5.8115	7.3065
5.8171	7.359
5.5035	7.1103
8.2007	7.5752
8.3897	7.9796
8.2366	7.9773
7.358	8.1954
6.8891	7.2363
7.7436	7.3079
9.2567	8.5054
9.7643	9.4055
9.4874	9.9503
4.4498	4.424
7.0542	7.1825
6.9649	7.3344
6.3724	6.2373
6.3524	6.6948
5.9724	6.5193
5.1642	6.4108
5.3435	6.3749
5.628	7.0212
4.252	5.9741
4.185	5.6059
4.0684	5.3968
6.2367	5.9768
6.5623	7.3945
6.6511	7.0589
5.7734	7.2006
5.9409	6.9714
6.0449	7.1807
4.7467	6.4155
4.5078	6.0593
4.4521	5.7153
3.5811	5.1882
3.3198	5.0533
3.3805	5.3752
11.0073	9.1482
10.9512	9.6024
10.5576	9.33
11.6128	10.5202
12.7183	11.9228
12.265	11.368
9.402	9.0706
8.8103	8.1296
8.7802	8.6258
11.7313	10.5156
11.9782	11.1645
14.16	10.8189
13.314	10.5771
13.3257	10.1062
10.0437	9.2128
13.6169	10.9855
13.5924	11.3159
11.5936	9.3955
14.158	11.5737
14.7906	11.3323
13.4438	11.0657
11.7391	11.0146
11.569	10.4312
11.7126	8.4745
9.5592	7.5174
10.3911	8.9612
8.719	8.2044
8.5386	8.1524
15.2697	11.4894
15.0178	10.8864
14.2329	11.1547
10.5939	10.041
10.4746	9.6434
8.708	8.1807
8.0933	8.0497
8.3412	7.677
6.1959	6.8951
6.5076	7.2232
13.4814	10.0249
13.2996	10.3945
12.0703	10.3095
10.5198	10.0333
10.0596	9.5799
13.9464	10.7567
13.2217	10.6319
13.8613	11.0509
14.3136	10.5483
14.9101	11.4131
13.7933	11.4063
11.7293	10.4674
11.0631	9.3079
11.2132	10.5404
11.6075	10.4604
9.0826	9.3021
9.2923	9.3318
14.8118	10.1552
14.2193	11.7498
14.349	10.2505
10.0052	9.3341
10.0341	9.4644
16.276	11.9278
14.8008	10.3717
14.5621	10.6047
18.9925	13.4645
15.706	11.4379
16.4069	11.8192
13.5069	11.0829
13.0576	11.2049
0.3932	1.4178
0.4448	1.6307
0.3253	1.3493
0.2829	1.2629
0.2568	1.0365
0.4872	1.4445
0.3847	1.4065
0.303	1.2301
0.2181	1.0438
0.2145	0.9721
22.607	14.5155
20.9745	15.0185
23.207	17.003
21.009	16.103
20.3175	15.885
21.439	13.461
21.535	14.971
19.7975	15.8035
20.994	17.19
19.2015	15.4985
22.983	13.824
19.296	11.665
20.2505	14.1725
18.612	13.005
17.1875	13.6915
18.2885	13.6065
17.1105	13.775
21.583	13.855
21.286	14.039
20.938	15.068
19.851	13.79
19.809	14.662
17.677	12.452
32.989	18.718
34.2865	20.9185
31.619	20.293
31.064	21.559
29.963	23.591
19.4335	11.776
19.48	13.634
18.61	12.631
19.87	13.6165
16.2995	11.5695
0.6269	1.9255
0.6019	1.9687
0.5267	1.8173
0.419	1.6438
0.5034	1.7713
20.501	13.561
20.9035	15.279
21.7085	15.1465
17.562	12.101
21.166	15.423
28.732	16.997
28.21	16.963
26.7295	17.9085
25.317	15.895
23.9655	17.3455
19.353	13.829
29.5755	17.3525
29.497	18.883
26.8555	18.325
27.6505	20.8695
25.735	20.198
2.9465	4.1569
1.3234	2.5864
2.4121	3.8682
2.926	4.3967
3.9268	4.8665
4.8667	5.8069
3.852	4.7561
6.5029	6.4595
6.3615	6.5063
8.5043	7.847
9.7282	7.7571
1.1883	2.4561
13.2296	9.9123
15.3185	10.5196
18.9741	12.4575
13.0901	9.9147
14.6753	10.8458
16.527	12.24
21.4423	14.4216
16.8581	12.1635
18.6666	13.0699
14.7421	10.0447
22.9786	14.2159
13.9797	10.5251
9.1157	7.3165
8.4503	7.4579
6.1169	6.8038
7.3178	7.2879
34.5726	17.6545
28.0175	14.9214
29.4257	14.4718
30.2374	16.4745
25.5218	15.5259
30.449	16.5895
0.3701	1.2643
0.3137	1.2006
0.5389	1.5803
0.6345	1.8298
0.3594	1.4314
0.2059	1.0685
0.2818	1.2658
0.1132	0.6342
0.1523	0.8564
0.1069	0.6796
0.1349	0.7851
0.2257	1.1051
0.1227	0.7556
0.1019	0.5748
0.1868	0.9475
0.1879	1.0559
1.2374	2.651
2.4931	4.0607
5.7523	6.5501
9.9561	8.91
22.9945	13.2336
6.8767	7.2071
9.9275	9.418
12.7094	10.8802
15.19	11.2452
17.0523	12.4898
4.5287	5.4379
9.389	8.3497
11.11	9.3298
16.2072	11.5819
16.344	11.337
1.9364	3.0912
4.1582	5.2636
5.6744	6.357
14.617	10.7526
15.3212	11.6505
30.4403	18.289
28.6747	15.6692
28.8688	15.677
34.2342	18.1464
0.9043	2.263
1.4448	2.8825
19.1016	13.2128
24.1464	14.4094
17.8619	12.3762
25.4313	15.4105
27.6151	14.8436
25.4981	16.156
28.8918	15.417
29.749	17.7112
26.6868	17.0098
14.7086	11.9653
14.564	11.2099
11.4812	9.995
16.1783	11.6101
3.0229	4.3294
1.1699	2.4518
5.9941	6.5108
1.7559	3.1748
4.0483	5.4107
14.3635	11.4262

## Sheet: E-CoefficientVariation
CV for Area	CV for Length	(obtained from all growth/degrowth, direct cell counting and H3 measurements)
0.0251	0.0222
0.0316	0.032
0.0115	0.0422
0.0173	0.0195
0.0125	0.0162
0.0283	0.0666
0.0277	0.0204
0.0285	0.0293
0.0274	0.0278
0.0203	0.0252
0.0132	0.0139
0.0254	0.0368
0.0159	0.0306
0.0156	0.0308
0.0377	0.042
0.044	0.0718
0.011	0.0115
0.0166	0.0283
0.0464	0.0541
0.0167	0.0302
0.0176	0.0164
0.0125	0.052
0.0331	0.0491
0.0116	0.0256
0.0166	0.0224
0.0325	0.0501
0.0181	0.0367
0.0232	0.0305
0.0322	0.0545
0.039	0.0719
0.0191	0.0306
0.0127	0.0266
0.0245	0.0135
0.0103	0.0298
0.0195	0.0274
0.0113	0.015
0.0119	0.0217
0.016	0.0235
0.0248	0.0298
0.021	0.0356
0.0129	0.0272
0.0207	0.032
0.0151	0.0275
0.0159	0.0427
0.0212	0.0214
0.0205	0.0288
0.0232	0.0554
0.0241	0.019
0.0113	0.0297
0.0205	0.0326
0.0403	0.061
0.0113	0.0159
0.0333	0.0505
0.0129	0.0278
0.0582	0.0259
0.0279	0.0309
0.0502	0.0591
0.0088	0.0268
0.0101	0.0123
0.019	0.0249
0.0169	0.0239
0.0179	0.0486
0.0235	0.0517
0.0154	0.0304
0.0134	0.0347
0.007	0.0292
0.0149	0.0256
0.0283	0.0571
0.0166	0.0195
0.0232	0.0347
0.0105	0.0322
0.0256	0.0432
0.0088	0.0135
0.0301	0.0185
0.0167	0.0168
0.0237	0.0431
0.0405	0.0383
0.0216	0.0203
0.0154	0.0254
0.0216	0.0269
0.0192	0.0246
0.0313	0.038
0.017	0.0221
0.0162	0.0193
0.0201	0.0178
0.0228	0.0185
0.0175	0.0269
0.0231	0.0524
0.0144	0.027
0.0176	0.0276
0.0204	0.0392
0.0197	0.0403
0.0106	0.0216
0.0123	0.0277
0.0186	0.0582
0.0469	0.0432
0.0108	0.0188
0.037	0.0258
0.0221	0.0195
0.0172	0.0335
0.0182	0.0201
0.0146	0.019
0.0258	0.029
0.0219	0.0406
0.0318	0.0313
0.0139	0.0387
0.0249	0.0358
0.0161	0.0139
0.0157	0.0133
0.0314	0.0325
0.0378	0.0448
0.0094	0.0106
0.0211	0.0225
0.0501	0.0702
0.0174	0.0477
0.0125	0.0233
0.0248	0.0237
0.0162	0.0191
0.0188	0.0454
0.0129	0.0958
0.0151	0.0182
0.0256	0.0214
0.0225	0.0338
0.0094	0.0143
0.0308	0.0275
0.019	0.0438
0.0194	0.0402
0.0216	0.04
0.0065	0.0171
0.0213	0.0396
0.0551	0.0399
0.0405	0.0261
0.009	0.0254
0.0118	0.0266
0.0162	0.025
0.04	0.0381
0.0154	0.0289
0.0163	0.0267
0.0092	0.0376
0.0158	0.0165
0.0149	0.0264
0.0175	0.0285
0.0194	0.0304
0.0275	0.0317
0.0082	0.0413
0.0282	0.0288
0.0187	0.0207
0.0165	0.0373
0.0114	0.0194
0.0104	0.0298
0.0309	0.0258
0.0465	0.0474
0.0119	0.0255
0.0251	0.0363
0.0315	0.0264
0.0518	0.0302
0.0166	0.0248
0.0212	0.0198
0.0103	0.0242
0.0153	0.0293
0.0194	0.0132
0.0259	0.0298
0.0201	0.0151
0.02	0.0207
0.0086	0.0224
0.0299	0.0425
0.0222	0.048
0.0186	0.0288
0.0284	0.0164
0.0205	0.0472
0.02	0.0304
0.0108	0.0122
0.0092	0.0225
0.0143	0.0161
0.0177	0.0387
0.0173	0.047
0.0316	0.0281
0.0227	0.0378
0.0115	0.0228
0.0249	0.0277
0.0209	0.0284
0.0175	0.0264
0.0298	0.0412
0.0213	0.0364
0.0403	0.0334
0.0213	0.0229
0.0326	0.0469
0.0521	0.0463
0.0295	0.0442
0.0129	0.039
0.0133	0.0275
0.0261	0.0259
0.0235	0.0232
0.025	0.0242
0.013	0.0248
0.0143	0.0183
0.0102	0.0231
0.0129	0.0202
0.0159	0.0271
0.0335	0.034
0.0213	0.0394
0.0143	0.0291
0.0272	0.0224
0.0089	0.0286
0.0121	0.0263
0.0173	0.0286
0.0147	0.0244
0.0144	0.0223
0.0236	0.0346
0.0125	0.0214
0.0088	0.0188
0.0221	0.0348
0.0174	0.0186
0.0216	0.0298
0.0282	0.0378
0.0109	0.0283
0.0227	0.0309
0.0277	0.0226
0.0221	0.0321
0.0345	0.0363
0.0171	0.0342
0.0293	0.0225
0.0312	0.0255
0.0158	0.0291
0.0298	0.0481
0.0145	0.0169
0.0096	0.0255
0.0269	0.0444
0.0393	0.0256
0.0105	0.0232
0.0232	0.0186
0.0069	0.0177
0.0134	0.0288
0.0426	0.0631
0.02	0.0407
0.0288	0.0272
0.0279	0.0416
0.0408	0.0524
0.0179	0.0266
0.0196	0.0272
0.0124	0.0302
0.0109	0.0178
0.0128	0.0182
0.0132	0.0185
0.0252	0.0246
0.0204	0.0138
0.0047	0.0164
0.0363	0.044
0.0142	0.0487
0.0218	0.0248
0.0166	0.0217
0.0139	0.0232
0.0251	0.0297
0.0148	0.0228
0.0302	0.0283
0.0219	0.0251
0.0096	0.0248
0.0112	0.0246
0.0232	0.0374
0.0135	0.0166
0.0166	0.0397
0.0102	0.0197
0.0162	0.0275
0.0328	0.0533
0.0153	0.0244
0.0093	0.02
0.0095	0.026
0.0257	0.032
0.0264	0.0307
0.0402	0.0222
0.0088	0.0249
0.025	0.0258
0.0179	0.03
0.0194	0.0441
0.0181	0.0354
0.0132	0.0149
0.012	0.0173
0.0389	0.0477
0.0335	0.0427
0.0384	0.0215
0.037	0.0197
0.0318	0.0222
0.0244	0.0499
0.0101	0.0306
0.0147	0.0341
0.0175	0.0504
0.012	0.02
0.0219	0.0396
0.0148	0.0148
0.009	0.0212
0.0312	0.059
0.0246	0.0242
0.0177	0.0295
0.0248	0.0328
0.0262	0.0177
0.0182	0.0305
0.0157	0.0247
0.0099	0.0112
0.037	0.0439
0.0183	0.0235
0.0243	0.0252
0.0152	0.021
0.0273	0.0264
0.0087	0.0239
0.0182	0.0299
0.0473	0.0519
0.0292	0.0396
0.0187	0.023
0.0186	0.0339
0.022	0.0226
0.0176	0.0239
0.0139	0.0225
0.0131	0.0299
0.0165	0.0266
0.024	0.0376
0.0168	0.0149
0.0284	0.0317
0.018	0.0322
0.0224	0.0212
0.0283	0.0394
0.0346	0.0641
0.024	0.0397
0.0218	0.0295
0.008	0.015
0.0176	0.0275
0.0253	0.038
0.0187	0.0149
0.0232	0.0373
0.0169	0.0206
0.0257	0.0308
0.0222	0.0246
0.0085	0.0154
0.0181	0.0154
0.0182	0.0196
0.0247	0.0552
0.0148	0.0185
0.0163	0.0221
0.015	0.0243
0.0175	0.0175
0.0175	0.0334
0.0177	0.029
0.0249	0.0427
0.027	0.0204
0.0389	0.0402
0.0125	0.0246
0.0299	0.0577
0.0137	0.0249
0.0252	0.0158
0.0681	0.098
0.0201	0.0138
0.025	0.046
0.0071	0.0099
0.0249	0.0216
0.0284	0.0134
0.032	0.0521
0.0179	0.0207
0.0056	0.0264
0.0286	0.0479
0.0134	0.0203
0.0179	0.0233
0.0159	0.0204
0.0257	0.022
0.0219	0.0294
0.0256	0.0401
0.0165	0.0325
0.018	0.0442
0.0336	0.0581
0.012	0.0331
0.0156	0.0334
0.0183	0.0122
0.027	0.0416
0.0227	0.0402
0.0119	0.0292
0.0477	0.0609
0.0243	0.0247
0.0215	0.0283
0.018	0.0216
0.0239	0.0366
0.0146	0.017
0.0312	0.0434
0.0199	0.0218
0.0156	0.0256
0.0101	0.0264
0.041	0.0347
0.0145	0.0309
0.0181	0.0291
0.0299	0.045
0.0205	0.0186
0.0266	0.0402
0.0183	0.0383
0.0259	0.0155
0.2002	0.1745
0.0068	0.0329
0.0062	0.0218
0.0273	0.042
0.0216	0.0168
0.0183	0.037
0.0438	0.053
0.0201	0.0263
0.0295	0.0468
0.0194	0.0292
0.0189	0.0317
0.0162	0.0401
0.0105	0.027
0.0248	0.0507
0.0139	0.0361
0.0243	0.0386
0.0162	0.0454
0.0337	0.0199
0.0203	0.0368
0.0107	0.0256
0.0602	0.1008
0.0348	0.0723
0.0238	0.0284
0.0105	0.0213
0.0161	0.0246
0.028	0.0478
0.0494	0.0564
0.0339	0.0783
0.0363	0.0495
0.0293	0.0468
0.0667	0.0756
0.0797	0.1053
0.0412	0.0626
0.0516	0.0803
0.0117	0.0143
0.0077	0.0261
0.0354	0.05
0.0241	0.0237
0.0118	0.0253
0.0356	0.0421
0.0312	0.0577
0.0556	0.0865
0.0706	0.0967
0.0834	0.1069
0.0476	0.0678
0.035	0.0174
0.0871	0.0972
0.0156	0.0328
0.0286	0.0271
0.0181	0.0343
0.0543	0.0713
0.0203	0.0135
0.0079	0.0243
0.0113	0.0112
0.0139	0.0153
0.0135	0.017
0.0173	0.032
0.0197	0.0345
0.0386	0.0439
0.0349	0.0479
0.0098	0.0129
0.0251	0.0459
0.0322	0.0301
0.0107	0.0233
0.0177	0.0159
0.0197	0.0287
0.0079	0.0125
0.0134	0.0227
0.0307	0.013
0.0509	0.0807
0.0234	0.0594
0.0419	0.0334
0.0138	0.0356
0.0097	0.0212
0.0081	0.0092
0.0173	0.0348
0.0242	0.0323
0.0082	0.0151
0.0168	0.0239
0.0218	0.0295
0.0179	0.0191
0.0319	0.0615
0.0372	0.0636
0.0128	0.0165
0.0515	0.0588
0.024	0.0338
0.0607	0.0549
0.0183	0.0319
0.0106	0.0286
0.0114	0.0165
0.0172	0.0239
0.0146	0.0217
0.0131	0.0175
0.0524	0.0528
0.0154	0.0455
0.0274	0.0529
0.0211	0.0391
0.063	0.0951
0.0356	0.0367
0.0167	0.0207
0.0386	0.0676
0.0193	0.0441
0.0139	0.0311
0.0179	0.0293
0.0145	0.0239
0.008	0.0147
0.0105	0.0191
0.014	0.0423
0.064	0.0606
0.0355	0.0419
0.0167	0.0233
0.028	0.0248
0.0078	0.0204
0.0314	0.0368
0.02	0.0225
0.0366	0.0248
0.0145	0.0203
0.0463	0.0742
0.0455	0.0332
0.0253	0.0242
0.0733	0.1043
0.101	0.1
0.1649	0.0645
0.0287	0.0186
0.0125	0.0246
0.0167	0.0264
0.0217	0.0423
0.0098	0.0127
0.007	0.0239
0.011	0.0189
0.0209	0.0189
0.0122	0.0194
0.0248	0.0496
0.0257	0.0321
0.0382	0.0515
0.0449	0.0529
0.0079	0.0348
0.0089	0.0182
0.0362	0.0401
0.0429	0.0413
0.0127	0.0243
0.0217	0.0098
0.0657	0.054
0.0367	0.0371
0.0216	0.0124
0.0239	0.0219
0.0094	0.0169
0.0192	0.0469
0.0569	0.0532
0.0107	0.0166
0.0247	0.0364
0.0517	0.0891
0.0256	0.0359
0.0301	0.0445
0.025	0.0522
0.0248	0.027
0.022	0.0098
0.007	0.0153
0.0085	0.0272
0.0083	0.0175
0.0085	0.0134
0.0078	0.0156
0.0463	0.0573
0.0225	0.0281
0.0198	0.0575
0.0432	0.03
0.0337	0.0696
0.0333	0.0429
0.0139	0.0229
0.0081	0.0223
0.0072	0.0237
0.0096	0.0178
0.0099	0.03
0.0083	0.0264
0.0202	0.0169
0.0302	0.0603
0.0193	0.0129
0.0377	0.0548
0.0331	0.0319
0.0504	0.0639
0.0956	0.1045
0.0773	0.1089
0.0764	0.1145
0.0163	0.0269
0.0093	0.0074
0.0151	0.0233
0.0213	0.0378
0.0113	0.0229
0.0105	0.0227
0.0115	0.0109
0.0121	0.0197
0.0329	0.0223
0.0286	0.0581
0.0636	0.0606
0.0663	0.0557
0.023	0.0519
0.0073	0.0093
0.0092	0.019
0.0223	0.0375
0.0607	0.0702
0.0279	0.0574
0.0319	0.0642
0.0606	0.0582
0.0379	0.0416
0.0355	0.041
0.0371	0.0449
0.0625	0.0611
0.0348	0.0442
0.0121	0.0381
0.0076	0.0193
0.0092	0.0123
0.0233	0.0082
0.0163	0.0091
0.0313	0.0438
0.0113	0.0471
0.0203	0.0331
0.0243	0.0189
0.0085	0.0199
0.0433	0.0644
0.0227	0.023
0.0286	0.0478
0.0236	0.0222
0.0269	0.0198
0.0192	0.0314
0.0168	0.0219
0.0566	0.0866
0.0716	0.0749
0.0683	0.0875
0.0203	0.0316
0.0426	0.0346
0.0246	0.0326
0.0134	0.0177
0.008	0.0262
0.0196	0.0215
0.0083	0.0262
0.0212	0.0333
0.013	0.0543
0.0174	0.0464
0.0482	0.0248
0.0215	0.0213
0.0236	0.0569
0.0198	0.0453
0.0363	0.0427
0.0703	0.0281
0.0233	0.0629
0.0065	0.0157
0.0369	0.0309
0.0386	0.0342
0.0125	0.0139
0.0256	0.0506
0.0257	0.0244
0.0503	0.0742
0.0391	0.0622
0.095	0.085
0.0649	0.0587
0.0233	0.0368
0.0064	0.0402
0.0222	0.0506
0.0208	0.015
0.013	0.0277
0.0104	0.0311
0.0186	0.0115
0.0168	0.0264
0.0217	0.0308
0.0177	0.0496
0.0166	0.0383
0.0181	0.0288
0.0287	0.0328
0.0171	0.047
0.0167	0.0234
0.0203	0.0325
0.0232	0.0148
0.0157	0.0165
0.0123	0.0174
0.0266	0.0132
0.0307	0.0146
0.0386	0.0387
0.0353	0.0498
0.0648	0.0878
0.0288	0.0483
0.0128	0.0347
0.0155	0.0255
0.0178	0.0352
0.0197	0.0494
0.0117	0.0438
0.014	0.0107
0.0443	0.0529
0.0138	0.0164
0.0129	0.0542
0.017	0.0225
0.0167	0.0414
0.0249	0.0315
0.0124	0.0341
0.0164	0.0152
0.0206	0.0194
0.0137	0.0127
0.0265	0.0391
0.0179	0.0137
0.0247	0.0172
0.0171	0.0166
0.0795	0.086
0.0396	0.0649
0.0368	0.0537
0.0264	0.045
0.0248	0.0494
0.0377	0.0376
0.0348	0.0251
0.0087	0.0259
0.0296	0.045
0.0168	0.0163
0.0116	0.0183
0.0299	0.0614
0.0184	0.0365
0.0177	0.0238
0.0268	0.0241
0.0146	0.0323
0.0186	0.018
0.0161	0.0385
0.0542	0.0281
0.0169	0.0347
0.075	0.0871
0.0239	0.0494
0.0101	0.0193
0.0202	0.0287
0.0117	0.0454
0.0123	0.0073
0.0196	0.0315
0.0145	0.0181
0.0183	0.0319
0.0195	0.0266
0.0194	0.0216
0.0142	0.0115
0.0246	0.0371
0.0241	0.0188
0.0276	0.0493
0.0406	0.0623
0.0068	0.024
0.0132	0.0091
0.0174	0.0356
0.0177	0.0296
0.0115	0.0237
0.0132	0.0241
0.0154	0.0341
0.0244	0.0387
0.0168	0.0401
0.0061	0.0138
0.006	0.049
0.0077	0.0295
0.053	0.0608
0.0117	0.0182
0.0256	0.0219
0.0153	0.0264
0.0116	0.0456
0.0415	0.0223
0.0098	0.0209
0.0441	0.0402
0.0245	0.0273
0.0376	0.0846
0.0679	0.0858
0.065	0.09
0.0213	0.0421
0.0096	0.0239
0.0193	0.0084
0.0086	0.0176
0.0198	0.008
0.008	0.0187
0.0288	0.039
0.0162	0.0308
0.0505	0.0448
0.0604	0.0836
0.0674	0.0771
0.0798	0.1046
0.0192	0.0369
0.0092	0.0261
0.0128	0.0318
0.0145	0.0501
0.0142	0.0089
0.012	0.0177
0.0158	0.0233
0.0137	0.0129
0.0116	0.0233
0.0074	0.0107
0.0319	0.0558
0.0303	0.0346
0.0227	0.0269
0.0095	0.008
0.0184	0.0354
0.0239	0.027
0.0105	0.0175
0.0194	0.0222
0.0333	0.0423
0.0329	0.0498
0.0491	0.0554
0.0321	0.0264
0.052	0.0654
0.0239	0.034
0.0158	0.032
0.0125	0.0226
0.0113	0.0234
0.0051	0.0108
0.0183	0.0204
0.0146	0.0124
0.0075	0.0117
0.0208	0.0313
0.0133	0.0181
0.0137	0.0415
0.026	0.0447
0.0289	0.0376
0.0443	0.0532
0.0163	0.0325
0.01	0.0165
0.0097	0.0176
0.0213	0.0091
0.0199	0.0491
0.0188	0.0359
0.0325	0.0609
0.0131	0.0118
0.0409	0.0548
0.0466	0.0583
0.0213	0.0367
0.0103	0.0196
0.0134	0.0127
0.0268	0.0334
0.0508	0.059
0.0331	0.0478
0.0337	0.0452
0.0506	0.0936
0.0457	0.0721
0.0534	0.1117
0.0204	0.0145
0.0083	0.0165
0.0178	0.0269
0.0135	0.0131
0.0185	0.0202
0.016	0.0326
0.0138	0.0275
0.0333	0.0506
0.0244	0.0465
0.08	0.0805
0.0072	0.0196
0.011	0.0358
0.009	0.014
0.0109	0.0202
0.0061	0.0258
0.0161	0.0141
0.0116	0.0188
0.0302	0.0215
0.0295	0.0532
0.0353	0.0827
0.0329	0.0622
0.0206	0.024
0.0267	0.0478
0.0384	0.0658
0.028	0.04
0.0183	0.0164
0.0133	0.0132
0.0124	0.0135
0.0127	0.0161
0.0329	0.0437
0.0385	0.0401
0.0116	0.0146
0.0136	0.022
0.0426	0.0303
0.0268	0.0359
0.0806	0.0848
0.0245	0.0214
0.0252	0.0159
0.0151	0.0129
0.0166	0.0259
0.0166	0.0229
0.0139	0.0149
0.04	0.0638
0.053	0.1127
0.0443	0.0547
0.0538	0.093
0.0627	0.0745
0.0435	0.0565
0.0306	0.0231
0.0062	0.0099
0.0084	0.0095
0.0156	0.0399
0.0282	0.0295
0.0236	0.0272
0.0622	0.0484
0.0436	0.0564
0.0489	0.0641
0.0758	0.1163
0.133	0.0584
0.0668	0.091
0.0165	0.0269
0.0104	0.011
0.0187	0.0214
0.0165	0.0217
0.0117	0.0227
0.0146	0.024
0.0218	0.0516
0.0271	0.0363
0.0407	0.0698
0.0633	0.0784
0.0358	0.0518
0.1011	0.0949
0.0208	0.0173
0.0113	0.0108
0.0152	0.0256
0.0167	0.0218
0.0071	0.0188
0.0163	0.033
0.0354	0.0937
0.0507	0.0609
0.0319	0.0425
0.0287	0.0477
0.0146	0.0185
0.0072	0.0244
0.0107	0.0361
0.0053	0.0205
0.0376	0.0255
0.0373	0.0552
0.0168	0.0298
0.0074	0.0261
0.017	0.0332
0.0209	0.022
0.0219	0.0272
0.0536	0
0.0227	0.025
0.019	0.0099
0.0109	0.0194
0.0157	0.01
0.0408	0.0656
0.0225	0.0389
0.0304	0.0586
0.0502	0.0903
0.0303	0.0803
0.0507	0.0347
0.0605	0.1123
0.0662	0.0832
0.0091	0.0212
0.0125	0.0088
0.012	0.0061
0.0179	0.0113
0.0065	0.016
0.0231	0.0234
0.0166	0.0269
0.1834	0.0636
0.0305	0.0483
0.0385	0.0457
0.0166	0.0099
0.0049	0.0073
0.0126	0.0185
0.0117	0.0181
0.0221	0.0233
0.0345	0.0742
0.0292	0.0454
0.0162	0.02
0.0237	0.022
0.0343	0.0394
0.0075	0.0053
0.0084	0.0065
0.0145	0.0305
0.0108	0.0158
0.0243	0.0236
0.0153	0.0331
0.0128	0.0123
0.0271	0.0265
0.0223	0.0316
0.1291	0.0686
0.0176	0.0169
0.013	0.0091
0.015	0.0153
0.0226	0.0153
0.0365	0.0585
0.0163	0.0294
0.0375	0.0389
0.0116	0.0129
0.0148	0.0219
0.0461	0.0433
0.0232	0.0201
0.0442	0.03
0.0074	0.0064
0.0134	0.012
0.0096	0.0125
0.0268	0.0389
0.0082	0.0118
0.0461	0.0362
0.0314	0.0383
0.0343	0.0204
0.016	0.0201
0.0226	0.0381
0.0087	0.0098
0.0235	0.0172
0.0095	0.0157
0.009	0.0212
0.0087	0.0152
0.0075	0.0043
0.0066	0.0125
0.0147	0.0094
0.0413	0.0411
0.0067	0.0086
0.0105	0.0079
0.0105	0.0152
0.0198	0.0209
0.004	0.0126
0.0127	0.0313
0.0206	0.016
0.0064	0.0327
0.0236	0.0361
0.016	0.0229
0.0292	0.0381
0.0218	0.0294
0.0239	0.0194
0.0168	0.0214
0.0166	0.0241
0.0091	0.0146
0.0151	0.0071
0.0247	0.0228
0.0409	0.0293
0.0107	0.0124
0.0127	0.0083
0.0977	0.1271
0.0181	0.0112
0.0109	0.0119
0.0466	0.0282
0.0062	0.0224
0.0163	0.0363
0.0319	0.0256
0.0086	0.0222
0.0076	0.0124
0.0082	0.0192
0.0208	0.0416
0.0052	0.0108
0.0143	0.0119
0.0289	0.0328
0.0654	0.0625
0.0232	0.0277
0.0068	0.0159
0.0098	0.0097
0.017	0.0241
0.0193	0.0222
0.0133	0.0203
0.0262	0.0297
0.0119	0.0101
0.0317	0.0689
0.0154	0.0113
0.017	0.017
0.0269	0.016
0.0131	0.0078
0.0071	0.0292
0.0211	0.0309
0.0166	0.0265
0.012	0.0235
0.0193	0.0419
0.0141	0.0215
0.0204	0.0326
0.0204	0.0256
0.0263	0.0198
0.0251	0.0302
0.0093	0.0102
0.0113	0.0321
0.0169	0.0156
0.0109	0.0259
0.0242	0.0298
0.029	0.0248
0.0112	0.0492
0.0298	0.0377
0.0141	0.0135
0.0112	0.0322
0.0086	0.0228
0.0138	0.0338
0.0458	0.0466
0.0075	0.0029
0.0036	0.0087
0.0177	0.0329
0.0255	0.0175
0.0215	0.0055
0.0086	0.0211
0.0084	0.016
0.0058	0.0085
0.0059	0.0244
0.0207	0.0243
0.022	0.0386
0.0204	0.0174
0.0126	0.0104
0.0112	0.0168
0.0125	0.0143
0.0201	0.0125
0.0065	0.0207
0.0105	0.0187
0.0152	0.0316
0.0087	0.0224
0.0166	0.018
0.0108	0.0181
0.0069	0.0155
0.0094	0.0139
0.0225	0.0417
0.0098	0.0151
0.0136	0.0119
0.0088	0.021
0.015	0.0315
0.0113	0.013
0.0149	0.0151
0.0127	0.0327
0.0293	0.0552
0.0188	0.0179
0.028	0.0178
0.0375	0.0387
0.0338	0.0375
0.0158	0.0246
0.0167	0.0067
0.0361	0.0557
0.0181	0.0174
0.0096	0.0224
0.0279	0.0317
0.0165	0.0157
0.0084	0.0193
0.0122	0.0084
0.0114	0.0296
0.0111	0.0078
0.017	0.0209
0.0125	0.0135
0.0202	0.0071
0.0113	0.0337
0.009	0.0131
0.0173	0.0148
0.0111	0.0128
0.0146	0.0344
0.0115	0.0154
0.0159	0.0208
0.0265	0.0187
0.013	0.0063
0.0142	0.0145
0.0134	0.0268
0.0171	0.0097
0.0062	0.0177
0.0232	0.0234
0.0207	0.0231
0.019	0.0183
0.0106	0.0155
0.0183	0.014
0.0049	0.0122
0.0142	0.0166
0.0262	0.054
0.0086	0.0184
0.0151	0.0259
0.0117	0.013
0.0515	0.0619
0.0246	0.0317
0.0285	0.0485
0.0172	0.0287
0.0169	0.0261
0.0148	0.0234
0.0126	0.0156
0.0209	0.02
0.0219	0.0204
0.0126	0.0443
0.0174	0.0408
0.0144	0.0212
0.0352	0.0462
0.0121	0.0075
0.0179	0.0178
0.0154	0.0246
0.0154	0.0228
0.0183	0.024
0.0157	0.0433
0.0293	0.0383
0.0089	0.0076
0.043	0.0289
0.0135	0.0141
0.0174	0.0145
0.0142	0.0259
0.0132	0.0134
0.0224	0.0314
0.0184	0.0157
0.0158	0.0226
0.0518	0.028
0.0214	0.0191
0.0082	0.008
0.006	0.012
0.0226	0.0267
0.0153	0.025
0.0035	0.0083
0.018	0.0098
0.0224	0.0426
0.0077	0.0215
0.016	0.0316
0.0183	0.0193
0.0125	0.0139
0.0228	0.0432
0.0569	0.0778
0.0255	0.0146
0.0128	0.0168
0.0066	0.0122
0.0185	0.0281
0.0194	0.0242
0.0137	0.0283
0.0109	0.0182
0.0446	0.0697
0.0207	0.0157
0.014	0.0119
0.0118	0.0173
0.0089	0.0106
0.0078	0.0166
0.0154	0.0162
0.0211	0.0242
0.0171	0.0266
0.028	0.0433
0.0131	0.0112
0.0082	0.0087
0.0085	0.0148
0.0074	0.0169
0.0183	0.0211
0.0099	0.0272
0.0133	0.0111
0.0112	0.0108
0.0305	0.0306
0.0104	0.007
0.0268	0.024
0.0138	0.0105
0.0086	0.0089
0.0168	0.0132
0.0106	0.0155
0.0206	0.0131
0.018	0.0268
0.0141	0.022
0.0168	0.0257
0.0288	0.0455
0.0142	0.0356
0.0109	0.0257
0.0132	0.0255
0.0105	0.0201
0.0249	0.0216
0.0053	0.0093
0.0171	0.028
0.0068	0.0187
0.0111	0.0125
0.0097	0.0204
0.0231	0.0353
0.0154	0.0233
0.0081	0.0226
0.0119	0.0226
0.0152	0.0082
0.0166	0.0372
0.0118	0.0256
0.0269	0.051
0.0136	0.0151
0.0157	0.0251
0.0212	0.0335
0.0113	0.0165
0.0113	0.0166
0.0303	0.0426
0.057	0.0685
0.0113	0.014
0.0188	0.038
0.0183	0.0325
0.0098	0.0085
0.0207	0.0144
0.0149	0.0078
0.016	0.0151
0.0195	0.0242
0.0136	0.0203
0.0242	0.0494
0.0118	0.0237
0.008	0.0079
0.0133	0.0257
0.0154	0.0181
0.0104	0.0208
0.0064	0.0063
0.0158	0.0196
0.0089	0.0224
0.0266	0.0401
0.0216	0.0346
0.0102	0.0202
0.018	0.0312
0.0106	0.0315
0.0141	0.0282
0.0192	0.0336
0.0159	0.0112
0.0188	0.0251
0.0217	0.0328
0.0529	0.055
0.0203	0.0352
0.0201	0.0184
0.0305	0.047
0.0136	0.0188
0.0142	0.0158
0.0316	0.0301
0.0241	0.018
0.033	0.0256
0.0197	0.0277
0.0078	0.009
0.0151	0.0195
0.0074	0.0117
0.0053	0.004
0.0099	0.0137
0.0045	0.0044
0.0222	0.047
0.017	0.0062
0.0291	0.0319
0.0095	0.0088
0.0287	0.0314
0.0058	0.0045
0.0111	0.0178
0.0621	0.0448
0.0265	0.0194
0.0264	0.0322
0.0279	0.0209
0.0188	0.0453
0.0164	0.025
0.0104	0.0209
0.013	0.0058
0.0449	0.0538
0.0358	0.0543
0.0138	0.0173
0.0144	0.018
0.0076	0.0155
0.0065	0.0172
0.0094	0.0162
0.018	0.0188
0.0358	0.0378
0.0639	0.0963
0.0238	0.0352
0.049	0.0316
0.0234	0.0328
0.0439	0.0335
0.0126	0.014
0.036	0.0263
0.0442	0.061
0.0584	0.0772
0.0204	0.0282
0.0215	0.0147
0.0228	0.0176
0.0232	0.0237
0.0155	0.0196
0.0125	0.0124
0.0085	0.0334
0.0109	0.0146
0.0248	0.033
0.0208	0.0128
0.0089	0.0195
0.0192	0.0329
0.0076	0.015
0.0278	0.0491
0.0097	0.0139
0.0127	0.0068
0.0089	0.0141
0.016	0.0174
0.011	0.037
0.0153	0.0234
0.0148	0.0068
0.0139	0.0133
0.0116	0.0244
0.0163	0.0361
0.0234	0.0115
0.0453	0.0389
0.0115	0.0112
0.0156	0.0127
0.0194	0.019
0.0129	0.0221
0.0138	0.009
0.0067	0.0197
0.02	0.0247
0.039	0.0574
0.015	0.0205
0.0248	0.0148
0.0111	0.0359
0.0063	0.0097
0.0379	0.0373
0.0108	0.0114
0.0202	0.0243
0.0187	0.0327
0.0093	0.0198
0.0236	0.0189
0.0073	0.0192
0.0231	0.0214
0.023	0.0173
0.0074	0.0088
0.015	0.0175
0.0397	0.0409
0.0178	0.0288
0.0288	0.0375
0.0203	0.0322
0.0249	0.0402
0.0085	0.0098
0.0077	0.0153
0.0194	0.0285
0.0165	0.0266
0.0218	0.0237
0.0151	0.0187
0.0087	0.0157
0.0218	0.022
0.0186	0.0118
0.0068	0.0202
0.008	0.0123
0.0151	0.0142
0.0142	0.0152
0.0192	0.0245
0.0321	0.0416
0.0123	0.0084
0.0264	0.0415
0.0326	0.0446
0.0211	0.0201
0.0159	0.043
0.0187	0.0487
0.0106	0.0269
0.0244	0.0286
0.0328	0.0278
0.034	0.0364
0.0071	0.0331
0.014	0.0178
0.0302	0.0314
0.0081	0.013
0.0075	0.0263
0.0175	0.0133
0.0169	0.0146
0.0093	0.022
0.025	0.0224
0.0499	0.0702
0.0161	0.0311
0.0264	0.0324
0.0102	0.0145
0.0315	0.0412
0.0275	0.0331
0.0067	0.0408
0.0063	0.0219
0.0183	0.0125
0.0341	0.0293
0.0075	0.0186
0.0118	0.0079
0.0094	0.0197
0.0193	0.038
0.0162	0.015
0.0098	0.0204
0.0104	0.0141
0.0115	0.023
0.0203	0.0472
0.0041	0.0235
0.0139	0.0223
0.0255	0.0218
0.0125	0.0252
0.0176	0.0263
0.0196	0.0279
0.0109	0.0103
0.0181	0.032
0.0339	0.0305
0.013	0.0348
0.0157	0.0196
0.0108	0.0162
0.0213	0.0251
0.0128	0.0319
0.0123	0.016
0.0284	0.0374
0.0054	0.0198
0.0228	0.0197
0.0059	0.0133
0.0028	0.0036
0.012	0.0384
0.0079	0.0131
0.0127	0.0161
0.0055	0.0264
0.0033	0.0179
0.0187	0.0149
0.0203	0.0404
0.0266	0.0308
0.008	0.0147
0.0176	0.0296
0.0174	0.0208
0.0173	0.0164
0.0146	0.029
0.007	0.0134
0.0137	0.0098
0.0089	0.0149
0.0064	0.0157
0.0186	0.0151
0.0156	0.0088
0.0294	0.015
0.0197	0.0305
0.0375	0.0482
0.0102	0.0105
0.0094	0.0148
0.0595	0.1016
0.0421	0.0346
0.0776	0.0735
0.06	0.0416
0.0567	0.0667
0.0404	0.0408
0.0595	0.0262
0.0966	0.1091
0.0654	0.1272
0.0374	0.0717
0.0219	0.0281
0.0029	0.004
0.0114	0.0788
0.0224	0.0484
0.0086	0.0517
0.0035	0.003
0.014	0.0231
0.0267	0.0119
0.0283	0.049
0.0182	0.0323
0.0441	0.0269
0.0124	0.0139
0.0044	0.0042
0.0267	0.0247
0.0322	0.0111
0.0653	0.0131
0.031	0.0398
0.0087	0.0181
0.0248	0.0321
0.0345	0.0538
0.0109	0.0323
0.0346	0.0496
0.0416	0.1785
0.0105	0.0053
0.0087	0.0105
0.0205	0.0321
0.0356	0.1055
0.0123	0.0132
0.0092	0.0124
0.0021	0.0104
0.0141	0.0151
0.0188	0.0261
0.0713	0.1
0.0209	0.0504
0.0492	0.0442
0.0439	0.0427
0.0644	0.0395
0.0556	0.0765
0.004	0.0489
0.0182	0.0237
0.024	0.025
0.215	0.2549
0.0358	0.018
0.0094	0.0047
0.0098	0.0076
0.0128	0.0416
0.0114	0.02
0.0148	0.0368
0.0034	0.0224
0.0306	0.0115
0.017	0.0297
0.0831	0.0894
0.0345	0.0123
0.0214	0.0237
0.0347	0.0302
0.0774	0.0806
0.022	0.026
0.0457	0.0284
0.0229	0.0349
0.0414	0.0337
0.0301	0.0617
0.0254	0.0486
0.0271	0.0389
0.0318	0.0317
0.0323	0.0651
0.0273	0.031
0.0182	0.0665
0.0135	0.0381
0.0246	0.0415
0.0338	0.0448
0.0476	0.0637
0.0518	0.0451
0.0099	0.02
0.0183	0.0371
0.0279	0.0629
0.0106	0.0402
0.0178	0.0382
0.0153	0.0303
0.0163	0.0162
0.0206	0.0284
0.0224	0.0279
0.0136	0.0179
0.0154	0.0249
0.0245	0.0271
0.0196	0.0424
0.02	0.0262
0.017	0.0323
0.0173	0.0255
0.0265	0.0442
0.0323	0.0393
0.0706	0.0748
0.0588	0.0501
0.0316	0.018
0.0213	0.0324
0.0243	0.0168
0.0317	0.0483
0.0249	0.0457
0.1821	0.132
0.0364	0.0513
0.0215	0.0194
0.0496	0.0871
0.0307	0.0311
0.0223	0.0257
0.0262	0.032
0.0486	0.0398
0.0152	0.0246
0.0131	0.0106
0.0265	0.0494
0.0209	0.0356
0.0238	0.0324
0.0199	0.0252
0.0219	0.0279
0.0189	0.0278
0.0265	0.0174
0.0337	0.0506
0.0242	0.0217
0.0308	0.0217
0.0151	0.0192
0.0204	0.0383
0.0569	0.0603
0.027	0.0268
0.0333	0.0276
0.0192	0.0192
0.0177	0.0176
0.0108	0.0185
0.0298	0.0345
0.015	0.0271
0.0213	0.0218
0.0213	0.0143
0.0362	0.0447
0.0316	0.0387
0.0332	0.0301
0.0165	0.0246
0.0212	0.0293
0.0148	0.0204
0.008	0.0314
0.0238	0.0213
0.0184	0.0451
0.0239	0.0606
0.015	0.0486
0.0512	0.0433
0.0343	0.047
0.024	0.0452
0.0562	0.0463
0.0291	0.065
0.0247	0.0206
0.04	0.0392
0.0315	0.0401
0.03	0.0383
