# Supplementary material for: Body size-dependent energy storage causes Kleiber’s law scaling of the metabolic rate in planarians
Source: eLife. 2019 Jan 4;8:e38187. doi: 10.7554/eLife.38187 (PMC6320072; doi:10.7554/eLife.38187)
Supplement: Figure 2—figure supplement 2—source data 1. [file elife-38187-fig2-figsupp2-data1.zip]

Archive with 567 entries (530 files):
- Figure 2 - figure suppl 2 - source data/
- Figure 2 - figure suppl 2 - source data/.DS_Store
- __MACOSX/
- __MACOSX/Figure 2 - figure suppl 2 - source data/
- __MACOSX/Figure 2 - figure suppl 2 - source data/._.DS_Store
- Figure 2 - figure suppl 2 - source data/CellProfiler_CellCounting.cpproj
- __MACOSX/Figure 2 - figure suppl 2 - source data/._CellProfiler_CellCounting.cpproj
- Figure 2 - figure suppl 2 - source data/Comment CellProfiler pipeline.rtf
- __MACOSX/Figure 2 - figure suppl 2 - source data/._Comment CellProfiler pipeline.rtf
- Figure 2 - figure suppl 2 - source data/Exp1/
- Figure 2 - figure suppl 2 - source data/Exp1/.DS_Store
- __MACOSX/Figure 2 - figure suppl 2 - source data/Exp1/
- __MACOSX/Figure 2 - figure suppl 2 - source data/Exp1/._.DS_Store
- Figure 2 - figure suppl 2 - source data/Exp1/Plate A/
- Figure 2 - figure suppl 2 - source data/Exp1/Plate A/.DS_Store
- __MACOSX/Figure 2 - figure suppl 2 - source data/Exp1/Plate A/
- __MACOSX/Figure 2 - figure suppl 2 - source data/Exp1/Plate A/._.DS_Store
- Figure 2 - figure suppl 2 - source data/Exp1/Plate A/r02c04f01p01-ch1sk1fk1fl1.tiff
- __MACOSX/Figure 2 - figure suppl 2 - source data/Exp1/Plate A/._r02c04f01p01-ch1sk1fk1fl1.tiff
- Figure 2 - figure suppl 2 - source data/Exp1/Plate A/r02c04f01p02-ch2sk1fk1fl1.tiff
- __MACOSX/Figure 2 - figure suppl 2 - source data/Exp1/Plate A/._r02c04f01p02-ch2sk1fk1fl1.tiff
- Figure 2 - figure suppl 2 - source data/Exp1/Plate A/r02c09f01p01-ch1sk1fk1fl1.tiff
- __MACOSX/Figure 2 - figure suppl 2 - source data/Exp1/Plate A/._r02c09f01p01-ch1sk1fk1fl1.tiff
- Figure 2 - figure suppl 2 - source data/Exp1/Plate A/r02c09f01p01-ch2sk1fk1fl1.tiff
- __MACOSX/Figure 2 - figure suppl 2 - source data/Exp1/Plate A/._r02c09f01p01-ch2sk1fk1fl1.tiff
- Figure 2 - figure suppl 2 - source data/Exp1/Plate A/r03c05f01p01-ch1sk1fk1fl1.tiff
- __MACOSX/Figure 2 - figure suppl 2 - source data/Exp1/Plate A/._r03c05f01p01-ch1sk1fk1fl1.tiff
- Figure 2 - figure suppl 2 - source data/Exp1/Plate A/r03c05f01p01-ch2sk1fk1fl1.tiff
- __MACOSX/Figure 2 - figure suppl 2 - source data/Exp1/Plate A/._r03c05f01p01-ch2sk1fk1fl1.tiff
- Figure 2 - figure suppl 2 - source data/Exp1/Plate A/r03c08f01p01-ch1sk1fk1fl1.tiff
- __MACOSX/Figure 2 - figure suppl 2 - source data/Exp1/Plate A/._r03c08f01p01-ch1sk1fk1fl1.tiff
- Figure 2 - figure suppl 2 - source data/Exp1/Plate A/r03c08f01p01-ch2sk1fk1fl1.tiff
- __MACOSX/Figure 2 - figure suppl 2 - source data/Exp1/Plate A/._r03c08f01p01-ch2sk1fk1fl1.tiff
- Figure 2 - figure suppl 2 - source data/Exp1/Plate A/r04c07f23p01-ch1sk1fk1fl1.tiff
- __MACOSX/Figure 2 - figure suppl 2 - source data/Exp1/Plate A/._r04c07f23p01-ch1sk1fk1fl1.tiff
- Figure 2 - figure suppl 2 - source data/Exp1/Plate A/r04c11f23p01-ch1sk1fk1fl1.tiff
- __MACOSX/Figure 2 - figure suppl 2 - source data/Exp1/Plate A/._r04c11f23p01-ch1sk1fk1fl1.tiff
- Figure 2 - figure suppl 2 - source data/Exp1/Plate A/r05c06f23p01-ch1sk1fk1fl1.tiff
- __MACOSX/Figure 2 - figure suppl 2 - source data/Exp1/Plate A/._r05c06f23p01-ch1sk1fk1fl1.tiff
- Figure 2 - figure suppl 2 - source data/Exp1/Plate A/Segmentation/
- Figure 2 - figure suppl 2 - source data/Exp1/Plate A/Segmentation/r02c04f01pNone-beads_outline.tif.tif
- __MACOSX/Figure 2 - figure suppl 2 - source data/Exp1/Plate A/Segmentation/
- __MACOSX/Figure 2 - figure suppl 2 - source data/Exp1/Plate A/Segmentation/._r02c04f01pNone-beads_outline.tif.tif
- Figure 2 - figure suppl 2 - source data/Exp1/Plate A/Segmentation/r02c04f01pNone-cell_outline.tif.tif
- __MACOSX/Figure 2 - figure suppl 2 - source data/Exp1/Plate A/Segmentation/._r02c04f01pNone-cell_outline.tif.tif
- Figure 2 - figure suppl 2 - source data/Exp1/Plate A/Segmentation/r02c09f01pNone-beads_outline.tif.tif
- __MACOSX/Figure 2 - figure suppl 2 - source data/Exp1/Plate A/Segmentation/._r02c09f01pNone-beads_outline.tif.tif
- Figure 2 - figure suppl 2 - source data/Exp1/Plate A/Segmentation/r02c09f01pNone-cell_outline.tif.tif
- __MACOSX/Figure 2 - figure suppl 2 - source data/Exp1/Plate A/Segmentation/._r02c09f01pNone-cell_outline.tif.tif
- Figure 2 - figure suppl 2 - source data/Exp1/Plate A/Segmentation/r03c05f01pNone-beads_outline.tif.tif
- __MACOSX/Figure 2 - figure suppl 2 - source data/Exp1/Plate A/Segmentation/._r03c05f01pNone-beads_outline.tif.tif
- Figure 2 - figure suppl 2 - source data/Exp1/Plate A/Segmentation/r03c05f01pNone-cell_outline.tif.tif
- __MACOSX/Figure 2 - figure suppl 2 - source data/Exp1/Plate A/Segmentation/._r03c05f01pNone-cell_outline.tif.tif
- Figure 2 - figure suppl 2 - source data/Exp1/Plate A/Segmentation/r03c08f01pNone-beads_outline.tif.tif
- __MACOSX/Figure 2 - figure suppl 2 - source data/Exp1/Plate A/Segmentation/._r03c08f01pNone-beads_outline.tif.tif
- Figure 2 - figure suppl 2 - source data/Exp1/Plate A/Segmentation/r03c08f01pNone-cell_outline.tif.tif
- __MACOSX/Figure 2 - figure suppl 2 - source data/Exp1/Plate A/Segmentation/._r03c08f01pNone-cell_outline.tif.tif
- Figure 2 - figure suppl 2 - source data/Exp1/Plate A/Segmentation/r04c07f23pNone-cell_outline.tif.tif
- __MACOSX/Figure 2 - figure suppl 2 - source data/Exp1/Plate A/Segmentation/._r04c07f23pNone-cell_outline.tif.tif
- Figure 2 - figure suppl 2 - source data/Exp1/Plate A/Segmentation/r04c11f23pNone-cell_outline.tif.tif
- __MACOSX/Figure 2 - figure suppl 2 - source data/Exp1/Plate A/Segmentation/._r04c11f23pNone-cell_outline.tif.tif
- Figure 2 - figure suppl 2 - source data/Exp1/Plate A/Segmentation/r05c06f23pNone-cell_outline.tif.tif
- __MACOSX/Figure 2 - figure suppl 2 - source data/Exp1/Plate A/Segmentation/._r05c06f23pNone-cell_outline.tif.tif
- __MACOSX/Figure 2 - figure suppl 2 - source data/Exp1/Plate A/._Segmentation
- __MACOSX/Figure 2 - figure suppl 2 - source data/Exp1/._Plate A
- Figure 2 - figure suppl 2 - source data/Exp1/Plate B/
- Figure 2 - figure suppl 2 - source data/Exp1/Plate B/.DS_Store
- __MACOSX/Figure 2 - figure suppl 2 - source data/Exp1/Plate B/
- __MACOSX/Figure 2 - figure suppl 2 - source data/Exp1/Plate B/._.DS_Store
- Figure 2 - figure suppl 2 - source data/Exp1/Plate B/r02c02f01p01-ch1sk1fk1fl1.tiff
- __MACOSX/Figure 2 - figure suppl 2 - source data/Exp1/Plate B/._r02c02f01p01-ch1sk1fk1fl1.tiff
- Figure 2 - figure suppl 2 - source data/Exp1/Plate B/r02c03f01p01-ch1sk1fk1fl1.tiff
- __MACOSX/Figure 2 - figure suppl 2 - source data/Exp1/Plate B/._r02c03f01p01-ch1sk1fk1fl1.tiff
- Figure 2 - figure suppl 2 - source data/Exp1/Plate B/r03c04f01p01-ch1sk1fk1fl1.tiff
- __MACOSX/Figure 2 - figure suppl 2 - source data/Exp1/Plate B/._r03c04f01p01-ch1sk1fk1fl1.tiff
- Figure 2 - figure suppl 2 - source data/Exp1/Plate B/r04c02f01p01-ch1sk1fk1fl1.tiff
- __MACOSX/Figure 2 - figure suppl 2 - source data/Exp1/Plate B/._r04c02f01p01-ch1sk1fk1fl1.tiff
- Figure 2 - figure suppl 2 - source data/Exp1/Plate B/r05c02f23p01-ch1sk1fk1fl1.tiff
- __MACOSX/Figure 2 - figure suppl 2 - source data/Exp1/Plate B/._r05c02f23p01-ch1sk1fk1fl1.tiff
- Figure 2 - figure suppl 2 - source data/Exp1/Plate B/r06c05f23p01-ch1sk1fk1fl1.tiff
- __MACOSX/Figure 2 - figure suppl 2 - source data/Exp1/Plate B/._r06c05f23p01-ch1sk1fk1fl1.tiff
- Figure 2 - figure suppl 2 - source data/Exp1/Plate B/r07c03f23p01-ch1sk1fk1fl1.tiff
- __MACOSX/Figure 2 - figure suppl 2 - source data/Exp1/Plate B/._r07c03f23p01-ch1sk1fk1fl1.tiff
- Figure 2 - figure suppl 2 - source data/Exp1/Plate B/Segmentation/
- Figure 2 - figure suppl 2 - source data/Exp1/Plate B/Segmentation/r02c02f01pNone-cell_outline.tif.tif
- __MACOSX/Figure 2 - figure suppl 2 - source data/Exp1/Plate B/Segmentation/
- __MACOSX/Figure 2 - figure suppl 2 - source data/Exp1/Plate B/Segmentation/._r02c02f01pNone-cell_outline.tif.tif
- Figure 2 - figure suppl 2 - source data/Exp1/Plate B/Segmentation/r02c03f01pNone-cell_outline.tif.tif
- __MACOSX/Figure 2 - figure suppl 2 - source data/Exp1/Plate B/Segmentation/._r02c03f01pNone-cell_outline.tif.tif
- Figure 2 - figure suppl 2 - source data/Exp1/Plate B/Segmentation/r03c04f01pNone-cell_outline.tif.tif
- __MACOSX/Figure 2 - figure suppl 2 - source data/Exp1/Plate B/Segmentation/._r03c04f01pNone-cell_outline.tif.tif
- Figure 2 - figure suppl 2 - source data/Exp1/Plate B/Segmentation/r04c02f01pNone-cell_outline.tif.tif
- __MACOSX/Figure 2 - figure suppl 2 - source data/Exp1/Plate B/Segmentation/._r04c02f01pNone-cell_outline.tif.tif
- Figure 2 - figure suppl 2 - source data/Exp1/Plate B/Segmentation/r05c02f23pNone-cell_outline.tif.tif
- __MACOSX/Figure 2 - figure suppl 2 - source data/Exp1/Plate B/Segmentation/._r05c02f23pNone-cell_outline.tif.tif
- Figure 2 - figure suppl 2 - source data/Exp1/Plate B/Segmentation/r06c05f23pNone-cell_outline.tif.tif
- __MACOSX/Figure 2 - figure suppl 2 - source data/Exp1/Plate B/Segmentation/._r06c05f23pNone-cell_outline.tif.tif
- Figure 2 - figure suppl 2 - source data/Exp1/Plate B/Segmentation/r07c03f23pNone-cell_outline.tif.tif
- __MACOSX/Figure 2 - figure suppl 2 - source data/Exp1/Plate B/Segmentation/._r07c03f23pNone-cell_outline.tif.tif
- __MACOSX/Figure 2 - figure suppl 2 - source data/Exp1/Plate B/._Segmentation
- __MACOSX/Figure 2 - figure suppl 2 - source data/Exp1/._Plate B
- Figure 2 - figure suppl 2 - source data/Exp1/Plate C/
- Figure 2 - figure suppl 2 - source data/Exp1/Plate C/.DS_Store
- __MACOSX/Figure 2 - figure suppl 2 - source data/Exp1/Plate C/
- __MACOSX/Figure 2 - figure suppl 2 - source data/Exp1/Plate C/._.DS_Store
- Figure 2 - figure suppl 2 - source data/Exp1/Plate C/r02c02f01p01-ch1sk1fk1fl1.tiff
- __MACOSX/Figure 2 - figure suppl 2 - source data/Exp1/Plate C/._r02c02f01p01-ch1sk1fk1fl1.tiff
- Figure 2 - figure suppl 2 - source data/Exp1/Plate C/r04c04f01p01-ch1sk1fk1fl1.tiff
- __MACOSX/Figure 2 - figure suppl 2 - source data/Exp1/Plate C/._r04c04f01p01-ch1sk1fk1fl1.tiff
- Figure 2 - figure suppl 2 - source data/Exp1/Plate C/r04c05f23p01-ch1sk1fk1fl1.tiff
- __MACOSX/Figure 2 - figure suppl 2 - source data/Exp1/Plate C/._r04c05f23p01-ch1sk1fk1fl1.tiff
- Figure 2 - figure suppl 2 - source data/Exp1/Plate C/r05c05f23p01-ch1sk1fk1fl1.tiff
- __MACOSX/Figure 2 - figure suppl 2 - source data/Exp1/Plate C/._r05c05f23p01-ch1sk1fk1fl1.tiff
- Figure 2 - figure suppl 2 - source data/Exp1/Plate C/r05c09f01p01-ch1sk1fk1fl1.tiff
- __MACOSX/Figure 2 - figure suppl 2 - source data/Exp1/Plate C/._r05c09f01p01-ch1sk1fk1fl1.tiff
- Figure 2 - figure suppl 2 - source data/Exp1/Plate C/r07c03f01p01-ch1sk1fk1fl1.tiff
- __MACOSX/Figure 2 - figure suppl 2 - source data/Exp1/Plate C/._r07c03f01p01-ch1sk1fk1fl1.tiff
- Figure 2 - figure suppl 2 - source data/Exp1/Plate C/r07c03f23p01-ch1sk1fk1fl1.tiff
- __MACOSX/Figure 2 - figure suppl 2 - source data/Exp1/Plate C/._r07c03f23p01-ch1sk1fk1fl1.tiff
- Figure 2 - figure suppl 2 - source data/Exp1/Plate C/Segmentation/
- Figure 2 - figure suppl 2 - source data/Exp1/Plate C/Segmentation/r02c02f01pNone-cell_outline.tif.tif
- __MACOSX/Figure 2 - figure suppl 2 - source data/Exp1/Plate C/Segmentation/
- __MACOSX/Figure 2 - figure suppl 2 - source data/Exp1/Plate C/Segmentation/._r02c02f01pNone-cell_outline.tif.tif
- Figure 2 - figure suppl 2 - source data/Exp1/Plate C/Segmentation/r04c04f01pNone-cell_outline.tif.tif
- __MACOSX/Figure 2 - figure suppl 2 - source data/Exp1/Plate C/Segmentation/._r04c04f01pNone-cell_outline.tif.tif
- Figure 2 - figure suppl 2 - source data/Exp1/Plate C/Segmentation/r04c05f23pNone-cell_outline.tif.tif
- __MACOSX/Figure 2 - figure suppl 2 - source data/Exp1/Plate C/Segmentation/._r04c05f23pNone-cell_outline.tif.tif
- Figure 2 - figure suppl 2 - source data/Exp1/Plate C/Segmentation/r05c05f23pNone-cell_outline.tif.tif
- __MACOSX/Figure 2 - figure suppl 2 - source data/Exp1/Plate C/Segmentation/._r05c05f23pNone-cell_outline.tif.tif
- Figure 2 - figure suppl 2 - source data/Exp1/Plate C/Segmentation/r05c09f01pNone-cell_outline.tif.tif
- __MACOSX/Figure 2 - figure suppl 2 - source data/Exp1/Plate C/Segmentation/._r05c09f01pNone-cell_outline.tif.tif
- Figure 2 - figure suppl 2 - source data/Exp1/Plate C/Segmentation/r07c03f01pNone-cell_outline.tif.tif
- __MACOSX/Figure 2 - figure suppl 2 - source data/Exp1/Plate C/Segmentation/._r07c03f01pNone-cell_outline.tif.tif
- Figure 2 - figure suppl 2 - source data/Exp1/Plate C/Segmentation/r07c03f23pNone-cell_outline.tif.tif
- __MACOSX/Figure 2 - figure suppl 2 - source data/Exp1/Plate C/Segmentation/._r07c03f23pNone-cell_outline.tif.tif
- __MACOSX/Figure 2 - figure suppl 2 - source data/Exp1/Plate C/._Segmentation
- __MACOSX/Figure 2 - figure suppl 2 - source data/Exp1/._Plate C
- __MACOSX/Figure 2 - figure suppl 2 - source data/._Exp1
- Figure 2 - figure suppl 2 - source data/Exp2/
- Figure 2 - figure suppl 2 - source data/Exp2/.DS_Store
- __MACOSX/Figure 2 - figure suppl 2 - source data/Exp2/
- __MACOSX/Figure 2 - figure suppl 2 - source data/Exp2/._.DS_Store
- Figure 2 - figure suppl 2 - source data/Exp2/Plate A/
- Figure 2 - figure suppl 2 - source data/Exp2/Plate A/.DS_Store
- __MACOSX/Figure 2 - figure suppl 2 - source data/Exp2/Plate A/
- __MACOSX/Figure 2 - figure suppl 2 - source data/Exp2/Plate A/._.DS_Store
- Figure 2 - figure suppl 2 - source data/Exp2/Plate A/r02c03f01p03-ch2sk1fk1fl1.tif
- __MACOSX/Figure 2 - figure suppl 2 - source data/Exp2/Plate A/._r02c03f01p03-ch2sk1fk1fl1.tif
- Figure 2 - figure suppl 2 - source data/Exp2/Plate A/r02c03f01p05-ch1sk1fk1fl1.tif
- __MACOSX/Figure 2 - figure suppl 2 - source data/Exp2/Plate A/._r02c03f01p05-ch1sk1fk1fl1.tif
- Figure 2 - figure suppl 2 - source data/Exp2/Plate A/r02c04f01p03-ch2sk1fk1fl1.tif
- __MACOSX/Figure 2 - figure suppl 2 - source data/Exp2/Plate A/._r02c04f01p03-ch2sk1fk1fl1.tif
- Figure 2 - figure suppl 2 - source data/Exp2/Plate A/r02c04f01p05-ch1sk1fk1fl1.tif
- __MACOSX/Figure 2 - figure suppl 2 - source data/Exp2/Plate A/._r02c04f01p05-ch1sk1fk1fl1.tif
- Figure 2 - figure suppl 2 - source data/Exp2/Plate A/r03c03f01p03-ch2sk1fk1fl1.tif
- __MACOSX/Figure 2 - figure suppl 2 - source data/Exp2/Plate A/._r03c03f01p03-ch2sk1fk1fl1.tif
- Figure 2 - figure suppl 2 - source data/Exp2/Plate A/r03c03f01p05-ch1sk1fk1fl1.tif
- __MACOSX/Figure 2 - figure suppl 2 - source data/Exp2/Plate A/._r03c03f01p05-ch1sk1fk1fl1.tif
- Figure 2 - figure suppl 2 - source data/Exp2/Plate A/r04c05f01p03-ch2sk1fk1fl1.tif
- __MACOSX/Figure 2 - figure suppl 2 - source data/Exp2/Plate A/._r04c05f01p03-ch2sk1fk1fl1.tif
- Figure 2 - figure suppl 2 - source data/Exp2/Plate A/r04c05f01p05-ch1sk1fk1fl1.tif
- __MACOSX/Figure 2 - figure suppl 2 - source data/Exp2/Plate A/._r04c05f01p05-ch1sk1fk1fl1.tif
- Figure 2 - figure suppl 2 - source data/Exp2/Plate A/r04c07f01p03-ch2sk1fk1fl1.tif
- __MACOSX/Figure 2 - figure suppl 2 - source data/Exp2/Plate A/._r04c07f01p03-ch2sk1fk1fl1.tif
- Figure 2 - figure suppl 2 - source data/Exp2/Plate A/r04c07f01p05-ch1sk1fk1fl1.tif
- __MACOSX/Figure 2 - figure suppl 2 - source data/Exp2/Plate A/._r04c07f01p05-ch1sk1fk1fl1.tif
- Figure 2 - figure suppl 2 - source data/Exp2/Plate A/r04c08f01p03-ch2sk1fk1fl1.tif
- __MACOSX/Figure 2 - figure suppl 2 - source data/Exp2/Plate A/._r04c08f01p03-ch2sk1fk1fl1.tif
- Figure 2 - figure suppl 2 - source data/Exp2/Plate A/r04c08f01p05-ch1sk1fk1fl1.tif
- __MACOSX/Figure 2 - figure suppl 2 - source data/Exp2/Plate A/._r04c08f01p05-ch1sk1fk1fl1.tif
- Figure 2 - figure suppl 2 - source data/Exp2/Plate A/r04c09f01p03-ch2sk1fk1fl1.tif
- __MACOSX/Figure 2 - figure suppl 2 - source data/Exp2/Plate A/._r04c09f01p03-ch2sk1fk1fl1.tif
- Figure 2 - figure suppl 2 - source data/Exp2/Plate A/r04c09f01p05-ch1sk1fk1fl1.tif
- __MACOSX/Figure 2 - figure suppl 2 - source data/Exp2/Plate A/._r04c09f01p05-ch1sk1fk1fl1.tif
- Figure 2 - figure suppl 2 - source data/Exp2/Plate A/r05c05f01p03-ch2sk1fk1fl1.tif
- __MACOSX/Figure 2 - figure suppl 2 - source data/Exp2/Plate A/._r05c05f01p03-ch2sk1fk1fl1.tif
- Figure 2 - figure suppl 2 - source data/Exp2/Plate A/r05c05f01p05-ch1sk1fk1fl1.tif
- __MACOSX/Figure 2 - figure suppl 2 - source data/Exp2/Plate A/._r05c05f01p05-ch1sk1fk1fl1.tif
- Figure 2 - figure suppl 2 - source data/Exp2/Plate A/r06c07f01p03-ch2sk1fk1fl1.tif
- __MACOSX/Figure 2 - figure suppl 2 - source data/Exp2/Plate A/._r06c07f01p03-ch2sk1fk1fl1.tif
- Figure 2 - figure suppl 2 - source data/Exp2/Plate A/r06c07f01p05-ch1sk1fk1fl1.tif
- __MACOSX/Figure 2 - figure suppl 2 - source data/Exp2/Plate A/._r06c07f01p05-ch1sk1fk1fl1.tif
- Figure 2 - figure suppl 2 - source data/Exp2/Plate A/r06c08f01p03-ch2sk1fk1fl1.tif
- __MACOSX/Figure 2 - figure suppl 2 - source data/Exp2/Plate A/._r06c08f01p03-ch2sk1fk1fl1.tif
- Figure 2 - figure suppl 2 - source data/Exp2/Plate A/r06c08f01p05-ch1sk1fk1fl1.tif
- __MACOSX/Figure 2 - figure suppl 2 - source data/Exp2/Plate A/._r06c08f01p05-ch1sk1fk1fl1.tif
- Figure 2 - figure suppl 2 - source data/Exp2/Plate A/Segmentation/
- Figure 2 - figure suppl 2 - source data/Exp2/Plate A/Segmentation/r02c03f01p03-beads_outline.tif.tif
- __MACOSX/Figure 2 - figure suppl 2 - source data/Exp2/Plate A/Segmentation/
- __MACOSX/Figure 2 - figure suppl 2 - source data/Exp2/Plate A/Segmentation/._r02c03f01p03-beads_outline.tif.tif
- Figure 2 - figure suppl 2 - source data/Exp2/Plate A/Segmentation/r02c03f01p05-cell_outline.tif.tif
- __MACOSX/Figure 2 - figure suppl 2 - source data/Exp2/Plate A/Segmentation/._r02c03f01p05-cell_outline.tif.tif
- Figure 2 - figure suppl 2 - source data/Exp2/Plate A/Segmentation/r02c04f01p03-beads_outline.tif.tif
- __MACOSX/Figure 2 - figure suppl 2 - source data/Exp2/Plate A/Segmentation/._r02c04f01p03-beads_outline.tif.tif
- Figure 2 - figure suppl 2 - source data/Exp2/Plate A/Segmentation/r02c04f01p05-cell_outline.tif.tif
- __MACOSX/Figure 2 - figure suppl 2 - source data/Exp2/Plate A/Segmentation/._r02c04f01p05-cell_outline.tif.tif
- Figure 2 - figure suppl 2 - source data/Exp2/Plate A/Segmentation/r03c03f01p03-beads_outline.tif.tif
- __MACOSX/Figure 2 - figure suppl 2 - source data/Exp2/Plate A/Segmentation/._r03c03f01p03-beads_outline.tif.tif
- Figure 2 - figure suppl 2 - source data/Exp2/Plate A/Segmentation/r03c03f01p05-cell_outline.tif.tif
- __MACOSX/Figure 2 - figure suppl 2 - source data/Exp2/Plate A/Segmentation/._r03c03f01p05-cell_outline.tif.tif
- Figure 2 - figure suppl 2 - source data/Exp2/Plate A/Segmentation/r04c05f01p03-beads_outline.tif.tif
- __MACOSX/Figure 2 - figure suppl 2 - source data/Exp2/Plate A/Segmentation/._r04c05f01p03-beads_outline.tif.tif
- Figure 2 - figure suppl 2 - source data/Exp2/Plate A/Segmentation/r04c05f01p05-cell_outline.tif.tif
- __MACOSX/Figure 2 - figure suppl 2 - source data/Exp2/Plate A/Segmentation/._r04c05f01p05-cell_outline.tif.tif
- Figure 2 - figure suppl 2 - source data/Exp2/Plate A/Segmentation/r04c07f01p03-beads_outline.tif.tif
- __MACOSX/Figure 2 - figure suppl 2 - source data/Exp2/Plate A/Segmentation/._r04c07f01p03-beads_outline.tif.tif
- Figure 2 - figure suppl 2 - source data/Exp2/Plate A/Segmentation/r04c07f01p05-cell_outline.tif.tif
- __MACOSX/Figure 2 - figure suppl 2 - source data/Exp2/Plate A/Segmentation/._r04c07f01p05-cell_outline.tif.tif
- Figure 2 - figure suppl 2 - source data/Exp2/Plate A/Segmentation/r04c08f01p03-beads_outline.tif.tif
- __MACOSX/Figure 2 - figure suppl 2 - source data/Exp2/Plate A/Segmentation/._r04c08f01p03-beads_outline.tif.tif
- Figure 2 - figure suppl 2 - source data/Exp2/Plate A/Segmentation/r04c08f01p05-cell_outline.tif.tif
- __MACOSX/Figure 2 - figure suppl 2 - source data/Exp2/Plate A/Segmentation/._r04c08f01p05-cell_outline.tif.tif
- Figure 2 - figure suppl 2 - source data/Exp2/Plate A/Segmentation/r04c09f01p03-beads_outline.tif.tif
- __MACOSX/Figure 2 - figure suppl 2 - source data/Exp2/Plate A/Segmentation/._r04c09f01p03-beads_outline.tif.tif
- Figure 2 - figure suppl 2 - source data/Exp2/Plate A/Segmentation/r04c09f01p05-cell_outline.tif.tif
- __MACOSX/Figure 2 - figure suppl 2 - source data/Exp2/Plate A/Segmentation/._r04c09f01p05-cell_outline.tif.tif
- Figure 2 - figure suppl 2 - source data/Exp2/Plate A/Segmentation/r05c05f01p03-beads_outline.tif.tif
- __MACOSX/Figure 2 - figure suppl 2 - source data/Exp2/Plate A/Segmentation/._r05c05f01p03-beads_outline.tif.tif
- Figure 2 - figure suppl 2 - source data/Exp2/Plate A/Segmentation/r05c05f01p05-cell_outline.tif.tif
- __MACOSX/Figure 2 - figure suppl 2 - source data/Exp2/Plate A/Segmentation/._r05c05f01p05-cell_outline.tif.tif
- Figure 2 - figure suppl 2 - source data/Exp2/Plate A/Segmentation/r06c07f01p03-beads_outline.tif.tif
- __MACOSX/Figure 2 - figure suppl 2 - source data/Exp2/Plate A/Segmentation/._r06c07f01p03-beads_outline.tif.tif
- Figure 2 - figure suppl 2 - source data/Exp2/Plate A/Segmentation/r06c07f01p05-cell_outline.tif.tif
- __MACOSX/Figure 2 - figure suppl 2 - source data/Exp2/Plate A/Segmentation/._r06c07f01p05-cell_outline.tif.tif
- Figure 2 - figure suppl 2 - source data/Exp2/Plate A/Segmentation/r06c08f01p03-beads_outline.tif.tif
- __MACOSX/Figure 2 - figure suppl 2 - source data/Exp2/Plate A/Segmentation/._r06c08f01p03-beads_outline.tif.tif
- Figure 2 - figure suppl 2 - source data/Exp2/Plate A/Segmentation/r06c08f01p05-cell_outline.tif.tif
- __MACOSX/Figure 2 - figure suppl 2 - source data/Exp2/Plate A/Segmentation/._r06c08f01p05-cell_outline.tif.tif
- __MACOSX/Figure 2 - figure suppl 2 - source data/Exp2/Plate A/._Segmentation
- __MACOSX/Figure 2 - figure suppl 2 - source data/Exp2/._Plate A
- Figure 2 - figure suppl 2 - source data/Exp2/Plate B/
- Figure 2 - figure suppl 2 - source data/Exp2/Plate B/.DS_Store
- __MACOSX/Figure 2 - figure suppl 2 - source data/Exp2/Plate B/
- __MACOSX/Figure 2 - figure suppl 2 - source data/Exp2/Plate B/._.DS_Store
- Figure 2 - figure suppl 2 - source data/Exp2/Plate B/r02c03f01p03-ch2sk1fk1fl1.tif
- __MACOSX/Figure 2 - figure suppl 2 - source data/Exp2/Plate B/._r02c03f01p03-ch2sk1fk1fl1.tif
- Figure 2 - figure suppl 2 - source data/Exp2/Plate B/r02c03f01p05-ch1sk1fk1fl1.tif
- __MACOSX/Figure 2 - figure suppl 2 - source data/Exp2/Plate B/._r02c03f01p05-ch1sk1fk1fl1.tif
- Figure 2 - figure suppl 2 - source data/Exp2/Plate B/r02c04f01p03-ch2sk1fk1fl1.tif
- __MACOSX/Figure 2 - figure suppl 2 - source data/Exp2/Plate B/._r02c04f01p03-ch2sk1fk1fl1.tif
- Figure 2 - figure suppl 2 - source data/Exp2/Plate B/r02c04f01p05-ch1sk1fk1fl1.tif
- __MACOSX/Figure 2 - figure suppl 2 - source data/Exp2/Plate B/._r02c04f01p05-ch1sk1fk1fl1.tif
- Figure 2 - figure suppl 2 - source data/Exp2/Plate B/r02c05f01p03-ch2sk1fk1fl1.tif
- __MACOSX/Figure 2 - figure suppl 2 - source data/Exp2/Plate B/._r02c05f01p03-ch2sk1fk1fl1.tif
- Figure 2 - figure suppl 2 - source data/Exp2/Plate B/r02c05f01p05-ch1sk1fk1fl1.tif
- __MACOSX/Figure 2 - figure suppl 2 - source data/Exp2/Plate B/._r02c05f01p05-ch1sk1fk1fl1.tif
- Figure 2 - figure suppl 2 - source data/Exp2/Plate B/r02c06f01p03-ch2sk1fk1fl1.tif
- __MACOSX/Figure 2 - figure suppl 2 - source data/Exp2/Plate B/._r02c06f01p03-ch2sk1fk1fl1.tif
- Figure 2 - figure suppl 2 - source data/Exp2/Plate B/r02c06f01p05-ch1sk1fk1fl1.tif
- __MACOSX/Figure 2 - figure suppl 2 - source data/Exp2/Plate B/._r02c06f01p05-ch1sk1fk1fl1.tif
- Figure 2 - figure suppl 2 - source data/Exp2/Plate B/r03c04f01p03-ch2sk1fk1fl1.tif
- __MACOSX/Figure 2 - figure suppl 2 - source data/Exp2/Plate B/._r03c04f01p03-ch2sk1fk1fl1.tif
- Figure 2 - figure suppl 2 - source data/Exp2/Plate B/r03c04f01p05-ch1sk1fk1fl1.tif
- __MACOSX/Figure 2 - figure suppl 2 - source data/Exp2/Plate B/._r03c04f01p05-ch1sk1fk1fl1.tif
- Figure 2 - figure suppl 2 - source data/Exp2/Plate B/r03c10f01p03-ch2sk1fk1fl1.tif
- __MACOSX/Figure 2 - figure suppl 2 - source data/Exp2/Plate B/._r03c10f01p03-ch2sk1fk1fl1.tif
- Figure 2 - figure suppl 2 - source data/Exp2/Plate B/r03c10f01p05-ch1sk1fk1fl1.tif
- __MACOSX/Figure 2 - figure suppl 2 - source data/Exp2/Plate B/._r03c10f01p05-ch1sk1fk1fl1.tif
- Figure 2 - figure suppl 2 - source data/Exp2/Plate B/r04c05f01p03-ch2sk1fk1fl1.tif
- __MACOSX/Figure 2 - figure suppl 2 - source data/Exp2/Plate B/._r04c05f01p03-ch2sk1fk1fl1.tif
- Figure 2 - figure suppl 2 - source data/Exp2/Plate B/r04c05f01p05-ch1sk1fk1fl1.tif
- __MACOSX/Figure 2 - figure suppl 2 - source data/Exp2/Plate B/._r04c05f01p05-ch1sk1fk1fl1.tif
- Figure 2 - figure suppl 2 - source data/Exp2/Plate B/r04c06f01p03-ch2sk1fk1fl1.tif
- __MACOSX/Figure 2 - figure suppl 2 - source data/Exp2/Plate B/._r04c06f01p03-ch2sk1fk1fl1.tif
- Figure 2 - figure suppl 2 - source data/Exp2/Plate B/r04c06f01p05-ch1sk1fk1fl1.tif
- __MACOSX/Figure 2 - figure suppl 2 - source data/Exp2/Plate B/._r04c06f01p05-ch1sk1fk1fl1.tif
- Figure 2 - figure suppl 2 - source data/Exp2/Plate B/r05c06f01p03-ch2sk1fk1fl1.tif
- __MACOSX/Figure 2 - figure suppl 2 - source data/Exp2/Plate B/._r05c06f01p03-ch2sk1fk1fl1.tif
- Figure 2 - figure suppl 2 - source data/Exp2/Plate B/r05c06f01p05-ch1sk1fk1fl1.tif
- __MACOSX/Figure 2 - figure suppl 2 - source data/Exp2/Plate B/._r05c06f01p05-ch1sk1fk1fl1.tif
- Figure 2 - figure suppl 2 - source data/Exp2/Plate B/r05c09f01p03-ch2sk1fk1fl1.tif
- __MACOSX/Figure 2 - figure suppl 2 - source data/Exp2/Plate B/._r05c09f01p03-ch2sk1fk1fl1.tif
- Figure 2 - figure suppl 2 - source data/Exp2/Plate B/r05c09f01p05-ch1sk1fk1fl1.tif
- __MACOSX/Figure 2 - figure suppl 2 - source data/Exp2/Plate B/._r05c09f01p05-ch1sk1fk1fl1.tif
- Figure 2 - figure suppl 2 - source data/Exp2/Plate B/Segmentation/
- Figure 2 - figure suppl 2 - source data/Exp2/Plate B/Segmentation/r02c03f01p03-beads_outline.tif.tif
- __MACOSX/Figure 2 - figure suppl 2 - source data/Exp2/Plate B/Segmentation/
- __MACOSX/Figure 2 - figure suppl 2 - source data/Exp2/Plate B/Segmentation/._r02c03f01p03-beads_outline.tif.tif
- Figure 2 - figure suppl 2 - source data/Exp2/Plate B/Segmentation/r02c03f01p05-cell_outline.tif.tif
- __MACOSX/Figure 2 - figure suppl 2 - source data/Exp2/Plate B/Segmentation/._r02c03f01p05-cell_outline.tif.tif
- Figure 2 - figure suppl 2 - source data/Exp2/Plate B/Segmentation/r02c04f01p03-beads_outline.tif.tif
- __MACOSX/Figure 2 - figure suppl 2 - source data/Exp2/Plate B/Segmentation/._r02c04f01p03-beads_outline.tif.tif
- Figure 2 - figure suppl 2 - source data/Exp2/Plate B/Segmentation/r02c04f01p05-cell_outline.tif.tif
- __MACOSX/Figure 2 - figure suppl 2 - source data/Exp2/Plate B/Segmentation/._r02c04f01p05-cell_outline.tif.tif
- Figure 2 - figure suppl 2 - source data/Exp2/Plate B/Segmentation/r02c05f01p03-beads_outline.tif.tif
- __MACOSX/Figure 2 - figure suppl 2 - source data/Exp2/Plate B/Segmentation/._r02c05f01p03-beads_outline.tif.tif
- Figure 2 - figure suppl 2 - source data/Exp2/Plate B/Segmentation/r02c05f01p05-cell_outline.tif.tif
- __MACOSX/Figure 2 - figure suppl 2 - source data/Exp2/Plate B/Segmentation/._r02c05f01p05-cell_outline.tif.tif
- Figure 2 - figure suppl 2 - source data/Exp2/Plate B/Segmentation/r02c06f01p03-beads_outline.tif.tif
- __MACOSX/Figure 2 - figure suppl 2 - source data/Exp2/Plate B/Segmentation/._r02c06f01p03-beads_outline.tif.tif
- Figure 2 - figure suppl 2 - source data/Exp2/Plate B/Segmentation/r02c06f01p05-cell_outline.tif.tif
- __MACOSX/Figure 2 - figure suppl 2 - source data/Exp2/Plate B/Segmentation/._r02c06f01p05-cell_outline.tif.tif
- Figure 2 - figure suppl 2 - source data/Exp2/Plate B/Segmentation/r03c04f01p03-beads_outline.tif.tif
- __MACOSX/Figure 2 - figure suppl 2 - source data/Exp2/Plate B/Segmentation/._r03c04f01p03-beads_outline.tif.tif
- Figure 2 - figure suppl 2 - source data/Exp2/Plate B/Segmentation/r03c04f01p05-cell_outline.tif.tif
- __MACOSX/Figure 2 - figure suppl 2 - source data/Exp2/Plate B/Segmentation/._r03c04f01p05-cell_outline.tif.tif
- Figure 2 - figure suppl 2 - source data/Exp2/Plate B/Segmentation/r03c10f01p03-beads_outline.tif.tif
- __MACOSX/Figure 2 - figure suppl 2 - source data/Exp2/Plate B/Segmentation/._r03c10f01p03-beads_outline.tif.tif
- Figure 2 - figure suppl 2 - source data/Exp2/Plate B/Segmentation/r03c10f01p05-cell_outline.tif.tif
- __MACOSX/Figure 2 - figure suppl 2 - source data/Exp2/Plate B/Segmentation/._r03c10f01p05-cell_outline.tif.tif
[truncated: 267 more entries]
