# Supplementary material for: Body size-dependent energy storage causes Kleiber’s law scaling of the metabolic rate in planarians
Source: eLife. 2019 Jan 4;8:e38187. doi: 10.7554/eLife.38187 (PMC6320072; doi:10.7554/eLife.38187)
Supplement: Figure 3—source data 1. [file elife-38187-fig3-data1.xlsx]

## Sheet: C-DegrowthRates
Cell number	Cell number degrowth rate (%/day)
261981	-1.05592
381609	-2.05252
145669	-2.40845
192471	-1.94574
545670	-1.34066
421817	-1.47117
265160	-2.33726
60978.8	-2.76437
190132	-1.94574
322709	-1.67286
134409	-2.26607
377927	-1.89828
82882	-2.87115
57524.9	-3.02539
545638	-0.759313
870577	-1.10338
148686	-2.91861
314715	-1.3288
99480.4	-2.7881
636386	-0.747449
191409	-2.43217
321527	-2.13557
157341	-2.34912
326535	-1.53049
178656	-2.4915
678036	-0.984734
249532	-2.40845
287556	-2.02879
105095	-2.83556
720026	-0.783041
364579	-1.58981
592255	-1.31693
207655	-2.27794
239727	-2.1593
674185	-0.961005
195299	-2.30167
466934	-0.80677
263478	-3.65419
55273.3	-3.44064
142494	-2.40845
243686	-2.06438
200148	-2.27794
101278	-2.36099
84368.8	-3.04912
159728	-2.76437
174369	-2.11184
545591	-1.06778
69179.7	-2.07625
174687	-2.27794
218836	-2.24235
258060	-1.61354
58483	-4.14063
1.36095e+06	-1.04406
1.37673e+06	-0.486435
1.17211e+06	-0.866091
1.17327e+06	-0.652535
825154	-0.818634
894294	-0.462706
2.133e+06	-1.15083
1.49935e+06	-1.25761
2.07739e+06	-2.02879
1.09494e+06	-1.6254
1.88113e+06	-1.41185
1.62546e+06	-1.1627
1.98962e+06	-2.13557
2.57428e+06	-1.55422
173033	-2.66946
232213	-2.57455
82481.5	-2.79997
111053	-3.22708
389455	-1.80337
278139	-2.39658
161690	-2.24235
115546	-2.70505
213480	-2.19489
76755.8	-2.97793
235958	-2.46777
41434.4	-3.58301
408022	-1.87455
79101.5	-3.00166
203034	-2.71692
50747.9	-3.63046
525874	-1.04406
114516	-2.37285
192471	-2.70505
87188.4	-3.10844
201719	-3.07284
105046	-2.38472
522426	-1.4949
151053	-2.13557
177446	-2.56268
514347	-2.37285
251397	-1.92201
117423	-3.01352
135898	-3.21522
494768	-2.00506
113166	-2.90674
339907	-2.13557
141327	-2.75251
27421.2	-3.15589
84959.9	-2.50336
133926	-3.47623
111214	-3.29827
53993	-3.60674
40011.7	-4.01012
79569.6	-3.76097
92295.1	-3.93894
377358	-2.40845
36785.4	-3.98639
104007	-2.66946
115856	-3.68979
163157	-2.58641
931556	-1.30507
650484	-1.37625
726817	-1.42371
140123	-2.23048
41476.7	-3.73724
52794.4	-3.85589
246789	-2.61014
162174	-2.72878
66485	-2.57455
122105	-3.04912
38075	-3.63046
123534	-3.68979
247810	-2.85929
37055.2	-4.31859
109784	-3.14403
359825	-2.58641
63988.4	-3.23894
112115	-2.4915
45619.3	-3.08471
106920	-3.04912
59410	-2.96607
331378	-2.82369
77956.5	-4.09317
103690	-2.69319
305407	-2.51522
61012.5	-3.10844
61383.3	-4.35418
327660	-1.9576
62757	-2.71692
204120	-2.63387
95961.6	-0.747449
69477.6	-2.6576
57558.3	-3.03725
27927	-2.56268
18345.2	-3.34572
38127.1	-3.27454
232144	-2.1593
16968.3	-3.49996
90882.6	-2.83556
525102	-1.6254
28125.8	-2.09997
25060.9	-3.92707
3.9377e+06	-0.355928
3.71553e+06	-0.415249
3.2247e+06	-0.628806
3.56551e+06	-0.699991
6.26263e+06	-0.486435
3.32065e+06	-0.522028
48573.5	-1.39998
3.6695e+06	-0.1661
5.02249e+06	-0.783041
5.31491e+06	-0.581349

## Sheet: C-GrowthRates
Cell number	Cell number growth rate (%/day)
406977	4.74571
381684	5.62366
301737	4.49656
525307	3.86775
390613	2.63387
676643	5.4101
741475	5.5762
418502	4.05758
863079	3.06098
647553	3.99826
961566	4.91181
1.46283e+06	3.90334
1.13117e+06	4.48469
1.43424e+06	4.22368
502454	4.55588
963350	3.46436
928851	1.67286
2.08791e+06	3.40504
1.7036e+06	4.98299
1.93491e+06	4.29486
2.108e+06	0.332199
3.30534e+06	2.75251
163366	5.1135
528096	4.81689
46877.2	1.3288
134269	5.82535
383692	4.85248
461496	4.59147
270445	5.244
820827	3.80843
624781	3.83216
542803	3.82029
542724	4.67452
1.01718e+06	4.84062
1.30611e+06	2.18302
835546	4.41351
1.18509e+06	2.25421
1.16545e+06	3.70165
689725	3.84402
1.00954e+06	4.31859
956389	2.61014
1.42049e+06	5.14909
1.38722e+06	3.96266
2.74251e+06	3.08471
4.26083e+06	0.367792
3.57619e+06	-1.1627
1.68093e+06	-1.18643
3.69575e+06	0.427113
1.18495e+06	3.26267
906019	4.25927
1.43265e+06	4.36605
1.00374e+06	3.49996
2.4113e+06	4.283
2.49637e+06	4.19995
1.05122e+06	4.02199
1.9007e+06	3.89148
3.79988e+06	4.12876
5.92826e+06	1.75591
485420	4.6152
1.61169e+06	4.23554
110720	6.63212
526031	5.4101
1.00163e+06	2.93047
1.38849e+06	4.21181
885944	4.49656
1.38302e+06	4.81689
2.95496e+06	3.97453
6.4749e+06	1.54235
818142	4.87621
263294	4.1169
382088	4.73384
771230	3.66606
137925	3.19149
6.12481e+06	1.44744
4.52359e+06	1.85083
2.5344e+06	2.6576
1.93949e+06	3.35759
3.34902e+06	5.7779
3.20755e+06	0.628806
6.85462e+06	1.09151
1.01749e+07	0.913548
586802	6.67958

## Sheet: D-MetabolicRatePerCell
Cell number	Metabolic rate per cell (pW)
195747	0.958127
78783.2	0.778796
134775	0.826783
1.11121e+06	1.03923
1.05034e+06	1.05423
347139	0.551192
296150	0.321807
136066	1.11762
937024	NaN
1.2109e+06	NaN
1.05032e+06	NaN
2.56514e+06	NaN
4.58399e+06	NaN
135765	0.852648
189953	0.873056
177937	0.87829
957991	NaN
813735	NaN
3.73169e+06	1.46971
4.52843e+06	1.56262
3.97364e+06	NaN
71859.8	0.798068
69605.2	0.811692
5.53853e+06	NaN
5.26686e+06	0.953852
1.22111e+06	1.0072
1.18211e+06	1.00651
50713.2	0.919602
494294	0.985
1.82059e+06	1.16951
882832	1.08283
924648	1.0568
86964.2	0.880121
382169	0.932101
486613	1.00906
824260	1.10418
1.10179e+06	1.08932
84038.9	0.812993
74832.5	0.802111
446948	1.06551
901087	1.03733
1.17928e+06	1.11526
1.75405e+06	1.03093
3.40047e+06	0.952163
71446.2	0.917138
316639	0.923482
319750	1.02643
793450	1.08816
687065	1.26035
1.20263e+06	1.44916
1.16462e+06	1.14999
4.96465e+06	NaN
5.74773e+06	NaN
295557	0.238478
142081	0.913703
1.55523e+06	0.96854
1.50145e+06	0.969062
2.18563e+06	0.894294
5.15078e+06	NaN
4.90578e+06	0.955058
4.43451e+06	0.958595
5.75246e+06	1.04036
386525	0.971398
295767	0.825954
6.83622e+06	NaN
5.82363e+06	NaN
6.03799e+06	NaN
5.98436e+06	NaN
616848	NaN
602631	0.975208
5.32052e+06	0.95282
6.83016e+06	NaN
6.03598e+06	NaN
7.81948e+06	NaN
6.03957e+06	NaN
5.79516e+06	1.08516
7.7814e+06	1.09656
7.40027e+06	1.08327
2.55167e+06	1.06561
5.70684e+06	0.935386
7.38622e+06	1.0602
6.26197e+06	0.989353
7.06623e+06	1.09136

## Sheet: E-EnergyInfluxPerCell
After 2 weeks of starvation				After 3 weeks of starvation
Cell number	Energy uptake per cell (pW)			Cell number	Energy uptake per cell (pW)
115894	10.3129			268609	5.71697
100186	7.87526			183141	10.7664
108316	11.4451			244836	12.4512
84988.2	6.81088			151309	7.36674
88897.4	8.60729			210657	9.53669
752975	11.1906			148579	8.98472
599113	14.0211			222606	9.29583
738413	11.7457			139188	6.51774
777698	7.33151			141141	11.3489
943280	10.4869			170609	11.1217
5.28564e+06	9.52093			722834	15.7234
5.30507e+06	7.05524			1.1143e+06	15.6688
5.91709e+06	8.04717			457804	14.1478
5.91816e+06	10.8488			597207	13.3609
4.98786e+06	10.663			815728	12.3801
4.8268e+06	19.8455			377454	12.0784
4.74481e+06	6.41493			545857	17.2265
				1.04447e+06	17.9738
				583176	13.2635
				1.01044e+06	15.6612
				5.50739e+06	4.78615
				4.86441e+06	12.377
				4.12546e+06	9.79385
				3.80939e+06	11.483
				4.56879e+06	8.49007
				4.46102e+06	6.97013
				4.71989e+06	3.29064
				5.52814e+06	9.9576
				4.5922e+06	7.38773
				5.54861e+06	10.1171
				4.34912e+06	10.4147
				4.3849e+06	11.9691
				4.56087e+06	7.71513
				4.5444e+06	11.1795
				4.09906e+06	11.3994
				4.7546e+06	7.85923
				4.33978e+06	12.411
				4.90046e+06	10.2281
				4.52695e+06	15.5531
				4.237e+06	13.8841

## Sheet: F-EnergyContentPerCell
After 1 week of starvation			After 3 weeks of starvation
Cell number	Energy per cell (uJ)		Cell number	Energy per cell (uJ)
228988	5.65221		404168	6.7253
464726	6.99374		494603	6.72712
307315	6.37945		423335	9.16623
353301	6.15778		401404	9.34038
404168	6.5355		344574	7.59349
1.64397e+06	11.2523		1.58774e+06	13.8689
1.79796e+06	11.4169		1.6635e+06	9.61582
1.95265e+06	10.6906		1.85182e+06	11.2046
5.13369e+06	16.0828		4.30861e+06	18.6293
5.21338e+06	17.065		4.3324e+06	15.8003
5.00527e+06	16.5808		4.16488e+06	18.224
4.34427e+06	16.3274		3.95819e+06	17.7396
4.59608e+06	17.2641		4.26089e+06	16.6892
142492	3.67284		84761.5	4.10586
122555	4.62068		217050	4.53345
289078	5.16418		354748	6.12623
233797	5.00019		157087	3.53618
2.07744e+06	10.5364		830503	9.17715
2.23479e+06	11.6322		941913	10.2794
2.04649e+06	11.3084		835248	8.72117
5.91239e+06	17.5969		4.06808e+06	16.9253
5.36045e+06	16.6237		4.01938e+06	16.701
5.82706e+06	17.478		4.23696e+06	16.5726
5.94427e+06	16.9091		4.20098e+06	16.5844
			4.16488e+06	17.7875
			351368	5.47931
			97270.8	4.6654
			172283	3.96167
