# Supplementary material for: Body size-dependent energy storage causes Kleiber’s law scaling of the metabolic rate in planarians
Source: eLife. 2019 Jan 4;8:e38187. doi: 10.7554/eLife.38187 (PMC6320072; doi:10.7554/eLife.38187)
Supplement: Figure 3—figure supplement 2—source data 1. [file elife-38187-fig3-figsupp2-data1.xlsx]

## Sheet: Panel A (1-2 weeks-sarved)
Area [mm^2]	Length [mm]	Dry mass [mg]	Uncertainty
0.6907	1.914	0.04	0.02
1.4235	2.9713	0.06	0.02
1.811	3.3104	0.08	0.0408248
1.8251	3.46	0.08	0.01
1.9671	3.4499	0.0433333	0.0416333
2.0195	3.4437	0.04	0.0216025
2.3724	3.8179	0.0733333	0.0182574
2.4177	3.9836	0.06	0.0191485
2.5565	4.0169	0.08	0.02
2.5835	4.4601	0.06	0.01
3.2184	4.7887	0.13	0.02
3.273	4.5442	0.08	0.02
3.5199	4.8815	0.12	0.02
3.67	5.0922	0.16	0.02
3.8972	5.1312	0.2	0.02
4.416	5.4708	0.19	0.02
4.8585	5.837	0.25	0.02
6.1783	6.4858	0.33	0.03
6.3007	6.2791	0.32	0.02
6.9023	6.8462	0.38	0.01
7.2888	6.9177	0.41	0.02
7.3358	7.4323	0.43	0.01
7.5545	7.1177	0.45	0.01
9.0869	7.5852	0.56	0.02
9.1473	8.087	0.56	0.01
12.3344	9.9276	0.95	0.02
25.275	15.3251	2.86667	0.0163299
27.0924	14.9159	3.72333	0.0163299
27.9858	16.705	3.73333	0.0404145
30.0902	16.5234	4.11	0.0562731
30.8947	16.4211	4.06667	0.0326599
31.3803	15.8553	4.68667	0.0416333
32.3862	18.7501	4.36667	0.0152753
32.4515	17.6197	4.52	0.0310913
33.2613	18.0441	4.57333	0.0541603
40.5668	18.9804	5.47333	0.0802081

## Sheet: Panel A (3 weeks-starved)
Area [mm^2]	Length [mm]	Dry mass [mg]
17.0065	11.6907	1.599
4.78109	6.30866	0.248
1.74886	3.62729	0.016
1.11455	2.78726	0.04
9.81599	9.12437	0.811
2.54254	4.32917	0.061
1.19672	2.92008	0.014
3.25345	5.06122	0.129
4.05448	5.66798	0.161
8.41499	7.91035	0.583
12.1699	10.0423	1.143
18.0966	12.3182	1.985
25.1233	14.9389	3.046
36.4971	20.3733	4.347
37.4283	19.2702	4.57
28.7443	16.0087	3.438
area and length are determined as the median value across several worm movies
Readbility of balance: 0.001 mg

## Sheet: Panel D
Experiment 1: 2 weeks-starved
Number of the worm	Number of movies	Median Area	Eaten Volume (in µl) per worm	SD
6	1	1.107	0.117528	0.00945333
7	1	0.979115	0.0775844	0.00588669
8	1	1.04567	0.121903	0.0153097
9	1	0.852339	0.0569199	0.00871442
10	1	0.885266	0.0752416	0.00908238
6	2	5.35998	0.828581	0.0459174
7	1	4.42069	0.826023	0.0767352
8	1	5.27248	0.852866	0.0891601
9	1	5.50794	0.56067	0.0718398
10	2	6.48107	0.972728	0.0896874
8	1	27.7011	4.94857	0.348622
10	1	27.7868	3.68049	0.210991
11	1	30.4653	4.68225	0.346547
12	1	30.47	6.31353	0.304935
13	1	26.3797	5.22994	0.17979
14	1	25.6599	9.41944	0.588818
15	1	25.292	2.99304	0.180976
Experiment 2 and 3: 3 weeks-starved
Number of the worm	Number of movies	Median Area	Eaten Volume (in µl) per worm	SD
1	1	2.24826	0.151005	0.0156351
2	1	1.62797	0.193891	0.017793
3	1	2.07933	0.29977	0.0169471
4	1	1.38598	0.109608	0.0156401
5	1	1.83183	0.19755	0.0245259
6	1	1.36487	0.13127	0.0162299
7	1	1.91902	0.203483	0.0321961
8	1	1.29179	0.0892077	0.0172809
9	1	1.30705	0.15751	0.0120851
10	1	1.53356	0.186585	0.0198573
1	1	5.17856	1.11761	0.107364
2	1	7.45826	1.71688	0.117558
3	1	3.52386	0.6369	0.0443432
4	1	4.40884	0.784625	0.0420775
5	1	5.7341	0.993049	0.108954
6	1	2.99484	0.448306	0.0529804
7	1	4.08708	0.924653	0.0885076
8	1	7.0623	1.84602	0.105919
9	1	4.32137	0.760609	0.0770794
10	1	6.8679	1.55611	0.189154
1	1	28.6774	2.592	0.341489
2	2	25.8283	5.92036	0.337644
3	1	22.4793	3.97309	0.300431
4	1	21.0186	4.30142	0.451865
5	1	24.4989	3.8143	0.317597
6	2	24.0108	3.05758	0.248451
7	2	25.18	1.52727	0.22128
8	1	28.7685	5.41298	0.407268
9	1	24.6046	3.33607	0.296033
10	1	28.8582	5.52004	0.625299
11	1	23.5022	4.45401	0.3889
12	1	23.6651	5.1609	0.354243
13	1	24.4631	3.46014	0.460913
14	1	24.3886	4.99576	0.225666
15	1	22.358	4.59485	0.344087
16	1	25.336	3.67449	0.370314
17	1	23.4597	5.29634	0.275828
18	1	25.9896	4.92872	0.478689
19	1	24.3096	6.92349	0.711874
20	1	22.9905	5.7847	0.398249

## Sheet: Panel E
Calometry for 3 weeks-starved worms				Calometry for 1 week-starved worms
mass/worm (mg)	energy/worm (J)			mass/worm (mg)	energy/worm (J)
0.108	2.71815			0.05	1.29429
0.142	3.32725			0.1305	3.25017
0.115	3.88038			0.0745	1.9605
0.107	3.74926			0.09	2.17555
0.087	2.61652			0.108	2.64144
0.69	22.0202			0.723333	18.4985
0.735	15.9959			0.816667	20.5272
0.85	20.749			0.913333	20.875
2.67	80.2662			3.38571	82.564
2.69	68.453			3.45714	88.9662
2.55	75.9007			3.27143	82.9915
2.38	70.2167			2.7	70.9305
2.63	71.111			2.91429	79.3473
0.013	0.348019			0.0262857	0.52335
0.0465	0.983987			0.0214286	0.566287
0.0905	2.17327			0.0685714	1.49285
0.03	0.555487			0.0514286	1.16903
0.286667	7.62165			0.993333	21.8887
0.34	9.68226			1.09667	25.9956
0.288889	7.28434			0.973333	23.1426
2.47	68.8537			4.1	104.04
2.43	67.1276			3.59	89.1106
2.61	70.2174			4.02	101.845
2.58	69.6706			4.13	100.512
2.55	74.083
0.0893333	1.92525
0.0156667	0.453807
0.034	0.682529

## Sheet: Panel E RawData
Experiment 1 (3 weeks-starved)
	replicate nb.	m crucible [g]	m crucible+sample [g]	m benz. acid [g]	m sample [g]	dT / K	C-Value AG [J/K]	Q ignition [J]	Q thread [J]	Qtotal [J]	Qrest [J]	Qsample (J/sample)	Qsample [J/g]	Ave.Qsample [J/g]	SD	SD in %	Sample	J / ind. worm	mass per worm [mg]	J/mg	Measurement mode
	1	10.748	10.7588	0.9714	0.0108	3.2137	8119	66	50	26092	25820.2	271.815	25168	29491.3	5114.03	17.3408	small	2.71815	0.108	25.168	Adiabatic 18 °C
	2	10.6729	10.6871	0.9903	0.0142	3.2828	8119	66	50	26653.1	26320.3	332.725	23431.3					3.32725	0.142	23.4313	Adiabatic 18 °C
	3	10.6675	10.679	1.0053	0.0115	3.3385	8119	66	50	27105.3	26717.2	388.038	33742.5					3.88038	0.115	33.7425	Adiabatic 18 °C
	4	10.6028	10.6135	0.9958	0.0107	3.3058	8119	65	50	26839.8	26464.9	374.926	35039.9					3.74926	0.107	35.0399	Adiabatic 18 °C
	5	10.5986	10.6073	1.0044	0.0087	3.32	8119	66	50	26955.1	26693.4	261.652	30074.9					2.61652	0.087	30.0749	Adiabatic 18 °C
	1	10.5201	10.5339	1.019	0.0138	3.3896	8119	66	50	27520.2	27079.8	440.403	31913.3	26029	5265.08	20.2277	medium	22.0202	0.69	31.9133	Adiabatic 18 °C
	2	10.7538	10.7685	0.9933	0.0147	3.291	8119	66	50	26719.6	26399.7	319.918	21763.1					15.9959	0.735	21.7631	Adiabatic 18 °C
	3	10.7453	10.7623	1.0033	0.017	3.3353	8119	66	50	27079.3	26664.3	414.979	24410.6					20.749	0.85	24.4106	Adiabatic 18 °C
	1	10.5751	10.6018	1.0197	0.0267	3.4365	8119	66	50	27900.9	27098.3	802.662	30062.2	28363.1	2025.37	7.14085	large	80.2662	2.67	30.0622	Adiabatic 18 °C
	2	10.772	10.7989	1.0033	0.0269	3.3685	8119	66	50	27348.9	26664.3	684.53	25447.2					68.453	2.69	25.4472	Adiabatic 18 °C
	3	10.5576	10.5831	0.9953	0.0255	3.3516	8119	66	50	27211.6	26452.6	759.007	29765					75.9007	2.55	29.765	Adiabatic 18 °C
	4	10.3788	10.4026	0.9872	0.0238	3.3182	8119	66	50	26940.5	26238.3	702.167	29502.8					70.2167	2.38	29.5028	Adiabatic 18 °C
	5	10.7437	10.77	1.0007	0.0263	3.3633	8119	66	50	27306.6	26595.5	711.11	27038.4					71.111	2.63	27.0384	Adiabatic 18 °C
Experiment 2 (1 week-starved)
	1	10.5811	10.5911	0.9684	0.01	3.2043	8114	66	50	25999.7	25740.8	258.858	25885.8	25147.5	921.085	3.66274	small	1.29429	0.05	25.8858	Adiabatic 18 °C
	2	10.5999	10.626	0.9944	0.0261	3.3373	8114	66	50	27078.9	26428.8	650.034	24905.5					3.25017	0.1305	24.9055	Adiabatic 18 °C
	3	10.569	10.5839	1.0158	0.0149	3.3753	8114	66	50	27387.2	26995.1	392.1	26315.5					1.9605	0.0745	26.3155	Adiabatic 18 °C
	4	10.5502	10.5682	1.0135	0.018	3.3731	8114	66	50	27369.3	26934.2	435.11	24172.8					2.17555	0.09	24.1728	Adiabatic 18 °C
	5	10.6593	10.6809	0.9948	0.0216	3.3236	8114	66	50	26967.7	26439.4	528.288	24457.8					2.64144	0.108	24.4578	Adiabatic 18 °C
	1	10.7718	10.7935	1.0117	0.0217	3.382	8114	66	50	27441.5	26886.6	554.954	25573.9	24521.7	1459.25	5.95084	medium	18.4985	0.723333	25.5739	Adiabatic 18 °C
	2	10.3489	10.3734	1.0094	0.0245	3.382	8114	66	50	27441.5	26825.7	615.815	25135.3					20.5272	0.816667	25.1353	Adiabatic 18 °C
	3	10.7515	10.7789	0.9972	0.0274	3.3435	8114	66	50	27129.2	26502.9	626.25	22855.8					20.875	0.913333	22.8558	Adiabatic 18 °C
	1	10.7427	10.7664	0.9997	0.0237	3.3457	8114	66	50	27147	26569.1	577.948	24386	25797.2	1054.47	4.08753	large	82.564	3.38571	24.386	Adiabatic 18 °C
	2	10.7499	10.7741	0.9997	0.0242	3.3511	8114	65	50	27190.8	26568.1	622.764	25734					88.9662	3.45714	25.734	Adiabatic 18 °C
	3	10.5376	10.5605	1.0025	0.0229	3.3552	8114	66	50	27224.1	26643.2	580.94	25368.6					82.9915	3.27143	25.3686	Adiabatic 18 °C
	4	10.4734	10.4923	1.0052	0.0189	3.3536	8114	66	50	27211.1	26714.6	496.513	26270.5					70.9305	2.7	26.2705	Adiabatic 18 °C
	5	10.6723	10.6927	0.9885	0.0204	3.3064	8114	66	50	26828.1	26272.7	555.431	27227					79.3473	2.91429	27.227	Adiabatic 18 °C
Experiment 3 (3 weeks-starved)
	1	10.6008	10.6034	1.0061	0.0026	3.3027	8117	66	50	26808	26738.4	69.6038	26770.7	22615.5	3565.62	15.7663	small	0.348019	0.013	26.7707	Adiabatic 18 °C
outlier	2	10.776	10.781	1.0209	0.005	3.361	8117	66	50	27470.4	27130	340.328	68065.6					1.70164	0.025	68.0656	Adiabatic 18 °C
	3	10.7442	10.7535	1.0066	0.0093	3.32	8117	66	50	26948.4	26751.6	196.797	21161					0.983987	0.0465	21.161	Adiabatic 18 °C
	4	10.5318	10.5499	0.9962	0.0181	3.3154	8117	66	50	26911.1	26476.4	434.654	24014					2.17327	0.0905	24.014	Adiabatic 18 °C
	5	10.7506	10.7566	1.0049	0.006	3.3039	8117	66	50	26817.8	26706.7	111.097	18516.2					0.555487	0.03	18.5162	Adiabatic 18 °C
	6	10.7423	10.7552	1.0208	0.0129	3.3843	8117	66	50	27470.4	27127.4	342.974	26587.2	26759.8	1637.95	4.088	medium	7.62165	0.286667	26.5872	Adiabatic 18 °C
	7	10.3227	10.338	1.0184	0.0153	3.3879	8117	66	50	27499.6	27063.9	435.702	28477.2					9.68226	0.34	28.4772	Adiabatic 18 °C
	8	10.6744	10.6874	1.0203	0.013	3.3808	8117	66	50	27442	27114.2	327.795	25215					7.28434	0.288889	25.215	Adiabatic 18 °C
	9	10.5758	10.6005	1.0336	0.0247	3.4686	8117	66	50	28154.6	27466.1	688.537	27876	27692	863.687	4.088	large	68.8537	2.47	27.876	Adiabatic 18 °C
	10	10.7504	10.7747	1.0237	0.0243	3.4342	8117	66	50	27875.4	27204.1	671.276	27624.5					67.1276	2.43	27.6245	Adiabatic 18 °C
	11	10.5615	10.5876	0.9979	0.0261	3.3539	8117	66	50	27223.6	26521.4	702.174	26903.2					70.2174	2.61	26.9032	Adiabatic 18 °C
	12	10.6562	10.682	1.0028	0.0258	3.3692	8117	66	50	27347.8	26651.1	696.706	27004.1					69.6706	2.58	27.0041	Adiabatic 18 °C
	13	10.4543	10.4798	1.0042	0.0255	3.3792	8117	66	50	27429	26688.1	740.83	29052.2					74.083	2.55	29.0522	Adiabatic 18 °C
Experiment 4 (3 weeks-starved, all small)
	1			1.03105	0.0134	3.4123	8114	66	50	27687.4	27398.6	288.788	21523	23497	4699.94	20.0023	small	1.92525	0.0893333	21.5514	Adiabatic 22 °C
	2			1.00206	0.0047	3.2987	8114	64	50	26765.7	26629.5	136.142	28862					0.453807	0.0156667	28.9664	Adiabatic 22 °C
	3			1.05549	0.0102	3.4814	8114	64	50	28248.1	28043.3	204.759	20106					0.682529	0.034	20.0744	Adiabatic 22 °C
Experiment 5 (1 weeks-starved)
	1			1.0154	0.0092	3.348	8114	64	50	27165.7	26982.5	183.173	19964	22713	2701.68	11.8949	small	0.52335	0.0262857	19.9101	Adiabatic 22 °C
	2			1.0357	0.0075	3.4163	8114	66	50	27719.9	27521.7	198.2	26381					0.566287	0.0214286	26.4267	Adiabatic 22 °C
	3			1.0226	0.024	3.4133	8114	64	50	27695.5	27173	522.498	21772					1.49285	0.0685714	21.7707	Adiabatic 22 °C
	4			1.0175	0.018	3.3827	8114	64	50	27447.2	27038.1	409.16	22735					1.16903	0.0514286	22.7311	Adiabatic 22 °C
	5			1.02216	0.0298	3.4284	8114	64	50	27818	27161.4	656.662	22048	23170.3	972.387	4.19669	medium	21.8887	0.993333	22.0356	Adiabatic 22 °C
	6			1.0164	0.0329	3.4248	8114	64	50	27788.8	27009	779.867	23703					25.9956	1.09667	23.7042	Adiabatic 22 °C
	7			1.0185	0.0292	3.4211	8114	64	50	27758.8	27064.5	694.277	23760					23.1426	0.973333	23.7766	Adiabatic 22 °C
	8			1.0404	0.041	3.5353	8114	65	50	28685.4	27645	1040.4	25376	24965.8	487.757	1.9537	large	104.04	4.1	25.3756	Adiabatic 22 °C
	9			1.03117	0.0359	3.4868	8114	65	50	28291.9	27400.8	891.106	24816					89.1106	3.59	24.8219	Adiabatic 22 °C
	10			1.0026	0.0402	3.4092	8114	64	50	27662.2	26643.8	1018.45	25330					101.845	4.02	25.3346	Adiabatic 22 °C
	11			1.0559	0.0413	3.5815	8114	65	50	29060.3	28055.2	1005.12	24341					100.512	4.13	24.3371	Adiabatic 22 °C
