# Supplementary material for: Body size-dependent energy storage causes Kleiber’s law scaling of the metabolic rate in planarians
Source: eLife. 2019 Jan 4;8:e38187. doi: 10.7554/eLife.38187 (PMC6320072; doi:10.7554/eLife.38187)
Supplement: Figure 4—source data 1. [file elife-38187-fig4-data1.zip]

Archive with 32 entries (25 files):
- FIgure 4 - source data 1/
- FIgure 4 - source data 1/.DS_Store
- __MACOSX/
- __MACOSX/FIgure 4 - source data 1/
- __MACOSX/FIgure 4 - source data 1/._.DS_Store
- FIgure 4 - source data 1/Raw Images Glycogen/
- FIgure 4 - source data 1/Raw Images Glycogen/Large_AG_10x.tif
- __MACOSX/FIgure 4 - source data 1/Raw Images Glycogen/
- __MACOSX/FIgure 4 - source data 1/Raw Images Glycogen/._Large_AG_10x.tif
- FIgure 4 - source data 1/Raw Images Glycogen/Large_AG_5x.tif
- __MACOSX/FIgure 4 - source data 1/Raw Images Glycogen/._Large_AG_5x.tif
- FIgure 4 - source data 1/Raw Images Glycogen/Large_noAG_10x.tif
- __MACOSX/FIgure 4 - source data 1/Raw Images Glycogen/._Large_noAG_10x.tif
- FIgure 4 - source data 1/Raw Images Glycogen/Large_noAG_5x.tif
- __MACOSX/FIgure 4 - source data 1/Raw Images Glycogen/._Large_noAG_5x.tif
- FIgure 4 - source data 1/Raw Images Glycogen/Small_AG_10x.tif
- __MACOSX/FIgure 4 - source data 1/Raw Images Glycogen/._Small_AG_10x.tif
- FIgure 4 - source data 1/Raw Images Glycogen/Small_AG_5x.tif
- __MACOSX/FIgure 4 - source data 1/Raw Images Glycogen/._Small_AG_5x.tif
- FIgure 4 - source data 1/Raw Images Glycogen/Small_noAG_5X.tif
- __MACOSX/FIgure 4 - source data 1/Raw Images Glycogen/._Small_noAG_5X.tif
- FIgure 4 - source data 1/Raw Images Glycogen/Small_noAS_10x.tif
- __MACOSX/FIgure 4 - source data 1/Raw Images Glycogen/._Small_noAS_10x.tif
- __MACOSX/FIgure 4 - source data 1/._Raw Images Glycogen
- FIgure 4 - source data 1/Raw Images Lipid droplets/
- FIgure 4 - source data 1/Raw Images Lipid droplets/Large_stack.tif
- __MACOSX/FIgure 4 - source data 1/Raw Images Lipid droplets/
- __MACOSX/FIgure 4 - source data 1/Raw Images Lipid droplets/._Large_stack.tif
- FIgure 4 - source data 1/Raw Images Lipid droplets/Small_stack.tif
- __MACOSX/FIgure 4 - source data 1/Raw Images Lipid droplets/._Small_stack.tif
- __MACOSX/FIgure 4 - source data 1/._Raw Images Lipid droplets
- __MACOSX/._FIgure 4 - source data 1
