# Supplementary material for: Body size-dependent energy storage causes Kleiber’s law scaling of the metabolic rate in planarians
Source: eLife. 2019 Jan 4;8:e38187. doi: 10.7554/eLife.38187 (PMC6320072; doi:10.7554/eLife.38187)
Supplement: Figure 4—source data 2. [file elife-38187-fig4-data2.xlsx]

## Sheet: B-Summary table lipids
	Values expressed as:
	ng lipid/µg protein						pg lipid/cell						ng lipid/animal
	small	(4 mm)	medium	(8 mm)	large	(16 mm)	small	(4 mm)	medium	(8 mm)	large	(16 mm)	small	(4 mm)	medium	(8 mm)	large	(16 mm)
Lipid classes	mean	SD	mean	SD	mean	SD	mean	SD	mean	SD	mean	SD	mean	SD	mean	SD	mean	SD
TG	38.916	19.171	287.312	109.656	846.605	128.822	2.04435	1.18577	30.885	13.7648	176.049	21.8039	537.581	311.81	35071.5	15630.6	863296	106920
DG	0.739	1.148	8.232	7.373	40.947	6.579	0.0340591	0.0360534	0.899792	0.912457	8.79396	2.72662	8.95616	9.48057	1021.76	1036.14	43123.1	13370.6
CE	126.387	66.979	76.329	37.416	151.337	38.333	6.57695	3.8614	8.20213	4.6645	30.5474	3.41182	1729.47	1015.39	9313.94	5296.78	149796	16730.6
Chol	101.928	14.54	65.147	5.114	54.396	8.393	5.15732	0.425235	6.94931	0.529024	11.3103	1.42117	1356.16	111.819	7891.3	600.734	55462.5	6969.01
Total polar lipids	232.119	37.779	156.62	14.608	138.626	27.39	11.7793	1.33297	16.7135	1.40001	28.8109	5.02122	3097.48	350.516	18979.1	1589.79	141281	24622.7
Total NL	166.041	67.953	371.874	152.576	1038.89	168.128	13.8127	4.48487	46.9363	19.6552	226.701	25.5938	3632.17	1179.34	53298.5	22319.5	1.11168e+06	125505
TOTAL	500.089	86.808	593.641	160.986	1231.91	197.758	25.592	25.592	63.6498	20.4793	255.512	29.6751	6729.65	1461.09	72277.6	23255.3	1.25296e+06	145518
TG: Triglycerides
DG: Diglycerides
CE: Cholesteryl ester
Chol: Cholesterol
Polar lipids: all lipids except DG, CE, TG and Chol
Neutral lipids: DG, CE, TG and Chol
Cell number per animal used to calculate the amount of lipid per cell
Animal length:	4 mm	8mm	16 mm
Cell number:	262959	1.13555e+06	4.90372e+06

## Sheet: B-Biological replicates lipids
	All values represent ng lipids per individual animal of a given size class (4, 8 and 16 mm).
		Replicates small animals (4 mm length)					Replicates medium animals (8 mm)					Replicates large animals (16 mm)
		S1	S2	S3	S4	S5	M1	M2	M3	M4	M5	L1	L2	L3	L4	L5
	DG	4.39974	3.36444	1.88484	10.1754	24.9564	892.533	2818.47	202.012	502.567	693.221	29307.4	60502.5	34238.6	37749.8	53817.2
	CE	2195.75	741.273	1796.26	3144.9	769.148	7253.09	18783.2	6944.44	6801.74	6787.24	157644	134512	138037	143550	175236
	TG	1017.26	328.601	244.575	428.248	669.218	30355.4	61882.4	21164.7	28823.3	33131.9	808056	1.02599e+06	825234	750018	907180
	Chol	1468.82	1264.68	1222.43	1461.09	1363.82	7673	8755.68	7115.88	8095.74	7816.21	49585.3	65464.9	53567	49170.7	59524.3
	TOTAL	8275.2	5042.84	6083.19	8258.63	5988.41	65174.4	112295	51984.1	62813.9	69120.3	1.156e+06	1.44519e+06	1.18233e+06	1.11208e+06	1.36919e+06
	Total polar lipids	3588.97	2704.93	2818.04	3214.22	3161.27	19000.3	20055.7	16557.1	18590.5	20691.8	111406	158723	131252	131588	173435
	Total NL	4686.23	2337.91	3265.15	5044.41	2827.14	46174.1	92239.7	35427	44223.4	48428.5	1.04459e+06	1.28647e+06	1.05108e+06	980489	1.19576e+06

## Sheet: B-Statistics Triglycerides
Values biological replicates (pg TAGs/cell)
4 mm	8 mm	16 mm
3.86852	26.7319	164.784
1.24963	54.4954	209.227
0.930087	18.6382	168.287
1.62857	25.3827	152.949
2.54495	29.1769	184.998
Table Analyzed	Quantification of triglycerides
ANOVA summary
F	195.8
P value	< 0.0001
P value summary	****
Are differences among means statistically significant? (P < 0.05)	Yes
R square	0.9703
Brown-Forsythe test
F (DFn, DFd)	2.002 (2, 12)
P value	0.1777
P value summary	ns
Significantly different standard deviations? (P < 0.05)	No
Bartlett's test
Bartlett's statistic (corrected)	16.06
P value	0.0003
P value summary	***
Significantly different standard deviations? (P < 0.05)	Yes
ANOVA table	SS	DF	MS	F (DFn, DFd)	P value
Treatment (between columns)	86970	2	43485	F (2, 12) = 195.8	P < 0.0001
Residual (within columns)	2665	12	222.1
Total	89635	14
Data summary
Number of treatments (columns)	3
Number of values (total)	15
Number of families	1
Number of comparisons per family	3
Alpha	0.05
Tukey's multiple comparisons test	Mean Diff.	95% CI of diff.	Significant?	Summary	Adjusted P Value
4 mm vs. 8 mm	-28.84	-53.99 to -3.695	Yes	*	0.0249	A-B
4 mm vs. 16 mm	-174	-199.2 to -148.9	Yes	****	< 0.0001	A-C
8 mm vs. 16 mm	-145.2	-170.3 to -120.0	Yes	****	< 0.0001	B-C
Test details	Mean 1	Mean 2	Mean Diff.	SE of diff.	n1	n2	q	DF
4 mm vs. 8 mm	2.044	30.89	-28.84	9.425	5	5	4.327	12
4 mm vs. 16 mm	2.044	176	-174	9.425	5	5	26.11	12
8 mm vs. 16 mm	30.89	176	-145.2	9.425	5	5	21.78	12

## Sheet: D-Glycogen
	ug Glycogen per animal
	4mm	7-8mm	15-16mm
Biol. Repl./exp. 1 *	1.12566	30.5065	136.369
Biol. repl./exp. 2	1.01247	17.9669	109.276
Biol. Repl./exp. 3	0.67033	26.7957	179.583
Biol. Repl./exp. 4	1.08013	22.831	183.444
	ug Glycogen per cell
	4mm	7-8mm	15-16mm
Biol. Repl./exp. 1 *	4.28073	26.865	27.8093
Biol. repl./exp. 2	3.85029	15.8222	22.2843
Biol. Repl./exp. 3	2.54918	23.5971	36.6218
Biol. Repl./exp. 4	4.10758	20.1056	37.4092
	Cell number per animal used to calculate the amount of glycogen per cell
	Animal length:	4 mm	8mm	16 mm
	Cell number:	262959	1135551	4903716
	*Each biological replicate corresponds to an independent experiment.

## Sheet: D-Statistics Glycogen
Values biological replicates (ug glycogen/cell)
4 mm	8 mm	16 mm
4.28073	26.865	27.8093
3.8503	15.8222	22.2843
2.54918	23.5971	36.6219
4.10758	20.1056	37.4092
Table Analyzed	Quantification of glycogen
ANOVA summary
F	30.44
P value	< 0.0001
P value summary	****
Are differences among means statistically significant? (P < 0.05)	Yes
R square	0.8712
Brown-Forsythe test
F (DFn, DFd)	7.347 (2, 9)
P value	0.0128
P value summary	*
Significantly different standard deviations? (P < 0.05)	Yes
Bartlett's test
Bartlett's statistic (corrected)	8.099
P value	0.0174
P value summary	*
Significantly different standard deviations? (P < 0.05)	Yes
ANOVA table	SS	DF	MS	F (DFn, DFd)	P value
Treatment (between columns)	1542	2	771.1	F (2, 9) = 30.44	P < 0.0001
Residual (within columns)	228	9	25.33
Total	1770	11
Data summary
Number of treatments (columns)	3
Number of values (total)	12
Number of families	1
Number of comparisons per family	3
Alpha	0.05
Tukey's multiple comparisons test	Mean Diff.	95% CI of diff.	Significant?	Summary	Adjusted P Value
4 mm vs. 8 mm	-17.9	-27.84 to -7.964	Yes	**	0.0018	A-B
4 mm vs. 16 mm	-27.33	-37.27 to -17.40	Yes	****	< 0.0001	A-C
8 mm vs. 16 mm	-9.434	-19.37 to 0.5031	No	ns	0.0623	B-C
Test details	Mean 1	Mean 2	Mean Diff.	SE of diff.	n1	n2	q	DF
4 mm vs. 8 mm	3.697	21.6	-17.9	3.559	4	4	7.113	9
4 mm vs. 16 mm	3.697	31.03	-27.33	3.559	4	4	10.86	9
8 mm vs. 16 mm	21.6	31.03	-9.434	3.559	4	4	3.749	9
