# Supplementary material for: Body size-dependent energy storage causes Kleiber’s law scaling of the metabolic rate in planarians
Source: eLife. 2019 Jan 4;8:e38187. doi: 10.7554/eLife.38187 (PMC6320072; doi:10.7554/eLife.38187)
Supplement: Figure 5—source data 1. [file elife-38187-fig5-data1.xlsx]

## Sheet: Statistics Other lipids
Values biological replicates (pg other lipids/cell)
4 mm	8 mm	16 mm
27.601	30.6626	70.9548
17.9277	44.3952	85.4866
22.2035	27.1405	72.8213
29.778	29.9331	73.8334
20.2282	31.6925	94.2167
ANOVA summary
F	79.03
P value	< 0.0001
P value summary	****
Are differences among means statistically significant? (P < 0.05)	Yes
R square	0.9294
Brown-Forsythe test
F (DFn, DFd)	0.4835 (2, 12)
P value	0.6281
P value summary	ns
Significantly different standard deviations? (P < 0.05)	No
Bartlett's test
Bartlett's statistic (corrected)	1.751
P value	0.4167
P value summary	ns
Significantly different standard deviations? (P < 0.05)	No
ANOVA table	SS	DF	MS	F (DFn, DFd)	P value
Treatment (between columns)	8987	2	4493	F (2, 12) = 79.03	P < 0.0001
Residual (within columns)	682.3	12	56.86
Total	9669	14
Data summary
Number of treatments (columns)	3
Number of values (total)	15
Number of families	1
Number of comparisons per family	3
Alpha	0.05
Tukey's multiple comparisons test	Mean Diff.	95% CI of diff.	Significant?	Summary	Adjusted P Value
4 mm vs. 8 mm	-9.217	-21.94 to 3.506	No	ns	0.172	A-B
4 mm vs. 16 mm	-55.91	-68.64 to -43.19	Yes	****	< 0.0001	A-C
8 mm vs. 16 mm	-46.7	-59.42 to -33.97	Yes	****	< 0.0001	B-C
Test details	Mean 1	Mean 2	Mean Diff.	SE of diff.	n1	n2	q	DF
4 mm vs. 8 mm	23.55	32.76	-9.217	4.769	5	5	2.733	12
4 mm vs. 16 mm	23.55	79.46	-55.91	4.769	5	5	16.58	12
8 mm vs. 16 mm	32.76	79.46	-46.7	4.769	5	5	13.85	12

## Sheet: Other carbohydrates data
	ug total Carbohydrate per animal			ug Glycogen per animal			ug total carbohydrate/animal - glycogen/animal
	4 mm	8 mm	16 mm	4 mm	8 mm	16 mm	4 mm	8 mm	16 mm
Biol. Repl./exp. 1 *	3.07232	51.1612	209.628	1.12566	30.5065	136.369	1.94666	20.6547	73.2589
Biol. repl./exp. 2	2.03545	33.6598	229.405	1.01247	17.9669	109.276	1.02298	15.6929	120.13
Biol. Repl./exp. 3	1.81474	46.9937	287.084	0.67033	26.7957	179.583	1.14441	20.198	107.5
Biol. Repl./exp. 4	2.26653	36.224	261.028	1.08013	22.831	183.444	1.1864	13.3931	77.5841
	ug total Carbohydrate per cell			ug Glycogen per cell			ug total carbohydrate/cell - glycogen/cell
	4 mm	8 mm	16 mm	4 mm	8 mm	16 mm	4 mm	8 mm	16 mm
Biol. Repl./exp. 1	11.6836	45.0541	42.7488	4.28073	26.865	27.8093	7.40291	18.1891	14.9395
Biol. repl./exp. 2	7.74056	29.6418	46.7819	3.85029	15.8222	22.2843	3.89027	13.8196	24.4977
Biol. Repl./exp. 3	6.90123	41.3841	58.5441	2.54918	23.5971	36.6218	4.35205	17.7869	21.9222
Biol. Repl./exp. 4	8.61932	31.9	53.2307	4.10758	20.1056	37.4092	4.51173	11.7943	15.8215
Cell number per animal used to calculate the amount of total carbohydrate per cell						* Each biological replicate corresponds to an independent experiment.
Animal length:	4 mm	8mm	16 mm
Cell number:	262959	1135551	4903716

## Sheet: Statistics Other carbohydrates
Values biological replicates (independent eperiments) (pg other carbohydrates/cell)
4 mm	8 mm	16 mm
7.40291	18.1891	14.9395
3.89027	13.8196	24.4977
4.35205	17.787	21.9222
4.51173	11.7943	15.8215
ANOVA summary
F	19.23
P value	0.0006
P value summary	***
Are differences among means statistically significant? (P < 0.05)	Yes
R square	0.8104
Brown-Forsythe test
F (DFn, DFd)	6.257 (2, 9)
P value	0.0198
P value summary	*
Significantly different standard deviations? (P < 0.05)	Yes
Bartlett's test
Bartlett's statistic (corrected)	2.592
P value	0.2737
P value summary	ns
Significantly different standard deviations? (P < 0.05)	No
ANOVA table	SS	DF	MS	F (DFn, DFd)	P value
Treatment (between columns)	434.3	2	217.1	F (2, 9) = 19.23	P = 0.0006
Residual (within columns)	101.6	9	11.29
Total	535.9	11
Data summary
Number of treatments (columns)	3
Number of values (total)	12
Number of families	1
Number of comparisons per family	3
Alpha	0.05
Tukey's multiple comparisons test	Mean Diff.	95% CI of diff.	Significant?	Summary	Adjusted P Value
4 mm vs. 8 mm	-10.36	-16.99 to -3.724	Yes	**	0.0047	A-B
4 mm vs. 16 mm	-14.26	-20.89 to -7.621	Yes	***	0.0005	A-C
8 mm vs. 16 mm	-3.898	-10.53 to 2.737	No	ns	0.279	B-C
Test details	Mean 1	Mean 2	Mean Diff.	SE of diff.	n1	n2	q	DF
4 mm vs. 8 mm	5.039	15.4	-10.36	2.376	4	4	6.165	9
4 mm vs. 16 mm	5.039	19.3	-14.26	2.376	4	4	8.484	9
8 mm vs. 16 mm	15.4	19.3	-3.898	2.376	4	4	2.32	9

## Sheet: Protein Raw
	Amount of protein in mg per animal			Amount of protein in pg per cell
	4 mm	8 mm	16 mm	4 mm	8 mm	16 mm
Biol. repl./exp. 1*	0.0629988	0.294104	1.41851	239.577	239.577	289.272
Biol. repl./exp. 2	0.0595582	0.287242	1.42364	226.492	252.954	290.32
Biol. repl./exp. 3	0.0574523	0.269609	1.36717	218.484	237.425	278.803
Biol. repl./exp. 4	0.0587161	0.297334	1.29343	223.29	261.841	263.765
* Each biological replicate corresponds to an independent experiment.
Cell number per animal used to calculate the amount of protein per cell
Animal length:	4 mm	8mm	16 mm
Cell number:	262959	1135551	4903716

## Sheet: Statistics protein
Values biological replicates (independent eperiments) pg protein/cell
4 mm	8 mm	16 mm
239.577	239.577	289.272
226.492	252.954	290.32
218.484	237.425	278.803
223.29	261.841	263.765
Table Analyzed	Columns (pg protein/cell)
ANOVA summary
F	23.86
P value	0.0003
P value summary	***
Are differences among means statistically significant? (P < 0.05)	Yes
R square	0.8413
Brown-Forsythe test
F (DFn, DFd)	0.3918 (2, 9)
P value	0.6868
P value summary	ns
Significantly different standard deviations? (P < 0.05)	No
Bartlett's test
Bartlett's statistic (corrected)	0.2643
P value	0.8762
P value summary	ns
Significantly different standard deviations? (P < 0.05)	No
ANOVA table	SS	DF	MS	F (DFn, DFd)	P value
Treatment (between columns)	5831	2	2916	F (2, 9) = 23.86	P = 0.0003
Residual (within columns)	1100	9	122.2
Total	6931	11
Data summary
Number of treatments (columns)	3
Number of values (total)	12
Number of families	1
Number of comparisons per family	3
Alpha	0.05
Tukey's multiple comparisons test	Mean Diff.	95% CI of diff.	Significant?	Summary	Adjusted P Value
Medium vs. Small	20.99	-0.8368 to 42.81	No	ns	0.0591	B-A
Large vs. Small	53.58	31.75 to 75.40	Yes	***	0.0002	C-A
Large vs. Medium	32.59	10.77 to 54.42	Yes	**	0.0061	C-B
Test details	Mean 1	Mean 2	Mean Diff.	SE of diff.	n1	n2	q	DF
Medium vs. Small	247.9	227	20.99	7.817	4	4	3.797	9
Large vs. Small	280.5	227	53.58	7.817	4	4	9.693	9
Large vs. Medium	280.5	247.9	32.59	7.817	4	4	5.896	9
