# Supplementary material for: Body size-dependent energy storage causes Kleiber’s law scaling of the metabolic rate in planarians
Source: eLife. 2019 Jan 4;8:e38187. doi: 10.7554/eLife.38187 (PMC6320072; doi:10.7554/eLife.38187)
Supplement: Supplementary file 1. [file elife-38187-supp1.xlsx]

## Sheet: Sheet1
	Scaling relationships (power laws in the form of y=a*x^b, with a being the proportionality constant and b the scaling exponent)
No.	y	a	x	b	Figures in which power law is established/used
1	Wet mass (mg)	3.67049	Dry mass (mg)	1.0237	Fig. 1B
2	Cell number	102726	Area (mm^2)	1.1864	Fig. 2B
3	Metabolic rate (µW)	2.15768	Dry mass (mg)	0.7719	Fig. 1 - supp 1B
4	Length (mm)	2.57591	Area (mm^2)	0.5566	Fig. 2 - supp 1D
5	Dry mass (mg)	0.0168694	Area (mm^2)	1.6081	Fig. 3 - supp 3A
6	Liver uptake (µl)	0.104322	Area (mm^2)	1.1911	Fig. 3 - supp 3D
7	Energy content (J)	25.7112	Mass (mg)	1.0196	Fig. 3 - supp 3E
Derived scaling relationships						derived from
8	Metabolic rate (µW)	0.809409	Wet mass (mg)	0.75403	Fig. 1C-D	1, 3
9	Metabolic rate per cell (pW)	0.527136	Cell number	0.046268	Fig. 3D	2, 3, 5
10	Energy uptake per cell (pW)	9.86591	Cell number	0.00396156	Fig. 3E, Fig. 3 - supp 3F	2, 6 and conversion:	10.1694
11	Enery per cell (µJ)	0.0474537	Cell number	0.382012	Fig. 3F	2, 5, 7
12	Cell number	3.41162e+08	Dry mass (g)	0.737765	Fig. 5A	2, 5
13	Cell number	1.18777e+08	Wet mass (g)	0.720685	Fig. 5A	1, 2, 5
14	Cell number	5.43396e+11	Metabolic rate (W)	0.955778	Fig. 5B	2, 3, 5
